# Supplementary material for: Fungal communities represent the majority of root-specific transcripts in the transcriptomes of Agave plants grown in semiarid regions
Source: PeerJ. 2022 May 2;10:e13252. doi: 10.7717/peerj.13252 (PMC9070324; doi:10.7717/peerj.13252)
Supplement: Supplemental Information 4 — Orthologous families from the three fungal communities, obtained with OrthoFinder. [file peerj-10-13252-s004.csv]

OG0000000: AF_DN50952_c2_g1_i1 AF_DN50952_c3_g1_i1 AS_DN125545_c0_g1_i1 AS_DN56192_c3_g1_i1 AS_DN56192_c4_g1_i1 HY_DN32890_c0_g1_i1 HY_DN32890_c0_g2_i1 HY_DN594_c0_g1_i1 HY_DN81364_c0_g1_i1
OG0000001: AF_DN31620_c0_g1_i1 AS_DN16735_c0_g1_i1 AS_DN43103_c1_g1_i1 AS_DN76906_c0_g1_i1 HY_DN11539_c0_g1_i1 HY_DN18923_c0_g1_i1 HY_DN31321_c0_g1_i1 HY_DN41588_c0_g1_i1
OG0000002: AF_DN58230_c0_g1_i1 AF_DN79540_c0_g1_i1 AS_DN37376_c0_g1_i1 AS_DN62378_c0_g1_i1 AS_DN9080_c0_g1_i1 HY_DN113423_c0_g1_i1 HY_DN23334_c0_g1_i1 HY_DN83064_c0_g1_i1
OG0000003: AF_DN42545_c0_g1_i1 AF_DN42545_c0_g3_i1 AS_DN104076_c0_g1_i1 AS_DN113983_c0_g1_i1 AS_DN80925_c0_g1_i1 HY_DN31321_c1_g1_i1 HY_DN68139_c0_g1_i1
OG0000004: AF_DN54579_c0_g1_i1 AF_DN55123_c0_g1_i1 AF_DN65521_c0_g1_i1 AF_DN73303_c0_g1_i1 AF_DN76802_c0_g1_i1 AF_DN83606_c0_g1_i1 AS_DN118119_c0_g1_i1
OG0000005: AF_DN56368_c0_g1_i1 AS_DN14834_c0_g1_i1 AS_DN45667_c0_g1_i1 AS_DN53123_c0_g1_i1 HY_DN27057_c0_g1_i1 HY_DN39608_c0_g1_i1 HY_DN99363_c0_g1_i1
OG0000006: AF_DN41115_c0_g1_i1 AF_DN41115_c1_g1_i1 AF_DN46189_c0_g1_i1 AS_DN28450_c0_g1_i1 AS_DN57420_c0_g1_i1 HY_DN66523_c0_g1_i1 HY_DN78950_c0_g1_i1
OG0000007: AF_DN29347_c0_g1_i1 AF_DN36984_c0_g1_i1 AS_DN127638_c0_g1_i1 AS_DN45936_c1_g1_i1 HY_DN104419_c0_g1_i1 HY_DN2011_c0_g1_i1 HY_DN21026_c1_g1_i1
OG0000008: AF_DN104318_c0_g1_i1 AF_DN25179_c0_g1_i1 AS_DN24181_c0_g1_i1 AS_DN7796_c0_g1_i1 HY_DN24850_c0_g1_i1 HY_DN41433_c0_g1_i1 HY_DN82105_c0_g1_i1
OG0000009: AF_DN23485_c0_g1_i1 AF_DN44086_c0_g1_i1 AF_DN64788_c0_g1_i1 AF_DN85052_c0_g1_i1 AS_DN132234_c0_g1_i1 AS_DN29087_c0_g1_i1 HY_DN106460_c0_g1_i1
OG0000010: AF_DN35224_c0_g1_i1 AF_DN43083_c0_g1_i1 AS_DN17530_c0_g1_i1 AS_DN23431_c0_g1_i1 AS_DN53123_c1_g1_i1 HY_DN15283_c0_g1_i1 HY_DN31114_c0_g1_i1
OG0000011: AF_DN40518_c0_g1_i1 AS_DN128989_c0_g1_i1 AS_DN39255_c0_g1_i1 AS_DN48174_c0_g1_i1 AS_DN48174_c1_g2_i1 HY_DN61151_c0_g1_i1 HY_DN92426_c0_g1_i1
OG0000012: AS_DN37204_c0_g1_i1 AS_DN37213_c0_g1_i1 AS_DN43550_c3_g1_i1 AS_DN51359_c2_g1_i1 AS_DN59592_c8_g2_i1 HY_DN39331_c2_g1_i1 HY_DN39331_c6_g1_i1
OG0000013: AF_DN32610_c0_g1_i1 AS_DN103997_c0_g1_i1 AS_DN15982_c0_g1_i1 AS_DN39248_c0_g1_i1 HY_DN41287_c0_g1_i1 HY_DN78420_c0_g1_i1
OG0000014: AF_DN43531_c0_g1_i1 AF_DN44188_c2_g2_i1 AF_DN54159_c4_g3_i1 AS_DN36058_c0_g1_i1 HY_DN36716_c2_g1_i1 HY_DN39331_c3_g1_i1
OG0000015: AF_DN74406_c0_g1_i1 AS_DN26406_c0_g1_i1 AS_DN31434_c0_g1_i1 HY_DN103750_c1_g1_i1 HY_DN57705_c0_g1_i1 HY_DN81746_c0_g1_i1
OG0000016: AF_DN33087_c0_g1_i1 AF_DN59872_c0_g1_i1 AS_DN43836_c0_g1_i1 AS_DN9497_c0_g1_i1 HY_DN17228_c0_g1_i1 HY_DN7685_c0_g1_i1
OG0000017: AF_DN23211_c0_g1_i1 AF_DN60366_c0_g1_i1 AS_DN23733_c0_g1_i1 AS_DN76760_c0_g1_i1 HY_DN88851_c0_g1_i1 HY_DN92353_c0_g1_i1
OG0000018: AF_DN15864_c0_g1_i1 AS_DN101982_c0_g1_i1 AS_DN128646_c0_g1_i1 AS_DN2789_c0_g1_i1 HY_DN106066_c0_g1_i1 HY_DN66883_c0_g1_i1
OG0000019: AF_DN29168_c0_g1_i1 AF_DN29168_c0_g2_i1 AF_DN51128_c6_g1_i1 AS_DN38902_c0_g1_i1 AS_DN53864_c3_g1_i1 HY_DN39005_c7_g1_i1
OG0000020: AF_DN13060_c0_g1_i1 AF_DN36099_c1_g1_i1 AS_DN8486_c0_g1_i1 HY_DN31792_c0_g1_i1 HY_DN44489_c0_g1_i1 HY_DN83476_c0_g1_i1
OG0000021: AF_DN37055_c0_g1_i1 AF_DN41465_c0_g1_i1 AS_DN31136_c0_g1_i1 AS_DN46625_c0_g1_i1 HY_DN30961_c0_g1_i1 HY_DN30961_c0_g2_i1
OG0000022: AF_DN108625_c0_g1_i1 AF_DN3358_c0_g1_i1 AF_DN86218_c0_g1_i1 AS_DN127741_c0_g1_i1 AS_DN90987_c0_g1_i1 HY_DN40270_c0_g1_i1
OG0000023: AF_DN31938_c0_g1_i1 AF_DN43274_c1_g1_i1 AF_DN64588_c1_g1_i1 AS_DN74057_c0_g1_i1 HY_DN91862_c0_g1_i1 HY_DN92112_c0_g1_i1
OG0000024: AF_DN24024_c0_g1_i1 AF_DN39020_c0_g1_i1 AF_DN88850_c0_g1_i1 AS_DN44954_c0_g1_i1 HY_DN52444_c0_g1_i1 HY_DN95608_c0_g1_i1
OG0000025: AF_DN44550_c0_g1_i2 AS_DN131538_c0_g1_i1 AS_DN29365_c0_g1_i1 AS_DN34651_c0_g1_i1 AS_DN43103_c0_g1_i1 HY_DN24434_c0_g2_i1
OG0000026: AF_DN38936_c0_g1_i1 AS_DN43503_c0_g1_i1 HY_DN1638_c0_g1_i1 HY_DN19610_c0_g1_i1 HY_DN30167_c0_g1_i1 HY_DN4409_c0_g1_i1
OG0000027: AF_DN61524_c0_g1_i1 AS_DN100751_c0_g1_i1 AS_DN118337_c0_g1_i1 AS_DN87917_c0_g1_i1 HY_DN19326_c0_g1_i1 HY_DN30312_c0_g1_i1
OG0000028: AF_DN104741_c0_g1_i1 AS_DN129295_c0_g1_i1 AS_DN132485_c0_g1_i1 HY_DN15024_c0_g1_i1 HY_DN69004_c0_g1_i1 HY_DN72133_c0_g1_i1
OG0000029: AF_DN105562_c0_g1_i1 AF_DN85694_c0_g1_i1 AF_DN89373_c0_g1_i1 AS_DN77462_c0_g1_i1 HY_DN69700_c0_g1_i1
OG0000030: AF_DN73491_c0_g1_i1 AS_DN109757_c0_g1_i1 AS_DN93690_c0_g1_i1 HY_DN105343_c0_g1_i1 HY_DN39879_c0_g1_i1
OG0000031: AF_DN18256_c1_g1_i1 AF_DN82930_c0_g1_i1 AF_DN94100_c0_g1_i1 AS_DN127488_c1_g1_i1 HY_DN104507_c0_g1_i1
OG0000032: AF_DN35499_c0_g1_i1 AF_DN75538_c0_g1_i1 AS_DN22225_c0_g1_i1 AS_DN47572_c0_g1_i1 HY_DN22466_c0_g1_i1
OG0000033: AF_DN23662_c0_g1_i1 AF_DN44200_c0_g1_i1 AS_DN111716_c0_g1_i1 AS_DN41544_c0_g1_i1 HY_DN85640_c0_g1_i1
OG0000034: AF_DN76560_c0_g1_i1 AF_DN97092_c0_g1_i1 AS_DN131976_c0_g1_i1 AS_DN73047_c0_g1_i1 HY_DN17227_c0_g1_i1
OG0000035: AF_DN66788_c0_g1_i1 AF_DN93072_c0_g1_i1 AS_DN118188_c0_g1_i1 HY_DN23878_c0_g1_i1 HY_DN82317_c0_g1_i1
OG0000036: AF_DN29991_c0_g1_i1 AF_DN4525_c0_g1_i1 AF_DN58590_c0_g1_i1 AF_DN65650_c0_g1_i1 AF_DN99084_c0_g1_i1
OG0000037: AF_DN35371_c0_g1_i1 AF_DN36055_c0_g1_i1 AS_DN30849_c0_g1_i1 AS_DN48408_c0_g1_i1 HY_DN52145_c0_g1_i1
OG0000038: AF_DN16532_c0_g1_i1 AS_DN127792_c0_g1_i1 HY_DN100313_c0_g1_i1 HY_DN70042_c0_g1_i1 HY_DN97773_c0_g1_i1
OG0000039: AF_DN13050_c0_g1_i1 AF_DN19918_c0_g1_i1 AS_DN19841_c0_g1_i1 HY_DN7208_c0_g1_i1 HY_DN7492_c0_g1_i1
OG0000040: AF_DN51128_c2_g1_i1 AF_DN7440_c0_g1_i1 AS_DN34827_c0_g1_i1 AS_DN52190_c1_g1_i1 HY_DN31293_c0_g1_i1
OG0000041: AF_DN19804_c0_g1_i1 AF_DN35597_c0_g1_i1 AF_DN44352_c0_g1_i1 AF_DN49676_c0_g1_i2 AF_DN83710_c0_g1_i1
OG0000042: AF_DN17427_c0_g1_i1 AF_DN66897_c0_g1_i1 AS_DN30232_c0_g1_i1 HY_DN105353_c1_g1_i1 HY_DN41926_c0_g1_i1
OG0000043: AF_DN21146_c0_g1_i1 AS_DN39488_c0_g1_i1 AS_DN5750_c0_g1_i1 AS_DN63132_c0_g1_i1 HY_DN33730_c0_g2_i1
OG0000044: AF_DN43165_c2_g1_i1 AF_DN81353_c0_g1_i1 AS_DN3788_c0_g1_i1 HY_DN41522_c0_g1_i1 HY_DN92823_c0_g1_i1
OG0000045: AF_DN15884_c0_g1_i1 AF_DN25402_c0_g1_i1 AS_DN44419_c0_g1_i1 AS_DN81542_c0_g1_i1 HY_DN15859_c0_g1_i1
OG0000046: AF_DN67170_c0_g1_i1 AS_DN1334_c0_g1_i1 AS_DN44097_c0_g1_i1 HY_DN110395_c0_g1_i1 HY_DN9114_c0_g1_i1
OG0000047: AF_DN18249_c0_g1_i1 AS_DN14559_c0_g1_i1 AS_DN47436_c0_g1_i1 HY_DN43642_c0_g1_i1 HY_DN5940_c0_g1_i1
OG0000048: AF_DN32619_c0_g1_i1 AS_DN33014_c0_g1_i1 AS_DN8831_c0_g1_i1 HY_DN80842_c0_g1_i1 HY_DN9430_c0_g1_i1
OG0000049: AF_DN37075_c0_g1_i1 AF_DN58592_c0_g1_i1 HY_DN14663_c0_g1_i1 HY_DN36427_c0_g1_i1 HY_DN38417_c0_g2_i1
OG0000050: AF_DN74931_c0_g1_i1 AF_DN76021_c0_g1_i1 AS_DN104127_c0_g1_i1 AS_DN92610_c0_g1_i1 HY_DN56139_c0_g1_i1
OG0000051: AF_DN38182_c0_g1_i1 AF_DN40350_c0_g1_i1 AF_DN65115_c0_g1_i1 AS_DN85520_c0_g1_i1 HY_DN12140_c1_g1_i1
OG0000052: AF_DN38094_c0_g1_i1 AS_DN17614_c0_g1_i1 AS_DN36360_c0_g1_i1 HY_DN104907_c0_g1_i1 HY_DN65633_c0_g1_i1
OG0000053: AF_DN105472_c0_g1_i1 AF_DN73331_c0_g1_i1 AF_DN94322_c0_g1_i1 AF_DN98789_c0_g1_i1 HY_DN6677_c0_g1_i1
OG0000054: AF_DN36019_c0_g1_i1 AF_DN36019_c0_g2_i1 AF_DN4070_c0_g1_i1 AS_DN127567_c0_g1_i1 HY_DN106060_c0_g1_i1
OG0000055: AF_DN59095_c0_g1_i1 AF_DN69318_c0_g1_i1 AS_DN45050_c0_g1_i1 HY_DN103606_c0_g1_i1 HY_DN115442_c0_g1_i1
OG0000056: AF_DN83463_c0_g1_i1 AS_DN48174_c2_g2_i1 HY_DN24241_c0_g1_i1 HY_DN55604_c0_g1_i1 HY_DN8957_c0_g1_i1
OG0000057: AF_DN73220_c0_g1_i1 AF_DN74397_c0_g1_i1 AS_DN3611_c0_g1_i1 HY_DN105489_c0_g1_i1 HY_DN39565_c0_g1_i1
OG0000058: AF_DN83694_c0_g1_i1 AS_DN20458_c0_g1_i1 AS_DN80095_c0_g1_i1 HY_DN56517_c0_g1_i1 HY_DN85012_c0_g1_i1
OG0000059: AF_DN16868_c0_g1_i1 AF_DN22108_c0_g1_i1 AS_DN50889_c0_g1_i1 HY_DN24140_c0_g1_i1 HY_DN31014_c0_g1_i1
OG0000060: AF_DN69596_c0_g1_i1 AF_DN82769_c0_g1_i1 AS_DN1563_c0_g1_i1 AS_DN68586_c0_g1_i1 HY_DN4466_c0_g1_i1
OG0000061: AF_DN100512_c0_g1_i1 AF_DN71596_c0_g1_i1 AS_DN29100_c0_g1_i1 AS_DN318_c0_g1_i1 HY_DN81964_c0_g1_i1
OG0000062: AF_DN40992_c0_g1_i1 AS_DN118805_c0_g1_i1 AS_DN34632_c0_g1_i1 HY_DN86529_c0_g1_i1 HY_DN98779_c0_g1_i1
OG0000063: AF_DN27535_c0_g1_i1 AS_DN115947_c0_g1_i1 AS_DN4571_c0_g1_i1 HY_DN92058_c0_g1_i1 HY_DN93127_c0_g1_i1
OG0000064: AF_DN23421_c0_g1_i1 AF_DN43588_c0_g1_i1 AS_DN31710_c0_g1_i1 HY_DN79063_c0_g1_i1 HY_DN92176_c0_g1_i1
OG0000065: AF_DN107930_c0_g1_i1 AS_DN115402_c0_g1_i1 AS_DN59949_c0_g1_i1 AS_DN7133_c0_g1_i1 HY_DN82595_c0_g1_i1
OG0000066: AF_DN2553_c0_g1_i1 AS_DN102783_c0_g1_i1 AS_DN45341_c1_g1_i1 HY_DN113708_c0_g1_i1 HY_DN87265_c0_g1_i1
OG0000067: AF_DN28989_c0_g1_i1 AS_DN46259_c0_g1_i1 AS_DN46259_c0_g2_i1 HY_DN55118_c0_g1_i1 HY_DN8764_c0_g1_i1
OG0000068: AF_DN7224_c0_g1_i1 AF_DN83122_c0_g1_i1 AS_DN74469_c0_g1_i1 HY_DN14113_c0_g1_i1 HY_DN57601_c1_g1_i1
OG0000069: AF_DN55548_c0_g1_i1 AS_DN127049_c0_g1_i1 AS_DN815_c0_g1_i1 HY_DN104573_c0_g1_i1 HY_DN107840_c0_g1_i1
OG0000070: AF_DN101951_c0_g1_i1 AF_DN92168_c0_g1_i1 AS_DN23313_c0_g1_i1 HY_DN39994_c0_g1_i1 HY_DN42733_c0_g1_i1
OG0000071: AF_DN99466_c0_g1_i1 AS_DN127776_c0_g1_i1 AS_DN43894_c0_g1_i1 AS_DN77250_c0_g1_i1 HY_DN106689_c0_g1_i1
OG0000072: AF_DN102973_c0_g1_i1 AS_DN117145_c0_g1_i1 HY_DN107249_c0_g1_i1 HY_DN19976_c0_g1_i1 HY_DN82698_c0_g1_i1
OG0000073: AF_DN37109_c0_g1_i1 AS_DN127174_c0_g1_i1 AS_DN30309_c0_g1_i1 AS_DN92627_c0_g1_i1 HY_DN68034_c0_g1_i1
OG0000074: AF_DN87916_c0_g1_i1 AS_DN128478_c0_g1_i1 AS_DN43619_c0_g1_i2 AS_DN99007_c0_g1_i1 HY_DN41032_c0_g1_i1
OG0000075: AS_DN117620_c0_g1_i1 AS_DN123098_c0_g1_i1 AS_DN60499_c0_g1_i1 HY_DN103752_c0_g1_i1 HY_DN99949_c0_g1_i1
OG0000076: AS_DN10304_c0_g1_i1 AS_DN43443_c0_g1_i1 AS_DN5953_c0_g1_i1 HY_DN8712_c0_g1_i1 HY_DN8712_c0_g2_i1
OG0000077: AF_DN32449_c0_g1_i1 AS_DN7418_c0_g1_i1 AS_DN8240_c0_g1_i1 HY_DN9089_c1_g1_i1
OG0000078: AF_DN90884_c0_g1_i1 AS_DN30004_c0_g1_i1 HY_DN29997_c0_g1_i1 HY_DN48162_c0_g1_i1
OG0000079: AF_DN40184_c0_g1_i1 AS_DN128036_c0_g1_i1 AS_DN38852_c0_g1_i1 HY_DN28210_c0_g2_i1
OG0000080: AF_DN106012_c0_g1_i1 AF_DN46467_c0_g1_i1 AF_DN69534_c0_g1_i1 AS_DN40799_c0_g1_i1
OG0000081: AF_DN15595_c0_g1_i1 AF_DN36838_c0_g1_i1 AS_DN29218_c0_g1_i1 HY_DN15739_c0_g1_i1
OG0000082: AF_DN96950_c0_g1_i1 AS_DN17878_c0_g1_i1 HY_DN112244_c0_g1_i1 HY_DN24187_c0_g1_i1
OG0000083: AF_DN17671_c0_g1_i1 AF_DN59959_c0_g1_i1 AS_DN101029_c0_g1_i1 HY_DN70028_c0_g1_i1
OG0000084: AF_DN38719_c1_g1_i1 AF_DN66085_c0_g1_i1 AS_DN765_c0_g1_i1 HY_DN31831_c0_g1_i1
OG0000085: AF_DN42166_c0_g1_i1 AF_DN42166_c1_g1_i1 AS_DN48239_c0_g1_i1 HY_DN29214_c0_g1_i1
OG0000086: AF_DN22817_c0_g1_i1 AF_DN2372_c0_g1_i1 AS_DN73112_c0_g1_i1 HY_DN84901_c0_g1_i1
OG0000087: AF_DN86788_c0_g1_i1 AS_DN40658_c0_g1_i1 HY_DN55140_c0_g1_i1 HY_DN81984_c0_g1_i1
OG0000088: AF_DN37241_c0_g1_i1 AF_DN39113_c0_g1_i1 AS_DN93985_c0_g1_i1 HY_DN40788_c0_g1_i1
OG0000089: AF_DN73314_c0_g1_i1 AF_DN89161_c0_g1_i1 AS_DN39306_c0_g1_i1 HY_DN98377_c0_g1_i1
OG0000090: AF_DN75895_c0_g1_i1 AF_DN83464_c0_g1_i1 AS_DN76092_c0_g1_i1 HY_DN49066_c0_g1_i1
OG0000091: AF_DN84739_c0_g1_i1 AS_DN45361_c0_g1_i1 HY_DN59905_c0_g1_i1 HY_DN66906_c0_g1_i1
OG0000092: AF_DN42876_c0_g1_i1 AS_DN106249_c0_g1_i1 AS_DN47195_c0_g1_i1 HY_DN39742_c0_g1_i1
OG0000093: AF_DN103618_c0_g1_i1 AS_DN118630_c0_g1_i1 AS_DN76406_c0_g1_i1 HY_DN83032_c0_g1_i1
OG0000094: AF_DN1174_c0_g1_i1 AF_DN70487_c0_g1_i1 AS_DN80537_c0_g1_i1 HY_DN112152_c0_g1_i1
OG0000095: AF_DN36735_c0_g1_i1 AS_DN84501_c0_g1_i1 HY_DN108240_c0_g1_i1 HY_DN68584_c0_g1_i1
OG0000096: AF_DN84126_c0_g1_i1 AS_DN113777_c0_g1_i1 HY_DN13977_c1_g1_i1 HY_DN42815_c0_g1_i1
OG0000097: AF_DN27478_c0_g1_i1 AS_DN100577_c0_g1_i1 HY_DN104340_c0_g1_i1 HY_DN67324_c0_g1_i1
OG0000098: AF_DN62091_c0_g1_i1 AS_DN46111_c0_g1_i1 AS_DN46111_c0_g2_i1 HY_DN88428_c0_g1_i1
OG0000099: AF_DN84116_c0_g1_i1 AF_DN85668_c0_g1_i1 AS_DN75535_c0_g1_i1 HY_DN54327_c0_g1_i1
OG0000100: AF_DN46231_c0_g1_i1 AS_DN47781_c0_g1_i1 AS_DN84051_c0_g1_i1 HY_DN13695_c0_g1_i1
OG0000101: AF_DN25519_c0_g1_i1 AS_DN4992_c0_g1_i1 HY_DN11360_c0_g1_i1 HY_DN64262_c0_g1_i1
OG0000102: AF_DN16087_c0_g1_i1 AF_DN521_c0_g1_i1 AS_DN128728_c0_g1_i1 HY_DN67984_c0_g1_i1
OG0000103: AF_DN105741_c0_g1_i1 AF_DN82574_c0_g1_i1 AS_DN77344_c0_g1_i1 HY_DN27789_c0_g1_i1
OG0000104: AF_DN53841_c4_g1_i1 AF_DN93780_c0_g1_i1 AS_DN59592_c8_g1_i1 HY_DN36716_c3_g1_i1
OG0000105: AF_DN17180_c0_g1_i1 AF_DN21774_c0_g1_i1 AS_DN2258_c0_g1_i1 HY_DN95790_c0_g1_i1
OG0000106: AF_DN102534_c0_g1_i1 AS_DN29063_c0_g1_i1 HY_DN17696_c0_g1_i1 HY_DN47649_c0_g1_i1
OG0000107: AF_DN10266_c0_g1_i1 AF_DN68082_c0_g1_i1 AS_DN2735_c0_g1_i1 HY_DN84728_c0_g1_i1
OG0000108: AF_DN37710_c0_g1_i1 AS_DN20175_c0_g1_i1 AS_DN8088_c0_g1_i1 HY_DN109175_c0_g1_i1
OG0000109: AF_DN1474_c0_g1_i1 AF_DN65895_c0_g1_i1 AS_DN34921_c0_g1_i1 HY_DN9342_c0_g1_i1
OG0000110: AF_DN87727_c0_g1_i1 AS_DN52613_c2_g1_i1 HY_DN71142_c0_g1_i1 HY_DN81459_c0_g1_i1
OG0000111: AF_DN107564_c0_g1_i1 AF_DN44329_c0_g1_i1 AS_DN36064_c0_g1_i1 HY_DN24362_c0_g1_i1
OG0000112: AF_DN27674_c0_g1_i1 AS_DN10586_c0_g1_i1 HY_DN54301_c1_g1_i1 HY_DN68237_c0_g1_i1
OG0000113: AF_DN38634_c0_g1_i1 AS_DN128702_c0_g1_i1 AS_DN21766_c0_g1_i1 HY_DN98931_c0_g1_i1
OG0000114: AF_DN35282_c0_g1_i1 AS_DN45794_c0_g1_i1 AS_DN66704_c0_g1_i1 HY_DN22204_c0_g1_i1
OG0000115: AF_DN85204_c0_g1_i1 AS_DN39906_c0_g1_i1 AS_DN62550_c0_g1_i1 HY_DN9121_c0_g1_i1
OG0000116: AF_DN4044_c0_g1_i1 AF_DN7908_c0_g2_i1 AS_DN72275_c0_g1_i1 HY_DN65586_c0_g1_i1
OG0000117: AF_DN65363_c0_g1_i1 AF_DN86657_c0_g1_i1 AS_DN894_c0_g1_i1 HY_DN83939_c0_g1_i1
OG0000118: AF_DN104958_c0_g1_i1 AF_DN35583_c0_g1_i2 AS_DN93987_c0_g1_i1 HY_DN22466_c1_g1_i1
OG0000119: AF_DN28181_c0_g1_i1 AF_DN60284_c0_g1_i1 AS_DN48883_c0_g1_i1 HY_DN105559_c0_g1_i1
OG0000120: AF_DN39815_c0_g1_i1 AS_DN36240_c0_g1_i2 AS_DN94738_c0_g1_i1 HY_DN42571_c0_g1_i1
OG0000121: AF_DN93429_c0_g1_i1 AS_DN90549_c0_g1_i1 AS_DN94712_c0_g1_i1 HY_DN19073_c0_g1_i1
OG0000122: AF_DN18779_c0_g1_i1 AF_DN82760_c0_g1_i1 AS_DN100272_c0_g1_i1 HY_DN53233_c0_g1_i1
OG0000123: AF_DN107272_c0_g1_i1 AS_DN62886_c0_g1_i1 AS_DN64629_c0_g1_i1 HY_DN12914_c0_g1_i1
OG0000124: AF_DN30266_c0_g1_i1 AF_DN61573_c0_g1_i1 AS_DN115374_c0_g1_i1 HY_DN79980_c0_g1_i1
OG0000125: AF_DN103135_c0_g1_i1 AS_DN117446_c0_g1_i1 AS_DN67079_c0_g1_i1 HY_DN65401_c0_g1_i1
OG0000126: AF_DN3523_c0_g1_i1 AS_DN49975_c0_g1_i1 HY_DN112407_c0_g1_i1 HY_DN2864_c0_g1_i1
OG0000127: AF_DN54548_c1_g1_i1 AS_DN54444_c0_g1_i1 HY_DN39347_c1_g1_i1 HY_DN39347_c1_g2_i1
OG0000128: AF_DN40537_c0_g1_i1 AS_DN49979_c1_g1_i1 HY_DN13929_c0_g1_i1 HY_DN81540_c0_g1_i1
OG0000129: AF_DN40204_c0_g1_i1 AS_DN2452_c0_g1_i1 HY_DN6522_c0_g1_i1 HY_DN9055_c0_g1_i1
OG0000130: AF_DN437_c0_g1_i1 AS_DN103612_c0_g1_i1 HY_DN63858_c0_g1_i1 HY_DN94447_c0_g1_i1
OG0000131: AF_DN3634_c0_g1_i1 AF_DN65993_c0_g1_i1 AS_DN26733_c0_g1_i1 HY_DN40242_c0_g1_i1
OG0000132: AF_DN62060_c0_g1_i1 AS_DN13882_c0_g1_i1 AS_DN77332_c0_g1_i1 HY_DN65961_c0_g1_i1
OG0000133: AF_DN74639_c0_g1_i1 AS_DN101441_c0_g1_i1 AS_DN121065_c0_g1_i1 AS_DN15128_c0_g1_i1
OG0000134: AF_DN75219_c0_g1_i1 AS_DN21226_c2_g1_i1 AS_DN62892_c0_g1_i1 HY_DN79983_c0_g1_i1
OG0000135: AF_DN2544_c0_g1_i1 AS_DN27715_c0_g1_i1 HY_DN1027_c0_g1_i1 HY_DN85694_c0_g1_i1
OG0000136: AF_DN103999_c0_g1_i1 AF_DN105417_c0_g1_i1 AS_DN131308_c0_g1_i1 HY_DN97102_c0_g1_i1
OG0000137: AF_DN56256_c0_g1_i1 AS_DN40979_c0_g1_i1 AS_DN51930_c0_g1_i1 HY_DN1323_c0_g1_i1
OG0000138: AF_DN96613_c0_g1_i1 AS_DN39308_c0_g1_i1 HY_DN62563_c0_g1_i1 HY_DN8504_c0_g1_i1
OG0000139: AF_DN107507_c0_g1_i1 AF_DN42593_c0_g1_i1 AS_DN48875_c0_g1_i1 HY_DN1439_c0_g1_i1
OG0000140: AF_DN13029_c0_g1_i1 AS_DN136988_c0_g1_i1 AS_DN80017_c0_g1_i1 HY_DN111658_c0_g1_i1
OG0000141: AF_DN71778_c0_g1_i1 AS_DN28086_c0_g1_i1 AS_DN6315_c0_g1_i1 HY_DN23764_c0_g1_i1
OG0000142: AF_DN28961_c0_g1_i1 AS_DN116925_c0_g1_i1 AS_DN15347_c0_g1_i1 HY_DN80156_c0_g1_i1
OG0000143: AF_DN38436_c0_g1_i1 AF_DN83826_c0_g1_i1 AS_DN106398_c0_g1_i1 HY_DN23877_c0_g1_i1
OG0000144: AF_DN97831_c0_g1_i1 AS_DN32336_c0_g1_i1 AS_DN43537_c0_g1_i1 HY_DN15144_c0_g1_i1
OG0000145: AF_DN16898_c0_g1_i1 AF_DN86410_c0_g1_i1 AS_DN68577_c0_g1_i1 HY_DN53169_c0_g1_i1
OG0000146: AF_DN94379_c0_g1_i1 AS_DN103230_c0_g1_i1 AS_DN26723_c0_g1_i1 HY_DN55546_c0_g1_i1
OG0000147: AF_DN24653_c0_g1_i2 AS_DN131357_c0_g1_i1 AS_DN4944_c0_g1_i1 HY_DN69491_c0_g1_i1
OG0000148: AF_DN54739_c0_g1_i1 AS_DN127414_c0_g1_i1 AS_DN13420_c0_g1_i1 HY_DN54127_c0_g1_i1
OG0000149: AF_DN64592_c0_g1_i1 AF_DN86215_c0_g1_i1 AS_DN73783_c0_g1_i1 HY_DN84623_c0_g1_i1
OG0000150: AF_DN95295_c0_g1_i1 AS_DN38309_c1_g1_i1 AS_DN74580_c0_g1_i1 HY_DN105601_c0_g1_i1
OG0000151: AF_DN88624_c0_g1_i1 AS_DN61006_c0_g1_i1 AS_DN68370_c0_g1_i1 HY_DN58803_c0_g1_i1
OG0000152: AF_DN29209_c0_g1_i1 AS_DN79701_c0_g1_i1 HY_DN39005_c0_g1_i1 HY_DN81243_c0_g1_i1
OG0000153: AF_DN32533_c0_g1_i1 AS_DN24031_c0_g1_i1 AS_DN59992_c0_g1_i1 HY_DN18720_c0_g1_i1
OG0000154: AF_DN29508_c0_g1_i1 AS_DN121353_c0_g1_i1 HY_DN111030_c0_g1_i1 HY_DN27274_c0_g1_i1
OG0000155: AF_DN76162_c0_g1_i1 AS_DN20988_c0_g1_i1 AS_DN88808_c0_g1_i1 HY_DN41073_c0_g1_i1
OG0000156: AF_DN100209_c0_g1_i1 AF_DN53069_c3_g1_i1 AS_DN50667_c0_g1_i1 AS_DN54411_c1_g1_i1
OG0000157: AF_DN69320_c0_g1_i1 AS_DN133511_c0_g1_i1 AS_DN92303_c0_g1_i1 HY_DN3301_c0_g1_i1
OG0000158: AF_DN95310_c0_g1_i1 AS_DN20405_c0_g1_i1 HY_DN108239_c0_g1_i1 HY_DN99887_c0_g1_i1
OG0000159: AF_DN93106_c0_g1_i1 AS_DN14755_c0_g1_i1 AS_DN81724_c0_g1_i1 HY_DN11941_c0_g1_i1
OG0000160: AF_DN30351_c0_g1_i1 AS_DN1206_c0_g1_i1 HY_DN39561_c0_g1_i1 HY_DN81428_c0_g1_i1
OG0000161: AF_DN84868_c0_g1_i1 HY_DN42584_c0_g1_i1 HY_DN76052_c0_g1_i1 HY_DN85293_c0_g1_i1
OG0000162: AF_DN40389_c1_g1_i1 AS_DN122702_c0_g1_i1 AS_DN20076_c0_g1_i1 HY_DN99403_c0_g1_i1
OG0000163: AF_DN49751_c0_g1_i1 AS_DN65234_c0_g1_i1 HY_DN28066_c0_g1_i1 HY_DN38770_c5_g1_i1
OG0000164: AS_DN45540_c0_g1_i1 AS_DN78438_c0_g1_i1 HY_DN12932_c0_g1_i1 HY_DN30816_c0_g1_i1
OG0000165: AS_DN31710_c1_g1_i1 AS_DN67990_c0_g1_i1 HY_DN116102_c0_g1_i1 HY_DN94927_c0_g1_i1
OG0000166: AS_DN100917_c0_g1_i1 AS_DN31378_c0_g1_i1 HY_DN13722_c0_g1_i1 HY_DN79064_c0_g1_i1
OG0000167: AS_DN35743_c0_g1_i1 AS_DN89330_c0_g1_i1 HY_DN6469_c0_g1_i1 HY_DN91450_c0_g1_i1
OG0000168: AF_DN23033_c0_g1_i1 AS_DN72515_c0_g1_i1 HY_DN9512_c0_g1_i1
OG0000169: AF_DN50250_c0_g1_i1 AS_DN118693_c0_g1_i1 HY_DN8754_c0_g1_i1
OG0000170: AF_DN12191_c0_g1_i1 AS_DN48364_c0_g1_i1 HY_DN107651_c0_g1_i1
OG0000171: AF_DN61344_c0_g1_i1 AS_DN135299_c0_g1_i1 HY_DN13229_c0_g1_i1
OG0000172: AF_DN57290_c0_g1_i1 AS_DN8045_c0_g1_i1 HY_DN78781_c0_g1_i1
OG0000173: AF_DN14014_c0_g1_i1 AF_DN59820_c0_g1_i1 HY_DN57045_c0_g1_i1
OG0000174: AF_DN14197_c1_g1_i1 AF_DN95849_c0_g1_i1 HY_DN107530_c0_g1_i1
OG0000175: AF_DN4913_c0_g1_i1 AS_DN83682_c0_g1_i1 HY_DN52892_c0_g1_i1
OG0000176: AF_DN84795_c0_g1_i1 AS_DN1458_c0_g1_i1 HY_DN108383_c0_g1_i1
OG0000177: AF_DN6546_c0_g1_i1 AS_DN86996_c0_g1_i1 HY_DN82675_c0_g1_i1
OG0000178: AF_DN66321_c0_g1_i1 AS_DN35302_c0_g1_i1 HY_DN32677_c0_g1_i1
OG0000179: AF_DN84248_c0_g1_i1 AS_DN112677_c0_g1_i1 HY_DN39605_c0_g1_i1
OG0000180: AF_DN55360_c0_g1_i1 AS_DN74146_c0_g1_i1 HY_DN82214_c0_g1_i1
OG0000181: AF_DN83155_c0_g1_i1 AS_DN87674_c0_g1_i1 HY_DN66089_c0_g1_i1
OG0000182: AF_DN101517_c0_g1_i1 AS_DN68058_c0_g1_i1 HY_DN73549_c0_g1_i1
OG0000183: AF_DN6629_c0_g1_i1 AS_DN51931_c2_g1_i1 HY_DN104001_c0_g1_i1
OG0000184: AF_DN44010_c0_g1_i1 AS_DN70024_c0_g1_i1 HY_DN92023_c0_g1_i1
OG0000185: AF_DN81094_c0_g1_i1 AS_DN138494_c0_g1_i1 HY_DN56747_c0_g1_i1
OG0000186: AF_DN57881_c0_g1_i1 AF_DN77834_c0_g1_i1 HY_DN107565_c0_g1_i1
OG0000187: AF_DN45590_c0_g1_i1 AS_DN53105_c0_g1_i1 HY_DN32161_c0_g1_i1
OG0000188: AF_DN108150_c0_g1_i1 AS_DN46360_c0_g1_i1 HY_DN52374_c0_g1_i1
OG0000189: AF_DN5341_c0_g1_i1 AS_DN86964_c0_g1_i1 HY_DN65306_c0_g1_i1
OG0000190: AF_DN58639_c0_g1_i1 AS_DN10122_c0_g1_i1 HY_DN45792_c0_g1_i1
OG0000191: AF_DN10245_c0_g1_i1 AS_DN80089_c0_g1_i1 HY_DN85009_c0_g1_i1
OG0000192: AF_DN40619_c0_g1_i1 AS_DN49142_c0_g1_i1 HY_DN23739_c0_g1_i1
OG0000193: AF_DN96742_c0_g1_i1 AS_DN66434_c0_g1_i1 HY_DN28466_c0_g1_i1
OG0000194: AF_DN94644_c0_g1_i1 AS_DN64118_c0_g1_i1 HY_DN56770_c0_g1_i1
OG0000195: AF_DN24779_c1_g1_i1 AS_DN120076_c0_g1_i1 AS_DN12833_c0_g1_i1
OG0000196: AF_DN35195_c0_g1_i1 AS_DN10647_c0_g1_i1 HY_DN52672_c0_g1_i1
OG0000197: AF_DN75044_c0_g1_i1 AS_DN75768_c0_g1_i1 HY_DN8958_c0_g1_i1
OG0000198: AF_DN77588_c0_g1_i1 AS_DN93726_c0_g1_i1 HY_DN84417_c0_g1_i1
OG0000199: AF_DN86375_c0_g1_i1 AS_DN27675_c0_g1_i1 HY_DN96175_c0_g1_i1
OG0000200: AF_DN89641_c0_g1_i1 AF_DN92164_c0_g1_i1 HY_DN52237_c0_g1_i1
OG0000201: AF_DN57396_c0_g1_i1 AS_DN487_c0_g1_i1 HY_DN56102_c0_g1_i1
OG0000202: AF_DN66331_c0_g1_i1 AS_DN42799_c0_g1_i1 HY_DN94271_c0_g1_i1
OG0000203: AF_DN36766_c0_g1_i1 AS_DN29718_c0_g1_i1 HY_DN42034_c0_g1_i1
OG0000204: AF_DN73419_c0_g1_i1 AS_DN101506_c0_g1_i1 HY_DN79853_c0_g1_i1
OG0000205: AF_DN447_c0_g1_i1 AS_DN90632_c0_g1_i1 HY_DN69064_c0_g1_i1
OG0000206: AF_DN55301_c0_g1_i1 AS_DN138896_c0_g1_i1 HY_DN8879_c0_g1_i1
OG0000207: AF_DN103436_c0_g1_i1 AS_DN63153_c0_g1_i1 HY_DN107134_c0_g1_i1
OG0000208: AF_DN50604_c0_g1_i1 AS_DN35984_c0_g1_i1 HY_DN18683_c0_g1_i1
OG0000209: AF_DN9715_c0_g1_i1 AS_DN47562_c0_g1_i1 HY_DN23327_c0_g1_i1
OG0000210: AF_DN9556_c0_g1_i1 AS_DN34203_c0_g1_i1 HY_DN73372_c0_g1_i1
OG0000211: AF_DN89441_c0_g1_i1 AS_DN23217_c0_g1_i1 HY_DN16761_c0_g1_i1
OG0000212: AF_DN68749_c0_g1_i1 AS_DN49966_c0_g1_i1 HY_DN25517_c0_g1_i1
OG0000213: AF_DN15860_c0_g1_i1 AS_DN120384_c0_g1_i1 HY_DN45787_c0_g1_i1
OG0000214: AF_DN5962_c0_g1_i1 AS_DN26662_c0_g1_i1 HY_DN49300_c0_g1_i1
OG0000215: AF_DN27537_c0_g1_i1 AS_DN8534_c0_g1_i1 HY_DN66369_c0_g1_i1
OG0000216: AF_DN93516_c0_g1_i1 AS_DN34207_c0_g1_i1 HY_DN42407_c0_g1_i1
OG0000217: AF_DN106266_c0_g1_i1 AF_DN36508_c0_g1_i1 HY_DN80132_c0_g1_i1
OG0000218: AF_DN89931_c0_g1_i1 AS_DN44650_c0_g1_i1 HY_DN49256_c0_g1_i1
OG0000219: AF_DN23232_c0_g1_i1 AS_DN22132_c0_g1_i1 AS_DN39947_c0_g1_i1
OG0000220: AF_DN37367_c0_g1_i1 AS_DN48772_c0_g1_i1 HY_DN32968_c0_g1_i1
OG0000221: AF_DN44955_c0_g1_i1 AS_DN46396_c1_g1_i1 HY_DN39534_c1_g1_i1
OG0000222: AF_DN42373_c0_g1_i1 AS_DN45379_c0_g1_i1 HY_DN62264_c0_g1_i1
OG0000223: AF_DN48607_c0_g1_i1 AS_DN100410_c0_g1_i1 HY_DN35343_c0_g1_i1
OG0000224: AF_DN54669_c0_g1_i1 AS_DN9250_c0_g1_i1 HY_DN39974_c0_g1_i1
OG0000225: AF_DN58650_c0_g1_i1 AS_DN134129_c0_g1_i1 HY_DN67232_c0_g1_i1
OG0000226: AF_DN12866_c0_g1_i1 AS_DN80649_c0_g1_i1 HY_DN79859_c0_g1_i1
OG0000227: AF_DN24504_c0_g1_i1 AF_DN74732_c0_g1_i1 HY_DN47289_c0_g1_i1
OG0000228: AF_DN85895_c0_g1_i1 AS_DN31012_c0_g1_i1 HY_DN23995_c0_g1_i1
OG0000229: AF_DN45466_c0_g1_i2 AS_DN10638_c0_g1_i1 HY_DN81451_c0_g1_i1
OG0000230: AF_DN98808_c0_g1_i1 AS_DN1222_c0_g1_i1 HY_DN70321_c0_g1_i1
OG0000231: AF_DN64638_c0_g1_i1 AS_DN114622_c0_g1_i1 HY_DN52968_c0_g1_i1
OG0000232: AF_DN84750_c0_g1_i1 AS_DN24387_c0_g1_i1 HY_DN2160_c0_g1_i1
OG0000233: AF_DN12729_c0_g1_i1 AF_DN76418_c0_g1_i1 AF_DN94794_c0_g1_i1
OG0000234: AF_DN22419_c0_g1_i1 AS_DN16686_c0_g1_i1 HY_DN34387_c0_g2_i1
OG0000235: AF_DN87404_c0_g1_i1 AS_DN38368_c0_g1_i1 HY_DN8508_c0_g1_i1
OG0000236: AF_DN76023_c0_g1_i1 AS_DN4425_c0_g1_i1 HY_DN9295_c0_g1_i1
OG0000237: AF_DN77213_c0_g1_i1 AS_DN135318_c0_g1_i1 HY_DN56147_c0_g1_i1
OG0000238: AF_DN10772_c0_g1_i1 AF_DN71791_c0_g1_i1 AS_DN68012_c0_g1_i1
OG0000239: AF_DN78719_c0_g1_i1 AS_DN127535_c0_g1_i1 HY_DN73009_c0_g1_i1
OG0000240: AF_DN69213_c0_g1_i1 AS_DN118052_c0_g1_i1 HY_DN108478_c0_g1_i1
OG0000241: AF_DN76358_c0_g1_i1 AS_DN60466_c0_g1_i1 HY_DN3747_c0_g1_i1
OG0000242: AF_DN14908_c0_g1_i1 HY_DN111912_c0_g1_i1 HY_DN58672_c0_g1_i1
OG0000243: AF_DN83721_c0_g1_i1 AS_DN74747_c0_g1_i1 HY_DN53797_c0_g1_i1
OG0000244: AF_DN24144_c0_g1_i1 AS_DN92043_c0_g1_i1 HY_DN52475_c0_g1_i1
OG0000245: AF_DN81655_c0_g1_i1 AS_DN119097_c0_g1_i1 HY_DN16846_c0_g1_i1
OG0000246: AF_DN48496_c0_g1_i1 AS_DN53372_c0_g1_i1 HY_DN30912_c0_g1_i1
OG0000247: AF_DN20261_c0_g1_i1 AS_DN118197_c0_g1_i1 HY_DN108117_c0_g1_i1
OG0000248: AF_DN19122_c0_g1_i1 AS_DN27153_c0_g1_i1 HY_DN40126_c0_g1_i1
OG0000249: AF_DN35553_c0_g1_i1 AS_DN51868_c0_g1_i1 HY_DN29135_c0_g1_i1
OG0000250: AF_DN102404_c0_g1_i1 AS_DN27578_c0_g1_i1 HY_DN41347_c0_g1_i1
OG0000251: AF_DN54601_c0_g1_i1 AS_DN32197_c0_g1_i1 HY_DN45589_c0_g1_i1
OG0000252: AF_DN99665_c0_g1_i1 AS_DN77237_c0_g1_i1 HY_DN56231_c0_g1_i1
OG0000253: AF_DN37171_c0_g1_i1 AS_DN535_c0_g1_i1 HY_DN82268_c0_g1_i1
OG0000254: AF_DN101685_c0_g1_i1 AS_DN60629_c0_g1_i1 HY_DN104562_c0_g1_i1
OG0000255: AF_DN85514_c0_g1_i1 AF_DN92369_c0_g1_i1 HY_DN57498_c0_g1_i1
OG0000256: AF_DN55459_c0_g1_i1 AS_DN4115_c0_g1_i1 HY_DN52603_c0_g1_i1
OG0000257: AF_DN81845_c0_g1_i1 AS_DN68770_c0_g1_i1 HY_DN87061_c0_g1_i1
OG0000258: AF_DN33488_c0_g1_i1 AF_DN33488_c0_g2_i1 HY_DN9527_c0_g1_i1
OG0000259: AF_DN43821_c0_g1_i1 AS_DN34912_c2_g1_i1 HY_DN93487_c0_g1_i1
OG0000260: AF_DN103263_c0_g1_i1 AS_DN76364_c0_g1_i1 HY_DN94125_c0_g1_i1
OG0000261: AF_DN87488_c0_g1_i1 AS_DN133936_c0_g1_i1 HY_DN112852_c0_g1_i1
OG0000262: AF_DN85084_c0_g1_i1 AS_DN64854_c0_g1_i1 HY_DN23901_c0_g1_i1
OG0000263: AF_DN78813_c0_g1_i1 AS_DN47599_c0_g1_i1 HY_DN40836_c0_g1_i1
OG0000264: AF_DN35476_c0_g1_i1 AS_DN127090_c0_g1_i1 HY_DN8954_c0_g1_i1
OG0000265: AF_DN106481_c0_g1_i1 AS_DN21993_c0_g1_i1 HY_DN90315_c0_g1_i1
OG0000266: AF_DN78919_c0_g1_i1 AS_DN81425_c0_g1_i1 HY_DN95711_c0_g1_i1
OG0000267: AF_DN64080_c0_g1_i1 AS_DN797_c0_g1_i1 HY_DN78653_c0_g1_i1
OG0000268: AF_DN61930_c0_g1_i1 AS_DN96383_c0_g1_i1 HY_DN74758_c0_g1_i1
OG0000269: AF_DN94113_c0_g1_i1 AS_DN103033_c0_g1_i1 HY_DN42261_c0_g1_i1
OG0000270: AF_DN6330_c0_g1_i1 AS_DN73390_c0_g1_i1 HY_DN39846_c0_g1_i1
OG0000271: AF_DN89663_c0_g1_i1 AS_DN139728_c0_g1_i1 HY_DN52240_c0_g1_i1
OG0000272: AF_DN31009_c0_g1_i1 AF_DN40617_c0_g1_i1 HY_DN52873_c0_g1_i1
OG0000273: AF_DN43947_c0_g1_i1 AS_DN52368_c0_g1_i1 HY_DN31047_c0_g1_i1
OG0000274: AF_DN106658_c0_g1_i1 AS_DN45587_c0_g1_i1 HY_DN17371_c0_g1_i1
OG0000275: AF_DN54501_c0_g2_i1 AS_DN8197_c0_g1_i1 HY_DN56896_c0_g1_i1
OG0000276: AF_DN87684_c0_g1_i1 AS_DN40088_c1_g1_i1 HY_DN105005_c0_g1_i1
OG0000277: AF_DN22597_c0_g1_i1 AF_DN76742_c0_g1_i1 HY_DN107727_c0_g1_i1
OG0000278: AF_DN27441_c0_g1_i1 AS_DN132209_c0_g1_i1 HY_DN12300_c0_g1_i1
OG0000279: AF_DN42025_c0_g1_i1 AS_DN30597_c0_g1_i1 HY_DN34778_c0_g1_i1
OG0000280: AF_DN101196_c0_g1_i1 AF_DN39500_c0_g1_i1 HY_DN80443_c0_g1_i1
OG0000281: AF_DN74548_c0_g1_i1 AS_DN26465_c0_g1_i1 HY_DN105262_c0_g1_i1
OG0000282: AF_DN98923_c0_g1_i1 AS_DN10213_c0_g1_i1 HY_DN3456_c0_g1_i1
OG0000283: AF_DN55385_c0_g1_i1 AS_DN100767_c0_g1_i1 HY_DN63062_c0_g1_i1
OG0000284: AF_DN22807_c0_g1_i1 AS_DN115342_c0_g1_i1 HY_DN79953_c0_g1_i1
OG0000285: AF_DN3165_c0_g1_i1 AS_DN65885_c0_g1_i1 HY_DN53822_c0_g1_i1
OG0000286: AF_DN45468_c0_g1_i1 AS_DN11731_c0_g1_i1 HY_DN32491_c0_g1_i1
OG0000287: AF_DN33657_c0_g1_i1 AF_DN93069_c0_g1_i1 AS_DN75293_c0_g1_i1
OG0000288: AF_DN78587_c0_g1_i1 AS_DN44715_c0_g1_i1 HY_DN94652_c0_g1_i1
OG0000289: AF_DN19053_c0_g1_i1 AS_DN130147_c0_g1_i1 HY_DN2593_c0_g1_i1
OG0000290: AF_DN74232_c0_g1_i1 AF_DN93142_c0_g1_i1 AS_DN35975_c0_g1_i1
OG0000291: AF_DN37792_c0_g1_i1 AS_DN25360_c0_g1_i1 HY_DN94917_c0_g1_i1
OG0000292: AF_DN79377_c0_g1_i1 AS_DN104724_c0_g1_i1 HY_DN112438_c0_g1_i1
OG0000293: AF_DN30388_c0_g1_i1 AS_DN52417_c0_g2_i1 HY_DN23567_c0_g1_i1
OG0000294: AF_DN5670_c0_g1_i1 AS_DN34372_c0_g1_i1 AS_DN34372_c0_g2_i1
OG0000295: AF_DN41868_c0_g1_i1 AS_DN852_c0_g1_i1 HY_DN107270_c0_g1_i1
OG0000296: AF_DN75793_c0_g1_i1 AS_DN55966_c0_g1_i1 HY_DN111880_c0_g1_i1
OG0000297: AF_DN88928_c0_g1_i1 AS_DN114755_c0_g1_i1 HY_DN106081_c0_g1_i1
OG0000298: AF_DN45696_c0_g1_i1 AS_DN49861_c0_g1_i1 HY_DN31488_c0_g1_i1
OG0000299: AF_DN13965_c0_g1_i1 AS_DN136409_c0_g1_i1 HY_DN61335_c0_g1_i1
OG0000300: AF_DN47879_c0_g1_i1 AS_DN138266_c0_g1_i1 HY_DN68263_c0_g1_i1
OG0000301: AF_DN32805_c0_g1_i1 AS_DN120352_c0_g1_i1 HY_DN40841_c0_g1_i1
OG0000302: AF_DN16899_c0_g1_i1 AS_DN77856_c0_g1_i1 HY_DN104858_c0_g1_i1
OG0000303: AF_DN103881_c0_g1_i1 AS_DN32354_c0_g1_i1 HY_DN12209_c0_g1_i1
OG0000304: AF_DN66146_c0_g1_i1 AS_DN103173_c0_g1_i1 HY_DN16580_c0_g1_i1
OG0000305: AF_DN85899_c0_g1_i1 AS_DN77944_c0_g1_i1 HY_DN56823_c0_g1_i1
OG0000306: AF_DN87254_c0_g1_i1 AS_DN105254_c0_g1_i1 HY_DN110272_c0_g1_i1
OG0000307: AF_DN103269_c0_g1_i1 AS_DN20043_c0_g1_i1 HY_DN43968_c0_g1_i1
OG0000308: AF_DN5087_c0_g1_i1 AF_DN60395_c0_g1_i1 AS_DN67273_c0_g1_i1
OG0000309: AF_DN25247_c0_g1_i1 AS_DN58496_c0_g1_i1 HY_DN33179_c0_g1_i1
OG0000310: AF_DN19294_c0_g1_i1 AS_DN40483_c0_g1_i1 HY_DN66176_c0_g1_i1
OG0000311: AF_DN73536_c0_g1_i1 AS_DN73477_c0_g1_i1 HY_DN25161_c0_g1_i1
OG0000312: AF_DN38189_c0_g1_i2 AF_DN56907_c0_g1_i1 HY_DN11759_c0_g1_i1
OG0000313: AF_DN23624_c0_g1_i1 AS_DN64985_c0_g1_i1 HY_DN13260_c0_g1_i1
OG0000314: AF_DN60049_c0_g1_i1 AS_DN107803_c0_g1_i1 HY_DN111261_c0_g1_i1
OG0000315: AF_DN26909_c0_g1_i1 AS_DN107539_c0_g1_i1 HY_DN29612_c0_g1_i1
OG0000316: AF_DN83657_c0_g1_i1 HY_DN105297_c0_g1_i1 HY_DN83158_c0_g1_i1
OG0000317: AF_DN37965_c0_g1_i1 AS_DN36352_c0_g1_i1 HY_DN34429_c0_g1_i1
OG0000318: AF_DN102623_c0_g1_i1 AS_DN79710_c0_g1_i1 HY_DN91449_c0_g1_i1
OG0000319: AF_DN54585_c0_g1_i1 AS_DN113712_c0_g1_i1 HY_DN65237_c0_g1_i1
OG0000320: AF_DN35443_c0_g1_i1 AS_DN60301_c0_g1_i1 HY_DN91654_c0_g1_i1
OG0000321: AF_DN17440_c0_g1_i1 AS_DN117406_c0_g1_i1 HY_DN2189_c0_g1_i1
OG0000322: AF_DN39720_c0_g1_i1 AS_DN60087_c0_g1_i1 HY_DN104040_c0_g1_i1
OG0000323: AF_DN58582_c0_g1_i1 AS_DN91771_c0_g1_i1 HY_DN52921_c0_g1_i1
OG0000324: AF_DN35777_c0_g1_i1 AS_DN91299_c0_g1_i1 HY_DN68236_c0_g1_i1
OG0000325: AF_DN93919_c0_g1_i1 AS_DN89520_c0_g1_i1 HY_DN67890_c0_g1_i1
OG0000326: AF_DN79150_c0_g1_i1 AS_DN77220_c0_g1_i1 HY_DN94990_c0_g1_i1
OG0000327: AF_DN38153_c0_g1_i1 AS_DN102788_c0_g1_i1 HY_DN9602_c0_g1_i1
OG0000328: AF_DN79458_c0_g1_i1 AS_DN20012_c0_g1_i1 HY_DN82200_c0_g1_i1
OG0000329: AF_DN106480_c0_g1_i1 AS_DN15210_c0_g1_i1 HY_DN93144_c0_g1_i1
OG0000330: AF_DN104593_c0_g1_i1 AS_DN27861_c0_g1_i1 HY_DN50267_c0_g1_i1
OG0000331: AF_DN24967_c0_g1_i1 AS_DN21354_c0_g1_i1 HY_DN11448_c0_g1_i1
OG0000332: AF_DN88327_c0_g1_i1 AS_DN16256_c0_g1_i1 HY_DN86055_c0_g1_i1
OG0000333: AF_DN30632_c0_g1_i1 AS_DN31587_c0_g1_i1 HY_DN104473_c0_g1_i1
OG0000334: AF_DN83272_c0_g1_i1 AS_DN14603_c0_g1_i1 HY_DN79406_c0_g1_i1
OG0000335: AF_DN35654_c0_g1_i1 AS_DN49646_c0_g1_i1 HY_DN30094_c0_g1_i1
OG0000336: AF_DN35709_c0_g1_i1 AS_DN34736_c0_g1_i1 HY_DN15939_c0_g1_i1
OG0000337: AF_DN58822_c0_g1_i1 AS_DN131395_c0_g1_i1 HY_DN109636_c0_g1_i1
OG0000338: AF_DN29570_c0_g1_i1 AS_DN20314_c0_g1_i1 HY_DN70015_c0_g1_i1
OG0000339: AF_DN36095_c0_g1_i1 AS_DN45241_c0_g1_i1 HY_DN42460_c0_g1_i1
OG0000340: AF_DN22793_c0_g1_i1 AS_DN23472_c0_g1_i1 HY_DN30402_c0_g1_i1
OG0000341: AF_DN75337_c0_g1_i1 AS_DN130076_c0_g1_i1 HY_DN7049_c0_g1_i1
OG0000342: AF_DN23809_c0_g1_i1 AS_DN88028_c0_g1_i1 HY_DN2438_c0_g1_i1
OG0000343: AF_DN97005_c0_g1_i1 AS_DN63210_c0_g1_i1 HY_DN116548_c0_g1_i1
OG0000344: AF_DN36852_c0_g1_i1 AS_DN49753_c0_g1_i1 HY_DN3561_c0_g1_i1
OG0000345: AF_DN83149_c0_g1_i1 AS_DN33253_c0_g1_i1 HY_DN66077_c0_g1_i1
OG0000346: AF_DN45662_c0_g1_i1 AS_DN68982_c0_g1_i1 HY_DN1599_c0_g1_i1
OG0000347: AF_DN16549_c0_g1_i1 AS_DN34991_c0_g1_i1 HY_DN79317_c0_g1_i1
OG0000348: AF_DN792_c0_g1_i1 AS_DN91996_c0_g1_i1 HY_DN73476_c0_g1_i1
OG0000349: AF_DN21772_c0_g1_i1 AS_DN27668_c0_g1_i1 HY_DN6945_c0_g1_i1
OG0000350: AF_DN82155_c0_g1_i1 AS_DN133517_c0_g1_i1 HY_DN6118_c0_g1_i1
OG0000351: AF_DN101686_c0_g1_i1 AS_DN1274_c0_g1_i1 HY_DN70785_c0_g1_i1
OG0000352: AF_DN78032_c1_g1_i1 AS_DN81008_c0_g1_i1 HY_DN29847_c0_g1_i1
OG0000353: AF_DN84198_c0_g1_i1 AS_DN130070_c0_g1_i1 HY_DN80677_c0_g1_i1
OG0000354: AF_DN54652_c0_g1_i1 AS_DN127054_c0_g1_i1 HY_DN39599_c0_g1_i1
OG0000355: AF_DN92844_c0_g1_i1 AS_DN14593_c0_g1_i1 HY_DN65413_c0_g1_i1
OG0000356: AF_DN86270_c0_g1_i1 AS_DN132143_c0_g1_i1 HY_DN44453_c0_g1_i1
OG0000357: AF_DN96426_c0_g1_i1 AS_DN64980_c0_g1_i1 HY_DN45487_c0_g1_i1
OG0000358: AF_DN26781_c0_g1_i1 AS_DN53419_c0_g3_i1 HY_DN106570_c0_g1_i1
OG0000359: AF_DN44565_c0_g1_i1 AS_DN23865_c0_g1_i1 HY_DN6457_c0_g1_i1
OG0000360: AF_DN80084_c0_g1_i1 AS_DN79151_c0_g1_i1 HY_DN87783_c0_g1_i1
OG0000361: AF_DN76276_c0_g1_i1 AS_DN77562_c0_g1_i1 HY_DN100588_c0_g1_i1
OG0000362: AF_DN38985_c0_g1_i1 AS_DN41730_c0_g1_i1 HY_DN111300_c0_g1_i1
OG0000363: AF_DN37999_c0_g1_i1 AS_DN16072_c0_g1_i1 HY_DN85184_c0_g1_i1
OG0000364: AF_DN85662_c0_g1_i1 AS_DN88920_c0_g1_i1 HY_DN113001_c0_g1_i1
OG0000365: AF_DN89194_c0_g1_i1 AS_DN23635_c0_g1_i1 HY_DN55837_c0_g1_i1
OG0000366: AF_DN46950_c1_g1_i1 AS_DN50194_c0_g1_i2 HY_DN35213_c0_g1_i2
OG0000367: AF_DN93637_c0_g1_i1 AS_DN29967_c0_g1_i1 HY_DN66764_c0_g1_i1
OG0000368: AF_DN76667_c0_g1_i1 AS_DN44873_c0_g1_i1 HY_DN58559_c0_g1_i1
OG0000369: AF_DN28773_c1_g1_i1 AS_DN30106_c0_g1_i1 HY_DN70040_c0_g1_i1
OG0000370: AF_DN15445_c0_g1_i1 AF_DN85793_c0_g1_i1 AS_DN75928_c0_g1_i1
OG0000371: AF_DN105111_c0_g1_i1 AS_DN27111_c0_g1_i1 HY_DN92017_c0_g1_i1
OG0000372: AF_DN72827_c0_g1_i1 AS_DN43430_c0_g1_i1 HY_DN104577_c0_g1_i1
OG0000373: AF_DN24638_c0_g1_i1 AF_DN32446_c0_g1_i1 HY_DN17926_c0_g1_i1
OG0000374: AF_DN98912_c0_g1_i1 AS_DN6762_c0_g1_i1 HY_DN70880_c0_g1_i1
OG0000375: AF_DN107765_c0_g1_i1 AS_DN40948_c0_g1_i1 HY_DN111034_c0_g1_i1
OG0000376: AF_DN83421_c0_g1_i1 AS_DN34960_c0_g1_i1 HY_DN23180_c0_g1_i1
OG0000377: AF_DN95129_c0_g1_i1 AS_DN1977_c0_g1_i1 HY_DN58498_c0_g1_i1
OG0000378: AF_DN40311_c0_g1_i1 AS_DN12140_c0_g1_i1 HY_DN94514_c0_g1_i1
OG0000379: AF_DN101622_c0_g1_i1 AS_DN108347_c0_g1_i1 AS_DN127709_c0_g1_i1
OG0000380: AF_DN65324_c0_g1_i1 AS_DN88725_c0_g1_i1 HY_DN53986_c0_g1_i1
OG0000381: AF_DN54902_c0_g1_i1 AS_DN140092_c0_g1_i1 HY_DN5899_c0_g1_i1
OG0000382: AF_DN55199_c0_g1_i1 AS_DN75170_c0_g1_i1 HY_DN92009_c0_g1_i1
OG0000383: AF_DN57925_c0_g1_i1 AS_DN125539_c0_g1_i1 HY_DN17057_c0_g1_i1
OG0000384: AF_DN64239_c0_g1_i1 AS_DN40194_c0_g1_i1 HY_DN98425_c0_g1_i1
OG0000385: AF_DN20962_c0_g1_i1 AS_DN30346_c0_g1_i1 HY_DN28384_c0_g1_i1
OG0000386: AF_DN12778_c0_g1_i1 AS_DN55146_c0_g1_i1 HY_DN25025_c0_g1_i1
OG0000387: AF_DN65748_c0_g1_i1 AS_DN102576_c0_g1_i1 HY_DN9847_c0_g1_i1
OG0000388: AF_DN12193_c0_g1_i1 AS_DN69481_c0_g1_i1 HY_DN25194_c0_g1_i1
OG0000389: AF_DN45634_c0_g1_i1 AS_DN48069_c0_g1_i1 HY_DN26738_c0_g1_i1
OG0000390: AF_DN103518_c0_g1_i1 AS_DN39007_c0_g1_i1 HY_DN29439_c0_g1_i1
OG0000391: AF_DN95092_c0_g1_i1 AS_DN96451_c0_g1_i1 HY_DN95221_c0_g1_i1
OG0000392: AF_DN82980_c0_g1_i1 AS_DN103070_c0_g1_i1 AS_DN10639_c0_g1_i1
OG0000393: AF_DN35125_c0_g1_i1 AF_DN97130_c0_g1_i1 HY_DN103808_c0_g1_i1
OG0000394: AF_DN36971_c0_g1_i1 AS_DN7699_c0_g1_i1 HY_DN27657_c0_g1_i1
OG0000395: AF_DN81686_c0_g1_i1 AS_DN19522_c0_g1_i1 HY_DN12189_c0_g1_i1
OG0000396: AF_DN26692_c0_g1_i1 AS_DN42251_c0_g1_i1 HY_DN80496_c1_g1_i1
OG0000397: AF_DN67268_c0_g1_i1 AS_DN62078_c0_g1_i1 HY_DN27277_c0_g1_i1
OG0000398: AF_DN37749_c0_g1_i1 AS_DN31419_c0_g1_i1 HY_DN25428_c0_g1_i1
OG0000399: AF_DN43491_c0_g1_i1 AS_DN46088_c0_g1_i1 HY_DN28145_c0_g1_i1
OG0000400: AF_DN18150_c0_g1_i1 AS_DN10209_c0_g1_i1 HY_DN31120_c0_g1_i1
OG0000401: AF_DN92442_c0_g1_i1 AS_DN87344_c0_g1_i1 HY_DN104243_c0_g1_i1
OG0000402: AF_DN6494_c0_g1_i1 AS_DN78827_c0_g1_i1 HY_DN5815_c0_g1_i1
OG0000403: AF_DN101255_c0_g1_i1 AS_DN82169_c0_g1_i1 HY_DN94028_c0_g1_i1
OG0000404: AF_DN95175_c0_g1_i1 AS_DN28010_c0_g1_i1 HY_DN87726_c0_g1_i1
OG0000405: AF_DN69239_c0_g1_i1 AS_DN108144_c0_g1_i1 HY_DN98613_c0_g1_i1
OG0000406: AF_DN93537_c0_g1_i1 AS_DN49071_c0_g1_i1 HY_DN24971_c0_g1_i1
OG0000407: AF_DN96088_c0_g1_i1 AS_DN30509_c0_g1_i1 HY_DN72638_c0_g1_i1
OG0000408: AF_DN64879_c0_g1_i1 AS_DN88034_c0_g1_i1 HY_DN66393_c0_g1_i1
OG0000409: AF_DN64852_c0_g1_i1 AS_DN28446_c0_g1_i1 HY_DN25938_c0_g1_i1
OG0000410: AF_DN22629_c0_g1_i1 AS_DN61543_c0_g1_i1 HY_DN92841_c0_g1_i1
OG0000411: AF_DN38194_c0_g1_i1 AS_DN45832_c0_g1_i1 HY_DN9525_c0_g1_i1
OG0000412: AF_DN78404_c0_g1_i1 AS_DN40781_c0_g1_i1 HY_DN85535_c0_g1_i1
OG0000413: AF_DN70673_c0_g1_i1 AS_DN76663_c0_g1_i1 HY_DN94425_c0_g1_i1
OG0000414: AF_DN40565_c0_g1_i1 AF_DN53841_c2_g2_i1 AS_DN118608_c0_g1_i1
OG0000415: AF_DN92428_c0_g1_i1 AS_DN3638_c0_g1_i1 HY_DN44230_c0_g1_i1
OG0000416: AF_DN73570_c0_g1_i1 AS_DN10379_c0_g1_i1 HY_DN13546_c0_g1_i1
OG0000417: AF_DN55969_c0_g1_i1 AS_DN41598_c0_g1_i1 HY_DN28255_c0_g1_i1
OG0000418: AF_DN74074_c0_g1_i1 AS_DN43405_c0_g1_i1 HY_DN93648_c0_g1_i1
OG0000419: AF_DN36566_c0_g1_i1 AS_DN106976_c0_g1_i1 HY_DN94829_c0_g1_i1
OG0000420: AF_DN13183_c0_g1_i1 AS_DN30852_c0_g1_i1 HY_DN91720_c0_g1_i1
OG0000421: AF_DN56917_c0_g1_i1 AS_DN62997_c0_g1_i1 HY_DN68531_c0_g1_i1
OG0000422: AF_DN1897_c0_g1_i1 AS_DN47378_c0_g1_i1 HY_DN5489_c0_g1_i2
OG0000423: AF_DN65373_c0_g1_i1 AS_DN41757_c0_g1_i1 HY_DN107028_c0_g1_i1
OG0000424: AF_DN31867_c0_g1_i1 AS_DN28085_c0_g1_i1 HY_DN7285_c0_g1_i1
OG0000425: AF_DN87001_c0_g1_i1 AS_DN27728_c0_g1_i1 HY_DN109979_c0_g1_i1
OG0000426: AF_DN44127_c0_g1_i1 AS_DN6486_c0_g1_i1 HY_DN24225_c0_g1_i1
OG0000427: AF_DN19352_c0_g1_i1 AS_DN7378_c0_g1_i1 HY_DN10828_c0_g1_i1
OG0000428: AF_DN5369_c0_g1_i1 AS_DN127399_c0_g1_i1 HY_DN58105_c0_g1_i1
OG0000429: AF_DN71571_c0_g1_i1 AS_DN46986_c0_g1_i1 HY_DN27972_c0_g1_i1
OG0000430: AF_DN82812_c0_g1_i1 AS_DN60284_c0_g1_i1 HY_DN91544_c0_g1_i1
OG0000431: AF_DN105630_c0_g1_i1 AF_DN94693_c0_g1_i1 AS_DN124571_c0_g1_i1
OG0000432: AF_DN66535_c0_g1_i1 AS_DN42977_c0_g1_i1 HY_DN27620_c0_g1_i1
OG0000433: AF_DN87398_c0_g1_i1 AS_DN3664_c0_g1_i1 HY_DN59132_c0_g1_i1
OG0000434: AF_DN41455_c0_g1_i1 AS_DN92162_c0_g1_i1 HY_DN55612_c0_g1_i1
OG0000435: AF_DN77397_c0_g1_i1 AS_DN119796_c0_g1_i1 HY_DN1944_c0_g1_i1
OG0000436: AF_DN101159_c0_g1_i1 AS_DN73023_c0_g1_i1 HY_DN103803_c0_g1_i1
OG0000437: AF_DN24915_c0_g1_i1 AS_DN15179_c0_g1_i1 HY_DN83546_c0_g1_i1
OG0000438: AF_DN19716_c0_g1_i1 AS_DN102697_c0_g1_i1 HY_DN54711_c0_g1_i1
OG0000439: AF_DN24214_c0_g1_i1 AS_DN42694_c0_g1_i1 HY_DN14798_c0_g1_i1
OG0000440: AF_DN84175_c0_g1_i1 AS_DN3057_c0_g1_i1 HY_DN105951_c0_g1_i1
OG0000441: AF_DN23506_c0_g1_i1 AF_DN81546_c0_g1_i1 HY_DN42065_c0_g1_i1
OG0000442: AF_DN43896_c0_g1_i1 AS_DN49831_c0_g1_i1 HY_DN33691_c0_g1_i1
OG0000443: AF_DN54761_c0_g1_i1 AS_DN103668_c0_g1_i1 HY_DN78716_c0_g1_i1
OG0000444: AF_DN100968_c0_g1_i1 AF_DN44481_c0_g1_i1 HY_DN53120_c0_g1_i1
OG0000445: AF_DN74986_c0_g1_i1 AS_DN80638_c0_g1_i1 HY_DN39708_c0_g1_i1
OG0000446: AF_DN37055_c1_g1_i1 AS_DN12885_c0_g1_i1 HY_DN18236_c0_g1_i1
OG0000447: AF_DN108651_c0_g1_i1 AS_DN44225_c0_g1_i1 HY_DN32687_c0_g1_i1
OG0000448: AF_DN103185_c0_g1_i1 AS_DN76213_c0_g1_i1 HY_DN106741_c0_g1_i1
OG0000449: AF_DN103248_c0_g1_i1 AS_DN130159_c0_g1_i1 HY_DN96063_c0_g1_i1
OG0000450: AF_DN106779_c0_g1_i1 AS_DN87114_c0_g1_i1 HY_DN29016_c0_g1_i1
OG0000451: AF_DN44448_c0_g1_i1 AS_DN48093_c0_g1_i1 HY_DN30784_c0_g1_i1
OG0000452: AF_DN41354_c0_g1_i1 AS_DN28243_c0_g1_i1 HY_DN92724_c0_g1_i1
OG0000453: AF_DN44551_c0_g1_i1 AS_DN30231_c0_g1_i1 HY_DN95294_c0_g1_i1
OG0000454: AF_DN91236_c0_g1_i1 AS_DN100030_c0_g1_i1 HY_DN103747_c0_g1_i1
OG0000455: AF_DN41599_c0_g1_i1 AS_DN1375_c0_g1_i1 HY_DN28772_c0_g1_i1
OG0000456: AF_DN31210_c0_g1_i1 AS_DN102289_c0_g1_i1 HY_DN9073_c0_g1_i1
OG0000457: AF_DN90340_c0_g1_i1 AS_DN134889_c0_g1_i1 HY_DN85830_c0_g1_i1
OG0000458: AF_DN85751_c0_g1_i1 AS_DN77739_c0_g1_i1 HY_DN60148_c0_g1_i1
OG0000459: AF_DN75283_c0_g1_i1 AS_DN12004_c0_g1_i1 HY_DN1066_c0_g1_i1
OG0000460: AF_DN20498_c0_g1_i1 AS_DN46396_c2_g1_i1 HY_DN8601_c0_g1_i1
OG0000461: AF_DN19163_c0_g1_i1 AS_DN23471_c0_g1_i1 HY_DN86432_c0_g1_i1
OG0000462: AF_DN70260_c0_g1_i1 AS_DN10621_c0_g1_i1 HY_DN78535_c0_g1_i1
OG0000463: AF_DN103131_c0_g1_i1 AS_DN21242_c0_g1_i1 HY_DN106685_c0_g1_i1
OG0000464: AF_DN70646_c0_g1_i1 AS_DN22107_c0_g1_i1 HY_DN57893_c0_g1_i1
OG0000465: AF_DN51128_c6_g2_i1 AS_DN11938_c0_g1_i1 HY_DN39005_c6_g1_i1
OG0000466: AF_DN84018_c0_g1_i1 AS_DN36595_c0_g1_i1 HY_DN56624_c0_g1_i1
OG0000467: AF_DN94570_c0_g1_i1 AS_DN15163_c0_g1_i1 HY_DN54872_c0_g1_i1
OG0000468: AF_DN73873_c0_g1_i1 AS_DN88918_c0_g1_i1 HY_DN7037_c0_g1_i1
OG0000469: AF_DN33367_c0_g1_i1 AS_DN52085_c0_g1_i1 HY_DN27007_c2_g1_i1
OG0000470: AF_DN41299_c0_g1_i1 AS_DN23243_c0_g1_i1 HY_DN30667_c0_g1_i1
OG0000471: AF_DN86338_c0_g1_i1 AS_DN87251_c0_g1_i1 HY_DN91560_c0_g1_i1
OG0000472: AF_DN11876_c0_g1_i1 AS_DN89607_c0_g1_i1 HY_DN56607_c0_g1_i1
OG0000473: AF_DN42546_c0_g1_i1 AS_DN48395_c0_g1_i1 HY_DN38958_c4_g2_i1
OG0000474: AF_DN47490_c0_g1_i1 AS_DN44264_c0_g1_i1 HY_DN25059_c0_g1_i1
OG0000475: AF_DN92704_c0_g1_i1 AS_DN91868_c0_g1_i1 HY_DN63465_c0_g1_i1
OG0000476: AF_DN36219_c0_g1_i1 AS_DN63093_c0_g1_i1 HY_DN65572_c0_g1_i1
OG0000477: AF_DN29575_c0_g1_i1 AS_DN21434_c0_g1_i1 HY_DN58110_c0_g1_i1
OG0000478: AF_DN105304_c0_g1_i1 AS_DN4019_c0_g1_i1 HY_DN78809_c0_g1_i1
OG0000479: AF_DN40876_c0_g1_i1 AS_DN29772_c0_g1_i1 HY_DN93553_c0_g1_i1
OG0000480: AF_DN104259_c0_g1_i1 AS_DN9970_c0_g1_i1 HY_DN88_c0_g1_i1
OG0000481: AF_DN33251_c0_g1_i1 AS_DN114926_c0_g1_i1 HY_DN40628_c0_g1_i1
OG0000482: AF_DN45149_c0_g1_i1 AS_DN39974_c0_g1_i1 HY_DN37524_c0_g1_i1
OG0000483: AF_DN101970_c0_g1_i1 AS_DN111892_c0_g1_i1 HY_DN53401_c0_g1_i1
OG0000484: AF_DN59718_c0_g1_i1 AF_DN78107_c0_g1_i1 HY_DN72335_c0_g1_i1
OG0000485: AF_DN17581_c0_g1_i1 AS_DN115660_c0_g1_i1 HY_DN105573_c0_g1_i1
OG0000486: AF_DN83373_c0_g1_i1 AS_DN97190_c0_g1_i1 HY_DN79558_c0_g1_i1
OG0000487: AF_DN83648_c0_g1_i1 AS_DN88982_c0_g1_i1 HY_DN105836_c0_g1_i1
OG0000488: AF_DN55239_c0_g1_i1 AS_DN3053_c0_g1_i1 HY_DN104708_c0_g1_i1
OG0000489: AF_DN93044_c0_g1_i1 AS_DN7080_c0_g1_i1 HY_DN97980_c0_g1_i1
OG0000490: AF_DN55835_c0_g1_i1 AS_DN15351_c0_g1_i1 HY_DN80169_c0_g1_i1
OG0000491: AF_DN107707_c0_g1_i1 AS_DN45104_c0_g1_i1 HY_DN111135_c0_g1_i1
OG0000492: AF_DN103711_c0_g1_i1 AS_DN63529_c0_g1_i1 HY_DN100365_c0_g1_i1
OG0000493: AF_DN25022_c0_g1_i1 AS_DN53396_c1_g1_i1 HY_DN33496_c0_g1_i1
OG0000494: AF_DN45979_c0_g1_i1 AS_DN50991_c0_g1_i1 HY_DN34500_c0_g1_i1
OG0000495: AF_DN4910_c0_g1_i1 AS_DN16053_c0_g1_i1 HY_DN32128_c0_g1_i1
OG0000496: AF_DN103978_c0_g1_i1 AS_DN94430_c0_g1_i1 HY_DN56385_c0_g1_i1
OG0000497: AF_DN95996_c0_g1_i1 AS_DN119512_c0_g1_i1 HY_DN83903_c0_g1_i1
OG0000498: AF_DN64727_c0_g1_i1 AS_DN60750_c0_g1_i1 HY_DN66214_c0_g1_i1
OG0000499: AF_DN78625_c0_g1_i1 AS_DN21123_c1_g1_i1 HY_DN59774_c0_g1_i1
OG0000500: AF_DN71954_c0_g1_i1 AS_DN72988_c0_g1_i1 HY_DN52144_c0_g1_i1
OG0000501: AF_DN75882_c0_g1_i1 AS_DN15137_c0_g1_i1 HY_DN100296_c0_g1_i1
OG0000502: AF_DN23547_c0_g1_i1 AS_DN89303_c0_g1_i1 HY_DN2109_c0_g1_i1
OG0000503: AF_DN25466_c0_g1_i1 AS_DN40177_c0_g1_i1 HY_DN68801_c0_g1_i1
OG0000504: AF_DN100939_c0_g1_i1 AS_DN49567_c0_g1_i1 HY_DN79020_c0_g1_i1
OG0000505: AF_DN83539_c0_g1_i1 AS_DN20738_c0_g1_i1 AS_DN38684_c0_g1_i1
OG0000506: AF_DN101183_c0_g1_i1 AS_DN113784_c0_g1_i1 HY_DN99375_c0_g1_i1
OG0000507: AF_DN85168_c0_g1_i1 AS_DN63411_c0_g1_i1 HY_DN94660_c0_g1_i1
OG0000508: AF_DN83601_c0_g1_i1 AF_DN9072_c0_g1_i1 HY_DN19574_c0_g1_i1
OG0000509: AF_DN35497_c0_g1_i1 AS_DN50485_c0_g1_i1 HY_DN74972_c0_g1_i1
OG0000510: AF_DN18156_c0_g1_i1 AS_DN32515_c0_g1_i1 HY_DN94786_c0_g1_i1
OG0000511: AF_DN70492_c0_g1_i1 AS_DN68361_c0_g1_i1 HY_DN4605_c0_g1_i1
OG0000512: AF_DN105273_c0_g1_i1 AS_DN67695_c0_g1_i1 HY_DN56931_c0_g1_i1
OG0000513: AF_DN40389_c0_g1_i1 AS_DN30320_c0_g1_i1 HY_DN27567_c0_g1_i1
OG0000514: AF_DN74852_c0_g1_i1 AS_DN75249_c0_g1_i1 HY_DN55619_c0_g1_i1
OG0000515: AF_DN30730_c0_g1_i1 AS_DN109576_c0_g1_i1 HY_DN23497_c0_g1_i1
OG0000516: AF_DN84551_c0_g1_i1 AS_DN118117_c0_g1_i1 HY_DN40582_c0_g1_i1
OG0000517: AF_DN18251_c0_g1_i1 AS_DN69004_c0_g1_i1 HY_DN112040_c0_g1_i1
OG0000518: AF_DN7233_c0_g1_i1 AS_DN47888_c0_g1_i1 HY_DN27488_c0_g1_i1
OG0000519: AF_DN19034_c0_g1_i1 AS_DN10371_c0_g1_i1 HY_DN27443_c0_g1_i1
OG0000520: AF_DN12722_c0_g1_i1 AS_DN46820_c0_g1_i1 HY_DN26451_c0_g1_i1
OG0000521: AF_DN13151_c0_g1_i1 AS_DN114393_c0_g1_i1 HY_DN54645_c0_g1_i1
OG0000522: AF_DN35048_c0_g2_i1 AS_DN102354_c0_g1_i1 HY_DN30961_c2_g1_i1
OG0000523: AF_DN75091_c0_g1_i1 AS_DN3431_c0_g1_i1 HY_DN59884_c0_g1_i1
OG0000524: AF_DN77395_c0_g1_i1 AS_DN135913_c0_g1_i1 HY_DN86763_c0_g1_i1
OG0000525: AF_DN41950_c0_g1_i1 AS_DN108768_c0_g1_i1 HY_DN29616_c0_g1_i1
OG0000526: AF_DN21521_c0_g1_i1 AS_DN66397_c0_g1_i1 HY_DN967_c0_g1_i1
OG0000527: AF_DN86043_c0_g1_i1 AS_DN88432_c0_g1_i1 HY_DN108641_c0_g1_i1
OG0000528: AF_DN42369_c0_g1_i1 AS_DN33408_c0_g1_i1 HY_DN30531_c0_g1_i1
OG0000529: AF_DN92232_c0_g1_i1 AS_DN43248_c0_g1_i1 HY_DN52320_c0_g1_i1
OG0000530: AF_DN97034_c0_g1_i1 AS_DN98022_c0_g1_i1 HY_DN69797_c0_g1_i1
OG0000531: AF_DN40278_c0_g1_i1 AS_DN60278_c0_g1_i1 HY_DN110164_c0_g1_i1
OG0000532: AF_DN30072_c0_g1_i1 AF_DN84136_c0_g1_i1 HY_DN92532_c0_g1_i1
OG0000533: AF_DN40837_c0_g1_i1 AS_DN45613_c0_g1_i1 HY_DN28812_c0_g1_i1
OG0000534: AF_DN51821_c5_g1_i1 AS_DN57516_c1_g1_i1 HY_DN30417_c0_g1_i1
OG0000535: AF_DN51128_c5_g1_i1 AS_DN53864_c1_g1_i1 HY_DN31260_c0_g1_i1
OG0000536: AF_DN84113_c0_g1_i1 AS_DN48866_c0_g1_i1 HY_DN12550_c0_g1_i1
OG0000537: AF_DN4883_c0_g1_i1 AS_DN23139_c0_g1_i1 HY_DN109572_c0_g1_i1
OG0000538: AF_DN92701_c0_g1_i1 AS_DN136313_c0_g1_i1 HY_DN115038_c0_g1_i1
OG0000539: AF_DN59043_c0_g1_i1 AS_DN46269_c0_g1_i1 HY_DN31630_c0_g1_i1
OG0000540: AF_DN76158_c0_g1_i1 AS_DN50571_c0_g1_i2 HY_DN68262_c0_g1_i1
OG0000541: AF_DN101172_c0_g1_i1 AS_DN73036_c0_g1_i1 HY_DN52182_c0_g1_i1
OG0000542: AF_DN101658_c0_g1_i1 AS_DN73201_c0_g1_i1 HY_DN47074_c0_g1_i1
OG0000543: AF_DN88089_c0_g1_i1 AS_DN120414_c0_g1_i1 HY_DN102178_c0_g1_i1
OG0000544: AF_DN12278_c0_g1_i1 AS_DN117396_c0_g1_i1 HY_DN24962_c0_g1_i1
OG0000545: AF_DN5518_c0_g1_i1 AS_DN100681_c0_g1_i1 HY_DN40185_c0_g1_i1
OG0000546: AF_DN28034_c0_g1_i1 AS_DN78197_c0_g1_i1 HY_DN29840_c0_g1_i1
OG0000547: AF_DN44166_c0_g1_i1 AS_DN54232_c0_g1_i1 HY_DN36534_c0_g1_i1
OG0000548: AF_DN97761_c0_g1_i1 AS_DN135644_c0_g1_i1 HY_DN60362_c0_g1_i1
OG0000549: AF_DN64607_c0_g1_i1 AS_DN49594_c0_g1_i1 HY_DN28145_c0_g2_i1
OG0000550: AF_DN102726_c0_g1_i1 AF_DN83371_c1_g1_i1 AS_DN12932_c0_g1_i1
OG0000551: AF_DN105577_c0_g1_i1 AS_DN101996_c0_g1_i1 HY_DN71813_c0_g1_i1
OG0000552: AF_DN12842_c0_g1_i1 AS_DN102617_c0_g1_i1 HY_DN31248_c0_g1_i1
OG0000553: AF_DN64121_c0_g1_i1 AS_DN131731_c0_g1_i1 HY_DN78489_c0_g1_i1
OG0000554: AF_DN54925_c0_g1_i1 AS_DN83008_c0_g1_i1 HY_DN99952_c0_g1_i1
OG0000555: AF_DN108999_c0_g1_i1 AS_DN101740_c0_g1_i1 HY_DN106386_c0_g1_i1
OG0000556: AF_DN83413_c0_g1_i1 AS_DN101188_c0_g1_i1 HY_DN7349_c0_g1_i1
OG0000557: AF_DN88297_c0_g1_i1 AS_DN78921_c0_g1_i1 HY_DN53258_c0_g1_i1
OG0000558: AF_DN33764_c0_g1_i1 AS_DN36422_c0_g1_i1 HY_DN25133_c0_g1_i1
OG0000559: AF_DN29185_c0_g1_i1 AS_DN2425_c0_g1_i1 HY_DN72359_c0_g1_i1
OG0000560: AF_DN86708_c0_g1_i1 AS_DN30896_c0_g1_i1 HY_DN58048_c0_g1_i1
OG0000561: AF_DN4166_c0_g1_i1 AS_DN114254_c0_g1_i1 HY_DN73844_c0_g1_i1
OG0000562: AF_DN83586_c0_g1_i1 AS_DN73862_c0_g1_i1 HY_DN105217_c0_g1_i1
OG0000563: AF_DN43332_c0_g1_i1 AS_DN46781_c0_g1_i1 HY_DN20444_c0_g1_i1
OG0000564: AF_DN95912_c0_g1_i1 AS_DN71334_c0_g1_i1 HY_DN5160_c0_g1_i1
OG0000565: AF_DN93368_c0_g1_i1 AS_DN47373_c0_g1_i1 HY_DN24822_c0_g1_i1
OG0000566: AF_DN29221_c0_g1_i1 AS_DN41606_c0_g1_i1 HY_DN23288_c0_g1_i1
OG0000567: AF_DN55016_c0_g1_i1 AS_DN73619_c0_g1_i1 HY_DN6745_c0_g1_i1
OG0000568: AF_DN73894_c0_g1_i1 AS_DN26156_c0_g1_i1 HY_DN79260_c0_g1_i1
OG0000569: AF_DN34289_c1_g1_i1 AS_DN85852_c0_g1_i1 HY_DN71870_c0_g1_i1
OG0000570: AF_DN64745_c0_g1_i1 AS_DN52458_c0_g1_i1 HY_DN16938_c0_g1_i1
OG0000571: AF_DN57654_c0_g1_i1 AS_DN104436_c0_g1_i1 HY_DN114131_c0_g1_i1
OG0000572: AF_DN74550_c0_g1_i1 AS_DN114112_c0_g1_i1 HY_DN92982_c0_g1_i1
OG0000573: AF_DN68792_c0_g1_i1 AS_DN33454_c0_g1_i1 HY_DN45988_c0_g1_i1
OG0000574: AF_DN23499_c0_g1_i1 HY_DN19070_c0_g1_i1 HY_DN67224_c0_g1_i1
OG0000575: AF_DN26521_c0_g1_i1 AS_DN65096_c0_g1_i1 HY_DN28282_c0_g1_i1
OG0000576: AF_DN82935_c0_g1_i1 AS_DN31965_c0_g1_i1 AS_DN90541_c0_g1_i1
OG0000577: AF_DN104315_c0_g1_i1 AS_DN47661_c0_g1_i1 HY_DN22414_c0_g1_i1
OG0000578: AF_DN73772_c0_g1_i1 AS_DN89450_c0_g1_i1 HY_DN107156_c0_g1_i1
OG0000579: AF_DN61347_c0_g1_i1 AS_DN75795_c0_g1_i1 HY_DN76678_c0_g1_i1
OG0000580: AF_DN2627_c0_g1_i1 AS_DN14763_c0_g1_i1 HY_DN9317_c0_g1_i1
OG0000581: AF_DN67646_c0_g1_i1 AS_DN46640_c0_g1_i1 HY_DN104752_c0_g1_i1
OG0000582: AF_DN56553_c0_g1_i1 AS_DN34821_c0_g1_i1 HY_DN92126_c0_g1_i1
OG0000583: AF_DN5403_c0_g1_i1 AS_DN52005_c0_g1_i1 HY_DN22453_c0_g1_i1
OG0000584: AF_DN82591_c0_g1_i1 AS_DN15833_c0_g1_i1 HY_DN78443_c0_g1_i1
OG0000585: AF_DN85233_c0_g1_i1 AS_DN44613_c0_g1_i1 HY_DN8893_c0_g1_i1
OG0000586: AF_DN55382_c0_g1_i1 AS_DN116521_c0_g1_i1 HY_DN20442_c0_g1_i1
OG0000587: AF_DN75813_c0_g1_i1 AS_DN130773_c0_g1_i1 HY_DN68527_c0_g1_i1
OG0000588: AF_DN38742_c0_g1_i1 HY_DN34676_c0_g1_i1 HY_DN71252_c0_g1_i1
OG0000589: AF_DN32481_c0_g1_i1 AS_DN114180_c0_g1_i1 HY_DN39902_c0_g1_i1
OG0000590: AF_DN66882_c0_g1_i1 HY_DN56271_c0_g1_i1 HY_DN8703_c0_g1_i1
OG0000591: AF_DN43369_c0_g1_i1 AS_DN46244_c0_g1_i1 HY_DN30183_c0_g1_i1
OG0000592: AF_DN57342_c0_g1_i1 AS_DN133803_c0_g1_i1 HY_DN110405_c0_g1_i1
OG0000593: AF_DN76962_c0_g1_i1 AS_DN41111_c0_g1_i1 HY_DN48351_c0_g1_i1
OG0000594: AF_DN32769_c0_g1_i1 AF_DN60078_c0_g1_i1 HY_DN104226_c0_g1_i1
OG0000595: AF_DN87031_c0_g1_i1 AS_DN42105_c0_g1_i1 HY_DN80171_c0_g1_i1
OG0000596: AF_DN84289_c0_g1_i1 AS_DN129391_c0_g1_i1 HY_DN61553_c0_g1_i1
OG0000597: AF_DN93247_c0_g1_i1 AS_DN32484_c0_g1_i1 HY_DN7321_c0_g1_i1
OG0000598: AF_DN54653_c0_g1_i1 AS_DN119847_c0_g1_i1 HY_DN58118_c0_g1_i1
OG0000599: AF_DN56136_c0_g1_i1 HY_DN55286_c0_g1_i1 HY_DN84483_c0_g1_i1
OG0000600: AF_DN42601_c0_g1_i1 AS_DN49807_c0_g1_i1 HY_DN25987_c0_g1_i1
OG0000601: AF_DN14221_c0_g1_i1 AS_DN57566_c3_g2_i1 HY_DN94091_c0_g1_i1
OG0000602: AF_DN56713_c0_g1_i1 AS_DN18191_c0_g1_i1 HY_DN55111_c0_g1_i1
OG0000603: AF_DN68899_c0_g1_i1 AS_DN48564_c0_g1_i1 HY_DN41629_c0_g1_i1
OG0000604: AF_DN11193_c0_g1_i1 AS_DN20187_c0_g1_i1 HY_DN72616_c0_g1_i1
OG0000605: AF_DN65055_c0_g1_i1 AS_DN31395_c0_g1_i1 HY_DN44954_c0_g1_i1
OG0000606: AF_DN102877_c0_g1_i1 AS_DN62289_c0_g1_i1 HY_DN54676_c0_g1_i1
OG0000607: AF_DN1660_c0_g1_i1 AS_DN60457_c0_g1_i1 HY_DN74706_c0_g1_i1
OG0000608: AF_DN43675_c0_g1_i2 AS_DN50036_c0_g1_i1 HY_DN10446_c0_g1_i1
OG0000609: AF_DN9669_c0_g1_i1 AS_DN52910_c0_g1_i1 HY_DN24807_c0_g1_i1
OG0000610: AF_DN64171_c0_g1_i1 AS_DN98435_c0_g1_i1 HY_DN62165_c0_g1_i1
OG0000611: AF_DN43684_c0_g2_i1 AS_DN88889_c0_g1_i1 HY_DN27183_c0_g1_i1
OG0000612: AF_DN6622_c0_g1_i1 AS_DN52648_c0_g1_i1 HY_DN80334_c0_g1_i1
OG0000613: AF_DN19233_c0_g1_i1 AS_DN43463_c0_g1_i1 HY_DN27382_c0_g1_i1
OG0000614: AF_DN31739_c1_g1_i1 AS_DN90592_c0_g1_i1 HY_DN30362_c0_g1_i1
OG0000615: AF_DN20363_c0_g1_i1 AS_DN39001_c0_g1_i1 HY_DN19799_c0_g1_i1
OG0000616: AF_DN55553_c0_g1_i1 AS_DN8126_c0_g1_i1 HY_DN11830_c0_g1_i1
OG0000617: AF_DN19875_c1_g1_i1 AS_DN68522_c0_g1_i1 HY_DN49780_c0_g1_i1
OG0000618: AF_DN30409_c0_g1_i1 AS_DN95275_c0_g1_i1 HY_DN13245_c0_g1_i1
OG0000619: AF_DN94182_c0_g1_i1 AS_DN84838_c0_g1_i1 HY_DN56860_c0_g1_i1
OG0000620: AF_DN60163_c0_g1_i1 AS_DN73633_c0_g1_i1 HY_DN97589_c0_g1_i1
OG0000621: AF_DN6274_c0_g1_i1 AS_DN27271_c0_g1_i1 HY_DN8771_c0_g1_i1
OG0000622: AF_DN77642_c0_g1_i1 AS_DN74986_c0_g1_i1 HY_DN58186_c0_g1_i1
OG0000623: AF_DN33019_c0_g1_i1 AS_DN11769_c0_g1_i1 HY_DN8788_c0_g1_i1
OG0000624: AF_DN42033_c0_g1_i1 AS_DN4774_c0_g1_i1 HY_DN57229_c0_g1_i1
OG0000625: AS_DN59954_c0_g1_i1 HY_DN22347_c0_g1_i1 HY_DN23392_c0_g1_i1
OG0000626: AS_DN105394_c0_g1_i1 HY_DN25916_c0_g1_i1 HY_DN25916_c0_g2_i1
OG0000627: AS_DN67443_c0_g1_i1 AS_DN79666_c0_g1_i1 HY_DN98261_c0_g1_i1
OG0000628: AS_DN117458_c0_g1_i1 AS_DN49367_c0_g1_i1 HY_DN43736_c0_g1_i1
OG0000629: AS_DN131933_c0_g1_i1 AS_DN45341_c0_g1_i1 HY_DN6838_c0_g1_i1
OG0000630: AS_DN88114_c0_g1_i1 HY_DN41416_c0_g1_i1 HY_DN90132_c0_g1_i1
OG0000631: AS_DN14153_c0_g1_i1 AS_DN29919_c0_g1_i2 AS_DN36321_c0_g1_i1
OG0000632: AS_DN126316_c0_g1_i1 AS_DN134989_c0_g1_i1 HY_DN84741_c0_g1_i1
OG0000633: AS_DN80975_c0_g1_i1 AS_DN9263_c0_g1_i1 HY_DN41448_c0_g1_i1
OG0000634: AS_DN29935_c0_g1_i1 HY_DN11380_c0_g1_i1 HY_DN27007_c0_g1_i1
OG0000635: AS_DN100579_c0_g1_i1 AS_DN110211_c0_g1_i1 HY_DN98726_c0_g1_i1
OG0000636: AS_DN106517_c0_g1_i1 AS_DN129009_c0_g1_i1 AS_DN23846_c0_g1_i1
OG0000637: AS_DN121869_c0_g1_i1 AS_DN43517_c0_g1_i1 HY_DN76634_c0_g1_i1
OG0000638: AS_DN17642_c1_g1_i1 AS_DN42180_c0_g1_i1 HY_DN99532_c0_g1_i1
OG0000639: AS_DN48941_c0_g2_i1 HY_DN24705_c0_g1_i1 HY_DN70931_c0_g1_i1
OG0000640: AS_DN88188_c0_g1_i1 HY_DN111822_c0_g1_i1 HY_DN95475_c0_g1_i1
OG0000641: AS_DN77443_c0_g1_i1 HY_DN567_c0_g1_i1 HY_DN86723_c0_g1_i1
OG0000642: AS_DN49111_c0_g1_i2 AS_DN89434_c0_g1_i1 HY_DN9957_c0_g1_i1
OG0000643: AS_DN20171_c0_g1_i1 HY_DN16891_c0_g1_i1 HY_DN52149_c0_g1_i1
OG0000644: AS_DN35060_c0_g1_i1 AS_DN35449_c0_g1_i1 HY_DN92925_c1_g1_i1
OG0000645: AS_DN15948_c0_g1_i1 HY_DN48175_c0_g1_i1 HY_DN83464_c0_g1_i1
OG0000646: AS_DN98902_c0_g1_i1 HY_DN52705_c0_g1_i1 HY_DN62496_c0_g1_i1
OG0000647: AS_DN113851_c0_g1_i1 AS_DN27162_c0_g1_i1 HY_DN91301_c0_g1_i1
OG0000648: AS_DN127776_c1_g1_i1 AS_DN63285_c0_g1_i1 AS_DN815_c1_g1_i1
OG0000649: AS_DN39738_c0_g1_i1 HY_DN45000_c0_g1_i1 HY_DN83053_c0_g1_i1
OG0000650: AS_DN131643_c0_g1_i1 AS_DN51016_c0_g1_i1 HY_DN27611_c0_g2_i1
OG0000651: AS_DN12464_c0_g1_i1 HY_DN41877_c0_g1_i1 HY_DN53655_c0_g1_i1
OG0000652: AS_DN139231_c0_g1_i1 HY_DN14417_c0_g1_i1 HY_DN80741_c0_g1_i1
OG0000653: AS_DN59822_c0_g1_i1 HY_DN39533_c0_g1_i1 HY_DN81162_c0_g1_i1
OG0000654: AS_DN92365_c0_g1_i1 HY_DN12217_c0_g1_i1 HY_DN38958_c5_g3_i1
OG0000655: AS_DN53332_c0_g1_i1 HY_DN35543_c0_g1_i1 HY_DN94118_c0_g1_i1
OG0000656: AF_DN100191_c0_g1_i1 HY_DN110137_c0_g1_i1
OG0000657: AF_DN22125_c0_g1_i1 AS_DN109137_c0_g1_i1
OG0000658: AF_DN64841_c0_g1_i1 HY_DN110413_c0_g1_i1
OG0000659: AF_DN60059_c0_g1_i1 HY_DN54739_c0_g1_i1
OG0000660: AF_DN15086_c0_g1_i1 AS_DN6883_c0_g1_i1
OG0000661: AF_DN71710_c0_g1_i1 HY_DN101171_c0_g1_i1
OG0000662: AF_DN66522_c0_g1_i1 HY_DN58529_c0_g1_i1
OG0000663: AF_DN74721_c0_g1_i1 AS_DN42784_c0_g1_i1
OG0000664: AF_DN89412_c0_g1_i1 HY_DN1981_c0_g1_i1
OG0000665: AF_DN106321_c0_g1_i1 HY_DN108875_c0_g1_i1
OG0000666: AF_DN58002_c0_g1_i1 HY_DN51372_c0_g1_i1
OG0000667: AF_DN64752_c0_g1_i1 HY_DN92100_c0_g1_i1
OG0000668: AF_DN27224_c0_g1_i1 HY_DN106020_c0_g1_i1
OG0000669: AF_DN85655_c0_g1_i1 HY_DN39478_c0_g1_i1
OG0000670: AF_DN57927_c0_g1_i1 AS_DN67129_c0_g1_i1
OG0000671: AF_DN74292_c0_g1_i1 HY_DN79955_c0_g1_i1
OG0000672: AF_DN34051_c0_g1_i1 AS_DN807_c1_g1_i1
OG0000673: AF_DN39124_c0_g1_i1 HY_DN21959_c0_g1_i1
OG0000674: AF_DN93208_c0_g1_i1 HY_DN92682_c0_g1_i1
OG0000675: AF_DN102231_c0_g1_i1 AS_DN2518_c0_g1_i1
OG0000676: AF_DN86164_c0_g1_i1 HY_DN95901_c0_g1_i1
OG0000677: AF_DN108229_c0_g1_i1 AS_DN16511_c0_g1_i1
OG0000678: AF_DN103642_c0_g1_i1 HY_DN94651_c0_g1_i1
OG0000679: AF_DN2893_c0_g1_i1 AS_DN26747_c0_g1_i1
OG0000680: AF_DN50755_c0_g1_i1 HY_DN38770_c4_g1_i1
OG0000681: AF_DN74885_c0_g1_i1 HY_DN80359_c0_g1_i1
OG0000682: AF_DN39498_c0_g1_i1 HY_DN100369_c0_g1_i1
OG0000683: AF_DN92555_c0_g1_i1 AS_DN127599_c0_g1_i1
OG0000684: AF_DN106790_c0_g1_i1 AF_DN21503_c0_g1_i1
OG0000685: AF_DN75699_c0_g1_i1 HY_DN40648_c0_g1_i1
OG0000686: AF_DN101666_c0_g1_i1 HY_DN55741_c0_g1_i1
OG0000687: AF_DN73799_c0_g1_i1 AS_DN104998_c0_g1_i1
OG0000688: AF_DN58505_c0_g1_i1 AS_DN105568_c0_g1_i1
OG0000689: AF_DN92532_c0_g1_i1 HY_DN65863_c0_g1_i1
OG0000690: AF_DN106051_c0_g1_i1 AF_DN44529_c0_g1_i1
OG0000691: AF_DN82583_c0_g1_i1 HY_DN11024_c0_g1_i1
OG0000692: AF_DN24204_c0_g1_i1 HY_DN54410_c0_g1_i1
OG0000693: AF_DN104150_c0_g1_i1 AS_DN64389_c0_g1_i1
OG0000694: AF_DN57050_c0_g1_i1 HY_DN107151_c0_g1_i1
OG0000695: AF_DN88302_c0_g1_i1 HY_DN59257_c0_g1_i1
OG0000696: AF_DN3813_c0_g1_i1 HY_DN11726_c0_g1_i1
OG0000697: AF_DN44462_c0_g1_i1 AS_DN102408_c0_g1_i1
OG0000698: AF_DN66575_c0_g1_i1 AS_DN127690_c0_g1_i1
OG0000699: AF_DN87907_c0_g1_i1 AS_DN93251_c0_g1_i1
OG0000700: AF_DN87738_c0_g1_i1 HY_DN8294_c0_g1_i1
OG0000701: AF_DN79288_c0_g1_i1 AS_DN133478_c0_g1_i1
OG0000702: AF_DN88579_c0_g1_i1 HY_DN47451_c0_g1_i1
OG0000703: AF_DN65765_c0_g1_i1 HY_DN17226_c0_g1_i1
OG0000704: AF_DN38564_c0_g1_i1 HY_DN33621_c0_g1_i1
OG0000705: AF_DN60018_c0_g1_i1 AF_DN88126_c0_g1_i1
OG0000706: AF_DN92344_c0_g1_i1 AS_DN100373_c0_g1_i1
OG0000707: AF_DN21421_c0_g1_i1 HY_DN45442_c0_g1_i1
OG0000708: AF_DN25579_c0_g1_i1 AS_DN89379_c0_g1_i1
OG0000709: AF_DN92801_c0_g1_i1 HY_DN65670_c0_g1_i1
OG0000710: AF_DN10737_c0_g1_i1 HY_DN84631_c0_g1_i1
OG0000711: AF_DN30266_c1_g1_i1 AS_DN79848_c0_g1_i1
OG0000712: AF_DN12890_c0_g1_i1 HY_DN66407_c0_g1_i1
OG0000713: AF_DN13883_c0_g1_i1 HY_DN81956_c0_g1_i1
OG0000714: AF_DN66720_c0_g1_i1 HY_DN67832_c0_g1_i1
OG0000715: AF_DN66290_c0_g1_i1 AS_DN8773_c0_g1_i1
OG0000716: AF_DN93288_c0_g1_i1 HY_DN92805_c0_g1_i1
OG0000717: AF_DN89861_c0_g1_i1 AS_DN71013_c0_g1_i1
OG0000718: AF_DN17518_c0_g1_i1 HY_DN6171_c0_g1_i1
OG0000719: AF_DN69487_c0_g1_i1 HY_DN96172_c0_g1_i1
OG0000720: AF_DN77673_c0_g1_i1 AS_DN106535_c0_g1_i1
OG0000721: AF_DN81127_c0_g1_i1 AS_DN114521_c0_g1_i1
OG0000722: AF_DN17258_c0_g1_i1 AS_DN95460_c0_g1_i1
OG0000723: AF_DN89387_c0_g1_i1 HY_DN80914_c0_g1_i1
OG0000724: AF_DN94016_c0_g1_i1 HY_DN68008_c0_g1_i1
OG0000725: AF_DN108125_c0_g1_i1 AS_DN29582_c0_g1_i1
OG0000726: AF_DN77713_c0_g1_i1 AS_DN120215_c0_g1_i1
OG0000727: AF_DN92779_c0_g1_i1 AS_DN35496_c0_g1_i1
OG0000728: AF_DN98634_c0_g1_i1 HY_DN108977_c0_g1_i1
OG0000729: AF_DN98709_c0_g1_i1 HY_DN88037_c0_g1_i1
OG0000730: AF_DN76953_c0_g1_i1 HY_DN17864_c0_g1_i1
OG0000731: AF_DN34333_c0_g1_i1 AS_DN80466_c0_g1_i1
OG0000732: AF_DN92751_c0_g1_i1 AS_DN20912_c0_g1_i1
OG0000733: AF_DN22469_c0_g1_i1 AS_DN31388_c0_g1_i1
OG0000734: AF_DN8166_c0_g1_i1 AS_DN26521_c0_g1_i1
OG0000735: AF_DN77666_c0_g1_i1 AS_DN79052_c0_g1_i1
OG0000736: AF_DN10607_c0_g1_i1 HY_DN107637_c0_g1_i1
OG0000737: AF_DN99762_c0_g1_i1 HY_DN103412_c0_g1_i1
OG0000738: AF_DN104297_c0_g1_i1 HY_DN95592_c0_g1_i1
OG0000739: AF_DN55302_c0_g1_i1 AS_DN87830_c0_g1_i1
OG0000740: AF_DN93263_c0_g1_i1 HY_DN65499_c0_g1_i1
OG0000741: AF_DN34811_c2_g1_i1 AF_DN6204_c0_g1_i1
OG0000742: AF_DN102199_c0_g1_i1 HY_DN27918_c0_g1_i1
OG0000743: AF_DN66913_c0_g1_i1 AS_DN90970_c0_g1_i1
OG0000744: AF_DN65554_c0_g1_i1 AS_DN129208_c0_g1_i1
OG0000745: AF_DN56148_c0_g1_i1 HY_DN105902_c0_g1_i1
OG0000746: AF_DN84606_c0_g1_i1 HY_DN99940_c0_g1_i1
OG0000747: AF_DN100178_c0_g1_i1 AS_DN100065_c0_g1_i1
OG0000748: AF_DN56189_c0_g1_i1 AS_DN61972_c0_g1_i1
OG0000749: AF_DN6659_c0_g1_i1 HY_DN70734_c0_g1_i1
OG0000750: AF_DN54780_c0_g1_i1 AS_DN114035_c0_g1_i1
OG0000751: AF_DN98444_c0_g1_i1 HY_DN73787_c0_g1_i1
OG0000752: AF_DN80926_c0_g1_i1 AS_DN122002_c0_g1_i1
OG0000753: AF_DN12553_c0_g1_i1 HY_DN92240_c0_g1_i1
OG0000754: AF_DN76111_c0_g1_i1 HY_DN43427_c0_g1_i1
OG0000755: AF_DN16656_c0_g1_i1 HY_DN52430_c0_g1_i1
OG0000756: AF_DN42085_c0_g1_i1 HY_DN14154_c0_g1_i1
OG0000757: AF_DN89335_c0_g1_i1 HY_DN100625_c0_g1_i1
OG0000758: AF_DN75653_c0_g1_i1 HY_DN59134_c0_g1_i1
OG0000759: AF_DN104225_c0_g1_i1 HY_DN108351_c0_g1_i1
OG0000760: AF_DN55860_c0_g1_i1 AS_DN114198_c1_g1_i1
OG0000761: AF_DN67519_c0_g1_i1 HY_DN44310_c0_g1_i1
OG0000762: AF_DN28806_c0_g1_i1 HY_DN62771_c0_g1_i1
OG0000763: AF_DN2636_c0_g1_i1 AS_DN17090_c0_g1_i1
OG0000764: AF_DN15990_c0_g1_i1 HY_DN56981_c0_g1_i1
OG0000765: AF_DN21149_c0_g1_i1 HY_DN65331_c0_g1_i1
OG0000766: AF_DN43274_c2_g1_i1 HY_DN71538_c0_g1_i1
OG0000767: AF_DN103864_c0_g1_i1 AS_DN103596_c0_g1_i1
OG0000768: AF_DN56111_c0_g1_i1 HY_DN67356_c0_g1_i1
OG0000769: AF_DN72810_c0_g1_i1 HY_DN21965_c0_g1_i1
OG0000770: AF_DN22576_c0_g1_i1 AS_DN48369_c0_g1_i1
OG0000771: AF_DN94212_c0_g1_i1 HY_DN21972_c0_g1_i1
OG0000772: AF_DN74440_c0_g1_i1 HY_DN56239_c0_g1_i1
OG0000773: AF_DN105591_c0_g1_i1 HY_DN112467_c0_g1_i1
OG0000774: AF_DN95281_c0_g1_i1 HY_DN92336_c0_g1_i1
OG0000775: AF_DN60353_c0_g1_i1 HY_DN4569_c0_g1_i1
OG0000776: AF_DN8070_c0_g1_i1 HY_DN52170_c0_g1_i1
OG0000777: AF_DN61161_c0_g1_i1 HY_DN74341_c0_g1_i1
OG0000778: AF_DN55732_c0_g1_i1 AS_DN115416_c0_g1_i1
OG0000779: AF_DN19210_c1_g1_i1 AS_DN109302_c0_g1_i1
OG0000780: AF_DN64728_c0_g1_i1 AS_DN60753_c0_g1_i1
OG0000781: AF_DN56956_c0_g1_i1 HY_DN97555_c0_g1_i1
OG0000782: AF_DN101427_c0_g1_i1 HY_DN39861_c0_g1_i1
OG0000783: AF_DN83247_c0_g1_i1 HY_DN79382_c0_g1_i1
OG0000784: AF_DN15201_c0_g1_i1 AF_DN26566_c0_g1_i1
OG0000785: AF_DN60212_c0_g1_i1 HY_DN46993_c0_g1_i1
OG0000786: AF_DN81380_c0_g1_i1 HY_DN76761_c0_g1_i1
OG0000787: AF_DN97119_c0_g1_i1 HY_DN71414_c0_g1_i1
OG0000788: AF_DN73234_c0_g1_i1 HY_DN39832_c0_g1_i1
OG0000789: AF_DN61036_c0_g1_i1 AS_DN100875_c0_g1_i1
OG0000790: AF_DN9796_c0_g1_i1 HY_DN97778_c0_g1_i1
OG0000791: AF_DN32329_c0_g1_i1 HY_DN66135_c0_g1_i1
OG0000792: AF_DN87089_c0_g1_i1 AS_DN102082_c0_g1_i1
OG0000793: AF_DN10378_c0_g1_i1 HY_DN109452_c0_g1_i1
OG0000794: AF_DN73615_c0_g1_i1 HY_DN16883_c0_g1_i1
OG0000795: AF_DN56055_c0_g1_i1 HY_DN114500_c0_g1_i1
OG0000796: AF_DN17815_c0_g1_i1 HY_DN105897_c0_g1_i1
OG0000797: AF_DN60042_c0_g1_i1 AS_DN111837_c0_g1_i1
OG0000798: AF_DN74449_c0_g1_i1 HY_DN80160_c0_g1_i1
OG0000799: AF_DN28023_c0_g1_i1 HY_DN29117_c0_g1_i1
OG0000800: AF_DN33235_c0_g1_i1 HY_DN26732_c0_g1_i1
OG0000801: AF_DN75961_c0_g1_i1 HY_DN53218_c0_g1_i1
OG0000802: AF_DN85332_c0_g1_i1 HY_DN69191_c0_g1_i1
OG0000803: AF_DN96884_c0_g1_i1 HY_DN6747_c0_g1_i1
OG0000804: AF_DN75674_c0_g1_i1 AS_DN10184_c0_g1_i1
OG0000805: AF_DN87598_c0_g1_i1 HY_DN85150_c0_g1_i1
OG0000806: AF_DN106903_c0_g1_i1 HY_DN106928_c0_g1_i1
OG0000807: AF_DN59168_c0_g1_i1 AS_DN93177_c0_g1_i1
OG0000808: AF_DN84775_c0_g1_i1 HY_DN67887_c0_g1_i1
OG0000809: AF_DN102561_c0_g1_i1 HY_DN12988_c0_g1_i1
OG0000810: AF_DN43830_c0_g1_i1 HY_DN52207_c0_g1_i1
OG0000811: AF_DN79373_c0_g1_i1 AS_DN62754_c0_g1_i1
OG0000812: AF_DN105635_c0_g1_i1 AS_DN133799_c0_g1_i1
OG0000813: AF_DN30564_c0_g1_i1 HY_DN78468_c0_g1_i1
OG0000814: AF_DN97763_c0_g1_i1 AS_DN71116_c0_g1_i1
OG0000815: AF_DN32244_c0_g1_i1 AS_DN42011_c0_g1_i1
OG0000816: AF_DN64230_c0_g1_i1 AS_DN87091_c0_g1_i1
OG0000817: AF_DN4696_c0_g1_i1 HY_DN47056_c0_g1_i1
OG0000818: AF_DN79841_c0_g1_i1 AS_DN122436_c0_g1_i1
OG0000819: AF_DN59659_c0_g1_i1 HY_DN92872_c0_g1_i1
OG0000820: AF_DN5426_c0_g1_i1 HY_DN23795_c0_g1_i1
OG0000821: AF_DN75903_c0_g1_i1 HY_DN1622_c0_g1_i1
OG0000822: AF_DN92855_c0_g1_i1 HY_DN66316_c0_g1_i1
OG0000823: AF_DN97335_c0_g1_i1 AS_DN94419_c0_g1_i1
OG0000824: AF_DN97485_c0_g1_i1 HY_DN110097_c0_g1_i1
OG0000825: AF_DN16909_c0_g1_i1 AF_DN8437_c0_g1_i1
OG0000826: AF_DN102463_c0_g1_i1 HY_DN67181_c0_g1_i1
OG0000827: AF_DN19361_c0_g1_i1 HY_DN10117_c0_g1_i1
OG0000828: AF_DN65565_c0_g1_i1 HY_DN1256_c0_g1_i1
OG0000829: AF_DN23020_c0_g1_i1 AS_DN17974_c0_g1_i1
OG0000830: AF_DN93529_c0_g1_i1 AS_DN118241_c0_g1_i1
OG0000831: AF_DN30503_c0_g1_i1 AS_DN84311_c0_g1_i1
OG0000832: AF_DN59222_c0_g1_i1 HY_DN110142_c0_g1_i1
OG0000833: AF_DN32889_c0_g1_i1 AS_DN88150_c0_g1_i1
OG0000834: AF_DN30102_c0_g1_i1 HY_DN7632_c0_g1_i1
OG0000835: AF_DN23068_c0_g1_i1 HY_DN81005_c0_g1_i1
OG0000836: AF_DN65524_c0_g1_i1 HY_DN30960_c0_g1_i1
OG0000837: AF_DN82746_c0_g1_i1 HY_DN95087_c0_g1_i1
OG0000838: AF_DN83515_c0_g1_i1 AS_DN101350_c0_g1_i1
OG0000839: AF_DN37864_c0_g1_i1 HY_DN25460_c0_g1_i1
OG0000840: AF_DN25081_c0_g1_i1 AS_DN39584_c0_g1_i1
OG0000841: AF_DN73361_c0_g1_i1 AS_DN104337_c0_g1_i1
OG0000842: AF_DN32411_c0_g1_i1 AS_DN2672_c0_g1_i1
OG0000843: AF_DN70041_c0_g1_i1 AS_DN16839_c0_g1_i1
OG0000844: AF_DN58021_c0_g1_i1 AS_DN118649_c0_g1_i1
OG0000845: AF_DN88073_c0_g1_i1 HY_DN94993_c0_g1_i1
OG0000846: AF_DN67579_c0_g1_i1 AS_DN92403_c0_g1_i1
OG0000847: AF_DN18359_c0_g1_i1 HY_DN106348_c0_g1_i1
OG0000848: AF_DN75108_c0_g1_i1 HY_DN9354_c0_g1_i1
OG0000849: AF_DN87737_c0_g1_i1 HY_DN68472_c0_g1_i1
OG0000850: AF_DN67589_c0_g1_i1 AS_DN78412_c0_g1_i1
OG0000851: AF_DN30810_c0_g1_i1 AF_DN84320_c0_g1_i1
OG0000852: AF_DN56294_c0_g1_i1 HY_DN92717_c0_g1_i1
OG0000853: AF_DN77999_c0_g1_i1 HY_DN72050_c0_g1_i1
OG0000854: AF_DN30482_c0_g1_i1 HY_DN78850_c0_g1_i1
OG0000855: AF_DN12208_c0_g1_i1 AS_DN33970_c0_g1_i1
OG0000856: AF_DN3915_c0_g1_i1 HY_DN23374_c0_g1_i1
OG0000857: AF_DN83644_c0_g1_i1 AS_DN61326_c0_g1_i1
OG0000858: AF_DN104209_c0_g1_i1 HY_DN81977_c0_g1_i1
OG0000859: AF_DN23627_c0_g1_i1 AS_DN75558_c0_g1_i1
OG0000860: AF_DN56730_c0_g1_i1 HY_DN104950_c0_g1_i1
OG0000861: AF_DN74535_c0_g1_i1 AS_DN31113_c0_g1_i1
OG0000862: AF_DN42523_c0_g1_i1 AS_DN48638_c0_g1_i1
OG0000863: AF_DN75612_c0_g1_i1 HY_DN81814_c0_g1_i1
OG0000864: AF_DN61011_c0_g1_i1 HY_DN48032_c0_g1_i1
OG0000865: AF_DN105778_c0_g1_i1 AS_DN9968_c0_g1_i1
OG0000866: AF_DN103737_c0_g1_i1 AS_DN75152_c0_g1_i1
OG0000867: AF_DN54699_c0_g1_i1 AS_DN45789_c0_g1_i1
OG0000868: AF_DN16173_c0_g1_i1 HY_DN34797_c0_g1_i1
OG0000869: AF_DN101313_c0_g1_i1 HY_DN44418_c0_g1_i1
OG0000870: AF_DN83939_c0_g1_i1 HY_DN109537_c0_g1_i1
OG0000871: AF_DN399_c0_g1_i1 HY_DN76153_c0_g1_i1
OG0000872: AF_DN61621_c0_g1_i1 HY_DN24529_c1_g1_i1
OG0000873: AF_DN28446_c0_g1_i1 AF_DN29632_c0_g1_i1
OG0000874: AF_DN69745_c0_g1_i1 HY_DN46305_c0_g1_i1
OG0000875: AF_DN94012_c0_g1_i1 AS_DN88683_c0_g1_i1
OG0000876: AF_DN73552_c0_g1_i1 HY_DN2181_c0_g1_i1
OG0000877: AF_DN73638_c0_g1_i1 HY_DN8711_c0_g1_i1
OG0000878: AF_DN102099_c0_g1_i1 AF_DN58042_c0_g1_i1
OG0000879: AF_DN69286_c0_g1_i1 HY_DN98691_c0_g1_i1
OG0000880: AF_DN96130_c0_g1_i1 AS_DN10745_c0_g1_i1
OG0000881: AF_DN55878_c0_g1_i1 HY_DN91149_c0_g1_i1
OG0000882: AF_DN31511_c0_g1_i1 HY_DN32145_c0_g1_i1
OG0000883: AF_DN31579_c0_g1_i1 AS_DN39474_c0_g1_i1
OG0000884: AF_DN32702_c0_g1_i1 HY_DN104998_c0_g1_i1
OG0000885: AF_DN47931_c1_g2_i1 AS_DN46685_c0_g1_i1
OG0000886: AF_DN91548_c0_g1_i1 HY_DN95038_c0_g1_i1
OG0000887: AF_DN55021_c0_g1_i1 AS_DN101457_c0_g1_i1
OG0000888: AF_DN98516_c0_g1_i1 HY_DN48405_c0_g1_i1
OG0000889: AF_DN103552_c0_g1_i1 AS_DN107606_c0_g1_i1
OG0000890: AF_DN76229_c0_g1_i1 HY_DN70142_c0_g1_i1
OG0000891: AF_DN26440_c0_g1_i1 HY_DN50604_c0_g1_i1
OG0000892: AF_DN82596_c0_g1_i1 HY_DN115848_c0_g1_i1
OG0000893: AF_DN71628_c0_g1_i1 AS_DN89034_c0_g1_i1
OG0000894: AF_DN104308_c0_g1_i1 AS_DN49138_c0_g1_i1
OG0000895: AF_DN1942_c0_g1_i1 HY_DN43331_c0_g1_i1
OG0000896: AF_DN12618_c0_g1_i2 AS_DN21273_c0_g1_i1
OG0000897: AF_DN55384_c0_g1_i1 HY_DN92175_c0_g1_i1
OG0000898: AF_DN5445_c0_g1_i1 AS_DN42952_c0_g1_i1
OG0000899: AF_DN1852_c0_g1_i1 HY_DN68879_c0_g1_i1
OG0000900: AF_DN107228_c0_g1_i1 AS_DN27030_c0_g1_i1
OG0000901: AF_DN82211_c0_g1_i1 AS_DN26680_c0_g1_i1
OG0000902: AF_DN25330_c0_g1_i1 HY_DN22489_c0_g1_i1
OG0000903: AF_DN87263_c0_g1_i1 AS_DN49279_c0_g1_i1
OG0000904: AF_DN93312_c0_g1_i1 HY_DN52336_c0_g1_i1
OG0000905: AF_DN61138_c0_g1_i1 AS_DN120505_c0_g1_i1
OG0000906: AF_DN94395_c0_g1_i1 HY_DN27195_c0_g1_i1
OG0000907: AF_DN76348_c0_g1_i1 HY_DN79754_c0_g1_i1
OG0000908: AF_DN81241_c0_g1_i1 AS_DN97752_c0_g1_i1
OG0000909: AF_DN60429_c0_g1_i1 HY_DN66497_c0_g1_i1
OG0000910: AF_DN22949_c0_g1_i1 HY_DN29723_c0_g1_i1
OG0000911: AF_DN56735_c0_g1_i1 HY_DN102101_c0_g1_i1
OG0000912: AF_DN27533_c0_g1_i1 AS_DN87265_c0_g1_i1
OG0000913: AF_DN83129_c0_g1_i1 HY_DN52955_c0_g1_i1
OG0000914: AF_DN26624_c0_g1_i1 AS_DN47002_c0_g1_i1
OG0000915: AF_DN64836_c0_g1_i1 AF_DN74615_c0_g1_i1
OG0000916: AF_DN86047_c0_g1_i1 AS_DN5753_c0_g1_i1
OG0000917: AF_DN65085_c0_g1_i1 HY_DN53656_c0_g1_i1
OG0000918: AF_DN102780_c0_g1_i1 HY_DN41837_c0_g1_i1
OG0000919: AF_DN31420_c0_g1_i1 HY_DN28210_c0_g1_i1
OG0000920: AF_DN5191_c0_g1_i1 HY_DN34879_c0_g1_i1
OG0000921: AF_DN12665_c0_g1_i1 AS_DN115914_c0_g1_i1
OG0000922: AF_DN606_c0_g1_i1 AS_DN100847_c0_g1_i1
OG0000923: AF_DN55274_c0_g1_i1 HY_DN83420_c0_g1_i1
OG0000924: AF_DN55833_c0_g1_i1 HY_DN84667_c0_g1_i1
OG0000925: AF_DN88406_c0_g1_i1 HY_DN109658_c0_g1_i1
OG0000926: AF_DN56484_c0_g1_i1 HY_DN54777_c0_g1_i1
OG0000927: AF_DN107515_c0_g1_i1 HY_DN72272_c0_g1_i1
OG0000928: AF_DN40328_c0_g1_i1 HY_DN11914_c0_g1_i1
OG0000929: AF_DN93193_c0_g1_i1 HY_DN66845_c0_g1_i1
OG0000930: AF_DN60837_c0_g1_i1 HY_DN17129_c0_g1_i1
OG0000931: AF_DN70555_c0_g1_i1 HY_DN40598_c0_g1_i1
OG0000932: AF_DN84249_c0_g1_i1 HY_DN41747_c0_g1_i1
OG0000933: AF_DN97362_c0_g1_i1 AS_DN122039_c0_g1_i1
OG0000934: AF_DN101603_c0_g1_i1 HY_DN91809_c0_g1_i1
OG0000935: AF_DN58396_c0_g1_i1 AS_DN137178_c0_g1_i1
OG0000936: AF_DN107265_c0_g1_i1 HY_DN9089_c0_g1_i1
OG0000937: AF_DN93296_c0_g1_i1 HY_DN105462_c0_g1_i1
OG0000938: AF_DN83323_c0_g1_i1 AS_DN113249_c0_g1_i1
OG0000939: AF_DN70910_c0_g1_i1 AS_DN64184_c0_g1_i1
OG0000940: AF_DN1546_c0_g1_i1 HY_DN73741_c0_g1_i1
OG0000941: AF_DN78052_c0_g1_i1 AS_DN72065_c0_g1_i1
OG0000942: AF_DN76082_c0_g1_i1 HY_DN69394_c0_g1_i1
OG0000943: AF_DN20042_c0_g1_i1 AF_DN5045_c0_g1_i1
OG0000944: AF_DN89813_c0_g1_i1 HY_DN112413_c0_g1_i1
OG0000945: AF_DN109488_c0_g1_i1 HY_DN108873_c0_g1_i1
OG0000946: AF_DN8471_c0_g1_i1 HY_DN63242_c0_g1_i1
OG0000947: AF_DN107075_c0_g1_i1 AS_DN14744_c0_g1_i1
OG0000948: AF_DN107325_c0_g1_i1 AS_DN109356_c0_g1_i1
OG0000949: AF_DN68489_c0_g1_i1 HY_DN76084_c0_g1_i1
OG0000950: AF_DN80612_c0_g1_i1 HY_DN86998_c0_g1_i1
OG0000951: AF_DN56218_c0_g1_i1 HY_DN104705_c0_g1_i1
OG0000952: AF_DN102687_c0_g1_i1 AF_DN105740_c0_g1_i1
OG0000953: AF_DN65465_c0_g1_i1 AS_DN24704_c0_g1_i1
OG0000954: AF_DN64700_c0_g1_i1 HY_DN53074_c0_g1_i1
OG0000955: AF_DN63274_c0_g1_i1 HY_DN108106_c0_g1_i1
OG0000956: AF_DN71612_c0_g1_i1 HY_DN59993_c0_g1_i1
OG0000957: AF_DN102136_c0_g1_i1 HY_DN105249_c0_g1_i1
OG0000958: AF_DN85874_c0_g1_i1 AS_DN104960_c0_g1_i1
OG0000959: AF_DN12810_c0_g1_i1 HY_DN25431_c0_g1_i1
OG0000960: AF_DN84984_c0_g1_i1 HY_DN68674_c0_g1_i1
OG0000961: AF_DN57336_c0_g1_i1 HY_DN1310_c1_g1_i1
OG0000962: AF_DN60612_c0_g1_i1 AS_DN43619_c1_g1_i1
OG0000963: AF_DN2804_c0_g1_i1 AS_DN16317_c0_g1_i1
OG0000964: AF_DN5387_c0_g1_i1 HY_DN110290_c0_g1_i1
OG0000965: AF_DN84238_c0_g1_i1 AS_DN44165_c0_g1_i1
OG0000966: AF_DN71717_c0_g1_i1 HY_DN50106_c0_g1_i1
OG0000967: AF_DN108643_c0_g1_i1 AS_DN117495_c0_g1_i1
OG0000968: AF_DN71645_c0_g1_i1 HY_DN47779_c0_g1_i1
OG0000969: AF_DN83507_c0_g1_i1 AS_DN23388_c0_g1_i1
OG0000970: AF_DN77503_c0_g1_i1 AS_DN78972_c0_g1_i1
OG0000971: AF_DN23446_c0_g1_i1 HY_DN40490_c0_g1_i1
OG0000972: AF_DN76734_c0_g1_i1 AS_DN25721_c0_g1_i1
OG0000973: AF_DN101153_c0_g1_i1 AS_DN117637_c0_g1_i1
OG0000974: AF_DN75293_c0_g1_i1 HY_DN110810_c0_g1_i1
OG0000975: AF_DN96081_c0_g1_i1 HY_DN112092_c0_g1_i1
OG0000976: AF_DN106433_c0_g1_i1 HY_DN11036_c0_g1_i1
OG0000977: AF_DN27491_c0_g1_i1 AS_DN24846_c0_g1_i1
OG0000978: AF_DN14197_c0_g1_i1 HY_DN70761_c0_g1_i1
OG0000979: AF_DN9602_c0_g1_i1 AS_DN111288_c0_g1_i1
OG0000980: AF_DN107399_c0_g1_i1 HY_DN44250_c0_g1_i1
OG0000981: AF_DN22802_c0_g1_i2 HY_DN92656_c0_g1_i1
OG0000982: AF_DN61534_c0_g1_i1 HY_DN103771_c0_g1_i1
OG0000983: AF_DN106761_c0_g1_i1 HY_DN52763_c0_g1_i1
OG0000984: AF_DN77039_c0_g1_i1 AS_DN138839_c0_g1_i1
OG0000985: AF_DN106223_c0_g1_i1 HY_DN31456_c0_g1_i1
OG0000986: AF_DN32516_c0_g1_i1 AS_DN26852_c0_g1_i1
OG0000987: AF_DN90524_c0_g1_i1 HY_DN32985_c0_g1_i1
OG0000988: AF_DN19808_c0_g1_i1 HY_DN43853_c0_g1_i1
OG0000989: AF_DN55924_c0_g1_i1 HY_DN3425_c0_g1_i1
OG0000990: AF_DN1800_c0_g1_i1 HY_DN23943_c0_g1_i1
OG0000991: AF_DN76523_c0_g1_i1 AS_DN64366_c0_g1_i1
OG0000992: AF_DN101548_c0_g1_i1 AS_DN87430_c0_g1_i1
OG0000993: AF_DN64651_c0_g1_i1 HY_DN104638_c0_g1_i1
OG0000994: AF_DN92380_c0_g1_i1 HY_DN78832_c0_g1_i1
OG0000995: AF_DN12502_c0_g1_i1 AF_DN16919_c0_g1_i1
OG0000996: AF_DN66511_c0_g1_i1 HY_DN81936_c0_g1_i1
OG0000997: AF_DN93435_c0_g1_i1 AS_DN65220_c0_g1_i1
OG0000998: AF_DN19434_c0_g1_i1 HY_DN13568_c0_g1_i1
OG0000999: AF_DN54754_c0_g1_i1 HY_DN35971_c0_g1_i1
OG0001000: AF_DN9065_c0_g1_i1 AS_DN78824_c0_g1_i1
OG0001001: AF_DN3952_c0_g1_i1 HY_DN70035_c0_g1_i1
OG0001002: AF_DN19198_c0_g1_i1 HY_DN104056_c0_g1_i1
OG0001003: AF_DN73783_c0_g1_i1 HY_DN40349_c0_g1_i1
OG0001004: AF_DN76378_c0_g1_i1 HY_DN53357_c0_g1_i1
OG0001005: AF_DN54808_c0_g1_i1 HY_DN91492_c0_g1_i1
OG0001006: AF_DN62100_c0_g1_i1 AS_DN104684_c0_g1_i1
OG0001007: AF_DN19360_c0_g1_i1 AF_DN55230_c0_g1_i1
OG0001008: AF_DN10736_c0_g1_i1 AS_DN6763_c0_g1_i1
OG0001009: AF_DN32718_c0_g1_i1 AS_DN129615_c0_g1_i1
OG0001010: AF_DN66629_c0_g1_i1 HY_DN30427_c2_g1_i1
OG0001011: AF_DN65214_c0_g1_i1 HY_DN53819_c0_g1_i1
OG0001012: AF_DN92814_c0_g1_i1 HY_DN52638_c0_g1_i1
OG0001013: AF_DN55157_c0_g1_i1 HY_DN30740_c0_g1_i1
OG0001014: AF_DN20337_c0_g1_i1 HY_DN95370_c0_g1_i1
OG0001015: AF_DN99572_c0_g1_i1 AS_DN120657_c0_g1_i1
OG0001016: AF_DN65365_c0_g1_i1 HY_DN54090_c0_g1_i1
OG0001017: AF_DN64270_c0_g1_i1 HY_DN82767_c0_g1_i1
OG0001018: AF_DN55097_c0_g1_i1 AS_DN25848_c0_g1_i1
OG0001019: AF_DN15174_c0_g1_i1 AS_DN27602_c0_g1_i1
OG0001020: AF_DN98434_c0_g1_i1 HY_DN70654_c0_g1_i1
OG0001021: AF_DN55704_c0_g1_i1 HY_DN65934_c0_g1_i1
OG0001022: AF_DN70121_c0_g1_i1 AS_DN68514_c0_g1_i1
OG0001023: AF_DN102675_c0_g1_i1 HY_DN67518_c0_g1_i1
OG0001024: AF_DN29418_c0_g1_i1 HY_DN24123_c0_g1_i1
OG0001025: AF_DN86733_c0_g1_i1 HY_DN45011_c0_g1_i1
OG0001026: AF_DN102361_c0_g1_i1 AS_DN8664_c0_g1_i1
OG0001027: AF_DN92416_c0_g1_i1 HY_DN108011_c0_g1_i1
OG0001028: AF_DN55466_c0_g1_i1 HY_DN92305_c0_g1_i1
OG0001029: AF_DN60410_c0_g1_i1 HY_DN92660_c0_g1_i1
OG0001030: AF_DN69942_c0_g1_i1 HY_DN105245_c0_g1_i1
OG0001031: AF_DN89172_c0_g1_i1 AS_DN130795_c0_g1_i1
OG0001032: AF_DN86444_c0_g1_i1 HY_DN110890_c0_g1_i1
OG0001033: AF_DN97846_c0_g1_i1 HY_DN98711_c0_g1_i1
OG0001034: AF_DN60006_c0_g1_i1 AS_DN121319_c0_g1_i1
OG0001035: AF_DN5505_c0_g1_i1 AS_DN46075_c0_g1_i1
OG0001036: AF_DN86326_c0_g1_i1 AS_DN119670_c0_g1_i1
OG0001037: AF_DN24750_c0_g1_i1 HY_DN8028_c0_g1_i1
OG0001038: AF_DN101436_c0_g1_i1 HY_DN65806_c0_g1_i1
OG0001039: AF_DN82813_c0_g1_i1 HY_DN91545_c0_g1_i1
OG0001040: AF_DN89881_c0_g1_i1 AS_DN46653_c0_g1_i1
OG0001041: AF_DN21404_c0_g1_i1 AS_DN1204_c0_g1_i1
OG0001042: AF_DN603_c0_g1_i1 HY_DN13453_c0_g1_i1
OG0001043: AF_DN89570_c0_g1_i1 HY_DN116150_c0_g1_i1
OG0001044: AF_DN92313_c0_g1_i1 AS_DN26448_c0_g1_i1
OG0001045: AF_DN4909_c0_g1_i1 AS_DN114159_c0_g1_i1
OG0001046: AF_DN46089_c1_g1_i1 AS_DN50667_c1_g1_i1
OG0001047: AF_DN92622_c0_g1_i1 AS_DN60508_c0_g1_i1
OG0001048: AF_DN84922_c0_g1_i1 HY_DN68566_c0_g1_i1
OG0001049: AF_DN44631_c1_g1_i1 HY_DN29347_c0_g1_i1
OG0001050: AF_DN75532_c0_g1_i1 HY_DN1700_c0_g1_i1
OG0001051: AF_DN67826_c0_g1_i1 HY_DN67669_c0_g1_i1
OG0001052: AF_DN78537_c0_g1_i1 HY_DN59685_c0_g1_i1
OG0001053: AF_DN80858_c0_g1_i1 HY_DN91952_c0_g1_i1
OG0001054: AF_DN81668_c0_g1_i1 AS_DN43317_c0_g1_i1
OG0001055: AF_DN42767_c0_g1_i1 HY_DN31424_c0_g1_i1
OG0001056: AF_DN32990_c0_g1_i1 AS_DN103404_c0_g1_i1
OG0001057: AF_DN36639_c0_g1_i1 HY_DN9844_c0_g1_i1
OG0001058: AF_DN67102_c0_g1_i1 AS_DN5876_c0_g1_i1
OG0001059: AF_DN28709_c0_g1_i2 HY_DN104084_c0_g1_i1
OG0001060: AF_DN78123_c0_g1_i1 HY_DN59002_c0_g1_i1
OG0001061: AF_DN77496_c0_g1_i1 HY_DN72040_c0_g1_i1
OG0001062: AF_DN83022_c0_g1_i1 HY_DN8678_c0_g1_i1
OG0001063: AF_DN77774_c0_g1_i1 HY_DN43381_c0_g1_i1
OG0001064: AF_DN14199_c0_g1_i1 HY_DN112477_c0_g1_i1
OG0001065: AF_DN29144_c0_g1_i1 HY_DN95794_c0_g1_i1
OG0001066: AF_DN76888_c0_g1_i1 AS_DN76117_c0_g1_i1
OG0001067: AF_DN57706_c0_g1_i1 HY_DN23472_c0_g1_i1
OG0001068: AF_DN55087_c0_g1_i1 HY_DN107183_c0_g1_i1
OG0001069: AF_DN61023_c0_g1_i1 AS_DN95768_c0_g1_i1
OG0001070: AF_DN109831_c0_g1_i1 AS_DN139393_c0_g1_i1
OG0001071: AF_DN79257_c0_g1_i1 HY_DN73846_c0_g1_i1
OG0001072: AF_DN37011_c0_g1_i1 HY_DN23361_c0_g1_i1
OG0001073: AF_DN80017_c0_g1_i1 AS_DN114523_c0_g1_i1
OG0001074: AF_DN100208_c0_g1_i1 HY_DN94080_c0_g1_i1
OG0001075: AF_DN99222_c0_g1_i1 HY_DN24229_c0_g1_i1
OG0001076: AF_DN86953_c0_g1_i1 HY_DN109848_c0_g1_i1
OG0001077: AF_DN40819_c0_g1_i1 HY_DN40689_c0_g1_i1
OG0001078: AF_DN95252_c0_g1_i1 AS_DN14185_c0_g1_i1
OG0001079: AF_DN3131_c0_g1_i1 AS_DN106224_c0_g1_i1
OG0001080: AF_DN56339_c0_g1_i1 HY_DN93381_c0_g1_i1
OG0001081: AF_DN89096_c0_g1_i1 HY_DN96934_c0_g1_i1
OG0001082: AF_DN72391_c0_g1_i1 AS_DN61401_c0_g1_i1
OG0001083: AF_DN25122_c0_g1_i1 HY_DN18943_c0_g1_i1
OG0001084: AF_DN105540_c0_g1_i1 AS_DN78284_c0_g1_i1
OG0001085: AF_DN65760_c0_g1_i1 HY_DN50280_c0_g1_i1
OG0001086: AF_DN102320_c0_g1_i1 HY_DN67012_c0_g1_i1
OG0001087: AF_DN78932_c0_g1_i1 HY_DN98834_c0_g1_i1
OG0001088: AF_DN16822_c0_g1_i1 AF_DN67425_c0_g1_i1
OG0001089: AF_DN60357_c0_g1_i1 HY_DN6848_c0_g1_i1
OG0001090: AF_DN28470_c0_g1_i1 HY_DN98304_c0_g1_i1
OG0001091: AF_DN104300_c0_g1_i1 AF_DN32185_c0_g1_i1
OG0001092: AF_DN74131_c0_g1_i1 HY_DN12065_c0_g1_i1
OG0001093: AF_DN75263_c0_g1_i1 AS_DN136621_c0_g1_i1
OG0001094: AF_DN73254_c0_g1_i1 AS_DN113846_c0_g1_i1
OG0001095: AF_DN76190_c0_g1_i1 HY_DN83833_c0_g1_i1
OG0001096: AF_DN4046_c0_g1_i1 HY_DN14859_c0_g1_i1
OG0001097: AF_DN66215_c0_g1_i1 AS_DN42283_c0_g1_i1
OG0001098: AF_DN17070_c0_g1_i1 HY_DN49754_c0_g1_i1
OG0001099: AF_DN89289_c0_g1_i1 AS_DN114395_c0_g1_i1
OG0001100: AF_DN70382_c0_g1_i1 HY_DN47996_c0_g1_i1
OG0001101: AF_DN67551_c0_g1_i1 HY_DN44340_c0_g1_i2
OG0001102: AF_DN101553_c0_g1_i1 HY_DN40370_c0_g1_i1
OG0001103: AF_DN74990_c0_g1_i1 AS_DN102681_c0_g1_i1
OG0001104: AF_DN98727_c0_g1_i1 AS_DN133651_c0_g1_i1
OG0001105: AF_DN18357_c0_g1_i1 AS_DN74836_c0_g1_i1
OG0001106: AF_DN16981_c0_g1_i1 HY_DN41031_c0_g1_i1
OG0001107: AF_DN90361_c0_g1_i1 HY_DN100116_c0_g1_i1
OG0001108: AF_DN58518_c0_g1_i1 AS_DN65116_c0_g1_i1
OG0001109: AF_DN33242_c0_g1_i1 AS_DN37976_c0_g1_i1
OG0001110: AF_DN19587_c0_g1_i1 HY_DN7100_c0_g1_i1
OG0001111: AF_DN70070_c0_g1_i1 HY_DN15785_c0_g1_i1
OG0001112: AF_DN82823_c0_g1_i1 HY_DN33798_c0_g1_i1
OG0001113: AF_DN83124_c0_g1_i1 HY_DN52906_c0_g1_i1
OG0001114: AF_DN104806_c0_g1_i1 HY_DN105578_c0_g1_i1
OG0001115: AF_DN96449_c0_g1_i1 AS_DN18152_c0_g1_i1
OG0001116: AF_DN107509_c0_g1_i1 HY_DN73221_c0_g1_i1
OG0001117: AF_DN57529_c0_g1_i1 HY_DN95074_c0_g1_i1
OG0001118: AF_DN85869_c0_g1_i1 HY_DN81026_c0_g1_i1
OG0001119: AF_DN37348_c0_g1_i1 HY_DN28452_c0_g1_i1
OG0001120: AF_DN75726_c0_g1_i1 HY_DN98824_c0_g1_i1
OG0001121: AF_DN109014_c0_g1_i1 HY_DN83661_c0_g1_i1
OG0001122: AF_DN62404_c0_g1_i1 HY_DN100741_c0_g1_i1
OG0001123: AF_DN67018_c0_g1_i1 HY_DN25247_c0_g1_i1
OG0001124: AF_DN66950_c0_g1_i1 HY_DN24077_c0_g1_i1
OG0001125: AF_DN88383_c0_g1_i1 HY_DN111714_c0_g1_i1
OG0001126: AF_DN79432_c0_g1_i1 HY_DN5103_c0_g1_i1
OG0001127: AF_DN107408_c0_g1_i1 HY_DN50958_c0_g1_i1
OG0001128: AF_DN64277_c0_g1_i1 HY_DN52394_c0_g1_i1
OG0001129: AF_DN55736_c0_g1_i1 AF_DN6187_c0_g1_i1
OG0001130: AF_DN12804_c0_g1_i1 HY_DN68982_c0_g1_i1
OG0001131: AF_DN52265_c0_g1_i1 AS_DN39778_c0_g1_i1
OG0001132: AF_DN76546_c0_g1_i1 HY_DN108444_c0_g1_i1
OG0001133: AF_DN103367_c0_g1_i1 HY_DN39549_c0_g1_i1
OG0001134: AF_DN4841_c0_g1_i1 AS_DN102095_c0_g1_i1
OG0001135: AF_DN1227_c0_g1_i1 HY_DN55581_c0_g1_i1
OG0001136: AF_DN101816_c0_g1_i1 HY_DN78695_c0_g1_i1
OG0001137: AF_DN3402_c0_g1_i1 AF_DN55107_c0_g1_i1
OG0001138: AF_DN103064_c0_g1_i1 HY_DN106595_c0_g1_i1
OG0001139: AF_DN55299_c0_g1_i1 HY_DN8878_c0_g1_i1
OG0001140: AF_DN37355_c0_g1_i1 AF_DN42143_c1_g1_i1
OG0001141: AF_DN101424_c0_g1_i1 HY_DN39859_c0_g1_i1
OG0001142: AF_DN105820_c0_g1_i1 HY_DN93956_c0_g1_i1
OG0001143: AF_DN101257_c0_g1_i1 AS_DN117559_c0_g1_i1
OG0001144: AF_DN59861_c0_g1_i1 HY_DN7836_c0_g1_i1
OG0001145: AF_DN37301_c0_g1_i1 HY_DN19575_c0_g1_i1
OG0001146: AF_DN108948_c0_g1_i1 AS_DN14013_c0_g1_i1
OG0001147: AF_DN94928_c0_g1_i1 AS_DN127598_c0_g1_i1
OG0001148: AF_DN77969_c0_g1_i1 HY_DN54273_c0_g1_i1
OG0001149: AF_DN74953_c0_g1_i1 HY_DN80862_c0_g1_i1
OG0001150: AF_DN95577_c0_g1_i1 HY_DN53126_c0_g1_i1
OG0001151: AF_DN35048_c0_g1_i1 HY_DN47556_c0_g1_i1
OG0001152: AF_DN86058_c0_g1_i1 HY_DN108672_c0_g1_i1
OG0001153: AF_DN51413_c5_g1_i1 AS_DN132685_c0_g1_i1
OG0001154: AF_DN66126_c0_g1_i1 HY_DN104499_c0_g1_i1
OG0001155: AF_DN38547_c0_g1_i1 HY_DN84584_c0_g1_i1
OG0001156: AF_DN11515_c0_g1_i1 HY_DN22379_c1_g1_i1
OG0001157: AF_DN74784_c0_g1_i1 HY_DN75668_c0_g1_i1
OG0001158: AF_DN100332_c0_g1_i1 HY_DN65626_c0_g1_i1
OG0001159: AF_DN86403_c0_g1_i1 HY_DN83604_c0_g1_i1
OG0001160: AF_DN26413_c0_g1_i1 AS_DN128896_c0_g1_i1
OG0001161: AF_DN8096_c0_g1_i1 HY_DN42190_c0_g1_i1
OG0001162: AF_DN12197_c0_g1_i1 HY_DN70122_c0_g1_i1
OG0001163: AF_DN68427_c0_g1_i1 HY_DN58431_c0_g1_i1
OG0001164: AF_DN59255_c0_g1_i1 HY_DN110031_c0_g1_i1
OG0001165: AF_DN105370_c0_g1_i1 HY_DN44873_c0_g1_i1
OG0001166: AF_DN63620_c0_g1_i1 HY_DN115535_c0_g1_i1
OG0001167: AF_DN85814_c0_g1_i1 HY_DN56455_c0_g1_i1
OG0001168: AF_DN86874_c0_g1_i1 AS_DN14946_c0_g1_i1
OG0001169: AF_DN94352_c0_g1_i1 HY_DN1310_c0_g1_i1
OG0001170: AF_DN61912_c0_g1_i1 HY_DN40068_c0_g1_i1
OG0001171: AF_DN71284_c0_g1_i1 AS_DN26661_c0_g1_i1
OG0001172: AF_DN83035_c0_g1_i1 HY_DN77394_c0_g1_i1
OG0001173: AF_DN74343_c0_g1_i1 HY_DN98470_c0_g1_i1
OG0001174: AF_DN76210_c0_g1_i1 HY_DN82617_c0_g1_i1
OG0001175: AF_DN97525_c0_g1_i1 HY_DN27892_c0_g1_i1
OG0001176: AF_DN6142_c0_g1_i1 AS_DN22086_c0_g1_i1
OG0001177: AF_DN102295_c0_g1_i1 HY_DN66958_c0_g1_i1
OG0001178: AF_DN77619_c0_g1_i1 AS_DN65993_c0_g1_i1
OG0001179: AF_DN67615_c0_g1_i1 HY_DN73961_c0_g1_i1
OG0001180: AF_DN85001_c0_g1_i1 HY_DN81801_c0_g1_i1
OG0001181: AF_DN106418_c0_g1_i1 AS_DN41828_c0_g1_i1
OG0001182: AF_DN1448_c0_g1_i1 HY_DN109665_c0_g1_i1
OG0001183: AF_DN60210_c0_g1_i1 HY_DN8558_c0_g1_i1
OG0001184: AF_DN104097_c0_g1_i1 HY_DN43661_c0_g1_i1
OG0001185: AF_DN96335_c0_g1_i1 HY_DN84313_c0_g1_i1
OG0001186: AF_DN74722_c0_g1_i1 AS_DN75153_c0_g1_i1
OG0001187: AF_DN96525_c1_g1_i1 AS_DN127025_c0_g1_i1
OG0001188: AF_DN85883_c0_g1_i1 HY_DN111730_c0_g1_i1
OG0001189: AF_DN74901_c0_g1_i1 AS_DN113744_c0_g1_i1
OG0001190: AF_DN56196_c0_g1_i1 HY_DN67487_c0_g1_i1
OG0001191: AF_DN56802_c0_g1_i1 HY_DN97172_c0_g1_i1
OG0001192: AF_DN108046_c0_g1_i1 HY_DN72800_c0_g1_i1
OG0001193: AF_DN92748_c0_g1_i1 HY_DN42854_c0_g1_i1
OG0001194: AF_DN95457_c0_g1_i1 AS_DN79426_c0_g1_i1
OG0001195: AF_DN29228_c0_g1_i1 HY_DN41584_c0_g1_i1
OG0001196: AF_DN64071_c0_g1_i1 HY_DN80935_c0_g1_i1
OG0001197: AF_DN64982_c0_g1_i1 HY_DN79756_c0_g1_i1
OG0001198: AF_DN92687_c0_g1_i1 HY_DN66057_c0_g1_i1
OG0001199: AF_DN94208_c0_g1_i1 HY_DN106765_c0_g1_i1
OG0001200: AF_DN75567_c0_g1_i1 HY_DN88581_c0_g1_i1
OG0001201: AF_DN84938_c0_g1_i1 AS_DN130347_c0_g1_i1
OG0001202: AF_DN56275_c0_g1_i1 HY_DN80760_c0_g1_i1
OG0001203: AF_DN87583_c0_g1_i1 HY_DN85501_c0_g1_i1
OG0001204: AF_DN94483_c0_g1_i1 AS_DN130303_c0_g1_i1
OG0001205: AF_DN93486_c0_g1_i1 AS_DN130020_c0_g1_i1
OG0001206: AF_DN87032_c0_g1_i1 HY_DN6285_c0_g1_i1
OG0001207: AF_DN65842_c0_g1_i1 HY_DN106273_c0_g1_i1
OG0001208: AF_DN104444_c0_g1_i1 HY_DN110976_c0_g1_i1
OG0001209: AF_DN109030_c0_g1_i1 AS_DN137700_c0_g1_i1
OG0001210: AF_DN94253_c0_g1_i1 AS_DN19535_c0_g1_i1
OG0001211: AF_DN108739_c0_g1_i1 AS_DN29911_c0_g1_i1
OG0001212: AF_DN27642_c0_g1_i1 AS_DN102665_c0_g1_i1
OG0001213: AF_DN32148_c0_g1_i1 HY_DN34360_c0_g1_i1
OG0001214: AF_DN107642_c0_g1_i1 AS_DN25258_c0_g1_i1
OG0001215: AF_DN19357_c0_g1_i1 HY_DN106737_c0_g1_i1
OG0001216: AF_DN59632_c0_g1_i1 AS_DN92747_c0_g1_i1
OG0001217: AF_DN103301_c0_g1_i1 AS_DN5572_c0_g1_i1
OG0001218: AF_DN1380_c0_g1_i1 HY_DN68001_c0_g1_i1
OG0001219: AF_DN93676_c0_g1_i1 HY_DN92922_c0_g1_i1
OG0001220: AF_DN102805_c0_g1_i1 HY_DN14066_c0_g1_i1
OG0001221: AF_DN16597_c0_g1_i1 HY_DN65260_c0_g1_i1
OG0001222: AF_DN56391_c0_g1_i1 HY_DN3214_c0_g1_i1
OG0001223: AF_DN8752_c0_g1_i1 AS_DN130052_c0_g1_i1
OG0001224: AF_DN10744_c0_g1_i1 AS_DN26435_c0_g1_i1
OG0001225: AF_DN83026_c0_g1_i1 HY_DN104372_c0_g1_i1
OG0001226: AF_DN78225_c0_g1_i1 AS_DN9964_c0_g1_i1
OG0001227: AF_DN79011_c0_g1_i1 AS_DN38003_c0_g1_i1
OG0001228: AF_DN107663_c0_g1_i1 HY_DN100155_c0_g1_i1
OG0001229: AF_DN99136_c0_g1_i1 AS_DN9448_c0_g1_i1
OG0001230: AF_DN105515_c0_g1_i1 AS_DN117966_c0_g1_i1
OG0001231: AF_DN83161_c0_g1_i1 HY_DN46924_c0_g1_i1
OG0001232: AF_DN89323_c0_g1_i1 HY_DN73004_c0_g1_i1
OG0001233: AF_DN6698_c0_g1_i1 HY_DN86517_c0_g1_i1
OG0001234: AF_DN10131_c0_g1_i1 HY_DN11390_c0_g1_i1
OG0001235: AF_DN95262_c0_g1_i1 HY_DN109037_c0_g1_i1
OG0001236: AF_DN82681_c0_g1_i1 HY_DN65293_c0_g1_i1
OG0001237: AF_DN60894_c0_g1_i1 HY_DN91481_c0_g1_i1
OG0001238: AF_DN66852_c0_g1_i1 AS_DN5529_c0_g1_i1
OG0001239: AF_DN27960_c0_g1_i1 HY_DN105572_c0_g1_i1
OG0001240: AF_DN108195_c0_g1_i1 HY_DN115860_c0_g1_i1
OG0001241: AF_DN108929_c0_g1_i1 AS_DN63159_c0_g1_i1
OG0001242: AF_DN106984_c0_g1_i1 HY_DN39577_c0_g1_i1
OG0001243: AF_DN9846_c0_g1_i1 HY_DN55385_c0_g1_i1
OG0001244: AF_DN61571_c0_g1_i1 AS_DN110489_c0_g1_i1
OG0001245: AF_DN25958_c0_g1_i1 HY_DN65614_c0_g1_i1
OG0001246: AF_DN79357_c0_g1_i1 AS_DN68422_c0_g1_i1
OG0001247: AF_DN78244_c0_g1_i1 HY_DN70160_c0_g1_i1
OG0001248: AF_DN83532_c0_g1_i1 HY_DN40816_c0_g1_i1
OG0001249: AF_DN105280_c0_g1_i1 HY_DN45365_c0_g1_i1
OG0001250: AF_DN10381_c0_g1_i1 HY_DN92007_c0_g1_i1
OG0001251: AF_DN22916_c0_g1_i1 HY_DN104687_c0_g1_i1
OG0001252: AF_DN40489_c0_g1_i1 HY_DN27474_c0_g1_i1
OG0001253: AF_DN73706_c0_g1_i1 AS_DN114524_c0_g1_i1
OG0001254: AF_DN92402_c0_g1_i1 HY_DN72397_c0_g1_i1
OG0001255: AF_DN65754_c0_g1_i1 AS_DN138342_c0_g1_i1
OG0001256: AF_DN88230_c0_g1_i1 HY_DN6338_c0_g1_i1
OG0001257: AF_DN64340_c0_g1_i1 HY_DN100021_c0_g1_i1
OG0001258: AF_DN17735_c0_g1_i1 HY_DN70831_c0_g1_i1
OG0001259: AF_DN78379_c0_g1_i1 HY_DN72584_c0_g1_i1
OG0001260: AF_DN65261_c0_g1_i1 AS_DN101291_c0_g1_i1
OG0001261: AF_DN92865_c0_g1_i1 HY_DN33422_c0_g1_i1
OG0001262: AF_DN78458_c0_g1_i1 AS_DN18450_c0_g1_i1
OG0001263: AF_DN95944_c0_g1_i1 HY_DN83829_c0_g1_i1
OG0001264: AF_DN83604_c0_g1_i1 HY_DN95239_c0_g1_i1
OG0001265: AF_DN92387_c0_g1_i1 HY_DN107484_c0_g1_i1
OG0001266: AF_DN76062_c0_g1_i1 HY_DN14353_c0_g1_i1
OG0001267: AF_DN56576_c0_g1_i1 HY_DN77545_c0_g1_i1
OG0001268: AF_DN76552_c0_g1_i1 HY_DN80772_c0_g1_i1
OG0001269: AF_DN70678_c0_g1_i1 HY_DN115325_c0_g1_i1
OG0001270: AF_DN102618_c0_g1_i1 HY_DN97359_c0_g1_i1
OG0001271: AF_DN104563_c0_g1_i1 HY_DN89033_c0_g1_i1
OG0001272: AF_DN60721_c0_g1_i1 HY_DN15194_c0_g1_i1
OG0001273: AF_DN55253_c0_g1_i1 AS_DN73993_c0_g1_i1
OG0001274: AF_DN22200_c0_g1_i1 HY_DN95688_c0_g1_i1
OG0001275: AF_DN104177_c0_g1_i1 HY_DN84022_c0_g1_i1
OG0001276: AF_DN54850_c0_g1_i1 AS_DN60213_c0_g1_i1
OG0001277: AF_DN85274_c0_g1_i1 HY_DN51153_c0_g1_i1
OG0001278: AF_DN89772_c0_g1_i1 HY_DN66498_c0_g1_i1
OG0001279: AF_DN43326_c0_g1_i1 HY_DN81088_c0_g1_i1
OG0001280: AF_DN42526_c0_g2_i1 HY_DN38819_c4_g2_i1
OG0001281: AF_DN60223_c0_g1_i1 AS_DN122484_c0_g1_i1
OG0001282: AF_DN7735_c0_g1_i1 HY_DN85916_c0_g1_i1
OG0001283: AF_DN20113_c0_g1_i1 HY_DN100085_c0_g1_i1
OG0001284: AF_DN55426_c0_g1_i1 HY_DN24167_c0_g1_i1
OG0001285: AF_DN30858_c0_g1_i1 HY_DN27915_c0_g1_i1
OG0001286: AF_DN5081_c0_g1_i1 HY_DN9270_c0_g1_i1
OG0001287: AF_DN105938_c0_g1_i1 AS_DN103913_c0_g1_i1
OG0001288: AF_DN57432_c0_g1_i1 HY_DN16363_c0_g1_i1
OG0001289: AF_DN101438_c0_g1_i1 AS_DN114190_c0_g1_i1
OG0001290: AF_DN65309_c0_g1_i1 AS_DN66117_c0_g1_i1
OG0001291: AF_DN64412_c0_g1_i1 HY_DN81883_c0_g1_i1
OG0001292: AF_DN59742_c0_g1_i1 HY_DN1563_c0_g1_i1
OG0001293: AF_DN93400_c0_g1_i1 HY_DN67136_c0_g1_i1
OG0001294: AF_DN94972_c0_g1_i1 AS_DN70380_c0_g1_i1
OG0001295: AF_DN86793_c0_g1_i1 AS_DN123421_c0_g1_i1
OG0001296: AF_DN71942_c0_g1_i1 HY_DN1548_c0_g2_i1
OG0001297: AF_DN103792_c0_g1_i1 AS_DN129877_c0_g1_i1
OG0001298: AF_DN83620_c0_g1_i1 AS_DN21033_c0_g1_i1
OG0001299: AF_DN4938_c0_g1_i1 AS_DN43344_c0_g1_i1
OG0001300: AF_DN101462_c0_g1_i1 HY_DN9112_c0_g1_i1
OG0001301: AF_DN54661_c0_g1_i1 HY_DN8976_c0_g1_i1
OG0001302: AF_DN82204_c0_g1_i1 HY_DN83747_c0_g1_i1
OG0001303: AF_DN91059_c0_g1_i1 HY_DN44109_c0_g1_i1
OG0001304: AF_DN82990_c0_g1_i1 HY_DN65821_c0_g1_i1
OG0001305: AF_DN11264_c0_g1_i1 AS_DN93926_c0_g1_i1
OG0001306: AF_DN24234_c0_g1_i1 HY_DN15551_c0_g1_i1
OG0001307: AF_DN4458_c0_g1_i1 HY_DN98308_c0_g1_i1
OG0001308: AF_DN96455_c0_g1_i1 AS_DN106498_c0_g1_i1
OG0001309: AF_DN21529_c0_g1_i1 HY_DN34584_c0_g1_i1
OG0001310: AF_DN8900_c0_g1_i1 AS_DN75990_c0_g1_i1
OG0001311: AF_DN80210_c0_g1_i1 AS_DN71102_c0_g1_i1
OG0001312: AF_DN42797_c0_g1_i1 HY_DN29088_c0_g1_i1
OG0001313: AF_DN102325_c0_g1_i1 HY_DN83856_c0_g1_i1
OG0001314: AF_DN104885_c0_g1_i1 HY_DN45620_c0_g1_i1
OG0001315: AF_DN83157_c0_g1_i1 HY_DN66092_c0_g1_i1
OG0001316: AF_DN38591_c0_g1_i1 HY_DN80150_c0_g1_i1
OG0001317: AF_DN68036_c0_g1_i1 HY_DN57921_c0_g1_i1
OG0001318: AF_DN37438_c0_g1_i1 HY_DN6999_c0_g1_i1
OG0001319: AF_DN57376_c0_g1_i1 HY_DN41514_c0_g1_i1
OG0001320: AF_DN98407_c0_g1_i1 HY_DN99794_c0_g1_i1
OG0001321: AF_DN7908_c0_g1_i1 HY_DN4040_c0_g1_i1
OG0001322: AF_DN70480_c0_g1_i1 HY_DN112892_c0_g1_i1
OG0001323: AF_DN102909_c0_g1_i1 HY_DN20714_c0_g1_i1
OG0001324: AF_DN18243_c0_g1_i1 HY_DN65784_c0_g1_i1
OG0001325: AF_DN31975_c0_g1_i1 AS_DN14626_c0_g1_i1
OG0001326: AF_DN58201_c0_g1_i1 AS_DN91885_c0_g1_i1
OG0001327: AF_DN95355_c0_g1_i1 AS_DN63997_c0_g1_i1
OG0001328: AF_DN57257_c0_g1_i1 HY_DN107886_c0_g1_i1
OG0001329: AF_DN36560_c0_g1_i1 HY_DN83680_c0_g1_i1
OG0001330: AF_DN67115_c0_g1_i1 HY_DN53465_c0_g1_i1
OG0001331: AF_DN24545_c0_g1_i1 HY_DN18716_c0_g1_i1
OG0001332: AF_DN104590_c0_g1_i1 HY_DN96045_c0_g1_i1
OG0001333: AF_DN98344_c0_g1_i1 HY_DN96634_c0_g1_i1
OG0001334: AF_DN104729_c0_g1_i1 AS_DN132460_c0_g1_i1
OG0001335: AF_DN65205_c0_g1_i1 HY_DN45170_c0_g1_i1
OG0001336: AF_DN92688_c0_g1_i1 HY_DN66060_c0_g1_i1
OG0001337: AF_DN69190_c0_g1_i1 HY_DN109924_c0_g1_i1
OG0001338: AF_DN33173_c0_g1_i1 HY_DN63378_c0_g1_i1
OG0001339: AF_DN67497_c0_g1_i1 HY_DN34020_c0_g1_i1
OG0001340: AF_DN73673_c0_g1_i1 AS_DN24829_c0_g1_i1
OG0001341: AF_DN65443_c0_g1_i1 HY_DN105769_c0_g1_i1
OG0001342: AF_DN108348_c0_g1_i1 HY_DN53352_c0_g1_i1
OG0001343: AF_DN45311_c0_g1_i1 HY_DN27017_c0_g1_i1
OG0001344: AF_DN79216_c0_g1_i1 HY_DN92254_c0_g1_i1
OG0001345: AF_DN73392_c0_g1_i1 AS_DN31010_c0_g1_i1
OG0001346: AF_DN62059_c0_g1_i1 AS_DN139043_c0_g1_i1
OG0001347: AF_DN99361_c0_g1_i1 HY_DN44255_c0_g1_i1
OG0001348: AF_DN73360_c0_g1_i1 HY_DN9203_c0_g1_i1
OG0001349: AF_DN96776_c0_g1_i1 AS_DN88406_c0_g1_i1
OG0001350: AF_DN98777_c0_g1_i1 HY_DN95586_c0_g1_i1
OG0001351: AF_DN174_c0_g1_i1 HY_DN114237_c0_g1_i1
OG0001352: AF_DN104126_c0_g1_i1 HY_DN42955_c0_g1_i1
OG0001353: AF_DN92446_c0_g1_i1 HY_DN104253_c0_g1_i1
OG0001354: AF_DN58875_c0_g1_i1 AS_DN65683_c0_g1_i1
OG0001355: AF_DN82641_c0_g1_i1 HY_DN103821_c0_g1_i1
OG0001356: AF_DN83656_c0_g1_i1 HY_DN105296_c0_g1_i1
OG0001357: AF_DN74641_c0_g1_i1 HY_DN105796_c0_g1_i1
OG0001358: AF_DN97341_c0_g1_i1 AS_DN107158_c0_g1_i1
OG0001359: AF_DN56331_c0_g1_i1 HY_DN80813_c0_g1_i1
OG0001360: AF_DN16288_c0_g1_i1 AS_DN122776_c0_g1_i1
OG0001361: AF_DN21609_c0_g1_i1 HY_DN43750_c0_g1_i1
OG0001362: AF_DN112_c0_g1_i1 HY_DN61891_c0_g1_i1
OG0001363: AF_DN81436_c0_g1_i1 HY_DN61429_c0_g1_i1
OG0001364: AF_DN64167_c0_g1_i1 HY_DN91290_c0_g1_i1
OG0001365: AF_DN6408_c0_g1_i1 HY_DN104300_c0_g1_i1
OG0001366: AF_DN55500_c0_g1_i1 HY_DN69994_c0_g1_i1
OG0001367: AF_DN98960_c0_g1_i1 AS_DN42378_c0_g1_i1
OG0001368: AF_DN57414_c0_g1_i1 HY_DN89222_c0_g1_i1
OG0001369: AF_DN76015_c0_g1_i1 HY_DN104898_c0_g1_i1
OG0001370: AF_DN54832_c0_g1_i1 HY_DN91716_c0_g1_i1
OG0001371: AF_DN75881_c0_g1_i1 HY_DN107548_c0_g1_i1
OG0001372: AF_DN69855_c0_g1_i1 HY_DN22180_c0_g1_i1
OG0001373: AF_DN83041_c0_g1_i1 HY_DN65898_c0_g1_i1
OG0001374: AF_DN58047_c0_g1_i1 HY_DN57260_c0_g1_i1
OG0001375: AF_DN373_c0_g1_i1 AS_DN48075_c0_g1_i1
OG0001376: AF_DN75072_c0_g1_i1 HY_DN55719_c0_g1_i1
OG0001377: AF_DN67357_c0_g1_i1 HY_DN95659_c0_g1_i1
OG0001378: AF_DN78926_c0_g1_i1 AS_DN98138_c0_g1_i1
OG0001379: AF_DN10080_c0_g1_i1 HY_DN54611_c0_g1_i1
OG0001380: AF_DN69160_c0_g1_i1 HY_DN60055_c0_g1_i1
OG0001381: AF_DN32257_c0_g1_i1 HY_DN17800_c0_g1_i1
OG0001382: AF_DN6382_c0_g1_i1 AS_DN36688_c0_g1_i1
OG0001383: AF_DN97189_c0_g1_i1 HY_DN82810_c0_g1_i1
OG0001384: AF_DN4752_c0_g1_i1 HY_DN52748_c0_g1_i1
OG0001385: AF_DN92477_c0_g1_i1 HY_DN104292_c0_g1_i1
OG0001386: AF_DN65042_c0_g1_i1 HY_DN79837_c0_g1_i1
OG0001387: AF_DN60965_c0_g1_i1 HY_DN80077_c0_g1_i1
OG0001388: AF_DN13198_c0_g1_i1 AS_DN13868_c0_g1_i1
OG0001389: AF_DN23416_c0_g1_i1 HY_DN80994_c0_g1_i1
OG0001390: AF_DN55080_c0_g1_i1 HY_DN16608_c0_g1_i1
OG0001391: AF_DN23496_c0_g1_i1 AS_DN5974_c0_g1_i1
OG0001392: AF_DN36942_c0_g1_i1 AS_DN114612_c0_g1_i1
OG0001393: AF_DN76732_c0_g1_i1 HY_DN44235_c0_g1_i1
OG0001394: AF_DN77368_c0_g1_i1 HY_DN53256_c0_g1_i1
OG0001395: AF_DN121_c0_g1_i1 HY_DN23804_c0_g1_i1
OG0001396: AF_DN56431_c0_g1_i1 HY_DN41970_c0_g1_i1
OG0001397: AF_DN65304_c0_g1_i1 HY_DN73922_c0_g1_i1
OG0001398: AF_DN106824_c0_g1_i1 HY_DN100229_c0_g1_i1
OG0001399: AF_DN80521_c0_g1_i1 AS_DN132808_c0_g1_i1
OG0001400: AS_DN36592_c0_g1_i1 HY_DN93581_c0_g1_i1
OG0001401: AS_DN68830_c0_g1_i1 AS_DN76077_c0_g1_i1
OG0001402: AS_DN90862_c0_g1_i1 HY_DN12847_c0_g1_i1
OG0001403: AS_DN47252_c0_g1_i1 HY_DN391_c0_g1_i1
OG0001404: AS_DN35243_c0_g1_i1 HY_DN97934_c0_g1_i1
OG0001405: AS_DN26828_c0_g1_i1 HY_DN75304_c0_g1_i1
OG0001406: AS_DN35674_c0_g1_i1 HY_DN80886_c0_g1_i1
OG0001407: AS_DN116905_c0_g1_i1 AS_DN89045_c0_g1_i1
OG0001408: AS_DN107065_c0_g1_i1 AS_DN65095_c0_g1_i1
OG0001409: AS_DN456_c0_g1_i1 HY_DN8497_c0_g1_i1
OG0001410: AS_DN109042_c0_g1_i1 AS_DN136485_c0_g1_i1
OG0001411: AS_DN100045_c0_g1_i1 AS_DN119312_c0_g1_i1
OG0001412: AS_DN16302_c0_g1_i1 HY_DN7783_c0_g1_i1
OG0001413: AS_DN21420_c0_g1_i1 HY_DN106585_c0_g1_i1
OG0001414: AS_DN42201_c0_g1_i1 HY_DN30954_c0_g1_i1
OG0001415: AS_DN126918_c0_g1_i1 HY_DN80224_c0_g1_i1
OG0001416: AS_DN132603_c0_g1_i1 HY_DN57635_c0_g1_i1
OG0001417: AS_DN101077_c0_g1_i1 HY_DN18733_c0_g1_i1
OG0001418: AS_DN106570_c0_g1_i1 HY_DN17912_c0_g1_i1
OG0001419: AS_DN115481_c0_g1_i1 AS_DN128865_c0_g1_i1
OG0001420: AS_DN36298_c0_g1_i1 HY_DN67352_c0_g1_i1
OG0001421: AS_DN125698_c0_g1_i1 AS_DN70972_c0_g1_i1
OG0001422: AS_DN77348_c0_g1_i1 HY_DN25875_c0_g1_i1
OG0001423: AS_DN25433_c0_g1_i1 HY_DN103067_c0_g1_i1
OG0001424: AS_DN111598_c0_g1_i1 HY_DN44992_c0_g1_i1
OG0001425: AS_DN109948_c0_g1_i1 HY_DN95476_c0_g1_i1
OG0001426: AS_DN138298_c0_g1_i1 HY_DN2375_c0_g1_i1
OG0001427: AS_DN134254_c0_g1_i1 AS_DN32719_c0_g1_i1
OG0001428: AS_DN118634_c0_g1_i1 HY_DN100962_c0_g1_i1
OG0001429: AS_DN110904_c0_g1_i1 HY_DN58662_c0_g1_i1
OG0001430: AS_DN35821_c0_g1_i1 HY_DN42721_c0_g1_i1
OG0001431: AS_DN34348_c0_g1_i1 AS_DN59993_c0_g1_i1
OG0001432: AS_DN115488_c0_g1_i1 HY_DN66926_c0_g1_i1
OG0001433: AS_DN60950_c0_g1_i1 HY_DN78479_c0_g1_i1
OG0001434: AS_DN6747_c0_g1_i1 HY_DN46886_c0_g1_i1
OG0001435: AS_DN103048_c0_g1_i1 HY_DN53618_c0_g1_i1
OG0001436: AS_DN124248_c0_g1_i1 HY_DN17688_c0_g1_i1
OG0001437: AS_DN103542_c0_g1_i1 HY_DN5039_c0_g1_i1
OG0001438: AS_DN119020_c0_g1_i1 HY_DN43770_c0_g1_i1
OG0001439: AS_DN116156_c0_g1_i1 AS_DN34082_c0_g1_i1
OG0001440: AS_DN47108_c0_g1_i1 HY_DN40873_c0_g1_i1
OG0001441: AS_DN111928_c0_g1_i1 AS_DN95688_c0_g1_i1
OG0001442: AS_DN115263_c0_g1_i1 HY_DN98772_c0_g1_i1
OG0001443: AS_DN37498_c0_g1_i1 HY_DN106991_c0_g1_i1
OG0001444: AS_DN46176_c0_g1_i1 HY_DN68959_c0_g1_i1
OG0001445: AS_DN44423_c0_g1_i1 HY_DN54911_c0_g1_i1
OG0001446: AS_DN74001_c0_g1_i1 HY_DN63856_c0_g1_i1
OG0001447: AS_DN21115_c0_g1_i1 HY_DN14038_c0_g1_i1
OG0001448: AS_DN87057_c0_g1_i1 HY_DN39704_c0_g1_i1
OG0001449: AS_DN44749_c0_g1_i1 HY_DN109281_c0_g1_i1
OG0001450: AS_DN117587_c0_g1_i1 AS_DN5796_c0_g1_i1
OG0001451: AS_DN129568_c0_g1_i1 HY_DN61765_c0_g1_i1
OG0001452: AS_DN45464_c0_g1_i1 HY_DN5896_c0_g1_i1
OG0001453: AS_DN44526_c0_g1_i1 HY_DN73745_c0_g1_i1
OG0001454: AS_DN48853_c0_g1_i1 HY_DN112250_c0_g1_i1
OG0001455: AS_DN105081_c0_g1_i1 HY_DN73357_c0_g1_i1
OG0001456: AS_DN42382_c0_g1_i1 HY_DN20611_c0_g1_i1
OG0001457: AS_DN85290_c0_g1_i1 HY_DN69094_c0_g1_i1
OG0001458: AS_DN63387_c0_g1_i1 HY_DN107380_c0_g1_i1
OG0001459: AS_DN2936_c0_g1_i1 AS_DN31286_c0_g1_i1
OG0001460: AS_DN117173_c0_g1_i1 HY_DN42687_c0_g1_i1
OG0001461: AS_DN134642_c0_g1_i1 HY_DN63327_c0_g1_i1
OG0001462: AS_DN84587_c0_g1_i1 HY_DN80147_c0_g1_i1
OG0001463: AS_DN32062_c0_g1_i1 HY_DN97464_c0_g1_i1
OG0001464: AS_DN102337_c0_g1_i1 HY_DN41643_c0_g1_i1
OG0001465: AS_DN102561_c0_g1_i1 HY_DN39940_c0_g1_i1
OG0001466: AS_DN116367_c0_g1_i1 HY_DN41952_c0_g1_i1
OG0001467: AS_DN48195_c0_g1_i1 HY_DN116015_c0_g1_i1
OG0001468: AS_DN92571_c0_g1_i1 HY_DN70996_c0_g1_i1
OG0001469: AS_DN78213_c0_g1_i1 HY_DN2222_c0_g1_i1
OG0001470: AS_DN34932_c0_g1_i1 HY_DN23290_c0_g1_i1
OG0001471: AS_DN130331_c0_g1_i1 HY_DN101857_c0_g1_i1
OG0001472: AS_DN5660_c0_g1_i1 HY_DN92457_c0_g1_i1
OG0001473: AS_DN38249_c0_g1_i1 HY_DN96310_c0_g1_i1
OG0001474: AS_DN16632_c0_g1_i1 HY_DN46808_c0_g1_i1
OG0001475: AS_DN105200_c0_g1_i1 HY_DN5885_c0_g1_i1
OG0001476: AS_DN7105_c0_g1_i1 HY_DN74754_c0_g1_i1
OG0001477: AS_DN47949_c0_g1_i2 HY_DN22646_c0_g1_i1
OG0001478: AS_DN46550_c0_g1_i1 HY_DN19242_c0_g1_i1
OG0001479: AS_DN34761_c0_g1_i1 HY_DN71261_c0_g1_i1
OG0001480: AS_DN11020_c0_g1_i1 HY_DN12320_c0_g1_i1
OG0001481: AS_DN46676_c0_g1_i1 HY_DN21531_c0_g1_i1
OG0001482: AS_DN100719_c0_g1_i1 HY_DN20664_c0_g1_i1
OG0001483: AS_DN14480_c0_g1_i1 AS_DN4964_c0_g1_i1
OG0001484: AS_DN102373_c0_g1_i1 HY_DN8978_c0_g1_i1
OG0001485: AS_DN124765_c0_g1_i1 HY_DN112017_c0_g1_i1
OG0001486: AS_DN132296_c0_g1_i1 HY_DN92070_c0_g1_i1
OG0001487: AS_DN84779_c0_g1_i1 HY_DN80039_c0_g1_i1
OG0001488: AS_DN71621_c0_g1_i1 HY_DN69066_c0_g1_i1
OG0001489: AS_DN132970_c0_g1_i1 HY_DN109588_c0_g1_i1
OG0001490: AS_DN63373_c0_g1_i1 HY_DN55811_c0_g1_i1
OG0001491: AS_DN114358_c0_g1_i1 HY_DN102597_c0_g1_i1
OG0001492: AS_DN32670_c0_g1_i1 HY_DN62326_c0_g1_i1
OG0001493: AS_DN75172_c0_g1_i1 HY_DN105811_c0_g1_i1
OG0001494: AS_DN126957_c0_g1_i1 HY_DN109097_c0_g1_i1
OG0001495: AS_DN16315_c0_g1_i1 HY_DN75817_c0_g1_i1
OG0001496: AS_DN103178_c0_g1_i1 HY_DN65483_c0_g1_i1
OG0001497: AS_DN117423_c0_g1_i1 HY_DN56863_c0_g1_i1
OG0001498: AS_DN101236_c0_g1_i1 HY_DN57745_c0_g1_i1
OG0001499: AS_DN124101_c0_g1_i1 AS_DN63490_c0_g1_i1
OG0001500: AS_DN89348_c0_g1_i1 HY_DN46428_c0_g1_i1
OG0001501: AS_DN89421_c0_g1_i1 HY_DN91670_c0_g1_i1
OG0001502: AS_DN105366_c0_g1_i1 AS_DN35075_c0_g1_i1
OG0001503: AS_DN120279_c0_g1_i1 HY_DN58575_c0_g1_i1
OG0001504: AS_DN137094_c0_g1_i1 AS_DN77827_c0_g1_i1
OG0001505: AS_DN56562_c0_g1_i3 HY_DN35752_c0_g1_i1
OG0001506: AS_DN67015_c0_g1_i1 HY_DN92903_c0_g1_i1
OG0001507: AS_DN131380_c0_g1_i1 HY_DN95226_c0_g1_i1
OG0001508: AS_DN52613_c1_g1_i1 HY_DN13612_c0_g1_i1
OG0001509: AS_DN82284_c0_g1_i1 AS_DN9219_c0_g1_i1
OG0001510: AS_DN113117_c0_g1_i1 HY_DN65716_c0_g1_i1
OG0001511: AS_DN127374_c0_g1_i1 HY_DN52582_c0_g1_i1
OG0001512: AS_DN26923_c0_g1_i1 HY_DN1791_c0_g1_i1
OG0001513: AS_DN11709_c0_g1_i1 HY_DN9440_c0_g1_i1
OG0001514: AS_DN90712_c0_g1_i1 HY_DN101620_c0_g1_i1
OG0001515: AS_DN35895_c0_g1_i1 HY_DN68855_c0_g1_i1
OG0001516: AS_DN86981_c0_g1_i1 HY_DN52305_c0_g1_i1
OG0001517: AS_DN19593_c0_g1_i1 HY_DN4912_c0_g1_i1
OG0001518: AS_DN120090_c0_g1_i1 HY_DN18772_c0_g1_i1
OG0001519: AS_DN62433_c0_g1_i1 HY_DN72530_c0_g1_i1
OG0001520: AS_DN100375_c0_g1_i1 HY_DN22361_c0_g1_i1
OG0001521: AS_DN88106_c0_g1_i1 HY_DN1866_c0_g1_i1
OG0001522: AS_DN123454_c0_g1_i1 AS_DN132012_c0_g1_i1
OG0001523: AS_DN44877_c0_g1_i1 HY_DN26144_c0_g1_i1
OG0001524: AS_DN14029_c0_g1_i1 HY_DN68254_c0_g1_i1
OG0001525: AS_DN132401_c0_g1_i1 AS_DN47568_c0_g1_i1
OG0001526: AS_DN98369_c0_g1_i1 HY_DN49880_c0_g1_i1
OG0001527: AS_DN6212_c0_g1_i1 HY_DN106122_c0_g1_i1
OG0001528: AS_DN129326_c0_g1_i1 HY_DN93280_c0_g1_i1
OG0001529: AS_DN21121_c0_g1_i1 AS_DN33400_c0_g1_i1
OG0001530: AS_DN80260_c0_g1_i1 HY_DN85153_c0_g1_i1
OG0001531: AS_DN10236_c0_g1_i1 HY_DN99930_c0_g1_i1
OG0001532: AS_DN139179_c0_g1_i1 HY_DN110348_c0_g1_i1
OG0001533: AS_DN81352_c0_g1_i1 HY_DN23467_c0_g1_i1
OG0001534: AS_DN122251_c0_g1_i1 HY_DN62407_c0_g1_i1
OG0001535: AS_DN117179_c0_g1_i1 HY_DN42690_c0_g1_i1
OG0001536: AS_DN115884_c0_g1_i1 HY_DN9909_c0_g1_i1
OG0001537: AS_DN4909_c0_g1_i1 HY_DN96980_c0_g1_i1
OG0001538: AS_DN34754_c1_g1_i1 HY_DN2435_c0_g1_i1
OG0001539: AS_DN40242_c0_g1_i1 HY_DN11554_c0_g1_i1
OG0001540: AS_DN117844_c0_g1_i1 HY_DN43295_c0_g1_i1
OG0001541: AS_DN28426_c0_g1_i1 HY_DN2484_c0_g1_i1
OG0001542: AS_DN100097_c0_g1_i1 AS_DN132963_c0_g1_i1
OG0001543: AS_DN49272_c0_g1_i1 HY_DN20096_c0_g1_i1
OG0001544: AS_DN111921_c0_g1_i1 AS_DN24490_c0_g1_i1
OG0001545: AS_DN114167_c0_g1_i1 HY_DN66520_c0_g1_i1
OG0001546: AS_DN92744_c0_g1_i1 HY_DN84130_c0_g1_i1
OG0001547: AS_DN34582_c0_g1_i1 HY_DN25796_c0_g1_i1
OG0001548: AS_DN73367_c0_g1_i1 HY_DN52479_c0_g1_i1
OG0001549: AS_DN66105_c0_g1_i1 HY_DN60880_c0_g1_i1
OG0001550: AS_DN50118_c0_g1_i1 HY_DN24495_c0_g1_i1
OG0001551: AS_DN117889_c0_g1_i1 AS_DN46389_c0_g1_i1
OG0001552: AS_DN63702_c0_g1_i1 HY_DN70553_c0_g1_i1
OG0001553: AS_DN137908_c0_g1_i1 HY_DN80201_c0_g1_i1
OG0001554: AS_DN11644_c0_g1_i1 HY_DN112264_c0_g1_i1
OG0001555: AS_DN50953_c0_g1_i1 HY_DN27231_c0_g1_i1
OG0001556: AS_DN10724_c0_g1_i1 HY_DN53326_c0_g1_i1
OG0001557: AS_DN107858_c0_g1_i1 HY_DN98340_c0_g1_i1
OG0001558: AS_DN139358_c0_g1_i1 AS_DN59826_c0_g1_i1
OG0001559: AS_DN127329_c0_g1_i1 HY_DN74232_c0_g1_i1
OG0001560: AS_DN48418_c0_g1_i1 HY_DN22461_c0_g1_i1
OG0001561: AS_DN90050_c0_g1_i1 HY_DN56872_c0_g1_i1
OG0001562: AS_DN86123_c0_g1_i1 HY_DN41809_c0_g1_i1
OG0001563: AS_DN10706_c0_g1_i1 AS_DN92166_c0_g1_i1
OG0001564: AS_DN13944_c0_g1_i1 HY_DN11211_c0_g1_i1
OG0001565: AS_DN21447_c0_g1_i1 HY_DN67604_c0_g1_i1
OG0001566: AS_DN40154_c0_g1_i1 HY_DN11300_c0_g1_i1
OG0001567: AS_DN77396_c0_g1_i1 HY_DN49669_c0_g1_i1
OG0001568: AS_DN60733_c0_g1_i1 HY_DN83694_c0_g1_i1
OG0001569: AS_DN129063_c0_g1_i1 HY_DN67291_c0_g1_i1
OG0001570: AS_DN108948_c0_g1_i1 HY_DN52899_c0_g1_i1
OG0001571: AS_DN48426_c0_g1_i1 HY_DN71890_c0_g1_i1
OG0001572: AS_DN10794_c0_g1_i1 HY_DN48720_c0_g1_i1
OG0001573: AS_DN43228_c0_g1_i1 HY_DN6938_c0_g1_i1
OG0001574: AS_DN35610_c0_g1_i1 HY_DN67508_c0_g1_i1
OG0001575: AS_DN20345_c0_g1_i1 HY_DN8065_c0_g1_i1
OG0001576: AS_DN9091_c0_g1_i1 HY_DN84344_c0_g1_i1
OG0001577: AS_DN14837_c0_g1_i1 AS_DN66288_c0_g1_i1
OG0001578: AS_DN90742_c0_g1_i1 HY_DN77869_c0_g1_i1
OG0001579: AS_DN117523_c0_g1_i1 HY_DN68953_c0_g1_i1
OG0001580: AS_DN78005_c0_g1_i1 HY_DN12719_c0_g1_i1
OG0001581: AS_DN49325_c0_g1_i1 HY_DN31733_c0_g1_i1
OG0001582: AS_DN60403_c0_g1_i1 HY_DN115941_c0_g1_i1
OG0001583: AS_DN132872_c0_g1_i1 HY_DN70788_c0_g1_i1
OG0001584: AS_DN114497_c0_g1_i1 HY_DN109970_c0_g1_i1
OG0001585: AS_DN36248_c0_g1_i1 HY_DN92697_c0_g1_i1
OG0001586: AS_DN32871_c0_g1_i1 AS_DN92397_c0_g1_i1
OG0001587: AS_DN119990_c0_g1_i1 AS_DN20299_c0_g1_i1
OG0001588: AS_DN648_c0_g1_i1 HY_DN104818_c0_g1_i1
OG0001589: AS_DN60689_c0_g1_i1 HY_DN40385_c0_g1_i1
OG0001590: AS_DN11376_c0_g1_i1 HY_DN58975_c0_g1_i1
OG0001591: AS_DN5841_c0_g1_i1 HY_DN40062_c0_g1_i1
OG0001592: AS_DN6111_c0_g1_i1 HY_DN662_c0_g1_i1
OG0001593: AS_DN23536_c0_g1_i1 HY_DN83664_c0_g1_i1
OG0001594: AS_DN7544_c0_g1_i1 HY_DN12556_c0_g1_i1
OG0001595: AS_DN60330_c0_g1_i1 HY_DN108205_c0_g1_i1
OG0001596: AS_DN68089_c0_g1_i1 HY_DN54659_c0_g1_i1
OG0001597: AS_DN130680_c0_g1_i1 HY_DN63799_c0_g1_i1
OG0001598: AS_DN116068_c0_g1_i1 HY_DN71889_c0_g1_i1
OG0001599: AS_DN122694_c0_g1_i1 HY_DN112534_c0_g1_i1
OG0001600: AS_DN130523_c0_g1_i1 HY_DN84139_c0_g1_i1
OG0001601: AS_DN30197_c0_g1_i1 HY_DN105517_c0_g1_i1
OG0001602: AS_DN45834_c0_g1_i1 HY_DN57730_c0_g1_i1
OG0001603: AS_DN100495_c0_g1_i1 HY_DN41718_c0_g1_i1
OG0001604: AS_DN119490_c0_g1_i1 HY_DN22820_c0_g1_i1
OG0001605: AS_DN11560_c0_g1_i1 HY_DN44967_c0_g1_i1
OG0001606: AS_DN7580_c0_g1_i1 HY_DN54778_c0_g1_i1
OG0001607: AS_DN73244_c0_g1_i1 AS_DN85291_c0_g1_i1
OG0001608: AS_DN72321_c0_g1_i1 AS_DN80262_c0_g1_i1
OG0001609: AS_DN14438_c0_g1_i1 HY_DN46578_c0_g1_i1
OG0001610: AS_DN39290_c0_g1_i1 HY_DN52567_c0_g1_i1
OG0001611: AS_DN61371_c0_g1_i1 HY_DN41054_c0_g1_i1
OG0001612: AS_DN49127_c0_g1_i1 HY_DN65685_c0_g1_i1
OG0001613: AS_DN118172_c0_g1_i1 HY_DN1972_c0_g1_i1
OG0001614: AS_DN5164_c0_g1_i1 HY_DN56166_c0_g1_i1
OG0001615: AS_DN34059_c0_g1_i1 HY_DN6954_c0_g1_i1
OG0001616: AS_DN52009_c0_g1_i1 HY_DN22922_c0_g1_i1
OG0001617: AS_DN130741_c0_g1_i1 HY_DN107428_c0_g1_i1
OG0001618: AS_DN49453_c1_g1_i1 HY_DN27524_c0_g1_i1
OG0001619: AS_DN121187_c0_g1_i1 HY_DN85504_c0_g1_i1
OG0001620: AS_DN34533_c0_g1_i1 HY_DN3825_c1_g1_i1
OG0001621: AS_DN39605_c0_g1_i2 HY_DN42111_c0_g1_i1
OG0001622: AS_DN127612_c0_g1_i1 HY_DN104397_c0_g1_i1
OG0001623: AS_DN75253_c0_g1_i1 HY_DN67393_c0_g1_i1
OG0001624: AS_DN63776_c0_g1_i1 HY_DN55329_c0_g1_i1
OG0001625: AS_DN6036_c0_g1_i1 HY_DN32074_c0_g1_i1
OG0001626: AS_DN14958_c0_g1_i1 HY_DN103781_c0_g1_i1
OG0001627: AS_DN97499_c0_g1_i1 HY_DN42109_c0_g1_i1
OG0001628: AS_DN76188_c0_g1_i1 HY_DN67014_c0_g1_i1
OG0001629: AS_DN91936_c0_g1_i1 HY_DN60745_c0_g1_i1
OG0001630: AS_DN65192_c0_g1_i1 HY_DN33710_c1_g1_i1
OG0001631: AS_DN86366_c0_g1_i1 HY_DN77998_c0_g1_i1
OG0001632: AS_DN128688_c0_g1_i1 HY_DN53848_c0_g1_i1
OG0001633: AS_DN117005_c0_g1_i1 HY_DN55319_c0_g1_i1
OG0001634: AS_DN63297_c0_g1_i1 HY_DN107284_c0_g1_i1
OG0001635: AS_DN105984_c0_g1_i1 HY_DN91980_c0_g1_i1
OG0001636: AS_DN16698_c0_g1_i1 HY_DN84210_c0_g1_i1
OG0001637: AS_DN129060_c0_g1_i1 HY_DN98604_c0_g1_i1
OG0001638: AS_DN33888_c0_g1_i1 HY_DN85585_c0_g1_i1
OG0001639: AS_DN26871_c0_g1_i1 HY_DN103891_c0_g1_i1
OG0001640: AS_DN114444_c0_g1_i1 HY_DN65917_c0_g1_i1
OG0001641: AS_DN31260_c0_g1_i1 HY_DN1764_c0_g1_i1
OG0001642: AS_DN81085_c0_g1_i1 HY_DN47782_c0_g1_i1
OG0001643: AS_DN42158_c0_g1_i1 HY_DN40291_c0_g1_i1
OG0001644: AS_DN130672_c0_g1_i1 HY_DN558_c0_g1_i1
OG0001645: AS_DN62464_c0_g1_i1 HY_DN106470_c0_g1_i1
OG0001646: AS_DN30157_c0_g1_i1 HY_DN28635_c0_g1_i1
OG0001647: AS_DN22511_c0_g1_i1 HY_DN65845_c0_g1_i1
OG0001648: AS_DN129007_c0_g1_i1 HY_DN104142_c0_g1_i1
OG0001649: AS_DN62729_c0_g1_i1 HY_DN2828_c0_g1_i1
OG0001650: AS_DN19668_c0_g1_i1 HY_DN18796_c0_g1_i1
OG0001651: AS_DN102803_c0_g1_i1 HY_DN42048_c0_g1_i1
OG0001652: AS_DN33538_c0_g1_i1 HY_DN6592_c0_g1_i1
OG0001653: AS_DN15116_c0_g1_i1 HY_DN41277_c0_g1_i1
OG0001654: AS_DN12787_c0_g1_i1 HY_DN109183_c0_g1_i1
OG0001655: AS_DN87533_c0_g1_i1 HY_DN14167_c0_g1_i1
OG0001656: AS_DN106304_c0_g1_i1 HY_DN115817_c0_g1_i1
OG0001657: AS_DN74704_c0_g1_i1 AS_DN80428_c0_g1_i1
OG0001658: AS_DN115012_c0_g1_i1 HY_DN79661_c0_g1_i1
OG0001659: AS_DN104871_c0_g1_i1 HY_DN95595_c0_g1_i1
OG0001660: AS_DN123881_c0_g1_i1 HY_DN100084_c0_g1_i1
OG0001661: AS_DN75028_c0_g1_i1 HY_DN67172_c0_g1_i1
OG0001662: AS_DN138457_c0_g1_i1 HY_DN7906_c0_g1_i1
OG0001663: AS_DN45009_c0_g1_i1 HY_DN68210_c0_g1_i1
OG0001664: AS_DN63673_c0_g1_i1 HY_DN67547_c0_g1_i1
OG0001665: AS_DN65139_c0_g1_i1 HY_DN44674_c0_g1_i1
OG0001666: AS_DN50924_c0_g1_i1 HY_DN14088_c0_g1_i1
OG0001667: AS_DN44242_c0_g1_i1 HY_DN92611_c0_g1_i1
OG0001668: AS_DN132565_c0_g1_i1 HY_DN9313_c0_g1_i1
OG0001669: AS_DN8410_c0_g1_i1 HY_DN26184_c0_g1_i1
OG0001670: AS_DN100396_c0_g1_i1 HY_DN104160_c0_g1_i1
OG0001671: AS_DN73827_c0_g1_i1 HY_DN16991_c0_g1_i1
OG0001672: AS_DN28561_c0_g1_i1 HY_DN105428_c0_g1_i1
OG0001673: AS_DN111523_c0_g1_i1 AS_DN26895_c0_g1_i1
OG0001674: AS_DN84495_c0_g1_i1 HY_DN42880_c0_g1_i1
OG0001675: AS_DN40565_c0_g1_i1 HY_DN23183_c0_g1_i1
OG0001676: AS_DN69804_c0_g1_i1 HY_DN40577_c0_g1_i1
OG0001677: AS_DN68699_c0_g1_i1 HY_DN13284_c0_g1_i1
OG0001678: AS_DN103347_c0_g1_i1 HY_DN72285_c0_g1_i1
OG0001679: AS_DN48662_c0_g1_i1 HY_DN43748_c0_g1_i1
OG0001680: AS_DN88524_c0_g1_i1 HY_DN94653_c0_g1_i1
OG0001681: AS_DN51994_c0_g1_i1 HY_DN29614_c0_g1_i1
OG0001682: AS_DN46091_c0_g1_i1 HY_DN62561_c0_g1_i1
OG0001683: AS_DN49186_c0_g2_i1 HY_DN2918_c1_g1_i1
OG0001684: AS_DN43419_c1_g1_i1 HY_DN29838_c0_g1_i1
OG0001685: AS_DN35119_c0_g1_i1 HY_DN69143_c0_g1_i1
OG0001686: AS_DN32582_c1_g1_i1 HY_DN80303_c0_g1_i1
OG0001687: AS_DN1170_c0_g1_i1 HY_DN88881_c0_g1_i1
OG0001688: AS_DN39158_c0_g1_i1 HY_DN95552_c0_g1_i1
OG0001689: AS_DN16935_c0_g1_i1 HY_DN48943_c0_g1_i1
OG0001690: AS_DN10030_c0_g1_i1 HY_DN67037_c0_g1_i1
OG0001691: AS_DN27649_c0_g1_i1 HY_DN107777_c0_g1_i1
OG0001692: AS_DN64649_c0_g1_i1 HY_DN80659_c0_g1_i1
OG0001693: AS_DN33030_c0_g1_i1 AS_DN86827_c0_g1_i1
OG0001694: AS_DN81351_c0_g1_i1 HY_DN12939_c0_g1_i1
OG0001695: AS_DN128110_c0_g1_i1 HY_DN66390_c0_g1_i1
OG0001696: AS_DN65801_c0_g1_i1 HY_DN81985_c0_g1_i1
OG0001697: AS_DN33139_c0_g1_i1 HY_DN15996_c0_g1_i1
OG0001698: AS_DN34506_c0_g1_i1 HY_DN82310_c0_g1_i1
OG0001699: AS_DN42945_c0_g1_i1 HY_DN93593_c0_g1_i1
OG0001700: AS_DN127939_c0_g1_i1 HY_DN104777_c0_g1_i1
OG0001701: AS_DN46976_c0_g1_i1 HY_DN116365_c0_g1_i1
OG0001702: AS_DN12604_c0_g1_i1 HY_DN67734_c0_g1_i1
OG0001703: AS_DN44955_c0_g1_i1 HY_DN14498_c0_g1_i1
OG0001704: AS_DN103532_c0_g1_i1 HY_DN93424_c0_g1_i1
OG0001705: AS_DN130089_c0_g1_i1 HY_DN54007_c0_g1_i1
OG0001706: AS_DN44646_c0_g1_i1 HY_DN602_c0_g1_i1
OG0001707: AS_DN72459_c0_g1_i1 HY_DN1986_c0_g1_i1
OG0001708: AS_DN115724_c0_g1_i1 AS_DN62612_c0_g1_i1
OG0001709: AS_DN75918_c0_g1_i1 HY_DN81151_c0_g1_i1
OG0001710: AS_DN17423_c0_g1_i1 HY_DN89763_c0_g1_i1
OG0001711: AS_DN35023_c0_g1_i1 HY_DN20424_c0_g1_i1
OG0001712: AS_DN87217_c0_g1_i1 HY_DN20726_c0_g1_i1
OG0001713: AS_DN41676_c0_g1_i1 HY_DN25872_c0_g1_i1
OG0001714: AS_DN66404_c0_g1_i1 AS_DN78659_c0_g1_i1
OG0001715: AS_DN49313_c0_g1_i1 HY_DN28734_c0_g1_i1
OG0001716: AS_DN100960_c0_g1_i1 HY_DN55659_c0_g1_i1
OG0001717: AS_DN37102_c0_g1_i1 HY_DN84224_c0_g1_i1
OG0001718: AS_DN45462_c0_g1_i1 HY_DN111609_c0_g1_i1
OG0001719: AS_DN47020_c0_g1_i1 HY_DN96761_c0_g1_i1
OG0001720: AS_DN114583_c0_g1_i1 HY_DN60113_c0_g1_i1
OG0001721: AS_DN129403_c0_g1_i1 HY_DN42998_c0_g1_i1
OG0001722: AS_DN31344_c0_g1_i1 HY_DN114028_c0_g1_i1
OG0001723: AS_DN24992_c0_g1_i1 HY_DN73701_c0_g1_i1
OG0001724: AS_DN33101_c0_g1_i1 AS_DN78187_c0_g1_i1
OG0001725: AS_DN34227_c0_g1_i1 HY_DN80305_c0_g1_i1
OG0001726: AS_DN78132_c0_g1_i1 HY_DN72619_c0_g1_i1
OG0001727: AS_DN128160_c0_g1_i1 HY_DN66454_c0_g1_i1
OG0001728: AS_DN43174_c1_g1_i1 HY_DN85059_c0_g1_i1
OG0001729: AS_DN121577_c0_g1_i1 HY_DN82732_c0_g1_i1
OG0001730: AS_DN2500_c0_g1_i1 HY_DN69965_c0_g1_i1
OG0001731: AS_DN78478_c0_g1_i1 HY_DN65754_c0_g1_i1
OG0001732: AS_DN60513_c0_g1_i1 HY_DN8983_c0_g1_i1
OG0001733: AS_DN34346_c0_g1_i1 HY_DN92814_c0_g1_i1
OG0001734: AS_DN73571_c0_g1_i1 HY_DN112657_c0_g1_i1
OG0001735: AS_DN93075_c0_g1_i1 HY_DN45454_c0_g1_i1
OG0001736: AS_DN50700_c0_g1_i1 HY_DN85868_c0_g1_i1
OG0001737: AS_DN113294_c0_g1_i1 HY_DN94479_c0_g1_i1
OG0001738: AS_DN49553_c0_g1_i1 HY_DN47665_c0_g1_i1
OG0001739: AS_DN34344_c0_g1_i1 HY_DN53850_c0_g1_i1
OG0001740: AS_DN21533_c0_g1_i1 HY_DN110163_c0_g1_i1
OG0001741: AS_DN88222_c0_g1_i1 AS_DN88423_c0_g1_i1
OG0001742: AS_DN117969_c0_g1_i1 AS_DN91635_c0_g1_i1
OG0001743: AS_DN60737_c0_g1_i1 HY_DN43194_c0_g1_i1
OG0001744: AS_DN77714_c0_g1_i1 HY_DN11634_c0_g1_i1
OG0001745: AS_DN82828_c0_g1_i1 HY_DN113017_c0_g1_i1
OG0001746: AS_DN35035_c0_g1_i1 HY_DN6800_c0_g1_i1
OG0001747: AS_DN117177_c0_g1_i1 HY_DN42689_c0_g1_i1
OG0001748: AS_DN60156_c0_g1_i1 HY_DN48510_c0_g1_i1
OG0001749: AS_DN129566_c0_g1_i1 HY_DN93522_c0_g1_i1
OG0001750: AS_DN36118_c0_g1_i1 HY_DN65223_c0_g1_i1
OG0001751: AS_DN13510_c0_g1_i1 HY_DN88275_c0_g1_i1
OG0001752: AS_DN101915_c0_g1_i1 AS_DN76143_c0_g1_i1
OG0001753: AS_DN88132_c0_g1_i1 HY_DN104905_c0_g1_i1
OG0001754: AS_DN42067_c0_g1_i1 HY_DN752_c0_g1_i1
OG0001755: AS_DN41024_c0_g1_i1 HY_DN25197_c0_g1_i1
OG0001756: AS_DN25870_c0_g1_i1 HY_DN72069_c0_g1_i1
OG0001757: AS_DN27022_c0_g1_i1 HY_DN43638_c0_g1_i1
OG0001758: AS_DN24410_c0_g1_i1 HY_DN3269_c0_g1_i1
OG0001759: AS_DN83610_c0_g1_i1 HY_DN112213_c0_g1_i1
OG0001760: AS_DN100984_c0_g1_i1 HY_DN75060_c0_g1_i1
OG0001761: AS_DN108979_c0_g1_i1 AS_DN85211_c0_g1_i1
OG0001762: AS_DN76099_c0_g1_i1 HY_DN40097_c0_g1_i1
OG0001763: AS_DN35737_c0_g1_i1 HY_DN115222_c0_g1_i1
OG0001764: AS_DN43251_c0_g1_i1 HY_DN103995_c0_g1_i1
OG0001765: AS_DN8959_c0_g1_i1 HY_DN5256_c0_g1_i1
OG0001766: AS_DN63786_c0_g1_i1 HY_DN86951_c0_g1_i1
OG0001767: AS_DN47788_c0_g1_i1 HY_DN54477_c0_g1_i1
OG0001768: AS_DN29232_c0_g1_i1 HY_DN17252_c0_g1_i1
OG0001769: AS_DN88037_c0_g1_i1 HY_DN66399_c0_g1_i1
OG0001770: AS_DN159_c0_g1_i1 HY_DN25201_c0_g1_i1
OG0001771: AS_DN100063_c0_g1_i1 HY_DN13684_c0_g1_i1
OG0001772: AS_DN42057_c0_g1_i1 HY_DN79415_c0_g1_i1
OG0001773: AS_DN38933_c0_g1_i1 HY_DN14015_c0_g1_i1
OG0001774: AS_DN12432_c0_g1_i1 HY_DN88489_c0_g1_i1
OG0001775: AS_DN73092_c0_g1_i1 HY_DN105403_c0_g1_i1
OG0001776: AS_DN44835_c0_g1_i1 HY_DN12875_c0_g1_i1
OG0001777: AS_DN112381_c0_g1_i1 HY_DN112009_c0_g1_i1
OG0001778: AS_DN27638_c0_g1_i1 HY_DN69374_c0_g1_i1
OG0001779: AS_DN114597_c0_g1_i1 HY_DN53485_c0_g1_i1
OG0001780: AS_DN32608_c0_g1_i1 HY_DN22765_c0_g1_i1
OG0001781: AS_DN2890_c0_g1_i1 HY_DN5778_c0_g1_i1
OG0001782: AS_DN89849_c0_g1_i1 HY_DN68623_c0_g1_i1
OG0001783: AS_DN129998_c0_g1_i1 HY_DN52857_c0_g1_i1
OG0001784: AS_DN62907_c0_g1_i1 HY_DN69317_c0_g1_i1
OG0001785: AS_DN48131_c0_g1_i2 HY_DN73520_c0_g1_i1
OG0001786: AS_DN118502_c0_g1_i1 HY_DN79904_c0_g1_i1
OG0001787: AS_DN61644_c0_g1_i1 HY_DN54025_c0_g1_i1
OG0001788: AS_DN4376_c0_g1_i1 HY_DN60924_c0_g1_i1
OG0001789: AS_DN2177_c0_g1_i1 HY_DN93453_c0_g1_i1
OG0001790: AS_DN132409_c0_g1_i1 HY_DN47321_c0_g1_i1
OG0001791: AS_DN84387_c0_g1_i1 HY_DN86593_c0_g1_i1
OG0001792: AS_DN119817_c0_g1_i1 HY_DN71851_c0_g1_i1
OG0001793: AS_DN111349_c0_g1_i1 HY_DN63064_c0_g1_i1
OG0001794: AS_DN11835_c0_g1_i1 HY_DN15374_c0_g1_i1
OG0001795: AS_DN30889_c0_g1_i1 HY_DN9156_c0_g1_i1
OG0001796: AS_DN69466_c0_g1_i1 HY_DN41793_c0_g1_i1
OG0001797: AS_DN73757_c0_g1_i1 HY_DN86037_c0_g1_i1
OG0001798: AS_DN28169_c0_g1_i1 HY_DN52962_c0_g1_i1
OG0001799: AS_DN29107_c0_g1_i1 HY_DN44013_c0_g1_i1
OG0001800: AS_DN127029_c0_g1_i1 HY_DN92012_c0_g1_i1
OG0001801: AS_DN9940_c0_g1_i1 HY_DN52813_c0_g1_i1
OG0001802: AS_DN6647_c0_g1_i1 HY_DN60938_c0_g1_i1
OG0001803: AS_DN87880_c0_g1_i1 HY_DN110616_c0_g1_i1
OG0001804: AS_DN8396_c0_g1_i1 HY_DN89502_c0_g1_i1
OG0001805: AS_DN111036_c0_g1_i1 AS_DN137627_c0_g1_i1
OG0001806: AS_DN105124_c0_g1_i1 HY_DN88854_c0_g1_i1
OG0001807: AS_DN78351_c0_g1_i1 HY_DN100780_c0_g1_i1
OG0001808: AS_DN101488_c0_g1_i1 HY_DN7834_c0_g1_i1
OG0001809: AS_DN134487_c0_g1_i1 HY_DN59484_c0_g1_i1
OG0001810: AS_DN74138_c0_g1_i1 HY_DN90357_c0_g1_i1
OG0001811: AS_DN34000_c0_g1_i1 HY_DN25247_c1_g1_i1
OG0001812: AS_DN74803_c0_g1_i1 HY_DN108180_c0_g1_i1
OG0001813: AS_DN86961_c0_g1_i1 HY_DN99552_c0_g1_i1
OG0001814: AS_DN106529_c0_g1_i1 HY_DN85074_c0_g1_i1
OG0001815: AS_DN78100_c0_g1_i1 HY_DN45862_c0_g1_i1
OG0001816: AS_DN105272_c0_g1_i1 HY_DN85531_c0_g1_i1
OG0001817: AS_DN9561_c0_g1_i1 HY_DN536_c0_g1_i1
OG0001818: AS_DN61562_c0_g1_i1 HY_DN40831_c0_g1_i1
OG0001819: AS_DN24074_c0_g1_i1 AS_DN39216_c0_g1_i1
OG0001820: AS_DN131901_c0_g1_i1 HY_DN22229_c0_g1_i1
OG0001821: AS_DN25268_c0_g1_i1 HY_DN106815_c0_g1_i1
OG0001822: AS_DN63444_c0_g1_i1 HY_DN15105_c0_g1_i1
OG0001823: AS_DN40864_c1_g1_i1 AS_DN5753_c1_g1_i1
OG0001824: AS_DN63652_c0_g1_i1 HY_DN67706_c0_g1_i1
OG0001825: AS_DN8929_c0_g1_i1 HY_DN74524_c0_g1_i1
OG0001826: AS_DN5444_c0_g1_i1 HY_DN4914_c0_g1_i1
OG0001827: AS_DN35571_c0_g1_i1 HY_DN77068_c0_g1_i1
OG0001828: AS_DN21574_c0_g1_i1 HY_DN46710_c0_g1_i1
OG0001829: AS_DN73916_c0_g1_i1 HY_DN858_c0_g1_i1
OG0001830: AS_DN10501_c0_g1_i1 HY_DN47187_c0_g1_i1
OG0001831: AS_DN44531_c0_g1_i1 HY_DN9043_c0_g1_i1
OG0001832: AS_DN88166_c0_g1_i1 HY_DN92402_c0_g1_i1
OG0001833: AS_DN88184_c0_g1_i1 HY_DN85049_c0_g1_i1
OG0001834: AS_DN2782_c0_g1_i1 HY_DN55315_c0_g1_i1
OG0001835: AS_DN33524_c0_g1_i1 HY_DN20977_c0_g1_i1
OG0001836: AS_DN60591_c0_g1_i1 HY_DN104537_c0_g1_i1
OG0001837: AS_DN123996_c0_g1_i1 HY_DN68787_c0_g1_i1
OG0001838: AS_DN74629_c0_g1_i1 HY_DN1686_c0_g1_i1
OG0001839: AS_DN16726_c0_g1_i1 HY_DN112733_c0_g1_i1
OG0001840: AS_DN52644_c0_g1_i1 HY_DN30210_c0_g1_i1
OG0001841: AS_DN66694_c0_g1_i1 HY_DN47174_c0_g1_i1
OG0001842: AS_DN62637_c0_g1_i1 HY_DN106628_c0_g1_i1
OG0001843: AS_DN129538_c0_g1_i1 AS_DN66496_c0_g1_i1
OG0001844: AS_DN44448_c0_g1_i1 HY_DN79551_c0_g1_i1
OG0001845: AS_DN33354_c0_g1_i1 HY_DN43135_c0_g1_i1
OG0001846: AS_DN83402_c0_g1_i1 HY_DN96407_c0_g1_i1
OG0001847: AS_DN2877_c0_g1_i1 HY_DN13758_c0_g1_i1
OG0001848: AS_DN130357_c0_g1_i1 HY_DN54395_c0_g1_i1
OG0001849: AS_DN117347_c0_g1_i1 HY_DN98109_c0_g1_i1
OG0001850: AS_DN118625_c0_g1_i1 HY_DN24335_c0_g1_i1
OG0001851: AS_DN74124_c0_g1_i1 HY_DN66273_c0_g1_i1
OG0001852: AS_DN26112_c0_g1_i1 HY_DN69069_c0_g1_i1
OG0001853: AS_DN47420_c0_g1_i1 HY_DN13721_c0_g1_i1
OG0001854: AS_DN94396_c0_g1_i1 HY_DN25656_c0_g1_i1
OG0001855: AS_DN43372_c0_g1_i1 HY_DN78537_c0_g1_i1
OG0001856: AS_DN9935_c0_g1_i1 HY_DN40855_c0_g1_i1
OG0001857: AS_DN102799_c0_g1_i1 HY_DN104774_c0_g1_i1
OG0001858: AS_DN115480_c0_g1_i1 HY_DN17714_c0_g1_i1
OG0001859: AS_DN60917_c0_g1_i1 HY_DN11817_c0_g1_i1
OG0001860: AS_DN120925_c0_g1_i1 HY_DN104557_c0_g1_i1
OG0001861: AS_DN92951_c0_g1_i1 HY_DN89398_c0_g1_i1
OG0001862: AS_DN31292_c0_g1_i1 HY_DN93276_c0_g1_i1
OG0001863: AS_DN101416_c1_g1_i1 HY_DN68149_c0_g1_i1
OG0001864: AS_DN3379_c0_g1_i1 HY_DN89758_c0_g1_i1
OG0001865: AS_DN91793_c0_g1_i1 HY_DN95801_c0_g1_i1
OG0001866: AS_DN34100_c0_g1_i1 HY_DN46999_c0_g1_i1
OG0001867: AS_DN48617_c0_g1_i2 HY_DN76389_c0_g1_i1
OG0001868: AS_DN77860_c0_g1_i1 HY_DN43856_c0_g1_i1
OG0001869: AS_DN100386_c0_g1_i1 HY_DN104144_c0_g1_i1
OG0001870: AS_DN88492_c0_g1_i1 HY_DN74381_c0_g1_i1
OG0001871: AS_DN17198_c0_g1_i1 HY_DN64506_c0_g1_i1
OG0001872: AS_DN94126_c0_g1_i1 HY_DN53771_c0_g1_i1
OG0001873: AS_DN63536_c0_g1_i1 HY_DN54548_c0_g1_i1
OG0001874: AS_DN78553_c0_g1_i1 HY_DN97085_c0_g1_i1
OG0001875: AS_DN127679_c0_g1_i1 HY_DN69119_c0_g1_i1
OG0001876: AS_DN92551_c0_g1_i1 HY_DN99622_c0_g1_i1
OG0001877: AS_DN22180_c0_g1_i1 HY_DN86831_c0_g1_i1
OG0001878: AS_DN49817_c0_g1_i1 HY_DN74506_c0_g1_i1
OG0001879: AS_DN60970_c0_g1_i1 HY_DN104943_c0_g1_i1
OG0001880: AS_DN127961_c0_g1_i1 HY_DN7336_c0_g1_i1
OG0001881: AS_DN31465_c0_g1_i1 HY_DN46730_c0_g1_i1
OG0001882: AS_DN114227_c0_g1_i1 HY_DN64885_c0_g1_i1
OG0001883: AS_DN21226_c1_g1_i1 HY_DN108266_c0_g1_i1
OG0001884: AS_DN47057_c0_g1_i1 HY_DN9195_c0_g1_i1
OG0001885: AS_DN10326_c0_g1_i1 HY_DN7843_c0_g1_i1
OG0001886: AS_DN29750_c0_g1_i1 HY_DN804_c0_g1_i1
OG0001887: AS_DN114784_c0_g1_i1 HY_DN24088_c0_g1_i1
OG0001888: AS_DN124172_c0_g1_i1 HY_DN104552_c0_g1_i1
OG0001889: AS_DN132018_c0_g1_i1 HY_DN85343_c0_g1_i1
OG0001890: AS_DN86885_c0_g1_i1 HY_DN80691_c0_g1_i1
OG0001891: AS_DN35708_c0_g1_i1 HY_DN2591_c0_g1_i1
OG0001892: AS_DN41220_c0_g1_i1 HY_DN69263_c0_g1_i1
OG0001893: AS_DN17417_c0_g1_i1 HY_DN105554_c0_g1_i1
OG0001894: AS_DN76351_c0_g1_i1 HY_DN45146_c0_g1_i1
OG0001895: AS_DN61722_c0_g1_i1 HY_DN58460_c0_g1_i1
OG0001896: AS_DN20144_c0_g1_i1 HY_DN12576_c0_g1_i1
OG0001897: AS_DN36512_c0_g1_i1 HY_DN19647_c0_g1_i1
OG0001898: AS_DN124439_c0_g1_i1 HY_DN87307_c0_g1_i1
OG0001899: AS_DN16038_c0_g1_i1 HY_DN108629_c0_g1_i1
OG0001900: AS_DN91186_c0_g1_i1 HY_DN5299_c0_g1_i1
OG0001901: AS_DN11571_c0_g1_i1 HY_DN71676_c0_g1_i1
OG0001902: AS_DN129592_c0_g1_i1 HY_DN50701_c0_g1_i1
OG0001903: AS_DN39245_c0_g1_i1 HY_DN5675_c0_g1_i1
OG0001904: AS_DN135604_c0_g1_i1 HY_DN11091_c0_g1_i1
OG0001905: AS_DN81636_c0_g1_i1 HY_DN65759_c0_g1_i1
OG0001906: AS_DN117842_c0_g1_i1 HY_DN68697_c0_g1_i1
OG0001907: AS_DN94668_c0_g1_i1 HY_DN41561_c0_g1_i1
OG0001908: AS_DN45936_c0_g1_i1 HY_DN97228_c0_g1_i1
OG0001909: AS_DN45917_c0_g1_i1 HY_DN92443_c0_g1_i1
OG0001910: AS_DN45799_c0_g1_i1 HY_DN91372_c0_g1_i1
OG0001911: AS_DN22027_c0_g1_i1 HY_DN47113_c0_g1_i1
OG0001912: AS_DN118818_c0_g1_i1 HY_DN70247_c0_g1_i1
OG0001913: AS_DN65416_c0_g1_i1 HY_DN70960_c0_g1_i1
OG0001914: AS_DN134943_c0_g1_i1 HY_DN79805_c0_g1_i1
OG0001915: AS_DN25085_c0_g1_i1 HY_DN53410_c0_g1_i1
OG0001916: AS_DN9592_c0_g1_i1 HY_DN56283_c0_g1_i1
OG0001917: AS_DN23498_c0_g1_i1 HY_DN93624_c0_g1_i1
OG0001918: AS_DN45226_c0_g1_i1 HY_DN69425_c0_g1_i1
OG0001919: AS_DN49395_c0_g1_i1 HY_DN1532_c0_g1_i1
OG0001920: AS_DN27352_c0_g1_i1 HY_DN65880_c0_g1_i1
OG0001921: AS_DN104933_c0_g1_i1 HY_DN44934_c0_g1_i1
OG0001922: AS_DN30874_c0_g1_i1 HY_DN65925_c0_g1_i1
OG0001923: AS_DN70224_c0_g1_i1 HY_DN101077_c0_g1_i1
OG0001924: AS_DN78632_c0_g1_i1 HY_DN29641_c0_g1_i1
OG0001925: AS_DN129165_c0_g1_i1 HY_DN41571_c0_g1_i1
OG0001926: AS_DN112459_c0_g1_i1 HY_DN64066_c0_g1_i1
OG0001927: AS_DN32788_c0_g1_i1 HY_DN17235_c0_g1_i1
OG0001928: AS_DN21695_c0_g1_i1 HY_DN28972_c0_g1_i1
OG0001929: AS_DN135397_c0_g1_i1 HY_DN98905_c0_g1_i1
OG0001930: AS_DN7972_c0_g1_i1 HY_DN44357_c0_g1_i1
OG0001931: AS_DN90856_c0_g1_i1 HY_DN110639_c0_g1_i1
OG0001932: AS_DN48061_c0_g1_i1 HY_DN93216_c0_g1_i1
OG0001933: AS_DN114966_c0_g1_i1 HY_DN49615_c0_g1_i1
OG0001934: AS_DN47561_c0_g1_i1 HY_DN31831_c1_g1_i1
OG0001935: AS_DN63301_c0_g1_i1 HY_DN17976_c0_g1_i1
OG0001936: AS_DN20893_c0_g1_i1 HY_DN10948_c0_g1_i1
OG0001937: AS_DN5509_c0_g1_i1 HY_DN96943_c0_g1_i1
OG0001938: AS_DN38653_c0_g1_i1 HY_DN96325_c0_g1_i1
OG0001939: AS_DN60482_c0_g1_i1 HY_DN40876_c0_g1_i1
OG0001940: AS_DN59846_c0_g1_i1 HY_DN103793_c0_g1_i1
OG0001941: AS_DN97205_c0_g1_i1 HY_DN100981_c0_g1_i1
OG0001942: AS_DN28434_c0_g1_i1 HY_DN95880_c0_g1_i1
OG0001943: AS_DN30529_c0_g1_i1 HY_DN101756_c0_g1_i1
OG0001944: AS_DN117204_c0_g1_i1 HY_DN42704_c0_g1_i1
OG0001945: AS_DN61324_c0_g1_i1 HY_DN56662_c0_g1_i1
OG0001946: AS_DN30010_c0_g1_i1 HY_DN16241_c0_g1_i1
OG0001947: AS_DN43297_c0_g1_i2 HY_DN16952_c0_g1_i1
OG0001948: AS_DN113927_c0_g1_i1 HY_DN78617_c0_g1_i1
OG0001949: AS_DN75084_c0_g1_i1 HY_DN92988_c0_g1_i1
OG0001950: AS_DN10285_c0_g1_i1 HY_DN8717_c0_g1_i1
OG0001951: AS_DN115447_c0_g1_i1 HY_DN77312_c0_g1_i1
OG0001952: AS_DN6047_c0_g1_i1 HY_DN17478_c0_g1_i1
OG0001953: AS_DN126988_c0_g1_i1 HY_DN66449_c0_g1_i1
OG0001954: AS_DN34190_c0_g1_i1 HY_DN63849_c0_g1_i1
OG0001955: AS_DN108818_c0_g1_i1 HY_DN107823_c0_g1_i1
OG0001956: AS_DN120998_c0_g1_i1 HY_DN83688_c0_g1_i1
OG0001957: AS_DN32730_c0_g1_i1 HY_DN23270_c0_g1_i1
OG0001958: AS_DN109070_c0_g1_i1 HY_DN1184_c0_g1_i1
OG0001959: AS_DN45383_c1_g1_i2 HY_DN94349_c0_g1_i1
OG0001960: AS_DN109769_c0_g1_i1 HY_DN114549_c0_g1_i1
OG0001961: AS_DN24102_c0_g1_i1 HY_DN95060_c0_g1_i1
OG0001962: AS_DN130872_c0_g1_i1 HY_DN82161_c0_g1_i1
OG0001963: AS_DN40666_c0_g1_i1 HY_DN96126_c0_g1_i1
OG0001964: AS_DN46092_c0_g1_i2 HY_DN14707_c0_g1_i2
OG0001965: AS_DN15077_c0_g1_i1 HY_DN42201_c0_g1_i1
OG0001966: AS_DN73904_c0_g1_i1 HY_DN115764_c0_g1_i1
OG0001967: AS_DN46525_c0_g1_i1 HY_DN11835_c0_g1_i1
OG0001968: AS_DN92680_c0_g1_i1 HY_DN80204_c0_g1_i1
OG0001969: AS_DN18703_c0_g1_i1 HY_DN68385_c0_g1_i1
OG0001970: HY_DN115456_c0_g1_i1 HY_DN85230_c0_g1_i1
OG0001971: HY_DN16671_c0_g1_i1 HY_DN24368_c0_g1_i1
OG0001972: HY_DN62974_c0_g1_i1 HY_DN77171_c0_g1_i1
OG0001973: HY_DN76114_c0_g1_i1 HY_DN806_c0_g1_i1
OG0001974: HY_DN31800_c0_g1_i1 HY_DN42521_c0_g1_i1
OG0001975: HY_DN81997_c0_g1_i1 HY_DN98396_c0_g1_i1
OG0001976: HY_DN23531_c0_g1_i1 HY_DN28238_c0_g1_i1
OG0001977: HY_DN14601_c0_g1_i1 HY_DN53187_c0_g1_i1
OG0001978: HY_DN31907_c0_g1_i1 HY_DN82192_c0_g1_i1
OG0001979: HY_DN104137_c0_g1_i1 HY_DN39600_c0_g1_i1
OG0001980: HY_DN79993_c0_g1_i1 HY_DN83690_c0_g1_i1
OG0001981: HY_DN108869_c0_g1_i1 HY_DN69171_c0_g1_i1
OG0001982: HY_DN11174_c0_g1_i1 HY_DN71450_c0_g1_i1
OG0001983: HY_DN6357_c0_g1_i1 HY_DN97017_c0_g1_i1
OG0001984: HY_DN10978_c0_g1_i1 HY_DN6484_c0_g1_i1
OG0001985: HY_DN104658_c0_g1_i1 HY_DN12936_c0_g1_i1
OG0001986: HY_DN55818_c0_g1_i1 HY_DN70485_c0_g1_i1
OG0001987: HY_DN17583_c0_g1_i1 HY_DN67931_c0_g1_i1
OG0001988: HY_DN16439_c0_g1_i1 HY_DN94556_c0_g1_i1
OG0001989: HY_DN72804_c0_g1_i1 HY_DN96925_c0_g1_i1
OG0001990: HY_DN23570_c0_g1_i1 HY_DN74701_c0_g1_i1
OG0001991: HY_DN44222_c0_g1_i1 HY_DN73454_c0_g1_i1
OG0001992: HY_DN18350_c0_g1_i1 HY_DN407_c0_g1_i1
OG0001993: HY_DN75298_c0_g1_i1 HY_DN93146_c0_g1_i1
OG0001994: HY_DN12569_c0_g1_i1 HY_DN22441_c0_g1_i1
OG0001995: AF_DN86604_c0_g1_i1
OG0001996: AF_DN96413_c0_g1_i1
OG0001997: AF_DN83044_c0_g1_i1
OG0001998: AF_DN73176_c0_g1_i1
OG0001999: AF_DN72133_c0_g1_i1
[truncated: 5,800 more rows]
