# Supplementary material for: Fungal communities represent the majority of root-specific transcripts in the transcriptomes of Agave plants grown in semiarid regions
Source: PeerJ. 2022 May 2;10:e13252. doi: 10.7717/peerj.13252 (PMC9070324; doi:10.7717/peerj.13252)
Supplement: Supplemental Information 7 — The top 10 Ascomycota and top 10 Basidiomycota with more HSPs were compared to the agave fungal communities (Ascomycota and Basidiomycota for each plant community). Only HSP sequences were used in this analysis. [file peerj-10-13252-s007.csv]

Orthogroup	Amanita_muscaria	Corynespora_cassiicola	Diplocarpon_rosae	Exidia_glandulosa	Fibularhizoctonia_sp	Fusarium_oxysporum	Galerina_marginata	Hortaea_werneckii	Phialocephala_subalpina	Piloderma_croceum	Pisolithus_microcarpus	Puccinia_coronata	Rachicladosporium_antarcticum	Rhizopogon_vesiculosus	Serendipita_vermifera	Talaromyces_marneffei	Trichophyton_rubrum	Tulasnella_calospora	Verticillium_longisporum	Zygosaccharomyces_rouxii	AF_ascomycota	AF_basidiomycota	AS_ascomycota	AS_basidiomycota	HY_ascomycota	HY_basidiomycota
OG0000000	Amanita_KIL56237, Amanita_KIL58523, Amanita_KIL59287, Amanita_KIL60828, Amanita_KIL61082, Amanita_KIL67480, Amanita_KIL67692, Amanita_KIL68433, Amanita_KIL69283, Amanita_KIL69323, Amanita_KIL69405, Amanita_KIL69428, Amanita_KIL69736, Amanita_KIL69893, Amanita_KIL70692, Amanita_KIL71375	Corynespora_PSN60328, Corynespora_PSN60373, Corynespora_PSN60513, Corynespora_PSN62763, Corynespora_PSN63651, Corynespora_PSN63975, Corynespora_PSN65511, Corynespora_PSN65875, Corynespora_PSN67990, Corynespora_PSN68355, Corynespora_PSN68576, Corynespora_PSN68615, Corynespora_PSN68616, Corynespora_PSN68618, Corynespora_PSN69049, Corynespora_PSN69892, Corynespora_PSN70258, Corynespora_PSN71129, Cor…	Diplocarpon_PBP16357, Diplocarpon_PBP18020, Diplocarpon_PBP18221, Diplocarpon_PBP18470, Diplocarpon_PBP19134, Diplocarpon_PBP19516, Diplocarpon_PBP19736, Diplocarpon_PBP21716, Diplocarpon_PBP22211, Diplocarpon_PBP22216, Diplocarpon_PBP22247, Diplocarpon_PBP22900, Diplocarpon_PBP23108, Diplocarpon_PBP23330, Diplocarpon_PBP24203, Diplocarpon_PBP24352, Diplocarpon_PBP24571, Diplocarpon_PBP25230, Dip…	Exidia_KZV77922, Exidia_KZV77929, Exidia_KZV79703, Exidia_KZV79820, Exidia_KZV79823, Exidia_KZV80357, Exidia_KZV80358, Exidia_KZV81567, Exidia_KZV83327, Exidia_KZV84661, Exidia_KZV89854, Exidia_KZV92107, Exidia_KZV92374, Exidia_KZV93109, Exidia_KZV93389, Exidia_KZV94026, Exidia_KZW00050, Exidia_KZW00392, Exidia_KZW01210, Exidia_KZW01297, Exidia_KZW02862, Exidia_KZW02905, Exidia_KZW03145, Exidia_K…	Fibularhizoctonia_KZP12000, Fibularhizoctonia_KZP12610, Fibularhizoctonia_KZP19678, Fibularhizoctonia_KZP21967, Fibularhizoctonia_KZP23474, Fibularhizoctonia_KZP23475, Fibularhizoctonia_KZP24215, Fibularhizoctonia_KZP25542, Fibularhizoctonia_KZP25568, Fibularhizoctonia_KZP26589, Fibularhizoctonia_KZP26594, Fibularhizoctonia_KZP27306, Fibularhizoctonia_KZP27534, Fibularhizoctonia_KZP28872, Fibular…	Fusarium_KNA94107, Fusarium_KNA97123, Fusarium_KNA97393, Fusarium_KNA97671, Fusarium_KNA98737, Fusarium_KNB00974, Fusarium_KNB02763, Fusarium_KNB03631, Fusarium_KNB03632, Fusarium_KNB05676, Fusarium_KNB06105, Fusarium_KNB07411, Fusarium_KNB07412, Fusarium_KNB07413, Fusarium_KNB09375, Fusarium_KNB11026, Fusarium_KNB11027	Galerina_KDR67037, Galerina_KDR67470, Galerina_KDR71063, Galerina_KDR71833, Galerina_KDR73504, Galerina_KDR76110, Galerina_KDR76126, Galerina_KDR76404, Galerina_KDR76588, Galerina_KDR77863, Galerina_KDR78825, Galerina_KDR80082, Galerina_KDR80578, Galerina_KDR80597, Galerina_KDR80668, Galerina_KDR80710, Galerina_KDR81052, Galerina_KDR81597, Galerina_KDR82146, Galerina_KDR85131, Galerina_KDR85516	Hortaea_OTA19427, Hortaea_OTA22406, Hortaea_OTA22699, Hortaea_OTA24338, Hortaea_OTA30710, Hortaea_OTA31849, Hortaea_OTA32354, Hortaea_OTA33048, Hortaea_OTA33120, Hortaea_OTA33444, Hortaea_OTA34403, Hortaea_OTA34491, Hortaea_OTA34608, Hortaea_OTA35017, Hortaea_OTA35133, Hortaea_OTA35136, Hortaea_OTA35686, Hortaea_OTA36126, Hortaea_OTA38673, Hortaea_OTA38920, Hortaea_OTA39892, Hortaea_OTA40026	Phialocephala_CZR50798, Phialocephala_CZR51225, Phialocephala_CZR54448, Phialocephala_CZR55095, Phialocephala_CZR55773, Phialocephala_CZR55992, Phialocephala_CZR56778, Phialocephala_CZR56872, Phialocephala_CZR56965, Phialocephala_CZR57303, Phialocephala_CZR57397, Phialocephala_CZR57422, Phialocephala_CZR59599, Phialocephala_CZR59649, Phialocephala_CZR60073, Phialocephala_CZR60708, Phialocephala_C…	Piloderma_KIM71425, Piloderma_KIM71427, Piloderma_KIM76171, Piloderma_KIM76186, Piloderma_KIM77024, Piloderma_KIM77025, Piloderma_KIM82972, Piloderma_KIM82978, Piloderma_KIM84393, Piloderma_KIM85386, Piloderma_KIM87059, Piloderma_KIM87213, Piloderma_KIM87752, Piloderma_KIM88820, Piloderma_KIM90142, Piloderma_KIM90424, Piloderma_KIM90517, Piloderma_KIM91679	KIK16885, KIK16886, KIK17341, KIK19450, KIK21443, KIK22485, KIK23046, KIK23063, KIK23613, KIK23620, KIK23870, KIK25077, KIK26010, KIK28585, KIK30897, KIK31224	Puccinia_PLW04375, Puccinia_PLW12561, Puccinia_PLW12928, Puccinia_PLW13502, Puccinia_PLW17301, Puccinia_PLW18976, Puccinia_PLW20416, Puccinia_PLW21295, Puccinia_PLW22442, Puccinia_PLW27438, Puccinia_PLW30450, Puccinia_PLW31929, Puccinia_PLW32575, Puccinia_PLW34668, Puccinia_PLW38413, Puccinia_PLW38884, Puccinia_PLW38886, Puccinia_PLW38902, Puccinia_PLW38913, Puccinia_PLW39114, Puccinia_PLW41667, …	Rachicladosporium_OQN97465, Rachicladosporium_OQN97505, Rachicladosporium_OQN98887, Rachicladosporium_OQN99023, Rachicladosporium_OQO00870, Rachicladosporium_OQO01657, Rachicladosporium_OQO02813, Rachicladosporium_OQO02986, Rachicladosporium_OQO03178, Rachicladosporium_OQO03319, Rachicladosporium_OQO03576, Rachicladosporium_OQO04758, Rachicladosporium_OQO05290, Rachicladosporium_OQO07490, Rachicl…	Rhizopogon_OJA07896, Rhizopogon_OJA09543, Rhizopogon_OJA09742, Rhizopogon_OJA09783, Rhizopogon_OJA10442, Rhizopogon_OJA11360, Rhizopogon_OJA12494, Rhizopogon_OJA15716, Rhizopogon_OJA15717, Rhizopogon_OJA16630, Rhizopogon_OJA17137, Rhizopogon_OJA17142, Rhizopogon_OJA18062, Rhizopogon_OJA18322, Rhizopogon_OJA18628, Rhizopogon_OJA21465, Rhizopogon_OJA21607	Serendipita_KIM21836, Serendipita_KIM23208, Serendipita_KIM25314, Serendipita_KIM25410, Serendipita_KIM26138, Serendipita_KIM26207, Serendipita_KIM26299, Serendipita_KIM29962, Serendipita_KIM31234, Serendipita_KIM32918, Serendipita_KIM33533, Serendipita_KIM33886, Serendipita_KIM33948, Serendipita_KIM34120	Talaromyces_KFX41833, Talaromyces_KFX41862, Talaromyces_KFX41880, Talaromyces_KFX41881, Talaromyces_KFX42464, Talaromyces_KFX42465, Talaromyces_KFX45147, Talaromyces_KFX46228, Talaromyces_KFX48839, Talaromyces_KFX50769, Talaromyces_KFX50786, Talaromyces_KFX51104, Talaromyces_KFX52128, Talaromyces_KFX52129, Talaromyces_KFX53630	Trichophyton_EZF10898, Trichophyton_EZF10899, Trichophyton_EZF11082, Trichophyton_EZF11548, Trichophyton_EZF11790, Trichophyton_EZF12762, Trichophyton_EZF13394, Trichophyton_EZF15998, Trichophyton_EZF22393, Trichophyton_EZF22808, Trichophyton_EZF24047, Trichophyton_EZF24138, Trichophyton_EZF24139, Trichophyton_EZF25672, Trichophyton_EZF26791	Tulasnella_KIO16404, Tulasnella_KIO16664, Tulasnella_KIO17846, Tulasnella_KIO19291, Tulasnella_KIO19292, Tulasnella_KIO19294, Tulasnella_KIO22882, Tulasnella_KIO24852, Tulasnella_KIO25856, Tulasnella_KIO26294, Tulasnella_KIO26295, Tulasnella_KIO26297, Tulasnella_KIO26338, Tulasnella_KIO26553, Tulasnella_KIO26930, Tulasnella_KIO28303, Tulasnella_KIO30798, Tulasnella_KIO33833, Tulasnella_KIO34080, …	Verticillium_CRJ79914, Verticillium_CRJ79943, Verticillium_CRK09974, Verticillium_CRK14002, Verticillium_CRK14089, Verticillium_CRK15739, Verticillium_CRK15813, Verticillium_CRK22038, Verticillium_CRK22619, Verticillium_CRK27161, Verticillium_CRK27344, Verticillium_CRK27673, Verticillium_CRK30855, Verticillium_CRK31164, Verticillium_CRK34782, Verticillium_CRK34789, Verticillium_CRK36313, Verticil…	Zygosaccharomyces_GAV46735, Zygosaccharomyces_GAV48485, Zygosaccharomyces_GAV48507, Zygosaccharomyces_GAV49295, Zygosaccharomyces_GAV49537, Zygosaccharomyces_GAV50439, Zygosaccharomyces_GAV50464, Zygosaccharomyces_GAV50485, Zygosaccharomyces_GAV50733, Zygosaccharomyces_GAV51760, Zygosaccharomyces_GAV54204, Zygosaccharomyces_GAV54449, Zygosaccharomyces_GAV55346, Zygosaccharomyces_GAV55524	AF_DN103717_c0_g1_i1, AF_DN4909_c0_g1_i1, AF_DN65842_c0_g1_i1, AF_DN73012_c0_g1_i1, AF_DN84198_c0_g1_i1	AF_DN101317_c0_g1_i1, AF_DN33413_c0_g1_i1, AF_DN36766_c0_g1_i1	AS_DN114159_c0_g1_i1, AS_DN118890_c0_g1_i1, AS_DN130070_c0_g1_i1, AS_DN2177_c0_g1_i1, AS_DN22648_c0_g1_i1, AS_DN65616_c0_g1_i1, AS_DN77699_c0_g1_i1	AS_DN131705_c0_g1_i1, AS_DN29718_c0_g1_i1, AS_DN36234_c0_g1_i1, AS_DN82825_c0_g1_i1, AS_DN8318_c0_g1_i1, AS_DN90040_c0_g1_i1	HY_DN106273_c0_g1_i1, HY_DN49531_c0_g1_i1, HY_DN6562_c0_g1_i1, HY_DN74166_c0_g1_i1, HY_DN80677_c0_g1_i1, HY_DN88169_c0_g1_i1, HY_DN89009_c0_g1_i1, HY_DN93453_c0_g1_i1	HY_DN42034_c0_g1_i1, HY_DN94401_c0_g1_i1
OG0000001	Amanita_KIL57119, Amanita_KIL57120, Amanita_KIL62882, Amanita_KIL66001, Amanita_KIL66339, Amanita_KIL66343, Amanita_KIL67884, Amanita_KIL69081, Amanita_KIL69085, Amanita_KIL69100, Amanita_KIL69107, Amanita_KIL69127, Amanita_KIL69916	Corynespora_PSN65598, Corynespora_PSN74895	Diplocarpon_PBP19814, Diplocarpon_PBP20708, Diplocarpon_PBP22633, Diplocarpon_PBP24617, Diplocarpon_PBP26383, Diplocarpon_PBP27096	Exidia_KZV78964, Exidia_KZV80402, Exidia_KZV83129, Exidia_KZV87260, Exidia_KZV87317, Exidia_KZV93134, Exidia_KZV93135, Exidia_KZV93143, Exidia_KZV96769, Exidia_KZW00414, Exidia_KZW00423, Exidia_KZW00428, Exidia_KZW03337	Fibularhizoctonia_KZP17986, Fibularhizoctonia_KZP25239, Fibularhizoctonia_KZP28357, Fibularhizoctonia_KZP34302	Fusarium_KNA93983, Fusarium_KNA94462, Fusarium_KNB04325, Fusarium_KNB04762, Fusarium_KNB04858, Fusarium_KNB04871, Fusarium_KNB06166, Fusarium_KNB06379, Fusarium_KNB06457, Fusarium_KNB06686, Fusarium_KNB13573, Fusarium_KNB16246, Fusarium_KNB16907, Fusarium_KNB18677, Fusarium_KNB18703, Fusarium_KNB18704, Fusarium_KNB18813, Fusarium_KNB18823, Fusarium_KNB18987	Galerina_KDR70016, Galerina_KDR73292, Galerina_KDR73296, Galerina_KDR73303, Galerina_KDR74951, Galerina_KDR76279, Galerina_KDR77127, Galerina_KDR81701	Hortaea_OTA18787, Hortaea_OTA23427, Hortaea_OTA24933, Hortaea_OTA39606	Phialocephala_CZR50453, Phialocephala_CZR50728, Phialocephala_CZR52078, Phialocephala_CZR53428, Phialocephala_CZR58207, Phialocephala_CZR64544, Phialocephala_CZR67437, Phialocephala_CZR69608, Phialocephala_CZR70263	Piloderma_KIM78218, Piloderma_KIM78763, Piloderma_KIM80483, Piloderma_KIM81778, Piloderma_KIM89350, Piloderma_KIM92323	KIK10756, KIK10757, KIK17714, KIK17715, KIK17718, KIK18144, KIK18145, KIK20768, KIK23257, KIK24246, KIK27266, KIK27369, KIK28226, KIK28969	Puccinia_PLW08714, Puccinia_PLW08715, Puccinia_PLW13688, Puccinia_PLW25851, Puccinia_PLW33989, Puccinia_PLW33990, Puccinia_PLW55568, Puccinia_PLW56782	Rachicladosporium_OQN95321, Rachicladosporium_OQO01820, Rachicladosporium_OQO05093, Rachicladosporium_OQO05762, Rachicladosporium_OQO09739, Rachicladosporium_OQO11577, Rachicladosporium_OQO12219	Rhizopogon_OJA08778, Rhizopogon_OJA11970, Rhizopogon_OJA17128, Rhizopogon_OJA20045, Rhizopogon_OJA21113	Serendipita_KIM29993, Serendipita_KIM29994, Serendipita_KIM30110, Serendipita_KIM32008, Serendipita_KIM33680	Talaromyces_KFX42338, Talaromyces_KFX42453, Talaromyces_KFX45164, Talaromyces_KFX49838	Trichophyton_EZF13136	Tulasnella_KIO30266, Tulasnella_KIO30267, Tulasnella_KIO32659, Tulasnella_KIO32661, Tulasnella_KIO33493, Tulasnella_KIO34247	Verticillium_CRK19787, Verticillium_CRK29341, Verticillium_CRK38006	Zygosaccharomyces_GAV46986, Zygosaccharomyces_GAV49238, Zygosaccharomyces_GAV49666, Zygosaccharomyces_GAV50399, Zygosaccharomyces_GAV51237, Zygosaccharomyces_GAV51522, Zygosaccharomyces_GAV52009, Zygosaccharomyces_GAV54147, Zygosaccharomyces_GAV54579, Zygosaccharomyces_GAV55306, Zygosaccharomyces_GAV56118, Zygosaccharomyces_GAV56403	AF_DN101724_c1_g1_i1, AF_DN103026_c0_g1_i1, AF_DN103280_c0_g1_i1, AF_DN10635_c0_g1_i1, AF_DN107707_c0_g1_i1, AF_DN10886_c0_g1_i1, AF_DN112_c0_g1_i1, AF_DN12842_c0_g1_i1, AF_DN16822_c0_g1_i1, AF_DN16868_c0_g1_i1, AF_DN17671_c0_g1_i1, AF_DN19034_c0_g1_i1, AF_DN19656_c0_g1_i1, AF_DN23624_c0_g1_i1, AF_DN25022_c0_g1_i1, AF_DN298_c0_g1_i1, AF_DN31210_c0_g1_i1, AF_DN32329_c0_g1_i1, AF_DN35048_c0_g1_i1, …	AF_DN102289_c0_g1_i1, AF_DN105330_c0_g1_i1, AF_DN107763_c0_g1_i1, AF_DN17325_c0_g1_i1, AF_DN40592_c0_g1_i1, AF_DN41392_c0_g1_i1, AF_DN44009_c0_g1_i1, AF_DN59189_c0_g1_i1, AF_DN64611_c0_g1_i1, AF_DN99361_c0_g1_i1	AS_DN101029_c0_g1_i1, AS_DN102289_c0_g1_i1, AS_DN102354_c0_g1_i1, AS_DN102617_c0_g1_i1, AS_DN102799_c0_g1_i1, AS_DN10371_c0_g1_i1, AS_DN12687_c0_g1_i1, AS_DN127598_c0_g1_i1, AS_DN127961_c0_g1_i1, AS_DN128188_c0_g1_i1, AS_DN12885_c0_g1_i1, AS_DN134173_c0_g1_i1, AS_DN138342_c0_g1_i1, AS_DN21695_c0_g1_i1, AS_DN24387_c0_g1_i1, AS_DN30889_c0_g1_i1, AS_DN31136_c0_g1_i1, AS_DN34203_c0_g1_i1, AS_DN34932_…	AS_DN117587_c0_g1_i1, AS_DN123454_c0_g1_i1, AS_DN126918_c0_g1_i1, AS_DN132012_c0_g1_i1, AS_DN135397_c0_g1_i1, AS_DN39331_c0_g1_i1, AS_DN45834_c0_g1_i1, AS_DN46208_c0_g1_i1, AS_DN5796_c0_g1_i1, AS_DN63794_c0_g1_i1, AS_DN73858_c0_g1_i1, AS_DN75226_c0_g1_i1, AS_DN84929_c0_g1_i1	HY_DN101620_c0_g1_i1, HY_DN104774_c0_g1_i1, HY_DN107028_c0_g1_i1, HY_DN107351_c0_g1_i1, HY_DN11036_c0_g1_i1, HY_DN12140_c1_g1_i1, HY_DN13260_c0_g1_i1, HY_DN16363_c0_g1_i1, HY_DN17057_c0_g1_i1, HY_DN18236_c0_g1_i1, HY_DN2160_c0_g1_i1, HY_DN21969_c0_g1_i1, HY_DN22922_c0_g1_i1, HY_DN23290_c0_g1_i1, HY_DN23854_c0_g1_i1, HY_DN24140_c0_g1_i1, HY_DN26184_c0_g1_i1, HY_DN27443_c0_g1_i1, HY_DN27474_c0_g1_i…	HY_DN102758_c0_g1_i1, HY_DN103965_c0_g1_i1, HY_DN106775_c0_g1_i1, HY_DN12091_c0_g1_i1, HY_DN23289_c0_g1_i1, HY_DN41749_c0_g1_i1, HY_DN44255_c0_g1_i1, HY_DN53067_c0_g1_i1, HY_DN57730_c0_g1_i1, HY_DN80224_c0_g1_i1, HY_DN83004_c0_g1_i1, HY_DN9588_c0_g1_i1, HY_DN98905_c0_g1_i1
OG0000002	Amanita_KIL56335, Amanita_KIL58290, Amanita_KIL64183, Amanita_KIL68610, Amanita_KIL69687	Corynespora_PSN61045, Corynespora_PSN61152, Corynespora_PSN69559, Corynespora_PSN75605	Diplocarpon_PBP17228, Diplocarpon_PBP17270, Diplocarpon_PBP20207, Diplocarpon_PBP21023, Diplocarpon_PBP22414, Diplocarpon_PBP27421	Exidia_KZV77960, Exidia_KZV77962, Exidia_KZV78398, Exidia_KZV79062, Exidia_KZV83200, Exidia_KZV83463, Exidia_KZV83575, Exidia_KZV86536, Exidia_KZV91083, Exidia_KZV92774, Exidia_KZV93285, Exidia_KZV96951	Fibularhizoctonia_KZP06439, Fibularhizoctonia_KZP07897, Fibularhizoctonia_KZP14305, Fibularhizoctonia_KZP18966, Fibularhizoctonia_KZP20863, Fibularhizoctonia_KZP22851, Fibularhizoctonia_KZP24202, Fibularhizoctonia_KZP24809, Fibularhizoctonia_KZP27465, Fibularhizoctonia_KZP28266, Fibularhizoctonia_KZP30077, Fibularhizoctonia_KZP30089, Fibularhizoctonia_KZP34249	Fusarium_KNA95047, Fusarium_KNA95227, Fusarium_KNB03790	Galerina_KDR70679, Galerina_KDR71023, Galerina_KDR71078, Galerina_KDR74124, Galerina_KDR75329, Galerina_KDR75981, Galerina_KDR77379, Galerina_KDR81544, Galerina_KDR81815	Hortaea_OTA23889, Hortaea_OTA31699, Hortaea_OTA33557, Hortaea_OTA35098, Hortaea_OTA38382, Hortaea_OTA39360	Phialocephala_CZR52456, Phialocephala_CZR55300, Phialocephala_CZR56995, Phialocephala_CZR58761, Phialocephala_CZR58762, Phialocephala_CZR63152, Phialocephala_CZR69592	Piloderma_KIM71661, Piloderma_KIM71875, Piloderma_KIM73181, Piloderma_KIM73197, Piloderma_KIM73198, Piloderma_KIM73206, Piloderma_KIM73207, Piloderma_KIM73889, Piloderma_KIM74555, Piloderma_KIM75532, Piloderma_KIM78732, Piloderma_KIM80769, Piloderma_KIM80823, Piloderma_KIM81916, Piloderma_KIM83724	KIK10706, KIK12576, KIK13334, KIK15307, KIK15800, KIK16372, KIK16376, KIK16377, KIK17921, KIK18272, KIK18742, KIK18743, KIK21340, KIK21341, KIK21342, KIK23418, KIK23435, KIK23442, KIK23445, KIK23446, KIK23448, KIK23449, KIK28156, KIK31153	Puccinia_PLW07421, Puccinia_PLW07621, Puccinia_PLW10633, Puccinia_PLW16987, Puccinia_PLW20013, Puccinia_PLW20016, Puccinia_PLW26575, Puccinia_PLW33577, Puccinia_PLW43275, Puccinia_PLW46304, Puccinia_PLW46305, Puccinia_PLW53108	Rachicladosporium_OQN97217, Rachicladosporium_OQN98373, Rachicladosporium_OQN99321, Rachicladosporium_OQN99663, Rachicladosporium_OQN99944, Rachicladosporium_OQO03821	Rhizopogon_OJA08034, Rhizopogon_OJA08173, Rhizopogon_OJA09024, Rhizopogon_OJA09360, Rhizopogon_OJA10270, Rhizopogon_OJA11480, Rhizopogon_OJA11485, Rhizopogon_OJA11843, Rhizopogon_OJA11947, Rhizopogon_OJA12310, Rhizopogon_OJA12601, Rhizopogon_OJA13235, Rhizopogon_OJA13237, Rhizopogon_OJA13523, Rhizopogon_OJA13727, Rhizopogon_OJA14560, Rhizopogon_OJA14622, Rhizopogon_OJA16072, Rhizopogon_OJA17406, …	Serendipita_KIM25476, Serendipita_KIM27079, Serendipita_KIM27114, Serendipita_KIM27117, Serendipita_KIM28818, Serendipita_KIM28920, Serendipita_KIM28921, Serendipita_KIM29849, Serendipita_KIM32368, Serendipita_KIM33620	Talaromyces_KFX45802, Talaromyces_KFX45803, Talaromyces_KFX47104, Talaromyces_KFX53237	Trichophyton_EZF12719, Trichophyton_EZF20261, Trichophyton_EZF24787, Trichophyton_EZF24788, Trichophyton_EZF24789, Trichophyton_EZF24790	Tulasnella_KIO15359, Tulasnella_KIO15507, Tulasnella_KIO15593, Tulasnella_KIO15731, Tulasnella_KIO15832, Tulasnella_KIO15982, Tulasnella_KIO17654, Tulasnella_KIO18447, Tulasnella_KIO19840, Tulasnella_KIO19843, Tulasnella_KIO19846, Tulasnella_KIO20382, Tulasnella_KIO20518, Tulasnella_KIO20530, Tulasnella_KIO20533, Tulasnella_KIO20536, Tulasnella_KIO21738, Tulasnella_KIO22172, Tulasnella_KIO22176, …	Verticillium_CRJ95477, Verticillium_CRJ95487, Verticillium_CRK15413, Verticillium_CRK24422, Verticillium_CRK25595, Verticillium_CRK29574, Verticillium_CRK31628, Verticillium_CRK32275, Verticillium_CRK38306, Verticillium_CRK38327, Verticillium_CRK40921, Verticillium_CRK40936	Zygosaccharomyces_GAV46881, Zygosaccharomyces_GAV47025, Zygosaccharomyces_GAV47141, Zygosaccharomyces_GAV48141, Zygosaccharomyces_GAV51908, Zygosaccharomyces_GAV52037, Zygosaccharomyces_GAV52152, Zygosaccharomyces_GAV53155	AF_DN103552_c0_g1_i1, AF_DN10737_c0_g1_i1, AF_DN1380_c0_g1_i1, AF_DN1778_c0_g1_i1, AF_DN27537_c0_g1_i1, AF_DN40565_c0_g1_i1, AF_DN44188_c2_g2_i1, AF_DN52052_c2_g1_i1, AF_DN54159_c4_g3_i1, AF_DN609_c0_g1_i1, AF_DN66199_c0_g1_i1, AF_DN82896_c0_g1_i1, AF_DN83601_c0_g1_i1, AF_DN8522_c0_g1_i1, AF_DN9072_c0_g1_i1	AF_DN106480_c0_g1_i1, AF_DN1363_c0_g1_i1, AF_DN37348_c0_g1_i1, AF_DN78032_c0_g1_i1, AF_DN79068_c0_g1_i1, AF_DN93658_c0_g1_i1, AF_DN93780_c0_g1_i1	AS_DN107606_c0_g1_i1, AS_DN108979_c0_g1_i1, AS_DN110231_c0_g1_i1, AS_DN113831_c0_g1_i1, AS_DN138689_c0_g1_i1, AS_DN19668_c0_g1_i1, AS_DN37204_c0_g1_i1, AS_DN37213_c0_g1_i1, AS_DN37498_c0_g1_i1, AS_DN43550_c3_g1_i1, AS_DN51359_c2_g1_i1, AS_DN53419_c0_g3_i1, AS_DN53419_c1_g1_i1, AS_DN5444_c0_g1_i1, AS_DN59592_c8_g2_i1, AS_DN61296_c0_g1_i1, AS_DN70335_c0_g1_i1, AS_DN80975_c0_g1_i1, AS_DN85211_c0_g1_…	AS_DN12432_c0_g1_i1, AS_DN36058_c0_g1_i1, AS_DN71656_c0_g1_i1, AS_DN81008_c0_g1_i1	HY_DN106991_c0_g1_i1, HY_DN10827_c0_g1_i1, HY_DN14810_c0_g1_i1, HY_DN18796_c0_g1_i1, HY_DN19574_c0_g1_i1, HY_DN36716_c2_g1_i1, HY_DN36716_c3_g1_i1, HY_DN39331_c2_g1_i1, HY_DN39331_c3_g1_i1, HY_DN39331_c6_g1_i1, HY_DN41448_c0_g1_i1, HY_DN4914_c0_g1_i1, HY_DN66369_c0_g1_i1, HY_DN68001_c0_g1_i1, HY_DN81151_c0_g1_i1, HY_DN84631_c0_g1_i1, HY_DN93144_c0_g1_i1	HY_DN100369_c0_g1_i1, HY_DN113227_c0_g1_i1, HY_DN115752_c0_g1_i1, HY_DN28452_c0_g1_i1, HY_DN29847_c0_g1_i1, HY_DN33070_c1_g1_i1, HY_DN38958_c4_g2_i1, HY_DN81065_c0_g1_i1
OG0000003	Amanita_KIL60844, Amanita_KIL70836	Corynespora_PSN73018, Corynespora_PSN75039	Diplocarpon_PBP18653, Diplocarpon_PBP22065, Diplocarpon_PBP22757, Diplocarpon_PBP28635	Exidia_KZV84963, Exidia_KZV94638, Exidia_KZW02267	Fibularhizoctonia_KZP19711, Fibularhizoctonia_KZP31355	Fusarium_KNA94252, Fusarium_KNB08602	Galerina_KDR71941, Galerina_KDR81017, Galerina_KDR84985	Hortaea_OTA23694, Hortaea_OTA29947, Hortaea_OTA34798, Hortaea_OTA38249	Phialocephala_CZR61158, Phialocephala_CZR66162	Piloderma_KIM72158, Piloderma_KIM85195, Piloderma_KIM86382, Piloderma_KIM90106	KIK20070, KIK28549	Puccinia_PLW09117, Puccinia_PLW16713, Puccinia_PLW21073, Puccinia_PLW57203, Puccinia_PLW58033	Rachicladosporium_OQN97593, Rachicladosporium_OQN98864, Rachicladosporium_OQO05945, Rachicladosporium_OQO12378	Rhizopogon_OJA11593, Rhizopogon_OJA21509	Serendipita_KIM21575, Serendipita_KIM30373, Serendipita_KIM31266	Talaromyces_KFX46456, Talaromyces_KFX47698	Trichophyton_EZF26533, Trichophyton_EZF27135	Tulasnella_KIO15880, Tulasnella_KIO17962, Tulasnella_KIO17964, Tulasnella_KIO17966, Tulasnella_KIO24919, Tulasnella_KIO33532	Verticillium_CRK12220, Verticillium_CRK19231, Verticillium_CRK27098, Verticillium_CRK28101, Verticillium_CRK28957, Verticillium_CRK40048	Zygosaccharomyces_GAV47028, Zygosaccharomyces_GAV51236, Zygosaccharomyces_GAV52040, Zygosaccharomyces_GAV56116	AF_DN102623_c0_g1_i1, AF_DN103547_c0_g1_i1, AF_DN106012_c0_g1_i1, AF_DN22949_c0_g1_i1, AF_DN37109_c0_g1_i1, AF_DN46467_c0_g1_i1, AF_DN58518_c0_g1_i1, AF_DN66028_c0_g1_i1, AF_DN69534_c0_g1_i1, AF_DN70100_c0_g1_i1, AF_DN76687_c0_g1_i1, AF_DN82228_c0_g1_i1, AF_DN85001_c0_g1_i1, AF_DN86428_c0_g1_i1, AF_DN93247_c0_g1_i1, AF_DN95589_c0_g1_i1	AF_DN10507_c0_g1_i1, AF_DN38454_c0_g1_i1, AF_DN6330_c0_g1_i1, AF_DN69572_c0_g1_i1, AF_DN85517_c0_g1_i1	AS_DN100429_c0_g1_i1, AS_DN100495_c0_g1_i1, AS_DN105504_c0_g1_i1, AS_DN118330_c0_g1_i1, AS_DN127174_c0_g1_i1, AS_DN20171_c0_g1_i1, AS_DN21121_c0_g1_i1, AS_DN28428_c0_g1_i1, AS_DN30309_c0_g1_i1, AS_DN32484_c0_g1_i1, AS_DN33400_c0_g1_i1, AS_DN40799_c0_g1_i1, AS_DN44225_c0_g1_i1, AS_DN47252_c0_g1_i1, AS_DN5831_c0_g1_i1, AS_DN65116_c0_g1_i1, AS_DN65954_c0_g1_i1, AS_DN68800_c0_g1_i1, AS_DN79710_c0_g1_…	AS_DN106088_c0_g1_i1, AS_DN15077_c0_g1_i1, AS_DN46578_c0_g1_i1, AS_DN73390_c0_g1_i1	HY_DN115432_c0_g1_i1, HY_DN14879_c0_g1_i1, HY_DN16562_c0_g1_i1, HY_DN16891_c0_g1_i1, HY_DN29723_c0_g1_i1, HY_DN32687_c0_g1_i1, HY_DN391_c0_g1_i1, HY_DN47824_c0_g1_i1, HY_DN52149_c0_g1_i1, HY_DN68034_c0_g1_i1, HY_DN69154_c0_g1_i1, HY_DN7321_c0_g1_i1, HY_DN81801_c0_g1_i1, HY_DN84187_c0_g1_i1, HY_DN84833_c0_g1_i1, HY_DN91449_c0_g1_i1	HY_DN115880_c0_g1_i1, HY_DN39638_c0_g1_i1, HY_DN39846_c0_g1_i1, HY_DN42201_c0_g1_i1, HY_DN87050_c0_g1_i1, HY_DN89260_c0_g1_i1
OG0000004	Amanita_KIL64242, Amanita_KIL69507	Corynespora_PSN66263, Corynespora_PSN69663	Diplocarpon_PBP19242, Diplocarpon_PBP24626, Diplocarpon_PBP25374, Diplocarpon_PBP27923	Exidia_KZV91598, Exidia_KZV97452	Fibularhizoctonia_KZP24880, Fibularhizoctonia_KZP31856	Fusarium_KNA97165, Fusarium_KNA97166, Fusarium_KNA97167, Fusarium_KNA97168, Fusarium_KNA97169, Fusarium_KNA97170, Fusarium_KNA97171, Fusarium_KNB11719, Fusarium_KNB11720, Fusarium_KNB11721, Fusarium_KNB11722, Fusarium_KNB11723, Fusarium_KNB11724, Fusarium_KNB11725	Galerina_KDR78916, Galerina_KDR81343	Hortaea_OTA19912, Hortaea_OTA23908, Hortaea_OTA33044, Hortaea_OTA39391	Phialocephala_CZR50593, Phialocephala_CZR57349	Piloderma_KIM80921, Piloderma_KIM84281	KIK28792, KIK31351	Puccinia_PLW08521, Puccinia_PLW38206	Rachicladosporium_OQN97457, Rachicladosporium_OQN97751, Rachicladosporium_OQO00471, Rachicladosporium_OQO10300	Rhizopogon_OJA11979, Rhizopogon_OJA19735	Serendipita_KIM30531, Serendipita_KIM33511	Talaromyces_KFX43030, Talaromyces_KFX45638, Talaromyces_KFX45639, Talaromyces_KFX45640	Trichophyton_EZF23232, Trichophyton_EZF25363, Trichophyton_EZF25364, Trichophyton_EZF25365	Tulasnella_KIO17914, Tulasnella_KIO34652	Verticillium_CRK13032, Verticillium_CRK14489, Verticillium_CRK19351, Verticillium_CRK20024, Verticillium_CRK30001, Verticillium_CRK41897	Zygosaccharomyces_GAV46478, Zygosaccharomyces_GAV47769, Zygosaccharomyces_GAV52783, Zygosaccharomyces_GAV56054	AF_DN101290_c0_g1_i1, AF_DN30351_c0_g1_i1, AF_DN37241_c0_g1_i1, AF_DN39113_c0_g1_i1, AF_DN56294_c0_g1_i1, AF_DN60612_c0_g1_i1, AF_DN73826_c0_g1_i1, AF_DN74294_c0_g1_i1, AF_DN87916_c0_g1_i1, AF_DN92687_c0_g1_i1, AF_DN98777_c0_g1_i1	AF_DN14321_c0_g1_i1	AS_DN11977_c1_g1_i1, AS_DN1206_c0_g1_i1, AS_DN128478_c0_g1_i1, AS_DN15029_c0_g1_i1, AS_DN3379_c0_g1_i1, AS_DN43619_c0_g1_i2, AS_DN43619_c1_g1_i1, AS_DN93985_c0_g1_i1, AS_DN99007_c0_g1_i1	AS_DN129565_c0_g1_i1, AS_DN18191_c0_g1_i1, AS_DN34748_c0_g1_i1	HY_DN39561_c0_g1_i1, HY_DN40788_c0_g1_i1, HY_DN41032_c0_g1_i1, HY_DN66057_c0_g1_i1, HY_DN81428_c0_g1_i1, HY_DN92717_c0_g1_i1, HY_DN95586_c0_g1_i1	HY_DN22532_c0_g1_i1, HY_DN55111_c0_g1_i1
OG0000005	Amanita_KIL53952, Amanita_KIL54118, Amanita_KIL54230, Amanita_KIL54244, Amanita_KIL54339, Amanita_KIL54538, Amanita_KIL54718, Amanita_KIL55234, Amanita_KIL55718, Amanita_KIL55734, Amanita_KIL56473, Amanita_KIL56475, Amanita_KIL57674, Amanita_KIL60579, Amanita_KIL60590, Amanita_KIL60592, Amanita_KIL60608, Amanita_KIL60610, Amanita_KIL61939, Amanita_KIL62084, Amanita_KIL64016, Amanita_KIL64018, Ama…			Exidia_KZV88112	Fibularhizoctonia_KZP02189, Fibularhizoctonia_KZP16328, Fibularhizoctonia_KZP16336, Fibularhizoctonia_KZP18863, Fibularhizoctonia_KZP20068, Fibularhizoctonia_KZP20069, Fibularhizoctonia_KZP20083, Fibularhizoctonia_KZP22893, Fibularhizoctonia_KZP25916	Fusarium_KNB08041	Galerina_KDR67666, Galerina_KDR67667, Galerina_KDR67670, Galerina_KDR67687, Galerina_KDR69384, Galerina_KDR69794, Galerina_KDR69807, Galerina_KDR69814, Galerina_KDR69815, Galerina_KDR70712, Galerina_KDR70734, Galerina_KDR71227, Galerina_KDR71230, Galerina_KDR71278, Galerina_KDR73023, Galerina_KDR73025, Galerina_KDR74253			Piloderma_KIM78509, Piloderma_KIM86827, Piloderma_KIM86828				Rhizopogon_OJA08933, Rhizopogon_OJA20126	Serendipita_KIM19498, Serendipita_KIM20152, Serendipita_KIM20154, Serendipita_KIM20211, Serendipita_KIM20212, Serendipita_KIM20654, Serendipita_KIM20660, Serendipita_KIM20662, Serendipita_KIM20664, Serendipita_KIM20665, Serendipita_KIM20667, Serendipita_KIM20873, Serendipita_KIM20878, Serendipita_KIM20879, Serendipita_KIM23490, Serendipita_KIM23499, Serendipita_KIM23508, Serendipita_KIM23513, Ser…			Tulasnella_KIO22617, Tulasnella_KIO22620, Tulasnella_KIO22622, Tulasnella_KIO27475, Tulasnella_KIO27477, Tulasnella_KIO27478, Tulasnella_KIO27484
OG0000006	Amanita_KIL58469	Corynespora_PSN71397	Diplocarpon_PBP26043, Diplocarpon_PBP26105	Exidia_KZV90863	Fibularhizoctonia_KZP22357	Fusarium_KNB00690, Fusarium_KNB00691, Fusarium_KNB00692, Fusarium_KNB00693, Fusarium_KNB00694	Galerina_KDR67801	Hortaea_OTA24916, Hortaea_OTA30478, Hortaea_OTA30642	Phialocephala_CZR62415	Piloderma_KIM83430	KIK24778	Puccinia_PLW06095, Puccinia_PLW38260	Rachicladosporium_OQN97863, Rachicladosporium_OQN98098	Rhizopogon_OJA20978	Serendipita_KIM29723	Talaromyces_KFX43770	Trichophyton_EZF26709, Trichophyton_EZF26710, Trichophyton_EZF26711, Trichophyton_EZF26712, Trichophyton_EZF26713, Trichophyton_EZF26714, Trichophyton_EZF26715, Trichophyton_EZF26716, Trichophyton_EZF26717, Trichophyton_EZF26718, Trichophyton_EZF26719, Trichophyton_EZF26720, Trichophyton_EZF26721, Trichophyton_EZF26722, Trichophyton_EZF26723, Trichophyton_EZF26724, Trichophyton_EZF26725, Trichoph…	Tulasnella_KIO25315	Verticillium_CRJ93594, Verticillium_CRK31024, Verticillium_CRK36422	Zygosaccharomyces_GAV46867, Zygosaccharomyces_GAV51894	AF_DN106556_c0_g1_i1, AF_DN16532_c0_g1_i1, AF_DN30266_c0_g1_i1, AF_DN30266_c1_g1_i1, AF_DN38094_c0_g1_i1, AF_DN61573_c0_g1_i1, AF_DN65920_c0_g1_i1, AF_DN73234_c0_g1_i1, AF_DN82766_c0_g1_i1, AF_DN83373_c0_g1_i1, AF_DN86160_c0_g1_i1, AF_DN87738_c0_g1_i1	AF_DN78264_c0_g1_i1, AF_DN83648_c0_g1_i1, AF_DN93199_c0_g1_i1	AS_DN115374_c0_g1_i1, AS_DN127792_c0_g1_i1, AS_DN17614_c0_g1_i1, AS_DN35219_c0_g1_i1, AS_DN36360_c0_g1_i1, AS_DN36592_c0_g1_i1, AS_DN7580_c0_g1_i1, AS_DN79848_c0_g1_i1, AS_DN97190_c0_g1_i1, AS_DN97558_c0_g1_i1	AS_DN30147_c0_g1_i1, AS_DN60524_c0_g1_i1	HY_DN100313_c0_g1_i1, HY_DN104907_c0_g1_i1, HY_DN39832_c0_g1_i1, HY_DN4677_c0_g1_i1, HY_DN51058_c0_g1_i1, HY_DN53994_c0_g1_i1, HY_DN54778_c0_g1_i1, HY_DN65633_c0_g1_i1, HY_DN70042_c0_g1_i1, HY_DN79558_c0_g1_i1, HY_DN79980_c0_g1_i1, HY_DN80692_c0_g1_i1, HY_DN8294_c0_g1_i1, HY_DN93581_c0_g1_i1	HY_DN105836_c0_g1_i1, HY_DN91692_c0_g1_i1
OG0000007	Amanita_KIL56386, Amanita_KIL65379	Corynespora_PSN58712, Corynespora_PSN58762, Corynespora_PSN60870, Corynespora_PSN60997, Corynespora_PSN68517, Corynespora_PSN68960, Corynespora_PSN74211	Diplocarpon_PBP17643, Diplocarpon_PBP22358, Diplocarpon_PBP26486		Fibularhizoctonia_KZP30051	Fusarium_KNA94743, Fusarium_KNA95066, Fusarium_KNA96286, Fusarium_KNA98929, Fusarium_KNA98930, Fusarium_KNA98931, Fusarium_KNA98932, Fusarium_KNA98933, Fusarium_KNA98934, Fusarium_KNA99417, Fusarium_KNB05421, Fusarium_KNB12050, Fusarium_KNB12051, Fusarium_KNB12052, Fusarium_KNB15130	Galerina_KDR74081, Galerina_KDR79932	Hortaea_OTA24464, Hortaea_OTA24533, Hortaea_OTA29938, Hortaea_OTA32253, Hortaea_OTA32665, Hortaea_OTA34788, Hortaea_OTA34897, Hortaea_OTA36539	Phialocephala_CZR51500, Phialocephala_CZR51515, Phialocephala_CZR52975, Phialocephala_CZR55613, Phialocephala_CZR55812, Phialocephala_CZR59766, Phialocephala_CZR64187, Phialocephala_CZR65853, Phialocephala_CZR66368, Phialocephala_CZR66372, Phialocephala_CZR67541, Phialocephala_CZR68362	Piloderma_KIM81930	KIK14724		Rachicladosporium_OQN96195, Rachicladosporium_OQO05856, Rachicladosporium_OQO08311, Rachicladosporium_OQO08638, Rachicladosporium_OQO08883, Rachicladosporium_OQO13037	Rhizopogon_OJA20948	Serendipita_KIM29191	Talaromyces_KFX42110, Talaromyces_KFX44237, Talaromyces_KFX44238, Talaromyces_KFX44239	Trichophyton_EZF26411, Trichophyton_EZF26412, Trichophyton_EZF26413, Trichophyton_EZF26414	Tulasnella_KIO30475	Verticillium_CRJ79440, Verticillium_CRJ95449, Verticillium_CRJ95467, Verticillium_CRK16586, Verticillium_CRK27912
OG0000008	Amanita_KIL68560, Amanita_KIL70077	Corynespora_PSN70176	Diplocarpon_PBP16253, Diplocarpon_PBP16440	Exidia_KZV88304, Exidia_KZW04134	Fibularhizoctonia_KZP17290, Fibularhizoctonia_KZP24821	Fusarium_KNB00989, Fusarium_KNB00990, Fusarium_KNB00991	Galerina_KDR81842, Galerina_KDR82493, Galerina_KDR83758	Hortaea_OTA32623, Hortaea_OTA36657	Phialocephala_CZR67279	Piloderma_KIM89970, Piloderma_KIM90780	KIK30673, KIK30952	Puccinia_PLW06084, Puccinia_PLW21551, Puccinia_PLW34566, Puccinia_PLW54870, Puccinia_PLW57807	Rachicladosporium_OQO01039, Rachicladosporium_OQO12610	Rhizopogon_OJA14866, Rhizopogon_OJA18991	Serendipita_KIM22545, Serendipita_KIM27867	Talaromyces_KFX42404	Trichophyton_EZF25470	Tulasnella_KIO26144, Tulasnella_KIO34802	Verticillium_CRK14021, Verticillium_CRK26291	Zygosaccharomyces_GAV49677, Zygosaccharomyces_GAV54590	AF_DN16804_c0_g1_i1, AF_DN24130_c0_g1_i1, AF_DN51128_c6_g2_i1, AF_DN7440_c0_g1_i1, AF_DN84899_c0_g1_i1	AF_DN29168_c0_g1_i1, AF_DN29168_c0_g2_i1, AF_DN29209_c0_g1_i1, AF_DN51128_c5_g1_i1, AF_DN51128_c6_g1_i1, AF_DN70646_c0_g1_i1, AF_DN75709_c0_g1_i1	AS_DN11938_c0_g1_i1, AS_DN52190_c1_g1_i1, AS_DN53864_c3_g1_i1, AS_DN6036_c0_g1_i1	AS_DN103425_c0_g1_i1, AS_DN13148_c0_g1_i1, AS_DN22107_c0_g1_i1, AS_DN38902_c0_g1_i1, AS_DN53864_c1_g1_i1, AS_DN79701_c0_g1_i1	HY_DN31293_c0_g1_i1, HY_DN32074_c0_g1_i1	HY_DN31260_c0_g1_i1, HY_DN39005_c0_g1_i1, HY_DN39005_c6_g1_i1, HY_DN39005_c7_g1_i1, HY_DN39908_c0_g1_i1, HY_DN57893_c0_g1_i1, HY_DN81243_c0_g1_i1
OG0000009	Amanita_KIL68738	Corynespora_PSN68912	Diplocarpon_PBP17114, Diplocarpon_PBP24085	Exidia_KZV92772	Fibularhizoctonia_KZP10654	Fusarium_KNB07369	Galerina_KDR75640	Hortaea_OTA31251, Hortaea_OTA37451	Phialocephala_CZR62438	Piloderma_KIM73888, Piloderma_KIM82579	KIK14355, KIK22710	Puccinia_PLW55597	Rachicladosporium_OQO02639, Rachicladosporium_OQO05501	Rhizopogon_OJA08533, Rhizopogon_OJA09080	Serendipita_KIM31515	Talaromyces_KFX51945	Trichophyton_EZF17187, Trichophyton_EZF17188	Tulasnella_KIO19534	Verticillium_CRK17826, Verticillium_CRK29580	Zygosaccharomyces_GAV47311, Zygosaccharomyces_GAV49981, Zygosaccharomyces_GAV52323, Zygosaccharomyces_GAV54893	AF_DN22568_c0_g1_i1, AF_DN52265_c0_g1_i1, AF_DN67826_c0_g1_i1, AF_DN89813_c0_g1_i1	AF_DN17581_c0_g1_i1, AF_DN40311_c0_g1_i1, AF_DN93429_c0_g1_i1	AS_DN107065_c0_g1_i1, AS_DN12140_c0_g1_i1, AS_DN17129_c0_g1_i1, AS_DN39778_c0_g1_i1, AS_DN4176_c0_g1_i1, AS_DN44870_c0_g1_i1, AS_DN628_c0_g1_i1, AS_DN64731_c0_g1_i1, AS_DN65095_c0_g1_i1, AS_DN78780_c0_g1_i1	AS_DN115660_c0_g1_i1, AS_DN30509_c0_g1_i1, AS_DN33524_c0_g1_i1, AS_DN90549_c0_g1_i1, AS_DN92365_c0_g1_i1, AS_DN94712_c0_g1_i1	HY_DN67669_c0_g1_i1, HY_DN94514_c0_g1_i1	HY_DN105573_c0_g1_i1, HY_DN12217_c0_g1_i1, HY_DN19073_c0_g1_i1, HY_DN20977_c0_g1_i1, HY_DN38958_c5_g3_i1
OG0000010	Amanita_KIL63014, Amanita_KIL67663, Amanita_KIL69038, Amanita_KIL69136	Corynespora_PSN66033, Corynespora_PSN67442	Diplocarpon_PBP21391, Diplocarpon_PBP27976	Exidia_KZV96437, Exidia_KZV99910	Fibularhizoctonia_KZP08352, Fibularhizoctonia_KZP08838	Fusarium_KNB08519, Fusarium_KNB08520, Fusarium_KNB08521, Fusarium_KNB08522, Fusarium_KNB08523	Galerina_KDR74229, Galerina_KDR77600, Galerina_KDR80880	Hortaea_OTA23967	Phialocephala_CZR57150	Piloderma_KIM71153, Piloderma_KIM77417, Piloderma_KIM83507, Piloderma_KIM90196	KIK23824, KIK27974, KIK28921	Puccinia_PLW11199, Puccinia_PLW27742, Puccinia_PLW49705	Rachicladosporium_OQO14473, Rachicladosporium_OQO14798	Rhizopogon_OJA15929, Rhizopogon_OJA21117	Serendipita_KIM22817, Serendipita_KIM26415, Serendipita_KIM29762	Talaromyces_KFX44554, Talaromyces_KFX51324	Trichophyton_EZF23348, Trichophyton_EZF27998	Tulasnella_KIO27036, Tulasnella_KIO27300, Tulasnella_KIO27756	Verticillium_CRK14252, Verticillium_CRK15895, Verticillium_CRK23722, Verticillium_CRK28634	Zygosaccharomyces_GAV47530, Zygosaccharomyces_GAV48091, Zygosaccharomyces_GAV52543, Zygosaccharomyces_GAV53104	AF_DN86179_c0_g1_i1		AS_DN22511_c0_g1_i1	AS_DN18152_c0_g1_i1	HY_DN65845_c0_g1_i1	HY_DN27597_c0_g1_i1
OG0000011	Amanita_KIL65294	Corynespora_PSN59832	Diplocarpon_PBP23796	Exidia_KZV98859	Fibularhizoctonia_KZP19976	Fusarium_KNB05849, Fusarium_KNB05850	Galerina_KDR68396	Hortaea_OTA23060, Hortaea_OTA32294	Phialocephala_CZR53699	Piloderma_KIM70974, Piloderma_KIM72570, Piloderma_KIM73176, Piloderma_KIM74047, Piloderma_KIM76595, Piloderma_KIM78686, Piloderma_KIM81641, Piloderma_KIM81835, Piloderma_KIM91787	KIK29605	Puccinia_PLW10436, Puccinia_PLW56793	Rachicladosporium_OQO03596, Rachicladosporium_OQO04735	Rhizopogon_OJA21137	Serendipita_KIM33155	Talaromyces_KFX41491, Talaromyces_KFX41492	Trichophyton_EZF22877	Tulasnella_KIO19162, Tulasnella_KIO19808	Verticillium_CRJ95929, Verticillium_CRK26290, Verticillium_CRK26683, Verticillium_CRK38574	Zygosaccharomyces_GAV48001, Zygosaccharomyces_GAV53014		AF_DN61056_c0_g1_i1, AF_DN74766_c0_g1_i1	AS_DN115481_c0_g1_i1, AS_DN128865_c0_g1_i1, AS_DN14438_c0_g1_i1, AS_DN87764_c0_g1_i1, AS_DN93916_c0_g1_i1	AS_DN30157_c0_g1_i1, AS_DN74687_c0_g1_i1	HY_DN46578_c0_g1_i1, HY_DN75242_c0_g1_i1	HY_DN28635_c0_g1_i1, HY_DN88444_c0_g1_i1
OG0000012	Amanita_KIL57642, Amanita_KIL63580	Corynespora_PSN62283, Corynespora_PSN69403	Diplocarpon_PBP19639, Diplocarpon_PBP20620	Exidia_KZV90589	Fibularhizoctonia_KZP20715	Fusarium_KNB07012, Fusarium_KNB07316	Galerina_KDR72582	Hortaea_OTA26149, Hortaea_OTA33524, Hortaea_OTA34000, Hortaea_OTA37400	Phialocephala_CZR62391, Phialocephala_CZR63231	Piloderma_KIM80300	KIK21503	Puccinia_PLW05731, Puccinia_PLW25529, Puccinia_PLW33541, Puccinia_PLW36495	Rachicladosporium_OQO02644, Rachicladosporium_OQO05522, Rachicladosporium_OQO05643	Rhizopogon_OJA19639	Serendipita_KIM26616, Serendipita_KIM33559	Talaromyces_KFX47199	Trichophyton_EZF24059, Trichophyton_EZF24060	Tulasnella_KIO27766	Verticillium_CRK14516, Verticillium_CRK27860, Verticillium_CRK29600, Verticillium_CRK33378	Zygosaccharomyces_GAV49652, Zygosaccharomyces_GAV54565
OG0000013	Amanita_KIL65557	Corynespora_PSN73942	Diplocarpon_PBP21812, Diplocarpon_PBP25426	Exidia_KZV79390, Exidia_KZV96687	Fibularhizoctonia_KZP20064	Fusarium_KNA97288, Fusarium_KNA97289, Fusarium_KNA97290	Galerina_KDR69817	Hortaea_OTA23924, Hortaea_OTA39457	Phialocephala_CZR61389	Piloderma_KIM76334, Piloderma_KIM79132, Piloderma_KIM80699, Piloderma_KIM88647, Piloderma_KIM89442	KIK16832	Puccinia_PLW10020, Puccinia_PLW54526	Rachicladosporium_OQO11015, Rachicladosporium_OQO13571	Rhizopogon_OJA12215, Rhizopogon_OJA15597	Serendipita_KIM20187, Serendipita_KIM30554	Talaromyces_KFX47086	Trichophyton_EZF25972	Tulasnella_KIO23225	Verticillium_CRK07998, Verticillium_CRK36641, Verticillium_CRK38201	Zygosaccharomyces_GAV46874, Zygosaccharomyces_GAV51901
OG0000014	Amanita_KIL69833	Corynespora_PSN60842	Diplocarpon_PBP21592, Diplocarpon_PBP26254	Exidia_KZV86955, Exidia_KZV90125	Fibularhizoctonia_KZP12578	Fusarium_KNA94457	Galerina_KDR81696	Hortaea_OTA24207, Hortaea_OTA36245	Phialocephala_CZR65763	Piloderma_KIM73409, Piloderma_KIM87250	KIK30916	Puccinia_PLW19413, Puccinia_PLW58616	Rachicladosporium_OQO04167, Rachicladosporium_OQO06337	Rhizopogon_OJA18424	Serendipita_KIM28681	Talaromyces_KFX49980, Talaromyces_KFX49982	Trichophyton_EZF12314, Trichophyton_EZF12315, Trichophyton_EZF12316, Trichophyton_EZF12317, Trichophyton_EZF12318, Trichophyton_EZF12319, Trichophyton_EZF12320	Tulasnella_KIO32532	Verticillium_CRK30230	Zygosaccharomyces_GAV50023, Zygosaccharomyces_GAV54930
OG0000015	Amanita_KIL60737	Corynespora_PSN74570	Diplocarpon_PBP27500	Exidia_KZV78998, Exidia_KZV92610	Fibularhizoctonia_KZP01984, Fibularhizoctonia_KZP03367, Fibularhizoctonia_KZP04702, Fibularhizoctonia_KZP09741, Fibularhizoctonia_KZP15934, Fibularhizoctonia_KZP20038, Fibularhizoctonia_KZP24383, Fibularhizoctonia_KZP32830, Fibularhizoctonia_KZP33277, Fibularhizoctonia_KZP33487	Fusarium_KNB13119	Galerina_KDR78342	Hortaea_OTA24406, Hortaea_OTA27497	Phialocephala_CZR66057	Piloderma_KIM90022	KIK25249, KIK25587	Puccinia_PLW21385, Puccinia_PLW55096	Rachicladosporium_OQN96182, Rachicladosporium_OQO05866	Rhizopogon_OJA20571	Serendipita_KIM26563	Talaromyces_KFX48597	Trichophyton_EZF26524	Tulasnella_KIO24390	Verticillium_CRJ80455, Verticillium_CRK21415
OG0000016	Amanita_KIL58304	Corynespora_PSN75011	Diplocarpon_PBP22727, Diplocarpon_PBP28724	Exidia_KZV78921, Exidia_KZV78925, Exidia_KZV87849	Fibularhizoctonia_KZP14112	Fusarium_KNA97742	Galerina_KDR74324	Hortaea_OTA31637, Hortaea_OTA34770	Phialocephala_CZR66153	Piloderma_KIM79466	KIK21935	Puccinia_PLW15183, Puccinia_PLW20540, Puccinia_PLW44458, Puccinia_PLW53866	Rachicladosporium_OQO05757, Rachicladosporium_OQO09734	Rhizopogon_OJA07615	Serendipita_KIM21614	Talaromyces_KFX48632	Trichophyton_EZF26447, Trichophyton_EZF26448, Trichophyton_EZF26449, Trichophyton_EZF26450, Trichophyton_EZF26451	Tulasnella_KIO30902	Verticillium_CRK09635, Verticillium_CRK22980	Zygosaccharomyces_GAV49060, Zygosaccharomyces_GAV53969
OG0000017	Amanita_KIL62198	Corynespora_PSN62869	Diplocarpon_PBP19694, Diplocarpon_PBP23126	Exidia_KZV95632	Fibularhizoctonia_KZP30282	Fusarium_KNB13404	Galerina_KDR68737	Hortaea_OTA38632, Hortaea_OTA39982	Phialocephala_CZR57790, Phialocephala_CZR64224	Piloderma_KIM81795	KIK22150	Puccinia_PLW39399, Puccinia_PLW48285	Rachicladosporium_OQO01539, Rachicladosporium_OQO08177	Rhizopogon_OJA10054	Serendipita_KIM19393, Serendipita_KIM19480, Serendipita_KIM21083, Serendipita_KIM22092, Serendipita_KIM22099, Serendipita_KIM23411, Serendipita_KIM31071	Talaromyces_KFX43406	Trichophyton_EZF10196	Tulasnella_KIO28383	Verticillium_CRK16959	Zygosaccharomyces_GAV48630, Zygosaccharomyces_GAV53541
OG0000018	Amanita_KIL68939	Corynespora_PSN68139	Diplocarpon_PBP22787, Diplocarpon_PBP24826	Exidia_KZW00398	Fibularhizoctonia_KZP16740	Fusarium_KNB05565	Galerina_KDR75405	Hortaea_OTA25502, Hortaea_OTA38319	Phialocephala_CZR60084	Piloderma_KIM77656	KIK19177, KIK28122, KIK28132, KIK29529, KIK29680	Puccinia_PLW32719	Rachicladosporium_OQN95953, Rachicladosporium_OQN99897	Rhizopogon_OJA08559, Rhizopogon_OJA08565, Rhizopogon_OJA09060, Rhizopogon_OJA15594, Rhizopogon_OJA15596	Serendipita_KIM21061, Serendipita_KIM24829, Serendipita_KIM28239	Talaromyces_KFX49093	Trichophyton_EZF25826		Verticillium_CRK35603
OG0000019	Amanita_KIL68605	Corynespora_PSN62557	Diplocarpon_PBP20868, Diplocarpon_PBP23048	Exidia_KZV78352, Exidia_KZV78365, Exidia_KZV80310	Fibularhizoctonia_KZP20746	Fusarium_KNB13024	Galerina_KDR81770	Hortaea_OTA20272	Phialocephala_CZR57478	Piloderma_KIM87024	KIK30959	Puccinia_PLW11189, Puccinia_PLW49713	Rachicladosporium_OQN98903, Rachicladosporium_OQO12422	Rhizopogon_OJA14828	Serendipita_KIM24006	Talaromyces_KFX49217	Trichophyton_EZF25926, Trichophyton_EZF25927, Trichophyton_EZF25928, Trichophyton_EZF25929	Tulasnella_KIO26256	Verticillium_CRK28041, Verticillium_CRK30782, Verticillium_CRK41449	Zygosaccharomyces_GAV49084, Zygosaccharomyces_GAV53993
OG0000020	Amanita_KIL67677	Corynespora_PSN75497	Diplocarpon_PBP20941, Diplocarpon_PBP27767	Exidia_KZV97473	Fibularhizoctonia_KZP22727	Fusarium_KNB03783, Fusarium_KNB03784	Galerina_KDR76228	Hortaea_OTA33271, Hortaea_OTA35111	Phialocephala_CZR52394	Piloderma_KIM84106	KIK28984	Puccinia_PLW15686, Puccinia_PLW50385	Rachicladosporium_OQN98366, Rachicladosporium_OQO03813	Rhizopogon_OJA17112	Serendipita_KIM26265	Talaromyces_KFX52441	Trichophyton_EZF11424	Tulasnella_KIO17930, Tulasnella_KIO34265	Verticillium_CRK12085, Verticillium_CRK20360, Verticillium_CRK31112, Verticillium_CRK38329	Zygosaccharomyces_GAV50652, Zygosaccharomyces_GAV55444	AF_DN59449_c0_g1_i1
OG0000021	Amanita_KIL60463, Amanita_KIL65851	Corynespora_PSN62655	Diplocarpon_PBP18723, Diplocarpon_PBP19219	Exidia_KZW01283	Fibularhizoctonia_KZP17988, Fibularhizoctonia_KZP30116	Fusarium_KNB05541	Galerina_KDR75059, Galerina_KDR81042	Hortaea_OTA38584, Hortaea_OTA39826	Phialocephala_CZR57545	Piloderma_KIM77395, Piloderma_KIM91902	KIK22239, KIK27660	Puccinia_PLW47250	Rachicladosporium_OQN98942, Rachicladosporium_OQO12433	Rhizopogon_OJA08017, Rhizopogon_OJA13168	Serendipita_KIM24327, Serendipita_KIM25418	Talaromyces_KFX49235	Trichophyton_EZF25756	Tulasnella_KIO34182	Verticillium_CRK25553	Zygosaccharomyces_GAV48384, Zygosaccharomyces_GAV53399
OG0000022	Amanita_KIL62972	Corynespora_PSN65061	Diplocarpon_PBP19136, Diplocarpon_PBP25831	Exidia_KZV78920, Exidia_KZV78924, Exidia_KZV84978, Exidia_KZV84984, Exidia_KZV87850	Fibularhizoctonia_KZP02913	Fusarium_KNB07766	Galerina_KDR74318	Hortaea_OTA31175, Hortaea_OTA32756	Phialocephala_CZR51246	Piloderma_KIM79511	KIK17817	Puccinia_PLW08176, Puccinia_PLW53745	Rachicladosporium_OQO07706, Rachicladosporium_OQO08824	Rhizopogon_OJA18385	Serendipita_KIM21623	Talaromyces_KFX51878	Trichophyton_EZF25874	Tulasnella_KIO26108	Verticillium_CRK13391, Verticillium_CRK23797, Verticillium_CRK41833	Zygosaccharomyces_GAV48348, Zygosaccharomyces_GAV53363
OG0000023	Amanita_KIL55050, Amanita_KIL71658	Corynespora_PSN62683	Diplocarpon_PBP20015, Diplocarpon_PBP21144	Exidia_KZV93855	Fibularhizoctonia_KZP28991	Fusarium_KNB05938	Galerina_KDR85553	Hortaea_OTA35190, Hortaea_OTA40037	Phialocephala_CZR64415	Piloderma_KIM82172, Piloderma_KIM88692	KIK30082	Puccinia_PLW23840	Rachicladosporium_OQO01519, Rachicladosporium_OQO08195	Rhizopogon_OJA20682	Serendipita_KIM33737	Talaromyces_KFX51031	Trichophyton_EZF26959, Trichophyton_EZF27005, Trichophyton_EZF27006	Tulasnella_KIO28649	Verticillium_CRK33021, Verticillium_CRK35803, Verticillium_CRK41237	Zygosaccharomyces_GAV48746, Zygosaccharomyces_GAV53658
OG0000024	Amanita_KIL68864	Corynespora_PSN62880	Diplocarpon_PBP18724, Diplocarpon_PBP19220	Exidia_KZV89733	Fibularhizoctonia_KZP34164	Fusarium_KNB05947, Fusarium_KNB05948	Galerina_KDR75793	Hortaea_OTA31774, Hortaea_OTA37307	Phialocephala_CZR57548	Piloderma_KIM92089	KIK27064	Puccinia_PLW27253	Rachicladosporium_OQN98897, Rachicladosporium_OQO12416	Rhizopogon_OJA09217	Serendipita_KIM29838	Talaromyces_KFX44779	Trichophyton_EZF10336, Trichophyton_EZF10337, Trichophyton_EZF10338, Trichophyton_EZF10339	Tulasnella_KIO25325	Verticillium_CRJ83250, Verticillium_CRK33035, Verticillium_CRK35793	Zygosaccharomyces_GAV47882, Zygosaccharomyces_GAV52896
OG0000025	Amanita_KIL54034, Amanita_KIL54221, Amanita_KIL54906, Amanita_KIL55273, Amanita_KIL55465, Amanita_KIL55680, Amanita_KIL55783, Amanita_KIL56638, Amanita_KIL56694, Amanita_KIL57464, Amanita_KIL58011, Amanita_KIL58452, Amanita_KIL58856, Amanita_KIL59826, Amanita_KIL60747, Amanita_KIL61228, Amanita_KIL61255, Amanita_KIL61256, Amanita_KIL61774, Amanita_KIL62497, Amanita_KIL62503, Amanita_KIL62508, Ama…									Piloderma_KIM75330
OG0000026	Amanita_KIL70997	Corynespora_PSN69202	Diplocarpon_PBP19618, Diplocarpon_PBP28814	Exidia_KZW02123	Fibularhizoctonia_KZP32242	Fusarium_KNB06916, Fusarium_KNB06917	Galerina_KDR84822	Hortaea_OTA31271, Hortaea_OTA37438	Phialocephala_CZR62393	Piloderma_KIM85511	KIK26587	Puccinia_PLW18251, Puccinia_PLW56573	Rachicladosporium_OQO02634, Rachicladosporium_OQO05495	Rhizopogon_OJA18843	Serendipita_KIM29105	Talaromyces_KFX47197, Talaromyces_KFX47198	Trichophyton_EZF24061	Tulasnella_KIO34472	Verticillium_CRJ96391, Verticillium_CRK33354	Zygosaccharomyces_GAV49921, Zygosaccharomyces_GAV54835
OG0000027	Amanita_KIL69538	Corynespora_PSN60843	Diplocarpon_PBP21591, Diplocarpon_PBP26253	Exidia_KZV88862, Exidia_KZV91584	Fibularhizoctonia_KZP29945	Fusarium_KNA94454, Fusarium_KNA94455	Galerina_KDR81403	Hortaea_OTA24198, Hortaea_OTA36244	Phialocephala_CZR65764	Piloderma_KIM87670			Rachicladosporium_OQO04168, Rachicladosporium_OQO06336	Rhizopogon_OJA11606	Serendipita_KIM30894	Talaromyces_KFX49983	Trichophyton_EZF12310, Trichophyton_EZF12311, Trichophyton_EZF12312, Trichophyton_EZF12313	Tulasnella_KIO32510	Verticillium_CRJ85934, Verticillium_CRK23503	Zygosaccharomyces_GAV46869, Zygosaccharomyces_GAV51896
OG0000028	Amanita_KIL68969	Corynespora_PSN67461	Diplocarpon_PBP18995, Diplocarpon_PBP19780	Exidia_KZW00258	Fibularhizoctonia_KZP19834	Fusarium_KNA99634	Galerina_KDR75930	Hortaea_OTA31606, Hortaea_OTA35347	Phialocephala_CZR61243	Piloderma_KIM83302	KIK11011	Puccinia_PLW05542, Puccinia_PLW39572	Rachicladosporium_OQO01402, Rachicladosporium_OQO10718	Rhizopogon_OJA19297	Serendipita_KIM26941	Talaromyces_KFX42050	Trichophyton_EZF10719, Trichophyton_EZF10720	Tulasnella_KIO32230	Verticillium_CRK25852, Verticillium_CRK36188, Verticillium_CRK36929	Zygosaccharomyces_GAV51291, Zygosaccharomyces_GAV56172
OG0000029	Amanita_KIL68572	Corynespora_PSN62051	Diplocarpon_PBP18333, Diplocarpon_PBP23505	Exidia_KZV90432	Fibularhizoctonia_KZP20875	Fusarium_KNB07201	Galerina_KDR81838	Hortaea_OTA33962, Hortaea_OTA36364	Phialocephala_CZR63347	Piloderma_KIM80811	KIK31172	Puccinia_PLW11333, Puccinia_PLW41889	Rachicladosporium_OQO00109, Rachicladosporium_OQO09484	Rhizopogon_OJA11938	Serendipita_KIM30919	Talaromyces_KFX41698	Trichophyton_EZF12065	Tulasnella_KIO21084	Verticillium_CRK11676, Verticillium_CRK11683, Verticillium_CRK12286, Verticillium_CRK34260	Zygosaccharomyces_GAV46814, Zygosaccharomyces_GAV51839
OG0000030											KIK16378, KIK23447, KIK23450								Verticillium_CRK38378		AF_DN28773_c1_g1_i1	AF_DN21146_c0_g1_i1, AF_DN31420_c0_g1_i1, AF_DN40184_c0_g1_i1, AF_DN42546_c0_g1_i1	AS_DN30106_c0_g1_i1, AS_DN53419_c0_g2_i1, AS_DN5750_c0_g1_i1	AS_DN128036_c0_g1_i1, AS_DN134439_c0_g1_i1, AS_DN135328_c0_g1_i1, AS_DN15702_c0_g1_i1, AS_DN39488_c0_g1_i1, AS_DN48395_c0_g1_i1, AS_DN63132_c0_g1_i1, AS_DN68565_c0_g1_i1	HY_DN33730_c0_g2_i1, HY_DN70040_c0_g1_i1	HY_DN111080_c0_g1_i1, HY_DN28210_c0_g1_i1, HY_DN28210_c0_g2_i1, HY_DN38958_c0_g1_i1, HY_DN67283_c0_g1_i1, HY_DN70324_c0_g1_i1
OG0000031	Amanita_KIL71196	Corynespora_PSN72267	Diplocarpon_PBP18229, Diplocarpon_PBP19116	Exidia_KZV95176	Fibularhizoctonia_KZP24115	Fusarium_KNB05383	Galerina_KDR85035	Hortaea_OTA24116, Hortaea_OTA31892	Phialocephala_CZR58176	Piloderma_KIM71507	KIK22575	Puccinia_PLW16861, Puccinia_PLW40471	Rachicladosporium_OQO06554, Rachicladosporium_OQO10117	Rhizopogon_OJA07572	Serendipita_KIM33768	Talaromyces_KFX50631	Trichophyton_EZF18785	Tulasnella_KIO28646	Verticillium_CRK11919, Verticillium_CRK16566, Verticillium_CRK26353	Zygosaccharomyces_GAV51087, Zygosaccharomyces_GAV55883
OG0000032	Amanita_KIL69745	Corynespora_PSN73766	Diplocarpon_PBP16136, Diplocarpon_PBP16469	Exidia_KZV93367	Fibularhizoctonia_KZP11987	Fusarium_KNB11267	Galerina_KDR81608	Hortaea_OTA22163, Hortaea_OTA37130	Phialocephala_CZR58062	Piloderma_KIM87074	KIK31212	Puccinia_PLW25601, Puccinia_PLW34719	Rachicladosporium_OQO11115, Rachicladosporium_OQO13481	Rhizopogon_OJA19055	Serendipita_KIM33129	Talaromyces_KFX48575	Trichophyton_EZF26091, Trichophyton_EZF26092, Trichophyton_EZF26093	Tulasnella_KIO34583	Verticillium_CRK16212	Zygosaccharomyces_GAV50336, Zygosaccharomyces_GAV55242
OG0000033	Amanita_KIL68406	Corynespora_PSN71871	Diplocarpon_PBP16076, Diplocarpon_PBP21752	Exidia_KZV79698, Exidia_KZV83322, Exidia_KZW00387	Fibularhizoctonia_KZP16711	Fusarium_KNB17942	Galerina_KDR77354	Hortaea_OTA23155	Phialocephala_CZR63701	Piloderma_KIM92428	KIK29473	Puccinia_PLW17255, Puccinia_PLW55860	Rachicladosporium_OQN95887, Rachicladosporium_OQO10483	Rhizopogon_OJA16525	Serendipita_KIM34409	Talaromyces_KFX44647	Trichophyton_EZF24694	Tulasnella_KIO27613	Verticillium_CRK32817, Verticillium_CRK38898	Zygosaccharomyces_GAV47753, Zygosaccharomyces_GAV52767
OG0000034	Amanita_KIL67537	Corynespora_PSN67756	Diplocarpon_PBP26559, Diplocarpon_PBP28597	Exidia_KZV97485	Fibularhizoctonia_KZP25207	Fusarium_KNA97573	Galerina_KDR75294, Galerina_KDR78865	Hortaea_OTA14486, Hortaea_OTA22538	Phialocephala_CZR54382	Piloderma_KIM84071	KIK24109	Puccinia_PLW11478, Puccinia_PLW45061	Rachicladosporium_OQN97492, Rachicladosporium_OQO03307		Serendipita_KIM33467	Talaromyces_KFX43493	Trichophyton_EZF10444	Tulasnella_KIO34309	Verticillium_CRK17868	Zygosaccharomyces_GAV46891, Zygosaccharomyces_GAV47849, Zygosaccharomyces_GAV51918, Zygosaccharomyces_GAV52863
OG0000035	Amanita_KIL67567	Corynespora_PSN64501	Diplocarpon_PBP15337, Diplocarpon_PBP19978	Exidia_KZV84641	Fibularhizoctonia_KZP23784	Fusarium_KNB01895	Galerina_KDR76208		Phialocephala_CZR60594	Piloderma_KIM84869	KIK11185, KIK22617	Puccinia_PLW29185, Puccinia_PLW54283	Rachicladosporium_OQN99859, Rachicladosporium_OQO04060	Rhizopogon_OJA13392	Serendipita_KIM33505	Talaromyces_KFX47418	Trichophyton_EZF19725	Tulasnella_KIO34690	Verticillium_CRK23166, Verticillium_CRK27879, Verticillium_CRK33726, Verticillium_CRK33910	Zygosaccharomyces_GAV46681, Zygosaccharomyces_GAV51706
OG0000036	Amanita_KIL65287	Corynespora_PSN70033	Diplocarpon_PBP17610, Diplocarpon_PBP24450	Exidia_KZV96308	Fibularhizoctonia_KZP06270, Fibularhizoctonia_KZP31887	Fusarium_KNA99020	Galerina_KDR73184	Hortaea_OTA30320, Hortaea_OTA36070	Phialocephala_CZR58876	Piloderma_KIM78625	KIK26136	Puccinia_PLW21473, Puccinia_PLW58856	Rachicladosporium_OQN96595, Rachicladosporium_OQO00595	Rhizopogon_OJA20695	Serendipita_KIM31188	Talaromyces_KFX43438	Trichophyton_EZF10226	Tulasnella_KIO34170	Verticillium_CRK30801, Verticillium_CRK30803	Zygosaccharomyces_GAV48300, Zygosaccharomyces_GAV53316
OG0000037	Amanita_KIL71603	Corynespora_PSN69893	Diplocarpon_PBP22169, Diplocarpon_PBP26287	Exidia_KZV84292, Exidia_KZV84502	Fibularhizoctonia_KZP28945	Fusarium_KNA95715	Galerina_KDR85635	Hortaea_OTA25115, Hortaea_OTA32145	Phialocephala_CZR56003	Piloderma_KIM88757	KIK30101		Rachicladosporium_OQN96131, Rachicladosporium_OQO12709	Rhizopogon_OJA15961	Serendipita_KIM22865	Talaromyces_KFX52302	Trichophyton_EZF24339	Tulasnella_KIO33368	Verticillium_CRK15407, Verticillium_CRK17069, Verticillium_CRK40941	Zygosaccharomyces_GAV50614, Zygosaccharomyces_GAV55406
OG0000038	Amanita_KIL68054	Corynespora_PSN60375	Diplocarpon_PBP22848, Diplocarpon_PBP24553	Exidia_KZW04216	Fibularhizoctonia_KZP32971	Fusarium_KNA96283	Galerina_KDR83660	Hortaea_OTA25432, Hortaea_OTA35721	Phialocephala_CZR51228	Piloderma_KIM90885	KIK30455	Puccinia_PLW10647, Puccinia_PLW54596	Rachicladosporium_OQO07654, Rachicladosporium_OQO08876	Rhizopogon_OJA13830	Serendipita_KIM25245	Talaromyces_KFX46166	Trichophyton_EZF13110	Tulasnella_KIO32767	Verticillium_CRK14397, Verticillium_CRK31179	Zygosaccharomyces_GAV49728, Zygosaccharomyces_GAV54640
OG0000039	Amanita_KIL68287	Corynespora_PSN68442	Diplocarpon_PBP23810	Exidia_KZW04089	Fibularhizoctonia_KZP12093	Fusarium_KNB15326, Fusarium_KNB15327	Galerina_KDR83407	Hortaea_OTA16036, Hortaea_OTA25503	Phialocephala_CZR53649	Piloderma_KIM83752	KIK30769	Puccinia_PLW52505	Rachicladosporium_OQN99554, Rachicladosporium_OQO00057	Rhizopogon_OJA15289	Serendipita_KIM30907	Talaromyces_KFX43716, Talaromyces_KFX43717	Trichophyton_EZF22892	Tulasnella_KIO25082	Verticillium_CRK11880, Verticillium_CRK37968	Zygosaccharomyces_GAV49430, Zygosaccharomyces_GAV54340
OG0000040	Amanita_KIL67766	Corynespora_PSN69285	Diplocarpon_PBP15587, Diplocarpon_PBP16332, Diplocarpon_PBP24108	Exidia_KZV88919	Fibularhizoctonia_KZP13936	Fusarium_KNB00745	Galerina_KDR78597, Galerina_KDR82549		Phialocephala_CZR62507	Piloderma_KIM74814, Piloderma_KIM85635	KIK14103	Puccinia_PLW09537, Puccinia_PLW35523	Rachicladosporium_OQO02690, Rachicladosporium_OQO05558	Rhizopogon_OJA11899	Serendipita_KIM30105	Talaromyces_KFX44421	Trichophyton_EZF24518	Tulasnella_KIO29284	Verticillium_CRK26274	Zygosaccharomyces_GAV46936, Zygosaccharomyces_GAV51959
OG0000041	Amanita_KIL69348	Corynespora_PSN60562	Diplocarpon_PBP18499, Diplocarpon_PBP28243		Fibularhizoctonia_KZP16581	Fusarium_KNA93855, Fusarium_KNA93856	Galerina_KDR80629	Hortaea_OTA27842, Hortaea_OTA35710	Phialocephala_CZR50715	Piloderma_KIM90525	KIK19494	Puccinia_PLW24857	Rachicladosporium_OQO07544, Rachicladosporium_OQO09079	Rhizopogon_OJA09545	Serendipita_KIM26277	Talaromyces_KFX46133	Trichophyton_EZF13870	Tulasnella_KIO21032	Verticillium_CRK20047, Verticillium_CRK41030	Zygosaccharomyces_GAV50289, Zygosaccharomyces_GAV55195
OG0000042	Amanita_KIL63537	Corynespora_PSN66731		Exidia_KZV85439	Fibularhizoctonia_KZP17491	Fusarium_KNB11055	Galerina_KDR68387	Hortaea_OTA26309	Phialocephala_CZR53868	Piloderma_KIM78235	KIK28262	Puccinia_PLW19471, Puccinia_PLW53753	Rachicladosporium_OQN95421, Rachicladosporium_OQO10872	Rhizopogon_OJA09484	Serendipita_KIM34059	Talaromyces_KFX44537	Trichophyton_EZF28014, Trichophyton_EZF28015, Trichophyton_EZF28016	Tulasnella_KIO18265	Verticillium_CRK17436, Verticillium_CRK17438	Zygosaccharomyces_GAV51520, Zygosaccharomyces_GAV56401
OG0000043	Amanita_KIL61026	Corynespora_PSN61750	Diplocarpon_PBP20477, Diplocarpon_PBP21328	Exidia_KZW03610	Fibularhizoctonia_KZP22622	Fusarium_KNB13230	Galerina_KDR78706	Hortaea_OTA22597, Hortaea_OTA24029	Phialocephala_CZR53289	Piloderma_KIM85084	KIK12198, KIK25001	Puccinia_PLW43121	Rachicladosporium_OQO04811, Rachicladosporium_OQO11986	Rhizopogon_OJA16773	Serendipita_KIM20216, Serendipita_KIM29754	Talaromyces_KFX50950	Trichophyton_EZF21947	Tulasnella_KIO17184		Zygosaccharomyces_GAV50909, Zygosaccharomyces_GAV55702
OG0000044	Amanita_KIL70316	Corynespora_PSN64696	Diplocarpon_PBP18300, Diplocarpon_PBP20915	Exidia_KZV94230	Fibularhizoctonia_KZP06724	Fusarium_KNB13279	Galerina_KDR84045	Hortaea_OTA34809, Hortaea_OTA39654	Phialocephala_CZR58112	Piloderma_KIM91252	KIK29070	Puccinia_PLW22824	Rachicladosporium_OQN99165, Rachicladosporium_OQO11703	Rhizopogon_OJA09579	Serendipita_KIM29575		Trichophyton_EZF10567	Tulasnella_KIO29475	Verticillium_CRK24735, Verticillium_CRK35856	Zygosaccharomyces_GAV51109, Zygosaccharomyces_GAV55905
OG0000045	Amanita_KIL67531	Corynespora_PSN72837	Diplocarpon_PBP20616	Exidia_KZV97478	Fibularhizoctonia_KZP25219	Fusarium_KNB06913, Fusarium_KNB06914, Fusarium_KNB06915	Galerina_KDR78872		Phialocephala_CZR63461	Piloderma_KIM73283	KIK19693	Puccinia_PLW07987, Puccinia_PLW57954	Rachicladosporium_OQO00277, Rachicladosporium_OQO09329	Rhizopogon_OJA12418	Serendipita_KIM33468	Talaromyces_KFX45196, Talaromyces_KFX45197	Trichophyton_EZF13297	Tulasnella_KIO23373	Verticillium_CRK27850, Verticillium_CRK27855
OG0000046		Corynespora_PSN64112																			AF_DN25519_c0_g1_i1, AF_DN28034_c0_g1_i1, AF_DN28181_c0_g1_i1, AF_DN35443_c0_g1_i1, AF_DN37311_c0_g1_i1, AF_DN69677_c0_g1_i1, AF_DN75726_c0_g1_i1, AF_DN9556_c0_g1_i1		AS_DN34059_c0_g1_i1, AS_DN48883_c0_g1_i1, AS_DN4992_c0_g1_i1, AS_DN60301_c0_g1_i1, AS_DN6047_c0_g1_i1, AS_DN75062_c0_g1_i1, AS_DN78197_c0_g1_i1, AS_DN94918_c0_g1_i1		HY_DN105559_c0_g1_i1, HY_DN11360_c0_g1_i1, HY_DN17478_c0_g1_i1, HY_DN29840_c0_g1_i1, HY_DN6954_c0_g1_i1, HY_DN91654_c0_g1_i1, HY_DN98824_c0_g1_i1
OG0000047		Corynespora_PSN63317	Diplocarpon_PBP28091	Exidia_KZW03647	Fibularhizoctonia_KZP31342	Fusarium_KNA94226	Galerina_KDR84994	Hortaea_OTA14779, Hortaea_OTA23506	Phialocephala_CZR53915	Piloderma_KIM85210	KIK28545	Puccinia_PLW21132, Puccinia_PLW58473	Rachicladosporium_OQO04219, Rachicladosporium_OQO06292		Serendipita_KIM25077	Talaromyces_KFX45894	Trichophyton_EZF12515	Tulasnella_KIO17860	Verticillium_CRK17694, Verticillium_CRK27118	Zygosaccharomyces_GAV50992, Zygosaccharomyces_GAV55786			AS_DN75724_c0_g1_i1
OG0000048	Amanita_KIL71310	Corynespora_PSN60301	Diplocarpon_PBP23779	Exidia_KZV98995	Fibularhizoctonia_KZP06667, Fibularhizoctonia_KZP15632	Fusarium_KNB05867	Galerina_KDR85904	Hortaea_OTA32493, Hortaea_OTA36960	Phialocephala_CZR53673	Piloderma_KIM82288	KIK29871	Puccinia_PLW07016, Puccinia_PLW47384	Rachicladosporium_OQN99653, Rachicladosporium_OQN99955		Serendipita_KIM32238	Talaromyces_KFX42035	Trichophyton_EZF22919	Tulasnella_KIO31780		Zygosaccharomyces_GAV49671, Zygosaccharomyces_GAV54584
OG0000049	Amanita_KIL60467	Corynespora_PSN72662	Diplocarpon_PBP21425	Exidia_KZV90063	Fibularhizoctonia_KZP10715	Fusarium_KNB02272	Galerina_KDR75519	Hortaea_OTA33435, Hortaea_OTA38739	Phialocephala_CZR53341			Puccinia_PLW06506, Puccinia_PLW28129	Rachicladosporium_OQO01869, Rachicladosporium_OQO11795	Rhizopogon_OJA19415	Serendipita_KIM24657	Talaromyces_KFX52732	Trichophyton_EZF25318	Tulasnella_KIO29024	Verticillium_CRK14522, Verticillium_CRK26838
OG0000050	Amanita_KIL55360																	Tulasnella_KIO22096	Verticillium_CRJ94303		AF_DN109577_c0_g1_i1, AF_DN24779_c1_g1_i1, AF_DN26781_c0_g1_i1, AF_DN61344_c0_g1_i1, AF_DN88579_c0_g1_i1	AF_DN17258_c0_g1_i1, AF_DN75854_c0_g1_i1	AS_DN120076_c0_g1_i1, AS_DN12833_c0_g1_i1, AS_DN135299_c0_g1_i1, AS_DN75918_c0_g1_i1	AS_DN66991_c0_g1_i1, AS_DN95460_c0_g1_i1	HY_DN106570_c0_g1_i1, HY_DN13229_c0_g1_i1, HY_DN47451_c0_g1_i1	HY_DN107323_c0_g1_i1, HY_DN88489_c0_g1_i1
OG0000051	Amanita_KIL71808		Diplocarpon_PBP18496, Diplocarpon_PBP24197	Exidia_KZV83808	Fibularhizoctonia_KZP04492		Galerina_KDR85325	Hortaea_OTA34687, Hortaea_OTA36183	Phialocephala_CZR59308	Piloderma_KIM75355	KIK30374	Puccinia_PLW04934, Puccinia_PLW17315, Puccinia_PLW47089		Rhizopogon_OJA16213	Serendipita_KIM21533	Talaromyces_KFX43491		Tulasnella_KIO30843		Zygosaccharomyces_GAV49245, Zygosaccharomyces_GAV54154
OG0000052		Corynespora_PSN62687, Corynespora_PSN65468, Corynespora_PSN66514, Corynespora_PSN70325				Fusarium_KNB09251, Fusarium_KNB20153		Hortaea_OTA35962	Phialocephala_CZR55729, Phialocephala_CZR59013, Phialocephala_CZR59496, Phialocephala_CZR65814							Talaromyces_KFX53376	Trichophyton_EZF16568		Verticillium_CRK31949, Verticillium_CRK33121, Verticillium_CRK35315		AF_DN97846_c0_g1_i1		AS_DN127226_c0_g1_i1		HY_DN98711_c0_g1_i1
OG0000053	Amanita_KIL67956		Diplocarpon_PBP22503, Diplocarpon_PBP24538	Exidia_KZV86142	Fibularhizoctonia_KZP05231	Fusarium_KNB09738	Galerina_KDR82593		Phialocephala_CZR61979	Piloderma_KIM89154	KIK26708	Puccinia_PLW25014		Rhizopogon_OJA09633	Serendipita_KIM29770			Tulasnella_KIO23852	Verticillium_CRK26334	Zygosaccharomyces_GAV50196, Zygosaccharomyces_GAV55101			AS_DN131065_c0_g1_i1
OG0000054	Amanita_KIL68303		Diplocarpon_PBP17327, Diplocarpon_PBP25850	Exidia_KZW04426	Fibularhizoctonia_KZP24656		Galerina_KDR83326	Hortaea_OTA32761	Phialocephala_CZR51119	Piloderma_KIM91051	KIK30518	Puccinia_PLW15343	Rachicladosporium_OQO07316, Rachicladosporium_OQO13144	Rhizopogon_OJA15274	Serendipita_KIM29634		Trichophyton_EZF25893	Tulasnella_KIO30216
OG0000055			Diplocarpon_PBP17816, Diplocarpon_PBP19069	Exidia_KZW01246	Fibularhizoctonia_KZP34589	Fusarium_KNB15181		Hortaea_OTA28175, Hortaea_OTA35740	Phialocephala_CZR53086	Piloderma_KIM75450	KIK22209		Rachicladosporium_OQO07616, Rachicladosporium_OQO08944	Rhizopogon_OJA14641	Serendipita_KIM30721				Verticillium_CRK21207	Zygosaccharomyces_GAV50428, Zygosaccharomyces_GAV55335
OG0000056	Amanita_KIL67484						Galerina_KDR65651, Galerina_KDR68993, Galerina_KDR68995, Galerina_KDR69766, Galerina_KDR71817, Galerina_KDR73014, Galerina_KDR73241, Galerina_KDR74221, Galerina_KDR74700, Galerina_KDR74708, Galerina_KDR74922, Galerina_KDR76519, Galerina_KDR79589, Galerina_KDR80291, Galerina_KDR82263
OG0000057					Fibularhizoctonia_KZP07612, Fibularhizoctonia_KZP12313		Galerina_KDR80470				KIK14826, KIK15328, KIK23344, KIK27859, KIK27891, KIK27895, KIK27898, KIK27900, KIK27915			Rhizopogon_OJA08386, Rhizopogon_OJA15663, Rhizopogon_OJA17536, Rhizopogon_OJA17866
OG0000058	Amanita_KIL67490		Diplocarpon_PBP16821, Diplocarpon_PBP21913	Exidia_KZW02857	Fibularhizoctonia_KZP27326, Fibularhizoctonia_KZP27333		Galerina_KDR76394		Phialocephala_CZR63287	Piloderma_KIM84399	KIK25071	Puccinia_PLW07484, Puccinia_PLW37573		Rhizopogon_OJA09774	Serendipita_KIM33276			Tulasnella_KIO34688
OG0000059	Amanita_KIL64756			Exidia_KZV81668, Exidia_KZV83084	Fibularhizoctonia_KZP07560, Fibularhizoctonia_KZP21968			Hortaea_OTA32829, Hortaea_OTA38837	Phialocephala_CZR52782	Piloderma_KIM77032		Puccinia_PLW12306, Puccinia_PLW55637	Rachicladosporium_OQO08492, Rachicladosporium_OQO12936		Serendipita_KIM28833			Tulasnella_KIO29160
OG0000060	Amanita_KIL62567			Exidia_KZV94688	Fibularhizoctonia_KZP16544, Fibularhizoctonia_KZP19866		Galerina_KDR75142, Galerina_KDR75143			Piloderma_KIM83327	KIK19810				Serendipita_KIM19842, Serendipita_KIM26409, Serendipita_KIM31773			Tulasnella_KIO26125, Tulasnella_KIO26715								HY_DN109299_c0_g1_i1
OG0000061	Amanita_KIL67963	Corynespora_PSN73965	Diplocarpon_PBP16626, Diplocarpon_PBP24206			Fusarium_KNA97481		Hortaea_OTA39496		Piloderma_KIM89464			Rachicladosporium_OQO11051, Rachicladosporium_OQO13529			Talaromyces_KFX46918	Trichophyton_EZF14814	Tulasnella_KIO33006	Verticillium_CRK32465
OG0000062				Exidia_KZV81463		Fusarium_KNB04379, Fusarium_KNB04714, Fusarium_KNB06497, Fusarium_KNB06638, Fusarium_KNB13336, Fusarium_KNB18939											Trichophyton_EZF25552	Tulasnella_KIO22451	Verticillium_CRK16607, Verticillium_CRK17233, Verticillium_CRK25980
OG0000063						Fusarium_KNB19166			Phialocephala_CZR54564, Phialocephala_CZR60314, Phialocephala_CZR66898, Phialocephala_CZR67409				Rachicladosporium_OQO07646			Talaromyces_KFX46699, Talaromyces_KFX46700, Talaromyces_KFX46701, Talaromyces_KFX49880	Trichophyton_EZF22615, Trichophyton_EZF24498
OG0000064							Galerina_KDR66877, Galerina_KDR71041, Galerina_KDR71046, Galerina_KDR71103, Galerina_KDR71112, Galerina_KDR71128, Galerina_KDR71140, Galerina_KDR73825, Galerina_KDR74973, Galerina_KDR84308, Galerina_KDR85865, Galerina_KDR85866
OG0000065		Corynespora_PSN59880				Fusarium_KNA96089		Hortaea_OTA29801	Phialocephala_CZR58920			Puccinia_PLW19204, Puccinia_PLW44747	Rachicladosporium_OQO03540, Rachicladosporium_OQO04469			Talaromyces_KFX43662	Trichophyton_EZF22495		Verticillium_CRK37912
OG0000066	Amanita_KIL69675			Exidia_KZV86561, Exidia_KZV90398	Fibularhizoctonia_KZP24799		Galerina_KDR81536			Piloderma_KIM80757	KIK23401			Rhizopogon_OJA12231	Serendipita_KIM29020			Tulasnella_KIO28158
OG0000067	Amanita_KIL60546, Amanita_KIL65460, Amanita_KIL68793				Fibularhizoctonia_KZP03977, Fibularhizoctonia_KZP08984, Fibularhizoctonia_KZP18441, Fibularhizoctonia_KZP31106, Fibularhizoctonia_KZP32067		Galerina_KDR76677			Piloderma_KIM76811
OG0000068		Corynespora_PSN71601	Diplocarpon_PBP16763			Fusarium_KNB05436										Talaromyces_KFX48355	Trichophyton_EZF22442	Tulasnella_KIO29324	Verticillium_CRK16573, Verticillium_CRK16794	Zygosaccharomyces_GAV50656
OG0000069														Rhizopogon_OJA14960		Talaromyces_KFX46297			Verticillium_CRK16622	Zygosaccharomyces_GAV46590, Zygosaccharomyces_GAV47620, Zygosaccharomyces_GAV50152, Zygosaccharomyces_GAV51615, Zygosaccharomyces_GAV52634, Zygosaccharomyces_GAV55058
OG0000070	Amanita_KIL67453									Piloderma_KIM84778	KIK28906				Serendipita_KIM20430, Serendipita_KIM28647			Tulasnella_KIO34358		Zygosaccharomyces_GAV46583, Zygosaccharomyces_GAV51608
OG0000071	Amanita_KIL64390				Fibularhizoctonia_KZP29914, Fibularhizoctonia_KZP30812	Fusarium_KNB13018	Galerina_KDR65734			Piloderma_KIM74837, Piloderma_KIM91666				Rhizopogon_OJA15476
OG0000072				Exidia_KZV80242, Exidia_KZV86454, Exidia_KZV86460, Exidia_KZV86462, Exidia_KZV89205, Exidia_KZV89211, Exidia_KZV99519, Exidia_KZV99996
OG0000073		Corynespora_PSN75303				Fusarium_KNA98239		Hortaea_OTA24720	Phialocephala_CZR50532, Phialocephala_CZR59487, Phialocephala_CZR68337				Rachicladosporium_OQO05339
OG0000074			Diplocarpon_PBP26039					Hortaea_OTA35173, Hortaea_OTA39933					Rachicladosporium_OQO01598, Rachicladosporium_OQO08124			Talaromyces_KFX41652	Trichophyton_EZF10074
OG0000075	Amanita_KIL68667			Exidia_KZV91614			Galerina_KDR81364			Piloderma_KIM80937				Rhizopogon_OJA08223	Serendipita_KIM23980
OG0000076	Amanita_KIL63513				Fibularhizoctonia_KZP15944		Galerina_KDR72591			Piloderma_KIM85726	KIK24387			Rhizopogon_OJA17492
OG0000077				Exidia_KZV94281	Fibularhizoctonia_KZP06528, Fibularhizoctonia_KZP10920, Fibularhizoctonia_KZP11758					Piloderma_KIM78761	KIK16786
OG0000078									Phialocephala_CZR52784, Phialocephala_CZR66269				Rachicladosporium_OQO08443, Rachicladosporium_OQO12985				Trichophyton_EZF16356		Verticillium_CRK11869
OG0000079									Phialocephala_CZR60755, Phialocephala_CZR62716, Phialocephala_CZR65060, Phialocephala_CZR66777, Phialocephala_CZR68305							Talaromyces_KFX46527
OG0000080										Piloderma_KIM71501, Piloderma_KIM73078, Piloderma_KIM80280, Piloderma_KIM86975, Piloderma_KIM88079, Piloderma_KIM88269
OG0000081														Rhizopogon_OJA10090, Rhizopogon_OJA11481, Rhizopogon_OJA14531, Rhizopogon_OJA15095, Rhizopogon_OJA15841, Rhizopogon_OJA16430
OG0000082																Talaromyces_KFX48679, Talaromyces_KFX48680, Talaromyces_KFX48681, Talaromyces_KFX48682	Trichophyton_EZF26957, Trichophyton_EZF26958
OG0000083	Amanita_KIL70054			Exidia_KZV85521, Exidia_KZV92895			Galerina_KDR73607						Rachicladosporium_OQO06926
OG0000084		Corynespora_PSN67349	Diplocarpon_PBP20656				Galerina_KDR85058		Phialocephala_CZR61138						Serendipita_KIM32711
OG0000085					Fibularhizoctonia_KZP03485	Fusarium_KNB07697			Phialocephala_CZR59369, Phialocephala_CZR66421										Verticillium_CRJ79392
OG0000086						Fusarium_KNB16253, Fusarium_KNB16919			Phialocephala_CZR58258							Talaromyces_KFX50553, Talaromyces_KFX52833
OG0000087														Rhizopogon_OJA08339, Rhizopogon_OJA12840, Rhizopogon_OJA13268, Rhizopogon_OJA20096, Rhizopogon_OJA20376
OG0000088	Amanita_KIL67162				Fibularhizoctonia_KZP08725				Phialocephala_CZR67994		KIK30997
OG0000089			Diplocarpon_PBP22338, Diplocarpon_PBP24780						Phialocephala_CZR62337, Phialocephala_CZR62611
OG0000090			Diplocarpon_PBP18666														Trichophyton_EZF26155		Verticillium_CRK27102, Verticillium_CRK27105
OG0000091				Exidia_KZV80322, Exidia_KZV84586, Exidia_KZV84590, Exidia_KZV84595
OG0000092					Fibularhizoctonia_KZP10859, Fibularhizoctonia_KZP17806, Fibularhizoctonia_KZP17818, Fibularhizoctonia_KZP17839
OG0000093						Fusarium_KNB16666, Fusarium_KNB17474, Fusarium_KNB17867, Fusarium_KNB18375
OG0000094						Fusarium_KNB01797			Phialocephala_CZR60678, Phialocephala_CZR61946, Phialocephala_CZR68458
OG0000095						Fusarium_KNB14797			Phialocephala_CZR68541											Zygosaccharomyces_GAV49969, Zygosaccharomyces_GAV54881
OG0000096							Galerina_KDR82096			Piloderma_KIM74520	KIK15300, KIK25629
OG0000097								Hortaea_OTA29093, Hortaea_OTA30116					Rachicladosporium_OQO06682, Rachicladosporium_OQO10076
OG0000098										Piloderma_KIM72766, Piloderma_KIM73219, Piloderma_KIM83101, Piloderma_KIM91274
OG0000099											KIK16633				Serendipita_KIM22018, Serendipita_KIM30634		Trichophyton_EZF26278
OG0000100												Puccinia_PLW13654, Puccinia_PLW13655, Puccinia_PLW49545, Puccinia_PLW49546
OG0000101			Diplocarpon_PBP28158						Phialocephala_CZR53865							Talaromyces_KFX44954
OG0000102				Exidia_KZV78268, Exidia_KZV93587, Exidia_KZW03356
OG0000103				Exidia_KZW03821								Puccinia_PLW10528, Puccinia_PLW53681
OG0000104					Fibularhizoctonia_KZP20848		Galerina_KDR81399			Piloderma_KIM80840
OG0000105						Fusarium_KNA95276													Verticillium_CRK19215, Verticillium_CRK24888
OG0000106						Fusarium_KNB13683, Fusarium_KNB13684, Fusarium_KNB15647
OG0000107							Galerina_KDR86051, Galerina_KDR86060, Galerina_KDR86063
OG0000108										Piloderma_KIM76317, Piloderma_KIM80686, Piloderma_KIM81035
OG0000109											KIK14356, KIK15137, KIK18744
OG0000110												Puccinia_PLW27491, Puccinia_PLW38400, Puccinia_PLW55315
OG0000111													Rachicladosporium_OQO10217, Rachicladosporium_OQO14558	Rhizopogon_OJA07605
OG0000112																					AF_DN44010_c0_g1_i1		AS_DN70024_c0_g1_i1		HY_DN92023_c0_g1_i1
OG0000113																					AF_DN44462_c0_g1_i1, AF_DN60284_c0_g1_i1		AS_DN102408_c0_g1_i1
OG0000114																					AF_DN35282_c0_g1_i1		AS_DN45794_c0_g1_i1		HY_DN22204_c0_g1_i1
OG0000115																					AF_DN44631_c1_g1_i1		AS_DN120983_c0_g1_i1		HY_DN29347_c0_g1_i1
OG0000116	Amanita_KIL69121, Amanita_KIL69122
OG0000117	Amanita_KIL62696										KIK26002
OG0000118	Amanita_KIL58587			Exidia_KZW01531
OG0000119				Exidia_KZV91941, Exidia_KZV91942
OG0000120				Exidia_KZV81239, Exidia_KZV94539
OG0000121				Exidia_KZV84513, Exidia_KZV84514
OG0000122					Fibularhizoctonia_KZP15174, Fibularhizoctonia_KZP29460
OG0000123					Fibularhizoctonia_KZP25256									Rhizopogon_OJA11036
OG0000124					Fibularhizoctonia_KZP20478, Fibularhizoctonia_KZP22234
OG0000125						Fusarium_KNB17823, Fusarium_KNB18336
OG0000126						Fusarium_KNB13844, Fusarium_KNB15516
OG0000127							Galerina_KDR85251			Piloderma_KIM84651
OG0000128							Galerina_KDR70074, Galerina_KDR70075
OG0000129								Hortaea_OTA24575, Hortaea_OTA25001
OG0000130										Piloderma_KIM72858, Piloderma_KIM76927
OG0000131												Puccinia_PLW21865, Puccinia_PLW57371
OG0000132												Puccinia_PLW11715, Puccinia_PLW57136
OG0000133												Puccinia_PLW17053, Puccinia_PLW56189
OG0000134												Puccinia_PLW21746, Puccinia_PLW55244
OG0000135												Puccinia_PLW16800, Puccinia_PLW54614
OG0000136												Puccinia_PLW10600, Puccinia_PLW53555
OG0000137												Puccinia_PLW17697, Puccinia_PLW53413
OG0000138												Puccinia_PLW13631, Puccinia_PLW49542
OG0000139												Puccinia_PLW18763, Puccinia_PLW46181
OG0000140													Rachicladosporium_OQO01605, Rachicladosporium_OQO08115
OG0000141													Rachicladosporium_OQO01604, Rachicladosporium_OQO08116
OG0000142													Rachicladosporium_OQO04214, Rachicladosporium_OQO06297
OG0000143														Rhizopogon_OJA18435				Tulasnella_KIO22184
OG0000144														Rhizopogon_OJA14244				Tulasnella_KIO23631
OG0000145														Rhizopogon_OJA08551, Rhizopogon_OJA12607
OG0000146														Rhizopogon_OJA09321, Rhizopogon_OJA11781
OG0000147															Serendipita_KIM30505			Tulasnella_KIO27247
OG0000148																	Trichophyton_EZF12276, Trichophyton_EZF12328
OG0000149																		Tulasnella_KIO15544, Tulasnella_KIO23605
OG0000150																			Verticillium_CRK17804, Verticillium_CRK29631
OG0000151																			Verticillium_CRK19975, Verticillium_CRK20295
OG0000152																			Verticillium_CRK32063, Verticillium_CRK37787
OG0000153																				Zygosaccharomyces_GAV48750, Zygosaccharomyces_GAV53663
OG0000154																				Zygosaccharomyces_GAV49293, Zygosaccharomyces_GAV54202
OG0000155																				Zygosaccharomyces_GAV49415, Zygosaccharomyces_GAV54324
OG0000156																				Zygosaccharomyces_GAV50137, Zygosaccharomyces_GAV55044
OG0000157																				Zygosaccharomyces_GAV50781, Zygosaccharomyces_GAV55572
OG0000158																				Zygosaccharomyces_GAV51353, Zygosaccharomyces_GAV56236
OG0000159																				Zygosaccharomyces_GAV51476, Zygosaccharomyces_GAV56358
OG0000160																				Zygosaccharomyces_GAV48336, Zygosaccharomyces_GAV53351
OG0000161																					AF_DN51128_c2_g1_i1					HY_DN87076_c0_g1_i1
OG0000162																					AF_DN27491_c0_g1_i1		AS_DN24846_c0_g1_i1
OG0000163																						AF_DN27224_c0_g1_i1				HY_DN106020_c0_g1_i1
OG0000164																							AS_DN45104_c0_g1_i1		HY_DN111135_c0_g1_i1
