# Supplementary material for: Fungal communities represent the majority of root-specific transcripts in the transcriptomes of Agave plants grown in semiarid regions
Source: PeerJ. 2022 May 2;10:e13252. doi: 10.7717/peerj.13252 (PMC9070324; doi:10.7717/peerj.13252)
Supplement: Supplemental Information 10 — The script “classify_asco_or_basidio.pl” was used for the classification between Ascomycota and Basidiomycota. The files “asco_cds.fasta.id” and “basidio_cds.fasta.id” are used as input. The script “kegg_cdd_classification.md” was used for assigning KEGG and CDD functions to the Ascomycota and Basidiomycota transcripts. [file peerj-10-13252-s010.zip]

Archive with 8 entries (8 files):
- kegg_cdd_classification.md
- __MACOSX/._kegg_cdd_classification.md
- classify_asco_or_basidio.pl
- __MACOSX/._classify_asco_or_basidio.pl
- asco_cds.fasta.id
- __MACOSX/._asco_cds.fasta.id
- basidio_cds.fasta.id
- __MACOSX/._basidio_cds.fasta.id
