# Supplementary material for: Fungal communities represent the majority of root-specific transcripts in the transcriptomes of Agave plants grown in semiarid regions
Source: PeerJ. 2022 May 2;10:e13252. doi: 10.7717/peerj.13252 (PMC9070324; doi:10.7717/peerj.13252)
Supplement: Supplemental Information 10 — The script “classify_asco_or_basidio.pl” was used for the classification between Ascomycota and Basidiomycota. The files “asco_cds.fasta.id” and “basidio_cds.fasta.id” are used as input. The script “kegg_cdd_classification.md” was used for assigning KEGG and CDD functions to the Ascomycota and Basidiomycota transcripts. [file peerj-10-13252-s010.zip › kegg_cdd_classification.md]

# "Fungal communities represent the majority of root-specific transcripts in the transcriptomes of Agave plants grown in semiarid regions"

```r
## Parse RPS-Blast
# Merge and aggregate two CDD: tables, counting occurrences
# Files (table_asco, table_basidio, table_nd and tabel_all)

## The script assumes
## That the tables ALWAYS HAVE NO HEADERS
## That columns are always
# TRINITY | CDD | e-value | description #

## Libraries ##
library("data.table")
library("textclean")    # Remove extraneous characters from input files
library("readr")        # Read files as strings to clear the text
library("dplyr")        # Easy data manipulation
library("reshape2")

## -- ##
## Inputs:
setwd("/work/rcsilva/projects/mafe/2020/new_analy_fungos/Rscripts")

## Clears foreign characters ##
input_All= "./input/table_all_as.out"
input_A= "./input/table_conect_asco.txt"
input_B = "./input/table_conect_basidio.txt"
input_C = "./input/table_conect_nd.txt"

#### [ .. Parsing the All file .. ] ####
## Reads as string
Allstring = read_file(input_All)
Encoding(Allstring) = "latin1"

## Method 2: Regex
### Replaces extraneous characters (EOH, ascii code 001)
Allstring_regex = gsub(pattern = "", replacement = "", x = Allstring)

### Replaces double quotes
Allstring_regex = gsub(pattern = '"', replacement = "", x = Allstring_regex)

### Save as temporary file
write_file(x = Allstring_regex, path = "./input/tmp_All")

### Read it again as a table
table_All = read.delim(file = "./input/tmp_All", stringsAsFactors = F, sep="\t", header = F)

#### [ .. Parsing the A file .. ] ####

## Reads as string
Astring = read_file(input_A)
Encoding(Astring) = "latin1"

## Method 2: Regex
### Replaces extraneous characters (EOH, ascii code 001)
Astring_regex = gsub(pattern = "", replacement = "", x = Astring)

### Replaces double quotes 
Astring_regex = gsub(pattern = '"', replacement = "", x = Astring_regex)

### Save as temporary file
write_file(x = Astring_regex, path = "./input/tmp_A")

### Read it again as a table
table_A = read.delim(file = "./input/tmp_A", stringsAsFactors = F, sep="\t", header = F)

#### [ .. Parsing the B file .. ] ####

## Reads as string
Bstring = read_file(input_B)
Encoding(Bstring) = "latin1"

## Method 2: Regex
### Replaces extraneous characters (EOH, ascii code 001)
Bstring_regex = gsub(pattern = "", replacement = "", x = Bstring)

### Replaces double quotes 
Bstring_regex = gsub(pattern = '"', replacement = "", x = Bstring_regex)

### Save as temporary file
write_file(x = Bstring_regex, path = "./input/tmp_B")

### Read it again as a table
table_B = read.delim(file = "./input/tmp_B", stringsAsFactors = F, sep="\t", header = F)

#### [ .. Parsing the C file .. ] ####

## Reads as string
Cstring = read_file(input_C)
Encoding(Cstring) = "latin1"

## Method 2: Regex
### Replaces extraneous characters (EOH, ascii code 001)
Cstring_regex = gsub(pattern = "", replacement = "", x = Cstring)

### Replaces double quotes
Cstring_regex = gsub(pattern = '"', replacement = "", x = Cstring_regex)

### Save as temporary file
write_file(x = Cstring_regex, path = "./input/tmp_C")

### Read it again as a table
table_C = read.delim(file = "./input/tmp_C", stringsAsFactors = F, sep="\t", header = F)

# [ .. Joining by CDDs .. ] ####

## All, A, B and C counts
count_All = as.data.frame(table(table_All$V3))
count_A = as.data.frame(table(table_A$V3))
count_B = as.data.frame(table(table_B$V3))
count_C = as.data.frame(table(table_C$V3))

# Renames the tables
colnames(count_All) = c("CDD", "FreqAll")
colnames(count_A) = c("CDD", "FreqA")
colnames(count_B) = c("CDD", "FreqB")
colnames(count_C) = c("CDD", "FreqC")

# Put the four together
main_table = merge(count_All, count_A, by = "CDD", all = T)
main_table = merge(main_table, count_B, by = "CDD", all = T)
main_table = merge(main_table, count_C, by = "CDD", all = T)

## Join the data from All, A, B and C
colnames(table_All) = c("Trinity_All", "eval", "CDD", "Desc")
table_All = table_All[,-c(2,4)]

colnames(table_A) = c("Trinity_A", "eval", "CDD", "Desc")
table_A = table_A[,-c(2,4)]

colnames(table_B) = c("Trinity_B", "eval", "CDD", "Desc")
table_B = table_B[,-c(2,4)]

colnames(table_C) = c("Trinity_C", "eval", "CDD", "Desc")
table_C = table_C[,-c(2,4)]

## Generate the final tables
main_table_2 = merge(main_table, table_All, by = "CDD", all = T)
main_table_3 = merge(main_table_2, table_A, by = "CDD", all = T)
main_table_4 = merge(main_table_3, table_B, by = "CDD", all = T)
main_table_5 = merge(main_table_4, table_C, by = "CDD", all = T)
main_table_6 = merge(main_table_5, CDD_todos, by = "CDD", all = T)

## Parsee to output
final_table_not_collapsed = main_table_6

# Heatmap method
Agg_All = aggregate(table_All$Trinity_All, list(table_All$CDD), paste, collapse=",")
Agg_A = aggregate(table_A$Trinity_A, list(table_A$CDD), paste, collapse=",")
Agg_B = aggregate(table_B$Trinity_B, list(table_B$CDD), paste, collapse=",")
Agg_C = aggregate(table_C$Trinity_C, list(table_C$CDD), paste, collapse=",")

## Rename before merge
colnames(Agg_All) = c("CDD", "Collapsed_Trinity_All")
colnames(Agg_A) = c("CDD", "Collapsed_Trinity_A")
colnames(Agg_B) = c("CDD", "Collapsed_Trinity_B")
colnames(Agg_C) = c("CDD", "Collapsed_Trinity_C")

## Joint with collapsed columns
MT6 = merge(main_table_5, Agg_All, by = "CDD", all = T)
MT7 = unique(merge(MT6, Agg_A, by = "CDD", all = T))
MT8 = unique(merge(MT7, Agg_B, by = "CDD", all = T))
MT9 = unique(merge(MT8, Agg_C, by = "CDD", all = T))

## Removes repeated rows
## Columns 6,7,8,9, representing the non-collapsed trinity IDs, are selected,
## that is, those that are full of repetitions and only serve to inflate the table.
## no information is lost because it is stored in the respective "Collapsed" sheets.
MT10 = unique(MT9[,-c(6,7,8,9)])

## Generate the final output:
final_collapsed_All_A_B_C = MT10

# merge table CDD_all with my final table
colapse_table = merge(MT10, CDD_todos, by = "CDD", all = T)

write.table(x = colapse_table,
            file = "./output/collapsed_todos_fungus.tsv",
            sep = "\t",
            row.names = F,
            quote = F)
"Fungal communities represent the majority of root-specific transcripts in the transcriptomes of Agave plants grown in semiarid regions"

```

```bash
#### Annotation with EggnogMapper

# as_asco.pep file
# 20 (processors)
# A. sisalana - Ascomycota
mapeuk as_asco.fasta 20

# A. sisalana - Basidiomycota
mapeuk as_basi.fasta 20

# A. fourcroydes - Ascomycota
mapeuk af_asco.fasta 20

# A. fourcroydes - Basidiomycota
mapeuk af_basi.fasta 20

# Hybrid 11648 - Ascomycota
mapeuk hi_asco.fasta 20

# Hybrid 11648 - Ascomycota
mapeuk hi_basi.fasta 20

### Continue annotation

# A. sisalana - ascomycota
## changing the filename
cut -f1,7 as_asco_kegg.txt > step01_split_as_asco_kegg.txt

## Before this step you must remove the headers at the top and bottom
## Script to separate duplicate Kos
parse-eggnog-two-columns step01_split_as_asco_kegg.txt

## Changing the filename
parse-eggnog-two-columns step01_split_as_asco_kegg.txt >> step02_parse_as_asco_eggnog.txt

# A. sisalana - Basidiomycota
## changing the filename
cut -f1,7 as_basi_kegg.txt > step01_split_as_basi_kegg.txt

## Before this step you must remove the headers at the top and bottom
## Script to separate duplicate Kos
parse-eggnog-two-columns step01_split_as_basi_kegg.txt

## Changing the filename
parse-eggnog-two-columns step01_split_as_basi_kegg.txt >> step02_parse_as_basi_eggnog.txt

# A. fourcroydes - ascomycota
## changing the filename
cut -f1,7 af_asco_kegg.txt > step01_split_af_asco_kegg.txt

## Changing the filename
parse-eggnog-two-columns step01_split_af_asco_kegg.txt >> step02_parse_af_asco_eggnog.txt

# A. fourcroydes - basidiomycota
## changing the filename
cut -f1,7 af_basi_kegg.txt > step01_split_af_basi_kegg.txt

## changing the filename
parse-eggnog-two-columns step01_split_af_basi_kegg.txt >> step02_parse_af_basi_eggnog.txt

# Hybrid 11648 - ascomycota
cut -f1,7 hi_asco_kegg.txt > step01_split_hi_asco_kegg.txt

## changing the filename
parse-eggnog-two-columns step01_split_hi_asco_kegg.txt >> step02_parse_hi_asco_eggnog.txt

# Hybrid 11648 - basidiomycota
## changing the filename
cut -f1,7 hi_basi_kegg.txt > step01_split_hi_basi_kegg.txt

## Changing the filename
parse-eggnog-two-columns step01_split_hi_basi_kegg.txt >> step02_parse_hi_basi_eggnog.txt
```

```r
### Script made for A. sisalana, all samples will go through the same process.
### Continuation of annotation with EggnogMapper

## Parse output from eggnogMapper
## Merge  and aggregate two eggnogmapper_out: tables, counting occurrences
## This is being done for:
## the fungus samples - ascomycota, basidiomycota, and fungus_total (A. sisalana)

## Pathway

## Selects the workbook
setwd("/work/rcsilva/projects/mafe/2020/final_analises")

## Reads .txt files

blank_asco_as = read.delim(file = "./scripts/as_ko_input/step02_parse_as_asco_eggnog.txt",
                           stringsAsFactors = F,
                           header = T)

blank_basid_as = read.delim(file = "./scripts/as_ko_input/step02_parse_as_basi_eggnog.txt",
                            stringsAsFactors = F,
                            header = T)

blank_all_as = read.delim(file = "./scripts/as_ko_input/as_all_fungos.txt",
                          stringsAsFactors = F,
                          header = T)

#### Removes the blanks

#### Add unclassified to voids
## How it works:
## Pick the blank_asco_af set that is empty,
## And only in those places replace with Unclassified
## (DEBUG: 9/19) You must clear the table spaces before entering!
blank_asco_as$KO <- gsub(pattern = " ", replacement = "", x = blank_asco_as$KO)
blank_basid_as$KO <- gsub(pattern = " ", replacement = "", x = blank_basid_as$KO)
blank_all_as$KO <- gsub(pattern = " ", replacement = "", x = blank_all_as$KO)

## Continue...
## At this stage the all_as file was not empty, so an error message appeared
## This happened because the program didn't have anything to replace
blank_asco_as[blank_asco_as$KO == "",]$KO <- "Unclassified"
blank_basid_as[blank_basid_as$KO == "",]$KO <- "Unclassified"
blank_all_as[blank_all_as$KO == "",]$KO <- "Unclassified"

## Add KEGG table
blank_asco_KEGG = merge(x = blank_asco_as, y = kegg_table, by = "KO")
blank_basidio_KEGG = merge(x = blank_basid_as, y = kegg_table, by = "KO")
blank_all_KEGG = merge(x = blank_all_as, y = kegg_table, by = "KO")

## Separate by path
asco_pathways = data.frame("Trinity" = blank_asco_KEGG$Trinity, "Pathway" = blank_asco_KEGG$pathway)
basi_pathways = data.frame("Trinity" = blank_basidio_KEGG$Trinity, "Pathway" = blank_basidio_KEGG$pathway)
alld_pathways = data.frame("Trinity" = blank_all_KEGG$Trinity, "Pathway" = blank_all_KEGG$pathway)

## SAVE your files!
write.table(
  x = asco_pathways,
  file = "./scripts/as_ko_output/as_asco.txt",
  quote = F,
  row.names = F,
  col.names = F,
  sep = "\t"
)

write.table(
  x = basi_pathways,
  file = "./scripts/as_ko_output/as_basi.txt",
  quote = F,
  row.names = F,
  col.names = F,
  sep = "\t"
)

write.table(
  x = alld_pathways,
  file = "./scripts/as_ko_output/as_alld.txt",
  quote = F,
  row.names = F,
  col.names = F,
  sep = "\t"
)

## - The following is an input from Pathways, but made to imitate the merge_four_tables.R script.

### Asco_as (A. sisalana)
subst_asco = asco_pathways
subst_asco$eval = "0.05"
subst_asco$description = "blank"

## Basidio_as
subst_basi = basi_pathways
subst_basi$eval = "0.05"
subst_basi$description = "blank"

## All_as
subst_alld = alld_pathways
subst_alld$eval = "0.05"
subst_alld$description = "blank"

## Places the CDD templates
table_All = subst_alld[, c(1,3,2,4)]
table_A = subst_asco[, c(1,3,2,4)]
table_B = subst_basi[, c(1,3,2,4)]

## Remove columns
colnames(table_All) = c("V1", "V2", "V3", "V4")
colnames(table_A) = c("V1", "V2", "V3", "V4")
colnames(table_B) = c("V1", "V2", "V3", "V4")

## All, A, B counts
count_All = as.data.frame(table(table_All$V3))
count_A = as.data.frame(table(table_A$V3))
count_B = as.data.frame(table(table_B$V3))

# Renames the tables
colnames(count_All) = c("CDD", "FreqAll")
colnames(count_A) = c("CDD", "FreqA")
colnames(count_B) = c("CDD", "FreqB")

# Put the four together
main_table = merge(count_All, count_A, by = "CDD", all = T)
main_table = merge(main_table, count_B, by = "CDD", all = T)

## Join the data from All, A, B and C
colnames(table_All) = c("Trinity_All", "eval", "CDD", "Desc")
table_All = table_All[,-c(2,4)]

colnames(table_A) = c("Trinity_A", "eval", "CDD", "Desc")
table_A = table_A[,-c(2,4)]

colnames(table_B) = c("Trinity_B", "eval", "CDD", "Desc")
table_B = table_B[,-c(2,4)]

## Generate the final tables
main_table_2 = merge(main_table, table_All, by = "CDD", all = T, na.action = "omit")

# Heatmap method
Agg_All = aggregate(table_All$Trinity_All, list(table_All$CDD), paste, collapse=",")
Agg_A = aggregate(table_A$Trinity_A, list(table_A$CDD), paste, collapse=",")
Agg_B = aggregate(table_B$Trinity_B, list(table_B$CDD), paste, collapse=",")

## Rename before merge
colnames(Agg_All) = c("CDD", "Collapsed_Trinity_All")
colnames(Agg_A) = c("CDD", "Collapsed_Trinity_A")
colnames(Agg_B) = c("CDD", "Collapsed_Trinity_B")

## Join with collapsed columns
MT6 = merge(main_table_2, Agg_All, by = "CDD", all = T)
MT7 = unique(merge(MT6, Agg_A, by = "CDD", all = T))
MT8 = unique(merge(MT7, Agg_B, by = "CDD", all = T))

## Removes repeated rows
## Columns 6,7,8,9 are selected, representing the IDs of the uncollapsed trinity,
## that is, those that are full of repetitions and only serve to inflate the table.
## no information is lost because it is stored in the respective "Collapsed" sheets.
MT9 = unique(MT8[,-c(6)])

## Only those filled
MT9 = MT9[MT9$FreqAll > 0,]

## Final Outputs
final_merged_pathways = MT9

## Kegg's Tabelonas!
blank_asco_KEGG
blank_basi_KEGG = blank_basidio_KEGG
blank_alld_KEGG = blank_all_KEGG

write.table(x = final_merged_pathways,
            file = "./scripts/as_ko_output/01.final_as_pathways.tsv",
            sep = "\t",
            row.names = F,
            quote = F)

write.table(x = blank_asco_KEGG,
            file = "./scripts/as_ko_output/02.as_asco.tsv",
            sep = "\t",
            row.names = F,
            quote = F)

write.table(x = blank_basi_KEGG,
            file = "./scripts/as_ko_output/03.as_basi.tsv",
            sep = "\t",
            row.names = F,
            quote = F)

write.table(x = blank_alld_KEGG,
            file = "./scripts/as_ko_output/04.alld.tsv",
            sep = "\t",
            row.names = F,
            quote = F)
```
