# Supplementary material for: Fungal communities represent the majority of root-specific transcripts in the transcriptomes of Agave plants grown in semiarid regions
Source: PeerJ. 2022 May 2;10:e13252. doi: 10.7717/peerj.13252 (PMC9070324; doi:10.7717/peerj.13252)
Supplement: Supplemental Information 10 — The script “classify_asco_or_basidio.pl” was used for the classification between Ascomycota and Basidiomycota. The files “asco_cds.fasta.id” and “basidio_cds.fasta.id” are used as input. The script “kegg_cdd_classification.md” was used for assigning KEGG and CDD functions to the Ascomycota and Basidiomycota transcripts. [file peerj-10-13252-s010.zip › classify_asco_or_basidio.pl]

#! /usr/bin/perl -w

# to execute: perl classify_asco_or_basidio.pl or ./classify_asco_or_basidio.pl, please modify $blast_file="transcripts.fasta.tblastx.all_cds.fasta" according to your input file

use Bio::SearchIO;

my $blast_file = "transcripts.fasta.tblastx.all_cds.fasta"; # File contructed using the following command line: "blastall -i transcripts.fasta -d all_cds.fasta -p tblastx -e 1e-5 -o transcripts.fasta.tblastx.all_cds.fasta -b 20 -v 20", where transcripts.fasta is the file containing the nucleotide sequences of fungal transcripts to be classified as ascomycota or basidiomycota. 

#read the ascomycota cds (coding sequence) ids extracted from Fungi Ensembl database
my %asco=();

open ASCO, "<asco_cds.fasta.id"; # File constructed using the following command line: grep -i ">" asco_cds.fasta | awk '{print $1}' | sed  's/>//g' > asco_cds.fasta.id, where asco_cds.fasta is the file containing the nucleotide sequences of all ascomycota cds (coding sequences) downloaded from the Fungi Ensembl database
while (<ASCO>) {
	s/\n//g;
	s/\r//g;
	$asco{$_}=0;
}
close ASCO;

##read the basidiomycota cds (coding sequence) ids extracted from Fungi Ensembl database
my %basi=();

open BASI, "<basidio_cds.fasta.id"; # File constructed using the following command line: grep -i ">" basidio_cds.fasta | awk '{print $1}' | sed  's/>//g' > basidio_cds.fasta.id, where basidio_cds.fasta is the file containing the nucleotide sequences of all basidiomycota cds (coding sequences) downloaded from the Fungi Ensembl database
while (<BASI>) {
        s/\n//g;
        s/\r//g;
        $basi{$_}=0;
}
close BASI;

my $blast = Bio::SearchIO->new(-format => 'blast', -file => $blast_file);

while( my $result = $blast->next_result() ) {

	my $asco=0;
	my $basi=0;
	my $other=0;
	my $total=0;

        my $query_name  = $result->query_name;
        my $query_length= $result->query_length;

        while( my $hit = $result->next_hit ) {

		my $evalue=$hit->significance();

		if ($evalue > 1e-10) { # evalue 1e-10 as threshold
			last;
		}

		if ($total == 10) { # only top 10 hits
			last;
		}

		my $hit_id = $hit->name;

		$total++;

		if (defined($asco{$hit_id})) {
			$asco++;
		} elsif (defined($basi{$hit_id})) {
                        $basi++;
                } else {
			$other++;
		}

        }

	if ($total == 1) { # only one hit
		print "NOT CLASSIFIED => ".$query_name."\n"; # there are no reliable results in the blast file to classify
	} else { # two or more hits

		my $asco_ratio = $asco/$total;
                my $basi_ratio = $basi/$total;
                my $other_ratio = $other/$total;

		if (($asco/$total) >= 0.7) { # at least 70% of hits are asco
			print "ASCO => ".$query_name."\t".$asco."\t".$basi."\t".$total."\t".($asco/$total)."\t".($basi/$total)."\t".($other/$total)."\n";
		} elsif (($basi/$total) >= 0.7) { # at least 70% of hits are basidio
			print "BASI => ".$query_name."\t".$asco."\t".$basi."\t".$total."\t".($asco/$total)."\t".($basi/$total)."\t".($other/$total)."\n";
		} elsif (($other/$total) >= 0.7) { # at least 70% of hits are neither asco nor basidio
			print "OTHER_FUNGI => ".$query_name."\t".$asco."\t".$basi."\t".$total."\t".($asco/$total)."\t".($basi/$total)."\t".($other/$total)."\n";
		} 
	
	}


}
