# Supplementary material for: Fungal communities represent the majority of root-specific transcripts in the transcriptomes of Agave plants grown in semiarid regions
Source: PeerJ. 2022 May 2;10:e13252. doi: 10.7717/peerj.13252 (PMC9070324; doi:10.7717/peerj.13252)
Supplement: Supplemental Information 10 — The script “classify_asco_or_basidio.pl” was used for the classification between Ascomycota and Basidiomycota. The files “asco_cds.fasta.id” and “basidio_cds.fasta.id” are used as input. The script “kegg_cdd_classification.md” was used for assigning KEGG and CDD functions to the Ascomycota and Basidiomycota transcripts. [file peerj-10-13252-s010.zip › asco_cds.fasta.id]

KFH48934
KFH48826
KFH48853
KFH49018
KFH48844
KFH48988
KFH48869
KFH49015
KFH48900
KFH49035
KFH48913
KFH49053
KFH48887
KFH48862
KFH48954
KFH49024
KFH48940
KFH49082
KFH48856
KFH48828
KFH48851
KFH49011
KFH48842
KFH49019
KFH49009
KFH49057
KFH48823
KFH48970
KFH48929
KFH49073
KFH48843
KFH49064
KFH48911
KFH49039
KFH48899
KFH49034
KFH48952
KFH49050
KFH48888
KFH49026
KFH49086
KFH49056
KFH49014
KFH49013
KFH48983
KFH49031
KFH49065
KFH48920
KFH49088
KFH48936
KFH49098
KFH48947
KFH49107
KFH48958
KFH48831
KFH48967
KFH49041
KFH48889
KFH48880
KFH49029
KFH48892
KFH49043
KFH49045
KFH49058
KFH48917
KFH49068
KFH48924
KFH49079
KFH49022
KFH48941
KFH48945
KFH48972
KFH48825
KFH48860
KFH49006
KFH48987
KFH48965
KFH48986
KFH48850
KFH48978
KFH48839
KFH48998
KFH48865
KFH48992
KFH48855
KFH48951
KFH49102
KFH49060
KFH48906
KFH49069
KFH48918
KFH49030
KFH48882
KFH49047
KFH48895
KFH49005
KFH49076
KFH49044
KFH49001
KFH48981
KFH48908
KFH48875
KFH48867
KFH49106
KFH48822
KFH49093
KFH49087
KFH48946
KFH49097
KFH48957
KFH49090
KFH48966
KFH48830
KFH48975
KFH49040
KFH48903
KFH48909
KFH49051
KFH48919
KFH49062
KFH48928
KFH49071
KFH48939
KFH49081
KFH48950
KFH49092
KFH48893
KFH48925
KFH48836
KFH48861
KFH48910
KFH49063
KFH48898
KFH49052
KFH48884
KFH49033
KFH49038
KFH48961
KFH48931
KFH48878
KFH48866
KFH48841
KFH48999
KFH49072
KFH49083
KFH48930
KFH48974
KFH48835
KFH48943
KFH48848
KFH48956
KFH49105
KFH48964
KFH48829
KFH49004
KFH48872
KFH48881
KFH49017
KFH48891
KFH49028
KFH48858
KFH48995
KFH48871
KFH49002
KFH48846
KFH48982
KFH49108
KFH48968
KFH49100
KFH48959
KFH48837
KFH48984
KFH48832
KFH48976
KFH49070
KFH48927
KFH48863
KFH49010
KFH49104
KFH48912
KFH48994
KFH49023
KFH48935
KFH48824
KFH49096
KFH48993
KFH48857
KFH49000
KFH48868
KFH49012
KFH48879
KFH49027
KFH48890
KFH49042
KFH48904
KFH48938
KFH49091
KFH48949
KFH49101
KFH48960
KFH49109
KFH48969
KFH48833
KFH48979
KFH48840
KFH48996
KFH48852
KFH48990
KFH48847
KFH49021
KFH48873
KFH49003
KFH48859
KFH49048
KFH48896
KFH49074
KFH48933
KFH49066
KFH48921
KFH49055
KFH48915
KFH49037
KFH48902
KFH48827
KFH48973
KFH48849
KFH48985
KFH48854
KFH48991
KFH48864
KFH48997
KFH48877
KFH49007
KFH49099
KFH48948
KFH48916
KFH49067
KFH48922
KFH49078
KFH48894
KFH49046
KFH48905
KFH49059
KFH48870
KFH49016
KFH48980
KFH48834
KFH48971
KFH48962
KFH49103
KFH48953
KFH49094
KFH48942
KFH49084
KFH48883
KFH49032
KFH48874
KFH49020
KFH48907
KFH49061
KFH48897
KFH49049
KFH48926
KFH49080
KFH48955
KFH49095
KFH48963
KFH49075
KFH48932
KFH48886
KFH48944
KFH49085
KFH48989
KFH48845
KFH49008
KFH48876
KFH49025
KFH48885
KFH49036
KFH48901
KFH49054
KFH48914
KFH48977
KFH48838
KFH49089
KFH48937
KFH49077
KFH48923
KFH47380
KFH47337
KFH47384
KFH47370
KFH47404
KFH47343
KFH47375
KFH47317
KFH47379
KFH47320
KFH47365
KFH47431
KFH47371
KFH47436
KFH47358
KFH47419
KFH47401
KFH47339
KFH47397
KFH47333
KFH47393
KFH47330
KFH47391
KFH47324
KFH47383
KFH47321
KFH47319
KFH47381
KFH47313
KFH47377
KFH47434
KFH47373
KFH47427
KFH47368
KFH47334
KFH47398
KFH47346
KFH47403
KFH47351
KFH47408
KFH47355
KFH47412
KFH47360
KFH47416
KFH47328
KFH47388
KFH47382
KFH47322
KFH47389
KFH47329
KFH47392
KFH47332
KFH47396
KFH47338
KFH47400
KFH47342
KFH47411
KFH47349
KFH47406
KFH47344
KFH47421
KFH47359
KFH47415
KFH47354
KFH47432
KFH47366
KFH47429
KFH47369
KFH47425
KFH47364
KFH47315
KFH47378
KFH47435
KFH47430
KFH47420
KFH47422
KFH47316
KFH47426
KFH47387
KFH47327
KFH47323
KFH47372
KFH47410
KFH47390
KFH47318
KFH47376
KFH47418
KFH47357
KFH47424
KFH47362
KFH47409
KFH47347
KFH47414
KFH47353
KFH47314
KFH47374
KFH47331
KFH47386
KFH47326
KFH47399
KFH47341
KFH47395
KFH47336
KFH47407
KFH47350
KFH47433
KFH47367
KFH47428
KFH47363
KFH47423
KFH47361
KFH47417
KFH47356
KFH47413
KFH47352
KFH47402
KFH47345
KFH47405
KFH47348
KFH47394
KFH47335
KFH47340
KFH47385
KFH47325
KFH42244
KFH42228
KFH42253
KFH42236
KFH42219
KFH42237
KFH42220
KFH42238
KFH42222
KFH42240
KFH42223
KFH42242
KFH42231
KFH42250
KFH42230
KFH42248
KFH42229
KFH42247
KFH42226
KFH42245
KFH42224
KFH42243
KFH42235
KFH42252
KFH42234
KFH42251
KFH42233
KFH42225
KFH42232
KFH42249
KFH42241
KFH42221
KFH42227
KFH42246
KFH42239
KFH42206
KFH42216
KFH42199
KFH42186
KFH42201
KFH42193
KFH42213
KFH42215
KFH42195
KFH42217
KFH42196
KFH42210
KFH42191
KFH42212
KFH42204
KFH42205
KFH42184
KFH42200
KFH42187
KFH42198
KFH42185
KFH42203
KFH42190
KFH42202
KFH42188
KFH42197
KFH42183
KFH42209
KFH42208
KFH42207
KFH42189
KFH42214
KFH42194
KFH42211
KFH42192
KFH42218
KFH42169
KFH42173
KFH42159
KFH42175
KFH42160
KFH42176
KFH42163
KFH42178
KFH42164
KFH42168
KFH42166
KFH42182
KFH42171
KFH42181
KFH42170
KFH42158
KFH42174
KFH42157
KFH42172
KFH42161
KFH42177
KFH42165
KFH42179
KFH42167
KFH42180
KFH42162
KFH42152
KFH42136
KFH42149
KFH42139
KFH42153
KFH42132
KFH42146
KFH42134
KFH42155
KFH42128
KFH42142
KFH42130
KFH42144
KFH42156
KFH42140
KFH42154
KFH42138
KFH42151
KFH42137
KFH42150
KFH42148
KFH42147
KFH42135
KFH42145
KFH42133
KFH42143
KFH42131
KFH42141
KFH42129
KFH42118
KFH42104
KFH42122
KFH42106
KFH42124
KFH42108
KFH42125
KFH42110
KFH42127
KFH42112
KFH42115
KFH42100
KFH42099
KFH42114
KFH42101
KFH42116
KFH42102
KFH42117
KFH42103
KFH42119
KFH42105
KFH42120
KFH42109
KFH42123
KFH42107
KFH42121
KFH42113
KFH42126
KFH42111
KFH42095
KFH42080
KFH42062
KFH42069
KFH42088
KFH42082
KFH42087
KFH42064
KFH42092
KFH42070
KFH42090
KFH42065
KFH42083
KFH42077
KFH42098
KFH42079
KFH42061
KFH42073
KFH42094
KFH42075
KFH42097
KFH42072
KFH42091
KFH42074
KFH42096
KFH42076
KFH42093
KFH42078
KFH42060
KFH42081
KFH42063
KFH42071
KFH42089
KFH42068
KFH42086
KFH42067
KFH42085
KFH42066
KFH42084
KFH42034
KFH42050
KFH42043
KFH42057
KFH42031
KFH42047
KFH42059
KFH42046
KFH42033
KFH42049
KFH42032
KFH42048
KFH42035
KFH42042
KFH42051
KFH42037
KFH42052
KFH42039
KFH42054
KFH42041
KFH42056
KFH42044
KFH42058
KFH42045
KFH42053
KFH42038
KFH42055
KFH42040
KFH42036
KFH42025
KFH42008
KFH42030
KFH42014
KFH42016
KFH41999
KFH42010
KFH41998
KFH42019
KFH42003
KFH42023
KFH42001
KFH42022
KFH42006
KFH42029
KFH42013
KFH42028
KFH42012
KFH42027
KFH42011
KFH42026
KFH42009
KFH42024
KFH42007
KFH42020
KFH42004
KFH42021
KFH42005
KFH42017
KFH42000
KFH42018
KFH42002
KFH42015
KFH41966
KFH41968
KFH41985
KFH41969
KFH41986
KFH41970
KFH41987
KFH41971
KFH41988
KFH41972
KFH41989
KFH41982
KFH41964
KFH41980
KFH41996
KFH41978
KFH41995
KFH41976
KFH41993
KFH41974
KFH41991
KFH41973
KFH41990
KFH41975
KFH41992
KFH41977
KFH41994
KFH41979
KFH41997
KFH41981
KFH41963
KFH41984
KFH41967
KFH41983
KFH41965
KFH41953
KFH41951
KFH41934
KFH41956
KFH41938
KFH41960
KFH41945
KFH41958
KFH41943
KFH41957
KFH41941
KFH41954
KFH41940
KFH41939
KFH41947
KFH41932
KFH41948
KFH41933
KFH41949
KFH41935
KFH41950
KFH41936
KFH41952
KFH41962
KFH41946
KFH41942
KFH41959
KFH41944
KFH41961
KFH41937
KFH41955
KFH47204
KFH47310
KFH47214
KFH47217
KFH47269
KFH47237
KFH47273
KFH47212
KFH47240
KFH47213
KFH47232
KFH47289
KFH47230
KFH47286
KFH47229
KFH47283
KFH47219
KFH47280
KFH47261
KFH47301
KFH47206
KFH47220
KFH47208
KFH47260
KFH47216
KFH47270
KFH47257
KFH47241
KFH47223
KFH47279
KFH47291
KFH47312
KFH47293
KFH47235
KFH47228
KFH47248
KFH47264
KFH47250
KFH47305
KFH47254
KFH47218
KFH47274
KFH47221
KFH47277
KFH47210
KFH47266
KFH47215
KFH47271
KFH47202
KFH47256
KFH47299
KFH47249
KFH47295
KFH47243
KFH47309
KFH47262
KFH47304
KFH47253
KFH47288
KFH47233
KFH47236
KFH47292
KFH47238
KFH47296
KFH47231
KFH47276
KFH47287
KFH47290
KFH47224
KFH47281
KFH47267
KFH47205
KFH47263
KFH47203
KFH47258
KFH47307
KFH47252
KFH47302
KFH47245
KFH47298
KFH47227
KFH47285
KFH47225
KFH47282
KFH47234
KFH47294
KFH47268
KFH47278
KFH47239
KFH47297
KFH47284
KFH47303
KFH47259
KFH47308
KFH47242
KFH47226
KFH47247
KFH47246
KFH47272
KFH47211
KFH47244
KFH47300
KFH47251
KFH47306
KFH47255
KFH47311
KFH47209
KFH47222
KFH47265
KFH47207
KFH47275
KFH41904
KFH41918
KFH41914
KFH41899
KFH41913
KFH41931
KFH41911
KFH41928
KFH41909
KFH41926
KFH41907
KFH41924
KFH41901
KFH41920
KFH41900
KFH41919
KFH41915
KFH41922
KFH41902
KFH41921
KFH41905
KFH41923
KFH41910
KFH41927
KFH41912
KFH41929
KFH41906
KFH41930
KFH41908
KFH41925
KFH41916
KFH41903
KFH41917
KFH41876
KFH41890
KFH41877
KFH41891
KFH41879
KFH41893
KFH41880
KFH41871
KFH41872
KFH41895
KFH41882
KFH41894
KFH41881
KFH41897
KFH41884
KFH41896
KFH41883
KFH41892
KFH41878
KFH41875
KFH41889
KFH41874
KFH41888
KFH41873
KFH41887
KFH41870
KFH41886
KFH41898
KFH41885
KFH41865
KFH41851
KFH41866
KFH41853
KFH41861
KFH41847
KFH41863
KFH41849
KFH41858
KFH41844
KFH41841
KFH41855
KFH41842
KFH41856
KFH41868
KFH41852
KFH41869
KFH41854
KFH41843
KFH41857
KFH41860
KFH41846
KFH41859
KFH41845
KFH41864
KFH41850
KFH41862
KFH41848
KFH41867
KFH41825
KFH41814
KFH41810
KFH41838
KFH41830
KFH41826
KFH41822
KFH41819
KFH41821
KFH41836
KFH41835
KFH41828
KFH41839
KFH41811
KFH41816
KFH41820
KFH41824
KFH41829
KFH41812
KFH41831
KFH41832
KFH41813
KFH41833
KFH41815
KFH41837
KFH41817
KFH41834
KFH41818
KFH41827
KFH41840
KFH41823
KFH41808
KFH41791
KFH41807
KFH41789
KFH41805
KFH41787
KFH41803
KFH41798
KFH41783
KFH41784
KFH41799
KFH41782
KFH41797
KFH41780
KFH41794
KFH41809
KFH41793
KFH41785
KFH41800
KFH41804
KFH41790
KFH41806
KFH41792
KFH41801
KFH41786
KFH41802
KFH41788
KFH41781
KFH41795
KFH41779
KFH41796
KFH41777
KFH41765
KFH41776
KFH41764
KFH41775
KFH41763
KFH41758
KFH41770
KFH41759
KFH41771
KFH41760
KFH41772
KFH41761
KFH41773
KFH41762
KFH41757
KFH41768
KFH41756
KFH41767
KFH41766
KFH41769
KFH41755
KFH41774
KFH41778
KFH41735
KFH41746
KFH41737
KFH41747
KFH41745
KFH41744
KFH41740
KFH41736
KFH41734
KFH41751
KFH41748
KFH41752
KFH41741
KFH41739
KFH41750
KFH41738
KFH41749
KFH41743
KFH41754
KFH41742
KFH41753
KFH41723
KFH41715
KFH41727
KFH41716
KFH41728
KFH41724
KFH41713
KFH41726
KFH41718
KFH41730
KFH41720
KFH41733
KFH41721
KFH41717
KFH41722
KFH41725
KFH41714
KFH41731
KFH41719
KFH41732
KFH41729
KFH41690
KFH41704
KFH41689
KFH41703
KFH41687
KFH41702
KFH41686
KFH41701
KFH41685
KFH41697
KFH41712
KFH41695
KFH41710
KFH41693
KFH41708
KFH41691
KFH41707
KFH41700
KFH41705
KFH41692
KFH41706
KFH41694
KFH41688
KFH41696
KFH41709
KFH41698
KFH41711
KFH41699
KFH41661
KFH41678
KFH41666
KFH41680
KFH41683
KFH41674
KFH41682
KFH41676
KFH41664
KFH41673
KFH41660
KFH41658
KFH41657
KFH41670
KFH41684
KFH41672
KFH41662
KFH41671
KFH41659
KFH41669
KFH41681
KFH41668
KFH41679
KFH41667
KFH41677
KFH41665
KFH41675
KFH41663
KFH47105
KFH47162
KFH47151
KFH47123
KFH47175
KFH47122
KFH47110
KFH47184
KFH47126
KFH47190
KFH47130
KFH47201
KFH47135
KFH47133
KFH47131
KFH47182
KFH47129
KFH47098
KFH47109
KFH47160
KFH47172
KFH47106
KFH47173
KFH47113
KFH47167
KFH47118
KFH47170
KFH47179
KFH47164
KFH47097
KFH47157
KFH47101
KFH47161
KFH47199
KFH47149
KFH47093
KFH47153
KFH47115
KFH47174
KFH47128
KFH47181
KFH47121
KFH47177
KFH47117
KFH47171
KFH47112
KFH47166
KFH47194
KFH47176
KFH47120
KFH47180
KFH47127
KFH47165
KFH47111
KFH47169
KFH47116
KFH47158
KFH47102
KFH47198
KFH47144
KFH47195
KFH47141
KFH47193
KFH47138
KFH47189
KFH47134
KFH47186
KFH47192
KFH47140
KFH47188
KFH47137
KFH47197
KFH47146
KFH47148
KFH47143
KFH47094
KFH47154
KFH47104
KFH47108
KFH47163
KFH47096
KFH47152
KFH47100
KFH47156
KFH47124
KFH47178
KFH47185
KFH47132
KFH47187
KFH47136
KFH47191
KFH47139
KFH47107
KFH47142
KFH47196
KFH47145
KFH47095
KFH47150
KFH47200
KFH47147
KFH47103
KFH47159
KFH47099
KFH47155
KFH47114
KFH47168
KFH47125
KFH47183
KFH47119
KFH41647
KFH41641
KFH41653
KFH41636
KFH41645
KFH41632
KFH41646
KFH41656
KFH41643
KFH41631
KFH41644
KFH41635
KFH41649
KFH41650
KFH41637
KFH41651
KFH41638
KFH41652
KFH41639
KFH41654
KFH41640
KFH41655
KFH41642
KFH41634
KFH41648
KFH41633
KFH41621
KFH41620
KFH41605
KFH41619
KFH41604
KFH41617
KFH41628
KFH41613
KFH41627
KFH41612
KFH41630
KFH41616
KFH41629
KFH41614
KFH41625
KFH41609
KFH41622
KFH41607
KFH41623
KFH41608
KFH41624
KFH41610
KFH41626
KFH41611
KFH41618
KFH41606
KFH41615
KFH41602
KFH41592
KFH41603
KFH41590
KFH41599
KFH41591
KFH41601
KFH41593
KFH41583
KFH41586
KFH41596
KFH41585
KFH41595
KFH41588
KFH41598
KFH41587
KFH41597
KFH41589
KFH41600
KFH41594
KFH41584
KFH41576
KFH41565
KFH41571
KFH41562
KFH41574
KFH41563
KFH41575
KFH41567
KFH41581
KFH41582
KFH41580
KFH41568
KFH41579
KFH41566
KFH41578
KFH41569
KFH41560
KFH41570
KFH41573
KFH41577
KFH41561
KFH41572
KFH41564
KFH41550
KFH41535
KFH41547
KFH41552
KFH41545
KFH41541
KFH41555
KFH41543
KFH41534
KFH41538
KFH41551
KFH41540
KFH41553
KFH41537
KFH41549
KFH41539
KFH41554
KFH41558
KFH41556
KFH41542
KFH41557
KFH41544
KFH41559
KFH41536
KFH41548
KFH41546
KFH41528
KFH41520
KFH41532
KFH41523
KFH41510
KFH41522
KFH41509
KFH41516
KFH41530
KFH41529
KFH41515
KFH41527
KFH41514
KFH41526
KFH41513
KFH41525
KFH41512
KFH41524
KFH41511
KFH41517
KFH41519
KFH41518
KFH41531
KFH41521
KFH41533
KFH41508
KFH41499
KFH41485
KFH41496
KFH41507
KFH41497
KFH41506
KFH41494
KFH41493
KFH41495
KFH41505
KFH41492
KFH41490
KFH41488
KFH41501
KFH41487
KFH41500
KFH41486
KFH41491
KFH41484
KFH41498
KFH41489
KFH41502
KFH41503
KFH41504
KFH41482
KFH41480
KFH41465
KFH41478
KFH41470
KFH41468
KFH41462
KFH41467
KFH41469
KFH41471
KFH41472
KFH41476
KFH41479
KFH41481
KFH41473
KFH41483
KFH41461
KFH41474
KFH41463
KFH41475
KFH41464
KFH41477
KFH41466
KFH41451
KFH41457
KFH41446
KFH41456
KFH41445
KFH41455
KFH41444
KFH41454
KFH41443
KFH41453
KFH41442
KFH41459
KFH41449
KFH41450
KFH41460
KFH41448
KFH41452
KFH41447
KFH41458
KFH41428
KFH41440
KFH41426
KFH41419
KFH41431
KFH41436
KFH41438
KFH41441
KFH41420
KFH41430
KFH41427
KFH41429
KFH41423
KFH41434
KFH41435
KFH41424
KFH41437
KFH41425
KFH41432
KFH41421
KFH41433
KFH41422
KFH41439
KFH47055
KFH46991
KFH47050
KFH46988
KFH47046
KFH47018
KFH47082
KFH47026
KFH47088
KFH47030
KFH46975
KFH47034
KFH46977
KFH47038
KFH46980
KFH47011
KFH47069
KFH47048
KFH46993
KFH47053
KFH46997
KFH47041
KFH46986
KFH47087
KFH46990
KFH47072
KFH47012
KFH47084
KFH47020
KFH47080
KFH47014
KFH47074
KFH47009
KFH47067
KFH47003
KFH46979
KFH47032
KFH47029
KFH47091
KFH47031
KFH46976
KFH47047
KFH47035
KFH47079
KFH47061
KFH47043
KFH46985
KFH47001
KFH47064
KFH46998
KFH47059
KFH46984
KFH47077
KFH47006
KFH47071
KFH47022
KFH47085
KFH47013
KFH47073
KFH47007
KFH47065
KFH47002
KFH47060
KFH47054
KFH46994
KFH47049
KFH47058
KFH47076
KFH46989
KFH46982
KFH47036
KFH47033
KFH47044
KFH47089
KFH47027
KFH47017
KFH47016
KFH47039
KFH47021
KFH47092
KFH47024
KFH46974
KFH47081
KFH47056
KFH46995
KFH47045
KFH47042
KFH46987
KFH47040
KFH46983
KFH47015
KFH46981
KFH47066
KFH47008
KFH47023
KFH47083
KFH47019
KFH47078
KFH47028
KFH47090
KFH47025
KFH47086
KFH47037
KFH46978
KFH46992
KFH47051
KFH46996
KFH47057
KFH46999
KFH47062
KFH47004
KFH47068
KFH47010
KFH47075
KFH47063
KFH47000
KFH47070
KFH47005
KFH47052
KFH41403
KFH41405
KFH41415
KFH41404
KFH41414
KFH41416
KFH41397
KFH41411
KFH41418
KFH41407
KFH41399
KFH41400
KFH41408
KFH41398
KFH41406
KFH41402
KFH41410
KFH41401
KFH41409
KFH41417
KFH41413
KFH41412
KFH41385
KFH41387
KFH41395
KFH41388
KFH41396
KFH41389
KFH41394
KFH41384
KFH41391
KFH41380
KFH41390
KFH41383
KFH41393
KFH41382
KFH41392
KFH41381
KFH41386
KFH41379
KFH41376
KFH41364
KFH41378
KFH41366
KFH41373
KFH41361
KFH41374
KFH41362
KFH41371
KFH41359
KFH41358
KFH41370
KFH41360
KFH41372
KFH41356
KFH41368
KFH41357
KFH41369
KFH41363
KFH41375
KFH41367
KFH41377
KFH41365
KFH41347
KFH41336
KFH41346
KFH41335
KFH41345
KFH41344
KFH41355
KFH41354
KFH41343
KFH41353
KFH41342
KFH41351
KFH41341
KFH41349
KFH41339
KFH41348
KFH41337
KFH41350
KFH41338
KFH41352
KFH41340
KFH41332
KFH41322
KFH41333
KFH41323
KFH41334
KFH41325
KFH41329
KFH41328
KFH41331
KFH41327
KFH41318
KFH41321
KFH41324
KFH41326
KFH41320
KFH41330
KFH41319
KFH41317
KFH41304
KFH41312
KFH41314
KFH41313
KFH41309
KFH41305
KFH41311
KFH41300
KFH41301
KFH41303
KFH41308
KFH41316
KFH41310
KFH41315
KFH41306
KFH41307
KFH41302
KFH41292
KFH41288
KFH41282
KFH41291
KFH41289
KFH41284
KFH41298
KFH41281
KFH41278
KFH41285
KFH41296
KFH41295
KFH41283
KFH41294
KFH41280
KFH41299
KFH41287
KFH41297
KFH41286
KFH41293
KFH41279
KFH41277
KFH41290
KFH41262
KFH41271
KFH41276
KFH41268
KFH41261
KFH41269
KFH41274
KFH41266
KFH41265
KFH41273
KFH41267
KFH41275
KFH41263
KFH41264
KFH41272
KFH41270
KFH41255
KFH41249
KFH41254
KFH41251
KFH41253
KFH41247
KFH41252
KFH41259
KFH41257
KFH41250
KFH41248
KFH41260
KFH41256
KFH41258
KFH41240
KFH41241
KFH41235
KFH41239
KFH41238
KFH41245
KFH41232
KFH41244
KFH41233
KFH41246
KFH41234
KFH41242
KFH41236
KFH41243
KFH41237
KFH46896
KFH46948
KFH46898
KFH46941
KFH46954
KFH46932
KFH46882
KFH46926
KFH46877
KFH46939
KFH46891
KFH46935
KFH46885
KFH46914
KFH46967
KFH46936
KFH46887
KFH46933
KFH46883
KFH46928
KFH46878
KFH46922
KFH46871
KFH46919
KFH46971
KFH46901
KFH46949
KFH46905
KFH46952
KFH46908
KFH46956
KFH46910
KFH46958
KFH46913
KFH46961
KFH46889
KFH46873
KFH46888
KFH46944
KFH46907
KFH46918
KFH46900
KFH46950
KFH46870
KFH46927
KFH46904
KFH46973
KFH46917
KFH46964
KFH46924
KFH46960
KFH46899
KFH46946
KFH46969
KFH46921
KFH46965
KFH46916
KFH46876
KFH46931
KFH46869
KFH46955
KFH46906
KFH46895
KFH46943
KFH46897
KFH46945
KFH46886
KFH46937
KFH46892
KFH46940
KFH46879
KFH46929
KFH46923
KFH46872
KFH46930
KFH46880
KFH46915
KFH46968
KFH46920
KFH46972
KFH46963
KFH46893
KFH46947
KFH46894
KFH46942
KFH46890
KFH46938
KFH46884
KFH46959
KFH46909
KFH46881
KFH46934
KFH46874
KFH46868
KFH46925
KFH46953
KFH46962
KFH46902
KFH46911
KFH46903
KFH46951
KFH46875
KFH46966
KFH46970
KFH46957
KFH46912
KFH41229
KFH41209
KFH41219
KFH41210
KFH41217
KFH41211
KFH41222
KFH41227
KFH41231
KFH41228
KFH41214
KFH41218
KFH41216
KFH41213
KFH41212
KFH41221
KFH41230
KFH41225
KFH41223
KFH41224
KFH41220
KFH41215
KFH41226
KFH41189
KFH41203
KFH41206
KFH41200
KFH41199
KFH41201
KFH41188
KFH41202
KFH41197
KFH41208
KFH41205
KFH41191
KFH41187
KFH41194
KFH41192
KFH41195
KFH41193
KFH41198
KFH41204
KFH41196
KFH41186
KFH41207
KFH41190
KFH41181
KFH41171
KFH41182
KFH41183
KFH41177
KFH41184
KFH41175
KFH41185
KFH41174
KFH41169
KFH41172
KFH41167
KFH41173
KFH41176
KFH41168
KFH41178
KFH41170
KFH41179
KFH41180
KFH41148
KFH41166
KFH41162
KFH41152
KFH41161
KFH41151
KFH41160
KFH41150
KFH41159
KFH41149
KFH41145
KFH41157
KFH41158
KFH41146
KFH41156
KFH41144
KFH41155
KFH41164
KFH41154
KFH41165
KFH41153
KFH41163
KFH41147
KFH41141
KFH41134
KFH41142
KFH41137
KFH41139
KFH41133
KFH41140
KFH41132
KFH41138
KFH41135
KFH41143
KFH41136
KFH41131
KFH41123
KFH41130
KFH41124
KFH41126
KFH41127
KFH41120
KFH41122
KFH41129
KFH41121
KFH41128
KFH41125
KFH41119
KFH41099
KFH41113
KFH41102
KFH41106
KFH41117
KFH41105
KFH41116
KFH41104
KFH41095
KFH41108
KFH41118
KFH41107
KFH41112
KFH41101
KFH41109
KFH41097
KFH41110
KFH41098
KFH41111
KFH41100
KFH41114
KFH41103
KFH41115
KFH41096
KFH41080
KFH41090
KFH41081
KFH41091
KFH41082
KFH41092
KFH41083
KFH41093
KFH41077
KFH41086
KFH41087
KFH41085
KFH41084
KFH41078
KFH41088
KFH41094
KFH41089
KFH41079
KFH41072
KFH41064
KFH41070
KFH41062
KFH41073
KFH41076
KFH41069
KFH41071
KFH41066
KFH41068
KFH41063
KFH41061
KFH41065
KFH41074
KFH41067
KFH41075
KFH41051
KFH41058
KFH41052
KFH41059
KFH41053
KFH41060
KFH41050
KFH41047
KFH41056
KFH41048
KFH41054
KFH41045
KFH41055
KFH41046
KFH41057
KFH41049
KFH46806
KFH46841
KFH46805
KFH46840
KFH46800
KFH46837
KFH46796
KFH46820
KFH46792
KFH46831
KFH46813
KFH46849
KFH46860
KFH46839
KFH46865
KFH46829
KFH46854
KFH46818
KFH46857
KFH46822
KFH46794
KFH46835
KFH46838
KFH46797
KFH46842
KFH46802
KFH46832
KFH46791
KFH46834
KFH46793
KFH46828
KFH46864
KFH46821
KFH46858
KFH46817
KFH46855
KFH46826
KFH46866
KFH46823
KFH46861
KFH46810
KFH46848
KFH46850
KFH46844
KFH46847
KFH46825
KFH46856
KFH46816
KFH46852
KFH46814
KFH46843
KFH46803
KFH46819
KFH46795
KFH46836
KFH46799
KFH46808
KFH46804
KFH46801
KFH46798
KFH46824
KFH46862
KFH46845
KFH46807
KFH46846
KFH46809
KFH46811
KFH46851
KFH46812
KFH46853
KFH46815
KFH46790
KFH46833
KFH46867
KFH46830
KFH46863
KFH46827
KFH46859
KFH41042
KFH41033
KFH41041
KFH41032
KFH41040
KFH41031
KFH41039
KFH41030
KFH41043
KFH41035
KFH41028
KFH41037
KFH41044
KFH41036
KFH41029
KFH41038
KFH41034
KFH41021
KFH41027
KFH41018
KFH41016
KFH41019
KFH41017
KFH41026
KFH41012
KFH41024
KFH41014
KFH41013
KFH41011
KFH41022
KFH41020
KFH41023
KFH41025
KFH41015
KFH41005
KFH40991
KFH41000
KFH40995
KFH40998
KFH41007
KFH40992
KFH41010
KFH41003
KFH40989
KFH40999
KFH41002
KFH40990
KFH41004
KFH40996
KFH41008
KFH41001
KFH40993
KFH41006
KFH40994
KFH41009
KFH40997
KFH40985
KFH40978
KFH40986
KFH40979
KFH40980
KFH40982
KFH40984
KFH40976
KFH40973
KFH40977
KFH40983
KFH40987
KFH40988
KFH40981
KFH40974
KFH40975
KFH40971
KFH40957
KFH40966
KFH40965
KFH40963
KFH40960
KFH40961
KFH40956
KFH40967
KFH40958
KFH40968
KFH40959
KFH40969
KFH40962
KFH40964
KFH40955
KFH40970
KFH40972
KFH40952
KFH40943
KFH40944
KFH40950
KFH40941
KFH40951
KFH40942
KFH40948
KFH40939
KFH40949
KFH40954
KFH40945
KFH40953
KFH40947
KFH40940
KFH40946
KFH40938
KFH40933
KFH40937
KFH40932
KFH40936
KFH40931
KFH40935
KFH40930
KFH40934
KFH40929
KFH40918
KFH40924
KFH40928
KFH40921
KFH40915
KFH40922
KFH40926
KFH40919
KFH40927
KFH40920
KFH40923
KFH40917
KFH40925
KFH40916
KFH40913
KFH40904
KFH40912
KFH40903
KFH40908
KFH40905
KFH40902
KFH40911
KFH40914
KFH40909
KFH40910
KFH40906
KFH40907
KFH40887
KFH40888
KFH40895
KFH40896
KFH40892
KFH40901
KFH40893
KFH40900
KFH40891
KFH40899
KFH40890
KFH40898
KFH40889
KFH40897
KFH40886
KFH40894
KFH46727
KFH46775
KFH46724
KFH46703
KFH46755
KFH46699
KFH46751
KFH46695
KFH46746
KFH46691
KFH46742
KFH46689
KFH46739
KFH46756
KFH46732
KFH46787
KFH46788
KFH46709
KFH46719
KFH46776
KFH46743
KFH46769
KFH46716
KFH46760
KFH46706
KFH46763
KFH46710
KFH46765
KFH46713
KFH46772
KFH46781
KFH46744
KFH46733
KFH46778
KFH46736
KFH46723
KFH46687
KFH46735
KFH46783
KFH46768
KFH46767
KFH46712
KFH46784
KFH46758
KFH46697
KFH46754
KFH46693
KFH46749
KFH46718
KFH46729
KFH46688
KFH46741
KFH46692
KFH46745
KFH46696
KFH46748
KFH46701
KFH46753
KFH46704
KFH46757
KFH46707
KFH46761
KFH46747
KFH46698
KFH46721
KFH46708
KFH46738
KFH46750
KFH46762
KFH46771
KFH46731
KFH46786
KFH46715
KFH46705
KFH46694
KFH46789
KFH46734
KFH46782
KFH46728
KFH46777
KFH46759
KFH46702
KFH46766
KFH46714
KFH46764
KFH46711
KFH46773
KFH46722
KFH46770
KFH46717
KFH46752
KFH46700
KFH46686
KFH46737
KFH46690
KFH46740
KFH46780
KFH46726
KFH46785
KFH46730
KFH46774
KFH46720
KFH46725
KFH46779
KFH40874
KFH40881
KFH40884
KFH40880
KFH40873
KFH40878
KFH40883
KFH40875
KFH40882
KFH40876
KFH40885
KFH40877
KFH40872
KFH40879
KFH40857
KFH40865
KFH40871
KFH40864
KFH40859
KFH40867
KFH40858
KFH40866
KFH40862
KFH40869
KFH40860
KFH40868
KFH40856
KFH40870
KFH40863
KFH40861
KFH40852
KFH40847
KFH40851
KFH40846
KFH40850
KFH40845
KFH40855
KFH40848
KFH40844
KFH40854
KFH40853
KFH40849
KFH40843
KFH40837
KFH40841
KFH40835
KFH40834
KFH40840
KFH40836
KFH40842
KFH40833
KFH40838
KFH40832
KFH40839
KFH40820
KFH40830
KFH40824
KFH40816
KFH40823
KFH40831
KFH40821
KFH40829
KFH40819
KFH40828
KFH40827
KFH40818
KFH40817
KFH40826
KFH40822
KFH40825
KFH40807
KFH40813
KFH40806
KFH40812
KFH40808
KFH40814
KFH40809
KFH40815
KFH40810
KFH40811
KFH40803
KFH40798
KFH40805
KFH40796
KFH40800
KFH40804
KFH40799
KFH40802
KFH40797
KFH40801
KFH40791
KFH40795
KFH40790
KFH40787
KFH40792
KFH40793
KFH40788
KFH40794
KFH40789
KFH40784
KFH40780
KFH40781
KFH40785
KFH40782
KFH40783
KFH40786
KFH40773
KFH40779
KFH40771
KFH40777
KFH40772
KFH40778
KFH40770
KFH40776
KFH40768
KFH40775
KFH40767
KFH40774
KFH40769
KFH46629
KFH46682
KFH46633
KFH46589
KFH46636
KFH46592
KFH46640
KFH46596
KFH46649
KFH46603
KFH46646
KFH46600
KFH46656
KFH46608
KFH46654
KFH46604
KFH46667
KFH46614
KFH46634
KFH46684
KFH46637
KFH46590
KFH46642
KFH46594
KFH46645
KFH46598
KFH46648
KFH46602
KFH46643
KFH46599
KFH46638
KFH46595
KFH46635
KFH46591
KFH46631
KFH46685
KFH46627
KFH46679
KFH46618
KFH46676
KFH46669
KFH46671
KFH46630
KFH46657
KFH46621
KFH46666
KFH46607
KFH46653
KFH46665
KFH46674
KFH46683
KFH46597
KFH46662
KFH46610
KFH46660
KFH46681
KFH46632
KFH46626
KFH46625
KFH46659
KFH46647
KFH46619
KFH46668
KFH46622
KFH46672
KFH46615
KFH46663
KFH46606
KFH46612
KFH46678
KFH46652
KFH46639
KFH46651
KFH46611
KFH46661
KFH46593
KFH46641
KFH46680
KFH46628
KFH46677
KFH46624
KFH46675
KFH46620
KFH46670
KFH46617
KFH46601
KFH46644
KFH46658
KFH46613
KFH46664
KFH46616
KFH46650
KFH46605
KFH46655
KFH46609
KFH46673
KFH46623
KFH40764
KFH40754
KFH40763
KFH40750
KFH40759
KFH40760
KFH40751
KFH40758
KFH40749
KFH40762
KFH40753
KFH40761
KFH40752
KFH40757
KFH40766
KFH40755
KFH40765
KFH40756
KFH40745
KFH40738
KFH40746
KFH40739
KFH40747
KFH40736
KFH40743
KFH40744
KFH40742
KFH40740
KFH40748
KFH40737
KFH40741
KFH40732
KFH40728
KFH40731
KFH40733
KFH40735
KFH40730
KFH40734
KFH40729
KFH40722
KFH40721
KFH40725
KFH40719
KFH40727
KFH40718
KFH40720
KFH40724
KFH40717
KFH40723
KFH40716
KFH40726
KFH40711
KFH40714
KFH40710
KFH40713
KFH40715
KFH40709
KFH40712
KFH40707
KFH40699
KFH40708
KFH40700
KFH40706
KFH40698
KFH40704
KFH40696
KFH40705
KFH40697
KFH40702
KFH40694
KFH40703
KFH40695
KFH40701
KFH40693
KFH40692
KFH40684
KFH40691
KFH40683
KFH40689
KFH40682
KFH40688
KFH40681
KFH40687
KFH40690
KFH40686
KFH40680
KFH40685
KFH40667
KFH40673
KFH40671
KFH40677
KFH40670
KFH40676
KFH40668
KFH40679
KFH40669
KFH40675
KFH40674
KFH40678
KFH40672
KFH40664
KFH40656
KFH40655
KFH40654
KFH40662
KFH40657
KFH40665
KFH40658
KFH40659
KFH40661
KFH40666
KFH40660
KFH40663
KFH40653
KFH40644
KFH40649
KFH40643
KFH40648
KFH40652
KFH40651
KFH40645
KFH40650
KFH40647
KFH40646
KFH46539
KFH46489
KFH46521
KFH46492
KFH46544
KFH46498
KFH46552
KFH46501
KFH46525
KFH46576
KFH46516
KFH46570
KFH46511
KFH46566
KFH46508
KFH46562
KFH46560
KFH46548
KFH46561
KFH46547
KFH46559
KFH46545
KFH46533
KFH46556
KFH46506
KFH46553
KFH46581
KFH46531
KFH46586
KFH46585
KFH46577
KFH46505
KFH46497
KFH46542
KFH46509
KFH46565
KFH46514
KFH46557
KFH46503
KFH46502
KFH46555
KFH46504
KFH46558
KFH46495
KFH46546
KFH46500
KFH46550
KFH46515
KFH46569
KFH46523
KFH46575
KFH46520
KFH46571
KFH46517
KFH46567
KFH46512
KFH46564
KFH46537
KFH46588
KFH46579
KFH46536
KFH46584
KFH46563
KFH46519
KFH46530
KFH46578
KFH46528
KFH46573
KFH46522
KFH46582
KFH46527
KFH46583
KFH46529
KFH46587
KFH46532
KFH46490
KFH46535
KFH46493
KFH46540
KFH46538
KFH46491
KFH46543
KFH46496
KFH46541
KFH46554
KFH46551
KFH46574
KFH46524
KFH46580
KFH46534
KFH46526
KFH46510
KFH46507
KFH46572
KFH46518
KFH46568
KFH46513
KFH46549
KFH46499
KFH46494
KFH40639
KFH40642
KFH40638
KFH40641
KFH40637
KFH40640
KFH40636
KFH40633
KFH40626
KFH40634
KFH40628
KFH40619
KFH40630
KFH40621
KFH40631
KFH40623
KFH40632
KFH40624
KFH40625
KFH40620
KFH40627
KFH40635
KFH40622
KFH40629
KFH40616
KFH40612
KFH40618
KFH40617
KFH40611
KFH40615
KFH40610
KFH40614
KFH40613
KFH40605
KFH40604
KFH40599
KFH40608
KFH40603
KFH40602
KFH40607
KFH40609
KFH40601
KFH40600
KFH40606
KFH40597
KFH40598
KFH40590
KFH40594
KFH40589
KFH40593
KFH40591
KFH40595
KFH40596
KFH40592
KFH40581
KFH40582
KFH40585
KFH40588
KFH40584
KFH40587
KFH40583
KFH40586
KFH40579
KFH40578
KFH40580
KFH40570
KFH40575
KFH40571
KFH40576
KFH40568
KFH40573
KFH40569
KFH40574
KFH40567
KFH40572
KFH40577
KFH40566
KFH40558
KFH40552
KFH40559
KFH40553
KFH40560
KFH40565
KFH40557
KFH40564
KFH40556
KFH40563
KFH40555
KFH40562
KFH40554
KFH40561
KFH46452
KFH46405
KFH46449
KFH46470
KFH46478
KFH46410
KFH46455
KFH46420
KFH46465
KFH46429
KFH46457
KFH46432
KFH46473
KFH46423
KFH46421
KFH46426
KFH46438
KFH46441
KFH46481
KFH46456
KFH46411
KFH46453
KFH46408
KFH46463
KFH46417
KFH46460
KFH46414
KFH46469
KFH46425
KFH46436
KFH46480
KFH46440
KFH46484
KFH46443
KFH46486
KFH46445
KFH46404
KFH46448
KFH46407
KFH46409
KFH46451
KFH46413
KFH46454
KFH46415
KFH46459
KFH46419
KFH46462
KFH46483
KFH46439
KFH46476
KFH46435
KFH46474
KFH46433
KFH46471
KFH46430
KFH46467
KFH46427
KFH46488
KFH46447
KFH46450
KFH46406
KFH46446
KFH46487
KFH46444
KFH46485
KFH46442
KFH46482
KFH46437
KFH46479
KFH46431
KFH46475
KFH46434
KFH46477
KFH46424
KFH46468
KFH46428
KFH46472
KFH46416
KFH46464
KFH46418
KFH46466
KFH46422
KFH46458
KFH46412
KFH46461
KFH40542
KFH40548
KFH40544
KFH40546
KFH40550
KFH40545
KFH40549
KFH40543
KFH40547
KFH40551
KFH40536
KFH40534
KFH40529
KFH40537
KFH40530
KFH40538
KFH40540
KFH40541
KFH40532
KFH40539
KFH40531
KFH40533
KFH40535
KFH40526
KFH40528
KFH40527
KFH40525
KFH40518
KFH40521
KFH40524
KFH40520
KFH40523
KFH40519
KFH40522
KFH40511
KFH40517
KFH40510
KFH40516
KFH40509
KFH40515
KFH40513
KFH40507
KFH40512
KFH40506
KFH40514
KFH40508
KFH40503
KFH40500
KFH40504
KFH40501
KFH40505
KFH40502
KFH40497
KFH40496
KFH40498
KFH40494
KFH40493
KFH40499
KFH40495
KFH40492
KFH40485
KFH40486
KFH40488
KFH40489
KFH40487
KFH40482
KFH40483
KFH40491
KFH40484
KFH40490
KFH40476
KFH40479
KFH40478
KFH40475
KFH40474
KFH40473
KFH40481
KFH40477
KFH40480
KFH48820
KFH48697
KFH48809
KFH48687
KFH48764
KFH48638
KFH48708
KFH48662
KFH48644
KFH48584
KFH48704
KFH48599
KFH48734
KFH48729
KFH48670
KFH48782
KFH48641
KFH48768
KFH48626
KFH48759
KFH48625
KFH48666
KFH48590
KFH48611
KFH48684
KFH48804
KFH48645
KFH48713
KFH48581
KFH48817
KFH48607
KFH48730
KFH48706
KFH48720
KFH48613
KFH48592
KFH48772
KFH48659
KFH48783
KFH48671
KFH48791
KFH48679
KFH48799
KFH48688
KFH48811
KFH48699
KFH48726
KFH48605
KFH48686
KFH48657
KFH48767
KFH48642
KFH48580
KFH48652
KFH48703
KFH48779
KFH48614
KFH48731
KFH48606
KFH48748
KFH48586
KFH48594
KFH48615
KFH48763
KFH48648
KFH48815
KFH48690
KFH48801
KFH48683
KFH48794
KFH48674
KFH48786
KFH48663
KFH48775
KFH48651
KFH48693
KFH48634
KFH48647
KFH48587
KFH48610
KFH48632
KFH48746
KFH48728
KFH48604
KFH48701
KFH48813
KFH48710
KFH48578
KFH48718
KFH48588
KFH48727
KFH48600
KFH48735
KFH48742
KFH48668
KFH48601
KFH48711
KFH48637
KFH48702
KFH48579
KFH48753
KFH48778
KFH48682
KFH48802
KFH48598
KFH48725
KFH48585
KFH48716
KFH48821
KFH48709
KFH48810
KFH48698
KFH48624
KFH48750
KFH48646
KFH48762
KFH48658
KFH48771
KFH48667
KFH48781
KFH48678
KFH48790
KFH48612
KFH48739
KFH48736
KFH48752
KFH48740
KFH48806
KFH48744
KFH48621
KFH48635
KFH48628
KFH48755
KFH48636
KFH48776
KFH48797
KFH48769
KFH48747
KFH48796
KFH48676
KFH48787
KFH48664
KFH48816
KFH48692
KFH48745
KFH48622
KFH48792
KFH48618
KFH48712
KFH48738
KFH48654
KFH48630
KFH48773
KFH48660
KFH48798
KFH48677
KFH48808
KFH48685
KFH48780
KFH48656
KFH48640
KFH48620
KFH48595
KFH48714
KFH48616
KFH48589
KFH48719
KFH48696
KFH48691
KFH48814
KFH48807
KFH48591
KFH48675
KFH48795
KFH48758
KFH48631
KFH48749
KFH48623
KFH48619
KFH48741
KFH48609
KFH48733
KFH48603
KFH48737
KFH48754
KFH48722
KFH48602
KFH48627
KFH48593
KFH48705
KFH48582
KFH48695
KFH48818
KFH48639
KFH48757
KFH48649
KFH48765
KFH48661
KFH48774
KFH48672
KFH48784
KFH48680
KFH48669
KFH48819
KFH48789
KFH48608
KFH48743
KFH48721
KFH48724
KFH48597
KFH48715
KFH48583
KFH48707
KFH48800
KFH48689
KFH48812
KFH48700
KFH48785
KFH48673
KFH48793
KFH48681
KFH48766
KFH48650
KFH48655
KFH48770
KFH48665
KFH48777
KFH48633
KFH48751
KFH48643
KFH48761
KFH48694
KFH48805
KFH48717
KFH48732
KFH48596
KFH48723
KFH48617
KFH48803
KFH48760
KFH48788
KFH48629
KFH48756
KFH48653
KFH46331
KFH46391
KFH46348
KFH46360
KFH46403
KFH46358
KFH46400
KFH46367
KFH46326
KFH46364
KFH46322
KFH46372
KFH46328
KFH46333
KFH46376
KFH46327
KFH46371
KFH46341
KFH46383
KFH46337
KFH46380
KFH46321
KFH46363
KFH46398
KFH46359
KFH46401
KFH46361
KFH46320
KFH46365
KFH46324
KFH46368
KFH46387
KFH46347
KFH46381
KFH46338
KFH46385
KFH46343
KFH46373
KFH46377
KFH46334
KFH46390
KFH46351
KFH46397
KFH46355
KFH46395
KFH46354
KFH46393
KFH46350
KFH46388
KFH46346
KFH46325
KFH46366
KFH46330
KFH46379
KFH46378
KFH46375
KFH46340
KFH46402
KFH46335
KFH46382
KFH46323
KFH46329
KFH46345
KFH46332
KFH46362
KFH46352
KFH46374
KFH46386
KFH46370
KFH46389
KFH46342
KFH46384
KFH46349
KFH46392
KFH46353
KFH46394
KFH46356
KFH46396
KFH46357
KFH46399
KFH46336
KFH46339
KFH46369
KFH46344
KFH40469
KFH40466
KFH40470
KFH40467
KFH40471
KFH40468
KFH40472
KFH40465
KFH40462
KFH40458
KFH40463
KFH40459
KFH40460
KFH40464
KFH40461
KFH40452
KFH40455
KFH40457
KFH40456
KFH40453
KFH40454
KFH40451
KFH40450
KFH40447
KFH40449
KFH40446
KFH40443
KFH40445
KFH40442
KFH40448
KFH40444
KFH40437
KFH40441
KFH40434
KFH40432
KFH40435
KFH40440
KFH40433
KFH40436
KFH40439
KFH40438
KFH40427
KFH40424
KFH40423
KFH40422
KFH40431
KFH40421
KFH40429
KFH40425
KFH40428
KFH40426
KFH40430
KFH40420
KFH40413
KFH40419
KFH40414
KFH40415
KFH40410
KFH40416
KFH40411
KFH40417
KFH40412
KFH40418
KFH46234
KFH46221
KFH46244
KFH46287
KFH46279
KFH46265
KFH46260
KFH46309
KFH46303
KFH46251
KFH46302
KFH46250
KFH46296
KFH46248
KFH46291
KFH46242
KFH46285
KFH46240
KFH46267
KFH46282
KFH46271
KFH46319
KFH46274
KFH46220
KFH46276
KFH46223
KFH46280
KFH46225
KFH46318
KFH46270
KFH46219
KFH46273
KFH46308
KFH46259
KFH46313
KFH46264
KFH46305
KFH46254
KFH46243
KFH46290
KFH46239
KFH46286
KFH46233
KFH46226
KFH46262
KFH46224
KFH46275
KFH46293
KFH46281
KFH46311
KFH46304
KFH46294
KFH46229
KFH46300
KFH46246
KFH46283
KFH46231
KFH46253
KFH46222
KFH46228
KFH46245
KFH46299
KFH46236
KFH46278
KFH46227
KFH46258
KFH46312
KFH46315
KFH46306
KFH46297
KFH46237
KFH46272
KFH46298
KFH46252
KFH46292
KFH46268
KFH46316
KFH46277
KFH46288
KFH46232
KFH46284
KFH46235
KFH46249
KFH46256
KFH46266
KFH46247
KFH46301
KFH46307
KFH46255
KFH46310
KFH46257
KFH46314
KFH46261
KFH46317
KFH46263
KFH46218
KFH46269
KFH46241
KFH46295
KFH46238
KFH46289
KFH46230
KFH40406
KFH40409
KFH40407
KFH40408
KFH40402
KFH40403
KFH40401
KFH40404
KFH40405
KFH40398
KFH40400
KFH40399
KFH40396
KFH40397
KFH40395
KFH40394
KFH40393
KFH40392
KFH40391
KFH40390
KFH40389
KFH40384
KFH40387
KFH40382
KFH40388
KFH40383
KFH40385
KFH40381
KFH40386
KFH46184
KFH46143
KFH46183
KFH46142
KFH46181
KFH46214
KFH46172
KFH46208
KFH46166
KFH46141
KFH46179
KFH46139
KFH46176
KFH46198
KFH46158
KFH46190
KFH46152
KFH46192
KFH46155
KFH46196
KFH46160
KFH46201
KFH46162
KFH46182
KFH46144
KFH46178
KFH46216
KFH46180
KFH46140
KFH46170
KFH46206
KFH46174
KFH46212
KFH46186
KFH46146
KFH46154
KFH46194
KFH46150
KFH46161
KFH46202
KFH46159
KFH46200
KFH46168
KFH46210
KFH46177
KFH46215
KFH46173
KFH46211
KFH46169
KFH46205
KFH46164
KFH46203
KFH46185
KFH46145
KFH46153
KFH46193
KFH46157
KFH46199
KFH46147
KFH46188
KFH46149
KFH46191
KFH46167
KFH46209
KFH46213
KFH46171
KFH46217
KFH46175
KFH46204
KFH46163
KFH46207
KFH46165
KFH46197
KFH46156
KFH46189
KFH46151
KFH46187
KFH46148
KFH46195
KFH40379
KFH40380
KFH40378
KFH40377
KFH40376
KFH40370
KFH40374
KFH40372
KFH40375
KFH40371
KFH40369
KFH40373
KFH40366
KFH40367
KFH40364
KFH40365
KFH40368
KFH40363
KFH40362
KFH40357
KFH40356
KFH40360
KFH40361
KFH40359
KFH40358
KFH40352
KFH40351
KFH40355
KFH40354
KFH40353
KFH40344
KFH40343
KFH40348
KFH40345
KFH40349
KFH40346
KFH40350
KFH40347
KFH40342
KFH40340
KFH40339
KFH40341
KFH46080
KFH46118
KFH46076
KFH46104
KFH46061
KFH46128
KFH46106
KFH46109
KFH46100
KFH46075
KFH46067
KFH46058
KFH46110
KFH46054
KFH46093
KFH46092
KFH46103
KFH46114
KFH46123
KFH46133
KFH46095
KFH46056
KFH46099
KFH46120
KFH46077
KFH46057
KFH46097
KFH46059
KFH46101
KFH46062
KFH46105
KFH46064
KFH46107
KFH46068
KFH46111
KFH46085
KFH46131
KFH46082
KFH46127
KFH46079
KFH46125
KFH46074
KFH46122
KFH46071
KFH46117
KFH46098
KFH46055
KFH46094
KFH46138
KFH46091
KFH46136
KFH46089
KFH46134
KFH46087
KFH46130
KFH46078
KFH46124
KFH46081
KFH46060
KFH46083
KFH46102
KFH46073
KFH46121
KFH46066
KFH46113
KFH46137
KFH46135
KFH46090
KFH46132
KFH46088
KFH46129
KFH46086
KFH46126
KFH46084
KFH46108
KFH46063
KFH46112
KFH46065
KFH46115
KFH46069
KFH46116
KFH46070
KFH46119
KFH46072
KFH46096
KFH40338
KFH40333
KFH40337
KFH40334
KFH40335
KFH40332
KFH40336
KFH40324
KFH40328
KFH40325
KFH40327
KFH40331
KFH40326
KFH40330
KFH40329
KFH40323
KFH40319
KFH40322
KFH40320
KFH40318
KFH40321
KFH40314
KFH40317
KFH40313
KFH40316
KFH40312
KFH40315
KFH40311
KFH40310
KFH40309
KFH40308
KFH40304
KFH40306
KFH40305
KFH40307
KFH40303
KFH40302
KFH45968
KFH46013
KFH45994
KFH46019
KFH46015
KFH46022
KFH46025
KFH45982
KFH46041
KFH45986
KFH45990
KFH45983
KFH45979
KFH46032
KFH46050
KFH46029
KFH45987
KFH46021
KFH45975
KFH45993
KFH46036
KFH45989
KFH46031
KFH46001
KFH46046
KFH45998
KFH46040
KFH45981
KFH46026
KFH46016
KFH45972
KFH46020
KFH45974
KFH46008
KFH46051
KFH46012
KFH45965
KFH46002
KFH46042
KFH46037
KFH45999
KFH46043
KFH46003
KFH46030
KFH45991
KFH46034
KFH45995
KFH45966
KFH45977
KFH46018
KFH45973
KFH46014
KFH45969
KFH46010
KFH46052
KFH46006
KFH45984
KFH46027
KFH46004
KFH46049
KFH46045
KFH45997
KFH46039
KFH46048
KFH45970
KFH46017
KFH45976
KFH46024
KFH46033
KFH45980
KFH45971
KFH45996
KFH45985
KFH46028
KFH46005
KFH46011
KFH46053
KFH46038
KFH45978
KFH46044
KFH46000
KFH46007
KFH45988
KFH46035
KFH45992
KFH45967
KFH46009
KFH46023
KFH46047
KFH40298
KFH40301
KFH40297
KFH40299
KFH40300
KFH40293
KFH40295
KFH40294
KFH40296
KFH40292
KFH40291
KFH40288
KFH40290
KFH40287
KFH40289
KFH40286
KFH40284
KFH40285
KFH40281
KFH40279
KFH40283
KFH40282
KFH40280
KFH40277
KFH40276
KFH40278
KFH45937
KFH45901
KFH45946
KFH45954
KFH45891
KFH45908
KFH45949
KFH45914
KFH45909
KFH45943
KFH45905
KFH45940
KFH45902
KFH45936
KFH45896
KFH45930
KFH45893
KFH45957
KFH45962
KFH45926
KFH45892
KFH45920
KFH45959
KFH45941
KFH45948
KFH45916
KFH45955
KFH45924
KFH45919
KFH45913
KFH45935
KFH45958
KFH45951
KFH45918
KFH45953
KFH45897
KFH45932
KFH45890
KFH45927
KFH45963
KFH45925
KFH45961
KFH45922
KFH45923
KFH45931
KFH45964
KFH45944
KFH45950
KFH45912
KFH45947
KFH45911
KFH45956
KFH45917
KFH45952
KFH45915
KFH45960
KFH45921
KFH45928
KFH45894
KFH45933
KFH45898
KFH45938
KFH45903
KFH45942
KFH45906
KFH45945
KFH45910
KFH45904
KFH45939
KFH45907
KFH45899
KFH45895
KFH45929
KFH45900
KFH45934
KFH40274
KFH40275
KFH40273
KFH40272
KFH45821
KFH45857
KFH45856
KFH45851
KFH45881
KFH45847
KFH45888
KFH45859
KFH45886
KFH45854
KFH45873
KFH45841
KFH45823
KFH45863
KFH45825
KFH45865
KFH45889
KFH45860
KFH45822
KFH45862
KFH45883
KFH45852
KFH45842
KFH45875
KFH45838
KFH45871
KFH45834
KFH45869
KFH45830
KFH45868
KFH45828
KFH45866
KFH45844
KFH45855
KFH45827
KFH45836
KFH45876
KFH45878
KFH45837
KFH45874
KFH45845
KFH45882
KFH45872
KFH45885
KFH45858
KFH45887
KFH45843
KFH45833
KFH45849
KFH45850
KFH45864
KFH45824
KFH45826
KFH45867
KFH45829
KFH45831
KFH45832
KFH45870
KFH45835
KFH45840
KFH45877
KFH45839
KFH45880
KFH45879
KFH45853
KFH45884
KFH45848
KFH45846
KFH45861
KFH45820
KFH40270
KFH40271
KFH40269
KFH40268
KFH40265
KFH40267
KFH40266
KFH45798
KFH45766
KFH45795
KFH45764
KFH45793
KFH45761
KFH45789
KFH45758
KFH45806
KFH45774
KFH45811
KFH45777
KFH45812
KFH45779
KFH45781
KFH45817
KFH45784
KFH45802
KFH45768
KFH45760
KFH45794
KFH45763
KFH45797
KFH45819
KFH45788
KFH45757
KFH45792
KFH45769
KFH45803
KFH45775
KFH45807
KFH45771
KFH45805
KFH45770
KFH45801
KFH45767
KFH45800
KFH45783
KFH45814
KFH45810
KFH45804
KFH45799
KFH45790
KFH45772
KFH45791
KFH45759
KFH45816
KFH45765
KFH45796
KFH45786
KFH45773
KFH45808
KFH45776
KFH45809
KFH45778
KFH45762
KFH45780
KFH45813
KFH45782
KFH45785
KFH45815
KFH45787
KFH45818
KFH40264
KFH40263
KFH40261
KFH40259
KFH40262
KFH40260
KFH40258
KFH45721
KFH45755
KFH45725
KFH45688
KFH45706
KFH45738
KFH45701
KFH45736
KFH45698
KFH45734
KFH45696
KFH45732
KFH45694
KFH45730
KFH45711
KFH45748
KFH45750
KFH45715
KFH45747
KFH45743
KFH45708
KFH45740
KFH45704
KFH45737
KFH45703
KFH45753
KFH45699
KFH45735
KFH45702
KFH45727
KFH45695
KFH45731
KFH45697
KFH45723
KFH45690
KFH45691
KFH45724
KFH45693
KFH45728
KFH45754
KFH45717
KFH45687
KFH45720
KFH45700
KFH45733
KFH45742
KFH45710
KFH45739
KFH45707
KFH45749
KFH45716
KFH45746
KFH45714
KFH45752
KFH45719
KFH45722
KFH45756
KFH45718
KFH45751
KFH45729
KFH45692
KFH45726
KFH45689
KFH45713
KFH45745
KFH45705
KFH45741
KFH45709
KFH45744
KFH45712
KFH40254
KFH40256
KFH40252
KFH40257
KFH40253
KFH40255
KFH40251
KFH40250
KFH40248
KFH40249
KFH40246
KFH40247
KFH45672
KFH45631
KFH45676
KFH45616
KFH45657
KFH45681
KFH45643
KFH45678
KFH45640
KFH45612
KFH45624
KFH45686
KFH45605
KFH45667
KFH45621
KFH45683
KFH45625
KFH45659
KFH45613
KFH45650
KFH45617
KFH45665
KFH45607
KFH45646
KFH45644
KFH45606
KFH45647
KFH45608
KFH45638
KFH45679
KFH45641
KFH45684
KFH45653
KFH45618
KFH45661
KFH45623
KFH45658
KFH45619
KFH45654
KFH45614
KFH45651
KFH45610
KFH45671
KFH45634
KFH45627
KFH45670
KFH45666
KFH45674
KFH45633
KFH45656
KFH45626
KFH45664
KFH45622
KFH45660
KFH45629
KFH45663
KFH45630
KFH45632
KFH45668
KFH45635
KFH45669
KFH45637
KFH45675
KFH45673
KFH45636
KFH45677
KFH45639
KFH45680
KFH45642
KFH45685
KFH45645
KFH45662
KFH45628
KFH45611
KFH45649
KFH45609
KFH45648
KFH45620
KFH45655
KFH45615
KFH45652
KFH45682
KFH40243
KFH40245
KFH40242
KFH40244
KFH40239
KFH40240
KFH40241
KFH48545
KFH48425
KFH48407
KFH48553
KFH48527
KFH48510
KFH48487
KFH48440
KFH48423
KFH48393
KFH48415
KFH48435
KFH48536
KFH48475
KFH48498
KFH48402
KFH48519
KFH48409
KFH48380
KFH48516
KFH48416
KFH48520
KFH48426
KFH48526
KFH48428
KFH48535
KFH48434
KFH48485
KFH48384
KFH48543
KFH48569
KFH48466
KFH48521
KFH48463
KFH48563
KFH48457
KFH48554
KFH48500
KFH48405
KFH48502
KFH48398
KFH48494
KFH48390
KFH48483
KFH48381
KFH48477
KFH48432
KFH48524
KFH48560
KFH48465
KFH48568
KFH48470
KFH48541
KFH48449
KFH48551
KFH48456
KFH48386
KFH48488
KFH48566
KFH48469
KFH48474
KFH48549
KFH48455
KFH48559
KFH48464
KFH48396
KFH48496
KFH48413
KFH48507
KFH48406
KFH48501
KFH48397
KFH48493
KFH48389
KFH48482
KFH48442
KFH48532
KFH48461
KFH48564
KFH48452
KFH48555
KFH48471
KFH48576
KFH48467
KFH48570
KFH48429
KFH48529
KFH48504
KFH48401
KFH48508
KFH48408
KFH48486
KFH48385
KFH48495
KFH48394
KFH48473
KFH48574
KFH48445
KFH48542
KFH48450
KFH48552
KFH48458
KFH48561
KFH48491
KFH48513
KFH48400
KFH48514
KFH48446
KFH48382
KFH48404
KFH48377
KFH48503
KFH48399
KFH48481
KFH48391
KFH48489
KFH48556
KFH48531
KFH48441
KFH48523
KFH48431
KFH48437
KFH48459
KFH48512
KFH48417
KFH48506
KFH48412
KFH48517
KFH48422
KFH48522
KFH48427
KFH48530
KFH48430
KFH48538
KFH48439
KFH48546
KFH48447
KFH48572
KFH48562
KFH48376
KFH48478
KFH48454
KFH48462
KFH48565
KFH48515
KFH48539
KFH48448
KFH48419
KFH48395
KFH48411
KFH48550
KFH48525
KFH48499
KFH48484
KFH48490
KFH48387
KFH48480
KFH48383
KFH48479
KFH48392
KFH48451
KFH48573
KFH48468
KFH48378
KFH48567
KFH48557
KFH48453
KFH48537
KFH48575
KFH48528
KFH48436
KFH48438
KFH48460
KFH48544
KFH48421
KFH48509
KFH48418
KFH48492
KFH48388
KFH48433
KFH48414
KFH48476
KFH48577
KFH48547
KFH48571
KFH48518
KFH48424
KFH48548
KFH48444
KFH48558
KFH48533
KFH48534
KFH48443
KFH48540
KFH48472
KFH48379
KFH48403
KFH48497
KFH48410
KFH48505
KFH48420
KFH48511
KFH45565
KFH45562
KFH45599
KFH45558
KFH45596
KFH45568
KFH45604
KFH45566
KFH45601
KFH45573
KFH45539
KFH45580
KFH45542
KFH45581
KFH45545
KFH45576
KFH45537
KFH45577
KFH45540
KFH45587
KFH45592
KFH45553
KFH45594
KFH45556
KFH45597
KFH45560
KFH45600
KFH45563
KFH45603
KFH45598
KFH45564
KFH45595
KFH45561
KFH45593
KFH45557
KFH45589
KFH45554
KFH45588
KFH45551
KFH45582
KFH45546
KFH45555
KFH45544
KFH45575
KFH45550
KFH45585
KFH45547
KFH45574
KFH45535
KFH45567
KFH45602
KFH45569
KFH45533
KFH45572
KFH45536
KFH45559
KFH45570
KFH45552
KFH45591
KFH45578
KFH45571
KFH45590
KFH45584
KFH45583
KFH45541
KFH45586
KFH45548
KFH45579
KFH45549
KFH45538
KFH45534
KFH45543
KFH40238
KFH40237
KFH40236
KFH40235
KFH40234
KFH40233
KFH45512
KFH45475
KFH45495
KFH45470
KFH45491
KFH45527
KFH45487
KFH45522
KFH45485
KFH45519
KFH45483
KFH45515
KFH45480
KFH45513
KFH45496
KFH45528
KFH45467
KFH45505
KFH45472
KFH45509
KFH45461
KFH45499
KFH45462
KFH45502
KFH45482
KFH45518
KFH45524
KFH45489
KFH45525
KFH45490
KFH45529
KFH45501
KFH45531
KFH45497
KFH45516
KFH45481
KFH45511
KFH45478
KFH45507
KFH45473
KFH45503
KFH45468
KFH45500
KFH45464
KFH45521
KFH45486
KFH45465
KFH45504
KFH45469
KFH45506
KFH45474
KFH45510
KFH45477
KFH45463
KFH45526
KFH45492
KFH45514
KFH45520
KFH45484
KFH45517
KFH45471
KFH45488
KFH45523
KFH45476
KFH45508
KFH45466
KFH45479
KFH45498
KFH45532
KFH45493
KFH45530
KFH45494
KFH40232
KFH40231
KFH40230
KFH40229
KFH40227
KFH40228
KFH40226
KFH45432
KFH45421
KFH45454
KFH45426
KFH45456
KFH45427
KFH45457
KFH45429
KFH45460
KFH45431
KFH45399
KFH45433
KFH45401
KFH45437
KFH45404
KFH45411
KFH45434
KFH45441
KFH45406
KFH45405
KFH45448
KFH45417
KFH45424
KFH45414
KFH45408
KFH45418
KFH45458
KFH45453
KFH45445
KFH45438
KFH45400
KFH45430
KFH45403
KFH45436
KFH45402
KFH45435
KFH45409
KFH45442
KFH45407
KFH45439
KFH45459
KFH45428
KFH45420
KFH45450
KFH45423
KFH45452
KFH45413
KFH45444
KFH45416
KFH45447
KFH45410
KFH45440
KFH45443
KFH45412
KFH45446
KFH45415
KFH45449
KFH45419
KFH45451
KFH45422
KFH45455
KFH45425
KFH45398
KFH40225
KFH40224
KFH45365
KFH45395
KFH45362
KFH45339
KFH45370
KFH45336
KFH45367
KFH45344
KFH45374
KFH45366
KFH45397
KFH45363
KFH45394
KFH45361
KFH45391
KFH45359
KFH45389
KFH45356
KFH45386
KFH45350
KFH45383
KFH45352
KFH45384
KFH45347
KFH45380
KFH45349
KFH45382
KFH45343
KFH45376
KFH45364
KFH45390
KFH45378
KFH45372
KFH45354
KFH45393
KFH45357
KFH45346
KFH45369
KFH45337
KFH45341
KFH45379
KFH45388
KFH45396
KFH45368
KFH45392
KFH45351
KFH45360
KFH45353
KFH45385
KFH45373
KFH45340
KFH45371
KFH45338
KFH45377
KFH45345
KFH45375
KFH45342
KFH45381
KFH45348
KFH45355
KFH45387
KFH45358
KFH40223
KFH40222
KFH45328
KFH45304
KFH45331
KFH45295
KFH45335
KFH45298
KFH45271
KFH45272
KFH45300
KFH45274
KFH45302
KFH45305
KFH45277
KFH45307
KFH45327
KFH45291
KFH45319
KFH45287
KFH45318
KFH45285
KFH45316
KFH45284
KFH45313
KFH45282
KFH45333
KFH45296
KFH45332
KFH45321
KFH45294
KFH45308
KFH45299
KFH45326
KFH45290
KFH45323
KFH45306
KFH45275
KFH45303
KFH45310
KFH45324
KFH45279
KFH45312
KFH45281
KFH45315
KFH45292
KFH45329
KFH45293
KFH45330
KFH45289
KFH45325
KFH45288
KFH45322
KFH45286
KFH45320
KFH45301
KFH45273
KFH45309
KFH45276
KFH45311
KFH45278
KFH45314
KFH45280
KFH45317
KFH45283
KFH45297
KFH45334
KFH40221
KFH40220
KFH45266
KFH45240
KFH45270
KFH45243
KFH45213
KFH45245
KFH45216
KFH45248
KFH45218
KFH45250
KFH45225
KFH45254
KFH45223
KFH45252
KFH45229
KFH45237
KFH45227
KFH45226
KFH45231
KFH45259
KFH45253
KFH45257
KFH45256
KFH45246
KFH45261
KFH45224
KFH45244
KFH45267
KFH45264
KFH45236
KFH45212
KFH45242
KFH45215
KFH45221
KFH45265
KFH45234
KFH45269
KFH45239
KFH45222
KFH45251
KFH45262
KFH45233
KFH45263
KFH45235
KFH45258
KFH45230
KFH45260
KFH45232
KFH45255
KFH45228
KFH45219
KFH45249
KFH45217
KFH45247
KFH45214
KFH45220
KFH45211
KFH45241
KFH45268
KFH45238
KFH40219
KFH40218
KFH40217
KFH45152
KFH45161
KFH45184
KFH45142
KFH45191
KFH45198
KFH45177
KFH45182
KFH45173
KFH45143
KFH45190
KFH45145
KFH45183
KFH45148
KFH45188
KFH45153
KFH45189
KFH45156
KFH45193
KFH45159
KFH45165
KFH45201
KFH45163
KFH45195
KFH45162
KFH45194
KFH45185
KFH45141
KFH45150
KFH45178
KFH45175
KFH45181
KFH45146
KFH45186
KFH45204
KFH45157
KFH45154
KFH45170
KFH45205
KFH45202
KFH45171
KFH45207
KFH45197
KFH45196
KFH45208
KFH45144
KFH45176
KFH45140
KFH45174
KFH45147
KFH45168
KFH45179
KFH45180
KFH45155
KFH45149
KFH45151
KFH45172
KFH45160
KFH45192
KFH45164
KFH45158
KFH45187
KFH45139
KFH45166
KFH45199
KFH45169
KFH45203
KFH45200
KFH45167
KFH45209
KFH45206
KFH45210
KFH40216
KFH45112
KFH45117
KFH45114
KFH45100
KFH45123
KFH45101
KFH45109
KFH45136
KFH45108
KFH45122
KFH45127
KFH45133
KFH45134
KFH45130
KFH45106
KFH45097
KFH45121
KFH45095
KFH45120
KFH45138
KFH45119
KFH45115
KFH45135
KFH45113
KFH45126
KFH45104
KFH45124
KFH45132
KFH45118
KFH45099
KFH45107
KFH45111
KFH45096
KFH45103
KFH45116
KFH45110
KFH45128
KFH45098
KFH45125
KFH45102
KFH45129
KFH45137
KFH45131
KFH45105
KFH45054
KFH45092
KFH45052
KFH45090
KFH45049
KFH45088
KFH45046
KFH45083
KFH45041
KFH45080
KFH45036
KFH45075
KFH45038
KFH45078
KFH45032
KFH45069
KFH45034
KFH45073
KFH45027
KFH45065
KFH45048
KFH45084
KFH45050
KFH45089
KFH45076
KFH45068
KFH45042
KFH45081
KFH45024
KFH45094
KFH45030
KFH45067
KFH45028
KFH45071
KFH45039
KFH45079
KFH45060
KFH45031
KFH45058
KFH45091
KFH45066
KFH45064
KFH45055
KFH45047
KFH45070
KFH45033
KFH45087
KFH45082
KFH45045
KFH45086
KFH45043
KFH45056
KFH45051
KFH45061
KFH45053
KFH45093
KFH45023
KFH45057
KFH45025
KFH45059
KFH45026
KFH45062
KFH45029
KFH45063
KFH45085
KFH45044
KFH45077
KFH45040
KFH45074
KFH45037
KFH45072
KFH45035
KFH45002
KFH44978
KFH44990
KFH44991
KFH45013
KFH44988
KFH45012
KFH44981
KFH44972
KFH44985
KFH45008
KFH44995
KFH44987
KFH44984
KFH45006
KFH44982
KFH44997
KFH44973
KFH45019
KFH44976
KFH45004
KFH44986
KFH45010
KFH45020
KFH44968
KFH44969
KFH44980
KFH44994
KFH44989
KFH45017
KFH45007
KFH44970
KFH44999
KFH44979
KFH45005
KFH44977
KFH45000
KFH44974
KFH44998
KFH45001
KFH44996
KFH44971
KFH45014
KFH44992
KFH45018
KFH44993
KFH45015
KFH45011
KFH45022
KFH45009
KFH44975
KFH45003
KFH45021
KFH44983
KFH45016
KFH40215
KFH48232
KFH48321
KFH48212
KFH48342
KFH48211
KFH48349
KFH48205
KFH48358
KFH48287
KFH48305
KFH48188
KFH48294
KFH48334
KFH48311
KFH48295
KFH48186
KFH48284
KFH48375
KFH48277
KFH48368
KFH48242
KFH48320
KFH48229
KFH48331
KFH48239
KFH48341
KFH48245
KFH48346
KFH48252
KFH48293
KFH48201
KFH48282
KFH48363
KFH48288
KFH48184
KFH48299
KFH48362
KFH48275
KFH48317
KFH48351
KFH48324
KFH48234
KFH48336
KFH48266
KFH48323
KFH48189
KFH48213
KFH48244
KFH48369
KFH48263
KFH48366
KFH48298
KFH48203
KFH48292
KFH48194
KFH48310
KFH48204
KFH48303
KFH48209
KFH48271
KFH48348
KFH48372
KFH48354
KFH48219
KFH48250
KFH48325
KFH48268
KFH48330
KFH48235
KFH48313
KFH48215
KFH48207
KFH48364
KFH48216
KFH48206
KFH48190
KFH48296
KFH48198
KFH48301
KFH48236
KFH48255
KFH48195
KFH48248
KFH48343
KFH48240
KFH48333
KFH48231
KFH48274
KFH48283
KFH48374
KFH48267
KFH48326
KFH48221
KFH48246
KFH48214
KFH48339
KFH48307
KFH48197
KFH48300
KFH48360
KFH48259
KFH48367
KFH48264
KFH48371
KFH48273
KFH48182
KFH48279
KFH48187
KFH48286
KFH48309
KFH48332
KFH48355
KFH48247
KFH48196
KFH48254
KFH48357
KFH48261
KFH48304
KFH48210
KFH48241
KFH48222
KFH48347
KFH48353
KFH48226
KFH48291
KFH48230
KFH48337
KFH48352
KFH48251
KFH48361
KFH48181
KFH48237
KFH48338
KFH48258
KFH48269
KFH48202
KFH48225
KFH48272
KFH48370
KFH48289
KFH48185
KFH48280
KFH48260
KFH48276
KFH48327
KFH48193
KFH48373
KFH48314
KFH48217
KFH48356
KFH48253
KFH48191
KFH48345
KFH48316
KFH48278
KFH48257
KFH48183
KFH48281
KFH48306
KFH48179
KFH48199
KFH48223
KFH48318
KFH48265
KFH48322
KFH48233
KFH48335
KFH48243
KFH48249
KFH48344
KFH48256
KFH48350
KFH48262
KFH48359
KFH48270
KFH48365
KFH48220
KFH48312
KFH48200
KFH48302
KFH48192
KFH48297
KFH48290
KFH48180
KFH48285
KFH48228
KFH48329
KFH48340
KFH48238
KFH48328
KFH48227
KFH48319
KFH48224
KFH48315
KFH48218
KFH48308
KFH48208
KFH44938
KFH44955
KFH44949
KFH44936
KFH44907
KFH44940
KFH44911
KFH44943
KFH44912
KFH44944
KFH44915
KFH44947
KFH44918
KFH44931
KFH44905
KFH44957
KFH44922
KFH44952
KFH44921
KFH44963
KFH44927
KFH44960
KFH44924
KFH44946
KFH44914
KFH44909
KFH44939
KFH44908
KFH44937
KFH44906
KFH44935
KFH44967
KFH44932
KFH44964
KFH44930
KFH44934
KFH44917
KFH44948
KFH44941
KFH44954
KFH44956
KFH44958
KFH44923
KFH44961
KFH44925
KFH44919
KFH44951
KFH44920
KFH44953
KFH44913
KFH44945
KFH44916
KFH44950
KFH44910
KFH44942
KFH44933
KFH44966
KFH44929
KFH44965
KFH44928
KFH44962
KFH44926
KFH44959
KFH40214
KFH40213
KFH44857
KFH44892
KFH44837
KFH44873
KFH44840
KFH44876
KFH44829
KFH44868
KFH44833
KFH44902
KFH44864
KFH44894
KFH44859
KFH44891
KFH44854
KFH44900
KFH44897
KFH44862
KFH44883
KFH44846
KFH44879
KFH44838
KFH44875
KFH44836
KFH44872
KFH44832
KFH44869
KFH44828
KFH44887
KFH44848
KFH44861
KFH44899
KFH44865
KFH44903
KFH44853
KFH44893
KFH44858
KFH44896
KFH44870
KFH44834
KFH44843
KFH44880
KFH44844
KFH44881
KFH44847
KFH44884
KFH44850
KFH44886
KFH44852
KFH44889
KFH44867
KFH44830
KFH44866
KFH44904
KFH44863
KFH44901
KFH44860
KFH44898
KFH44856
KFH44895
KFH44849
KFH44885
KFH44845
KFH44882
KFH44855
KFH44890
KFH44851
KFH44888
KFH44841
KFH44877
KFH44831
KFH44871
KFH44835
KFH44874
KFH44839
KFH44878
KFH44842
KFH44810
KFH44821
KFH44797
KFH44817
KFH44791
KFH44819
KFH44794
KFH44815
KFH44787
KFH44816
KFH44789
KFH44799
KFH44805
KFH44780
KFH44804
KFH44777
KFH44808
KFH44783
KFH44807
KFH44782
KFH44813
KFH44788
KFH44779
KFH44785
KFH44795
KFH44820
KFH44803
KFH44825
KFH44792
KFH44823
KFH44802
KFH44776
KFH44806
KFH44778
KFH44812
KFH44781
KFH44775
KFH44827
KFH44790
KFH44774
KFH44814
KFH44786
KFH44800
KFH44826
KFH44801
KFH44773
KFH44796
KFH44822
KFH44798
KFH44824
KFH44793
KFH44818
KFH44811
KFH44784
KFH44809
KFH44714
KFH44748
KFH44710
KFH44744
KFH44707
KFH44741
KFH44739
KFH44772
KFH44736
KFH44770
KFH44734
KFH44767
KFH44733
KFH44715
KFH44752
KFH44722
KFH44756
KFH44725
KFH44759
KFH44727
KFH44762
KFH44729
KFH44764
KFH44708
KFH44742
KFH44740
KFH44706
KFH44743
KFH44709
KFH44747
KFH44713
KFH44750
KFH44717
KFH44754
KFH44718
KFH44761
KFH44724
KFH44758
KFH44720
KFH44765
KFH44728
KFH44763
KFH44726
KFH44769
KFH44732
KFH44749
KFH44716
KFH44745
KFH44712
KFH44755
KFH44721
KFH44753
KFH44711
KFH44737
KFH44723
KFH44730
KFH44768
KFH44731
KFH44760
KFH44751
KFH44771
KFH44766
KFH44757
KFH44719
KFH44735
KFH44746
KFH44738
KFH40212
KFH44700
KFH44658
KFH44650
KFH44678
KFH44696
KFH44669
KFH44693
KFH44662
KFH44689
KFH44665
KFH44691
KFH44668
KFH44694
KFH44670
KFH44698
KFH44653
KFH44683
KFH44671
KFH44697
KFH44673
KFH44699
KFH44674
KFH44701
KFH44676
KFH44702
KFH44679
KFH44704
KFH44687
KFH44660
KFH44685
KFH44705
KFH44686
KFH44656
KFH44677
KFH44654
KFH44664
KFH44672
KFH44695
KFH44667
KFH44692
KFH44666
KFH44690
KFH44663
KFH44661
KFH44659
KFH44703
KFH44675
KFH44682
KFH44655
KFH44684
KFH44657
KFH44680
KFH44651
KFH44681
KFH44652
KFH44688
KFH44607
KFH44628
KFH44621
KFH44644
KFH44635
KFH44601
KFH44597
KFH44606
KFH44636
KFH44629
KFH44604
KFH44624
KFH44594
KFH44622
KFH44631
KFH44640
KFH44616
KFH44626
KFH44638
KFH44614
KFH44600
KFH44632
KFH44599
KFH44630
KFH44608
KFH44637
KFH44602
KFH44633
KFH44611
KFH44642
KFH44646
KFH44617
KFH44648
KFH44619
KFH44592
KFH44623
KFH44595
KFH44625
KFH44596
KFH44627
KFH44634
KFH44605
KFH44639
KFH44609
KFH44641
KFH44610
KFH44643
KFH44612
KFH44645
KFH44603
KFH44647
KFH44615
KFH44613
KFH44593
KFH44620
KFH44649
KFH44618
KFH44598
KFH40211
KFH44567
KFH44546
KFH44578
KFH44544
KFH44574
KFH44542
KFH44571
KFH44538
KFH44569
KFH44556
KFH44586
KFH44560
KFH44588
KFH44561
KFH44589
KFH44562
KFH44590
KFH44565
KFH44591
KFH44553
KFH44581
KFH44573
KFH44545
KFH44575
KFH44548
KFH44566
KFH44539
KFH44570
KFH44543
KFH44563
KFH44536
KFH44587
KFH44558
KFH44585
KFH44555
KFH44583
KFH44554
KFH44582
KFH44551
KFH44557
KFH44550
KFH44547
KFH44537
KFH44564
KFH44540
KFH44572
KFH44580
KFH44559
KFH44541
KFH44576
KFH44549
KFH44568
KFH44552
KFH44584
KFH44579
KFH44577
KFH44485
KFH44493
KFH44530
KFH44500
KFH44533
KFH44478
KFH44486
KFH44508
KFH44501
KFH44512
KFH44481
KFH44520
KFH44482
KFH44489
KFH44490
KFH44518
KFH44487
KFH44516
KFH44523
KFH44514
KFH44510
KFH44522
KFH44479
KFH44509
KFH44525
KFH44494
KFH44527
KFH44496
KFH44529
KFH44498
KFH44531
KFH44515
KFH44532
KFH44511
KFH44480
KFH44507
KFH44477
KFH44506
KFH44476
KFH44503
KFH44535
KFH44521
KFH44492
KFH44497
KFH44526
KFH44495
KFH44524
KFH44502
KFH44504
KFH44499
KFH44528
KFH44505
KFH44534
KFH44483
KFH44513
KFH44484
KFH44517
KFH44488
KFH44519
KFH44491
KFH44460
KFH44426
KFH44463
KFH44410
KFH44452
KFH44425
KFH44456
KFH44416
KFH44439
KFH44466
KFH44448
KFH44429
KFH44464
KFH44450
KFH44436
KFH44432
KFH44468
KFH44444
KFH44420
KFH44474
KFH44438
KFH44415
KFH44446
KFH44427
KFH44461
KFH44423
KFH44459
KFH44422
KFH44455
KFH44418
KFH44451
KFH44417
KFH44447
KFH44411
KFH44442
KFH44414
KFH44445
KFH44473
KFH44437
KFH44409
KFH44440
KFH44470
KFH44434
KFH44441
KFH44428
KFH44443
KFH44412
KFH44454
KFH44421
KFH44449
KFH44413
KFH44453
KFH44472
KFH44419
KFH44457
KFH44475
KFH44462
KFH44430
KFH44465
KFH44431
KFH44467
KFH44458
KFH44424
KFH44471
KFH44435
KFH44469
KFH44433
KFH44404
KFH44376
KFH44400
KFH44375
KFH44398
KFH44377
KFH44394
KFH44385
KFH44390
KFH44401
KFH44392
KFH44362
KFH44396
KFH44397
KFH44393
KFH44379
KFH44388
KFH44369
KFH44386
KFH44366
KFH44374
KFH44403
KFH44391
KFH44407
KFH44406
KFH44367
KFH44382
KFH44371
KFH44395
KFH44370
KFH44384
KFH44364
KFH44387
KFH44399
KFH44372
KFH44381
KFH44365
KFH44405
KFH44373
KFH44402
KFH44368
KFH44389
KFH44380
KFH44408
KFH44383
KFH44363
KFH44378
KFH48076
KFH48095
KFH48026
KFH48003
KFH48022
KFH48096
KFH48111
KFH48078
KFH48171
KFH48126
KFH48038
KFH48133
KFH48043
KFH48112
KFH48023
KFH48119
KFH48030
KFH48154
KFH48060
KFH48086
KFH48176
KFH48079
KFH48172
KFH48097
KFH48013
KFH48090
KFH48007
KFH48108
KFH48028
KFH48034
KFH48115
KFH48025
KFH48113
KFH48044
KFH48129
KFH48040
KFH48122
KFH48089
KFH48166
KFH48081
KFH48175
KFH48088
KFH48002
KFH48093
KFH48011
KFH48101
KFH48145
KFH48056
KFH48067
KFH48160
KFH48077
KFH48164
KFH48167
KFH48148
KFH48031
KFH48012
KFH48046
KFH48134
KFH48035
KFH48123
KFH48027
KFH48116
KFH48071
KFH48137
KFH48041
KFH48130
KFH48008
KFH48098
KFH48105
KFH48074
KFH48070
KFH48053
KFH48158
KFH48066
KFH48151
KFH48057
KFH48016
KFH48102
KFH48127
KFH48059
KFH48075
KFH48047
KFH48147
KFH48162
KFH48004
KFH48021
KFH48156
KFH48174
KFH48091
KFH48177
KFH48099
KFH48009
KFH48103
KFH48014
KFH48109
KFH48020
KFH48100
KFH48015
KFH48092
KFH48010
KFH48082
KFH48170
KFH48080
KFH48135
KFH48072
KFH48165
KFH48058
KFH48142
KFH48051
KFH48139
KFH48069
KFH48159
KFH48019
KFH48152
KFH48036
KFH48117
KFH48018
KFH48106
KFH48024
KFH48114
KFH48033
KFH48121
KFH48039
KFH48128
KFH48168
KFH48084
KFH48157
KFH48063
KFH48161
KFH48068
KFH48143
KFH48049
KFH48150
KFH48055
KFH48178
KFH48087
KFH48110
KFH48029
KFH48104
KFH48125
KFH48042
KFH48118
KFH48037
KFH48140
KFH48052
KFH48141
KFH48149
KFH48062
KFH48017
KFH48065
KFH48083
KFH48048
KFH48107
KFH48173
KFH48094
KFH48005
KFH48136
KFH48054
KFH48132
KFH48061
KFH48153
KFH48073
KFH48120
KFH48032
KFH48138
KFH48050
KFH48131
KFH48045
KFH48169
KFH48064
KFH48146
KFH48155
KFH48124
KFH48144
KFH48163
KFH48085
KFH48006
KFH44354
KFH44332
KFH44358
KFH44323
KFH44347
KFH44351
KFH44348
KFH44318
KFH44343
KFH44338
KFH44340
KFH44344
KFH44359
KFH44333
KFH44313
KFH44337
KFH44311
KFH44335
KFH44360
KFH44342
KFH44356
KFH44327
KFH44316
KFH44312
KFH44324
KFH44352
KFH44321
KFH44349
KFH44315
KFH44346
KFH44320
KFH44345
KFH44314
KFH44319
KFH44361
KFH44336
KFH44339
KFH44334
KFH44330
KFH44328
KFH44341
KFH44317
KFH44331
KFH44357
KFH44329
KFH44355
KFH44326
KFH44353
KFH44325
KFH44350
KFH44322
KFH44301
KFH44288
KFH44259
KFH44267
KFH44297
KFH44271
KFH44300
KFH44262
KFH44292
KFH44265
KFH44294
KFH44275
KFH44304
KFH44305
KFH44277
KFH44307
KFH44279
KFH44273
KFH44303
KFH44274
KFH44299
KFH44270
KFH44293
KFH44266
KFH44291
KFH44263
KFH44298
KFH44272
KFH44295
KFH44268
KFH44286
KFH44258
KFH44260
KFH44287
KFH44257
KFH44285
KFH44264
KFH44290
KFH44261
KFH44289
KFH44308
KFH44280
KFH44302
KFH44276
KFH44278
KFH44306
KFH44281
KFH44309
KFH44283
KFH44296
KFH44269
KFH44310
KFH44282
KFH44256
KFH44284
KFH44206
KFH44232
KFH44207
KFH44209
KFH44233
KFH44251
KFH44224
KFH44249
KFH44222
KFH44246
KFH44218
KFH44242
KFH44213
KFH44239
KFH44230
KFH44255
KFH44229
KFH44254
KFH44228
KFH44253
KFH44227
KFH44252
KFH44226
KFH44250
KFH44221
KFH44245
KFH44223
KFH44248
KFH44212
KFH44238
KFH44216
KFH44241
KFH44208
KFH44234
KFH44210
KFH44235
KFH44214
KFH44236
KFH44219
KFH44217
KFH44231
KFH44243
KFH44225
KFH44247
KFH44220
KFH44244
KFH44215
KFH44240
KFH44211
KFH44237
KFH44194
KFH44161
KFH44190
KFH44205
KFH44181
KFH44203
KFH44193
KFH44177
KFH44171
KFH44166
KFH44158
KFH44200
KFH44174
KFH44186
KFH44195
KFH44197
KFH44201
KFH44204
KFH44175
KFH44167
KFH44172
KFH44192
KFH44165
KFH44160
KFH44185
KFH44163
KFH44189
KFH44156
KFH44182
KFH44157
KFH44184
KFH44202
KFH44179
KFH44199
KFH44176
KFH44198
KFH44173
KFH44180
KFH44187
KFH44170
KFH44178
KFH44196
KFH44168
KFH44191
KFH44162
KFH44188
KFH44159
KFH44169
KFH44164
KFH44183
KFH44120
KFH44111
KFH44121
KFH44146
KFH44127
KFH44150
KFH44143
KFH44153
KFH44103
KFH44108
KFH44129
KFH44102
KFH44107
KFH44133
KFH44110
KFH44134
KFH44112
KFH44135
KFH44115
KFH44138
KFH44101
KFH44128
KFH44152
KFH44126
KFH44147
KFH44123
KFH44122
KFH44141
KFH44119
KFH44104
KFH44131
KFH44105
KFH44144
KFH44118
KFH44148
KFH44124
KFH44151
KFH44137
KFH44154
KFH44114
KFH44136
KFH44116
KFH44140
KFH44130
KFH44142
KFH44109
KFH44106
KFH44113
KFH44132
KFH44125
KFH44149
KFH44145
KFH44155
KFH44139
KFH44117
KFH44069
KFH44074
KFH44062
KFH44065
KFH44084
KFH44059
KFH44061
KFH44082
KFH44073
KFH44093
KFH44064
KFH44092
KFH44099
KFH44094
KFH44066
KFH44091
KFH44071
KFH44075
KFH44049
KFH44086
KFH44068
KFH44097
KFH44054
KFH44053
KFH44081
KFH44060
KFH44051
KFH44056
KFH44095
KFH44087
KFH44057
KFH44077
KFH44076
KFH44048
KFH44090
KFH44079
KFH44098
KFH44067
KFH44070
KFH44047
KFH44096
KFH44088
KFH44100
KFH44063
KFH44089
KFH44083
KFH44055
KFH44085
KFH44058
KFH44078
KFH44050
KFH44080
KFH44052
KFH44072
KFH43999
KFH44001
KFH44021
KFH44002
KFH44023
KFH44003
KFH44026
KFH44004
KFH44030
KFH44007
KFH44035
KFH44012
KFH44038
KFH44011
KFH44037
KFH44015
KFH44043
KFH44013
KFH44040
KFH44018
KFH44045
KFH44024
KFH44019
KFH44017
KFH44033
KFH44014
KFH44041
KFH44042
KFH44036
KFH44016
KFH44044
KFH44009
KFH44020
KFH44008
KFH44029
KFH44028
KFH44025
KFH44027
KFH44046
KFH44005
KFH44031
KFH44034
KFH44006
KFH44022
KFH44010
KFH44039
KFH44032
KFH44000
KFH43970
KFH43984
KFH43963
KFH43981
KFH43961
KFH43980
KFH43997
KFH43977
KFH43994
KFH43975
KFH43992
KFH43990
KFH43995
KFH43968
KFH43987
KFH43967
KFH43986
KFH43966
KFH43985
KFH43965
KFH43983
KFH43962
KFH43982
KFH43996
KFH43991
KFH43998
KFH43964
KFH43972
KFH43976
KFH43993
KFH43978
KFH43988
KFH43971
KFH43973
KFH43989
KFH43974
KFH43969
KFH43979
KFH43941
KFH43933
KFH43953
KFH43938
KFH43956
KFH43934
KFH43955
KFH43936
KFH43958
KFH43922
KFH43957
KFH43946
KFH43940
KFH43944
KFH43927
KFH43931
KFH43951
KFH43939
KFH43930
KFH43921
KFH43917
KFH43960
KFH43945
KFH43920
KFH43942
KFH43952
KFH43928
KFH43949
KFH43925
KFH43947
KFH43919
KFH43923
KFH43935
KFH43959
KFH43926
KFH43950
KFH43924
KFH43948
KFH43932
KFH43929
KFH43954
KFH43918
KFH43943
KFH43937
KFH43914
KFH43894
KFH43916
KFH43887
KFH43889
KFH43911
KFH43884
KFH43908
KFH43907
KFH43883
KFH43909
KFH43885
KFH43905
KFH43881
KFH43906
KFH43882
KFH43912
KFH43890
KFH43872
KFH43893
KFH43915
KFH43891
KFH43913
KFH43888
KFH43910
KFH43886
KFH43880
KFH43902
KFH43901
KFH43879
KFH43899
KFH43877
KFH43897
KFH43875
KFH43895
KFH43892
KFH43871
KFH43896
KFH43873
KFH43898
KFH43874
KFH43900
KFH43876
KFH43903
KFH43878
KFH43904
KFH47990
KFH47905
KFH47957
KFH47912
KFH47980
KFH47898
KFH47954
KFH47877
KFH47915
KFH47882
KFH47919
KFH47885
KFH47969
KFH47893
KFH47879
KFH47862
KFH47911
KFH47906
KFH47881
KFH47901
KFH47981
KFH47918
KFH47908
KFH47935
KFH47966
KFH47925
KFH47974
KFH47950
KFH47869
KFH47959
KFH47907
KFH47944
KFH47857
KFH47891
KFH48000
KFH47931
KFH47864
KFH47936
KFH47867
KFH47942
KFH47871
KFH47946
KFH47875
KFH47878
KFH47955
KFH47897
KFH47977
KFH47900
KFH47984
KFH47884
KFH47965
KFH47888
KFH47971
KFH47876
KFH47956
KFH47937
KFH47856
KFH47930
KFH48001
KFH47920
KFH47996
KFH47913
KFH47992
KFH47910
KFH47987
KFH47932
KFH47999
KFH47921
KFH47968
KFH47953
KFH47940
KFH47916
KFH47988
KFH47904
KFH47982
KFH47890
KFH47973
KFH47989
KFH47978
KFH47889
KFH47962
KFH47927
KFH47967
KFH47873
KFH47952
KFH47858
KFH47860
KFH47922
KFH47872
KFH47947
KFH47903
KFH47960
KFH47975
KFH47892
KFH47951
KFH47964
KFH47914
KFH47938
KFH47929
KFH47855
KFH47983
KFH47998
KFH47943
KFH47868
KFH47939
KFH47865
KFH47899
KFH47859
KFH47886
KFH47985
KFH47896
KFH47976
KFH47961
KFH47880
KFH47902
KFH47986
KFH47909
KFH47926
KFH47958
KFH47972
KFH47991
KFH47928
KFH47854
KFH47863
KFH47934
KFH47866
KFH47941
KFH47870
KFH47945
KFH47874
KFH47949
KFH47924
KFH47993
KFH47994
KFH47861
KFH47970
KFH47894
KFH47963
KFH47887
KFH47895
KFH47883
KFH47997
KFH47923
KFH47995
KFH47979
KFH47917
KFH47948
KFH47933
KFH43832
KFH43831
KFH43854
KFH43835
KFH43857
KFH43837
KFH43860
KFH43840
KFH43862
KFH43829
KFH43852
KFH43846
KFH43843
KFH43863
KFH43851
KFH43869
KFH43848
KFH43867
KFH43838
KFH43858
KFH43856
KFH43836
KFH43849
KFH43833
KFH43861
KFH43841
KFH43859
KFH43839
KFH43864
KFH43844
KFH43868
KFH43847
KFH43870
KFH43850
KFH43865
KFH43842
KFH43866
KFH43845
KFH43830
KFH43855
KFH43828
KFH43853
KFH43834
KFH43814
KFH43788
KFH43804
KFH43789
KFH43809
KFH43796
KFH43816
KFH43811
KFH43823
KFH43790
KFH43827
KFH43825
KFH43787
KFH43808
KFH43784
KFH43806
KFH43803
KFH43826
KFH43800
KFH43821
KFH43799
KFH43813
KFH43818
KFH43819
KFH43798
KFH43815
KFH43793
KFH43817
KFH43794
KFH43812
KFH43791
KFH43785
KFH43792
KFH43807
KFH43786
KFH43810
KFH43805
KFH43824
KFH43802
KFH43801
KFH43822
KFH43797
KFH43820
KFH43795
KFH43772
KFH43748
KFH43766
KFH43746
KFH43755
KFH43782
KFH43742
KFH43765
KFH43751
KFH43764
KFH43744
KFH43768
KFH43743
KFH43767
KFH43752
KFH43762
KFH43774
KFH43753
KFH43776
KFH43756
KFH43778
KFH43758
KFH43780
KFH43760
KFH43783
KFH43763
KFH43759
KFH43779
KFH43761
KFH43781
KFH43754
KFH43775
KFH43757
KFH43777
KFH43750
KFH43771
KFH43747
KFH43770
KFH43745
KFH43769
KFH43749
KFH43773
KFH43701
KFH43729
KFH43696
KFH43722
KFH43707
KFH43735
KFH43709
KFH43737
KFH43703
KFH43731
KFH43705
KFH43733
KFH43700
KFH43727
KFH43723
KFH43697
KFH43720
KFH43694
KFH43717
KFH43690
KFH43716
KFH43741
KFH43714
KFH43739
KFH43710
KFH43734
KFH43711
KFH43738
KFH43704
KFH43730
KFH43706
KFH43732
KFH43691
KFH43726
KFH43718
KFH43712
KFH43728
KFH43724
KFH43699
KFH43692
KFH43725
KFH43736
KFH43708
KFH43702
KFH43713
KFH43740
KFH43715
KFH43689
KFH43698
KFH43693
KFH43719
KFH43695
KFH43721
KFH43648
KFH43673
KFH43649
KFH43652
KFH43683
KFH43677
KFH43653
KFH43675
KFH43651
KFH43680
KFH43684
KFH43663
KFH43654
KFH43660
KFH43674
KFH43679
KFH43658
KFH43656
KFH43662
KFH43681
KFH43676
KFH43645
KFH43670
KFH43657
KFH43668
KFH43664
KFH43659
KFH43666
KFH43647
KFH43650
KFH43655
KFH43661
KFH43672
KFH43678
KFH43682
KFH43687
KFH43685
KFH43644
KFH43671
KFH43646
KFH43669
KFH43643
KFH43667
KFH43688
KFH43665
KFH43686
KFH43630
KFH43600
KFH43637
KFH43607
KFH43633
KFH43604
KFH43631
KFH43601
KFH43627
KFH43598
KFH43640
KFH43613
KFH43620
KFH43594
KFH43623
KFH43597
KFH43615
KFH43589
KFH43617
KFH43591
KFH43629
KFH43603
KFH43605
KFH43632
KFH43608
KFH43635
KFH43599
KFH43626
KFH43602
KFH43628
KFH43596
KFH43622
KFH43590
KFH43618
KFH43642
KFH43616
KFH43595
KFH43624
KFH43592
KFH43621
KFH43639
KFH43612
KFH43625
KFH43619
KFH43614
KFH43610
KFH43593
KFH43641
KFH43638
KFH43634
KFH43609
KFH43636
KFH43606
KFH43611
KFH43569
KFH43573
KFH43576
KFH43580
KFH43586
KFH43549
KFH43551
KFH43572
KFH43563
KFH43581
KFH43564
KFH43584
KFH43565
KFH43585
KFH43567
KFH43587
KFH43568
KFH43588
KFH43553
KFH43557
KFH43583
KFH43555
KFH43574
KFH43554
KFH43560
KFH43552
KFH43570
KFH43550
KFH43582
KFH43562
KFH43579
KFH43561
KFH43578
KFH43559
KFH43577
KFH43558
KFH43575
KFH43556
KFH43571
KFH43566
KFH43542
KFH43544
KFH43512
KFH43519
KFH43521
KFH43525
KFH43524
KFH43548
KFH43520
KFH43543
KFH43517
KFH43541
KFH43514
KFH43539
KFH43513
KFH43537
KFH43511
KFH43534
KFH43546
KFH43522
KFH43547
KFH43523
KFH43506
KFH43526
KFH43507
KFH43527
KFH43508
KFH43529
KFH43533
KFH43540
KFH43515
KFH43538
KFH43545
KFH43535
KFH43510
KFH43531
KFH43536
KFH43516
KFH43509
KFH43518
KFH43530
KFH43532
KFH43528
KFH43486
KFH43493
KFH43505
KFH43484
KFH43490
KFH43474
KFH43488
KFH43472
KFH43495
KFH43479
KFH43492
KFH43476
KFH43487
KFH43469
KFH43502
KFH43483
KFH43504
KFH43480
KFH43499
KFH43470
KFH43496
KFH43477
KFH43475
KFH43494
KFH43478
KFH43497
KFH43471
KFH43489
KFH43473
KFH43491
KFH43481
KFH43500
KFH43485
KFH43503
KFH43501
KFH43482
KFH43498
KFH43436
KFH43456
KFH43446
KFH43423
KFH43454
KFH43434
KFH43451
KFH43431
KFH43466
KFH43449
KFH43432
KFH43459
KFH43464
KFH43440
KFH43425
KFH43447
KFH43468
KFH43445
KFH43467
KFH43443
KFH43463
KFH43457
KFH43437
KFH43428
KFH43461
KFH43430
KFH43427
KFH43433
KFH43453
KFH43435
KFH43455
KFH43424
KFH43444
KFH43465
KFH43442
KFH43462
KFH43441
KFH43460
KFH43439
KFH43458
KFH43438
KFH43426
KFH43448
KFH43452
KFH43429
KFH43450
KFH47841
KFH47740
KFH47833
KFH47793
KFH47706
KFH47734
KFH47817
KFH47816
KFH47823
KFH47710
KFH47751
KFH47747
KFH47757
KFH47845
KFH47759
KFH47847
KFH47753
KFH47839
KFH47746
KFH47832
KFH47738
KFH47825
KFH47781
KFH47698
KFH47795
KFH47707
KFH47798
KFH47714
KFH47804
KFH47720
KFH47813
KFH47728
KFH47771
KFH47851
KFH47762
KFH47767
KFH47754
KFH47830
KFH47713
KFH47733
KFH47695
KFH47766
KFH47700
KFH47788
KFH47711
KFH47792
KFH47732
KFH47761
KFH47741
KFH47725
KFH47743
KFH47822
KFH47691
KFH47779
KFH47853
KFH47773
KFH47701
KFH47790
KFH47696
KFH47785
KFH47716
KFH47812
KFH47737
KFH47818
KFH47721
KFH47797
KFH47727
KFH47803
KFH47758
KFH47837
KFH47834
KFH47755
KFH47842
KFH47783
KFH47821
KFH47742
KFH47694
KFH47807
KFH47810
KFH47731
KFH47703
KFH47786
KFH47697
KFH47780
KFH47692
KFH47774
KFH47689
KFH47770
KFH47849
KFH47765
KFH47848
KFH47769
KFH47844
KFH47764
KFH47836
KFH47829
KFH47750
KFH47824
KFH47744
KFH47789
KFH47702
KFH47796
KFH47709
KFH47800
KFH47717
KFH47808
KFH47724
KFH47815
KFH47730
KFH47831
KFH47745
KFH47838
KFH47752
KFH47846
KFH47760
KFH47850
KFH47801
KFH47805
KFH47722
KFH47791
KFH47712
KFH47787
KFH47705
KFH47782
KFH47699
KFH47775
KFH47693
KFH47794
KFH47736
KFH47756
KFH47835
KFH47749
KFH47828
KFH47768
KFH47809
KFH47763
KFH47843
KFH47777
KFH47690
KFH47715
KFH47799
KFH47723
KFH47806
KFH47729
KFH47814
KFH47735
KFH47819
KFH47739
KFH47826
KFH47726
KFH47802
KFH47776
KFH47811
KFH47840
KFH47820
KFH47704
KFH47718
KFH47748
KFH47827
KFH47852
KFH47772
KFH47719
KFH47784
KFH47778
KFH47708
KFH43383
KFH43412
KFH43386
KFH43410
KFH43385
KFH43416
KFH43390
KFH43396
KFH43422
KFH43398
KFH43373
KFH43401
KFH43376
KFH43403
KFH43378
KFH43406
KFH43381
KFH43380
KFH43372
KFH43394
KFH43411
KFH43393
KFH43405
KFH43417
KFH43414
KFH43409
KFH43382
KFH43391
KFH43415
KFH43400
KFH43408
KFH43384
KFH43387
KFH43419
KFH43375
KFH43389
KFH43413
KFH43407
KFH43379
KFH43404
KFH43377
KFH43402
KFH43374
KFH43399
KFH43371
KFH43397
KFH43421
KFH43392
KFH43418
KFH43395
KFH43420
KFH43388
KFH43365
KFH43345
KFH43368
KFH43362
KFH43364
KFH43369
KFH43360
KFH43356
KFH43354
KFH43338
KFH43358
KFH43343
KFH43341
KFH43347
KFH43333
KFH43337
KFH43367
KFH43370
KFH43353
KFH43361
KFH43348
KFH43349
KFH43332
KFH43350
KFH43334
KFH43351
KFH43335
KFH43352
KFH43336
KFH43355
KFH43339
KFH43357
KFH43342
KFH43363
KFH43340
KFH43359
KFH43346
KFH43366
KFH43344
KFH43320
KFH43305
KFH43326
KFH43308
KFH43289
KFH43327
KFH43287
KFH43306
KFH43329
KFH43304
KFH43328
KFH43315
KFH43295
KFH43318
KFH43297
KFH43319
KFH43298
KFH43321
KFH43300
KFH43323
KFH43301
KFH43313
KFH43292
KFH43330
KFH43307
KFH43288
KFH43309
KFH43325
KFH43312
KFH43316
KFH43322
KFH43302
KFH43296
KFH43317
KFH43294
KFH43331
KFH43324
KFH43314
KFH43293
KFH43310
KFH43290
KFH43311
KFH43299
KFH43303
KFH43291
KFH43253
KFH43263
KFH43281
KFH43267
KFH43273
KFH43251
KFH43257
KFH43275
KFH43270
KFH43284
KFH43279
KFH43256
KFH43250
KFH43265
KFH43286
KFH43258
KFH43276
KFH43247
KFH43252
KFH43260
KFH43282
KFH43266
KFH43272
KFH43259
KFH43277
KFH43254
KFH43261
KFH43262
KFH43280
KFH43255
KFH43249
KFH43283
KFH43278
KFH43274
KFH43269
KFH43264
KFH43285
KFH43245
KFH43268
KFH43246
KFH43271
KFH43248
KFH43225
KFH43208
KFH43227
KFH43210
KFH43230
KFH43211
KFH43228
KFH43215
KFH43234
KFH43213
KFH43232
KFH43218
KFH43237
KFH43221
KFH43244
KFH43226
KFH43242
KFH43219
KFH43240
KFH43216
KFH43238
KFH43224
KFH43207
KFH43229
KFH43206
KFH43231
KFH43209
KFH43233
KFH43212
KFH43235
KFH43214
KFH43223
KFH43205
KFH43241
KFH43220
KFH43243
KFH43222
KFH43236
KFH43217
KFH43239
KFH43186
KFH43198
KFH43182
KFH43180
KFH43196
KFH43179
KFH43197
KFH43177
KFH43194
KFH43175
KFH43192
KFH43173
KFH43190
KFH43200
KFH43184
KFH43199
KFH43183
KFH43202
KFH43187
KFH43201
KFH43185
KFH43203
KFH43189
KFH43176
KFH43193
KFH43178
KFH43195
KFH43204
KFH43188
KFH43174
KFH43191
KFH43181
KFH43161
KFH43143
KFH43165
KFH43145
KFH43168
KFH43147
KFH43170
KFH43150
KFH43171
KFH43140
KFH43160
KFH43154
KFH43136
KFH43153
KFH43166
KFH43157
KFH43152
KFH43155
KFH43137
KFH43148
KFH43138
KFH43156
KFH43139
KFH43158
KFH43141
KFH43159
KFH43142
KFH43162
KFH43172
KFH43151
KFH43169
KFH43149
KFH43167
KFH43146
KFH43164
KFH43144
KFH43163
KFH43107
KFH43096
KFH43121
KFH43101
KFH43120
KFH43100
KFH43124
KFH43103
KFH43122
KFH43102
KFH43127
KFH43105
KFH43111
KFH43132
KFH43114
KFH43134
KFH43095
KFH43116
KFH43097
KFH43117
KFH43098
KFH43133
KFH43115
KFH43135
KFH43110
KFH43129
KFH43112
KFH43131
KFH43119
KFH43099
KFH43113
KFH43125
KFH43104
KFH43123
KFH43108
KFH43128
KFH43106
KFH43126
KFH43109
KFH43130
KFH43118
KFH43052
KFH43073
KFH43051
KFH43072
KFH43094
KFH43071
KFH43093
KFH43069
KFH43091
KFH43064
KFH43087
KFH43066
KFH43089
KFH43061
KFH43084
KFH43062
KFH43085
KFH43059
KFH43082
KFH43086
KFH43063
KFH43088
KFH43065
KFH43090
KFH43067
KFH43092
KFH43068
KFH43070
KFH43057
KFH43080
KFH43055
KFH43078
KFH43054
KFH43076
KFH43053
KFH43075
KFH43050
KFH43074
KFH43079
KFH43058
KFH43077
KFH43056
KFH43083
KFH43060
KFH43081
KFH43015
KFH43039
KFH43023
KFH43045
KFH43027
KFH43047
KFH43029
KFH43040
KFH43021
KFH43043
KFH43025
KFH43011
KFH43032
KFH43038
KFH43019
KFH43022
KFH43034
KFH43014
KFH43036
KFH43017
KFH43033
KFH43012
KFH43049
KFH43031
KFH43048
KFH43030
KFH43046
KFH43028
KFH43044
KFH43026
KFH43042
KFH43024
KFH43020
KFH43041
KFH43018
KFH43016
KFH43037
KFH43013
KFH43035
KFH47643
KFH47601
KFH47663
KFH47594
KFH47658
KFH47588
KFH47653
KFH47583
KFH47649
KFH47581
KFH47688
KFH47568
KFH47636
KFH47573
KFH47642
KFH47559
KFH47627
KFH47563
KFH47633
KFH47682
KFH47622
KFH47668
KFH47600
KFH47673
KFH47605
KFH47678
KFH47611
KFH47681
KFH47615
KFH47686
KFH47620
KFH47621
KFH47616
KFH47589
KFH47607
KFH47669
KFH47606
KFH47667
KFH47657
KFH47595
KFH47656
KFH47593
KFH47662
KFH47599
KFH47666
KFH47604
KFH47672
KFH47610
KFH47677
KFH47614
KFH47687
KFH47623
KFH47684
KFH47618
KFH47566
KFH47629
KFH47560
KFH47625
KFH47575
KFH47638
KFH47584
KFH47655
KFH47571
KFH47650
KFH47578
KFH47647
KFH47572
KFH47641
KFH47609
KFH47675
KFH47619
KFH47680
KFH47624
KFH47685
KFH47626
KFH47558
KFH47632
KFH47561
KFH47598
KFH47661
KFH47648
KFH47582
KFH47651
KFH47586
KFH47637
KFH47574
KFH47644
KFH47579
KFH47628
KFH47564
KFH47679
KFH47612
KFH47674
KFH47608
KFH47670
KFH47602
KFH47664
KFH47596
KFH47659
KFH47590
KFH47634
KFH47569
KFH47630
KFH47565
KFH47645
KFH47580
KFH47639
KFH47576
KFH47652
KFH47587
KFH47665
KFH47597
KFH47671
KFH47603
KFH47654
KFH47585
KFH47660
KFH47591
KFH47683
KFH47617
KFH47562
KFH47631
KFH47567
KFH47635
KFH47570
KFH47640
KFH47577
KFH47646
KFH47676
KFH47613
KFH47592
KFH42983
KFH43008
KFH42990
KFH42964
KFH42992
KFH42966
KFH42995
KFH42968
KFH42997
KFH42971
KFH42979
KFH43002
KFH42978
KFH43003
KFH42980
KFH43005
KFH42982
KFH43007
KFH42985
KFH43010
KFH42987
KFH42967
KFH42991
KFH42965
KFH42988
KFH42973
KFH42996
KFH42970
KFH42994
KFH42976
KFH43000
KFH43006
KFH42984
KFH43004
KFH42981
KFH42963
KFH42989
KFH43009
KFH42986
KFH43001
KFH42977
KFH42974
KFH42998
KFH42975
KFH42999
KFH42969
KFH42993
KFH42972
KFH42947
KFH42924
KFH42953
KFH42934
KFH42951
KFH42932
KFH42957
KFH42939
KFH42955
KFH42937
KFH42946
KFH42927
KFH42943
KFH42925
KFH42944
KFH42926
KFH42945
KFH42928
KFH42948
KFH42930
KFH42936
KFH42959
KFH42949
KFH42929
KFH42950
KFH42931
KFH42952
KFH42933
KFH42954
KFH42935
KFH42956
KFH42938
KFH42962
KFH42942
KFH42961
KFH42941
KFH42960
KFH42940
KFH42958
KFH42907
KFH42920
KFH42905
KFH42901
KFH42918
KFH42899
KFH42916
KFH42897
KFH42913
KFH42895
KFH42911
KFH42902
KFH42919
KFH42903
KFH42908
KFH42922
KFH42910
KFH42904
KFH42921
KFH42906
KFH42896
KFH42915
KFH42917
KFH42898
KFH42900
KFH42912
KFH42923
KFH42914
KFH42894
KFH42909
KFH42887
KFH42852
KFH42883
KFH42861
KFH42881
KFH42866
KFH42889
KFH42865
KFH42885
KFH42855
KFH42874
KFH42869
KFH42891
KFH42868
KFH42888
KFH42872
KFH42851
KFH42870
KFH42892
KFH42873
KFH42854
KFH42857
KFH42877
KFH42860
KFH42879
KFH42862
KFH42882
KFH42864
KFH42884
KFH42859
KFH42886
KFH42875
KFH42880
KFH42863
KFH42853
KFH42856
KFH42876
KFH42858
KFH42878
KFH42867
KFH42890
KFH42871
KFH42893
KFH42828
KFH42848
KFH42826
KFH42845
KFH42823
KFH42843
KFH42835
KFH42813
KFH42837
KFH42817
KFH42836
KFH42816
KFH42841
KFH42821
KFH42839
KFH42818
KFH42833
KFH42812
KFH42849
KFH42838
KFH42810
KFH42829
KFH42844
KFH42822
KFH42846
KFH42824
KFH42842
KFH42820
KFH42815
KFH42825
KFH42847
KFH42827
KFH42850
KFH42830
KFH42814
KFH42831
KFH42840
KFH42819
KFH42834
KFH42811
KFH42832
KFH42777
KFH42800
KFH42774
KFH42797
KFH42764
KFH42788
KFH42785
KFH42808
KFH42783
KFH42807
KFH42782
KFH42806
KFH42781
KFH42804
KFH42778
KFH42803
KFH42766
KFH42790
KFH42768
KFH42792
KFH42770
KFH42794
KFH42772
KFH42795
KFH42775
KFH42798
KFH42791
KFH42767
KFH42793
KFH42769
KFH42787
KFH42763
KFH42789
KFH42765
KFH42786
KFH42809
KFH42805
KFH42780
KFH42802
KFH42779
KFH42801
KFH42776
KFH42799
KFH42773
KFH42796
KFH42771
KFH42784
KFH42758
KFH42742
KFH42761
KFH42760
KFH42754
KFH42739
KFH42756
KFH42735
KFH42751
KFH42731
KFH42748
KFH42729
KFH42746
KFH42734
KFH42753
KFH42732
KFH42750
KFH42727
KFH42743
KFH42762
KFH42741
KFH42759
KFH42740
KFH42757
KFH42738
KFH42755
KFH42737
KFH42728
KFH42744
KFH42749
KFH42733
KFH42752
KFH42736
KFH42745
KFH42730
KFH42747
KFH42698
KFH42689
KFH42704
KFH42709
KFH42726
KFH42710
KFH42724
KFH42699
KFH42691
KFH42713
KFH42693
KFH42715
KFH42695
KFH42721
KFH42702
KFH42720
KFH42701
KFH42718
KFH42700
KFH42717
KFH42697
KFH42712
KFH42692
KFH42711
KFH42690
KFH42716
KFH42696
KFH42714
KFH42694
KFH42707
KFH42719
KFH42703
KFH42722
KFH42705
KFH42723
KFH42706
KFH42725
KFH42708
KFH42688
KFH42662
KFH42679
KFH42657
KFH42674
KFH42659
KFH42676
KFH42654
KFH42671
KFH42655
KFH42673
KFH42663
KFH42680
KFH42683
KFH42668
KFH42682
KFH42666
KFH42687
KFH42670
KFH42685
KFH42669
KFH42653
KFH42672
KFH42678
KFH42661
KFH42677
KFH42660
KFH42675
KFH42658
KFH42667
KFH42656
KFH42681
KFH42665
KFH42684
KFH42664
KFH42686
KFH42630
KFH42650
KFH42631
KFH42615
KFH42648
KFH42644
KFH42625
KFH42624
KFH42628
KFH42616
KFH42635
KFH42640
KFH42645
KFH42647
KFH42651
KFH42629
KFH42646
KFH42638
KFH42633
KFH42619
KFH42627
KFH42617
KFH42649
KFH42642
KFH42636
KFH42620
KFH42618
KFH42634
KFH42652
KFH42632
KFH42622
KFH42639
KFH42621
KFH42637
KFH42623
KFH42641
KFH42626
KFH42643
KFH47531
KFH47465
KFH47526
KFH47480
KFH47538
KFH47476
KFH47535
KFH47453
KFH47511
KFH47495
KFH47555
KFH47493
KFH47552
KFH47506
KFH47442
KFH47499
KFH47438
KFH47482
KFH47540
KFH47470
KFH47534
KFH47475
KFH47537
KFH47479
KFH47542
KFH47485
KFH47545
KFH47451
KFH47515
KFH47517
KFH47454
KFH47522
KFH47457
KFH47527
KFH47462
KFH47532
KFH47466
KFH47536
KFH47472
KFH47528
KFH47467
KFH47523
KFH47463
KFH47518
KFH47458
KFH47512
KFH47455
KFH47448
KFH47524
KFH47508
KFH47446
KFH47505
KFH47471
KFH47498
KFH47437
KFH47554
KFH47469
KFH47530
KFH47544
KFH47488
KFH47550
KFH47514
KFH47546
KFH47478
KFH47449
KFH47484
KFH47441
KFH47503
KFH47492
KFH47445
KFH47521
KFH47504
KFH47497
KFH47551
KFH47502
KFH47440
KFH47491
KFH47549
KFH47481
KFH47543
KFH47477
KFH47539
KFH47489
KFH47509
KFH47486
KFH47547
KFH47461
KFH47464
KFH47525
KFH47460
KFH47519
KFH47474
KFH47533
KFH47468
KFH47529
KFH47483
KFH47541
KFH47556
KFH47496
KFH47439
KFH47500
KFH47443
KFH47507
KFH47447
KFH47510
KFH47452
KFH47516
KFH47487
KFH47548
KFH47459
KFH47473
KFH47494
KFH47557
KFH47490
KFH47553
KFH47501
KFH47444
KFH47513
KFH47450
KFH47520
KFH47456
KFH42581
KFH42595
KFH42576
KFH42574
KFH42578
KFH42598
KFH42589
KFH42608
KFH42601
KFH42609
KFH42610
KFH42575
KFH42587
KFH42593
KFH42590
KFH42596
KFH42614
KFH42594
KFH42586
KFH42604
KFH42582
KFH42603
KFH42580
KFH42600
KFH42579
KFH42599
KFH42577
KFH42597
KFH42613
KFH42592
KFH42612
KFH42591
KFH42607
KFH42588
KFH42605
KFH42585
KFH42602
KFH42583
KFH42606
KFH42584
KFH42611
KFH42570
KFH42549
KFH42572
KFH42551
KFH42533
KFH42553
KFH42566
KFH42545
KFH42565
KFH42544
KFH42563
KFH42537
KFH42561
KFH42541
KFH42559
KFH42539
KFH42556
KFH42535
KFH42557
KFH42538
KFH42552
KFH42573
KFH42554
KFH42534
KFH42547
KFH42568
KFH42562
KFH42542
KFH42564
KFH42543
KFH42558
KFH42536
KFH42560
KFH42540
KFH42567
KFH42546
KFH42550
KFH42571
KFH42548
KFH42569
KFH42555
KFH42496
KFH42514
KFH42531
KFH42517
KFH42500
KFH42498
KFH42528
KFH42525
KFH42520
KFH42515
KFH42510
KFH42504
KFH42503
KFH42530
KFH42513
KFH42495
KFH42522
KFH42529
KFH42532
KFH42501
KFH42507
KFH42512
KFH42521
KFH42505
KFH42506
KFH42523
KFH42508
KFH42524
KFH42509
KFH42526
KFH42511
KFH42527
KFH42502
KFH42519
KFH42499
KFH42518
KFH42497
KFH42516
KFH42454
KFH42476
KFH42492
KFH42474
KFH42465
KFH42487
KFH42488
KFH42466
KFH42485
KFH42462
KFH42483
KFH42459
KFH42480
KFH42457
KFH42489
KFH42469
KFH42475
KFH42455
KFH42477
KFH42456
KFH42470
KFH42491
KFH42473
KFH42494
KFH42481
KFH42461
KFH42482
KFH42486
KFH42464
KFH42458
KFH42467
KFH42468
KFH42471
KFH42478
KFH42460
KFH42484
KFH42463
KFH42472
KFH42493
KFH42490
KFH42479
KFH42438
KFH42424
KFH42441
KFH42435
KFH42451
KFH42447
KFH42432
KFH42445
KFH42430
KFH42443
KFH42428
KFH42440
KFH42426
KFH42439
KFH42423
KFH42442
KFH42425
KFH42444
KFH42427
KFH42446
KFH42429
KFH42448
KFH42431
KFH42449
KFH42433
KFH42452
KFH42436
KFH42453
KFH42437
KFH42450
KFH42434
KFH42418
KFH42398
KFH42408
KFH42391
KFH42412
KFH42388
KFH42409
KFH42385
KFH42405
KFH42382
KFH42402
KFH42395
KFH42416
KFH42397
KFH42419
KFH42396
KFH42417
KFH42400
KFH42422
KFH42399
KFH42420
KFH42393
KFH42415
KFH42411
KFH42387
KFH42414
KFH42390
KFH42404
KFH42392
KFH42407
KFH42384
KFH42401
KFH42421
KFH42381
KFH42403
KFH42383
KFH42406
KFH42386
KFH42410
KFH42389
KFH42413
KFH42394
KFH42372
KFH42358
KFH42377
KFH42356
KFH42375
KFH42360
KFH42379
KFH42359
KFH42378
KFH42361
KFH42380
KFH42349
KFH42365
KFH42351
KFH42367
KFH42353
KFH42370
KFH42355
KFH42373
KFH42357
KFH42376
KFH42354
KFH42374
KFH42352
KFH42371
KFH42350
KFH42368
KFH42348
KFH42366
KFH42347
KFH42364
KFH42369
KFH42363
KFH42362
KFH42324
KFH42319
KFH42345
KFH42341
KFH42335
KFH42340
KFH42322
KFH42321
KFH42326
KFH42329
KFH42334
KFH42336
KFH42339
KFH42343
KFH42333
KFH42332
KFH42320
KFH42317
KFH42330
KFH42318
KFH42331
KFH42344
KFH42327
KFH42346
KFH42328
KFH42342
KFH42325
KFH42338
KFH42323
KFH42337
KFH42310
KFH42291
KFH42305
KFH42288
KFH42301
KFH42281
KFH42299
KFH42280
KFH42298
KFH42279
KFH42297
KFH42315
KFH42293
KFH42314
KFH42302
KFH42282
KFH42287
KFH42307
KFH42294
KFH42311
KFH42284
KFH42304
KFH42286
KFH42296
KFH42316
KFH42303
KFH42300
KFH42283
KFH42308
KFH42306
KFH42289
KFH42290
KFH42285
KFH42312
KFH42295
KFH42313
KFH42292
KFH42309
KFH42260
KFH42274
KFH42259
KFH42271
KFH42273
KFH42272
KFH42258
KFH42255
KFH42267
KFH42254
KFH42266
KFH42257
KFH42270
KFH42256
KFH42268
KFH42277
KFH42263
KFH42275
KFH42261
KFH42276
KFH42262
KFH42269
KFH42264
KFH42278
KFH42265
KFH40209
KFH40210
EGX45796
EGX45797
EGX45798
EGX45799
EGX45800
EGX45801
EGX45802
EGX45803
EGX45804
EGX45805
EGX45806
EGX45807
EGX45808
EGX45809
EGX45810
EGX45811
EGX45812
EGX45813
EGX45814
EGX45815
EGX45816
EGX45817
EGX45818
EGX45819
EGX45820
EGX45821
EGX45822
EGX45823
EGX45824
EGX45825
EGX45826
EGX45827
EGX45828
EGX45829
EGX45830
EGX45831
EGX45832
EGX45833
EGX45834
EGX45835
EGX45836
EGX45837
EGX45838
EGX45839
EGX45840
EGX45841
EGX45842
EGX45843
EGX45844
EGX45845
EGX45846
EGX45847
EGX45848
EGX45849
EGX45850
EGX45851
EGX45852
EGX45853
EGX45854
EGX45855
EGX45856
EGX45857
EGX45858
EGX45859
EGX45860
EGX45861
EGX45862
EGX45863
EGX45864
EGX45865
EGX45866
EGX45867
EGX45868
EGX45869
EGX45870
EGX45871
EGX45872
EGX45795
EGX45685
EGX45686
EGX45687
EGX45688
EGX45689
EGX45690
EGX45691
EGX45692
EGX45693
EGX45694
EGX45695
EGX45696
EGX45697
EGX45698
EGX45699
EGX45700
EGX45701
EGX45702
EGX45703
EGX45704
EGX45705
EGX45706
EGX45707
EGX45708
EGX45709
EGX45710
EGX45711
EGX45712
EGX45713
EGX45714
EGX45715
EGX45716
EGX45717
EGX45718
EGX45719
EGX45720
EGX45721
EGX45722
EGX45723
EGX45724
EGX45725
EGX45726
EGX45727
EGX45728
EGX45729
EGX45730
EGX45731
EGX45732
EGX45733
EGX45734
EGX45735
EGX45736
EGX45737
EGX45738
EGX45739
EGX45740
EGX45741
EGX45742
EGX45743
EGX45744
EGX45745
EGX45746
EGX45747
EGX45748
EGX45749
EGX45750
EGX45751
EGX45752
EGX45753
EGX45754
EGX45755
EGX45756
EGX45757
EGX45758
EGX45759
EGX45760
EGX45761
EGX45762
EGX45763
EGX45764
EGX45765
EGX45766
EGX45767
EGX45768
EGX45769
EGX45770
EGX45771
EGX45772
EGX45773
EGX45774
EGX45775
EGX45776
EGX45777
EGX45778
EGX45779
EGX45780
EGX45781
EGX45782
EGX45783
EGX45784
EGX45785
EGX45786
EGX45787
EGX45788
EGX45789
EGX45790
EGX45791
EGX45792
EGX45793
EGX45794
EGX45682
EGX45683
EGX45684
EGX45681
EGX45679
EGX45680
EGX45667
EGX45668
EGX45669
EGX45670
EGX45671
EGX45672
EGX45673
EGX45674
EGX45675
EGX45676
EGX45677
EGX45678
EGX45407
EGX45408
EGX45409
EGX45410
EGX45411
EGX45412
EGX45413
EGX45414
EGX45415
EGX45416
EGX45417
EGX45418
EGX45419
EGX45420
EGX45421
EGX45422
EGX45423
EGX45424
EGX45425
EGX45426
EGX45427
EGX45428
EGX45429
EGX45430
EGX45431
EGX45432
EGX45433
EGX45434
EGX45435
EGX45436
EGX45437
EGX45438
EGX45439
EGX45440
EGX45441
EGX45442
EGX45443
EGX45444
EGX45445
EGX45446
EGX45447
EGX45448
EGX45449
EGX45450
EGX45451
EGX45452
EGX45453
EGX45454
EGX45455
EGX45456
EGX45457
EGX45458
EGX45459
EGX45460
EGX45461
EGX45462
EGX45463
EGX45464
EGX45465
EGX45466
EGX45467
EGX45468
EGX45469
EGX45470
EGX45471
EGX45472
EGX45473
EGX45474
EGX45475
EGX45476
EGX45477
EGX45478
EGX45479
EGX45480
EGX45481
EGX45482
EGX45483
EGX45484
EGX45485
EGX45486
EGX45487
EGX45488
EGX45489
EGX45490
EGX45491
EGX45492
EGX45493
EGX45494
EGX45495
EGX45496
EGX45497
EGX45498
EGX45499
EGX45500
EGX45501
EGX45502
EGX45503
EGX45504
EGX45505
EGX45506
EGX45507
EGX45508
EGX45509
EGX45510
EGX45511
EGX45512
EGX45513
EGX45514
EGX45515
EGX45516
EGX45517
EGX45518
EGX45519
EGX45520
EGX45521
EGX45522
EGX45523
EGX45524
EGX45525
EGX45526
EGX45527
EGX45528
EGX45529
EGX45530
EGX45531
EGX45532
EGX45533
EGX45534
EGX45535
EGX45536
EGX45537
EGX45538
EGX45539
EGX45540
EGX45541
EGX45542
EGX45543
EGX45544
EGX45545
EGX45546
EGX45547
EGX45548
EGX45549
EGX45550
EGX45551
EGX45552
EGX45553
EGX45554
EGX45555
EGX45556
EGX45557
EGX45558
EGX45559
EGX45560
EGX45561
EGX45562
EGX45563
EGX45564
EGX45565
EGX45566
EGX45567
EGX45568
EGX45569
EGX45570
EGX45571
EGX45572
EGX45573
EGX45574
EGX45575
EGX45576
EGX45577
EGX45578
EGX45579
EGX45580
EGX45581
EGX45582
EGX45583
EGX45584
EGX45585
EGX45586
EGX45587
EGX45588
EGX45589
EGX45590
EGX45591
EGX45592
EGX45593
EGX45594
EGX45595
EGX45596
EGX45597
EGX45598
EGX45599
EGX45600
EGX45601
EGX45602
EGX45603
EGX45604
EGX45605
EGX45606
EGX45607
EGX45608
EGX45609
EGX45610
EGX45611
EGX45612
EGX45613
EGX45614
EGX45615
EGX45616
EGX45617
EGX45618
EGX45619
EGX45620
EGX45621
EGX45622
EGX45623
EGX45624
EGX45625
EGX45626
EGX45627
EGX45628
EGX45629
EGX45630
EGX45631
EGX45632
EGX45633
EGX45634
EGX45635
EGX45636
EGX45637
EGX45638
EGX45639
EGX45640
EGX45641
EGX45642
EGX45643
EGX45644
EGX45645
EGX45646
EGX45647
EGX45648
EGX45649
EGX45650
EGX45651
EGX45652
EGX45653
EGX45654
EGX45655
EGX45656
EGX45657
EGX45658
EGX45659
EGX45660
EGX45661
EGX45662
EGX45663
EGX45664
EGX45665
EGX45666
EGX45294
EGX45295
EGX45296
EGX45297
EGX45298
EGX45299
EGX45300
EGX45301
EGX45302
EGX45303
EGX45304
EGX45305
EGX45306
EGX45307
EGX45308
EGX45309
EGX45310
EGX45311
EGX45312
EGX45313
EGX45314
EGX45315
EGX45316
EGX45317
EGX45318
EGX45319
EGX45320
EGX45321
EGX45322
EGX45323
EGX45324
EGX45325
EGX45326
EGX45327
EGX45328
EGX45329
EGX45330
EGX45331
EGX45332
EGX45333
EGX45334
EGX45335
EGX45336
EGX45337
EGX45338
EGX45339
EGX45340
EGX45341
EGX45342
EGX45343
EGX45344
EGX45345
EGX45346
EGX45347
EGX45348
EGX45349
EGX45350
EGX45351
EGX45352
EGX45353
EGX45354
EGX45355
EGX45356
EGX45357
EGX45358
EGX45359
EGX45360
EGX45361
EGX45362
EGX45363
EGX45364
EGX45365
EGX45366
EGX45367
EGX45368
EGX45369
EGX45370
EGX45371
EGX45372
EGX45373
EGX45374
EGX45375
EGX45376
EGX45377
EGX45378
EGX45379
EGX45380
EGX45381
EGX45382
EGX45383
EGX45384
EGX45385
EGX45386
EGX45387
EGX45388
EGX45389
EGX45390
EGX45391
EGX45392
EGX45393
EGX45394
EGX45395
EGX45396
EGX45397
EGX45398
EGX45399
EGX45400
EGX45401
EGX45402
EGX45403
EGX45404
EGX45405
EGX45406
EGX44900
EGX44901
EGX44902
EGX44903
EGX44904
EGX44905
EGX44906
EGX44907
EGX44908
EGX44909
EGX44910
EGX44911
EGX44912
EGX44913
EGX44914
EGX44915
EGX44916
EGX44917
EGX44918
EGX44919
EGX44920
EGX44921
EGX44922
EGX44923
EGX44924
EGX44925
EGX44926
EGX44927
EGX44928
EGX44929
EGX44930
EGX44931
EGX44932
EGX44933
EGX44934
EGX44935
EGX44936
EGX44937
EGX44938
EGX44939
EGX44940
EGX44941
EGX44942
EGX44943
EGX44944
EGX44945
EGX44946
EGX44947
EGX44948
EGX44949
EGX44950
EGX44951
EGX44952
EGX44953
EGX44954
EGX44955
EGX44956
EGX44957
EGX44958
EGX44959
EGX44960
EGX44961
EGX44962
EGX44963
EGX44964
EGX44965
EGX44966
EGX44967
EGX44968
EGX44969
EGX44970
EGX44971
EGX44972
EGX44973
EGX44974
EGX44975
EGX44976
EGX44977
EGX44978
EGX44979
EGX44980
EGX44981
EGX44982
EGX44983
EGX44984
EGX44985
EGX44986
EGX44987
EGX44988
EGX44989
EGX44990
EGX44991
EGX44992
EGX44993
EGX44994
EGX44995
EGX44996
EGX44997
EGX44998
EGX44999
EGX45000
EGX45001
EGX45002
EGX45003
EGX45004
EGX45005
EGX45006
EGX45007
EGX45008
EGX45009
EGX45010
EGX45011
EGX45012
EGX45013
EGX45014
EGX45015
EGX45016
EGX45017
EGX45018
EGX45019
EGX45020
EGX45021
EGX45022
EGX45023
EGX45024
EGX45025
EGX45026
EGX45027
EGX45028
EGX45029
EGX45030
EGX45031
EGX45032
EGX45033
EGX45034
EGX45035
EGX45036
EGX45037
EGX45038
EGX45039
EGX45040
EGX45041
EGX45042
EGX45043
EGX45044
EGX45045
EGX45046
EGX45047
EGX45048
EGX45049
EGX45050
EGX45051
EGX45052
EGX45053
EGX45054
EGX45055
EGX45056
EGX45057
EGX45058
EGX45059
EGX45060
EGX45061
EGX45062
EGX45063
EGX45064
EGX45065
EGX45066
EGX45067
EGX45068
EGX45069
EGX45070
EGX45071
EGX45072
EGX45073
EGX45074
EGX45075
EGX45076
EGX45077
EGX45078
EGX45079
EGX45080
EGX45081
EGX45082
EGX45083
EGX45084
EGX45085
EGX45086
EGX45087
EGX45088
EGX45089
EGX45090
EGX45091
EGX45092
EGX45093
EGX45094
EGX45095
EGX45096
EGX45097
EGX45098
EGX45099
EGX45100
EGX45101
EGX45102
EGX45103
EGX45104
EGX45105
EGX45106
EGX45107
EGX45108
EGX45109
EGX45110
EGX45111
EGX45112
EGX45113
EGX45114
EGX45115
EGX45116
EGX45117
EGX45118
EGX45119
EGX45120
EGX45121
EGX45122
EGX45123
EGX45124
EGX45125
EGX45126
EGX45127
EGX45128
EGX45129
EGX45130
EGX45131
EGX45132
EGX45133
EGX45134
EGX45135
EGX45136
EGX45137
EGX45138
EGX45139
EGX45140
EGX45141
EGX45142
EGX45143
EGX45144
EGX45145
EGX45146
EGX45147
EGX45148
EGX45149
EGX45150
EGX45151
EGX45152
EGX45153
EGX45154
EGX45155
EGX45156
EGX45157
EGX45158
EGX45159
EGX45160
EGX45161
EGX45162
EGX45163
EGX45164
EGX45165
EGX45166
EGX45167
EGX45168
EGX45169
EGX45170
EGX45171
EGX45172
EGX45173
EGX45174
EGX45175
EGX45176
EGX45177
EGX45178
EGX45179
EGX45180
EGX45181
EGX45182
EGX45183
EGX45184
EGX45185
EGX45186
EGX45187
EGX45188
EGX45189
EGX45190
EGX45191
EGX45192
EGX45193
EGX45194
EGX45195
EGX45196
EGX45197
EGX45198
EGX45199
EGX45200
EGX45201
EGX45202
EGX45203
EGX45204
EGX45205
EGX45206
EGX45207
EGX45208
EGX45209
EGX45210
EGX45211
EGX45212
EGX45213
EGX45214
EGX45215
EGX45216
EGX45217
EGX45218
EGX45219
EGX45220
EGX45221
EGX45222
EGX45223
EGX45224
EGX45225
EGX45226
EGX45227
EGX45228
EGX45229
EGX45230
EGX45231
EGX45232
EGX45233
EGX45234
EGX45235
EGX45236
EGX45237
EGX45238
EGX45239
EGX45240
EGX45241
EGX45242
EGX45243
EGX45244
EGX45245
EGX45246
EGX45247
EGX45248
EGX45249
EGX45250
EGX45251
EGX45252
EGX45253
EGX45254
EGX45255
EGX45256
EGX45257
EGX45258
EGX45259
EGX45260
EGX45261
EGX45262
EGX45263
EGX45264
EGX45265
EGX45266
EGX45267
EGX45268
EGX45269
EGX45270
EGX45271
EGX45272
EGX45273
EGX45274
EGX45275
EGX45276
EGX45277
EGX45278
EGX45279
EGX45280
EGX45281
EGX45282
EGX45283
EGX45284
EGX45285
EGX45286
EGX45287
EGX45288
EGX45289
EGX45290
EGX45291
EGX45292
EGX45293
EGX44830
EGX44831
EGX44832
EGX44833
EGX44834
EGX44835
EGX44836
EGX44837
EGX44838
EGX44839
EGX44840
EGX44841
EGX44842
EGX44843
EGX44844
EGX44845
EGX44846
EGX44847
EGX44848
EGX44849
EGX44850
EGX44851
EGX44852
EGX44853
EGX44854
EGX44855
EGX44856
EGX44857
EGX44858
EGX44859
EGX44860
EGX44861
EGX44862
EGX44863
EGX44864
EGX44865
EGX44866
EGX44867
EGX44868
EGX44869
EGX44870
EGX44871
EGX44872
EGX44873
EGX44874
EGX44875
EGX44876
EGX44877
EGX44878
EGX44879
EGX44880
EGX44881
EGX44882
EGX44883
EGX44884
EGX44885
EGX44886
EGX44887
EGX44888
EGX44889
EGX44890
EGX44891
EGX44892
EGX44893
EGX44894
EGX44895
EGX44896
EGX44897
EGX44898
EGX44899
EGX44790
EGX44791
EGX44792
EGX44793
EGX44794
EGX44795
EGX44796
EGX44797
EGX44798
EGX44799
EGX44800
EGX44801
EGX44802
EGX44803
EGX44804
EGX44805
EGX44806
EGX44807
EGX44808
EGX44809
EGX44810
EGX44811
EGX44812
EGX44813
EGX44814
EGX44815
EGX44816
EGX44817
EGX44818
EGX44819
EGX44820
EGX44821
EGX44822
EGX44823
EGX44824
EGX44825
EGX44826
EGX44827
EGX44828
EGX44829
EGX44787
EGX44788
EGX44789
EGX44663
EGX44664
EGX44665
EGX44666
EGX44667
EGX44668
EGX44669
EGX44670
EGX44671
EGX44672
EGX44673
EGX44674
EGX44675
EGX44676
EGX44677
EGX44678
EGX44679
EGX44680
EGX44681
EGX44682
EGX44683
EGX44684
EGX44685
EGX44686
EGX44687
EGX44688
EGX44689
EGX44690
EGX44691
EGX44692
EGX44693
EGX44694
EGX44695
EGX44696
EGX44697
EGX44698
EGX44699
EGX44700
EGX44701
EGX44702
EGX44703
EGX44704
EGX44705
EGX44706
EGX44707
EGX44708
EGX44709
EGX44710
EGX44711
EGX44712
EGX44713
EGX44714
EGX44715
EGX44716
EGX44717
EGX44718
EGX44719
EGX44720
EGX44721
EGX44722
EGX44723
EGX44724
EGX44725
EGX44726
EGX44727
EGX44728
EGX44729
EGX44730
EGX44731
EGX44732
EGX44733
EGX44734
EGX44735
EGX44736
EGX44737
EGX44738
EGX44739
EGX44740
EGX44741
EGX44742
EGX44743
EGX44744
EGX44745
EGX44746
EGX44747
EGX44748
EGX44749
EGX44750
EGX44751
EGX44752
EGX44753
EGX44754
EGX44755
EGX44756
EGX44757
EGX44758
EGX44759
EGX44760
EGX44761
EGX44762
EGX44763
EGX44764
EGX44765
EGX44766
EGX44767
EGX44768
EGX44769
EGX44770
EGX44771
EGX44772
EGX44773
EGX44774
EGX44775
EGX44776
EGX44777
EGX44778
EGX44779
EGX44780
EGX44781
EGX44782
EGX44783
EGX44784
EGX44785
EGX44786
EGX44458
EGX44459
EGX44460
EGX44461
EGX44462
EGX44463
EGX44464
EGX44465
EGX44466
EGX44467
EGX44468
EGX44469
EGX44470
EGX44471
EGX44472
EGX44473
EGX44474
EGX44475
EGX44476
EGX44477
EGX44478
EGX44479
EGX44480
EGX44481
EGX44482
EGX44483
EGX44484
EGX44485
EGX44486
EGX44487
EGX44488
EGX44489
EGX44490
EGX44491
EGX44492
EGX44493
EGX44494
EGX44495
EGX44496
EGX44497
EGX44498
EGX44499
EGX44500
EGX44501
EGX44502
EGX44503
EGX44504
EGX44505
EGX44506
EGX44507
EGX44508
EGX44509
EGX44510
EGX44511
EGX44512
EGX44513
EGX44514
EGX44515
EGX44516
EGX44517
EGX44518
EGX44519
EGX44520
EGX44521
EGX44522
EGX44523
EGX44524
EGX44525
EGX44526
EGX44527
EGX44528
EGX44529
EGX44530
EGX44531
EGX44532
EGX44533
EGX44534
EGX44535
EGX44536
EGX44537
EGX44538
EGX44539
EGX44540
EGX44541
EGX44542
EGX44543
EGX44544
EGX44545
EGX44546
EGX44547
EGX44548
EGX44549
EGX44550
EGX44551
EGX44552
EGX44553
EGX44554
EGX44555
EGX44556
EGX44557
EGX44558
EGX44559
EGX44560
EGX44561
EGX44562
EGX44563
EGX44564
EGX44565
EGX44566
EGX44567
EGX44568
EGX44569
EGX44570
EGX44571
EGX44572
EGX44573
EGX44574
EGX44575
EGX44576
EGX44577
EGX44578
EGX44579
EGX44580
EGX44581
EGX44582
EGX44583
EGX44584
EGX44585
EGX44586
EGX44587
EGX44588
EGX44589
EGX44590
EGX44591
EGX44592
EGX44593
EGX44594
EGX44595
EGX44596
EGX44597
EGX44598
EGX44599
EGX44600
EGX44601
EGX44602
EGX44603
EGX44604
EGX44605
EGX44606
EGX44607
EGX44608
EGX44609
EGX44610
EGX44611
EGX44612
EGX44613
EGX44614
EGX44615
EGX44616
EGX44617
EGX44618
EGX44619
EGX44620
EGX44621
EGX44622
EGX44623
EGX44624
EGX44625
EGX44626
EGX44627
EGX44628
EGX44629
EGX44630
EGX44631
EGX44632
EGX44633
EGX44634
EGX44635
EGX44636
EGX44637
EGX44638
EGX44639
EGX44640
EGX44641
EGX44642
EGX44643
EGX44644
EGX44645
EGX44646
EGX44647
EGX44648
EGX44649
EGX44650
EGX44651
EGX44652
EGX44653
EGX44654
EGX44655
EGX44656
EGX44657
EGX44658
EGX44659
EGX44660
EGX44661
EGX44662
EGX44426
EGX44427
EGX44428
EGX44429
EGX44430
EGX44431
EGX44432
EGX44433
EGX44434
EGX44435
EGX44436
EGX44437
EGX44438
EGX44439
EGX44440
EGX44441
EGX44442
EGX44443
EGX44444
EGX44445
EGX44446
EGX44447
EGX44448
EGX44449
EGX44450
EGX44451
EGX44452
EGX44453
EGX44454
EGX44455
EGX44456
EGX44457
EGX44425
EGX44419
EGX44420
EGX44421
EGX44422
EGX44423
EGX44424
EGX44279
EGX44280
EGX44281
EGX44282
EGX44283
EGX44284
EGX44285
EGX44286
EGX44287
EGX44288
EGX44289
EGX44290
EGX44291
EGX44292
EGX44293
EGX44294
EGX44295
EGX44296
EGX44297
EGX44298
EGX44299
EGX44300
EGX44301
EGX44302
EGX44303
EGX44304
EGX44305
EGX44306
EGX44307
EGX44308
EGX44309
EGX44310
EGX44311
EGX44312
EGX44313
EGX44314
EGX44315
EGX44316
EGX44317
EGX44318
EGX44319
EGX44320
EGX44321
EGX44322
EGX44323
EGX44324
EGX44325
EGX44326
EGX44327
EGX44328
EGX44329
EGX44330
EGX44331
EGX44332
EGX44333
EGX44334
EGX44335
EGX44336
EGX44337
EGX44338
EGX44339
EGX44340
EGX44341
EGX44342
EGX44343
EGX44344
EGX44345
EGX44346
EGX44347
EGX44348
EGX44349
EGX44350
EGX44351
EGX44352
EGX44353
EGX44354
EGX44355
EGX44356
EGX44357
EGX44358
EGX44359
EGX44360
EGX44361
EGX44362
EGX44363
EGX44364
EGX44365
EGX44366
EGX44367
EGX44368
EGX44369
EGX44370
EGX44371
EGX44372
EGX44373
EGX44374
EGX44375
EGX44376
EGX44377
EGX44378
EGX44379
EGX44380
EGX44381
EGX44382
EGX44383
EGX44384
EGX44385
EGX44386
EGX44387
EGX44388
EGX44389
EGX44390
EGX44391
EGX44392
EGX44393
EGX44394
EGX44395
EGX44396
EGX44397
EGX44398
EGX44399
EGX44400
EGX44401
EGX44402
EGX44403
EGX44404
EGX44405
EGX44406
EGX44407
EGX44408
EGX44409
EGX44410
EGX44411
EGX44412
EGX44413
EGX44414
EGX44415
EGX44416
EGX44417
EGX44418
EGX44235
EGX44236
EGX44237
EGX44238
EGX44239
EGX44240
EGX44241
EGX44242
EGX44243
EGX44244
EGX44245
EGX44246
EGX44247
EGX44248
EGX44249
EGX44250
EGX44251
EGX44252
EGX44253
EGX44254
EGX44255
EGX44256
EGX44257
EGX44258
EGX44259
EGX44260
EGX44261
EGX44262
EGX44263
EGX44264
EGX44265
EGX44266
EGX44267
EGX44268
EGX44269
EGX44270
EGX44271
EGX44272
EGX44273
EGX44274
EGX44275
EGX44276
EGX44277
EGX44278
EGX44234
EGX44212
EGX44213
EGX44214
EGX44215
EGX44216
EGX44217
EGX44218
EGX44219
EGX44220
EGX44221
EGX44222
EGX44223
EGX44224
EGX44225
EGX44226
EGX44227
EGX44228
EGX44229
EGX44230
EGX44231
EGX44232
EGX44233
EGX44151
EGX44152
EGX44153
EGX44154
EGX44155
EGX44156
EGX44157
EGX44158
EGX44159
EGX44160
EGX44161
EGX44162
EGX44163
EGX44164
EGX44165
EGX44166
EGX44167
EGX44168
EGX44169
EGX44170
EGX44171
EGX44172
EGX44173
EGX44174
EGX44175
EGX44176
EGX44177
EGX44178
EGX44179
EGX44180
EGX44181
EGX44182
EGX44183
EGX44184
EGX44185
EGX44186
EGX44187
EGX44188
EGX44189
EGX44190
EGX44191
EGX44192
EGX44193
EGX44194
EGX44195
EGX44196
EGX44197
EGX44198
EGX44199
EGX44200
EGX44201
EGX44202
EGX44203
EGX44204
EGX44205
EGX44206
EGX44207
EGX44208
EGX44209
EGX44210
EGX44211
EGX44103
EGX44104
EGX44105
EGX44106
EGX44107
EGX44108
EGX44109
EGX44110
EGX44111
EGX44112
EGX44113
EGX44114
EGX44115
EGX44116
EGX44117
EGX44118
EGX44119
EGX44120
EGX44121
EGX44122
EGX44123
EGX44124
EGX44125
EGX44126
EGX44127
EGX44128
EGX44129
EGX44130
EGX44131
EGX44132
EGX44133
EGX44134
EGX44135
EGX44136
EGX44137
EGX44138
EGX44139
EGX44140
EGX44141
EGX44142
EGX44143
EGX44144
EGX44145
EGX44146
EGX44147
EGX44148
EGX44149
EGX44150
EGX43971
EGX43972
EGX43973
EGX43974
EGX43975
EGX43976
EGX43977
EGX43978
EGX43979
EGX43980
EGX43981
EGX43982
EGX43983
EGX43984
EGX43985
EGX43986
EGX43987
EGX43988
EGX43989
EGX43990
EGX43991
EGX43992
EGX43993
EGX43994
EGX43995
EGX43996
EGX43997
EGX43998
EGX43999
EGX44000
EGX44001
EGX44002
EGX44003
EGX44004
EGX44005
EGX44006
EGX44007
EGX44008
EGX44009
EGX44010
EGX44011
EGX44012
EGX44013
EGX44014
EGX44015
EGX44016
EGX44017
EGX44018
EGX44019
EGX44020
EGX44021
EGX44022
EGX44023
EGX44024
EGX44025
EGX44026
EGX44027
EGX44028
EGX44029
EGX44030
EGX44031
EGX44032
EGX44033
EGX44034
EGX44035
EGX44036
EGX44037
EGX44038
EGX44039
EGX44040
EGX44041
EGX44042
EGX44043
EGX44044
EGX44045
EGX44046
EGX44047
EGX44048
EGX44049
EGX44050
EGX44051
EGX44052
EGX44053
EGX44054
EGX44055
EGX44056
EGX44057
EGX44058
EGX44059
EGX44060
EGX44061
EGX44062
EGX44063
EGX44064
EGX44065
EGX44066
EGX44067
EGX44068
EGX44069
EGX44070
EGX44071
EGX44072
EGX44073
EGX44074
EGX44075
EGX44076
EGX44077
EGX44078
EGX44079
EGX44080
EGX44081
EGX44082
EGX44083
EGX44084
EGX44085
EGX44086
EGX44087
EGX44088
EGX44089
EGX44090
EGX44091
EGX44092
EGX44093
EGX44094
EGX44095
EGX44096
EGX44097
EGX44098
EGX44099
EGX44100
EGX44101
EGX44102
EGX43948
EGX43949
EGX43950
EGX43951
EGX43952
EGX43953
EGX43954
EGX43955
EGX43956
EGX43957
EGX43958
EGX43959
EGX43960
EGX43961
EGX43962
EGX43963
EGX43964
EGX43965
EGX43966
EGX43967
EGX43968
EGX43969
EGX43970
EGX43841
EGX43842
EGX43843
EGX43844
EGX43845
EGX43846
EGX43847
EGX43848
EGX43849
EGX43850
EGX43851
EGX43852
EGX43853
EGX43854
EGX43855
EGX43856
EGX43857
EGX43858
EGX43859
EGX43860
EGX43861
EGX43862
EGX43863
EGX43864
EGX43865
EGX43866
EGX43867
EGX43868
EGX43869
EGX43870
EGX43871
EGX43872
EGX43873
EGX43874
EGX43875
EGX43876
EGX43877
EGX43878
EGX43879
EGX43880
EGX43881
EGX43882
EGX43883
EGX43884
EGX43885
EGX43886
EGX43887
EGX43888
EGX43889
EGX43890
EGX43891
EGX43892
EGX43893
EGX43894
EGX43895
EGX43896
EGX43897
EGX43898
EGX43899
EGX43900
EGX43901
EGX43902
EGX43903
EGX43904
EGX43905
EGX43906
EGX43907
EGX43908
EGX43909
EGX43910
EGX43911
EGX43912
EGX43913
EGX43914
EGX43915
EGX43916
EGX43917
EGX43918
EGX43919
EGX43920
EGX43921
EGX43922
EGX43923
EGX43924
EGX43925
EGX43926
EGX43927
EGX43928
EGX43929
EGX43930
EGX43931
EGX43932
EGX43933
EGX43934
EGX43935
EGX43936
EGX43937
EGX43938
EGX43939
EGX43940
EGX43941
EGX43942
EGX43943
EGX43944
EGX43945
EGX43946
EGX43947
EGX43839
EGX43840
EGX43836
EGX43837
EGX43838
EGX43834
EGX43835
EGX43265
EGX43266
EGX43267
EGX43268
EGX43269
EGX43270
EGX43271
EGX43272
EGX43273
EGX43274
EGX43275
EGX43276
EGX43277
EGX43278
EGX43279
EGX43280
EGX43281
EGX43282
EGX43283
EGX43284
EGX43285
EGX43286
EGX43287
EGX43288
EGX43289
EGX43290
EGX43291
EGX43292
EGX43293
EGX43294
EGX43295
EGX43296
EGX43297
EGX43298
EGX43299
EGX43300
EGX43301
EGX43302
EGX43303
EGX43304
EGX43305
EGX43306
EGX43307
EGX43308
EGX43309
EGX43310
EGX43311
EGX43312
EGX43313
EGX43314
EGX43315
EGX43316
EGX43317
EGX43318
EGX43319
EGX43320
EGX43321
EGX43322
EGX43323
EGX43324
EGX43325
EGX43326
EGX43327
EGX43328
EGX43329
EGX43330
EGX43331
EGX43332
EGX43333
EGX43334
EGX43335
EGX43336
EGX43337
EGX43338
EGX43339
EGX43340
EGX43341
EGX43342
EGX43343
EGX43344
EGX43345
EGX43346
EGX43347
EGX43348
EGX43349
EGX43350
EGX43351
EGX43352
EGX43353
EGX43354
EGX43355
EGX43356
EGX43357
EGX43358
EGX43359
EGX43360
EGX43361
EGX43362
EGX43363
EGX43364
EGX43365
EGX43366
EGX43367
EGX43368
EGX43369
EGX43370
EGX43371
EGX43372
EGX43373
EGX43374
EGX43375
EGX43376
EGX43377
EGX43378
EGX43379
EGX43380
EGX43381
EGX43382
EGX43383
EGX43384
EGX43385
EGX43386
EGX43387
EGX43388
EGX43389
EGX43390
EGX43391
EGX43392
EGX43393
EGX43394
EGX43395
EGX43396
EGX43397
EGX43398
EGX43399
EGX43400
EGX43401
EGX43402
EGX43403
EGX43404
EGX43405
EGX43406
EGX43407
EGX43408
EGX43409
EGX43410
EGX43411
EGX43412
EGX43413
EGX43414
EGX43415
EGX43416
EGX43417
EGX43418
EGX43419
EGX43420
EGX43421
EGX43422
EGX43423
EGX43424
EGX43425
EGX43426
EGX43427
EGX43428
EGX43429
EGX43430
EGX43431
EGX43432
EGX43433
EGX43434
EGX43435
EGX43436
EGX43437
EGX43438
EGX43439
EGX43440
EGX43441
EGX43442
EGX43443
EGX43444
EGX43445
EGX43446
EGX43447
EGX43448
EGX43449
EGX43450
EGX43451
EGX43452
EGX43453
EGX43454
EGX43455
EGX43456
EGX43457
EGX43458
EGX43459
EGX43460
EGX43461
EGX43462
EGX43463
EGX43464
EGX43465
EGX43466
EGX43467
EGX43468
EGX43469
EGX43470
EGX43471
EGX43472
EGX43473
EGX43474
EGX43475
EGX43476
EGX43477
EGX43478
EGX43479
EGX43480
EGX43481
EGX43482
EGX43483
EGX43484
EGX43485
EGX43486
EGX43487
EGX43488
EGX43489
EGX43490
EGX43491
EGX43492
EGX43493
EGX43494
EGX43495
EGX43496
EGX43497
EGX43498
EGX43499
EGX43500
EGX43501
EGX43502
EGX43503
EGX43504
EGX43505
EGX43506
EGX43507
EGX43508
EGX43509
EGX43510
EGX43511
EGX43512
EGX43513
EGX43514
EGX43515
EGX43516
EGX43517
EGX43518
EGX43519
EGX43520
EGX43521
EGX43522
EGX43523
EGX43524
EGX43525
EGX43526
EGX43527
EGX43528
EGX43529
EGX43530
EGX43531
EGX43532
EGX43533
EGX43534
EGX43535
EGX43536
EGX43537
EGX43538
EGX43539
EGX43540
EGX43541
EGX43542
EGX43543
EGX43544
EGX43545
EGX43546
EGX43547
EGX43548
EGX43549
EGX43550
EGX43551
EGX43552
EGX43553
EGX43554
EGX43555
EGX43556
EGX43557
EGX43558
EGX43559
EGX43560
EGX43561
EGX43562
EGX43563
EGX43564
EGX43565
EGX43566
EGX43567
EGX43568
EGX43569
EGX43570
EGX43571
EGX43572
EGX43573
EGX43574
EGX43575
EGX43576
EGX43577
EGX43578
EGX43579
EGX43580
EGX43581
EGX43582
EGX43583
EGX43584
EGX43585
EGX43586
EGX43587
EGX43588
EGX43589
EGX43590
EGX43591
EGX43592
EGX43593
EGX43594
EGX43595
EGX43596
EGX43597
EGX43598
EGX43599
EGX43600
EGX43601
EGX43602
EGX43603
EGX43604
EGX43605
EGX43606
EGX43607
EGX43608
EGX43609
EGX43610
EGX43611
EGX43612
EGX43613
EGX43614
EGX43615
EGX43616
EGX43617
EGX43618
EGX43619
EGX43620
EGX43621
EGX43622
EGX43623
EGX43624
EGX43625
EGX43626
EGX43627
EGX43628
EGX43629
EGX43630
EGX43631
EGX43632
EGX43633
EGX43634
EGX43635
EGX43636
EGX43637
EGX43638
EGX43639
EGX43640
EGX43641
EGX43642
EGX43643
EGX43644
EGX43645
EGX43646
EGX43647
EGX43648
EGX43649
EGX43650
EGX43651
EGX43652
EGX43653
EGX43654
EGX43655
EGX43656
EGX43657
EGX43658
EGX43659
EGX43660
EGX43661
EGX43662
EGX43663
EGX43664
EGX43665
EGX43666
EGX43667
EGX43668
EGX43669
EGX43670
EGX43671
EGX43672
EGX43673
EGX43674
EGX43675
EGX43676
EGX43677
EGX43678
EGX43679
EGX43680
EGX43681
EGX43682
EGX43683
EGX43684
EGX43685
EGX43686
EGX43687
EGX43688
EGX43689
EGX43690
EGX43691
EGX43692
EGX43693
EGX43694
EGX43695
EGX43696
EGX43697
EGX43698
EGX43699
EGX43700
EGX43701
EGX43702
EGX43703
EGX43704
EGX43705
EGX43706
EGX43707
EGX43708
EGX43709
EGX43710
EGX43711
EGX43712
EGX43713
EGX43714
EGX43715
EGX43716
EGX43717
EGX43718
EGX43719
EGX43720
EGX43721
EGX43722
EGX43723
EGX43724
EGX43725
EGX43726
EGX43727
EGX43728
EGX43729
EGX43730
EGX43731
EGX43732
EGX43733
EGX43734
EGX43735
EGX43736
EGX43737
EGX43738
EGX43739
EGX43740
EGX43741
EGX43742
EGX43743
EGX43744
EGX43745
EGX43746
EGX43747
EGX43748
EGX43749
EGX43750
EGX43751
EGX43752
EGX43753
EGX43754
EGX43755
EGX43756
EGX43757
EGX43758
EGX43759
EGX43760
EGX43761
EGX43762
EGX43763
EGX43764
EGX43765
EGX43766
EGX43767
EGX43768
EGX43769
EGX43770
EGX43771
EGX43772
EGX43773
EGX43774
EGX43775
EGX43776
EGX43777
EGX43778
EGX43779
EGX43780
EGX43781
EGX43782
EGX43783
EGX43784
EGX43785
EGX43786
EGX43787
EGX43788
EGX43789
EGX43790
EGX43791
EGX43792
EGX43793
EGX43794
EGX43795
EGX43796
EGX43797
EGX43798
EGX43799
EGX43800
EGX43801
EGX43802
EGX43803
EGX43804
EGX43805
EGX43806
EGX43807
EGX43808
EGX43809
EGX43810
EGX43811
EGX43812
EGX43813
EGX43814
EGX43815
EGX43816
EGX43817
EGX43818
EGX43819
EGX43820
EGX43821
EGX43822
EGX43823
EGX43824
EGX43825
EGX43826
EGX43827
EGX43828
EGX43829
EGX43830
EGX43831
EGX43832
EGX43833
EGX43237
EGX43238
EGX43239
EGX43240
EGX43241
EGX43242
EGX43243
EGX43244
EGX43245
EGX43246
EGX43247
EGX43248
EGX43249
EGX43250
EGX43251
EGX43252
EGX43253
EGX43254
EGX43255
EGX43256
EGX43257
EGX43258
EGX43259
EGX43260
EGX43261
EGX43262
EGX43263
EGX43264
EGX43224
EGX43225
EGX43226
EGX43227
EGX43228
EGX43229
EGX43230
EGX43231
EGX43232
EGX43233
EGX43234
EGX43235
EGX43236
EGX43155
EGX43156
EGX43157
EGX43158
EGX43159
EGX43160
EGX43161
EGX43162
EGX43163
EGX43164
EGX43165
EGX43166
EGX43167
EGX43168
EGX43169
EGX43170
EGX43171
EGX43172
EGX43173
EGX43174
EGX43175
EGX43176
EGX43177
EGX43178
EGX43179
EGX43180
EGX43181
EGX43182
EGX43183
EGX43184
EGX43185
EGX43186
EGX43187
EGX43188
EGX43189
EGX43190
EGX43191
EGX43192
EGX43193
EGX43194
EGX43195
EGX43196
EGX43197
EGX43198
EGX43199
EGX43200
EGX43201
EGX43202
EGX43203
EGX43204
EGX43205
EGX43206
EGX43207
EGX43208
EGX43209
EGX43210
EGX43211
EGX43212
EGX43213
EGX43214
EGX43215
EGX43216
EGX43217
EGX43218
EGX43219
EGX43220
EGX43221
EGX43222
EGX43223
EGX43071
EGX43072
EGX43073
EGX43074
EGX43075
EGX43076
EGX43077
EGX43078
EGX43079
EGX43080
EGX43081
EGX43082
EGX43083
EGX43084
EGX43085
EGX43086
EGX43087
EGX43088
EGX43089
EGX43090
EGX43091
EGX43092
EGX43093
EGX43094
EGX43095
EGX43096
EGX43097
EGX43098
EGX43099
EGX43100
EGX43101
EGX43102
EGX43103
EGX43104
EGX43105
EGX43106
EGX43107
EGX43108
EGX43109
EGX43110
EGX43111
EGX43112
EGX43113
EGX43114
EGX43115
EGX43116
EGX43117
EGX43118
EGX43119
EGX43120
EGX43121
EGX43122
EGX43123
EGX43124
EGX43125
EGX43126
EGX43127
EGX43128
EGX43129
EGX43130
EGX43131
EGX43132
EGX43133
EGX43134
EGX43135
EGX43136
EGX43137
EGX43138
EGX43139
EGX43140
EGX43141
EGX43142
EGX43143
EGX43144
EGX43145
EGX43146
EGX43147
EGX43148
EGX43149
EGX43150
EGX43151
EGX43152
EGX43153
EGX43154
EGX42978
EGX42979
EGX42980
EGX42981
EGX42982
EGX42983
EGX42984
EGX42985
EGX42986
EGX42987
EGX42988
EGX42989
EGX42990
EGX42991
EGX42992
EGX42993
EGX42994
EGX42995
EGX42996
EGX42997
EGX42998
EGX42999
EGX43000
EGX43001
EGX43002
EGX43003
EGX43004
EGX43005
EGX43006
EGX43007
EGX43008
EGX43009
EGX43010
EGX43011
EGX43012
EGX43013
EGX43014
EGX43015
EGX43016
EGX43017
EGX43018
EGX43019
EGX43020
EGX43021
EGX43022
EGX43023
EGX43024
EGX43025
EGX43026
EGX43027
EGX43028
EGX43029
EGX43030
EGX43031
EGX43032
EGX43033
EGX43034
EGX43035
EGX43036
EGX43037
EGX43038
EGX43039
EGX43040
EGX43041
EGX43042
EGX43043
EGX43044
EGX43045
EGX43046
EGX43047
EGX43048
EGX43049
EGX43050
EGX43051
EGX43052
EGX43053
EGX43054
EGX43055
EGX43056
EGX43057
EGX43058
EGX43059
EGX43060
EGX43061
EGX43062
EGX43063
EGX43064
EGX43065
EGX43066
EGX43067
EGX43068
EGX43069
EGX43070
EGX42908
EGX42909
EGX42910
EGX42911
EGX42912
EGX42913
EGX42914
EGX42915
EGX42916
EGX42917
EGX42918
EGX42919
EGX42920
EGX42921
EGX42922
EGX42923
EGX42924
EGX42925
EGX42926
EGX42927
EGX42928
EGX42929
EGX42930
EGX42931
EGX42932
EGX42933
EGX42934
EGX42935
EGX42936
EGX42937
EGX42938
EGX42939
EGX42940
EGX42941
EGX42942
EGX42943
EGX42944
EGX42945
EGX42946
EGX42947
EGX42948
EGX42949
EGX42950
EGX42951
EGX42952
EGX42953
EGX42954
EGX42955
EGX42956
EGX42957
EGX42958
EGX42959
EGX42960
EGX42961
EGX42962
EGX42963
EGX42964
EGX42965
EGX42966
EGX42967
EGX42968
EGX42969
EGX42970
EGX42971
EGX42972
EGX42973
EGX42974
EGX42975
EGX42976
EGX42977
EGX54386
EGX54352
EGX54353
EGX54354
EGX54355
EGX54356
EGX54357
EGX54358
EGX54359
EGX54360
EGX54361
EGX54362
EGX54363
EGX54364
EGX54365
EGX54366
EGX54367
EGX54368
EGX54369
EGX54370
EGX54371
EGX54372
EGX54373
EGX54374
EGX54375
EGX54376
EGX54377
EGX54378
EGX54379
EGX54380
EGX54381
EGX54382
EGX54383
EGX54384
EGX54385
EGX54002
EGX54003
EGX54004
EGX54005
EGX54006
EGX54007
EGX54008
EGX54009
EGX54010
EGX54011
EGX54012
EGX54013
EGX54014
EGX54015
EGX54016
EGX54017
EGX54018
EGX54019
EGX54020
EGX54021
EGX54022
EGX54023
EGX54024
EGX54025
EGX54026
EGX54027
EGX54028
EGX54029
EGX54030
EGX54031
EGX54032
EGX54033
EGX54034
EGX54035
EGX54036
EGX54037
EGX54038
EGX54039
EGX54040
EGX54041
EGX54042
EGX54043
EGX54044
EGX54045
EGX54046
EGX54047
EGX54048
EGX54049
EGX54050
EGX54051
EGX54052
EGX54053
EGX54054
EGX54055
EGX54056
EGX54057
EGX54058
EGX54059
EGX54060
EGX54061
EGX54062
EGX54063
EGX54064
EGX54065
EGX54066
EGX54067
EGX54068
EGX54069
EGX54070
EGX54071
EGX54072
EGX54073
EGX54074
EGX54075
EGX54076
EGX54077
EGX54078
EGX54079
EGX54080
EGX54081
EGX54082
EGX54083
EGX54084
EGX54085
EGX54086
EGX54087
EGX54088
EGX54089
EGX54090
EGX54091
EGX54092
EGX54093
EGX54094
EGX54095
EGX54096
EGX54097
EGX54098
EGX54099
EGX54100
EGX54101
EGX54102
EGX54103
EGX54104
EGX54105
EGX54106
EGX54107
EGX54108
EGX54109
EGX54110
EGX54111
EGX54112
EGX54113
EGX54114
EGX54115
EGX54116
EGX54117
EGX54118
EGX54119
EGX54120
EGX54121
EGX54122
EGX54123
EGX54124
EGX54125
EGX54126
EGX54127
EGX54128
EGX54129
EGX54130
EGX54131
EGX54132
EGX54133
EGX54134
EGX54135
EGX54136
EGX54137
EGX54138
EGX54139
EGX54140
EGX54141
EGX54142
EGX54143
EGX54144
EGX54145
EGX54146
EGX54147
EGX54148
EGX54149
EGX54150
EGX54151
EGX54152
EGX54153
EGX54154
EGX54155
EGX54156
EGX54157
EGX54158
EGX54159
EGX54160
EGX54161
EGX54162
EGX54163
EGX54164
EGX54165
EGX54166
EGX54167
EGX54168
EGX54169
EGX54170
EGX54171
EGX54172
EGX54173
EGX54174
EGX54175
EGX54176
EGX54177
EGX54178
EGX54179
EGX54180
EGX54181
EGX54182
EGX54183
EGX54184
EGX54185
EGX54186
EGX54187
EGX54188
EGX54189
EGX54190
EGX54191
EGX54192
EGX54193
EGX54194
EGX54195
EGX54196
EGX54197
EGX54198
EGX54199
EGX54200
EGX54201
EGX54202
EGX54203
EGX54204
EGX54205
EGX54206
EGX54207
EGX54208
EGX54209
EGX54210
EGX54211
EGX54212
EGX54213
EGX54214
EGX54215
EGX54216
EGX54217
EGX54218
EGX54219
EGX54220
EGX54221
EGX54222
EGX54223
EGX54224
EGX54225
EGX54226
EGX54227
EGX54228
EGX54229
EGX54230
EGX54231
EGX54232
EGX54233
EGX54234
EGX54235
EGX54236
EGX54237
EGX54238
EGX54239
EGX54240
EGX54241
EGX54242
EGX54243
EGX54244
EGX54245
EGX54246
EGX54247
EGX54248
EGX54249
EGX54250
EGX54251
EGX54252
EGX54253
EGX54254
EGX54255
EGX54256
EGX54257
EGX54258
EGX54259
EGX54260
EGX54261
EGX54262
EGX54263
EGX54264
EGX54265
EGX54266
EGX54267
EGX54268
EGX54269
EGX54270
EGX54271
EGX54272
EGX54273
EGX54274
EGX54275
EGX54276
EGX54277
EGX54278
EGX54279
EGX54280
EGX54281
EGX54282
EGX54283
EGX54284
EGX54285
EGX54286
EGX54287
EGX54288
EGX54289
EGX54290
EGX54291
EGX54292
EGX54293
EGX54294
EGX54295
EGX54296
EGX54297
EGX54298
EGX54299
EGX54300
EGX54301
EGX54302
EGX54303
EGX54304
EGX54305
EGX54306
EGX54307
EGX54308
EGX54309
EGX54310
EGX54311
EGX54312
EGX54313
EGX54314
EGX54315
EGX54316
EGX54317
EGX54318
EGX54319
EGX54320
EGX54321
EGX54322
EGX54323
EGX54324
EGX54325
EGX54326
EGX54327
EGX54328
EGX54329
EGX54330
EGX54331
EGX54332
EGX54333
EGX54334
EGX54335
EGX54336
EGX54337
EGX54338
EGX54339
EGX54340
EGX54341
EGX54342
EGX54343
EGX54344
EGX54345
EGX54346
EGX54347
EGX54348
EGX54349
EGX54350
EGX54351
EGX53727
EGX53728
EGX53729
EGX53730
EGX53731
EGX53732
EGX53733
EGX53734
EGX53735
EGX53736
EGX53737
EGX53738
EGX53739
EGX53740
EGX53741
EGX53742
EGX53743
EGX53744
EGX53745
EGX53746
EGX53747
EGX53748
EGX53749
EGX53750
EGX53751
EGX53752
EGX53753
EGX53754
EGX53755
EGX53756
EGX53757
EGX53758
EGX53759
EGX53760
EGX53761
EGX53762
EGX53763
EGX53764
EGX53765
EGX53766
EGX53767
EGX53768
EGX53769
EGX53770
EGX53771
EGX53772
EGX53773
EGX53774
EGX53775
EGX53776
EGX53777
EGX53778
EGX53779
EGX53780
EGX53781
EGX53782
EGX53783
EGX53784
EGX53785
EGX53786
EGX53787
EGX53788
EGX53789
EGX53790
EGX53791
EGX53792
EGX53793
EGX53794
EGX53795
EGX53796
EGX53797
EGX53798
EGX53799
EGX53800
EGX53801
EGX53802
EGX53803
EGX53804
EGX53805
EGX53806
EGX53807
EGX53808
EGX53809
EGX53810
EGX53811
EGX53812
EGX53813
EGX53814
EGX53815
EGX53816
EGX53817
EGX53818
EGX53819
EGX53820
EGX53821
EGX53822
EGX53823
EGX53824
EGX53825
EGX53826
EGX53827
EGX53828
EGX53829
EGX53830
EGX53831
EGX53832
EGX53833
EGX53834
EGX53835
EGX53836
EGX53837
EGX53838
EGX53839
EGX53840
EGX53841
EGX53842
EGX53843
EGX53844
EGX53845
EGX53846
EGX53847
EGX53848
EGX53849
EGX53850
EGX53851
EGX53852
EGX53853
EGX53854
EGX53855
EGX53856
EGX53857
EGX53858
EGX53859
EGX53860
EGX53861
EGX53862
EGX53863
EGX53864
EGX53865
EGX53866
EGX53867
EGX53868
EGX53869
EGX53870
EGX53871
EGX53872
EGX53873
EGX53874
EGX53875
EGX53876
EGX53877
EGX53878
EGX53879
EGX53880
EGX53881
EGX53882
EGX53883
EGX53884
EGX53885
EGX53886
EGX53887
EGX53888
EGX53889
EGX53890
EGX53891
EGX53892
EGX53893
EGX53894
EGX53895
EGX53896
EGX53897
EGX53898
EGX53899
EGX53900
EGX53901
EGX53902
EGX53903
EGX53904
EGX53905
EGX53906
EGX53907
EGX53908
EGX53909
EGX53910
EGX53911
EGX53912
EGX53913
EGX53914
EGX53915
EGX53916
EGX53917
EGX53918
EGX53919
EGX53920
EGX53921
EGX53922
EGX53923
EGX53924
EGX53925
EGX53926
EGX53927
EGX53928
EGX53929
EGX53930
EGX53931
EGX53932
EGX53933
EGX53934
EGX53935
EGX53936
EGX53937
EGX53938
EGX53939
EGX53940
EGX53941
EGX53942
EGX53943
EGX53944
EGX53945
EGX53946
EGX53947
EGX53948
EGX53949
EGX53950
EGX53951
EGX53952
EGX53953
EGX53954
EGX53955
EGX53956
EGX53957
EGX53958
EGX53959
EGX53960
EGX53961
EGX53962
EGX53963
EGX53964
EGX53965
EGX53966
EGX53967
EGX53968
EGX53969
EGX53970
EGX53971
EGX53972
EGX53973
EGX53974
EGX53975
EGX53976
EGX53977
EGX53978
EGX53979
EGX53980
EGX53981
EGX53982
EGX53983
EGX53984
EGX53985
EGX53986
EGX53987
EGX53988
EGX53989
EGX53990
EGX53991
EGX53992
EGX53993
EGX53994
EGX53995
EGX53996
EGX53997
EGX53998
EGX53999
EGX54000
EGX54001
EGX53722
EGX53723
EGX53724
EGX53725
EGX53726
EGX53678
EGX53679
EGX53680
EGX53681
EGX53682
EGX53683
EGX53684
EGX53685
EGX53686
EGX53687
EGX53688
EGX53689
EGX53690
EGX53691
EGX53692
EGX53693
EGX53694
EGX53695
EGX53696
EGX53697
EGX53698
EGX53699
EGX53700
EGX53701
EGX53702
EGX53703
EGX53704
EGX53705
EGX53706
EGX53707
EGX53708
EGX53709
EGX53710
EGX53711
EGX53712
EGX53713
EGX53714
EGX53715
EGX53716
EGX53717
EGX53718
EGX53719
EGX53720
EGX53721
EGX53660
EGX53661
EGX53662
EGX53663
EGX53664
EGX53665
EGX53666
EGX53667
EGX53668
EGX53669
EGX53670
EGX53671
EGX53672
EGX53673
EGX53674
EGX53675
EGX53676
EGX53677
EGX53610
EGX53611
EGX53612
EGX53613
EGX53614
EGX53615
EGX53616
EGX53617
EGX53618
EGX53619
EGX53620
EGX53621
EGX53622
EGX53623
EGX53624
EGX53625
EGX53626
EGX53627
EGX53628
EGX53629
EGX53630
EGX53631
EGX53632
EGX53633
EGX53634
EGX53635
EGX53636
EGX53637
EGX53638
EGX53639
EGX53640
EGX53641
EGX53642
EGX53643
EGX53644
EGX53645
EGX53646
EGX53647
EGX53648
EGX53649
EGX53650
EGX53651
EGX53652
EGX53653
EGX53654
EGX53655
EGX53656
EGX53657
EGX53658
EGX53659
EGX53252
EGX53253
EGX53254
EGX53255
EGX53256
EGX53257
EGX53258
EGX53259
EGX53260
EGX53261
EGX53262
EGX53263
EGX53264
EGX53265
EGX53266
EGX53267
EGX53268
EGX53269
EGX53270
EGX53271
EGX53272
EGX53273
EGX53274
EGX53275
EGX53276
EGX53277
EGX53278
EGX53279
EGX53280
EGX53281
EGX53282
EGX53283
EGX53284
EGX53285
EGX53286
EGX53287
EGX53288
EGX53289
EGX53290
EGX53291
EGX53292
EGX53293
EGX53294
EGX53295
EGX53296
EGX53297
EGX53298
EGX53299
EGX53300
EGX53301
EGX53302
EGX53303
EGX53304
EGX53305
EGX53306
EGX53307
EGX53308
EGX53309
EGX53310
EGX53311
EGX53312
EGX53313
EGX53314
EGX53315
EGX53316
EGX53317
EGX53318
EGX53319
EGX53320
EGX53321
EGX53322
EGX53323
EGX53324
EGX53325
EGX53326
EGX53327
EGX53328
EGX53329
EGX53330
EGX53331
EGX53332
EGX53333
EGX53334
EGX53335
EGX53336
EGX53337
EGX53338
EGX53339
EGX53340
EGX53341
EGX53342
EGX53343
EGX53344
EGX53345
EGX53346
EGX53347
EGX53348
EGX53349
EGX53350
EGX53351
EGX53352
EGX53353
EGX53354
EGX53355
EGX53356
EGX53357
EGX53358
EGX53359
EGX53360
EGX53361
EGX53362
EGX53363
EGX53364
EGX53365
EGX53366
EGX53367
EGX53368
EGX53369
EGX53370
EGX53371
EGX53372
EGX53373
EGX53374
EGX53375
EGX53376
EGX53377
EGX53378
EGX53379
EGX53380
EGX53381
EGX53382
EGX53383
EGX53384
EGX53385
EGX53386
EGX53387
EGX53388
EGX53389
EGX53390
EGX53391
EGX53392
EGX53393
EGX53394
EGX53395
EGX53396
EGX53397
EGX53398
EGX53399
EGX53400
EGX53401
EGX53402
EGX53403
EGX53404
EGX53405
EGX53406
EGX53407
EGX53408
EGX53409
EGX53410
EGX53411
EGX53412
EGX53413
EGX53414
EGX53415
EGX53416
EGX53417
EGX53418
EGX53419
EGX53420
EGX53421
EGX53422
EGX53423
EGX53424
EGX53425
EGX53426
EGX53427
EGX53428
EGX53429
EGX53430
EGX53431
EGX53432
EGX53433
EGX53434
EGX53435
EGX53436
EGX53437
EGX53438
EGX53439
EGX53440
EGX53441
EGX53442
EGX53443
EGX53444
EGX53445
EGX53446
EGX53447
EGX53448
EGX53449
EGX53450
EGX53451
EGX53452
EGX53453
EGX53454
EGX53455
EGX53456
EGX53457
EGX53458
EGX53459
EGX53460
EGX53461
EGX53462
EGX53463
EGX53464
EGX53465
EGX53466
EGX53467
EGX53468
EGX53469
EGX53470
EGX53471
EGX53472
EGX53473
EGX53474
EGX53475
EGX53476
EGX53477
EGX53478
EGX53479
EGX53480
EGX53481
EGX53482
EGX53483
EGX53484
EGX53485
EGX53486
EGX53487
EGX53488
EGX53489
EGX53490
EGX53491
EGX53492
EGX53493
EGX53494
EGX53495
EGX53496
EGX53497
EGX53498
EGX53499
EGX53500
EGX53501
EGX53502
EGX53503
EGX53504
EGX53505
EGX53506
EGX53507
EGX53508
EGX53509
EGX53510
EGX53511
EGX53512
EGX53513
EGX53514
EGX53515
EGX53516
EGX53517
EGX53518
EGX53519
EGX53520
EGX53521
EGX53522
EGX53523
EGX53524
EGX53525
EGX53526
EGX53527
EGX53528
EGX53529
EGX53530
EGX53531
EGX53532
EGX53533
EGX53534
EGX53535
EGX53536
EGX53537
EGX53538
EGX53539
EGX53540
EGX53541
EGX53542
EGX53543
EGX53544
EGX53545
EGX53546
EGX53547
EGX53548
EGX53549
EGX53550
EGX53551
EGX53552
EGX53553
EGX53554
EGX53555
EGX53556
EGX53557
EGX53558
EGX53559
EGX53560
EGX53561
EGX53562
EGX53563
EGX53564
EGX53565
EGX53566
EGX53567
EGX53568
EGX53569
EGX53570
EGX53571
EGX53572
EGX53573
EGX53574
EGX53575
EGX53576
EGX53577
EGX53578
EGX53579
EGX53580
EGX53581
EGX53582
EGX53583
EGX53584
EGX53585
EGX53586
EGX53587
EGX53588
EGX53589
EGX53590
EGX53591
EGX53592
EGX53593
EGX53594
EGX53595
EGX53596
EGX53597
EGX53598
EGX53599
EGX53600
EGX53601
EGX53602
EGX53603
EGX53604
EGX53605
EGX53606
EGX53607
EGX53608
EGX53609
EGX53215
EGX53216
EGX53217
EGX53218
EGX53219
EGX53220
EGX53221
EGX53222
EGX53223
EGX53224
EGX53225
EGX53226
EGX53227
EGX53228
EGX53229
EGX53230
EGX53231
EGX53232
EGX53233
EGX53234
EGX53235
EGX53236
EGX53237
EGX53238
EGX53239
EGX53240
EGX53241
EGX53242
EGX53243
EGX53244
EGX53245
EGX53246
EGX53247
EGX53248
EGX53249
EGX53250
EGX53251
EGX53135
EGX53136
EGX53137
EGX53138
EGX53139
EGX53140
EGX53141
EGX53142
EGX53143
EGX53144
EGX53145
EGX53146
EGX53147
EGX53148
EGX53149
EGX53150
EGX53151
EGX53152
EGX53153
EGX53154
EGX53155
EGX53156
EGX53157
EGX53158
EGX53159
EGX53160
EGX53161
EGX53162
EGX53163
EGX53164
EGX53165
EGX53166
EGX53167
EGX53168
EGX53169
EGX53170
EGX53171
EGX53172
EGX53173
EGX53174
EGX53175
EGX53176
EGX53177
EGX53178
EGX53179
EGX53180
EGX53181
EGX53182
EGX53183
EGX53184
EGX53185
EGX53186
EGX53187
EGX53188
EGX53189
EGX53190
EGX53191
EGX53192
EGX53193
EGX53194
EGX53195
EGX53196
EGX53197
EGX53198
EGX53199
EGX53200
EGX53201
EGX53202
EGX53203
EGX53204
EGX53205
EGX53206
EGX53207
EGX53208
EGX53209
EGX53210
EGX53211
EGX53212
EGX53213
EGX53214
EGX53052
EGX53053
EGX53054
EGX53055
EGX53056
EGX53057
EGX53058
EGX53059
EGX53060
EGX53061
EGX53062
EGX53063
EGX53064
EGX53065
EGX53066
EGX53067
EGX53068
EGX53069
EGX53070
EGX53071
EGX53072
EGX53073
EGX53074
EGX53075
EGX53076
EGX53077
EGX53078
EGX53079
EGX53080
EGX53081
EGX53082
EGX53083
EGX53084
EGX53085
EGX53086
EGX53087
EGX53088
EGX53089
EGX53090
EGX53091
EGX53092
EGX53093
EGX53094
EGX53095
EGX53096
EGX53097
EGX53098
EGX53099
EGX53100
EGX53101
EGX53102
EGX53103
EGX53104
EGX53105
EGX53106
EGX53107
EGX53108
EGX53109
EGX53110
EGX53111
EGX53112
EGX53113
EGX53114
EGX53115
EGX53116
EGX53117
EGX53118
EGX53119
EGX53120
EGX53121
EGX53122
EGX53123
EGX53124
EGX53125
EGX53126
EGX53127
EGX53128
EGX53129
EGX53130
EGX53131
EGX53132
EGX53133
EGX53134
EGX52748
EGX52749
EGX52750
EGX52751
EGX52752
EGX52753
EGX52754
EGX52755
EGX52756
EGX52757
EGX52758
EGX52759
EGX52760
EGX52761
EGX52762
EGX52763
EGX52764
EGX52765
EGX52766
EGX52767
EGX52768
EGX52769
EGX52770
EGX52771
EGX52772
EGX52773
EGX52774
EGX52775
EGX52776
EGX52777
EGX52778
EGX52779
EGX52780
EGX52781
EGX52782
EGX52783
EGX52784
EGX52785
EGX52786
EGX52787
EGX52788
EGX52789
EGX52790
EGX52791
EGX52792
EGX52793
EGX52794
EGX52795
EGX52796
EGX52797
EGX52798
EGX52799
EGX52800
EGX52801
EGX52802
EGX52803
EGX52804
EGX52805
EGX52806
EGX52807
EGX52808
EGX52809
EGX52810
EGX52811
EGX52812
EGX52813
EGX52814
EGX52815
EGX52816
EGX52817
EGX52818
EGX52819
EGX52820
EGX52821
EGX52822
EGX52823
EGX52824
EGX52825
EGX52826
EGX52827
EGX52828
EGX52829
EGX52830
EGX52831
EGX52832
EGX52833
EGX52834
EGX52835
EGX52836
EGX52837
EGX52838
EGX52839
EGX52840
EGX52841
EGX52842
EGX52843
EGX52844
EGX52845
EGX52846
EGX52847
EGX52848
EGX52849
EGX52850
EGX52851
EGX52852
EGX52853
EGX52854
EGX52855
EGX52856
EGX52857
EGX52858
EGX52859
EGX52860
EGX52861
EGX52862
EGX52863
EGX52864
EGX52865
EGX52866
EGX52867
EGX52868
EGX52869
EGX52870
EGX52871
EGX52872
EGX52873
EGX52874
EGX52875
EGX52876
EGX52877
EGX52878
EGX52879
EGX52880
EGX52881
EGX52882
EGX52883
EGX52884
EGX52885
EGX52886
EGX52887
EGX52888
EGX52889
EGX52890
EGX52891
EGX52892
EGX52893
EGX52894
EGX52895
EGX52896
EGX52897
EGX52898
EGX52899
EGX52900
EGX52901
EGX52902
EGX52903
EGX52904
EGX52905
EGX52906
EGX52907
EGX52908
EGX52909
EGX52910
EGX52911
EGX52912
EGX52913
EGX52914
EGX52915
EGX52916
EGX52917
EGX52918
EGX52919
EGX52920
EGX52921
EGX52922
EGX52923
EGX52924
EGX52925
EGX52926
EGX52927
EGX52928
EGX52929
EGX52930
EGX52931
EGX52932
EGX52933
EGX52934
EGX52935
EGX52936
EGX52937
EGX52938
EGX52939
EGX52940
EGX52941
EGX52942
EGX52943
EGX52944
EGX52945
EGX52946
EGX52947
EGX52948
EGX52949
EGX52950
EGX52951
EGX52952
EGX52953
EGX52954
EGX52955
EGX52956
EGX52957
EGX52958
EGX52959
EGX52960
EGX52961
EGX52962
EGX52963
EGX52964
EGX52965
EGX52966
EGX52967
EGX52968
EGX52969
EGX52970
EGX52971
EGX52972
EGX52973
EGX52974
EGX52975
EGX52976
EGX52977
EGX52978
EGX52979
EGX52980
EGX52981
EGX52982
EGX52983
EGX52984
EGX52985
EGX52986
EGX52987
EGX52988
EGX52989
EGX52990
EGX52991
EGX52992
EGX52993
EGX52994
EGX52995
EGX52996
EGX52997
EGX52998
EGX52999
EGX53000
EGX53001
EGX53002
EGX53003
EGX53004
EGX53005
EGX53006
EGX53007
EGX53008
EGX53009
EGX53010
EGX53011
EGX53012
EGX53013
EGX53014
EGX53015
EGX53016
EGX53017
EGX53018
EGX53019
EGX53020
EGX53021
EGX53022
EGX53023
EGX53024
EGX53025
EGX53026
EGX53027
EGX53028
EGX53029
EGX53030
EGX53031
EGX53032
EGX53033
EGX53034
EGX53035
EGX53036
EGX53037
EGX53038
EGX53039
EGX53040
EGX53041
EGX53042
EGX53043
EGX53044
EGX53045
EGX53046
EGX53047
EGX53048
EGX53049
EGX53050
EGX53051
EGX52605
EGX52606
EGX52607
EGX52608
EGX52609
EGX52610
EGX52611
EGX52612
EGX52613
EGX52614
EGX52615
EGX52616
EGX52617
EGX52618
EGX52619
EGX52620
EGX52621
EGX52622
EGX52623
EGX52624
EGX52625
EGX52626
EGX52627
EGX52628
EGX52629
EGX52630
EGX52631
EGX52632
EGX52633
EGX52634
EGX52635
EGX52636
EGX52637
EGX52638
EGX52639
EGX52640
EGX52641
EGX52642
EGX52643
EGX52644
EGX52645
EGX52646
EGX52647
EGX52648
EGX52649
EGX52650
EGX52651
EGX52652
EGX52653
EGX52654
EGX52655
EGX52656
EGX52657
EGX52658
EGX52659
EGX52660
EGX52661
EGX52662
EGX52663
EGX52664
EGX52665
EGX52666
EGX52667
EGX52668
EGX52669
EGX52670
EGX52671
EGX52672
EGX52673
EGX52674
EGX52675
EGX52676
EGX52677
EGX52678
EGX52679
EGX52680
EGX52681
EGX52682
EGX52683
EGX52684
EGX52685
EGX52686
EGX52687
EGX52688
EGX52689
EGX52690
EGX52691
EGX52692
EGX52693
EGX52694
EGX52695
EGX52696
EGX52697
EGX52698
EGX52699
EGX52700
EGX52701
EGX52702
EGX52703
EGX52704
EGX52705
EGX52706
EGX52707
EGX52708
EGX52709
EGX52710
EGX52711
EGX52712
EGX52713
EGX52714
EGX52715
EGX52716
EGX52717
EGX52718
EGX52719
EGX52720
EGX52721
EGX52722
EGX52723
EGX52724
EGX52725
EGX52726
EGX52727
EGX52728
EGX52729
EGX52730
EGX52731
EGX52732
EGX52733
EGX52734
EGX52735
EGX52736
EGX52737
EGX52738
EGX52739
EGX52740
EGX52741
EGX52742
EGX52743
EGX52744
EGX52745
EGX52746
EGX52747
EGX52600
EGX52601
EGX52602
EGX52603
EGX52604
EGX52595
EGX52596
EGX52597
EGX52598
EGX52599
EGX52554
EGX52555
EGX52556
EGX52557
EGX52558
EGX52559
EGX52560
EGX52561
EGX52562
EGX52563
EGX52564
EGX52565
EGX52566
EGX52567
EGX52568
EGX52569
EGX52570
EGX52571
EGX52572
EGX52573
EGX52574
EGX52575
EGX52576
EGX52577
EGX52578
EGX52579
EGX52580
EGX52581
EGX52582
EGX52583
EGX52584
EGX52585
EGX52586
EGX52587
EGX52588
EGX52589
EGX52590
EGX52591
EGX52592
EGX52593
EGX52594
EGX52552
EGX52553
EGX52550
EGX52551
EGX52549
EGX52507
EGX52508
EGX52509
EGX52510
EGX52511
EGX52512
EGX52513
EGX52514
EGX52515
EGX52516
EGX52517
EGX52518
EGX52519
EGX52520
EGX52521
EGX52522
EGX52523
EGX52524
EGX52525
EGX52526
EGX52527
EGX52528
EGX52529
EGX52530
EGX52531
EGX52532
EGX52533
EGX52534
EGX52535
EGX52536
EGX52537
EGX52538
EGX52539
EGX52540
EGX52541
EGX52542
EGX52543
EGX52544
EGX52545
EGX52546
EGX52547
EGX52548
EGX52254
EGX52255
EGX52256
EGX52257
EGX52258
EGX52259
EGX52260
EGX52261
EGX52262
EGX52263
EGX52264
EGX52265
EGX52266
EGX52267
EGX52268
EGX52269
EGX52270
EGX52271
EGX52272
EGX52273
EGX52274
EGX52275
EGX52276
EGX52277
EGX52278
EGX52279
EGX52280
EGX52281
EGX52282
EGX52283
EGX52284
EGX52285
EGX52286
EGX52287
EGX52288
EGX52289
EGX52290
EGX52291
EGX52292
EGX52293
EGX52294
EGX52295
EGX52296
EGX52297
EGX52298
EGX52299
EGX52300
EGX52301
EGX52302
EGX52303
EGX52304
EGX52305
EGX52306
EGX52307
EGX52308
EGX52309
EGX52310
EGX52311
EGX52312
EGX52313
EGX52314
EGX52315
EGX52316
EGX52317
EGX52318
EGX52319
EGX52320
EGX52321
EGX52322
EGX52323
EGX52324
EGX52325
EGX52326
EGX52327
EGX52328
EGX52329
EGX52330
EGX52331
EGX52332
EGX52333
EGX52334
EGX52335
EGX52336
EGX52337
EGX52338
EGX52339
EGX52340
EGX52341
EGX52342
EGX52343
EGX52344
EGX52345
EGX52346
EGX52347
EGX52348
EGX52349
EGX52350
EGX52351
EGX52352
EGX52353
EGX52354
EGX52355
EGX52356
EGX52357
EGX52358
EGX52359
EGX52360
EGX52361
EGX52362
EGX52363
EGX52364
EGX52365
EGX52366
EGX52367
EGX52368
EGX52369
EGX52370
EGX52371
EGX52372
EGX52373
EGX52374
EGX52375
EGX52376
EGX52377
EGX52378
EGX52379
EGX52380
EGX52381
EGX52382
EGX52383
EGX52384
EGX52385
EGX52386
EGX52387
EGX52388
EGX52389
EGX52390
EGX52391
EGX52392
EGX52393
EGX52394
EGX52395
EGX52396
EGX52397
EGX52398
EGX52399
EGX52400
EGX52401
EGX52402
EGX52403
EGX52404
EGX52405
EGX52406
EGX52407
EGX52408
EGX52409
EGX52410
EGX52411
EGX52412
EGX52413
EGX52414
EGX52415
EGX52416
EGX52417
EGX52418
EGX52419
EGX52420
EGX52421
EGX52422
EGX52423
EGX52424
EGX52425
EGX52426
EGX52427
EGX52428
EGX52429
EGX52430
EGX52431
EGX52432
EGX52433
EGX52434
EGX52435
EGX52436
EGX52437
EGX52438
EGX52439
EGX52440
EGX52441
EGX52442
EGX52443
EGX52444
EGX52445
EGX52446
EGX52447
EGX52448
EGX52449
EGX52450
EGX52451
EGX52452
EGX52453
EGX52454
EGX52455
EGX52456
EGX52457
EGX52458
EGX52459
EGX52460
EGX52461
EGX52462
EGX52463
EGX52464
EGX52465
EGX52466
EGX52467
EGX52468
EGX52469
EGX52470
EGX52471
EGX52472
EGX52473
EGX52474
EGX52475
EGX52476
EGX52477
EGX52478
EGX52479
EGX52480
EGX52481
EGX52482
EGX52483
EGX52484
EGX52485
EGX52486
EGX52487
EGX52488
EGX52489
EGX52490
EGX52491
EGX52492
EGX52493
EGX52494
EGX52495
EGX52496
EGX52497
EGX52498
EGX52499
EGX52500
EGX52501
EGX52502
EGX52503
EGX52504
EGX52505
EGX52506
EGX52154
EGX52155
EGX52156
EGX52157
EGX52158
EGX52159
EGX52160
EGX52161
EGX52162
EGX52163
EGX52164
EGX52165
EGX52166
EGX52167
EGX52168
EGX52169
EGX52170
EGX52171
EGX52172
EGX52173
EGX52174
EGX52175
EGX52176
EGX52177
EGX52178
EGX52179
EGX52180
EGX52181
EGX52182
EGX52183
EGX52184
EGX52185
EGX52186
EGX52187
EGX52188
EGX52189
EGX52190
EGX52191
EGX52192
EGX52193
EGX52194
EGX52195
EGX52196
EGX52197
EGX52198
EGX52199
EGX52200
EGX52201
EGX52202
EGX52203
EGX52204
EGX52205
EGX52206
EGX52207
EGX52208
EGX52209
EGX52210
EGX52211
EGX52212
EGX52213
EGX52214
EGX52215
EGX52216
EGX52217
EGX52218
EGX52219
EGX52220
EGX52221
EGX52222
EGX52223
EGX52224
EGX52225
EGX52226
EGX52227
EGX52228
EGX52229
EGX52230
EGX52231
EGX52232
EGX52233
EGX52234
EGX52235
EGX52236
EGX52237
EGX52238
EGX52239
EGX52240
EGX52241
EGX52242
EGX52243
EGX52244
EGX52245
EGX52246
EGX52247
EGX52248
EGX52249
EGX52250
EGX52251
EGX52252
EGX52253
EGX52007
EGX52008
EGX52009
EGX52010
EGX52011
EGX52012
EGX52013
EGX52014
EGX52015
EGX52016
EGX52017
EGX52018
EGX52019
EGX52020
EGX52021
EGX52022
EGX52023
EGX52024
EGX52025
EGX52026
EGX52027
EGX52028
EGX52029
EGX52030
EGX52031
EGX52032
EGX52033
EGX52034
EGX52035
EGX52036
EGX52037
EGX52038
EGX52039
EGX52040
EGX52041
EGX52042
EGX52043
EGX52044
EGX52045
EGX52046
EGX52047
EGX52048
EGX52049
EGX52050
EGX52051
EGX52052
EGX52053
EGX52054
EGX52055
EGX52056
EGX52057
EGX52058
EGX52059
EGX52060
EGX52061
EGX52062
EGX52063
EGX52064
EGX52065
EGX52066
EGX52067
EGX52068
EGX52069
EGX52070
EGX52071
EGX52072
EGX52073
EGX52074
EGX52075
EGX52076
EGX52077
EGX52078
EGX52079
EGX52080
EGX52081
EGX52082
EGX52083
EGX52084
EGX52085
EGX52086
EGX52087
EGX52088
EGX52089
EGX52090
EGX52091
EGX52092
EGX52093
EGX52094
EGX52095
EGX52096
EGX52097
EGX52098
EGX52099
EGX52100
EGX52101
EGX52102
EGX52103
EGX52104
EGX52105
EGX52106
EGX52107
EGX52108
EGX52109
EGX52110
EGX52111
EGX52112
EGX52113
EGX52114
EGX52115
EGX52116
EGX52117
EGX52118
EGX52119
EGX52120
EGX52121
EGX52122
EGX52123
EGX52124
EGX52125
EGX52126
EGX52127
EGX52128
EGX52129
EGX52130
EGX52131
EGX52132
EGX52133
EGX52134
EGX52135
EGX52136
EGX52137
EGX52138
EGX52139
EGX52140
EGX52141
EGX52142
EGX52143
EGX52144
EGX52145
EGX52146
EGX52147
EGX52148
EGX52149
EGX52150
EGX52151
EGX52152
EGX52153
EGX51810
EGX51811
EGX51812
EGX51813
EGX51814
EGX51815
EGX51816
EGX51817
EGX51818
EGX51819
EGX51820
EGX51821
EGX51822
EGX51823
EGX51824
EGX51825
EGX51826
EGX51827
EGX51828
EGX51829
EGX51830
EGX51831
EGX51832
EGX51833
EGX51834
EGX51835
EGX51836
EGX51837
EGX51838
EGX51839
EGX51840
EGX51841
EGX51842
EGX51843
EGX51844
EGX51845
EGX51846
EGX51847
EGX51848
EGX51849
EGX51850
EGX51851
EGX51852
EGX51853
EGX51854
EGX51855
EGX51856
EGX51857
EGX51858
EGX51859
EGX51860
EGX51861
EGX51862
EGX51863
EGX51864
EGX51865
EGX51866
EGX51867
EGX51868
EGX51869
EGX51870
EGX51871
EGX51872
EGX51873
EGX51874
EGX51875
EGX51876
EGX51877
EGX51878
EGX51879
EGX51880
EGX51881
EGX51882
EGX51883
EGX51884
EGX51885
EGX51886
EGX51887
EGX51888
EGX51889
EGX51890
EGX51891
EGX51892
EGX51893
EGX51894
EGX51895
EGX51896
EGX51897
EGX51898
EGX51899
EGX51900
EGX51901
EGX51902
EGX51903
EGX51904
EGX51905
EGX51906
EGX51907
EGX51908
EGX51909
EGX51910
EGX51911
EGX51912
EGX51913
EGX51914
EGX51915
EGX51916
EGX51917
EGX51918
EGX51919
EGX51920
EGX51921
EGX51922
EGX51923
EGX51924
EGX51925
EGX51926
EGX51927
EGX51928
EGX51929
EGX51930
EGX51931
EGX51932
EGX51933
EGX51934
EGX51935
EGX51936
EGX51937
EGX51938
EGX51939
EGX51940
EGX51941
EGX51942
EGX51943
EGX51944
EGX51945
EGX51946
EGX51947
EGX51948
EGX51949
EGX51950
EGX51951
EGX51952
EGX51953
EGX51954
EGX51955
EGX51956
EGX51957
EGX51958
EGX51959
EGX51960
EGX51961
EGX51962
EGX51963
EGX51964
EGX51965
EGX51966
EGX51967
EGX51968
EGX51969
EGX51970
EGX51971
EGX51972
EGX51973
EGX51974
EGX51975
EGX51976
EGX51977
EGX51978
EGX51979
EGX51980
EGX51981
EGX51982
EGX51983
EGX51984
EGX51985
EGX51986
EGX51987
EGX51988
EGX51989
EGX51990
EGX51991
EGX51992
EGX51993
EGX51994
EGX51995
EGX51996
EGX51997
EGX51998
EGX51999
EGX52000
EGX52001
EGX52002
EGX52003
EGX52004
EGX52005
EGX52006
EGX51722
EGX51723
EGX51724
EGX51725
EGX51726
EGX51727
EGX51728
EGX51729
EGX51730
EGX51731
EGX51732
EGX51733
EGX51734
EGX51735
EGX51736
EGX51737
EGX51738
EGX51739
EGX51740
EGX51741
EGX51742
EGX51743
EGX51744
EGX51745
EGX51746
EGX51747
EGX51748
EGX51749
EGX51750
EGX51751
EGX51752
EGX51753
EGX51754
EGX51755
EGX51756
EGX51757
EGX51758
EGX51759
EGX51760
EGX51761
EGX51762
EGX51763
EGX51764
EGX51765
EGX51766
EGX51767
EGX51768
EGX51769
EGX51770
EGX51771
EGX51772
EGX51773
EGX51774
EGX51775
EGX51776
EGX51777
EGX51778
EGX51779
EGX51780
EGX51781
EGX51782
EGX51783
EGX51784
EGX51785
EGX51786
EGX51787
EGX51788
EGX51789
EGX51790
EGX51791
EGX51792
EGX51793
EGX51794
EGX51795
EGX51796
EGX51797
EGX51798
EGX51799
EGX51800
EGX51801
EGX51802
EGX51803
EGX51804
EGX51805
EGX51806
EGX51807
EGX51808
EGX51809
EGX51721
EGX51720
EGX51697
EGX51698
EGX51699
EGX51700
EGX51701
EGX51702
EGX51703
EGX51704
EGX51705
EGX51706
EGX51707
EGX51708
EGX51709
EGX51710
EGX51711
EGX51712
EGX51713
EGX51714
EGX51715
EGX51716
EGX51717
EGX51718
EGX51719
EGX51625
EGX51626
EGX51627
EGX51628
EGX51629
EGX51630
EGX51631
EGX51632
EGX51633
EGX51634
EGX51635
EGX51636
EGX51637
EGX51638
EGX51639
EGX51640
EGX51641
EGX51642
EGX51643
EGX51644
EGX51645
EGX51646
EGX51647
EGX51648
EGX51649
EGX51650
EGX51651
EGX51652
EGX51653
EGX51654
EGX51655
EGX51656
EGX51657
EGX51658
EGX51659
EGX51660
EGX51661
EGX51662
EGX51663
EGX51664
EGX51665
EGX51666
EGX51667
EGX51668
EGX51669
EGX51670
EGX51671
EGX51672
EGX51673
EGX51674
EGX51675
EGX51676
EGX51677
EGX51678
EGX51679
EGX51680
EGX51681
EGX51682
EGX51683
EGX51684
EGX51685
EGX51686
EGX51687
EGX51688
EGX51689
EGX51690
EGX51691
EGX51692
EGX51693
EGX51694
EGX51695
EGX51696
EGX51397
EGX51398
EGX51399
EGX51400
EGX51401
EGX51402
EGX51403
EGX51404
EGX51405
EGX51406
EGX51407
EGX51408
EGX51409
EGX51410
EGX51411
EGX51412
EGX51413
EGX51414
EGX51415
EGX51416
EGX51417
EGX51418
EGX51419
EGX51420
EGX51421
EGX51422
EGX51423
EGX51424
EGX51425
EGX51426
EGX51427
EGX51428
EGX51429
EGX51430
EGX51431
EGX51432
EGX51433
EGX51434
EGX51435
EGX51436
EGX51437
EGX51438
EGX51439
EGX51440
EGX51441
EGX51442
EGX51443
EGX51444
EGX51445
EGX51446
EGX51447
EGX51448
EGX51449
EGX51450
EGX51451
EGX51452
EGX51453
EGX51454
EGX51455
EGX51456
EGX51457
EGX51458
EGX51459
EGX51460
EGX51461
EGX51462
EGX51463
EGX51464
EGX51465
EGX51466
EGX51467
EGX51468
EGX51469
EGX51470
EGX51471
EGX51472
EGX51473
EGX51474
EGX51475
EGX51476
EGX51477
EGX51478
EGX51479
EGX51480
EGX51481
EGX51482
EGX51483
EGX51484
EGX51485
EGX51486
EGX51487
EGX51488
EGX51489
EGX51490
EGX51491
EGX51492
EGX51493
EGX51494
EGX51495
EGX51496
EGX51497
EGX51498
EGX51499
EGX51500
EGX51501
EGX51502
EGX51503
EGX51504
EGX51505
EGX51506
EGX51507
EGX51508
EGX51509
EGX51510
EGX51511
EGX51512
EGX51513
EGX51514
EGX51515
EGX51516
EGX51517
EGX51518
EGX51519
EGX51520
EGX51521
EGX51522
EGX51523
EGX51524
EGX51525
EGX51526
EGX51527
EGX51528
EGX51529
EGX51530
EGX51531
EGX51532
EGX51533
EGX51534
EGX51535
EGX51536
EGX51537
EGX51538
EGX51539
EGX51540
EGX51541
EGX51542
EGX51543
EGX51544
EGX51545
EGX51546
EGX51547
EGX51548
EGX51549
EGX51550
EGX51551
EGX51552
EGX51553
EGX51554
EGX51555
EGX51556
EGX51557
EGX51558
EGX51559
EGX51560
EGX51561
EGX51562
EGX51563
EGX51564
EGX51565
EGX51566
EGX51567
EGX51568
EGX51569
EGX51570
EGX51571
EGX51572
EGX51573
EGX51574
EGX51575
EGX51576
EGX51577
EGX51578
EGX51579
EGX51580
EGX51581
EGX51582
EGX51583
EGX51584
EGX51585
EGX51586
EGX51587
EGX51588
EGX51589
EGX51590
EGX51591
EGX51592
EGX51593
EGX51594
EGX51595
EGX51596
EGX51597
EGX51598
EGX51599
EGX51600
EGX51601
EGX51602
EGX51603
EGX51604
EGX51605
EGX51606
EGX51607
EGX51608
EGX51609
EGX51610
EGX51611
EGX51612
EGX51613
EGX51614
EGX51615
EGX51616
EGX51617
EGX51618
EGX51619
EGX51620
EGX51621
EGX51622
EGX51623
EGX51624
EGX51254
EGX51255
EGX51256
EGX51257
EGX51258
EGX51259
EGX51260
EGX51261
EGX51262
EGX51263
EGX51264
EGX51265
EGX51266
EGX51267
EGX51268
EGX51269
EGX51270
EGX51271
EGX51272
EGX51273
EGX51274
EGX51275
EGX51276
EGX51277
EGX51278
EGX51279
EGX51280
EGX51281
EGX51282
EGX51283
EGX51284
EGX51285
EGX51286
EGX51287
EGX51288
EGX51289
EGX51290
EGX51291
EGX51292
EGX51293
EGX51294
EGX51295
EGX51296
EGX51297
EGX51298
EGX51299
EGX51300
EGX51301
EGX51302
EGX51303
EGX51304
EGX51305
EGX51306
EGX51307
EGX51308
EGX51309
EGX51310
EGX51311
EGX51312
EGX51313
EGX51314
EGX51315
EGX51316
EGX51317
EGX51318
EGX51319
EGX51320
EGX51321
EGX51322
EGX51323
EGX51324
EGX51325
EGX51326
EGX51327
EGX51328
EGX51329
EGX51330
EGX51331
EGX51332
EGX51333
EGX51334
EGX51335
EGX51336
EGX51337
EGX51338
EGX51339
EGX51340
EGX51341
EGX51342
EGX51343
EGX51344
EGX51345
EGX51346
EGX51347
EGX51348
EGX51349
EGX51350
EGX51351
EGX51352
EGX51353
EGX51354
EGX51355
EGX51356
EGX51357
EGX51358
EGX51359
EGX51360
EGX51361
EGX51362
EGX51363
EGX51364
EGX51365
EGX51366
EGX51367
EGX51368
EGX51369
EGX51370
EGX51371
EGX51372
EGX51373
EGX51374
EGX51375
EGX51376
EGX51377
EGX51378
EGX51379
EGX51380
EGX51381
EGX51382
EGX51383
EGX51384
EGX51385
EGX51386
EGX51387
EGX51388
EGX51389
EGX51390
EGX51391
EGX51392
EGX51393
EGX51394
EGX51395
EGX51396
EGX51231
EGX51232
EGX51233
EGX51234
EGX51235
EGX51236
EGX51237
EGX51238
EGX51239
EGX51240
EGX51241
EGX51242
EGX51243
EGX51244
EGX51245
EGX51246
EGX51247
EGX51248
EGX51249
EGX51250
EGX51251
EGX51252
EGX51253
EGX51221
EGX51222
EGX51223
EGX51224
EGX51225
EGX51226
EGX51227
EGX51228
EGX51229
EGX51230
EGX51124
EGX51125
EGX51126
EGX51127
EGX51128
EGX51129
EGX51130
EGX51131
EGX51132
EGX51133
EGX51134
EGX51135
EGX51136
EGX51137
EGX51138
EGX51139
EGX51140
EGX51141
EGX51142
EGX51143
EGX51144
EGX51145
EGX51146
EGX51147
EGX51148
EGX51149
EGX51150
EGX51151
EGX51152
EGX51153
EGX51154
EGX51155
EGX51156
EGX51157
EGX51158
EGX51159
EGX51160
EGX51161
EGX51162
EGX51163
EGX51164
EGX51165
EGX51166
EGX51167
EGX51168
EGX51169
EGX51170
EGX51171
EGX51172
EGX51173
EGX51174
EGX51175
EGX51176
EGX51177
EGX51178
EGX51179
EGX51180
EGX51181
EGX51182
EGX51183
EGX51184
EGX51185
EGX51186
EGX51187
EGX51188
EGX51189
EGX51190
EGX51191
EGX51192
EGX51193
EGX51194
EGX51195
EGX51196
EGX51197
EGX51198
EGX51199
EGX51200
EGX51201
EGX51202
EGX51203
EGX51204
EGX51205
EGX51206
EGX51207
EGX51208
EGX51209
EGX51210
EGX51211
EGX51212
EGX51213
EGX51214
EGX51215
EGX51216
EGX51217
EGX51218
EGX51219
EGX51220
EGX51098
EGX51099
EGX51100
EGX51101
EGX51102
EGX51103
EGX51104
EGX51105
EGX51106
EGX51107
EGX51108
EGX51109
EGX51110
EGX51111
EGX51112
EGX51113
EGX51114
EGX51115
EGX51116
EGX51117
EGX51118
EGX51119
EGX51120
EGX51121
EGX51122
EGX51123
EGX51084
EGX51085
EGX51086
EGX51087
EGX51088
EGX51089
EGX51090
EGX51091
EGX51092
EGX51093
EGX51094
EGX51095
EGX51096
EGX51097
EGX51077
EGX51078
EGX51079
EGX51080
EGX51081
EGX51082
EGX51083
EGX50908
EGX50909
EGX50910
EGX50911
EGX50912
EGX50913
EGX50914
EGX50915
EGX50916
EGX50917
EGX50918
EGX50919
EGX50920
EGX50921
EGX50922
EGX50923
EGX50924
EGX50925
EGX50926
EGX50927
EGX50928
EGX50929
EGX50930
EGX50931
EGX50932
EGX50933
EGX50934
EGX50935
EGX50936
EGX50937
EGX50938
EGX50939
EGX50940
EGX50941
EGX50942
EGX50943
EGX50944
EGX50945
EGX50946
EGX50947
EGX50948
EGX50949
EGX50950
EGX50951
EGX50952
EGX50953
EGX50954
EGX50955
EGX50956
EGX50957
EGX50958
EGX50959
EGX50960
EGX50961
EGX50962
EGX50963
EGX50964
EGX50965
EGX50966
EGX50967
EGX50968
EGX50969
EGX50970
EGX50971
EGX50972
EGX50973
EGX50974
EGX50975
EGX50976
EGX50977
EGX50978
EGX50979
EGX50980
EGX50981
EGX50982
EGX50983
EGX50984
EGX50985
EGX50986
EGX50987
EGX50988
EGX50989
EGX50990
EGX50991
EGX50992
EGX50993
EGX50994
EGX50995
EGX50996
EGX50997
EGX50998
EGX50999
EGX51000
EGX51001
EGX51002
EGX51003
EGX51004
EGX51005
EGX51006
EGX51007
EGX51008
EGX51009
EGX51010
EGX51011
EGX51012
EGX51013
EGX51014
EGX51015
EGX51016
EGX51017
EGX51018
EGX51019
EGX51020
EGX51021
EGX51022
EGX51023
EGX51024
EGX51025
EGX51026
EGX51027
EGX51028
EGX51029
EGX51030
EGX51031
EGX51032
EGX51033
EGX51034
EGX51035
EGX51036
EGX51037
EGX51038
EGX51039
EGX51040
EGX51041
EGX51042
EGX51043
EGX51044
EGX51045
EGX51046
EGX51047
EGX51048
EGX51049
EGX51050
EGX51051
EGX51052
EGX51053
EGX51054
EGX51055
EGX51056
EGX51057
EGX51058
EGX51059
EGX51060
EGX51061
EGX51062
EGX51063
EGX51064
EGX51065
EGX51066
EGX51067
EGX51068
EGX51069
EGX51070
EGX51071
EGX51072
EGX51073
EGX51074
EGX51075
EGX51076
EGX50727
EGX50728
EGX50729
EGX50730
EGX50731
EGX50732
EGX50733
EGX50734
EGX50735
EGX50736
EGX50737
EGX50738
EGX50739
EGX50740
EGX50741
EGX50742
EGX50743
EGX50744
EGX50745
EGX50746
EGX50747
EGX50748
EGX50749
EGX50750
EGX50751
EGX50752
EGX50753
EGX50754
EGX50755
EGX50756
EGX50757
EGX50758
EGX50759
EGX50760
EGX50761
EGX50762
EGX50763
EGX50764
EGX50765
EGX50766
EGX50767
EGX50768
EGX50769
EGX50770
EGX50771
EGX50772
EGX50773
EGX50774
EGX50775
EGX50776
EGX50777
EGX50778
EGX50779
EGX50780
EGX50781
EGX50782
EGX50783
EGX50784
EGX50785
EGX50786
EGX50787
EGX50788
EGX50789
EGX50790
EGX50791
EGX50792
EGX50793
EGX50794
EGX50795
EGX50796
EGX50797
EGX50798
EGX50799
EGX50800
EGX50801
EGX50802
EGX50803
EGX50804
EGX50805
EGX50806
EGX50807
EGX50808
EGX50809
EGX50810
EGX50811
EGX50812
EGX50813
EGX50814
EGX50815
EGX50816
EGX50817
EGX50818
EGX50819
EGX50820
EGX50821
EGX50822
EGX50823
EGX50824
EGX50825
EGX50826
EGX50827
EGX50828
EGX50829
EGX50830
EGX50831
EGX50832
EGX50833
EGX50834
EGX50835
EGX50836
EGX50837
EGX50838
EGX50839
EGX50840
EGX50841
EGX50842
EGX50843
EGX50844
EGX50845
EGX50846
EGX50847
EGX50848
EGX50849
EGX50850
EGX50851
EGX50852
EGX50853
EGX50854
EGX50855
EGX50856
EGX50857
EGX50858
EGX50859
EGX50860
EGX50861
EGX50862
EGX50863
EGX50864
EGX50865
EGX50866
EGX50867
EGX50868
EGX50869
EGX50870
EGX50871
EGX50872
EGX50873
EGX50874
EGX50875
EGX50876
EGX50877
EGX50878
EGX50879
EGX50880
EGX50881
EGX50882
EGX50883
EGX50884
EGX50885
EGX50886
EGX50887
EGX50888
EGX50889
EGX50890
EGX50891
EGX50892
EGX50893
EGX50894
EGX50895
EGX50896
EGX50897
EGX50898
EGX50899
EGX50900
EGX50901
EGX50902
EGX50903
EGX50904
EGX50905
EGX50906
EGX50907
EGX50726
EGX50725
EGX50575
EGX50576
EGX50577
EGX50578
EGX50579
EGX50580
EGX50581
EGX50582
EGX50583
EGX50584
EGX50585
EGX50586
EGX50587
EGX50588
EGX50589
EGX50590
EGX50591
EGX50592
EGX50593
EGX50594
EGX50595
EGX50596
EGX50597
EGX50598
EGX50599
EGX50600
EGX50601
EGX50602
EGX50603
EGX50604
EGX50605
EGX50606
EGX50607
EGX50608
EGX50609
EGX50610
EGX50611
EGX50612
EGX50613
EGX50614
EGX50615
EGX50616
EGX50617
EGX50618
EGX50619
EGX50620
EGX50621
EGX50622
EGX50623
EGX50624
EGX50625
EGX50626
EGX50627
EGX50628
EGX50629
EGX50630
EGX50631
EGX50632
EGX50633
EGX50634
EGX50635
EGX50636
EGX50637
EGX50638
EGX50639
EGX50640
EGX50641
EGX50642
EGX50643
EGX50644
EGX50645
EGX50646
EGX50647
EGX50648
EGX50649
EGX50650
EGX50651
EGX50652
EGX50653
EGX50654
EGX50655
EGX50656
EGX50657
EGX50658
EGX50659
EGX50660
EGX50661
EGX50662
EGX50663
EGX50664
EGX50665
EGX50666
EGX50667
EGX50668
EGX50669
EGX50670
EGX50671
EGX50672
EGX50673
EGX50674
EGX50675
EGX50676
EGX50677
EGX50678
EGX50679
EGX50680
EGX50681
EGX50682
EGX50683
EGX50684
EGX50685
EGX50686
EGX50687
EGX50688
EGX50689
EGX50690
EGX50691
EGX50692
EGX50693
EGX50694
EGX50695
EGX50696
EGX50697
EGX50698
EGX50699
EGX50700
EGX50701
EGX50702
EGX50703
EGX50704
EGX50705
EGX50706
EGX50707
EGX50708
EGX50709
EGX50710
EGX50711
EGX50712
EGX50713
EGX50714
EGX50715
EGX50716
EGX50717
EGX50718
EGX50719
EGX50720
EGX50721
EGX50722
EGX50723
EGX50724
EGX50515
EGX50516
EGX50517
EGX50518
EGX50519
EGX50520
EGX50521
EGX50522
EGX50523
EGX50524
EGX50525
EGX50526
EGX50527
EGX50528
EGX50529
EGX50530
EGX50531
EGX50532
EGX50533
EGX50534
EGX50535
EGX50536
EGX50537
EGX50538
EGX50539
EGX50540
EGX50541
EGX50542
EGX50543
EGX50544
EGX50545
EGX50546
EGX50547
EGX50548
EGX50549
EGX50550
EGX50551
EGX50552
EGX50553
EGX50554
EGX50555
EGX50556
EGX50557
EGX50558
EGX50559
EGX50560
EGX50561
EGX50562
EGX50563
EGX50564
EGX50565
EGX50566
EGX50567
EGX50568
EGX50569
EGX50570
EGX50571
EGX50572
EGX50573
EGX50574
EGX50482
EGX50483
EGX50484
EGX50485
EGX50486
EGX50487
EGX50488
EGX50489
EGX50490
EGX50491
EGX50492
EGX50493
EGX50494
EGX50495
EGX50496
EGX50497
EGX50498
EGX50499
EGX50500
EGX50501
EGX50502
EGX50503
EGX50504
EGX50505
EGX50506
EGX50507
EGX50508
EGX50509
EGX50510
EGX50511
EGX50512
EGX50513
EGX50514
EGX50451
EGX50452
EGX50453
EGX50454
EGX50455
EGX50456
EGX50457
EGX50458
EGX50459
EGX50460
EGX50461
EGX50462
EGX50463
EGX50464
EGX50465
EGX50466
EGX50467
EGX50468
EGX50469
EGX50470
EGX50471
EGX50472
EGX50473
EGX50474
EGX50475
EGX50476
EGX50477
EGX50478
EGX50479
EGX50480
EGX50481
EGX50269
EGX50270
EGX50271
EGX50272
EGX50273
EGX50274
EGX50275
EGX50276
EGX50277
EGX50278
EGX50279
EGX50280
EGX50281
EGX50282
EGX50283
EGX50284
EGX50285
EGX50286
EGX50287
EGX50288
EGX50289
EGX50290
EGX50291
EGX50292
EGX50293
EGX50294
EGX50295
EGX50296
EGX50297
EGX50298
EGX50299
EGX50300
EGX50301
EGX50302
EGX50303
EGX50304
EGX50305
EGX50306
EGX50307
EGX50308
EGX50309
EGX50310
EGX50311
EGX50312
EGX50313
EGX50314
EGX50315
EGX50316
EGX50317
EGX50318
EGX50319
EGX50320
EGX50321
EGX50322
EGX50323
EGX50324
EGX50325
EGX50326
EGX50327
EGX50328
EGX50329
EGX50330
EGX50331
EGX50332
EGX50333
EGX50334
EGX50335
EGX50336
EGX50337
EGX50338
EGX50339
EGX50340
EGX50341
EGX50342
EGX50343
EGX50344
EGX50345
EGX50346
EGX50347
EGX50348
EGX50349
EGX50350
EGX50351
EGX50352
EGX50353
EGX50354
EGX50355
EGX50356
EGX50357
EGX50358
EGX50359
EGX50360
EGX50361
EGX50362
EGX50363
EGX50364
EGX50365
EGX50366
EGX50367
EGX50368
EGX50369
EGX50370
EGX50371
EGX50372
EGX50373
EGX50374
EGX50375
EGX50376
EGX50377
EGX50378
EGX50379
EGX50380
EGX50381
EGX50382
EGX50383
EGX50384
EGX50385
EGX50386
EGX50387
EGX50388
EGX50389
EGX50390
EGX50391
EGX50392
EGX50393
EGX50394
EGX50395
EGX50396
EGX50397
EGX50398
EGX50399
EGX50400
EGX50401
EGX50402
EGX50403
EGX50404
EGX50405
EGX50406
EGX50407
EGX50408
EGX50409
EGX50410
EGX50411
EGX50412
EGX50413
EGX50414
EGX50415
EGX50416
EGX50417
EGX50418
EGX50419
EGX50420
EGX50421
EGX50422
EGX50423
EGX50424
EGX50425
EGX50426
EGX50427
EGX50428
EGX50429
EGX50430
EGX50431
EGX50432
EGX50433
EGX50434
EGX50435
EGX50436
EGX50437
EGX50438
EGX50439
EGX50440
EGX50441
EGX50442
EGX50443
EGX50444
EGX50445
EGX50446
EGX50447
EGX50448
EGX50449
EGX50450
EGX50250
EGX50251
EGX50252
EGX50253
EGX50254
EGX50255
EGX50256
EGX50257
EGX50258
EGX50259
EGX50260
EGX50261
EGX50262
EGX50263
EGX50264
EGX50265
EGX50266
EGX50267
EGX50268
EGX50159
EGX50160
EGX50161
EGX50162
EGX50163
EGX50164
EGX50165
EGX50166
EGX50167
EGX50168
EGX50169
EGX50170
EGX50171
EGX50172
EGX50173
EGX50174
EGX50175
EGX50176
EGX50177
EGX50178
EGX50179
EGX50180
EGX50181
EGX50182
EGX50183
EGX50184
EGX50185
EGX50186
EGX50187
EGX50188
EGX50189
EGX50190
EGX50191
EGX50192
EGX50193
EGX50194
EGX50195
EGX50196
EGX50197
EGX50198
EGX50199
EGX50200
EGX50201
EGX50202
EGX50203
EGX50204
EGX50205
EGX50206
EGX50207
EGX50208
EGX50209
EGX50210
EGX50211
EGX50212
EGX50213
EGX50214
EGX50215
EGX50216
EGX50217
EGX50218
EGX50219
EGX50220
EGX50221
EGX50222
EGX50223
EGX50224
EGX50225
EGX50226
EGX50227
EGX50228
EGX50229
EGX50230
EGX50231
EGX50232
EGX50233
EGX50234
EGX50235
EGX50236
EGX50237
EGX50238
EGX50239
EGX50240
EGX50241
EGX50242
EGX50243
EGX50244
EGX50245
EGX50246
EGX50247
EGX50248
EGX50249
EGX50120
EGX50121
EGX50122
EGX50123
EGX50124
EGX50125
EGX50126
EGX50127
EGX50128
EGX50129
EGX50130
EGX50131
EGX50132
EGX50133
EGX50134
EGX50135
EGX50136
EGX50137
EGX50138
EGX50139
EGX50140
EGX50141
EGX50142
EGX50143
EGX50144
EGX50145
EGX50146
EGX50147
EGX50148
EGX50149
EGX50150
EGX50151
EGX50152
EGX50153
EGX50154
EGX50155
EGX50156
EGX50157
EGX50158
EGX50014
EGX50015
EGX50016
EGX50017
EGX50018
EGX50019
EGX50020
EGX50021
EGX50022
EGX50023
EGX50024
EGX50025
EGX50026
EGX50027
EGX50028
EGX50029
EGX50030
EGX50031
EGX50032
EGX50033
EGX50034
EGX50035
EGX50036
EGX50037
EGX50038
EGX50039
EGX50040
EGX50041
EGX50042
EGX50043
EGX50044
EGX50045
EGX50046
EGX50047
EGX50048
EGX50049
EGX50050
EGX50051
EGX50052
EGX50053
EGX50054
EGX50055
EGX50056
EGX50057
EGX50058
EGX50059
EGX50060
EGX50061
EGX50062
EGX50063
EGX50064
EGX50065
EGX50066
EGX50067
EGX50068
EGX50069
EGX50070
EGX50071
EGX50072
EGX50073
EGX50074
EGX50075
EGX50076
EGX50077
EGX50078
EGX50079
EGX50080
EGX50081
EGX50082
EGX50083
EGX50084
EGX50085
EGX50086
EGX50087
EGX50088
EGX50089
EGX50090
EGX50091
EGX50092
EGX50093
EGX50094
EGX50095
EGX50096
EGX50097
EGX50098
EGX50099
EGX50100
EGX50101
EGX50102
EGX50103
EGX50104
EGX50105
EGX50106
EGX50107
EGX50108
EGX50109
EGX50110
EGX50111
EGX50112
EGX50113
EGX50114
EGX50115
EGX50116
EGX50117
EGX50118
EGX50119
EGX49985
EGX49986
EGX49987
EGX49988
EGX49989
EGX49990
EGX49991
EGX49992
EGX49993
EGX49994
EGX49995
EGX49996
EGX49997
EGX49998
EGX49999
EGX50000
EGX50001
EGX50002
EGX50003
EGX50004
EGX50005
EGX50006
EGX50007
EGX50008
EGX50009
EGX50010
EGX50011
EGX50012
EGX50013
EGX49859
EGX49860
EGX49861
EGX49862
EGX49863
EGX49864
EGX49865
EGX49866
EGX49867
EGX49868
EGX49869
EGX49870
EGX49871
EGX49872
EGX49873
EGX49874
EGX49875
EGX49876
EGX49877
EGX49878
EGX49879
EGX49880
EGX49881
EGX49882
EGX49883
EGX49884
EGX49885
EGX49886
EGX49887
EGX49888
EGX49889
EGX49890
EGX49891
EGX49892
EGX49893
EGX49894
EGX49895
EGX49896
EGX49897
EGX49898
EGX49899
EGX49900
EGX49901
EGX49902
EGX49903
EGX49904
EGX49905
EGX49906
EGX49907
EGX49908
EGX49909
EGX49910
EGX49911
EGX49912
EGX49913
EGX49914
EGX49915
EGX49916
EGX49917
EGX49918
EGX49919
EGX49920
EGX49921
EGX49922
EGX49923
EGX49924
EGX49925
EGX49926
EGX49927
EGX49928
EGX49929
EGX49930
EGX49931
EGX49932
EGX49933
EGX49934
EGX49935
EGX49936
EGX49937
EGX49938
EGX49939
EGX49940
EGX49941
EGX49942
EGX49943
EGX49944
EGX49945
EGX49946
EGX49947
EGX49948
EGX49949
EGX49950
EGX49951
EGX49952
EGX49953
EGX49954
EGX49955
EGX49956
EGX49957
EGX49958
EGX49959
EGX49960
EGX49961
EGX49962
EGX49963
EGX49964
EGX49965
EGX49966
EGX49967
EGX49968
EGX49969
EGX49970
EGX49971
EGX49972
EGX49973
EGX49974
EGX49975
EGX49976
EGX49977
EGX49978
EGX49979
EGX49980
EGX49981
EGX49982
EGX49983
EGX49984
EGX49828
EGX49829
EGX49830
EGX49831
EGX49832
EGX49833
EGX49834
EGX49835
EGX49836
EGX49837
EGX49838
EGX49839
EGX49840
EGX49841
EGX49842
EGX49843
EGX49844
EGX49845
EGX49846
EGX49847
EGX49848
EGX49849
EGX49850
EGX49851
EGX49852
EGX49853
EGX49854
EGX49855
EGX49856
EGX49857
EGX49858
EGX49773
EGX49774
EGX49775
EGX49776
EGX49777
EGX49778
EGX49779
EGX49780
EGX49781
EGX49782
EGX49783
EGX49784
EGX49785
EGX49786
EGX49787
EGX49788
EGX49789
EGX49790
EGX49791
EGX49792
EGX49793
EGX49794
EGX49795
EGX49796
EGX49797
EGX49798
EGX49799
EGX49800
EGX49801
EGX49802
EGX49803
EGX49804
EGX49805
EGX49806
EGX49807
EGX49808
EGX49809
EGX49810
EGX49811
EGX49812
EGX49813
EGX49814
EGX49815
EGX49816
EGX49817
EGX49818
EGX49819
EGX49820
EGX49821
EGX49822
EGX49823
EGX49824
EGX49825
EGX49826
EGX49827
EGX49512
EGX49513
EGX49514
EGX49515
EGX49516
EGX49517
EGX49518
EGX49519
EGX49520
EGX49521
EGX49522
EGX49523
EGX49524
EGX49525
EGX49526
EGX49527
EGX49528
EGX49529
EGX49530
EGX49531
EGX49532
EGX49533
EGX49534
EGX49535
EGX49536
EGX49537
EGX49538
EGX49539
EGX49540
EGX49541
EGX49542
EGX49543
EGX49544
EGX49545
EGX49546
EGX49547
EGX49548
EGX49549
EGX49550
EGX49551
EGX49552
EGX49553
EGX49554
EGX49555
EGX49556
EGX49557
EGX49558
EGX49559
EGX49560
EGX49561
EGX49562
EGX49563
EGX49564
EGX49565
EGX49566
EGX49567
EGX49568
EGX49569
EGX49570
EGX49571
EGX49572
EGX49573
EGX49574
EGX49575
EGX49576
EGX49577
EGX49578
EGX49579
EGX49580
EGX49581
EGX49582
EGX49583
EGX49584
EGX49585
EGX49586
EGX49587
EGX49588
EGX49589
EGX49590
EGX49591
EGX49592
EGX49593
EGX49594
EGX49595
EGX49596
EGX49597
EGX49598
EGX49599
EGX49600
EGX49601
EGX49602
EGX49603
EGX49604
EGX49605
EGX49606
EGX49607
EGX49608
EGX49609
EGX49610
EGX49611
EGX49612
EGX49613
EGX49614
EGX49615
EGX49616
EGX49617
EGX49618
EGX49619
EGX49620
EGX49621
EGX49622
EGX49623
EGX49624
EGX49625
EGX49626
EGX49627
EGX49628
EGX49629
EGX49630
EGX49631
EGX49632
EGX49633
EGX49634
EGX49635
EGX49636
EGX49637
EGX49638
EGX49639
EGX49640
EGX49641
EGX49642
EGX49643
EGX49644
EGX49645
EGX49646
EGX49647
EGX49648
EGX49649
EGX49650
EGX49651
EGX49652
EGX49653
EGX49654
EGX49655
EGX49656
EGX49657
EGX49658
EGX49659
EGX49660
EGX49661
EGX49662
EGX49663
EGX49664
EGX49665
EGX49666
EGX49667
EGX49668
EGX49669
EGX49670
EGX49671
EGX49672
EGX49673
EGX49674
EGX49675
EGX49676
EGX49677
EGX49678
EGX49679
EGX49680
EGX49681
EGX49682
EGX49683
EGX49684
EGX49685
EGX49686
EGX49687
EGX49688
EGX49689
EGX49690
EGX49691
EGX49692
EGX49693
EGX49694
EGX49695
EGX49696
EGX49697
EGX49698
EGX49699
EGX49700
EGX49701
EGX49702
EGX49703
EGX49704
EGX49705
EGX49706
EGX49707
EGX49708
EGX49709
EGX49710
EGX49711
EGX49712
EGX49713
EGX49714
EGX49715
EGX49716
EGX49717
EGX49718
EGX49719
EGX49720
EGX49721
EGX49722
EGX49723
EGX49724
EGX49725
EGX49726
EGX49727
EGX49728
EGX49729
EGX49730
EGX49731
EGX49732
EGX49733
EGX49734
EGX49735
EGX49736
EGX49737
EGX49738
EGX49739
EGX49740
EGX49741
EGX49742
EGX49743
EGX49744
EGX49745
EGX49746
EGX49747
EGX49748
EGX49749
EGX49750
EGX49751
EGX49752
EGX49753
EGX49754
EGX49755
EGX49756
EGX49757
EGX49758
EGX49759
EGX49760
EGX49761
EGX49762
EGX49763
EGX49764
EGX49765
EGX49766
EGX49767
EGX49768
EGX49769
EGX49770
EGX49771
EGX49772
EGX49229
EGX49230
EGX49231
EGX49232
EGX49233
EGX49234
EGX49235
EGX49236
EGX49237
EGX49238
EGX49239
EGX49240
EGX49241
EGX49242
EGX49243
EGX49244
EGX49245
EGX49246
EGX49247
EGX49248
EGX49249
EGX49250
EGX49251
EGX49252
EGX49253
EGX49254
EGX49255
EGX49256
EGX49257
EGX49258
EGX49259
EGX49260
EGX49261
EGX49262
EGX49263
EGX49264
EGX49265
EGX49266
EGX49267
EGX49268
EGX49269
EGX49270
EGX49271
EGX49272
EGX49273
EGX49274
EGX49275
EGX49276
EGX49277
EGX49278
EGX49279
EGX49280
EGX49281
EGX49282
EGX49283
EGX49284
EGX49285
EGX49286
EGX49287
EGX49288
EGX49289
EGX49290
EGX49291
EGX49292
EGX49293
EGX49294
EGX49295
EGX49296
EGX49297
EGX49298
EGX49299
EGX49300
EGX49301
EGX49302
EGX49303
EGX49304
EGX49305
EGX49306
EGX49307
EGX49308
EGX49309
EGX49310
EGX49311
EGX49312
EGX49313
EGX49314
EGX49315
EGX49316
EGX49317
EGX49318
EGX49319
EGX49320
EGX49321
EGX49322
EGX49323
EGX49324
EGX49325
EGX49326
EGX49327
EGX49328
EGX49329
EGX49330
EGX49331
EGX49332
EGX49333
EGX49334
EGX49335
EGX49336
EGX49337
EGX49338
EGX49339
EGX49340
EGX49341
EGX49342
EGX49343
EGX49344
EGX49345
EGX49346
EGX49347
EGX49348
EGX49349
EGX49350
EGX49351
EGX49352
EGX49353
EGX49354
EGX49355
EGX49356
EGX49357
EGX49358
EGX49359
EGX49360
EGX49361
EGX49362
EGX49363
EGX49364
EGX49365
EGX49366
EGX49367
EGX49368
EGX49369
EGX49370
EGX49371
EGX49372
EGX49373
EGX49374
EGX49375
EGX49376
EGX49377
EGX49378
EGX49379
EGX49380
EGX49381
EGX49382
EGX49383
EGX49384
EGX49385
EGX49386
EGX49387
EGX49388
EGX49389
EGX49390
EGX49391
EGX49392
EGX49393
EGX49394
EGX49395
EGX49396
EGX49397
EGX49398
EGX49399
EGX49400
EGX49401
EGX49402
EGX49403
EGX49404
EGX49405
EGX49406
EGX49407
EGX49408
EGX49409
EGX49410
EGX49411
EGX49412
EGX49413
EGX49414
EGX49415
EGX49416
EGX49417
EGX49418
EGX49419
EGX49420
EGX49421
EGX49422
EGX49423
EGX49424
EGX49425
EGX49426
EGX49427
EGX49428
EGX49429
EGX49430
EGX49431
EGX49432
EGX49433
EGX49434
EGX49435
EGX49436
EGX49437
EGX49438
EGX49439
EGX49440
EGX49441
EGX49442
EGX49443
EGX49444
EGX49445
EGX49446
EGX49447
EGX49448
EGX49449
EGX49450
EGX49451
EGX49452
EGX49453
EGX49454
EGX49455
EGX49456
EGX49457
EGX49458
EGX49459
EGX49460
EGX49461
EGX49462
EGX49463
EGX49464
EGX49465
EGX49466
EGX49467
EGX49468
EGX49469
EGX49470
EGX49471
EGX49472
EGX49473
EGX49474
EGX49475
EGX49476
EGX49477
EGX49478
EGX49479
EGX49480
EGX49481
EGX49482
EGX49483
EGX49484
EGX49485
EGX49486
EGX49487
EGX49488
EGX49489
EGX49490
EGX49491
EGX49492
EGX49493
EGX49494
EGX49495
EGX49496
EGX49497
EGX49498
EGX49499
EGX49500
EGX49501
EGX49502
EGX49503
EGX49504
EGX49505
EGX49506
EGX49507
EGX49508
EGX49509
EGX49510
EGX49511
EGX49161
EGX49162
EGX49163
EGX49164
EGX49165
EGX49166
EGX49167
EGX49168
EGX49169
EGX49170
EGX49171
EGX49172
EGX49173
EGX49174
EGX49175
EGX49176
EGX49177
EGX49178
EGX49179
EGX49180
EGX49181
EGX49182
EGX49183
EGX49184
EGX49185
EGX49186
EGX49187
EGX49188
EGX49189
EGX49190
EGX49191
EGX49192
EGX49193
EGX49194
EGX49195
EGX49196
EGX49197
EGX49198
EGX49199
EGX49200
EGX49201
EGX49202
EGX49203
EGX49204
EGX49205
EGX49206
EGX49207
EGX49208
EGX49209
EGX49210
EGX49211
EGX49212
EGX49213
EGX49214
EGX49215
EGX49216
EGX49217
EGX49218
EGX49219
EGX49220
EGX49221
EGX49222
EGX49223
EGX49224
EGX49225
EGX49226
EGX49227
EGX49228
EGX49129
EGX49130
EGX49131
EGX49132
EGX49133
EGX49134
EGX49135
EGX49136
EGX49137
EGX49138
EGX49139
EGX49140
EGX49141
EGX49142
EGX49143
EGX49144
EGX49145
EGX49146
EGX49147
EGX49148
EGX49149
EGX49150
EGX49151
EGX49152
EGX49153
EGX49154
EGX49155
EGX49156
EGX49157
EGX49158
EGX49159
EGX49160
EGX49079
EGX49080
EGX49081
EGX49082
EGX49083
EGX49084
EGX49085
EGX49086
EGX49087
EGX49088
EGX49089
EGX49090
EGX49091
EGX49092
EGX49093
EGX49094
EGX49095
EGX49096
EGX49097
EGX49098
EGX49099
EGX49100
EGX49101
EGX49102
EGX49103
EGX49104
EGX49105
EGX49106
EGX49107
EGX49108
EGX49109
EGX49110
EGX49111
EGX49112
EGX49113
EGX49114
EGX49115
EGX49116
EGX49117
EGX49118
EGX49119
EGX49120
EGX49121
EGX49122
EGX49123
EGX49124
EGX49125
EGX49126
EGX49127
EGX49128
EGX48862
EGX48863
EGX48864
EGX48865
EGX48866
EGX48867
EGX48868
EGX48869
EGX48870
EGX48871
EGX48872
EGX48873
EGX48874
EGX48875
EGX48876
EGX48877
EGX48878
EGX48879
EGX48880
EGX48881
EGX48882
EGX48883
EGX48884
EGX48885
EGX48886
EGX48887
EGX48888
EGX48889
EGX48890
EGX48891
EGX48892
EGX48893
EGX48894
EGX48895
EGX48896
EGX48897
EGX48898
EGX48899
EGX48900
EGX48901
EGX48902
EGX48903
EGX48904
EGX48905
EGX48906
EGX48907
EGX48908
EGX48909
EGX48910
EGX48911
EGX48912
EGX48913
EGX48914
EGX48915
EGX48916
EGX48917
EGX48918
EGX48919
EGX48920
EGX48921
EGX48922
EGX48923
EGX48924
EGX48925
EGX48926
EGX48927
EGX48928
EGX48929
EGX48930
EGX48931
EGX48932
EGX48933
EGX48934
EGX48935
EGX48936
EGX48937
EGX48938
EGX48939
EGX48940
EGX48941
EGX48942
EGX48943
EGX48944
EGX48945
EGX48946
EGX48947
EGX48948
EGX48949
EGX48950
EGX48951
EGX48952
EGX48953
EGX48954
EGX48955
EGX48956
EGX48957
EGX48958
EGX48959
EGX48960
EGX48961
EGX48962
EGX48963
EGX48964
EGX48965
EGX48966
EGX48967
EGX48968
EGX48969
EGX48970
EGX48971
EGX48972
EGX48973
EGX48974
EGX48975
EGX48976
EGX48977
EGX48978
EGX48979
EGX48980
EGX48981
EGX48982
EGX48983
EGX48984
EGX48985
EGX48986
EGX48987
EGX48988
EGX48989
EGX48990
EGX48991
EGX48992
EGX48993
EGX48994
EGX48995
EGX48996
EGX48997
EGX48998
EGX48999
EGX49000
EGX49001
EGX49002
EGX49003
EGX49004
EGX49005
EGX49006
EGX49007
EGX49008
EGX49009
EGX49010
EGX49011
EGX49012
EGX49013
EGX49014
EGX49015
EGX49016
EGX49017
EGX49018
EGX49019
EGX49020
EGX49021
EGX49022
EGX49023
EGX49024
EGX49025
EGX49026
EGX49027
EGX49028
EGX49029
EGX49030
EGX49031
EGX49032
EGX49033
EGX49034
EGX49035
EGX49036
EGX49037
EGX49038
EGX49039
EGX49040
EGX49041
EGX49042
EGX49043
EGX49044
EGX49045
EGX49046
EGX49047
EGX49048
EGX49049
EGX49050
EGX49051
EGX49052
EGX49053
EGX49054
EGX49055
EGX49056
EGX49057
EGX49058
EGX49059
EGX49060
EGX49061
EGX49062
EGX49063
EGX49064
EGX49065
EGX49066
EGX49067
EGX49068
EGX49069
EGX49070
EGX49071
EGX49072
EGX49073
EGX49074
EGX49075
EGX49076
EGX49077
EGX49078
EGX48661
EGX48662
EGX48663
EGX48664
EGX48665
EGX48666
EGX48667
EGX48668
EGX48669
EGX48670
EGX48671
EGX48672
EGX48673
EGX48674
EGX48675
EGX48676
EGX48677
EGX48678
EGX48679
EGX48680
EGX48681
EGX48682
EGX48683
EGX48684
EGX48685
EGX48686
EGX48687
EGX48688
EGX48689
EGX48690
EGX48691
EGX48692
EGX48693
EGX48694
EGX48695
EGX48696
EGX48697
EGX48698
EGX48699
EGX48700
EGX48701
EGX48702
EGX48703
EGX48704
EGX48705
EGX48706
EGX48707
EGX48708
EGX48709
EGX48710
EGX48711
EGX48712
EGX48713
EGX48714
EGX48715
EGX48716
EGX48717
EGX48718
EGX48719
EGX48720
EGX48721
EGX48722
EGX48723
EGX48724
EGX48725
EGX48726
EGX48727
EGX48728
EGX48729
EGX48730
EGX48731
EGX48732
EGX48733
EGX48734
EGX48735
EGX48736
EGX48737
EGX48738
EGX48739
EGX48740
EGX48741
EGX48742
EGX48743
EGX48744
EGX48745
EGX48746
EGX48747
EGX48748
EGX48749
EGX48750
EGX48751
EGX48752
EGX48753
EGX48754
EGX48755
EGX48756
EGX48757
EGX48758
EGX48759
EGX48760
EGX48761
EGX48762
EGX48763
EGX48764
EGX48765
EGX48766
EGX48767
EGX48768
EGX48769
EGX48770
EGX48771
EGX48772
EGX48773
EGX48774
EGX48775
EGX48776
EGX48777
EGX48778
EGX48779
EGX48780
EGX48781
EGX48782
EGX48783
EGX48784
EGX48785
EGX48786
EGX48787
EGX48788
EGX48789
EGX48790
EGX48791
EGX48792
EGX48793
EGX48794
EGX48795
EGX48796
EGX48797
EGX48798
EGX48799
EGX48800
EGX48801
EGX48802
EGX48803
EGX48804
EGX48805
EGX48806
EGX48807
EGX48808
EGX48809
EGX48810
EGX48811
EGX48812
EGX48813
EGX48814
EGX48815
EGX48816
EGX48817
EGX48818
EGX48819
EGX48820
EGX48821
EGX48822
EGX48823
EGX48824
EGX48825
EGX48826
EGX48827
EGX48828
EGX48829
EGX48830
EGX48831
EGX48832
EGX48833
EGX48834
EGX48835
EGX48836
EGX48837
EGX48838
EGX48839
EGX48840
EGX48841
EGX48842
EGX48843
EGX48844
EGX48845
EGX48846
EGX48847
EGX48848
EGX48849
EGX48850
EGX48851
EGX48852
EGX48853
EGX48854
EGX48855
EGX48856
EGX48857
EGX48858
EGX48859
EGX48860
EGX48861
EGX48372
EGX48373
EGX48374
EGX48375
EGX48376
EGX48377
EGX48378
EGX48379
EGX48380
EGX48381
EGX48382
EGX48383
EGX48384
EGX48385
EGX48386
EGX48387
EGX48388
EGX48389
EGX48390
EGX48391
EGX48392
EGX48393
EGX48394
EGX48395
EGX48396
EGX48397
EGX48398
EGX48399
EGX48400
EGX48401
EGX48402
EGX48403
EGX48404
EGX48405
EGX48406
EGX48407
EGX48408
EGX48409
EGX48410
EGX48411
EGX48412
EGX48413
EGX48414
EGX48415
EGX48416
EGX48417
EGX48418
EGX48419
EGX48420
EGX48421
EGX48422
EGX48423
EGX48424
EGX48425
EGX48426
EGX48427
EGX48428
EGX48429
EGX48430
EGX48431
EGX48432
EGX48433
EGX48434
EGX48435
EGX48436
EGX48437
EGX48438
EGX48439
EGX48440
EGX48441
EGX48442
EGX48443
EGX48444
EGX48445
EGX48446
EGX48447
EGX48448
EGX48449
EGX48450
EGX48451
EGX48452
EGX48453
EGX48454
EGX48455
EGX48456
EGX48457
EGX48458
EGX48459
EGX48460
EGX48461
EGX48462
EGX48463
EGX48464
EGX48465
EGX48466
EGX48467
EGX48468
EGX48469
EGX48470
EGX48471
EGX48472
EGX48473
EGX48474
EGX48475
EGX48476
EGX48477
EGX48478
EGX48479
EGX48480
EGX48481
EGX48482
EGX48483
EGX48484
EGX48485
EGX48486
EGX48487
EGX48488
EGX48489
EGX48490
EGX48491
EGX48492
EGX48493
EGX48494
EGX48495
EGX48496
EGX48497
EGX48498
EGX48499
EGX48500
EGX48501
EGX48502
EGX48503
EGX48504
EGX48505
EGX48506
EGX48507
EGX48508
EGX48509
EGX48510
EGX48511
EGX48512
EGX48513
EGX48514
EGX48515
EGX48516
EGX48517
EGX48518
EGX48519
EGX48520
EGX48521
EGX48522
EGX48523
EGX48524
EGX48525
EGX48526
EGX48527
EGX48528
EGX48529
EGX48530
EGX48531
EGX48532
EGX48533
EGX48534
EGX48535
EGX48536
EGX48537
EGX48538
EGX48539
EGX48540
EGX48541
EGX48542
EGX48543
EGX48544
EGX48545
EGX48546
EGX48547
EGX48548
EGX48549
EGX48550
EGX48551
EGX48552
EGX48553
EGX48554
EGX48555
EGX48556
EGX48557
EGX48558
EGX48559
EGX48560
EGX48561
EGX48562
EGX48563
EGX48564
EGX48565
EGX48566
EGX48567
EGX48568
EGX48569
EGX48570
EGX48571
EGX48572
EGX48573
EGX48574
EGX48575
EGX48576
EGX48577
EGX48578
EGX48579
EGX48580
EGX48581
EGX48582
EGX48583
EGX48584
EGX48585
EGX48586
EGX48587
EGX48588
EGX48589
EGX48590
EGX48591
EGX48592
EGX48593
EGX48594
EGX48595
EGX48596
EGX48597
EGX48598
EGX48599
EGX48600
EGX48601
EGX48602
EGX48603
EGX48604
EGX48605
EGX48606
EGX48607
EGX48608
EGX48609
EGX48610
EGX48611
EGX48612
EGX48613
EGX48614
EGX48615
EGX48616
EGX48617
EGX48618
EGX48619
EGX48620
EGX48621
EGX48622
EGX48623
EGX48624
EGX48625
EGX48626
EGX48627
EGX48628
EGX48629
EGX48630
EGX48631
EGX48632
EGX48633
EGX48634
EGX48635
EGX48636
EGX48637
EGX48638
EGX48639
EGX48640
EGX48641
EGX48642
EGX48643
EGX48644
EGX48645
EGX48646
EGX48647
EGX48648
EGX48649
EGX48650
EGX48651
EGX48652
EGX48653
EGX48654
EGX48655
EGX48656
EGX48657
EGX48658
EGX48659
EGX48660
EGX48320
EGX48321
EGX48322
EGX48323
EGX48324
EGX48325
EGX48326
EGX48327
EGX48328
EGX48329
EGX48330
EGX48331
EGX48332
EGX48333
EGX48334
EGX48335
EGX48336
EGX48337
EGX48338
EGX48339
EGX48340
EGX48341
EGX48342
EGX48343
EGX48344
EGX48345
EGX48346
EGX48347
EGX48348
EGX48349
EGX48350
EGX48351
EGX48352
EGX48353
EGX48354
EGX48355
EGX48356
EGX48357
EGX48358
EGX48359
EGX48360
EGX48361
EGX48362
EGX48363
EGX48364
EGX48365
EGX48366
EGX48367
EGX48368
EGX48369
EGX48370
EGX48371
EGX48217
EGX48218
EGX48219
EGX48220
EGX48221
EGX48222
EGX48223
EGX48224
EGX48225
EGX48226
EGX48227
EGX48228
EGX48229
EGX48230
EGX48231
EGX48232
EGX48233
EGX48234
EGX48235
EGX48236
EGX48237
EGX48238
EGX48239
EGX48240
EGX48241
EGX48242
EGX48243
EGX48244
EGX48245
EGX48246
EGX48247
EGX48248
EGX48249
EGX48250
EGX48251
EGX48252
EGX48253
EGX48254
EGX48255
EGX48256
EGX48257
EGX48258
EGX48259
EGX48260
EGX48261
EGX48262
EGX48263
EGX48264
EGX48265
EGX48266
EGX48267
EGX48268
EGX48269
EGX48270
EGX48271
EGX48272
EGX48273
EGX48274
EGX48275
EGX48276
EGX48277
EGX48278
EGX48279
EGX48280
EGX48281
EGX48282
EGX48283
EGX48284
EGX48285
EGX48286
EGX48287
EGX48288
EGX48289
EGX48290
EGX48291
EGX48292
EGX48293
EGX48294
EGX48295
EGX48296
EGX48297
EGX48298
EGX48299
EGX48300
EGX48301
EGX48302
EGX48303
EGX48304
EGX48305
EGX48306
EGX48307
EGX48308
EGX48309
EGX48310
EGX48311
EGX48312
EGX48313
EGX48314
EGX48315
EGX48316
EGX48317
EGX48318
EGX48319
EGX48138
EGX48139
EGX48140
EGX48141
EGX48142
EGX48143
EGX48144
EGX48145
EGX48146
EGX48147
EGX48148
EGX48149
EGX48150
EGX48151
EGX48152
EGX48153
EGX48154
EGX48155
EGX48156
EGX48157
EGX48158
EGX48159
EGX48160
EGX48161
EGX48162
EGX48163
EGX48164
EGX48165
EGX48166
EGX48167
EGX48168
EGX48169
EGX48170
EGX48171
EGX48172
EGX48173
EGX48174
EGX48175
EGX48176
EGX48177
EGX48178
EGX48179
EGX48180
EGX48181
EGX48182
EGX48183
EGX48184
EGX48185
EGX48186
EGX48187
EGX48188
EGX48189
EGX48190
EGX48191
EGX48192
EGX48193
EGX48194
EGX48195
EGX48196
EGX48197
EGX48198
EGX48199
EGX48200
EGX48201
EGX48202
EGX48203
EGX48204
EGX48205
EGX48206
EGX48207
EGX48208
EGX48209
EGX48210
EGX48211
EGX48212
EGX48213
EGX48214
EGX48215
EGX48216
EGX48085
EGX48086
EGX48087
EGX48088
EGX48089
EGX48090
EGX48091
EGX48092
EGX48093
EGX48094
EGX48095
EGX48096
EGX48097
EGX48098
EGX48099
EGX48100
EGX48101
EGX48102
EGX48103
EGX48104
EGX48105
EGX48106
EGX48107
EGX48108
EGX48109
EGX48110
EGX48111
EGX48112
EGX48113
EGX48114
EGX48115
EGX48116
EGX48117
EGX48118
EGX48119
EGX48120
EGX48121
EGX48122
EGX48123
EGX48124
EGX48125
EGX48126
EGX48127
EGX48128
EGX48129
EGX48130
EGX48131
EGX48132
EGX48133
EGX48134
EGX48135
EGX48136
EGX48137
EGX48078
EGX48079
EGX48080
EGX48081
EGX48082
EGX48083
EGX48084
EGX48037
EGX48038
EGX48039
EGX48040
EGX48041
EGX48042
EGX48043
EGX48044
EGX48045
EGX48046
EGX48047
EGX48048
EGX48049
EGX48050
EGX48051
EGX48052
EGX48053
EGX48054
EGX48055
EGX48056
EGX48057
EGX48058
EGX48059
EGX48060
EGX48061
EGX48062
EGX48063
EGX48064
EGX48065
EGX48066
EGX48067
EGX48068
EGX48069
EGX48070
EGX48071
EGX48072
EGX48073
EGX48074
EGX48075
EGX48076
EGX48077
EGX47856
EGX47857
EGX47858
EGX47859
EGX47860
EGX47861
EGX47862
EGX47863
EGX47864
EGX47865
EGX47866
EGX47867
EGX47868
EGX47869
EGX47870
EGX47871
EGX47872
EGX47873
EGX47874
EGX47875
EGX47876
EGX47877
EGX47878
EGX47879
EGX47880
EGX47881
EGX47882
EGX47883
EGX47884
EGX47885
EGX47886
EGX47887
EGX47888
EGX47889
EGX47890
EGX47891
EGX47892
EGX47893
EGX47894
EGX47895
EGX47896
EGX47897
EGX47898
EGX47899
EGX47900
EGX47901
EGX47902
EGX47903
EGX47904
EGX47905
EGX47906
EGX47907
EGX47908
EGX47909
EGX47910
EGX47911
EGX47912
EGX47913
EGX47914
EGX47915
EGX47916
EGX47917
EGX47918
EGX47919
EGX47920
EGX47921
EGX47922
EGX47923
EGX47924
EGX47925
EGX47926
EGX47927
EGX47928
EGX47929
EGX47930
EGX47931
EGX47932
EGX47933
EGX47934
EGX47935
EGX47936
EGX47937
EGX47938
EGX47939
EGX47940
EGX47941
EGX47942
EGX47943
EGX47944
EGX47945
EGX47946
EGX47947
EGX47948
EGX47949
EGX47950
EGX47951
EGX47952
EGX47953
EGX47954
EGX47955
EGX47956
EGX47957
EGX47958
EGX47959
EGX47960
EGX47961
EGX47962
EGX47963
EGX47964
EGX47965
EGX47966
EGX47967
EGX47968
EGX47969
EGX47970
EGX47971
EGX47972
EGX47973
EGX47974
EGX47975
EGX47976
EGX47977
EGX47978
EGX47979
EGX47980
EGX47981
EGX47982
EGX47983
EGX47984
EGX47985
EGX47986
EGX47987
EGX47988
EGX47989
EGX47990
EGX47991
EGX47992
EGX47993
EGX47994
EGX47995
EGX47996
EGX47997
EGX47998
EGX47999
EGX48000
EGX48001
EGX48002
EGX48003
EGX48004
EGX48005
EGX48006
EGX48007
EGX48008
EGX48009
EGX48010
EGX48011
EGX48012
EGX48013
EGX48014
EGX48015
EGX48016
EGX48017
EGX48018
EGX48019
EGX48020
EGX48021
EGX48022
EGX48023
EGX48024
EGX48025
EGX48026
EGX48027
EGX48028
EGX48029
EGX48030
EGX48031
EGX48032
EGX48033
EGX48034
EGX48035
EGX48036
EGX47846
EGX47847
EGX47848
EGX47849
EGX47850
EGX47851
EGX47852
EGX47853
EGX47854
EGX47855
EGX47799
EGX47800
EGX47801
EGX47802
EGX47803
EGX47804
EGX47805
EGX47806
EGX47807
EGX47808
EGX47809
EGX47810
EGX47811
EGX47812
EGX47813
EGX47814
EGX47815
EGX47816
EGX47817
EGX47818
EGX47819
EGX47820
EGX47821
EGX47822
EGX47823
EGX47824
EGX47825
EGX47826
EGX47827
EGX47828
EGX47829
EGX47830
EGX47831
EGX47832
EGX47833
EGX47834
EGX47835
EGX47836
EGX47837
EGX47838
EGX47839
EGX47840
EGX47841
EGX47842
EGX47843
EGX47844
EGX47845
EGX47551
EGX47552
EGX47553
EGX47554
EGX47555
EGX47556
EGX47557
EGX47558
EGX47559
EGX47560
EGX47561
EGX47562
EGX47563
EGX47564
EGX47565
EGX47566
EGX47567
EGX47568
EGX47569
EGX47570
EGX47571
EGX47572
EGX47573
EGX47574
EGX47575
EGX47576
EGX47577
EGX47578
EGX47579
EGX47580
EGX47581
EGX47582
EGX47583
EGX47584
EGX47585
EGX47586
EGX47587
EGX47588
EGX47589
EGX47590
EGX47591
EGX47592
EGX47593
EGX47594
EGX47595
EGX47596
EGX47597
EGX47598
EGX47599
EGX47600
EGX47601
EGX47602
EGX47603
EGX47604
EGX47605
EGX47606
EGX47607
EGX47608
EGX47609
EGX47610
EGX47611
EGX47612
EGX47613
EGX47614
EGX47615
EGX47616
EGX47617
EGX47618
EGX47619
EGX47620
EGX47621
EGX47622
EGX47623
EGX47624
EGX47625
EGX47626
EGX47627
EGX47628
EGX47629
EGX47630
EGX47631
EGX47632
EGX47633
EGX47634
EGX47635
EGX47636
EGX47637
EGX47638
EGX47639
EGX47640
EGX47641
EGX47642
EGX47643
EGX47644
EGX47645
EGX47646
EGX47647
EGX47648
EGX47649
EGX47650
EGX47651
EGX47652
EGX47653
EGX47654
EGX47655
EGX47656
EGX47657
EGX47658
EGX47659
EGX47660
EGX47661
EGX47662
EGX47663
EGX47664
EGX47665
EGX47666
EGX47667
EGX47668
EGX47669
EGX47670
EGX47671
EGX47672
EGX47673
EGX47674
EGX47675
EGX47676
EGX47677
EGX47678
EGX47679
EGX47680
EGX47681
EGX47682
EGX47683
EGX47684
EGX47685
EGX47686
EGX47687
EGX47688
EGX47689
EGX47690
EGX47691
EGX47692
EGX47693
EGX47694
EGX47695
EGX47696
EGX47697
EGX47698
EGX47699
EGX47700
EGX47701
EGX47702
EGX47703
EGX47704
EGX47705
EGX47706
EGX47707
EGX47708
EGX47709
EGX47710
EGX47711
EGX47712
EGX47713
EGX47714
EGX47715
EGX47716
EGX47717
EGX47718
EGX47719
EGX47720
EGX47721
EGX47722
EGX47723
EGX47724
EGX47725
EGX47726
EGX47727
EGX47728
EGX47729
EGX47730
EGX47731
EGX47732
EGX47733
EGX47734
EGX47735
EGX47736
EGX47737
EGX47738
EGX47739
EGX47740
EGX47741
EGX47742
EGX47743
EGX47744
EGX47745
EGX47746
EGX47747
EGX47748
EGX47749
EGX47750
EGX47751
EGX47752
EGX47753
EGX47754
EGX47755
EGX47756
EGX47757
EGX47758
EGX47759
EGX47760
EGX47761
EGX47762
EGX47763
EGX47764
EGX47765
EGX47766
EGX47767
EGX47768
EGX47769
EGX47770
EGX47771
EGX47772
EGX47773
EGX47774
EGX47775
EGX47776
EGX47777
EGX47778
EGX47779
EGX47780
EGX47781
EGX47782
EGX47783
EGX47784
EGX47785
EGX47786
EGX47787
EGX47788
EGX47789
EGX47790
EGX47791
EGX47792
EGX47793
EGX47794
EGX47795
EGX47796
EGX47797
EGX47798
EGX47498
EGX47499
EGX47500
EGX47501
EGX47502
EGX47503
EGX47504
EGX47505
EGX47506
EGX47507
EGX47508
EGX47509
EGX47510
EGX47511
EGX47512
EGX47513
EGX47514
EGX47515
EGX47516
EGX47517
EGX47518
EGX47519
EGX47520
EGX47521
EGX47522
EGX47523
EGX47524
EGX47525
EGX47526
EGX47527
EGX47528
EGX47529
EGX47530
EGX47531
EGX47532
EGX47533
EGX47534
EGX47535
EGX47536
EGX47537
EGX47538
EGX47539
EGX47540
EGX47541
EGX47542
EGX47543
EGX47544
EGX47545
EGX47546
EGX47547
EGX47548
EGX47549
EGX47550
EGX47424
EGX47425
EGX47426
EGX47427
EGX47428
EGX47429
EGX47430
EGX47431
EGX47432
EGX47433
EGX47434
EGX47435
EGX47436
EGX47437
EGX47438
EGX47439
EGX47440
EGX47441
EGX47442
EGX47443
EGX47444
EGX47445
EGX47446
EGX47447
EGX47448
EGX47449
EGX47450
EGX47451
EGX47452
EGX47453
EGX47454
EGX47455
EGX47456
EGX47457
EGX47458
EGX47459
EGX47460
EGX47461
EGX47462
EGX47463
EGX47464
EGX47465
EGX47466
EGX47467
EGX47468
EGX47469
EGX47470
EGX47471
EGX47472
EGX47473
EGX47474
EGX47475
EGX47476
EGX47477
EGX47478
EGX47479
EGX47480
EGX47481
EGX47482
EGX47483
EGX47484
EGX47485
EGX47486
EGX47487
EGX47488
EGX47489
EGX47490
EGX47491
EGX47492
EGX47493
EGX47494
EGX47495
EGX47496
EGX47497
EGX47341
EGX47342
EGX47343
EGX47344
EGX47345
EGX47346
EGX47347
EGX47348
EGX47349
EGX47350
EGX47351
EGX47352
EGX47353
EGX47354
EGX47355
EGX47356
EGX47357
EGX47358
EGX47359
EGX47360
EGX47361
EGX47362
EGX47363
EGX47364
EGX47365
EGX47366
EGX47367
EGX47368
EGX47369
EGX47370
EGX47371
EGX47372
EGX47373
EGX47374
EGX47375
EGX47376
EGX47377
EGX47378
EGX47379
EGX47380
EGX47381
EGX47382
EGX47383
EGX47384
EGX47385
EGX47386
EGX47387
EGX47388
EGX47389
EGX47390
EGX47391
EGX47392
EGX47393
EGX47394
EGX47395
EGX47396
EGX47397
EGX47398
EGX47399
EGX47400
EGX47401
EGX47402
EGX47403
EGX47404
EGX47405
EGX47406
EGX47407
EGX47408
EGX47409
EGX47410
EGX47411
EGX47412
EGX47413
EGX47414
EGX47415
EGX47416
EGX47417
EGX47418
EGX47419
EGX47420
EGX47421
EGX47422
EGX47423
EGX47339
EGX47340
EGX47286
EGX47287
EGX47288
EGX47289
EGX47290
EGX47291
EGX47292
EGX47293
EGX47294
EGX47295
EGX47296
EGX47297
EGX47298
EGX47299
EGX47300
EGX47301
EGX47302
EGX47303
EGX47304
EGX47305
EGX47306
EGX47307
EGX47308
EGX47309
EGX47310
EGX47311
EGX47312
EGX47313
EGX47314
EGX47315
EGX47316
EGX47317
EGX47318
EGX47319
EGX47320
EGX47321
EGX47322
EGX47323
EGX47324
EGX47325
EGX47326
EGX47327
EGX47328
EGX47329
EGX47330
EGX47331
EGX47332
EGX47333
EGX47334
EGX47335
EGX47336
EGX47337
EGX47338
EGX47278
EGX47279
EGX47280
EGX47281
EGX47282
EGX47283
EGX47284
EGX47285
EGX47257
EGX47258
EGX47259
EGX47260
EGX47261
EGX47262
EGX47263
EGX47264
EGX47265
EGX47266
EGX47267
EGX47268
EGX47269
EGX47270
EGX47271
EGX47272
EGX47273
EGX47274
EGX47275
EGX47276
EGX47277
EGX47255
EGX47256
EGX47203
EGX47204
EGX47205
EGX47206
EGX47207
EGX47208
EGX47209
EGX47210
EGX47211
EGX47212
EGX47213
EGX47214
EGX47215
EGX47216
EGX47217
EGX47218
EGX47219
EGX47220
EGX47221
EGX47222
EGX47223
EGX47224
EGX47225
EGX47226
EGX47227
EGX47228
EGX47229
EGX47230
EGX47231
EGX47232
EGX47233
EGX47234
EGX47235
EGX47236
EGX47237
EGX47238
EGX47239
EGX47240
EGX47241
EGX47242
EGX47243
EGX47244
EGX47245
EGX47246
EGX47247
EGX47248
EGX47249
EGX47250
EGX47251
EGX47252
EGX47253
EGX47254
EGX47162
EGX47163
EGX47164
EGX47165
EGX47166
EGX47167
EGX47168
EGX47169
EGX47170
EGX47171
EGX47172
EGX47173
EGX47174
EGX47175
EGX47176
EGX47177
EGX47178
EGX47179
EGX47180
EGX47181
EGX47182
EGX47183
EGX47184
EGX47185
EGX47186
EGX47187
EGX47188
EGX47189
EGX47190
EGX47191
EGX47192
EGX47193
EGX47194
EGX47195
EGX47196
EGX47197
EGX47198
EGX47199
EGX47200
EGX47201
EGX47202
EGX46996
EGX46997
EGX46998
EGX46999
EGX47000
EGX47001
EGX47002
EGX47003
EGX47004
EGX47005
EGX47006
EGX47007
EGX47008
EGX47009
EGX47010
EGX47011
EGX47012
EGX47013
EGX47014
EGX47015
EGX47016
EGX47017
EGX47018
EGX47019
EGX47020
EGX47021
EGX47022
EGX47023
EGX47024
EGX47025
EGX47026
EGX47027
EGX47028
EGX47029
EGX47030
EGX47031
EGX47032
EGX47033
EGX47034
EGX47035
EGX47036
EGX47037
EGX47038
EGX47039
EGX47040
EGX47041
EGX47042
EGX47043
EGX47044
EGX47045
EGX47046
EGX47047
EGX47048
EGX47049
EGX47050
EGX47051
EGX47052
EGX47053
EGX47054
EGX47055
EGX47056
EGX47057
EGX47058
EGX47059
EGX47060
EGX47061
EGX47062
EGX47063
EGX47064
EGX47065
EGX47066
EGX47067
EGX47068
EGX47069
EGX47070
EGX47071
EGX47072
EGX47073
EGX47074
EGX47075
EGX47076
EGX47077
EGX47078
EGX47079
EGX47080
EGX47081
EGX47082
EGX47083
EGX47084
EGX47085
EGX47086
EGX47087
EGX47088
EGX47089
EGX47090
EGX47091
EGX47092
EGX47093
EGX47094
EGX47095
EGX47096
EGX47097
EGX47098
EGX47099
EGX47100
EGX47101
EGX47102
EGX47103
EGX47104
EGX47105
EGX47106
EGX47107
EGX47108
EGX47109
EGX47110
EGX47111
EGX47112
EGX47113
EGX47114
EGX47115
EGX47116
EGX47117
EGX47118
EGX47119
EGX47120
EGX47121
EGX47122
EGX47123
EGX47124
EGX47125
EGX47126
EGX47127
EGX47128
EGX47129
EGX47130
EGX47131
EGX47132
EGX47133
EGX47134
EGX47135
EGX47136
EGX47137
EGX47138
EGX47139
EGX47140
EGX47141
EGX47142
EGX47143
EGX47144
EGX47145
EGX47146
EGX47147
EGX47148
EGX47149
EGX47150
EGX47151
EGX47152
EGX47153
EGX47154
EGX47155
EGX47156
EGX47157
EGX47158
EGX47159
EGX47160
EGX47161
EGX46969
EGX46970
EGX46971
EGX46972
EGX46973
EGX46974
EGX46975
EGX46976
EGX46977
EGX46978
EGX46979
EGX46980
EGX46981
EGX46982
EGX46983
EGX46984
EGX46985
EGX46986
EGX46987
EGX46988
EGX46989
EGX46990
EGX46991
EGX46992
EGX46993
EGX46994
EGX46995
EGX46809
EGX46810
EGX46811
EGX46812
EGX46813
EGX46814
EGX46815
EGX46816
EGX46817
EGX46818
EGX46819
EGX46820
EGX46821
EGX46822
EGX46823
EGX46824
EGX46825
EGX46826
EGX46827
EGX46828
EGX46829
EGX46830
EGX46831
EGX46832
EGX46833
EGX46834
EGX46835
EGX46836
EGX46837
EGX46838
EGX46839
EGX46840
EGX46841
EGX46842
EGX46843
EGX46844
EGX46845
EGX46846
EGX46847
EGX46848
EGX46849
EGX46850
EGX46851
EGX46852
EGX46853
EGX46854
EGX46855
EGX46856
EGX46857
EGX46858
EGX46859
EGX46860
EGX46861
EGX46862
EGX46863
EGX46864
EGX46865
EGX46866
EGX46867
EGX46868
EGX46869
EGX46870
EGX46871
EGX46872
EGX46873
EGX46874
EGX46875
EGX46876
EGX46877
EGX46878
EGX46879
EGX46880
EGX46881
EGX46882
EGX46883
EGX46884
EGX46885
EGX46886
EGX46887
EGX46888
EGX46889
EGX46890
EGX46891
EGX46892
EGX46893
EGX46894
EGX46895
EGX46896
EGX46897
EGX46898
EGX46899
EGX46900
EGX46901
EGX46902
EGX46903
EGX46904
EGX46905
EGX46906
EGX46907
EGX46908
EGX46909
EGX46910
EGX46911
EGX46912
EGX46913
EGX46914
EGX46915
EGX46916
EGX46917
EGX46918
EGX46919
EGX46920
EGX46921
EGX46922
EGX46923
EGX46924
EGX46925
EGX46926
EGX46927
EGX46928
EGX46929
EGX46930
EGX46931
EGX46932
EGX46933
EGX46934
EGX46935
EGX46936
EGX46937
EGX46938
EGX46939
EGX46940
EGX46941
EGX46942
EGX46943
EGX46944
EGX46945
EGX46946
EGX46947
EGX46948
EGX46949
EGX46950
EGX46951
EGX46952
EGX46953
EGX46954
EGX46955
EGX46956
EGX46957
EGX46958
EGX46959
EGX46960
EGX46961
EGX46962
EGX46963
EGX46964
EGX46965
EGX46966
EGX46967
EGX46968
EGX46765
EGX46766
EGX46767
EGX46768
EGX46769
EGX46770
EGX46771
EGX46772
EGX46773
EGX46774
EGX46775
EGX46776
EGX46777
EGX46778
EGX46779
EGX46780
EGX46781
EGX46782
EGX46783
EGX46784
EGX46785
EGX46786
EGX46787
EGX46788
EGX46789
EGX46790
EGX46791
EGX46792
EGX46793
EGX46794
EGX46795
EGX46796
EGX46797
EGX46798
EGX46799
EGX46800
EGX46801
EGX46802
EGX46803
EGX46804
EGX46805
EGX46806
EGX46807
EGX46808
EGX46691
EGX46692
EGX46693
EGX46694
EGX46695
EGX46696
EGX46697
EGX46698
EGX46699
EGX46700
EGX46701
EGX46702
EGX46703
EGX46704
EGX46705
EGX46706
EGX46707
EGX46708
EGX46709
EGX46710
EGX46711
EGX46712
EGX46713
EGX46714
EGX46715
EGX46716
EGX46717
EGX46718
EGX46719
EGX46720
EGX46721
EGX46722
EGX46723
EGX46724
EGX46725
EGX46726
EGX46727
EGX46728
EGX46729
EGX46730
EGX46731
EGX46732
EGX46733
EGX46734
EGX46735
EGX46736
EGX46737
EGX46738
EGX46739
EGX46740
EGX46741
EGX46742
EGX46743
EGX46744
EGX46745
EGX46746
EGX46747
EGX46748
EGX46749
EGX46750
EGX46751
EGX46752
EGX46753
EGX46754
EGX46755
EGX46756
EGX46757
EGX46758
EGX46759
EGX46760
EGX46761
EGX46762
EGX46763
EGX46764
EGX46609
EGX46610
EGX46611
EGX46612
EGX46613
EGX46614
EGX46615
EGX46616
EGX46617
EGX46618
EGX46619
EGX46620
EGX46621
EGX46622
EGX46623
EGX46624
EGX46625
EGX46626
EGX46627
EGX46628
EGX46629
EGX46630
EGX46631
EGX46632
EGX46633
EGX46634
EGX46635
EGX46636
EGX46637
EGX46638
EGX46639
EGX46640
EGX46641
EGX46642
EGX46643
EGX46644
EGX46645
EGX46646
EGX46647
EGX46648
EGX46649
EGX46650
EGX46651
EGX46652
EGX46653
EGX46654
EGX46655
EGX46656
EGX46657
EGX46658
EGX46659
EGX46660
EGX46661
EGX46662
EGX46663
EGX46664
EGX46665
EGX46666
EGX46667
EGX46668
EGX46669
EGX46670
EGX46671
EGX46672
EGX46673
EGX46674
EGX46675
EGX46676
EGX46677
EGX46678
EGX46679
EGX46680
EGX46681
EGX46682
EGX46683
EGX46684
EGX46685
EGX46686
EGX46687
EGX46688
EGX46689
EGX46690
EGX46579
EGX46580
EGX46581
EGX46582
EGX46583
EGX46584
EGX46585
EGX46586
EGX46587
EGX46588
EGX46589
EGX46590
EGX46591
EGX46592
EGX46593
EGX46594
EGX46595
EGX46596
EGX46597
EGX46598
EGX46599
EGX46600
EGX46601
EGX46602
EGX46603
EGX46604
EGX46605
EGX46606
EGX46607
EGX46608
EGX46555
EGX46556
EGX46557
EGX46558
EGX46559
EGX46560
EGX46561
EGX46562
EGX46563
EGX46564
EGX46565
EGX46566
EGX46567
EGX46568
EGX46569
EGX46570
EGX46571
EGX46572
EGX46573
EGX46574
EGX46575
EGX46576
EGX46577
EGX46578
EGX46429
EGX46430
EGX46431
EGX46432
EGX46433
EGX46434
EGX46435
EGX46436
EGX46437
EGX46438
EGX46439
EGX46440
EGX46441
EGX46442
EGX46443
EGX46444
EGX46445
EGX46446
EGX46447
EGX46448
EGX46449
EGX46450
EGX46451
EGX46452
EGX46453
EGX46454
EGX46455
EGX46456
EGX46457
EGX46458
EGX46459
EGX46460
EGX46461
EGX46462
EGX46463
EGX46464
EGX46465
EGX46466
EGX46467
EGX46468
EGX46469
EGX46470
EGX46471
EGX46472
EGX46473
EGX46474
EGX46475
EGX46476
EGX46477
EGX46478
EGX46479
EGX46480
EGX46481
EGX46482
EGX46483
EGX46484
EGX46485
EGX46486
EGX46487
EGX46488
EGX46489
EGX46490
EGX46491
EGX46492
EGX46493
EGX46494
EGX46495
EGX46496
EGX46497
EGX46498
EGX46499
EGX46500
EGX46501
EGX46502
EGX46503
EGX46504
EGX46505
EGX46506
EGX46507
EGX46508
EGX46509
EGX46510
EGX46511
EGX46512
EGX46513
EGX46514
EGX46515
EGX46516
EGX46517
EGX46518
EGX46519
EGX46520
EGX46521
EGX46522
EGX46523
EGX46524
EGX46525
EGX46526
EGX46527
EGX46528
EGX46529
EGX46530
EGX46531
EGX46532
EGX46533
EGX46534
EGX46535
EGX46536
EGX46537
EGX46538
EGX46539
EGX46540
EGX46541
EGX46542
EGX46543
EGX46544
EGX46545
EGX46546
EGX46547
EGX46548
EGX46549
EGX46550
EGX46551
EGX46552
EGX46553
EGX46554
EGX46369
EGX46370
EGX46371
EGX46372
EGX46373
EGX46374
EGX46375
EGX46376
EGX46377
EGX46378
EGX46379
EGX46380
EGX46381
EGX46382
EGX46383
EGX46384
EGX46385
EGX46386
EGX46387
EGX46388
EGX46389
EGX46390
EGX46391
EGX46392
EGX46393
EGX46394
EGX46395
EGX46396
EGX46397
EGX46398
EGX46399
EGX46400
EGX46401
EGX46402
EGX46403
EGX46404
EGX46405
EGX46406
EGX46407
EGX46408
EGX46409
EGX46410
EGX46411
EGX46412
EGX46413
EGX46414
EGX46415
EGX46416
EGX46417
EGX46418
EGX46419
EGX46420
EGX46421
EGX46422
EGX46423
EGX46424
EGX46425
EGX46426
EGX46427
EGX46428
EGX46346
EGX46347
EGX46348
EGX46349
EGX46350
EGX46351
EGX46352
EGX46353
EGX46354
EGX46355
EGX46356
EGX46357
EGX46358
EGX46359
EGX46360
EGX46361
EGX46362
EGX46363
EGX46364
EGX46365
EGX46366
EGX46367
EGX46368
EGX46177
EGX46178
EGX46179
EGX46180
EGX46181
EGX46182
EGX46183
EGX46184
EGX46185
EGX46186
EGX46187
EGX46188
EGX46189
EGX46190
EGX46191
EGX46192
EGX46193
EGX46194
EGX46195
EGX46196
EGX46197
EGX46198
EGX46199
EGX46200
EGX46201
EGX46202
EGX46203
EGX46204
EGX46205
EGX46206
EGX46207
EGX46208
EGX46209
EGX46210
EGX46211
EGX46212
EGX46213
EGX46214
EGX46215
EGX46216
EGX46217
EGX46218
EGX46219
EGX46220
EGX46221
EGX46222
EGX46223
EGX46224
EGX46225
EGX46226
EGX46227
EGX46228
EGX46229
EGX46230
EGX46231
EGX46232
EGX46233
EGX46234
EGX46235
EGX46236
EGX46237
EGX46238
EGX46239
EGX46240
EGX46241
EGX46242
EGX46243
EGX46244
EGX46245
EGX46246
EGX46247
EGX46248
EGX46249
EGX46250
EGX46251
EGX46252
EGX46253
EGX46254
EGX46255
EGX46256
EGX46257
EGX46258
EGX46259
EGX46260
EGX46261
EGX46262
EGX46263
EGX46264
EGX46265
EGX46266
EGX46267
EGX46268
EGX46269
EGX46270
EGX46271
EGX46272
EGX46273
EGX46274
EGX46275
EGX46276
EGX46277
EGX46278
EGX46279
EGX46280
EGX46281
EGX46282
EGX46283
EGX46284
EGX46285
EGX46286
EGX46287
EGX46288
EGX46289
EGX46290
EGX46291
EGX46292
EGX46293
EGX46294
EGX46295
EGX46296
EGX46297
EGX46298
EGX46299
EGX46300
EGX46301
EGX46302
EGX46303
EGX46304
EGX46305
EGX46306
EGX46307
EGX46308
EGX46309
EGX46310
EGX46311
EGX46312
EGX46313
EGX46314
EGX46315
EGX46316
EGX46317
EGX46318
EGX46319
EGX46320
EGX46321
EGX46322
EGX46323
EGX46324
EGX46325
EGX46326
EGX46327
EGX46328
EGX46329
EGX46330
EGX46331
EGX46332
EGX46333
EGX46334
EGX46335
EGX46336
EGX46337
EGX46338
EGX46339
EGX46340
EGX46341
EGX46342
EGX46343
EGX46344
EGX46345
EGX46006
EGX46007
EGX46008
EGX46009
EGX46010
EGX46011
EGX46012
EGX46013
EGX46014
EGX46015
EGX46016
EGX46017
EGX46018
EGX46019
EGX46020
EGX46021
EGX46022
EGX46023
EGX46024
EGX46025
EGX46026
EGX46027
EGX46028
EGX46029
EGX46030
EGX46031
EGX46032
EGX46033
EGX46034
EGX46035
EGX46036
EGX46037
EGX46038
EGX46039
EGX46040
EGX46041
EGX46042
EGX46043
EGX46044
EGX46045
EGX46046
EGX46047
EGX46048
EGX46049
EGX46050
EGX46051
EGX46052
EGX46053
EGX46054
EGX46055
EGX46056
EGX46057
EGX46058
EGX46059
EGX46060
EGX46061
EGX46062
EGX46063
EGX46064
EGX46065
EGX46066
EGX46067
EGX46068
EGX46069
EGX46070
EGX46071
EGX46072
EGX46073
EGX46074
EGX46075
EGX46076
EGX46077
EGX46078
EGX46079
EGX46080
EGX46081
EGX46082
EGX46083
EGX46084
EGX46085
EGX46086
EGX46087
EGX46088
EGX46089
EGX46090
EGX46091
EGX46092
EGX46093
EGX46094
EGX46095
EGX46096
EGX46097
EGX46098
EGX46099
EGX46100
EGX46101
EGX46102
EGX46103
EGX46104
EGX46105
EGX46106
EGX46107
EGX46108
EGX46109
EGX46110
EGX46111
EGX46112
EGX46113
EGX46114
EGX46115
EGX46116
EGX46117
EGX46118
EGX46119
EGX46120
EGX46121
EGX46122
EGX46123
EGX46124
EGX46125
EGX46126
EGX46127
EGX46128
EGX46129
EGX46130
EGX46131
EGX46132
EGX46133
EGX46134
EGX46135
EGX46136
EGX46137
EGX46138
EGX46139
EGX46140
EGX46141
EGX46142
EGX46143
EGX46144
EGX46145
EGX46146
EGX46147
EGX46148
EGX46149
EGX46150
EGX46151
EGX46152
EGX46153
EGX46154
EGX46155
EGX46156
EGX46157
EGX46158
EGX46159
EGX46160
EGX46161
EGX46162
EGX46163
EGX46164
EGX46165
EGX46166
EGX46167
EGX46168
EGX46169
EGX46170
EGX46171
EGX46172
EGX46173
EGX46174
EGX46175
EGX46176
EGX45984
EGX45985
EGX45986
EGX45987
EGX45988
EGX45989
EGX45990
EGX45991
EGX45992
EGX45993
EGX45994
EGX45995
EGX45996
EGX45997
EGX45998
EGX45999
EGX46000
EGX46001
EGX46002
EGX46003
EGX46004
EGX46005
EGX45945
EGX45946
EGX45947
EGX45948
EGX45949
EGX45950
EGX45951
EGX45952
EGX45953
EGX45954
EGX45955
EGX45956
EGX45957
EGX45958
EGX45959
EGX45960
EGX45961
EGX45962
EGX45963
EGX45964
EGX45965
EGX45966
EGX45967
EGX45968
EGX45969
EGX45970
EGX45971
EGX45972
EGX45973
EGX45974
EGX45975
EGX45976
EGX45977
EGX45978
EGX45979
EGX45980
EGX45981
EGX45982
EGX45983
EGX45873
EGX45874
EGX45875
EGX45876
EGX45877
EGX45878
EGX45879
EGX45880
EGX45881
EGX45882
EGX45883
EGX45884
EGX45885
EGX45886
EGX45887
EGX45888
EGX45889
EGX45890
EGX45891
EGX45892
EGX45893
EGX45894
EGX45895
EGX45896
EGX45897
EGX45898
EGX45899
EGX45900
EGX45901
EGX45902
EGX45903
EGX45904
EGX45905
EGX45906
EGX45907
EGX45908
EGX45909
EGX45910
EGX45911
EGX45912
EGX45913
EGX45914
EGX45915
EGX45916
EGX45917
EGX45918
EGX45919
EGX45920
EGX45921
EGX45922
EGX45923
EGX45924
EGX45925
EGX45926
EGX45927
EGX45928
EGX45929
EGX45930
EGX45931
EGX45932
EGX45933
EGX45934
EGX45935
EGX45936
EGX45937
EGX45938
EGX45939
EGX45940
EGX45941
EGX45942
EGX45943
EGX45944
KEY84154
KEY84153
KEY84152
KEY84151
KEY84150
KEY84149
KEY84148
KEY84147
KEY84146
KEY84145
KEY84144
KEY84143
KEY84142
KEY84141
KEY84140
KEY84139
KEY84138
KEY84137
KEY84136
KEY84135
KEY84134
KEY84133
KEY84132
KEY84131
KEY84130
KEY84129
KEY84128
KEY84127
KEY84126
KEY84125
KEY84124
KEY84123
KEY84122
KEY84121
KEY84119
KEY84120
KEY84118
KEY84117
KEY84116
KEY84115
KEY84114
KEY84113
KEY84112
KEY84111
KEY84110
KEY84109
KEY84108
KEY84107
KEY84104
KEY84105
KEY84106
KEY84103
KEY84101
KEY84102
KEY84099
KEY84100
KEY84098
KEY84097
KEY84096
KEY84095
KEY84093
KEY84094
KEY84092
KEY84091
KEY84090
KEY84089
KEY84086
KEY84087
KEY84088
KEY84085
KEY84083
KEY84084
KEY84082
KEY84080
KEY84081
KEY84079
KEY84077
KEY84078
KEY84076
KEY84075
KEY84074
KEY84073
KEY84072
KEY84071
KEY84069
KEY84070
KEY84066
KEY84067
KEY84068
KEY84064
KEY84065
KEY84062
KEY84063
KEY84061
KEY84060
KEY84059
KEY84058
KEY84057
KEY84056
KEY84055
KEY84052
KEY84054
KEY84053
KEY84051
KEY84050
KEY84049
KEY84048
KEY84047
KEY84046
KEY84045
KEY84044
KEY84043
KEY84042
KEY84041
KEY84038
KEY84040
KEY84039
KEY84035
KEY84037
KEY84036
KEY84033
KEY84034
KEY84032
KEY84031
KEY84030
KEY84026
KEY84027
KEY84028
KEY84029
KEY84025
KEY84024
KEY84023
KEY84021
KEY84022
KEY84019
KEY84020
KEY84018
KEY84017
KEY84016
KEY84015
KEY84014
KEY84013
KEY84010
KEY84011
KEY84012
KEY84008
KEY84009
KEY84007
KEY84006
KEY84005
KEY84004
KEY84003
KEY84002
KEY84001
KEY84000
KEY83998
KEY83999
KEY83995
KEY83996
KEY83997
KEY83994
KEY83991
KEY83993
KEY83992
KEY83989
KEY83988
KEY83990
KEY83983
KEY83985
KEY83984
KEY83987
KEY83986
KEY83978
KEY83980
KEY83979
KEY83982
KEY83981
KEY83977
KEY83976
KEY83975
KEY83971
KEY83973
KEY83972
KEY83974
KEY83969
KEY83967
KEY83968
KEY83970
KEY83965
KEY83966
KEY83962
KEY83964
KEY83963
KEY83961
KEY83960
KEY83959
KEY83958
KEY83957
KEY83954
KEY83956
KEY83955
KEY83953
KEY83952
KEY83950
KEY83949
KEY83948
KEY83951
KEY83947
KEY83945
KEY83946
KEY83943
KEY83944
KEY83941
KEY83942
KEY83938
KEY83940
KEY83939
KEY83935
KEY83937
KEY83936
KEY83934
KEY83932
KEY83933
KEY83929
KEY83931
KEY83930
KEY83926
KEY83927
KEY83928
KEY83925
KEY83924
KEY83923
KEY83920
KEY83922
KEY83921
KEY83919
KEY83918
KEY83917
KEY83916
KEY83915
KEY83914
KEY83913
KEY83912
KEY83911
KEY83908
KEY83910
KEY83909
KEY83905
KEY83906
KEY83907
KEY83904
KEY83903
KEY83901
KEY83902
KEY83898
KEY83896
KEY83897
KEY83899
KEY83900
KEY83895
KEY83894
KEY83892
KEY83891
KEY83890
KEY83893
KEY83889
KEY83887
KEY83888
KEY83885
KEY83883
KEY83884
KEY83886
KEY83878
KEY83879
KEY83880
KEY83881
KEY83882
KEY83874
KEY83873
KEY83872
KEY83877
KEY83876
KEY83875
KEY83870
KEY83868
KEY83869
KEY83871
KEY83863
KEY83864
KEY83865
KEY83866
KEY83867
KEY83862
KEY83861
KEY83860
KEY83859
KEY83858
KEY83857
KEY83854
KEY83855
KEY83856
KEY83853
KEY83852
KEY83848
KEY83850
KEY83849
KEY83851
KEY83846
KEY83847
KEY83845
KEY83844
KEY83843
KEY83842
KEY83841
KEY83840
KEY83839
KEY83838
KEY83836
KEY83837
KEY83835
KEY83833
KEY83834
KEY83831
KEY83832
KEY83830
KEY83829
KEY83828
KEY83827
KEY83826
KEY83824
KEY83825
KEY83823
KEY83820
KEY83821
KEY83822
KEY83817
KEY83818
KEY83819
KEY83814
KEY83815
KEY83816
KEY83812
KEY83813
KEY83809
KEY83808
KEY83811
KEY83810
KEY83807
KEY83806
KEY83804
KEY83805
KEY83803
KEY83802
KEY83799
KEY83800
KEY83801
KEY83798
KEY83795
KEY83796
KEY83797
KEY83794
KEY83793
KEY83788
KEY83790
KEY83789
KEY83792
KEY83791
KEY83786
KEY83787
KEY83784
KEY83785
KEY83781
KEY83783
KEY83782
KEY83780
KEY83778
KEY83779
KEY83776
KEY83777
KEY83775
KEY83774
KEY83773
KEY83772
KEY83771
KEY83770
KEY83769
KEY83768
KEY83767
KEY83766
KEY83765
KEY83764
KEY83763
KEY83762
KEY83761
KEY83760
KEY83754
KEY83755
KEY83756
KEY83757
KEY83758
KEY83759
KEY83752
KEY83750
KEY83751
KEY83753
KEY83747
KEY83749
KEY83748
KEY83746
KEY83744
KEY83745
KEY83739
KEY83741
KEY83740
KEY83743
KEY83742
KEY83738
KEY83736
KEY83737
KEY83734
KEY83735
KEY83733
KEY83730
KEY83731
KEY83732
KEY83729
KEY83727
KEY83728
KEY83726
KEY83725
KEY83724
KEY83723
KEY83722
KEY83721
KEY83718
KEY83720
KEY83719
KEY83717
KEY83716
KEY83715
KEY83714
KEY83713
KEY83712
KEY83711
KEY83710
KEY83709
KEY83706
KEY83707
KEY83708
KEY83703
KEY83704
KEY83705
KEY83702
KEY83700
KEY83701
KEY83698
KEY83699
KEY83696
KEY83697
KEY83695
KEY83693
KEY83692
KEY83691
KEY83694
KEY83690
KEY83689
KEY83688
KEY83687
KEY83686
KEY83685
KEY83684
KEY83683
KEY83682
KEY83681
KEY83680
KEY83679
KEY83678
KEY83670
KEY83672
KEY83671
KEY83674
KEY83673
KEY83676
KEY83675
KEY83677
KEY83665
KEY83667
KEY83666
KEY83662
KEY83661
KEY83664
KEY83663
KEY83669
KEY83668
KEY83660
KEY83659
KEY83652
KEY83653
KEY83654
KEY83655
KEY83656
KEY83657
KEY83658
KEY83651
KEY83650
KEY83649
KEY83648
KEY83647
KEY83646
KEY83645
KEY83644
KEY83641
KEY83643
KEY83642
KEY83638
KEY83637
KEY83640
KEY83639
KEY83635
KEY83634
KEY83636
KEY83631
KEY83633
KEY83632
KEY83628
KEY83629
KEY83630
KEY83624
KEY83625
KEY83626
KEY83627
KEY83621
KEY83623
KEY83622
KEY83616
KEY83614
KEY83615
KEY83619
KEY83620
KEY83617
KEY83618
KEY83612
KEY83613
KEY83611
KEY83609
KEY83610
KEY83607
KEY83608
KEY83605
KEY83606
KEY83601
KEY83600
KEY83599
KEY83604
KEY83603
KEY83602
KEY83598
KEY83597
KEY83596
KEY83595
KEY83588
KEY83590
KEY83589
KEY83592
KEY83591
KEY83594
KEY83593
KEY83582
KEY83584
KEY83583
KEY83586
KEY83585
KEY83587
KEY83579
KEY83581
KEY83580
KEY83576
KEY83575
KEY83578
KEY83577
KEY83574
KEY83573
KEY83570
KEY83572
KEY83571
KEY83568
KEY83567
KEY83569
KEY83566
KEY83565
KEY83564
KEY83563
KEY83562
KEY83561
KEY83560
KEY83559
KEY83554
KEY83555
KEY83556
KEY83557
KEY83558
KEY83550
KEY83549
KEY83548
KEY83553
KEY83552
KEY83551
KEY83547
KEY83546
KEY83545
KEY83544
KEY83543
KEY83542
KEY83541
KEY83536
KEY83535
KEY83534
KEY83540
KEY83539
KEY83538
KEY83537
KEY83530
KEY83532
KEY83531
KEY83533
KEY83529
KEY83528
KEY83527
KEY83526
KEY83525
KEY83524
KEY83523
KEY83522
KEY83515
KEY83517
KEY83516
KEY83519
KEY83518
KEY83521
KEY83520
KEY83514
KEY83510
KEY83511
KEY83512
KEY83506
KEY83507
KEY83508
KEY83509
KEY83513
KEY83499
KEY83497
KEY83498
KEY83502
KEY83503
KEY83500
KEY83501
KEY83504
KEY83505
KEY83495
KEY83496
KEY83492
KEY83493
KEY83494
KEY83488
KEY83489
KEY83490
KEY83491
KEY83485
KEY83486
KEY83487
KEY83484
KEY83482
KEY83483
KEY83480
KEY83481
KEY83478
KEY83479
KEY83477
KEY83473
KEY83474
KEY83475
KEY83476
KEY83466
KEY83465
KEY83464
KEY83470
KEY83469
KEY83468
KEY83467
KEY83463
KEY83462
KEY83472
KEY83471
KEY83459
KEY83461
KEY83460
KEY83450
KEY83451
KEY83452
KEY83453
KEY83454
KEY83455
KEY83456
KEY83457
KEY83458
KEY83449
KEY83447
KEY83448
KEY83445
KEY83446
KEY83443
KEY83444
KEY83442
KEY83441
KEY83439
KEY83440
KEY83437
KEY83438
KEY83435
KEY83436
KEY83433
KEY83434
KEY83432
KEY83431
KEY83430
KEY83429
KEY83428
KEY83427
KEY83426
KEY83425
KEY83424
KEY83423
KEY83422
KEY83418
KEY83416
KEY83417
KEY83420
KEY83421
KEY83419
KEY83407
KEY83409
KEY83408
KEY83411
KEY83410
KEY83413
KEY83412
KEY83415
KEY83414
KEY83402
KEY83403
KEY83404
KEY83405
KEY83406
KEY83397
KEY83399
KEY83398
KEY83394
KEY83393
KEY83396
KEY83395
KEY83401
KEY83400
KEY83392
KEY83391
KEY83381
KEY83382
KEY83383
KEY83384
KEY83385
KEY83386
KEY83387
KEY83379
KEY83380
KEY83389
KEY83390
KEY83388
KEY83377
KEY83375
KEY83376
KEY83373
KEY83374
KEY83371
KEY83372
KEY83378
KEY83370
KEY83368
KEY83369
KEY83366
KEY83367
KEY83364
KEY83365
KEY83362
KEY83363
KEY83360
KEY83361
KEY83356
KEY83355
KEY83354
KEY83353
KEY83352
KEY83351
KEY83350
KEY83349
KEY83348
KEY83357
KEY83358
KEY83359
KEY83341
KEY83342
KEY83343
KEY83344
KEY83345
KEY83346
KEY83347
KEY83338
KEY83339
KEY83340
KEY83330
KEY83328
KEY83329
KEY83333
KEY83334
KEY83331
KEY83332
KEY83336
KEY83337
KEY83335
KEY83327
KEY83326
KEY83325
KEY83324
KEY83323
KEY83322
KEY83321
KEY83320
KEY83319
KEY83311
KEY83312
KEY83313
KEY83307
KEY83308
KEY83309
KEY83310
KEY83314
KEY83315
KEY83317
KEY83318
KEY83316
KEY83300
KEY83301
KEY83302
KEY83303
KEY83304
KEY83305
KEY83306
KEY83298
KEY83299
KEY83292
KEY83294
KEY83293
KEY83296
KEY83295
KEY83297
KEY83290
KEY83289
KEY83288
KEY83287
KEY83286
KEY83285
KEY83284
KEY83283
KEY83291
KEY83275
KEY83273
KEY83274
KEY83278
KEY83279
KEY83276
KEY83277
KEY83271
KEY83272
KEY83280
KEY83281
KEY83282
KEY83268
KEY83270
KEY83269
KEY83265
KEY83264
KEY83267
KEY83266
KEY83262
KEY83261
KEY83263
KEY83254
KEY83253
KEY83252
KEY83258
KEY83257
KEY83256
KEY83255
KEY83260
KEY83259
KEY83243
KEY83244
KEY83245
KEY83246
KEY83247
KEY83248
KEY83249
KEY83250
KEY83251
KEY83236
KEY83238
KEY83237
KEY83240
KEY83239
KEY83242
KEY83241
KEY83235
KEY83231
KEY83233
KEY83232
KEY83228
KEY83227
KEY83230
KEY83229
KEY83234
KEY83221
KEY83219
KEY83220
KEY83217
KEY83218
KEY83215
KEY83216
KEY83222
KEY83223
KEY83224
KEY83225
KEY83226
KEY83212
KEY83211
KEY83210
KEY83209
KEY83208
KEY83207
KEY83206
KEY83214
KEY83213
KEY83205
KEY83204
KEY83203
KEY83202
KEY83201
KEY83200
KEY83199
KEY83195
KEY83197
KEY83196
KEY83192
KEY83191
KEY83194
KEY83193
KEY83198
KEY83183
KEY83182
KEY83181
KEY83187
KEY83186
KEY83185
KEY83184
KEY83180
KEY83179
KEY83190
KEY83189
KEY83188
KEY83172
KEY83170
KEY83171
KEY83175
KEY83176
KEY83173
KEY83174
KEY83177
KEY83178
KEY83165
KEY83166
KEY83167
KEY83168
KEY83169
KEY83158
KEY83160
KEY83159
KEY83162
KEY83161
KEY83164
KEY83163
KEY83156
KEY83155
KEY83157
KEY83143
KEY83144
KEY83145
KEY83146
KEY83147
KEY83148
KEY83149
KEY83150
KEY83151
KEY83152
KEY83153
KEY83142
KEY83154
KEY83134
KEY83133
KEY83132
KEY83138
KEY83137
KEY83136
KEY83135
KEY83131
KEY83130
KEY83141
KEY83140
KEY83139
KEY83120
KEY83118
KEY83119
KEY83123
KEY83124
KEY83121
KEY83122
KEY83125
KEY83126
KEY83127
KEY83128
KEY83129
KEY83111
KEY83113
KEY83112
KEY83108
KEY83107
KEY83110
KEY83109
KEY83106
KEY83105
KEY83115
KEY83114
KEY83117
KEY83116
KEY83098
KEY83099
KEY83100
KEY83101
KEY83102
KEY83103
KEY83104
KEY83096
KEY83097
KEY83094
KEY83095
KEY83087
KEY83086
KEY83085
KEY83091
KEY83090
KEY83089
KEY83088
KEY83093
KEY83092
KEY83084
KEY83083
KEY83082
KEY83079
KEY83078
KEY83077
KEY83076
KEY83075
KEY83074
KEY83081
KEY83080
KEY83073
KEY83072
KEY83071
KEY83070
KEY83069
KEY83068
KEY83067
KEY83066
KEY83057
KEY83058
KEY83059
KEY83053
KEY83054
KEY83055
KEY83056
KEY83051
KEY83052
KEY83064
KEY83065
KEY83062
KEY83063
KEY83060
KEY83061
KEY83043
KEY83045
KEY83044
KEY83040
KEY83039
KEY83042
KEY83041
KEY83047
KEY83046
KEY83049
KEY83048
KEY83050
KEY83036
KEY83035
KEY83034
KEY83033
KEY83032
KEY83031
KEY83030
KEY83029
KEY83028
KEY83037
KEY83038
KEY83025
KEY83024
KEY83023
KEY83022
KEY83021
KEY83020
KEY83019
KEY83027
KEY83026
KEY83018
KEY83017
KEY83016
KEY83015
KEY83014
KEY83013
KEY83012
KEY83001
KEY82999
KEY83000
KEY83004
KEY83005
KEY83002
KEY83003
KEY83006
KEY83007
KEY83008
KEY83009
KEY83010
KEY83011
KEY82992
KEY82993
KEY82994
KEY82988
KEY82989
KEY82990
KEY82991
KEY82986
KEY82987
KEY82997
KEY82998
KEY82995
KEY82996
KEY82983
KEY82984
KEY82985
KEY82979
KEY82980
KEY82981
KEY82982
KEY82977
KEY82978
KEY82975
KEY82976
KEY82973
KEY82974
KEY82967
KEY82966
KEY82965
KEY82972
KEY82971
KEY82970
KEY82969
KEY82964
KEY82963
KEY82968
KEY82952
KEY82951
KEY82950
KEY82949
KEY82948
KEY82947
KEY82946
KEY82954
KEY82953
KEY82958
KEY82957
KEY82956
KEY82955
KEY82962
KEY82961
KEY82960
KEY82959
KEY82937
KEY82939
KEY82938
KEY82941
KEY82940
KEY82943
KEY82942
KEY82945
KEY82944
KEY82936
KEY82935
KEY82923
KEY82924
KEY82925
KEY82919
KEY82920
KEY82921
KEY82922
KEY82926
KEY82927
KEY82933
KEY82934
KEY82931
KEY82932
KEY82929
KEY82930
KEY82928
KEY82914
KEY82912
KEY82913
KEY82917
KEY82918
KEY82915
KEY82916
KEY82910
KEY82911
KEY82903
KEY82904
KEY82905
KEY82906
KEY82907
KEY82908
KEY82909
KEY82899
KEY82889
KEY82897
KEY82894
KEY82895
KEY82892
KEY82893
KEY82890
KEY82891
KEY82896
KEY82901
KEY82898
KEY82902
KEY82900
KEY82884
KEY82885
KEY82886
KEY82880
KEY82881
KEY82882
KEY82883
KEY82887
KEY82888
KEY82878
KEY82879
KEY82876
KEY82877
KEY82864
KEY82862
KEY82863
KEY82867
KEY82868
KEY82865
KEY82866
KEY82869
KEY82870
KEY82874
KEY82875
KEY82871
KEY82872
KEY82873
KEY82855
KEY82858
KEY82857
KEY82860
KEY82851
KEY82854
KEY82853
KEY82850
KEY82849
KEY82852
KEY82859
KEY82848
KEY82861
KEY82856
KEY82847
KEY82842
KEY82843
KEY82844
KEY82838
KEY82839
KEY82840
KEY82841
KEY82845
KEY82846
KEY82829
KEY82828
KEY82827
KEY82826
KEY82825
KEY82824
KEY82823
KEY82830
KEY82837
KEY82836
KEY82835
KEY82834
KEY82833
KEY82832
KEY82831
KEY82816
KEY82815
KEY82814
KEY82820
KEY82819
KEY82818
KEY82817
KEY82813
KEY82812
KEY82822
KEY82821
KEY82805
KEY82803
KEY82804
KEY82808
KEY82809
KEY82806
KEY82807
KEY82810
KEY82811
KEY82798
KEY82799
KEY82800
KEY82801
KEY82802
KEY82785
KEY82783
KEY82784
KEY82781
KEY82782
KEY82779
KEY82780
KEY82786
KEY82787
KEY82792
KEY82793
KEY82794
KEY82795
KEY82788
KEY82789
KEY82790
KEY82791
KEY82796
KEY82797
KEY82769
KEY82770
KEY82771
KEY82765
KEY82766
KEY82767
KEY82768
KEY82772
KEY82773
KEY82777
KEY82778
KEY82775
KEY82776
KEY82774
KEY82755
KEY82756
KEY82757
KEY82758
KEY82759
KEY82760
KEY82761
KEY82762
KEY82763
KEY82753
KEY82764
KEY82754
KEY82748
KEY82746
KEY82747
KEY82751
KEY82752
KEY82749
KEY82750
KEY82744
KEY82745
KEY82738
KEY82739
KEY82740
KEY82741
KEY82742
KEY82743
KEY82731
KEY82734
KEY82733
KEY82736
KEY82727
KEY82730
KEY82729
KEY82726
KEY82725
KEY82728
KEY82735
KEY82724
KEY82737
KEY82732
KEY82719
KEY82717
KEY82718
KEY82722
KEY82723
KEY82720
KEY82721
KEY82715
KEY82716
KEY82707
KEY82708
KEY82709
KEY82710
KEY82711
KEY82712
KEY82713
KEY82714
KEY82700
KEY82697
KEY82698
KEY82695
KEY82696
KEY82701
KEY82694
KEY82691
KEY82692
KEY82693
KEY82702
KEY82706
KEY82690
KEY82703
KEY82705
KEY82699
KEY82704
KEY82679
KEY82677
KEY82678
KEY82682
KEY82683
KEY82680
KEY82681
KEY82684
KEY82685
KEY82688
KEY82689
KEY82686
KEY82687
KEY82671
KEY82669
KEY82670
KEY82667
KEY82668
KEY82665
KEY82666
KEY82672
KEY82673
KEY82674
KEY82675
KEY82676
KEY82653
KEY82651
KEY82652
KEY82656
KEY82657
KEY82654
KEY82655
KEY82649
KEY82650
KEY82658
KEY82659
KEY82660
KEY82661
KEY82662
KEY82663
KEY82664
KEY82635
KEY82637
KEY82636
KEY82632
KEY82631
KEY82634
KEY82633
KEY82639
KEY82638
KEY82641
KEY82640
KEY82643
KEY82642
KEY82645
KEY82644
KEY82647
KEY82646
KEY82648
KEY82620
KEY82621
KEY82622
KEY82616
KEY82617
KEY82618
KEY82619
KEY82623
KEY82629
KEY82630
KEY82627
KEY82628
KEY82625
KEY82626
KEY82624
KEY82611
KEY82609
KEY82610
KEY82614
KEY82615
KEY82612
KEY82613
KEY82607
KEY82608
KEY82601
KEY82602
KEY82603
KEY82604
KEY82605
KEY82606
KEY82595
KEY82596
KEY82597
KEY82591
KEY82592
KEY82593
KEY82594
KEY82598
KEY82599
KEY82600
KEY82578
KEY82579
KEY82580
KEY82574
KEY82575
KEY82576
KEY82577
KEY82581
KEY82582
KEY82589
KEY82590
KEY82587
KEY82588
KEY82585
KEY82586
KEY82583
KEY82584
KEY82564
KEY82563
KEY82562
KEY82561
KEY82560
KEY82559
KEY82558
KEY82566
KEY82565
KEY82573
KEY82572
KEY82571
KEY82570
KEY82569
KEY82568
KEY82567
KEY82543
KEY82544
KEY82545
KEY82546
KEY82547
KEY82548
KEY82549
KEY82541
KEY82542
KEY82552
KEY82553
KEY82550
KEY82551
KEY82556
KEY82557
KEY82554
KEY82555
KEY82534
KEY82536
KEY82535
KEY82538
KEY82537
KEY82540
KEY82539
KEY82533
KEY82532
KEY82528
KEY82527
KEY82530
KEY82529
KEY82531
KEY82524
KEY82525
KEY82526
KEY82520
KEY82521
KEY82522
KEY82523
KEY82518
KEY82519
KEY82516
KEY82517
KEY82514
KEY82515
KEY82512
KEY82513
KEY82511
KEY82495
KEY82496
KEY82497
KEY82498
KEY82499
KEY82500
KEY82501
KEY82502
KEY82503
KEY82505
KEY82507
KEY82494
KEY82509
KEY82506
KEY82504
KEY82508
KEY82510
KEY82493
KEY82492
KEY82491
KEY82490
KEY82489
KEY82488
KEY82487
KEY82486
KEY82485
KEY82484
KEY82483
KEY82482
KEY82481
KEY82480
KEY82479
KEY82478
KEY82477
KEY82476
KEY82475
KEY82473
KEY82474
KEY82472
KEY82468
KEY82470
KEY82469
KEY82465
KEY82464
KEY82467
KEY82466
KEY82463
KEY82462
KEY82452
KEY82451
KEY82454
KEY82453
KEY82458
KEY82455
KEY82461
KEY82457
KEY82450
KEY82449
KEY82471
KEY82456
KEY82459
KEY82460
KEY82431
KEY82433
KEY82432
KEY82435
KEY82434
KEY82437
KEY82436
KEY82430
KEY82429
KEY82446
KEY82445
KEY82448
KEY82447
KEY82442
KEY82441
KEY82444
KEY82443
KEY82440
KEY82439
KEY82438
KEY82424
KEY82426
KEY82425
KEY82421
KEY82420
KEY82423
KEY82422
KEY82428
KEY82427
KEY82412
KEY82411
KEY82414
KEY82413
KEY82416
KEY82415
KEY82418
KEY82417
KEY82419
KEY82398
KEY82399
KEY82400
KEY82394
KEY82395
KEY82396
KEY82397
KEY82401
KEY82402
KEY82409
KEY82410
KEY82407
KEY82408
KEY82405
KEY82406
KEY82403
KEY82404
KEY82379
KEY82377
KEY82378
KEY82382
KEY82383
KEY82380
KEY82381
KEY82384
KEY82385
KEY82386
KEY82387
KEY82388
KEY82389
KEY82390
KEY82391
KEY82392
KEY82393
KEY82372
KEY82373
KEY82374
KEY82368
KEY82369
KEY82370
KEY82371
KEY82375
KEY82376
KEY82366
KEY82367
KEY82364
KEY82365
KEY82362
KEY82363
KEY82360
KEY82361
KEY82354
KEY82355
KEY82359
KEY82358
KEY82357
KEY82356
KEY82347
KEY82346
KEY82345
KEY82351
KEY82350
KEY82349
KEY82348
KEY82353
KEY82352
KEY82344
KEY82343
KEY82342
KEY82341
KEY82340
KEY82339
KEY82338
KEY82333
KEY82335
KEY82334
KEY82330
KEY82329
KEY82332
KEY82331
KEY82337
KEY82336
KEY82320
KEY82319
KEY82322
KEY82321
KEY82324
KEY82323
KEY82326
KEY82325
KEY82328
KEY82327
KEY82294
KEY82295
KEY82296
KEY82297
KEY82298
KEY82299
KEY82300
KEY82301
KEY82302
KEY82305
KEY82306
KEY82303
KEY82304
KEY82309
KEY82310
KEY82307
KEY82308
KEY82311
KEY82312
KEY82316
KEY82315
KEY82314
KEY82313
KEY82318
KEY82317
KEY82284
KEY82285
KEY82286
KEY82287
KEY82288
KEY82289
KEY82290
KEY82291
KEY82292
KEY82277
KEY82278
KEY82275
KEY82276
KEY82281
KEY82282
KEY82279
KEY82280
KEY82273
KEY82274
KEY82283
KEY82293
KEY82256
KEY82257
KEY82258
KEY82259
KEY82260
KEY82261
KEY82262
KEY82254
KEY82255
KEY82267
KEY82268
KEY82265
KEY82266
KEY82271
KEY82272
KEY82269
KEY82270
KEY82263
KEY82264
KEY82243
KEY82240
KEY82241
KEY82246
KEY82247
KEY82244
KEY82245
KEY82249
KEY82250
KEY82248
KEY82253
KEY82236
KEY82239
KEY82235
KEY82237
KEY82242
KEY82234
KEY82251
KEY82252
KEY82238
KEY82231
KEY82230
KEY82229
KEY82228
KEY82227
KEY82226
KEY82225
KEY82233
KEY82232
KEY82223
KEY82222
KEY82221
KEY82220
KEY82219
KEY82218
KEY82217
KEY82216
KEY82224
KEY82205
KEY82206
KEY82207
KEY82201
KEY82202
KEY82203
KEY82204
KEY82208
KEY82209
KEY82214
KEY82215
KEY82212
KEY82213
KEY82210
KEY82211
KEY82185
KEY82188
KEY82187
KEY82190
KEY82189
KEY82192
KEY82191
KEY82194
KEY82193
KEY82200
KEY82198
KEY82195
KEY82196
KEY82186
KEY82199
KEY82197
KEY82184
KEY82181
KEY82182
KEY82179
KEY82180
KEY82177
KEY82178
KEY82175
KEY82176
KEY82169
KEY82171
KEY82183
KEY82168
KEY82172
KEY82174
KEY82173
KEY82167
KEY82170
KEY82154
KEY82153
KEY82152
KEY82158
KEY82157
KEY82156
KEY82155
KEY82151
KEY82150
KEY82162
KEY82161
KEY82160
KEY82159
KEY82166
KEY82165
KEY82164
KEY82163
KEY82145
KEY82146
KEY82140
KEY82141
KEY82142
KEY82143
KEY82148
KEY82149
KEY82133
KEY82134
KEY82131
KEY82132
KEY82129
KEY82130
KEY82127
KEY82128
KEY82138
KEY82139
KEY82147
KEY82144
KEY82137
KEY82136
KEY82135
KEY82111
KEY82109
KEY82110
KEY82114
KEY82115
KEY82112
KEY82113
KEY82116
KEY82117
KEY82119
KEY82120
KEY82121
KEY82122
KEY82123
KEY82124
KEY82125
KEY82126
KEY82118
KEY82092
KEY82093
KEY82094
KEY82088
KEY82089
KEY82090
KEY82091
KEY82096
KEY82097
KEY82107
KEY82108
KEY82105
KEY82106
KEY82103
KEY82104
KEY82101
KEY82102
KEY82099
KEY82100
KEY82095
KEY82098
KEY82083
KEY82082
KEY82081
KEY82087
KEY82086
KEY82085
KEY82084
KEY82079
KEY82078
KEY82071
KEY82070
KEY82069
KEY82068
KEY82075
KEY82074
KEY82073
KEY82072
KEY82077
KEY82076
KEY82080
KEY82065
KEY82064
KEY82063
KEY82062
KEY82061
KEY82060
KEY82059
KEY82067
KEY82066
KEY82057
KEY82056
KEY82055
KEY82054
KEY82053
KEY82052
KEY82051
KEY82050
KEY82058
KEY82044
KEY82046
KEY82045
KEY82041
KEY82040
KEY82043
KEY82042
KEY82048
KEY82047
KEY82029
KEY82028
KEY82031
KEY82030
KEY82033
KEY82032
KEY82035
KEY82034
KEY82037
KEY82036
KEY82039
KEY82049
KEY82038
KEY82023
KEY82021
KEY82022
KEY82026
KEY82027
KEY82024
KEY82025
KEY82019
KEY82020
KEY82008
KEY82009
KEY82010
KEY82011
KEY82012
KEY82013
KEY82014
KEY82015
KEY82016
KEY82017
KEY82018
KEY82004
KEY82002
KEY82003
KEY82000
KEY82001
KEY81998
KEY81999
KEY82006
KEY82007
KEY81991
KEY81992
KEY81993
KEY81994
KEY81987
KEY81988
KEY81989
KEY81990
KEY81995
KEY81996
KEY81997
KEY82005
KEY81984
KEY81983
KEY81982
KEY81981
KEY81980
KEY81979
KEY81978
KEY81986
KEY81985
KEY81977
KEY81976
KEY81975
KEY81956
KEY81957
KEY81958
KEY81952
KEY81953
KEY81954
KEY81955
KEY81950
KEY81951
KEY81965
KEY81966
KEY81963
KEY81964
KEY81961
KEY81962
KEY81959
KEY81960
KEY81967
KEY81968
KEY81974
KEY81973
KEY81972
KEY81971
KEY81970
KEY81969
KEY81942
KEY81940
KEY81941
KEY81944
KEY81945
KEY81943
KEY81938
KEY81939
KEY81946
KEY81947
KEY81948
KEY81949
KEY81933
KEY81931
KEY81932
KEY81929
KEY81930
KEY81927
KEY81928
KEY81925
KEY81926
KEY81919
KEY81920
KEY81921
KEY81922
KEY81915
KEY81916
KEY81917
KEY81918
KEY81913
KEY81914
KEY81936
KEY81935
KEY81912
KEY81937
KEY81934
KEY81923
KEY81924
KEY81907
KEY81904
KEY81905
KEY81902
KEY81903
KEY81908
KEY81901
KEY81898
KEY81899
KEY81900
KEY81909
KEY81911
KEY81896
KEY81897
KEY81895
KEY81906
KEY81910
KEY81893
KEY81894
KEY81874
KEY81872
KEY81873
KEY81870
KEY81871
KEY81868
KEY81869
KEY81876
KEY81877
KEY81882
KEY81883
KEY81884
KEY81885
KEY81891
KEY81887
KEY81888
KEY81889
KEY81890
KEY81878
KEY81892
KEY81886
KEY81875
KEY81880
KEY81881
KEY81879
KEY81853
KEY81852
KEY81851
KEY81857
KEY81856
KEY81855
KEY81854
KEY81850
KEY81849
KEY81861
KEY81860
KEY81859
KEY81858
KEY81865
KEY81864
KEY81863
KEY81862
KEY81867
KEY81866
KEY81826
KEY81824
KEY81825
KEY81822
KEY81823
KEY81820
KEY81821
KEY81829
KEY81830
KEY81840
KEY81841
KEY81842
KEY81843
KEY81836
KEY81834
KEY81838
KEY81839
KEY81846
KEY81847
KEY81837
KEY81833
KEY81828
KEY81835
KEY81848
KEY81845
KEY81827
KEY81831
KEY81832
KEY81844
KEY81813
KEY81811
KEY81812
KEY81816
KEY81817
KEY81814
KEY81815
KEY81818
KEY81819
KEY81804
KEY81805
KEY81806
KEY81807
KEY81808
KEY81809
KEY81810
KEY81803
KEY81800
KEY81799
KEY81798
KEY81797
KEY81796
KEY81795
KEY81794
KEY81802
KEY81801
KEY81793
KEY81792
KEY81791
KEY81790
KEY81789
KEY81788
KEY81787
KEY81786
KEY81780
KEY81779
KEY81784
KEY81785
KEY81782
KEY81783
KEY81781
KEY81760
KEY81758
KEY81759
KEY81763
KEY81764
KEY81761
KEY81762
KEY81756
KEY81757
KEY81765
KEY81766
KEY81767
KEY81768
KEY81769
KEY81770
KEY81771
KEY81772
KEY81773
KEY81774
KEY81776
KEY81775
KEY81778
KEY81777
KEY81753
KEY81754
KEY81755
KEY81749
KEY81750
KEY81751
KEY81752
KEY81747
KEY81748
KEY81737
KEY81738
KEY81735
KEY81736
KEY81733
KEY81734
KEY81731
KEY81732
KEY81739
KEY81740
KEY81746
KEY81745
KEY81744
KEY81743
KEY81742
KEY81741
KEY81730
KEY81729
KEY81728
KEY81727
KEY81726
KEY81725
KEY81724
KEY81723
KEY81722
KEY81721
KEY81720
KEY81719
KEY81718
KEY81717
KEY81716
KEY81715
KEY81714
KEY81713
KEY81712
KEY81710
KEY81711
KEY81708
KEY81709
KEY81697
KEY81699
KEY81698
KEY81694
KEY81693
KEY81696
KEY81695
KEY81702
KEY81701
KEY81684
KEY81683
KEY81686
KEY81685
KEY81688
KEY81687
KEY81690
KEY81689
KEY81692
KEY81691
KEY81700
KEY81703
KEY81705
KEY81706
KEY81704
KEY81707
KEY81678
KEY81679
KEY81680
KEY81674
KEY81675
KEY81676
KEY81677
KEY81681
KEY81682
KEY81672
KEY81673
KEY81670
KEY81671
KEY81668
KEY81669
KEY81666
KEY81667
KEY81663
KEY81665
KEY81658
KEY81664
KEY81659
KEY81662
KEY81661
KEY81660
KEY81651
KEY81652
KEY81653
KEY81647
KEY81648
KEY81649
KEY81650
KEY81654
KEY81655
KEY81642
KEY81643
KEY81640
KEY81641
KEY81638
KEY81639
KEY81636
KEY81637
KEY81656
KEY81657
KEY81646
KEY81645
KEY81644
KEY81632
KEY81635
KEY81634
KEY81627
KEY81628
KEY81631
KEY81630
KEY81625
KEY81624
KEY81629
KEY81623
KEY81616
KEY81633
KEY81621
KEY81619
KEY81626
KEY81618
KEY81617
KEY81622
KEY81620
KEY81605
KEY81603
KEY81604
KEY81601
KEY81602
KEY81599
KEY81600
KEY81608
KEY81609
KEY81591
KEY81592
KEY81593
KEY81594
KEY81587
KEY81588
KEY81589
KEY81590
KEY81597
KEY81598
KEY81615
KEY81606
KEY81614
KEY81610
KEY81613
KEY81607
KEY81612
KEY81611
KEY81596
KEY81595
KEY81580
KEY81578
KEY81579
KEY81583
KEY81584
KEY81581
KEY81582
KEY81585
KEY81586
KEY81570
KEY81571
KEY81572
KEY81573
KEY81574
KEY81575
KEY81576
KEY81577
KEY81569
KEY81564
KEY81566
KEY81565
KEY81561
KEY81560
KEY81563
KEY81562
KEY81568
KEY81567
KEY81555
KEY81554
KEY81557
KEY81556
KEY81551
KEY81550
KEY81553
KEY81552
KEY81559
KEY81558
KEY81547
KEY81548
KEY81549
KEY81544
KEY81545
KEY81546
KEY81539
KEY81540
KEY81541
KEY81542
KEY81537
KEY81538
KEY81520
KEY81521
KEY81518
KEY81519
KEY81516
KEY81517
KEY81514
KEY81515
KEY81522
KEY81523
KEY81534
KEY81533
KEY81532
KEY81531
KEY81530
KEY81529
KEY81528
KEY81527
KEY81526
KEY81525
KEY81535
KEY81536
KEY81543
KEY81524
KEY81495
KEY81494
KEY81493
KEY81492
KEY81491
KEY81490
KEY81489
KEY81488
KEY81487
KEY81513
KEY81512
KEY81511
KEY81510
KEY81509
KEY81508
KEY81507
KEY81506
KEY81505
KEY81504
KEY81502
KEY81503
KEY81500
KEY81501
KEY81498
KEY81499
KEY81496
KEY81497
KEY81476
KEY81475
KEY81474
KEY81473
KEY81472
KEY81471
KEY81470
KEY81469
KEY81468
KEY81466
KEY81465
KEY81464
KEY81463
KEY81462
KEY81461
KEY81460
KEY81459
KEY81458
KEY81457
KEY81483
KEY81484
KEY81481
KEY81482
KEY81479
KEY81480
KEY81477
KEY81478
KEY81485
KEY81486
KEY81467
KEY81456
KEY81446
KEY81445
KEY81444
KEY81443
KEY81442
KEY81441
KEY81440
KEY81439
KEY81438
KEY81447
KEY81450
KEY81453
KEY81454
KEY81436
KEY81435
KEY81452
KEY81448
KEY81449
KEY81437
KEY81451
KEY81455
KEY81430
KEY81428
KEY81429
KEY81426
KEY81427
KEY81424
KEY81425
KEY81422
KEY81423
KEY81414
KEY81415
KEY81416
KEY81417
KEY81410
KEY81433
KEY81412
KEY81413
KEY81408
KEY81409
KEY81411
KEY81431
KEY81407
KEY81434
KEY81421
KEY81418
KEY81419
KEY81420
KEY81406
KEY81405
KEY81432
KEY81398
KEY81397
KEY81396
KEY81402
KEY81401
KEY81400
KEY81399
KEY81404
KEY81403
KEY81379
KEY81378
KEY81377
KEY81376
KEY81383
KEY81382
KEY81381
KEY81380
KEY81385
KEY81384
KEY81390
KEY81391
KEY81388
KEY81389
KEY81394
KEY81395
KEY81392
KEY81393
KEY81386
KEY81387
KEY81367
KEY81369
KEY81368
KEY81371
KEY81370
KEY81373
KEY81372
KEY81375
KEY81374
KEY81360
KEY81359
KEY81362
KEY81361
KEY81364
KEY81363
KEY81366
KEY81365
KEY81358
KEY81357
KEY81352
KEY81353
KEY81354
KEY81355
KEY81348
KEY81349
KEY81350
KEY81351
KEY81356
KEY81337
KEY81335
KEY81336
KEY81333
KEY81334
KEY81331
KEY81332
KEY81329
KEY81330
KEY81322
KEY81323
KEY81324
KEY81325
KEY81318
KEY81345
KEY81320
KEY81321
KEY81316
KEY81317
KEY81319
KEY81339
KEY81315
KEY81347
KEY81327
KEY81338
KEY81328
KEY81326
KEY81314
KEY81313
KEY81344
KEY81342
KEY81346
KEY81343
KEY81340
KEY81341
KEY81307
KEY81305
KEY81306
KEY81303
KEY81304
KEY81301
KEY81302
KEY81299
KEY81300
KEY81295
KEY81296
KEY81297
KEY81298
KEY81291
KEY81311
KEY81293
KEY81294
KEY81289
KEY81290
KEY81292
KEY81308
KEY81288
KEY81312
KEY81309
KEY81310
KEY81285
KEY81284
KEY81283
KEY81282
KEY81281
KEY81280
KEY81279
KEY81287
KEY81286
KEY81270
KEY81269
KEY81268
KEY81267
KEY81266
KEY81265
KEY81264
KEY81263
KEY81278
KEY81259
KEY81277
KEY81261
KEY81275
KEY81276
KEY81273
KEY81274
KEY81271
KEY81272
KEY81260
KEY81257
KEY81255
KEY81254
KEY81258
KEY81256
KEY81262
KEY81231
KEY81230
KEY81229
KEY81236
KEY81235
KEY81234
KEY81233
KEY81228
KEY81227
KEY81240
KEY81239
KEY81238
KEY81237
KEY81244
KEY81243
KEY81242
KEY81241
KEY81248
KEY81253
KEY81247
KEY81222
KEY81245
KEY81246
KEY81251
KEY81252
KEY81249
KEY81250
KEY81225
KEY81224
KEY81226
KEY81223
KEY81232
KEY81196
KEY81194
KEY81195
KEY81199
KEY81200
KEY81197
KEY81198
KEY81201
KEY81202
KEY81207
KEY81208
KEY81209
KEY81210
KEY81203
KEY81204
KEY81205
KEY81206
KEY81211
KEY81212
KEY81215
KEY81214
KEY81217
KEY81216
KEY81219
KEY81218
KEY81221
KEY81220
KEY81213
KEY81187
KEY81186
KEY81185
KEY81191
KEY81190
KEY81189
KEY81188
KEY81193
KEY81192
KEY81180
KEY81179
KEY81178
KEY81177
KEY81184
KEY81183
KEY81182
KEY81181
KEY81176
KEY81175
KEY81171
KEY81172
KEY81169
KEY81170
KEY81173
KEY81174
KEY81153
KEY81152
KEY81151
KEY81150
KEY81149
KEY81148
KEY81147
KEY81146
KEY81145
KEY81161
KEY81160
KEY81159
KEY81158
KEY81157
KEY81156
KEY81155
KEY81154
KEY81163
KEY81162
KEY81167
KEY81168
KEY81165
KEY81166
KEY81164
KEY81136
KEY81137
KEY81138
KEY81139
KEY81140
KEY81141
KEY81142
KEY81143
KEY81144
KEY81118
KEY81119
KEY81116
KEY81117
KEY81122
KEY81123
KEY81120
KEY81121
KEY81124
KEY81125
KEY81131
KEY81130
KEY81129
KEY81128
KEY81135
KEY81134
KEY81133
KEY81132
KEY81127
KEY81126
KEY81115
KEY81103
KEY81101
KEY81102
KEY81106
KEY81107
KEY81104
KEY81105
KEY81108
KEY81109
KEY81093
KEY81094
KEY81095
KEY81096
KEY81097
KEY81098
KEY81099
KEY81100
KEY81092
KEY81112
KEY81111
KEY81114
KEY81113
KEY81110
KEY81065
KEY81066
KEY81069
KEY81070
KEY81067
KEY81068
KEY81063
KEY81064
KEY81071
KEY81072
KEY81073
KEY81074
KEY81075
KEY81076
KEY81077
KEY81078
KEY81079
KEY81080
KEY81084
KEY81083
KEY81086
KEY81085
KEY81088
KEY81062
KEY81082
KEY81081
KEY81091
KEY81090
KEY81089
KEY81087
KEY81034
KEY81032
KEY81033
KEY81030
KEY81031
KEY81028
KEY81029
KEY81036
KEY81037
KEY81050
KEY81051
KEY81052
KEY81053
KEY81041
KEY81042
KEY81048
KEY81049
KEY81058
KEY81059
KEY81047
KEY81046
KEY81035
KEY81044
KEY81061
KEY81055
KEY81040
KEY81038
KEY81039
KEY81054
KEY81060
KEY81057
KEY81043
KEY81045
KEY81056
KEY81025
KEY81026
KEY81027
KEY81021
KEY81022
KEY81023
KEY81024
KEY81019
KEY81020
KEY81000
KEY81001
KEY80998
KEY80999
KEY80996
KEY80997
KEY80994
KEY80995
KEY81003
KEY81004
KEY81015
KEY81014
KEY81013
KEY81012
KEY81011
KEY81010
KEY81009
KEY81008
KEY81007
KEY81006
KEY81017
KEY81018
KEY81002
KEY81016
KEY81005
KEY80968
KEY80969
KEY80970
KEY80971
KEY80972
KEY80973
KEY80974
KEY80965
KEY80966
KEY80985
KEY80986
KEY80983
KEY80984
KEY80989
KEY80990
KEY80987
KEY80988
KEY80977
KEY80978
KEY80967
KEY80963
KEY80976
KEY80975
KEY80982
KEY80981
KEY80980
KEY80979
KEY80961
KEY80993
KEY80960
KEY80962
KEY80991
KEY80964
KEY80992
KEY80949
KEY80950
KEY80951
KEY80952
KEY80953
KEY80954
KEY80955
KEY80956
KEY80957
KEY80931
KEY80932
KEY80929
KEY80930
KEY80935
KEY80936
KEY80933
KEY80934
KEY80937
KEY80938
KEY80944
KEY80943
KEY80942
KEY80941
KEY80948
KEY80947
KEY80946
KEY80945
KEY80940
KEY80939
KEY80959
KEY80926
KEY80958
KEY80927
KEY80928
KEY80917
KEY80915
KEY80916
KEY80913
KEY80914
KEY80911
KEY80912
KEY80909
KEY80910
KEY80902
KEY80903
KEY80904
KEY80905
KEY80898
KEY80923
KEY80900
KEY80901
KEY80895
KEY80896
KEY80899
KEY80918
KEY80894
KEY80924
KEY80925
KEY80897
KEY80908
KEY80906
KEY80893
KEY80892
KEY80922
KEY80907
KEY80920
KEY80921
KEY80919
KEY80862
KEY80860
KEY80861
KEY80858
KEY80859
KEY80856
KEY80857
KEY80864
KEY80865
KEY80884
KEY80885
KEY80886
KEY80887
KEY80888
KEY80889
KEY80890
KEY80891
KEY80871
KEY80873
KEY80877
KEY80876
KEY80879
KEY80878
KEY80881
KEY80880
KEY80883
KEY80882
KEY80867
KEY80866
KEY80868
KEY80870
KEY80874
KEY80875
KEY80869
KEY80872
KEY80863
KEY80846
KEY80847
KEY80848
KEY80849
KEY80850
KEY80851
KEY80852
KEY80853
KEY80854
KEY80825
KEY80826
KEY80823
KEY80824
KEY80829
KEY80830
KEY80827
KEY80828
KEY80831
KEY80832
KEY80841
KEY80839
KEY80838
KEY80845
KEY80844
KEY80843
KEY80842
KEY80835
KEY80834
KEY80833
KEY80837
KEY80840
KEY80855
KEY80836
KEY80817
KEY80818
KEY80819
KEY80813
KEY80814
KEY80815
KEY80816
KEY80821
KEY80797
KEY80811
KEY80812
KEY80809
KEY80810
KEY80807
KEY80792
KEY80805
KEY80806
KEY80803
KEY80804
KEY80808
KEY80822
KEY80820
KEY80800
KEY80795
KEY80798
KEY80796
KEY80794
KEY80802
KEY80801
KEY80793
KEY80799
KEY80787
KEY80784
KEY80785
KEY80790
KEY80791
KEY80788
KEY80789
KEY80781
KEY80782
KEY80770
KEY80771
KEY80772
KEY80773
KEY80766
KEY80767
KEY80768
KEY80769
KEY80775
KEY80763
KEY80778
KEY80762
KEY80765
KEY80764
KEY80759
KEY80758
KEY80761
KEY80760
KEY80786
KEY80776
KEY80777
KEY80774
KEY80779
KEY80783
KEY80780
KEY80734
KEY80737
KEY80736
KEY80739
KEY80738
KEY80741
KEY80740
KEY80732
KEY80731
KEY80747
KEY80746
KEY80749
KEY80748
KEY80743
KEY80742
KEY80745
KEY80744
KEY80757
KEY80735
KEY80754
KEY80755
KEY80756
KEY80753
KEY80750
KEY80751
KEY80752
KEY80733
KEY80724
KEY80727
KEY80726
KEY80723
KEY80728
KEY80725
KEY80730
KEY80729
KEY80712
KEY80714
KEY80713
KEY80709
KEY80708
KEY80711
KEY80710
KEY80716
KEY80715
KEY80693
KEY80692
KEY80695
KEY80694
KEY80697
KEY80696
KEY80699
KEY80698
KEY80701
KEY80700
KEY80688
KEY80720
KEY80702
KEY80703
KEY80704
KEY80705
KEY80706
KEY80707
KEY80717
KEY80719
KEY80718
KEY80721
KEY80689
KEY80690
KEY80722
KEY80691
KEY80678
KEY80675
KEY80676
KEY80681
KEY80682
KEY80679
KEY80680
KEY80683
KEY80684
KEY80668
KEY80669
KEY80670
KEY80671
KEY80664
KEY80665
KEY80666
KEY80667
KEY80673
KEY80674
KEY80661
KEY80660
KEY80663
KEY80662
KEY80657
KEY80656
KEY80659
KEY80658
KEY80654
KEY80653
KEY80687
KEY80652
KEY80685
KEY80686
KEY80651
KEY80672
KEY80655
KEY80677
KEY80646
KEY80644
KEY80645
KEY80649
KEY80650
KEY80647
KEY80648
KEY80642
KEY80643
KEY80627
KEY80628
KEY80629
KEY80630
KEY80623
KEY80624
KEY80625
KEY80626
KEY80619
KEY80620
KEY80635
KEY80633
KEY80622
KEY80621
KEY80616
KEY80615
KEY80618
KEY80617
KEY80632
KEY80637
KEY80639
KEY80631
KEY80640
KEY80634
KEY80638
KEY80641
KEY80636
KEY80591
KEY80590
KEY80589
KEY80595
KEY80594
KEY80593
KEY80592
KEY80597
KEY80596
KEY80587
KEY80586
KEY80585
KEY80584
KEY80583
KEY80582
KEY80581
KEY80580
KEY80588
KEY80609
KEY80610
KEY80607
KEY80608
KEY80613
KEY80614
KEY80611
KEY80612
KEY80604
KEY80605
KEY80603
KEY80601
KEY80602
KEY80606
KEY80600
KEY80598
KEY80599
KEY80579
KEY80576
KEY80577
KEY80574
KEY80575
KEY80572
KEY80573
KEY80570
KEY80571
KEY80552
KEY80553
KEY80554
KEY80555
KEY80556
KEY80557
KEY80558
KEY80559
KEY80560
KEY80561
KEY80546
KEY80545
KEY80547
KEY80549
KEY80548
KEY80551
KEY80550
KEY80543
KEY80542
KEY80544
KEY80569
KEY80578
KEY80562
KEY80567
KEY80568
KEY80565
KEY80566
KEY80563
KEY80564
KEY80504
KEY80502
KEY80503
KEY80507
KEY80508
KEY80505
KEY80506
KEY80510
KEY80511
KEY80535
KEY80536
KEY80537
KEY80538
KEY80531
KEY80532
KEY80533
KEY80534
KEY80540
KEY80541
KEY80528
KEY80527
KEY80530
KEY80529
KEY80524
KEY80523
KEY80526
KEY80525
KEY80522
KEY80521
KEY80513
KEY80518
KEY80517
KEY80520
KEY80515
KEY80516
KEY80509
KEY80512
KEY80519
KEY80514
KEY80539
KEY80464
KEY80462
KEY80463
KEY80467
KEY80468
KEY80465
KEY80466
KEY80470
KEY80471
KEY80495
KEY80496
KEY80497
KEY80498
KEY80491
KEY80492
KEY80493
KEY80494
KEY80500
KEY80501
KEY80488
KEY80487
KEY80490
KEY80489
KEY80484
KEY80483
KEY80486
KEY80485
KEY80481
KEY80480
KEY80476
KEY80469
KEY80475
KEY80472
KEY80474
KEY80477
KEY80482
KEY80473
KEY80478
KEY80479
KEY80499
KEY80457
KEY80454
KEY80455
KEY80460
KEY80461
KEY80458
KEY80459
KEY80451
KEY80452
KEY80435
KEY80436
KEY80437
KEY80438
KEY80431
KEY80432
KEY80433
KEY80434
KEY80427
KEY80428
KEY80444
KEY80441
KEY80430
KEY80429
KEY80424
KEY80423
KEY80426
KEY80425
KEY80453
KEY80443
KEY80445
KEY80440
KEY80446
KEY80448
KEY80447
KEY80449
KEY80442
KEY80456
KEY80439
KEY80450
KEY80414
KEY80416
KEY80415
KEY80411
KEY80410
KEY80413
KEY80412
KEY80409
KEY80392
KEY80391
KEY80394
KEY80393
KEY80396
KEY80395
KEY80398
KEY80397
KEY80390
KEY80389
KEY80399
KEY80400
KEY80401
KEY80402
KEY80403
KEY80404
KEY80405
KEY80406
KEY80407
KEY80408
KEY80382
KEY80381
KEY80380
KEY80379
KEY80386
KEY80385
KEY80384
KEY80383
KEY80388
KEY80387
KEY80419
KEY80420
KEY80417
KEY80418
KEY80421
KEY80422
KEY80358
KEY80357
KEY80356
KEY80362
KEY80361
KEY80360
KEY80359
KEY80354
KEY80353
KEY80378
KEY80377
KEY80376
KEY80375
KEY80374
KEY80373
KEY80372
KEY80371
KEY80370
KEY80369
KEY80365
KEY80366
KEY80363
KEY80364
KEY80345
KEY80346
KEY80367
KEY80368
KEY80349
KEY80347
KEY80344
KEY80351
KEY80348
KEY80350
KEY80355
KEY80352
KEY80340
KEY80343
KEY80342
KEY80337
KEY80336
KEY80339
KEY80338
KEY80335
KEY80334
KEY80317
KEY80316
KEY80319
KEY80318
KEY80332
KEY80320
KEY80323
KEY80322
KEY80310
KEY80309
KEY80330
KEY80321
KEY80333
KEY80328
KEY80308
KEY80315
KEY80325
KEY80326
KEY80312
KEY80313
KEY80311
KEY80324
KEY80304
KEY80327
KEY80305
KEY80329
KEY80306
KEY80331
KEY80307
KEY80314
KEY80341
KEY80295
KEY80296
KEY80297
KEY80298
KEY80299
KEY80300
KEY80301
KEY80302
KEY80276
KEY80277
KEY80274
KEY80275
KEY80280
KEY80281
KEY80278
KEY80279
KEY80271
KEY80272
KEY80289
KEY80288
KEY80287
KEY80286
KEY80285
KEY80284
KEY80283
KEY80282
KEY80294
KEY80293
KEY80270
KEY80269
KEY80273
KEY80290
KEY80266
KEY80267
KEY80268
KEY80303
KEY80291
KEY80292
KEY80229
KEY80230
KEY80231
KEY80232
KEY80233
KEY80234
KEY80235
KEY80236
KEY80237
KEY80245
KEY80246
KEY80243
KEY80244
KEY80249
KEY80250
KEY80247
KEY80248
KEY80252
KEY80253
KEY80261
KEY80260
KEY80259
KEY80258
KEY80265
KEY80264
KEY80263
KEY80262
KEY80256
KEY80255
KEY80240
KEY80241
KEY80242
KEY80238
KEY80251
KEY80254
KEY80257
KEY80239
KEY80193
KEY80191
KEY80192
KEY80189
KEY80190
KEY80187
KEY80188
KEY80185
KEY80186
KEY80200
KEY80201
KEY80217
KEY80206
KEY80219
KEY80220
KEY80221
KEY80222
KEY80223
KEY80224
KEY80208
KEY80207
KEY80210
KEY80209
KEY80197
KEY80211
KEY80214
KEY80213
KEY80205
KEY80204
KEY80194
KEY80225
KEY80202
KEY80228
KEY80203
KEY80218
KEY80215
KEY80216
KEY80226
KEY80227
KEY80199
KEY80198
KEY80212
KEY80196
KEY80195
KEY80158
KEY80157
KEY80156
KEY80155
KEY80154
KEY80153
KEY80152
KEY80160
KEY80159
KEY80180
KEY80179
KEY80178
KEY80177
KEY80170
KEY80174
KEY80182
KEY80181
KEY80173
KEY80172
KEY80183
KEY80184
KEY80167
KEY80169
KEY80164
KEY80166
KEY80161
KEY80162
KEY80175
KEY80176
KEY80171
KEY80165
KEY80163
KEY80168
KEY80134
KEY80136
KEY80135
KEY80138
KEY80137
KEY80140
KEY80139
KEY80142
KEY80141
KEY80118
KEY80117
KEY80120
KEY80119
KEY80114
KEY80113
KEY80116
KEY80115
KEY80112
KEY80111
KEY80125
KEY80126
KEY80127
KEY80128
KEY80121
KEY80122
KEY80123
KEY80124
KEY80109
KEY80110
KEY80150
KEY80149
KEY80148
KEY80147
KEY80146
KEY80145
KEY80144
KEY80143
KEY80151
KEY80132
KEY80133
KEY80130
KEY80131
KEY80129
KEY80076
KEY80073
KEY80074
KEY80079
KEY80080
KEY80077
KEY80078
KEY80081
KEY80082
KEY80088
KEY80089
KEY80090
KEY80091
KEY80092
KEY80093
KEY80094
KEY80095
KEY80083
KEY80084
KEY80097
KEY80096
KEY80099
KEY80098
KEY80101
KEY80100
KEY80103
KEY80102
KEY80105
KEY80104
KEY80075
KEY80070
KEY80071
KEY80087
KEY80069
KEY80072
KEY80086
KEY80108
KEY80106
KEY80107
KEY80085
KEY80018
KEY80020
KEY80019
KEY80022
KEY80021
KEY80024
KEY80023
KEY80026
KEY80025
KEY80036
KEY80035
KEY80038
KEY80037
KEY80032
KEY80031
KEY80034
KEY80033
KEY80029
KEY80028
KEY80057
KEY80058
KEY80059
KEY80060
KEY80053
KEY80054
KEY80055
KEY80056
KEY80051
KEY80066
KEY80046
KEY80045
KEY80044
KEY80043
KEY80042
KEY80041
KEY80040
KEY80039
KEY80048
KEY80047
KEY80067
KEY80068
KEY80065
KEY80052
KEY80063
KEY80064
KEY80061
KEY80062
KEY80049
KEY80050
KEY80030
KEY80027
KEY79982
KEY79983
KEY79984
KEY79985
KEY79986
KEY79987
KEY79988
KEY79989
KEY79990
KEY79998
KEY79999
KEY80014
KEY79997
KEY80002
KEY80003
KEY80000
KEY80001
KEY79994
KEY79995
KEY80011
KEY80010
KEY80009
KEY80008
KEY80007
KEY80006
KEY80005
KEY80004
KEY80013
KEY80012
KEY79976
KEY79977
KEY79978
KEY79992
KEY79972
KEY79996
KEY79974
KEY79975
KEY79980
KEY79981
KEY79979
KEY79973
KEY80017
KEY79993
KEY79991
KEY80016
KEY80015
KEY79971
KEY79969
KEY79970
KEY79967
KEY79968
KEY79965
KEY79966
KEY79963
KEY79964
KEY79946
KEY79947
KEY79948
KEY79949
KEY79950
KEY79951
KEY79952
KEY79953
KEY79954
KEY79955
KEY79939
KEY79938
KEY79941
KEY79940
KEY79943
KEY79942
KEY79945
KEY79944
KEY79935
KEY79934
KEY79937
KEY79936
KEY79956
KEY79960
KEY79961
KEY79962
KEY79958
KEY79959
KEY79957
KEY79899
KEY79897
KEY79898
KEY79895
KEY79896
KEY79893
KEY79894
KEY79902
KEY79903
KEY79926
KEY79927
KEY79928
KEY79929
KEY79930
KEY79931
KEY79932
KEY79933
KEY79910
KEY79919
KEY79912
KEY79918
KEY79921
KEY79920
KEY79923
KEY79922
KEY79925
KEY79924
KEY79906
KEY79904
KEY79914
KEY79900
KEY79913
KEY79917
KEY79909
KEY79911
KEY79915
KEY79905
KEY79908
KEY79901
KEY79916
KEY79907
KEY79864
KEY79867
KEY79866
KEY79869
KEY79868
KEY79871
KEY79870
KEY79861
KEY79860
KEY79877
KEY79876
KEY79879
KEY79878
KEY79873
KEY79872
KEY79875
KEY79874
KEY79885
KEY79857
KEY79884
KEY79859
KEY79886
KEY79887
KEY79880
KEY79881
KEY79882
KEY79883
KEY79865
KEY79889
KEY79863
KEY79862
KEY79854
KEY79892
KEY79856
KEY79855
KEY79890
KEY79888
KEY79891
KEY79858
KEY79825
KEY79827
KEY79826
KEY79822
KEY79821
KEY79824
KEY79823
KEY79820
KEY79819
KEY79833
KEY79832
KEY79835
KEY79834
KEY79837
KEY79836
KEY79839
KEY79838
KEY79829
KEY79828
KEY79840
KEY79841
KEY79842
KEY79843
KEY79844
KEY79845
KEY79846
KEY79847
KEY79848
KEY79849
KEY79816
KEY79814
KEY79831
KEY79815
KEY79818
KEY79817
KEY79853
KEY79852
KEY79851
KEY79850
KEY79830
KEY79769
KEY79770
KEY79771
KEY79765
KEY79766
KEY79767
KEY79768
KEY79772
KEY79773
KEY79803
KEY79798
KEY79799
KEY79800
KEY79808
KEY79797
KEY79794
KEY79795
KEY79804
KEY79805
KEY79789
KEY79788
KEY79787
KEY79786
KEY79793
KEY79792
KEY79791
KEY79790
KEY79785
KEY79784
KEY79806
KEY79807
KEY79796
KEY79809
KEY79810
KEY79811
KEY79812
KEY79813
KEY79801
KEY79802
KEY79781
KEY79780
KEY79783
KEY79782
KEY79777
KEY79776
KEY79779
KEY79778
KEY79775
KEY79774
KEY79757
KEY79758
KEY79759
KEY79753
KEY79754
KEY79755
KEY79756
KEY79751
KEY79752
KEY79744
KEY79745
KEY79742
KEY79743
KEY79740
KEY79741
KEY79738
KEY79739
KEY79748
KEY79749
KEY79715
KEY79714
KEY79713
KEY79712
KEY79719
KEY79718
KEY79717
KEY79716
KEY79721
KEY79720
KEY79750
KEY79764
KEY79722
KEY79723
KEY79724
KEY79725
KEY79726
KEY79727
KEY79746
KEY79747
KEY79733
KEY79732
KEY79735
KEY79734
KEY79729
KEY79728
KEY79731
KEY79730
KEY79737
KEY79736
KEY79762
KEY79763
KEY79760
KEY79761
KEY79700
KEY79697
KEY79698
KEY79695
KEY79696
KEY79693
KEY79694
KEY79691
KEY79692
KEY79670
KEY79671
KEY79672
KEY79673
KEY79674
KEY79675
KEY79676
KEY79677
KEY79678
KEY79679
KEY79705
KEY79704
KEY79707
KEY79706
KEY79709
KEY79708
KEY79711
KEY79710
KEY79702
KEY79701
KEY79690
KEY79689
KEY79686
KEY79688
KEY79680
KEY79683
KEY79699
KEY79681
KEY79684
KEY79682
KEY79687
KEY79703
KEY79685
KEY79645
KEY79646
KEY79647
KEY79648
KEY79649
KEY79650
KEY79651
KEY79643
KEY79644
KEY79654
KEY79655
KEY79652
KEY79653
KEY79658
KEY79659
KEY79656
KEY79657
KEY79662
KEY79663
KEY79636
KEY79635
KEY79634
KEY79633
KEY79632
KEY79631
KEY79628
KEY79629
KEY79625
KEY79627
KEY79664
KEY79665
KEY79666
KEY79667
KEY79660
KEY79661
KEY79641
KEY79624
KEY79668
KEY79669
KEY79630
KEY79626
KEY79638
KEY79637
KEY79640
KEY79639
KEY79642
KEY79617
KEY79618
KEY79619
KEY79620
KEY79621
KEY79622
KEY79623
KEY79614
KEY79615
KEY79581
KEY79582
KEY79579
KEY79580
KEY79585
KEY79586
KEY79583
KEY79584
KEY79589
KEY79590
KEY79612
KEY79611
KEY79610
KEY79609
KEY79616
KEY79607
KEY79606
KEY79605
KEY79604
KEY79603
KEY79591
KEY79592
KEY79593
KEY79594
KEY79587
KEY79588
KEY79601
KEY79602
KEY79595
KEY79596
KEY79600
KEY79599
KEY79608
KEY79598
KEY79597
KEY79613
KEY79535
KEY79534
KEY79533
KEY79540
KEY79539
KEY79538
KEY79537
KEY79531
KEY79530
KEY79568
KEY79567
KEY79566
KEY79565
KEY79564
KEY79563
KEY79562
KEY79561
KEY79560
KEY79559
KEY79543
KEY79544
KEY79541
KEY79542
KEY79547
KEY79548
KEY79545
KEY79546
KEY79549
KEY79550
KEY79558
KEY79557
KEY79536
KEY79532
KEY79554
KEY79553
KEY79556
KEY79555
KEY79552
KEY79551
KEY79569
KEY79570
KEY79571
KEY79572
KEY79573
KEY79574
KEY79575
KEY79576
KEY79577
KEY79578
KEY79497
KEY79495
KEY79496
KEY79500
KEY79501
KEY79498
KEY79499
KEY79493
KEY79494
KEY79514
KEY79515
KEY79516
KEY79517
KEY79510
KEY79511
KEY79512
KEY79513
KEY79528
KEY79507
KEY79486
KEY79485
KEY79488
KEY79487
KEY79482
KEY79481
KEY79484
KEY79483
KEY79492
KEY79489
KEY79504
KEY79505
KEY79502
KEY79503
KEY79508
KEY79509
KEY79506
KEY79529
KEY79490
KEY79491
KEY79521
KEY79520
KEY79519
KEY79518
KEY79525
KEY79524
KEY79523
KEY79522
KEY79527
KEY79526
KEY79458
KEY79476
KEY79477
KEY79474
KEY79475
KEY79472
KEY79473
KEY79479
KEY79480
KEY79445
KEY79446
KEY79457
KEY79459
KEY79441
KEY79442
KEY79443
KEY79444
KEY79438
KEY79439
KEY79461
KEY79460
KEY79463
KEY79462
KEY79465
KEY79464
KEY79467
KEY79466
KEY79478
KEY79468
KEY79455
KEY79456
KEY79453
KEY79454
KEY79451
KEY79452
KEY79449
KEY79450
KEY79447
KEY79448
KEY79471
KEY79470
KEY79469
KEY79440
KEY79431
KEY79432
KEY79433
KEY79434
KEY79435
KEY79436
KEY79437
KEY79428
KEY79429
KEY79389
KEY79390
KEY79387
KEY79388
KEY79393
KEY79394
KEY79391
KEY79392
KEY79397
KEY79398
KEY79425
KEY79424
KEY79423
KEY79422
KEY79410
KEY79420
KEY79419
KEY79418
KEY79417
KEY79416
KEY79399
KEY79400
KEY79401
KEY79402
KEY79395
KEY79396
KEY79412
KEY79415
KEY79405
KEY79406
KEY79411
KEY79409
KEY79421
KEY79430
KEY79407
KEY79408
KEY79427
KEY79426
KEY79414
KEY79413
KEY79403
KEY79404
KEY79380
KEY79379
KEY79378
KEY79384
KEY79383
KEY79382
KEY79381
KEY79386
KEY79385
KEY79360
KEY79359
KEY79358
KEY79357
KEY79356
KEY79355
KEY79354
KEY79353
KEY79362
KEY79361
KEY79366
KEY79367
KEY79365
KEY79370
KEY79371
KEY79368
KEY79369
KEY79363
KEY79364
KEY79350
KEY79349
KEY79352
KEY79351
KEY79346
KEY79345
KEY79348
KEY79347
KEY79344
KEY79343
KEY79372
KEY79373
KEY79374
KEY79375
KEY79376
KEY79377
KEY79320
KEY79319
KEY79318
KEY79324
KEY79323
KEY79322
KEY79321
KEY79317
KEY79316
KEY79314
KEY79313
KEY79298
KEY79297
KEY79310
KEY79309
KEY79308
KEY79307
KEY79333
KEY79330
KEY79327
KEY79328
KEY79325
KEY79326
KEY79331
KEY79332
KEY79329
KEY79315
KEY79334
KEY79335
KEY79304
KEY79303
KEY79306
KEY79305
KEY79300
KEY79299
KEY79302
KEY79301
KEY79312
KEY79311
KEY79336
KEY79337
KEY79338
KEY79339
KEY79340
KEY79341
KEY79342
KEY79259
KEY79257
KEY79258
KEY79256
KEY79254
KEY79255
KEY79260
KEY79261
KEY79275
KEY79278
KEY79279
KEY79280
KEY79281
KEY79282
KEY79286
KEY79285
KEY79283
KEY79284
KEY79263
KEY79262
KEY79265
KEY79264
KEY79272
KEY79266
KEY79274
KEY79273
KEY79271
KEY79270
KEY79295
KEY79296
KEY79293
KEY79294
KEY79291
KEY79292
KEY79289
KEY79290
KEY79287
KEY79288
KEY79269
KEY79268
KEY79267
KEY79277
KEY79276
KEY79233
KEY79232
KEY79231
KEY79230
KEY79229
KEY79228
KEY79235
KEY79234
KEY79247
KEY79246
KEY79211
KEY79215
KEY79251
KEY79250
KEY79249
KEY79248
KEY79239
KEY79238
KEY79226
KEY79227
KEY79224
KEY79225
KEY79222
KEY79223
KEY79220
KEY79221
KEY79212
KEY79219
KEY79237
KEY79236
KEY79253
KEY79252
KEY79241
KEY79240
KEY79243
KEY79242
KEY79245
KEY79244
KEY79216
KEY79217
KEY79218
KEY79213
KEY79214
KEY79184
KEY79183
KEY79182
KEY79188
KEY79187
KEY79186
KEY79185
KEY79190
KEY79189
KEY79208
KEY79207
KEY79206
KEY79205
KEY79204
KEY79203
KEY79202
KEY79201
KEY79210
KEY79209
KEY79168
KEY79166
KEY79167
KEY79171
KEY79172
KEY79169
KEY79170
KEY79164
KEY79165
KEY79198
KEY79197
KEY79200
KEY79199
KEY79194
KEY79193
KEY79196
KEY79195
KEY79192
KEY79191
KEY79174
KEY79175
KEY79176
KEY79177
KEY79178
KEY79179
KEY79180
KEY79181
KEY79173
KEY79155
KEY79153
KEY79154
KEY79158
KEY79159
KEY79156
KEY79157
KEY79161
KEY79162
KEY79143
KEY79144
KEY79145
KEY79146
KEY79139
KEY79140
KEY79141
KEY79142
KEY79150
KEY79151
KEY79136
KEY79135
KEY79138
KEY79137
KEY79132
KEY79131
KEY79134
KEY79133
KEY79129
KEY79128
KEY79125
KEY79123
KEY79149
KEY79130
KEY79147
KEY79160
KEY79163
KEY79152
KEY79126
KEY79127
KEY79124
KEY79148
KEY79085
KEY79084
KEY79083
KEY79089
KEY79088
KEY79087
KEY79086
KEY79082
KEY79081
KEY79122
KEY79121
KEY79107
KEY79106
KEY79118
KEY79117
KEY79116
KEY79105
KEY79104
KEY79092
KEY79093
KEY79090
KEY79091
KEY79096
KEY79097
KEY79094
KEY79095
KEY79098
KEY79099
KEY79113
KEY79112
KEY79115
KEY79114
KEY79109
KEY79108
KEY79111
KEY79110
KEY79120
KEY79119
KEY79071
KEY79072
KEY79073
KEY79074
KEY79075
KEY79076
KEY79077
KEY79078
KEY79079
KEY79080
KEY79103
KEY79102
KEY79101
KEY79100
KEY79061
KEY79063
KEY79062
KEY79065
KEY79064
KEY79067
KEY79066
KEY79069
KEY79068
KEY79030
KEY79029
KEY79032
KEY79031
KEY79026
KEY79025
KEY79028
KEY79027
KEY79024
KEY79023
KEY79049
KEY79050
KEY79051
KEY79052
KEY79045
KEY79046
KEY79047
KEY79048
KEY79043
KEY79058
KEY79040
KEY79039
KEY79038
KEY79037
KEY79036
KEY79035
KEY79034
KEY79033
KEY79042
KEY79041
KEY79059
KEY79060
KEY79057
KEY79044
KEY79055
KEY79056
KEY79053
KEY79054
KEY79070
KEY78975
KEY78976
KEY78977
KEY78978
KEY78979
KEY78980
KEY78981
KEY78973
KEY78974
KEY78984
KEY78985
KEY78982
KEY78983
KEY78988
KEY78989
KEY78986
KEY78987
KEY78992
KEY78993
KEY79017
KEY79016
KEY79015
KEY79014
KEY78998
KEY79012
KEY79011
KEY79010
KEY79009
KEY79008
KEY78994
KEY78995
KEY78996
KEY78997
KEY78990
KEY78991
KEY79004
KEY79005
KEY79021
KEY78999
KEY79022
KEY79020
KEY79013
KEY79000
KEY79002
KEY79001
KEY79006
KEY79003
KEY79007
KEY79018
KEY79019
KEY78956
KEY78958
KEY78957
KEY78960
KEY78959
KEY78962
KEY78961
KEY78955
KEY78954
KEY78933
KEY78932
KEY78935
KEY78926
KEY78929
KEY78928
KEY78931
KEY78930
KEY78953
KEY78952
KEY78969
KEY78970
KEY78971
KEY78972
KEY78965
KEY78966
KEY78967
KEY78968
KEY78963
KEY78964
KEY78943
KEY78942
KEY78941
KEY78940
KEY78939
KEY78938
KEY78937
KEY78936
KEY78927
KEY78934
KEY78950
KEY78951
KEY78948
KEY78949
KEY78946
KEY78947
KEY78944
KEY78945
KEY78905
KEY78903
KEY78904
KEY78908
KEY78909
KEY78906
KEY78907
KEY78901
KEY78902
KEY78922
KEY78923
KEY78924
KEY78925
KEY78918
KEY78919
KEY78900
KEY78899
KEY78889
KEY78892
KEY78886
KEY78885
KEY78888
KEY78887
KEY78882
KEY78884
KEY78883
KEY78891
KEY78890
KEY78912
KEY78913
KEY78910
KEY78911
KEY78916
KEY78917
KEY78914
KEY78915
KEY78920
KEY78921
KEY78875
KEY78874
KEY78873
KEY78872
KEY78879
KEY78878
KEY78877
KEY78876
KEY78881
KEY78880
KEY78893
KEY78894
KEY78895
KEY78896
KEY78897
KEY78898
KEY78829
KEY78828
KEY78827
KEY78833
KEY78832
KEY78831
KEY78830
KEY78835
KEY78834
KEY78853
KEY78852
KEY78851
KEY78850
KEY78849
KEY78848
KEY78847
KEY78846
KEY78855
KEY78854
KEY78860
KEY78861
KEY78858
KEY78859
KEY78864
KEY78865
KEY78862
KEY78863
KEY78856
KEY78857
KEY78843
KEY78842
KEY78845
KEY78844
KEY78839
KEY78838
KEY78841
KEY78840
KEY78837
KEY78836
KEY78866
KEY78867
KEY78868
KEY78869
KEY78870
KEY78871
KEY78795
KEY78797
KEY78796
KEY78792
KEY78791
KEY78794
KEY78793
KEY78790
KEY78789
KEY78771
KEY78770
KEY78773
KEY78772
KEY78775
KEY78774
KEY78777
KEY78776
KEY78763
KEY78762
KEY78778
KEY78779
KEY78780
KEY78781
KEY78782
KEY78783
KEY78784
KEY78785
KEY78786
KEY78817
KEY78816
KEY78815
KEY78814
KEY78821
KEY78820
KEY78819
KEY78818
KEY78823
KEY78822
KEY78800
KEY78801
KEY78798
KEY78799
KEY78804
KEY78805
KEY78802
KEY78803
KEY78808
KEY78809
KEY78767
KEY78766
KEY78769
KEY78768
KEY78765
KEY78825
KEY78764
KEY78788
KEY78761
KEY78810
KEY78811
KEY78812
KEY78813
KEY78806
KEY78807
KEY78787
KEY78824
KEY78826
KEY78724
KEY78725
KEY78726
KEY78720
KEY78721
KEY78722
KEY78723
KEY78718
KEY78719
KEY78717
KEY78755
KEY78746
KEY78753
KEY78750
KEY78751
KEY78748
KEY78738
KEY78759
KEY78760
KEY78730
KEY78729
KEY78728
KEY78727
KEY78734
KEY78733
KEY78732
KEY78731
KEY78736
KEY78735
KEY78737
KEY78749
KEY78739
KEY78741
KEY78752
KEY78747
KEY78754
KEY78758
KEY78756
KEY78757
KEY78743
KEY78742
KEY78745
KEY78744
KEY78740
KEY78712
KEY78711
KEY78710
KEY78716
KEY78715
KEY78714
KEY78713
KEY78709
KEY78708
KEY78697
KEY78696
KEY78695
KEY78694
KEY78693
KEY78692
KEY78691
KEY78690
KEY78689
KEY78688
KEY78658
KEY78659
KEY78656
KEY78657
KEY78662
KEY78663
KEY78660
KEY78661
KEY78664
KEY78665
KEY78687
KEY78686
KEY78678
KEY78677
KEY78683
KEY78682
KEY78685
KEY78684
KEY78680
KEY78679
KEY78667
KEY78668
KEY78669
KEY78670
KEY78671
KEY78672
KEY78673
KEY78674
KEY78675
KEY78701
KEY78700
KEY78699
KEY78698
KEY78705
KEY78704
KEY78703
KEY78702
KEY78707
KEY78706
KEY78681
KEY78676
KEY78666
KEY78602
KEY78600
KEY78601
KEY78598
KEY78599
KEY78596
KEY78597
KEY78594
KEY78595
KEY78623
KEY78643
KEY78644
KEY78629
KEY78646
KEY78618
KEY78648
KEY78649
KEY78650
KEY78651
KEY78635
KEY78634
KEY78637
KEY78636
KEY78639
KEY78638
KEY78641
KEY78640
KEY78628
KEY78627
KEY78655
KEY78652
KEY78620
KEY78647
KEY78626
KEY78645
KEY78642
KEY78624
KEY78653
KEY78654
KEY78622
KEY78621
KEY78609
KEY78616
KEY78615
KEY78612
KEY78606
KEY78603
KEY78633
KEY78632
KEY78611
KEY78625
KEY78613
KEY78614
KEY78607
KEY78608
KEY78617
KEY78610
KEY78604
KEY78605
KEY78631
KEY78630
KEY78619
KEY78593
KEY78560
KEY78562
KEY78561
KEY78564
KEY78563
KEY78566
KEY78565
KEY78568
KEY78567
KEY78543
KEY78580
KEY78552
KEY78558
KEY78585
KEY78553
KEY78575
KEY78557
KEY78589
KEY78588
KEY78544
KEY78545
KEY78546
KEY78547
KEY78534
KEY78549
KEY78550
KEY78538
KEY78539
KEY78540
KEY78587
KEY78586
KEY78556
KEY78584
KEY78583
KEY78582
KEY78581
KEY78554
KEY78592
KEY78591
KEY78537
KEY78551
KEY78548
KEY78535
KEY78590
KEY78533
KEY78559
KEY78570
KEY78542
KEY78571
KEY78577
KEY78576
KEY78579
KEY78578
KEY78573
KEY78572
KEY78555
KEY78574
KEY78569
KEY78536
KEY78541
KEY78501
KEY78499
KEY78500
KEY78504
KEY78505
KEY78502
KEY78531
KEY78497
KEY78498
KEY78518
KEY78519
KEY78520
KEY78521
KEY78514
KEY78515
KEY78516
KEY78517
KEY78510
KEY78511
KEY78478
KEY78477
KEY78480
KEY78479
KEY78474
KEY78473
KEY78476
KEY78475
KEY78484
KEY78483
KEY78508
KEY78509
KEY78506
KEY78507
KEY78512
KEY78513
KEY78493
KEY78496
KEY78503
KEY78532
KEY78488
KEY78487
KEY78486
KEY78485
KEY78492
KEY78491
KEY78490
KEY78489
KEY78495
KEY78494
KEY78522
KEY78523
KEY78524
KEY78525
KEY78526
KEY78527
KEY78528
KEY78529
KEY78530
KEY78482
KEY78481
KEY78448
KEY78449
KEY78450
KEY78451
KEY78452
KEY78453
KEY78454
KEY78455
KEY78456
KEY78424
KEY78425
KEY78422
KEY78423
KEY78428
KEY78429
KEY78426
KEY78427
KEY78430
KEY78431
KEY78443
KEY78442
KEY78441
KEY78440
KEY78447
KEY78446
KEY78445
KEY78444
KEY78458
KEY78434
KEY78461
KEY78462
KEY78463
KEY78464
KEY78465
KEY78466
KEY78467
KEY78468
KEY78459
KEY78460
KEY78433
KEY78432
KEY78435
KEY78457
KEY78437
KEY78436
KEY78439
KEY78438
KEY78471
KEY78469
KEY78470
KEY78419
KEY78420
KEY78421
KEY78472
KEY78418
KEY78388
KEY78389
KEY78390
KEY78391
KEY78392
KEY78393
KEY78394
KEY78395
KEY78396
KEY78369
KEY78370
KEY78367
KEY78368
KEY78373
KEY78374
KEY78371
KEY78372
KEY78364
KEY78365
KEY78405
KEY78404
KEY78403
KEY78402
KEY78401
KEY78400
KEY78399
KEY78398
KEY78409
KEY78408
KEY78379
KEY78380
KEY78381
KEY78382
KEY78375
KEY78376
KEY78377
KEY78378
KEY78384
KEY78385
KEY78411
KEY78410
KEY78415
KEY78413
KEY78417
KEY78416
KEY78412
KEY78366
KEY78407
KEY78406
KEY78386
KEY78387
KEY78414
KEY78397
KEY78383
KEY78353
KEY78355
KEY78354
KEY78357
KEY78356
KEY78359
KEY78358
KEY78361
KEY78360
KEY78334
KEY78333
KEY78336
KEY78335
KEY78330
KEY78329
KEY78332
KEY78331
KEY78327
KEY78326
KEY78341
KEY78342
KEY78343
KEY78344
KEY78337
KEY78338
KEY78339
KEY78340
KEY78346
KEY78350
KEY78314
KEY78313
KEY78312
KEY78311
KEY78310
KEY78309
KEY78308
KEY78307
KEY78317
KEY78316
KEY78351
KEY78352
KEY78349
KEY78363
KEY78347
KEY78348
KEY78345
KEY78328
KEY78324
KEY78325
KEY78362
KEY78318
KEY78319
KEY78315
KEY78322
KEY78321
KEY78323
KEY78320
KEY78273
KEY78275
KEY78274
KEY78270
KEY78269
KEY78272
KEY78271
KEY78277
KEY78276
KEY78290
KEY78289
KEY78280
KEY78278
KEY78294
KEY78293
KEY78296
KEY78295
KEY78306
KEY78297
KEY78261
KEY78262
KEY78263
KEY78264
KEY78265
KEY78266
KEY78267
KEY78268
KEY78257
KEY78258
KEY78299
KEY78298
KEY78304
KEY78303
KEY78302
KEY78301
KEY78300
KEY78292
KEY78291
KEY78283
KEY78284
KEY78281
KEY78282
KEY78287
KEY78288
KEY78285
KEY78286
KEY78279
KEY78305
KEY78254
KEY78253
KEY78256
KEY78255
KEY78250
KEY78249
KEY78252
KEY78251
KEY78248
KEY78247
KEY78259
KEY78260
KEY78217
KEY78216
KEY78215
KEY78214
KEY78213
KEY78212
KEY78211
KEY78210
KEY78209
KEY78227
KEY78226
KEY78225
KEY78224
KEY78231
KEY78230
KEY78229
KEY78228
KEY78223
KEY78222
KEY78238
KEY78239
KEY78236
KEY78237
KEY78234
KEY78235
KEY78218
KEY78219
KEY78243
KEY78244
KEY78197
KEY78196
KEY78199
KEY78198
KEY78193
KEY78192
KEY78195
KEY78194
KEY78205
KEY78204
KEY78232
KEY78233
KEY78220
KEY78245
KEY78191
KEY78208
KEY78221
KEY78242
KEY78240
KEY78241
KEY78207
KEY78206
KEY78190
KEY78189
KEY78203
KEY78202
KEY78201
KEY78200
KEY78246
KEY78179
KEY78181
KEY78180
KEY78183
KEY78182
KEY78185
KEY78184
KEY78187
KEY78186
KEY78160
KEY78159
KEY78162
KEY78161
KEY78156
KEY78155
KEY78158
KEY78157
KEY78154
KEY78153
KEY78167
KEY78168
KEY78169
KEY78170
KEY78163
KEY78164
KEY78165
KEY78166
KEY78136
KEY78176
KEY78146
KEY78145
KEY78144
KEY78143
KEY78142
KEY78141
KEY78140
KEY78139
KEY78148
KEY78147
KEY78177
KEY78178
KEY78175
KEY78137
KEY78173
KEY78174
KEY78171
KEY78172
KEY78138
KEY78135
KEY78150
KEY78149
KEY78152
KEY78151
KEY78188
KEY78108
KEY78106
KEY78107
KEY78104
KEY78105
KEY78102
KEY78103
KEY78111
KEY78112
KEY78113
KEY78115
KEY78116
KEY78117
KEY78118
KEY78121
KEY78076
KEY78132
KEY78086
KEY78087
KEY78123
KEY78122
KEY78125
KEY78124
KEY78127
KEY78126
KEY78110
KEY78114
KEY78131
KEY78130
KEY78100
KEY78101
KEY78098
KEY78099
KEY78096
KEY78097
KEY78094
KEY78095
KEY78092
KEY78093
KEY78129
KEY78128
KEY78082
KEY78089
KEY78085
KEY78083
KEY78084
KEY78134
KEY78133
KEY78090
KEY78091
KEY78078
KEY78079
KEY78080
KEY78077
KEY78088
KEY78109
KEY78075
KEY78081
KEY78120
KEY78119
KEY78047
KEY78049
KEY78048
KEY78044
KEY78043
KEY78046
KEY78045
KEY78042
KEY78041
KEY78022
KEY78021
KEY78024
KEY78023
KEY78026
KEY78025
KEY78028
KEY78027
KEY78014
KEY78013
KEY78065
KEY78066
KEY78067
KEY78068
KEY78069
KEY78070
KEY78071
KEY78072
KEY78073
KEY78074
KEY78032
KEY78031
KEY78030
KEY78029
KEY78036
KEY78035
KEY78034
KEY78033
KEY78038
KEY78037
KEY78052
KEY78053
KEY78050
KEY78051
KEY78056
KEY78057
KEY78054
KEY78055
KEY78059
KEY78060
KEY78018
KEY78017
KEY78020
KEY78019
KEY78040
KEY78039
KEY78016
KEY78015
KEY78012
KEY78011
KEY78061
KEY78062
KEY78063
KEY78064
KEY78058
KEY77974
KEY77976
KEY77975
KEY77978
KEY77977
KEY77980
KEY77979
KEY77982
KEY77981
KEY77955
KEY77954
KEY77957
KEY77956
KEY77951
KEY77950
KEY77953
KEY77952
KEY77949
KEY77948
KEY77962
KEY77963
KEY77964
KEY77965
KEY77958
KEY77959
KEY77960
KEY77961
KEY77946
KEY77971
KEY78000
KEY77999
KEY77998
KEY77997
KEY77996
KEY77995
KEY77994
KEY77993
KEY78005
KEY78004
KEY77972
KEY77973
KEY77970
KEY77947
KEY77968
KEY77969
KEY77966
KEY77967
KEY77945
KEY78003
KEY77987
KEY77983
KEY77990
KEY77989
KEY77992
KEY77991
KEY77986
KEY77985
KEY78002
KEY78001
KEY78006
KEY78008
KEY78009
KEY77944
KEY77984
KEY77988
KEY78010
KEY78007
KEY77910
KEY77909
KEY77908
KEY77907
KEY77906
KEY77905
KEY77904
KEY77913
KEY77912
KEY77934
KEY77933
KEY77941
KEY77939
KEY77938
KEY77937
KEY77936
KEY77935
KEY77917
KEY77916
KEY77902
KEY77903
KEY77900
KEY77901
KEY77898
KEY77899
KEY77896
KEY77897
KEY77943
KEY77895
KEY77924
KEY77923
KEY77926
KEY77925
KEY77928
KEY77927
KEY77930
KEY77929
KEY77932
KEY77931
KEY77892
KEY77893
KEY77894
KEY77914
KEY77888
KEY77889
KEY77890
KEY77891
KEY77883
KEY77884
KEY77882
KEY77940
KEY77922
KEY77918
KEY77920
KEY77911
KEY77915
KEY77881
KEY77887
KEY77885
KEY77919
KEY77942
KEY77886
KEY77921
KEY77852
KEY77851
KEY77850
KEY77849
KEY77848
KEY77847
KEY77846
KEY77845
KEY77844
KEY77871
KEY77870
KEY77869
KEY77875
KEY77874
KEY77873
KEY77872
KEY77877
KEY77876
KEY77835
KEY77836
KEY77833
KEY77834
KEY77831
KEY77832
KEY77829
KEY77830
KEY77838
KEY77839
KEY77822
KEY77821
KEY77824
KEY77823
KEY77826
KEY77825
KEY77828
KEY77827
KEY77818
KEY77817
KEY77865
KEY77866
KEY77867
KEY77868
KEY77861
KEY77862
KEY77863
KEY77864
KEY77857
KEY77858
KEY77842
KEY77840
KEY77878
KEY77837
KEY77841
KEY77879
KEY77820
KEY77860
KEY77816
KEY77819
KEY77855
KEY77856
KEY77853
KEY77854
KEY77859
KEY77843
KEY77880
KEY77787
KEY77786
KEY77785
KEY77784
KEY77783
KEY77782
KEY77781
KEY77780
KEY77779
KEY77769
KEY77768
KEY77767
KEY77766
KEY77773
KEY77772
KEY77771
KEY77770
KEY77775
KEY77774
KEY77811
KEY77812
KEY77809
KEY77810
KEY77807
KEY77808
KEY77805
KEY77806
KEY77814
KEY77815
KEY77759
KEY77758
KEY77761
KEY77760
KEY77763
KEY77762
KEY77765
KEY77764
KEY77753
KEY77752
KEY77801
KEY77802
KEY77803
KEY77804
KEY77797
KEY77798
KEY77799
KEY77800
KEY77793
KEY77794
KEY77751
KEY77750
KEY77749
KEY77748
KEY77746
KEY77813
KEY77778
KEY77747
KEY77757
KEY77756
KEY77791
KEY77792
KEY77789
KEY77790
KEY77795
KEY77796
KEY77776
KEY77788
KEY77755
KEY77777
KEY77745
KEY77754
KEY77681
KEY77683
KEY77682
KEY77678
KEY77677
KEY77680
KEY77679
KEY77676
KEY77675
KEY77725
KEY77724
KEY77727
KEY77726
KEY77729
KEY77728
KEY77731
KEY77730
KEY77717
KEY77716
KEY77732
KEY77733
KEY77734
KEY77735
KEY77736
KEY77737
KEY77738
KEY77739
KEY77740
KEY77703
KEY77702
KEY77701
KEY77700
KEY77707
KEY77706
KEY77705
KEY77704
KEY77710
KEY77709
KEY77686
KEY77687
KEY77684
KEY77685
KEY77690
KEY77691
KEY77688
KEY77689
KEY77694
KEY77695
KEY77721
KEY77720
KEY77723
KEY77722
KEY77718
KEY77715
KEY77719
KEY77741
KEY77711
KEY77708
KEY77696
KEY77697
KEY77698
KEY77699
KEY77692
KEY77693
KEY77743
KEY77714
KEY77742
KEY77744
KEY77713
KEY77712
KEY77626
KEY77625
KEY77624
KEY77623
KEY77622
KEY77621
KEY77620
KEY77629
KEY77628
KEY77645
KEY77644
KEY77654
KEY77653
KEY77649
KEY77648
KEY77647
KEY77646
KEY77656
KEY77633
KEY77673
KEY77674
KEY77671
KEY77672
KEY77669
KEY77670
KEY77667
KEY77668
KEY77650
KEY77666
KEY77635
KEY77634
KEY77637
KEY77636
KEY77639
KEY77638
KEY77641
KEY77640
KEY77643
KEY77642
KEY77663
KEY77664
KEY77665
KEY77652
KEY77659
KEY77660
KEY77661
KEY77662
KEY77657
KEY77658
KEY77631
KEY77627
KEY77651
KEY77655
KEY77630
KEY77632
KEY77581
KEY77579
KEY77580
KEY77584
KEY77585
KEY77582
KEY77583
KEY77587
KEY77588
KEY77567
KEY77568
KEY77569
KEY77570
KEY77563
KEY77564
KEY77565
KEY77566
KEY77575
KEY77576
KEY77597
KEY77596
KEY77599
KEY77598
KEY77593
KEY77592
KEY77595
KEY77594
KEY77591
KEY77590
KEY77557
KEY77558
KEY77555
KEY77556
KEY77561
KEY77562
KEY77559
KEY77560
KEY77553
KEY77554
KEY77611
KEY77610
KEY77609
KEY77608
KEY77615
KEY77614
KEY77613
KEY77612
KEY77603
KEY77602
KEY77571
KEY77572
KEY77573
KEY77574
KEY77586
KEY77589
KEY77577
KEY77578
KEY77616
KEY77617
KEY77601
KEY77600
KEY77619
KEY77618
KEY77605
KEY77604
KEY77607
KEY77606
KEY77530
KEY77532
KEY77531
KEY77534
KEY77533
KEY77536
KEY77535
KEY77526
KEY77525
KEY77500
KEY77499
KEY77501
KEY77496
KEY77495
KEY77498
KEY77497
KEY77522
KEY77507
KEY77544
KEY77545
KEY77546
KEY77547
KEY77540
KEY77541
KEY77542
KEY77543
KEY77538
KEY77539
KEY77510
KEY77509
KEY77508
KEY77520
KEY77506
KEY77505
KEY77504
KEY77503
KEY77502
KEY77492
KEY77517
KEY77518
KEY77515
KEY77516
KEY77513
KEY77514
KEY77511
KEY77512
KEY77521
KEY77552
KEY77551
KEY77491
KEY77519
KEY77494
KEY77549
KEY77528
KEY77524
KEY77523
KEY77550
KEY77548
KEY77493
KEY77529
KEY77527
KEY77537
KEY77462
KEY77461
KEY77460
KEY77466
KEY77465
KEY77464
KEY77463
KEY77458
KEY77457
KEY77440
KEY77439
KEY77438
KEY77437
KEY77436
KEY77435
KEY77434
KEY77433
KEY77432
KEY77431
KEY77469
KEY77470
KEY77467
KEY77468
KEY77473
KEY77474
KEY77471
KEY77472
KEY77476
KEY77430
KEY77429
KEY77424
KEY77423
KEY77426
KEY77425
KEY77428
KEY77427
KEY77453
KEY77450
KEY77441
KEY77442
KEY77443
KEY77444
KEY77445
KEY77446
KEY77447
KEY77448
KEY77449
KEY77488
KEY77481
KEY77480
KEY77479
KEY77478
KEY77485
KEY77484
KEY77483
KEY77482
KEY77487
KEY77486
KEY77455
KEY77454
KEY77475
KEY77477
KEY77490
KEY77489
KEY77456
KEY77459
KEY77452
KEY77451
KEY77391
KEY77393
KEY77392
KEY77395
KEY77394
KEY77397
KEY77396
KEY77399
KEY77398
KEY77372
KEY77371
KEY77374
KEY77373
KEY77368
KEY77367
KEY77370
KEY77369
KEY77366
KEY77365
KEY77379
KEY77380
KEY77381
KEY77382
KEY77375
KEY77376
KEY77377
KEY77378
KEY77363
KEY77388
KEY77416
KEY77415
KEY77414
KEY77413
KEY77412
KEY77411
KEY77410
KEY77409
KEY77421
KEY77420
KEY77389
KEY77390
KEY77387
KEY77364
KEY77385
KEY77386
KEY77383
KEY77384
KEY77402
KEY77419
KEY77403
KEY77401
KEY77406
KEY77405
KEY77408
KEY77407
KEY77400
KEY77404
KEY77418
KEY77417
KEY77422
KEY77326
KEY77327
KEY77328
KEY77322
KEY77323
KEY77324
KEY77348
KEY77319
KEY77350
KEY77309
KEY77310
KEY77307
KEY77308
KEY77305
KEY77306
KEY77303
KEY77304
KEY77314
KEY77315
KEY77341
KEY77340
KEY77339
KEY77338
KEY77345
KEY77344
KEY77343
KEY77342
KEY77347
KEY77346
KEY77321
KEY77349
KEY77313
KEY77316
KEY77317
KEY77318
KEY77320
KEY77325
KEY77311
KEY77312
KEY77357
KEY77356
KEY77359
KEY77358
KEY77353
KEY77352
KEY77355
KEY77354
KEY77361
KEY77360
KEY77331
KEY77332
KEY77329
KEY77330
KEY77335
KEY77336
KEY77333
KEY77334
KEY77337
KEY77362
KEY77351
KEY77240
KEY77241
KEY77242
KEY77243
KEY77244
KEY77245
KEY77246
KEY77236
KEY77237
KEY77249
KEY77250
KEY77247
KEY77248
KEY77253
KEY77254
KEY77277
KEY77252
KEY77257
KEY77274
KEY77291
KEY77290
KEY77289
KEY77288
KEY77287
KEY77286
KEY77299
KEY77284
KEY77283
KEY77282
KEY77259
KEY77260
KEY77261
KEY77262
KEY77255
KEY77256
KEY77302
KEY77258
KEY77251
KEY77278
KEY77285
KEY77293
KEY77231
KEY77234
KEY77235
KEY77232
KEY77301
KEY77239
KEY77280
KEY77279
KEY77269
KEY77270
KEY77267
KEY77268
KEY77265
KEY77266
KEY77263
KEY77264
KEY77272
KEY77273
KEY77295
KEY77294
KEY77276
KEY77292
KEY77275
KEY77298
KEY77297
KEY77296
KEY77281
KEY77300
KEY77238
KEY77271
KEY77233
KEY77215
KEY77214
KEY77213
KEY77219
KEY77218
KEY77217
KEY77216
KEY77211
KEY77210
KEY77191
KEY77190
KEY77212
KEY77173
KEY77187
KEY77186
KEY77185
KEY77184
KEY77202
KEY77197
KEY77222
KEY77223
KEY77220
KEY77221
KEY77226
KEY77227
KEY77224
KEY77225
KEY77228
KEY77229
KEY77181
KEY77180
KEY77183
KEY77182
KEY77177
KEY77176
KEY77179
KEY77178
KEY77189
KEY77188
KEY77192
KEY77193
KEY77194
KEY77195
KEY77196
KEY77206
KEY77198
KEY77199
KEY77200
KEY77201
KEY77162
KEY77161
KEY77160
KEY77159
KEY77166
KEY77165
KEY77164
KEY77163
KEY77168
KEY77167
KEY77174
KEY77175
KEY77172
KEY77170
KEY77169
KEY77171
KEY77209
KEY77230
KEY77203
KEY77204
KEY77207
KEY77205
KEY77208
KEY77101
KEY77099
KEY77100
KEY77097
KEY77098
KEY77095
KEY77096
KEY77093
KEY77094
KEY77102
KEY77107
KEY77113
KEY77134
KEY77125
KEY77121
KEY77129
KEY77133
KEY77124
KEY77136
KEY77149
KEY77148
KEY77151
KEY77150
KEY77091
KEY77090
KEY77138
KEY77092
KEY77141
KEY77140
KEY77122
KEY77123
KEY77120
KEY77118
KEY77119
KEY77116
KEY77117
KEY77126
KEY77127
KEY77155
KEY77154
KEY77153
KEY77152
KEY77089
KEY77158
KEY77157
KEY77156
KEY77147
KEY77146
KEY77112
KEY77145
KEY77114
KEY77115
KEY77108
KEY77109
KEY77110
KEY77111
KEY77105
KEY77106
KEY77139
KEY77144
KEY77130
KEY77132
KEY77131
KEY77128
KEY77143
KEY77142
KEY77137
KEY77135
KEY77103
KEY77104
KEY77068
KEY77069
KEY77070
KEY77071
KEY77072
KEY77073
KEY77074
KEY77075
KEY77076
KEY77084
KEY77085
KEY77082
KEY77083
KEY77087
KEY77088
KEY77086
KEY77080
KEY77081
KEY77034
KEY77033
KEY77032
KEY77031
KEY77030
KEY77029
KEY77028
KEY77027
KEY77041
KEY77040
KEY77056
KEY77057
KEY77058
KEY77059
KEY77052
KEY77053
KEY77054
KEY77055
KEY77064
KEY77065
KEY77078
KEY77044
KEY77042
KEY77039
KEY77046
KEY77043
KEY77047
KEY77036
KEY77066
KEY77067
KEY77061
KEY77050
KEY77062
KEY77063
KEY77060
KEY77051
KEY77079
KEY77048
KEY77038
KEY77037
KEY77049
KEY77035
KEY77077
KEY77045
KEY76970
KEY76968
KEY76969
KEY76973
KEY76974
KEY76971
KEY76972
KEY76966
KEY76967
KEY76987
KEY76988
KEY76989
KEY76990
KEY76983
KEY76984
KEY76985
KEY76965
KEY77001
KEY76980
KEY77007
KEY77009
KEY77008
KEY77004
KEY77003
KEY77006
KEY77005
KEY77015
KEY77014
KEY76977
KEY76978
KEY76975
KEY76976
KEY76981
KEY76982
KEY76979
KEY77002
KEY77026
KEY76986
KEY77019
KEY77018
KEY77017
KEY77016
KEY77023
KEY77022
KEY77021
KEY77020
KEY77025
KEY77024
KEY76991
KEY76992
KEY76993
KEY76994
KEY76995
KEY76996
KEY76997
KEY76998
KEY76999
KEY77000
KEY77011
KEY77010
KEY77013
KEY77012
KEY76949
KEY76948
KEY76947
KEY76953
KEY76952
KEY76951
KEY76950
KEY76945
KEY76944
KEY76918
KEY76917
KEY76896
KEY76894
KEY76914
KEY76913
KEY76912
KEY76911
KEY76930
KEY76924
KEY76956
KEY76957
KEY76954
KEY76955
KEY76960
KEY76961
KEY76958
KEY76959
KEY76962
KEY76963
KEY76908
KEY76907
KEY76910
KEY76909
KEY76904
KEY76903
KEY76906
KEY76905
KEY76916
KEY76915
KEY76919
KEY76920
KEY76921
KEY76922
KEY76923
KEY76897
KEY76925
KEY76926
KEY76927
KEY76928
KEY76885
KEY76884
KEY76883
KEY76882
KEY76889
KEY76888
KEY76887
KEY76886
KEY76891
KEY76890
KEY76899
KEY76901
KEY76895
KEY76934
KEY76892
KEY76893
KEY76943
KEY76940
KEY76931
KEY76932
KEY76938
KEY76933
KEY76902
KEY76941
KEY76939
KEY76964
KEY76942
KEY76929
KEY76900
KEY76898
KEY76935
KEY76936
KEY76937
KEY76946
KEY76871
KEY76872
KEY76873
KEY76874
KEY76875
KEY76876
KEY76877
KEY76878
KEY76879
KEY76815
KEY76816
KEY76813
KEY76814
KEY76819
KEY76820
KEY76817
KEY76818
KEY76809
KEY76810
KEY76828
KEY76827
KEY76826
KEY76825
KEY76850
KEY76823
KEY76844
KEY76821
KEY76836
KEY76835
KEY76859
KEY76860
KEY76861
KEY76862
KEY76855
KEY76856
KEY76857
KEY76858
KEY76867
KEY76868
KEY76822
KEY76841
KEY76824
KEY76846
KEY76854
KEY76852
KEY76866
KEY76839
KEY76830
KEY76829
KEY76869
KEY76870
KEY76806
KEY76807
KEY76865
KEY76804
KEY76863
KEY76864
KEY76853
KEY76845
KEY76832
KEY76831
KEY76834
KEY76811
KEY76842
KEY76812
KEY76803
KEY76833
KEY76840
KEY76808
KEY76848
KEY76802
KEY76881
KEY76880
KEY76837
KEY76851
KEY76838
KEY76805
KEY76849
KEY76847
KEY76843
KEY76782
KEY76780
KEY76781
KEY76785
KEY76786
KEY76783
KEY76784
KEY76787
KEY76788
KEY76768
KEY76769
KEY76770
KEY76771
KEY76764
KEY76765
KEY76766
KEY76767
KEY76776
KEY76777
KEY76761
KEY76760
KEY76763
KEY76762
KEY76757
KEY76756
KEY76759
KEY76758
KEY76754
KEY76753
KEY76796
KEY76797
KEY76794
KEY76795
KEY76800
KEY76801
KEY76798
KEY76799
KEY76792
KEY76793
KEY76733
KEY76732
KEY76731
KEY76730
KEY76737
KEY76736
KEY76735
KEY76734
KEY76725
KEY76724
KEY76772
KEY76773
KEY76774
KEY76775
KEY76722
KEY76779
KEY76778
KEY76740
KEY76723
KEY76729
KEY76747
KEY76752
KEY76738
KEY76790
KEY76727
KEY76726
KEY76746
KEY76728
KEY76755
KEY76751
KEY76742
KEY76750
KEY76789
KEY76748
KEY76744
KEY76739
KEY76791
KEY76741
KEY76743
KEY76745
KEY76749
KEY76690
KEY76692
KEY76691
KEY76687
KEY76686
KEY76689
KEY76688
KEY76685
KEY76684
KEY76714
KEY76713
KEY76716
KEY76715
KEY76721
KEY76677
KEY76720
KEY76719
KEY76652
KEY76651
KEY76641
KEY76642
KEY76643
KEY76644
KEY76645
KEY76646
KEY76647
KEY76648
KEY76649
KEY76650
KEY76667
KEY76666
KEY76665
KEY76664
KEY76671
KEY76670
KEY76669
KEY76668
KEY76673
KEY76672
KEY76695
KEY76696
KEY76693
KEY76694
KEY76699
KEY76700
KEY76697
KEY76698
KEY76701
KEY76702
KEY76710
KEY76709
KEY76712
KEY76711
KEY76706
KEY76705
KEY76708
KEY76707
KEY76718
KEY76717
KEY76637
KEY76638
KEY76639
KEY76640
KEY76633
KEY76634
KEY76635
KEY76636
KEY76631
KEY76632
KEY76663
KEY76662
KEY76661
KEY76660
KEY76659
KEY76658
KEY76657
KEY76656
KEY76655
KEY76654
KEY76682
KEY76683
KEY76680
KEY76681
KEY76678
KEY76679
KEY76676
KEY76653
KEY76674
KEY76675
KEY76704
KEY76703
KEY76536
KEY76538
KEY76537
KEY76540
KEY76539
KEY76542
KEY76541
KEY76535
KEY76534
KEY76582
KEY76581
KEY76584
KEY76583
KEY76607
KEY76566
KEY76588
KEY76587
KEY76543
KEY76624
KEY76554
KEY76555
KEY76556
KEY76557
KEY76558
KEY76559
KEY76560
KEY76561
KEY76562
KEY76563
KEY76630
KEY76629
KEY76628
KEY76627
KEY76626
KEY76625
KEY76610
KEY76623
KEY76622
KEY76621
KEY76605
KEY76606
KEY76603
KEY76604
KEY76601
KEY76602
KEY76599
KEY76600
KEY76608
KEY76609
KEY76578
KEY76577
KEY76580
KEY76579
KEY76574
KEY76573
KEY76576
KEY76575
KEY76586
KEY76585
KEY76550
KEY76551
KEY76552
KEY76553
KEY76546
KEY76547
KEY76548
KEY76549
KEY76544
KEY76545
KEY76616
KEY76615
KEY76614
KEY76613
KEY76620
KEY76619
KEY76618
KEY76617
KEY76612
KEY76611
KEY76591
KEY76592
KEY76589
KEY76590
KEY76595
KEY76596
KEY76593
KEY76594
KEY76597
KEY76598
KEY76564
KEY76565
KEY76568
KEY76567
KEY76570
KEY76569
KEY76572
KEY76571
KEY76511
KEY76512
KEY76513
KEY76508
KEY76509
KEY76510
KEY76506
KEY76507
KEY76454
KEY76455
KEY76452
KEY76453
KEY76450
KEY76451
KEY76448
KEY76449
KEY76456
KEY76457
KEY76527
KEY76526
KEY76525
KEY76524
KEY76531
KEY76530
KEY76529
KEY76528
KEY76533
KEY76532
KEY76496
KEY76497
KEY76498
KEY76499
KEY76500
KEY76501
KEY76502
KEY76503
KEY76504
KEY76505
KEY76491
KEY76490
KEY76493
KEY76492
KEY76487
KEY76486
KEY76489
KEY76488
KEY76495
KEY76494
KEY76468
KEY76469
KEY76466
KEY76467
KEY76472
KEY76473
KEY76470
KEY76471
KEY76474
KEY76475
KEY76447
KEY76446
KEY76445
KEY76444
KEY76443
KEY76442
KEY76441
KEY76440
KEY76439
KEY76438
KEY76520
KEY76521
KEY76522
KEY76523
KEY76516
KEY76517
KEY76518
KEY76519
KEY76514
KEY76515
KEY76477
KEY76476
KEY76479
KEY76478
KEY76481
KEY76480
KEY76483
KEY76482
KEY76485
KEY76484
KEY76464
KEY76465
KEY76462
KEY76463
KEY76460
KEY76461
KEY76458
KEY76459
KEY76414
KEY76412
KEY76413
KEY76417
KEY76418
KEY76415
KEY76416
KEY76419
KEY76420
KEY76400
KEY76401
KEY76402
KEY76403
KEY76396
KEY76397
KEY76398
KEY76399
KEY76347
KEY76353
KEY76393
KEY76392
KEY76395
KEY76394
KEY76389
KEY76388
KEY76391
KEY76390
KEY76387
KEY76386
KEY76370
KEY76354
KEY76368
KEY76369
KEY76374
KEY76375
KEY76372
KEY76373
KEY76366
KEY76367
KEY76433
KEY76432
KEY76431
KEY76430
KEY76437
KEY76436
KEY76435
KEY76434
KEY76429
KEY76428
KEY76404
KEY76405
KEY76406
KEY76407
KEY76408
KEY76409
KEY76410
KEY76411
KEY76421
KEY76422
KEY76377
KEY76376
KEY76379
KEY76378
KEY76381
KEY76380
KEY76383
KEY76382
KEY76385
KEY76384
KEY76363
KEY76364
KEY76361
KEY76362
KEY76359
KEY76360
KEY76357
KEY76358
KEY76355
KEY76356
KEY76371
KEY76352
KEY76351
KEY76350
KEY76349
KEY76348
KEY76365
KEY76346
KEY76345
KEY76344
KEY76424
KEY76425
KEY76426
KEY76427
KEY76423
KEY76310
KEY76312
KEY76311
KEY76307
KEY76306
KEY76309
KEY76308
KEY76305
KEY76304
KEY76293
KEY76292
KEY76295
KEY76294
KEY76289
KEY76288
KEY76291
KEY76290
KEY76301
KEY76300
KEY76271
KEY76272
KEY76273
KEY76274
KEY76267
KEY76268
KEY76269
KEY76270
KEY76265
KEY76266
KEY76241
KEY76240
KEY76239
KEY76238
KEY76245
KEY76244
KEY76243
KEY76242
KEY76237
KEY76236
KEY76327
KEY76328
KEY76325
KEY76326
KEY76331
KEY76332
KEY76329
KEY76330
KEY76323
KEY76324
KEY76297
KEY76296
KEY76299
KEY76298
KEY76277
KEY76287
KEY76303
KEY76302
KEY76286
KEY76285
KEY76275
KEY76276
KEY76333
KEY76278
KEY76279
KEY76280
KEY76281
KEY76282
KEY76283
KEY76284
KEY76254
KEY76253
KEY76252
KEY76251
KEY76250
KEY76249
KEY76248
KEY76247
KEY76246
KEY76342
KEY76343
KEY76340
KEY76341
KEY76338
KEY76339
KEY76336
KEY76337
KEY76334
KEY76335
KEY76320
KEY76319
KEY76322
KEY76321
KEY76316
KEY76315
KEY76318
KEY76317
KEY76314
KEY76313
KEY76263
KEY76264
KEY76261
KEY76262
KEY76259
KEY76260
KEY76257
KEY76258
KEY76255
KEY76256
KEY76163
KEY76164
KEY76159
KEY76196
KEY76161
KEY76162
KEY76165
KEY76166
KEY76194
KEY76195
KEY76192
KEY76193
KEY76190
KEY76191
KEY76188
KEY76189
KEY76186
KEY76187
KEY76226
KEY76225
KEY76224
KEY76223
KEY76156
KEY76155
KEY76220
KEY76219
KEY76180
KEY76233
KEY76141
KEY76142
KEY76143
KEY76144
KEY76137
KEY76138
KEY76139
KEY76140
KEY76149
KEY76150
KEY76174
KEY76173
KEY76176
KEY76175
KEY76170
KEY76169
KEY76172
KEY76171
KEY76182
KEY76181
KEY76211
KEY76212
KEY76209
KEY76210
KEY76215
KEY76216
KEY76213
KEY76214
KEY76217
KEY76218
KEY76230
KEY76229
KEY76228
KEY76160
KEY76234
KEY76235
KEY76232
KEY76231
KEY76222
KEY76221
KEY76145
KEY76146
KEY76147
KEY76148
KEY76135
KEY76136
KEY76151
KEY76152
KEY76198
KEY76204
KEY76178
KEY76177
KEY76185
KEY76179
KEY76227
KEY76205
KEY76184
KEY76183
KEY76158
KEY76157
KEY76203
KEY76154
KEY76201
KEY76202
KEY76199
KEY76200
KEY76197
KEY76167
KEY76207
KEY76208
KEY76206
KEY76168
KEY76153
KEY76034
KEY76032
KEY76033
KEY76030
KEY76031
KEY76028
KEY76029
KEY76035
KEY76036
KEY76084
KEY76085
KEY76086
KEY76087
KEY76088
KEY76089
KEY76090
KEY76091
KEY76076
KEY76077
KEY76049
KEY76048
KEY76051
KEY76050
KEY76053
KEY76052
KEY76055
KEY76054
KEY76057
KEY76056
KEY76026
KEY76027
KEY76024
KEY76025
KEY76022
KEY76023
KEY76020
KEY76021
KEY76018
KEY76019
KEY76111
KEY76110
KEY76109
KEY76108
KEY76107
KEY76106
KEY76105
KEY76104
KEY76114
KEY76113
KEY76080
KEY76081
KEY76082
KEY76083
KEY76016
KEY76102
KEY76078
KEY76079
KEY76017
KEY76058
KEY76073
KEY76072
KEY76075
KEY76074
KEY76069
KEY76068
KEY76071
KEY76070
KEY76067
KEY76066
KEY76042
KEY76043
KEY76040
KEY76041
KEY76046
KEY76047
KEY76044
KEY76045
KEY76038
KEY76039
KEY76122
KEY76121
KEY76120
KEY76119
KEY76126
KEY76125
KEY76124
KEY76123
KEY76130
KEY76129
KEY76094
KEY76095
KEY76096
KEY76097
KEY76098
KEY76099
KEY76100
KEY76101
KEY76059
KEY76103
KEY76128
KEY76127
KEY76117
KEY76115
KEY76132
KEY76131
KEY76134
KEY76133
KEY76093
KEY76092
KEY76062
KEY76063
KEY76112
KEY76061
KEY76060
KEY76118
KEY76064
KEY76065
KEY76037
KEY76116
KEY75919
KEY75918
KEY75917
KEY75923
KEY75922
KEY75921
KEY75920
KEY75925
KEY75924
KEY75995
KEY75994
KEY75993
KEY75992
KEY75971
KEY75946
KEY75989
KEY75988
KEY76003
KEY76002
KEY75930
KEY75931
KEY75928
KEY75929
KEY75934
KEY75935
KEY75932
KEY75933
KEY75926
KEY75927
KEY75955
KEY75954
KEY75957
KEY75956
KEY75951
KEY75950
KEY75953
KEY75952
KEY75949
KEY75948
KEY75960
KEY75961
KEY75962
KEY75963
KEY75964
KEY75965
KEY75966
KEY75967
KEY75958
KEY75959
KEY75999
KEY75998
KEY75997
KEY75996
KEY76005
KEY76004
KEY76001
KEY76000
KEY75991
KEY75990
KEY75915
KEY75916
KEY75913
KEY75914
KEY75911
KEY75912
KEY75909
KEY75910
KEY75907
KEY75908
KEY75937
KEY75936
KEY75939
KEY75938
KEY75941
KEY75940
KEY75943
KEY75942
KEY75945
KEY75944
KEY75984
KEY75985
KEY75986
KEY75987
KEY75980
KEY75981
KEY75982
KEY75983
KEY75978
KEY75979
KEY76015
KEY76014
KEY76013
KEY76012
KEY76011
KEY76010
KEY76009
KEY76008
KEY76007
KEY76006
KEY75972
KEY75973
KEY75974
KEY75975
KEY75968
KEY75969
KEY75970
KEY75947
KEY75976
KEY75977
KEY75854
KEY75853
KEY75858
KEY75857
KEY75856
KEY75855
KEY75852
KEY75851
KEY75850
KEY75849
KEY75848
KEY75847
KEY75846
KEY75845
KEY75844
KEY75843
KEY75842
KEY75841
KEY75821
KEY75822
KEY75819
KEY75820
KEY75825
KEY75884
KEY75823
KEY75824
KEY75813
KEY75887
KEY75801
KEY75800
KEY75803
KEY75802
KEY75805
KEY75828
KEY75807
KEY75806
KEY75793
KEY75792
KEY75903
KEY75904
KEY75905
KEY75906
KEY75899
KEY75900
KEY75901
KEY75902
KEY75897
KEY75898
KEY75877
KEY75876
KEY75875
KEY75874
KEY75881
KEY75880
KEY75879
KEY75878
KEY75869
KEY75868
KEY75817
KEY75818
KEY75815
KEY75816
KEY75888
KEY75814
KEY75811
KEY75812
KEY75883
KEY75826
KEY75797
KEY75796
KEY75799
KEY75798
KEY75827
KEY75810
KEY75795
KEY75794
KEY75882
KEY75804
KEY75889
KEY75890
KEY75891
KEY75892
KEY75893
KEY75894
KEY75895
KEY75896
KEY75885
KEY75886
KEY75873
KEY75872
KEY75871
KEY75870
KEY75809
KEY75808
KEY75867
KEY75866
KEY75840
KEY75839
KEY75831
KEY75832
KEY75833
KEY75834
KEY75835
KEY75836
KEY75837
KEY75838
KEY75829
KEY75830
KEY75865
KEY75864
KEY75863
KEY75862
KEY75861
KEY75860
KEY75859
KEY75709
KEY75708
KEY75711
KEY75710
KEY75713
KEY75712
KEY75715
KEY75714
KEY75740
KEY75739
KEY75742
KEY75741
KEY75736
KEY75735
KEY75738
KEY75737
KEY75733
KEY75732
KEY75780
KEY75781
KEY75782
KEY75783
KEY75730
KEY75734
KEY75778
KEY75779
KEY75772
KEY75775
KEY75670
KEY75669
KEY75668
KEY75667
KEY75666
KEY75665
KEY75664
KEY75663
KEY75678
KEY75677
KEY75706
KEY75707
KEY75704
KEY75705
KEY75702
KEY75770
KEY75700
KEY75701
KEY75698
KEY75699
KEY75744
KEY75743
KEY75746
KEY75745
KEY75748
KEY75747
KEY75750
KEY75749
KEY75752
KEY75751
KEY75784
KEY75785
KEY75786
KEY75787
KEY75788
KEY75789
KEY75790
KEY75791
KEY75776
KEY75777
KEY75674
KEY75673
KEY75672
KEY75671
KEY75703
KEY75697
KEY75676
KEY75675
KEY75690
KEY75661
KEY75720
KEY75721
KEY75718
KEY75719
KEY75724
KEY75725
KEY75722
KEY75723
KEY75726
KEY75727
KEY75758
KEY75757
KEY75760
KEY75759
KEY75754
KEY75753
KEY75756
KEY75755
KEY75766
KEY75765
KEY75651
KEY75655
KEY75773
KEY75731
KEY75774
KEY75692
KEY75769
KEY75771
KEY75767
KEY75768
KEY75660
KEY75652
KEY75716
KEY75662
KEY75693
KEY75691
KEY75696
KEY75695
KEY75729
KEY75728
KEY75686
KEY75687
KEY75688
KEY75689
KEY75682
KEY75683
KEY75684
KEY75685
KEY75680
KEY75681
KEY75679
KEY75654
KEY75653
KEY75717
KEY75659
KEY75658
KEY75657
KEY75656
KEY75650
KEY75649
KEY75763
KEY75764
KEY75761
KEY75762
KEY75694
KEY75555
KEY75556
KEY75557
KEY75550
KEY75551
KEY75552
KEY75553
KEY75560
KEY75561
KEY75601
KEY75602
KEY75599
KEY75600
KEY75597
KEY75598
KEY75595
KEY75596
KEY75593
KEY75594
KEY75630
KEY75629
KEY75628
KEY75627
KEY75634
KEY75633
KEY75632
KEY75631
KEY75637
KEY75636
KEY75518
KEY75519
KEY75520
KEY75521
KEY75514
KEY75515
KEY75516
KEY75517
KEY75526
KEY75527
KEY75563
KEY75562
KEY75565
KEY75564
KEY75567
KEY75566
KEY75569
KEY75568
KEY75571
KEY75570
KEY75605
KEY75606
KEY75603
KEY75604
KEY75609
KEY75610
KEY75607
KEY75608
KEY75611
KEY75612
KEY75646
KEY75645
KEY75644
KEY75643
KEY75642
KEY75641
KEY75640
KEY75639
KEY75648
KEY75647
KEY75522
KEY75523
KEY75524
KEY75525
KEY75501
KEY75507
KEY75528
KEY75529
KEY75613
KEY75614
KEY75539
KEY75538
KEY75541
KEY75540
KEY75535
KEY75534
KEY75537
KEY75536
KEY75547
KEY75546
KEY75578
KEY75579
KEY75577
KEY75575
KEY75576
KEY75573
KEY75574
KEY75580
KEY75581
KEY75549
KEY75548
KEY75616
KEY75615
KEY75545
KEY75544
KEY75543
KEY75542
KEY75508
KEY75592
KEY75500
KEY75531
KEY75502
KEY75503
KEY75504
KEY75505
KEY75506
KEY75559
KEY75496
KEY75497
KEY75622
KEY75621
KEY75624
KEY75623
KEY75618
KEY75617
KEY75620
KEY75619
KEY75626
KEY75625
KEY75588
KEY75589
KEY75586
KEY75587
KEY75584
KEY75585
KEY75582
KEY75583
KEY75590
KEY75591
KEY75533
KEY75638
KEY75499
KEY75635
KEY75532
KEY75498
KEY75572
KEY75554
KEY75530
KEY75558
KEY75510
KEY75511
KEY75512
KEY75513
KEY75509
KEY75451
KEY75450
KEY75449
KEY75455
KEY75454
KEY75453
KEY75452
KEY75457
KEY75456
KEY75357
KEY75356
KEY75355
KEY75354
KEY75353
KEY75352
KEY75351
KEY75350
KEY75360
KEY75359
KEY75472
KEY75473
KEY75470
KEY75471
KEY75476
KEY75477
KEY75474
KEY75475
KEY75478
KEY75479
KEY75427
KEY75426
KEY75429
KEY75428
KEY75431
KEY75430
KEY75433
KEY75432
KEY75435
KEY75434
KEY75419
KEY75420
KEY75421
KEY75422
KEY75415
KEY75416
KEY75417
KEY75418
KEY75424
KEY75425
KEY75376
KEY75375
KEY75374
KEY75373
KEY75380
KEY75379
KEY75378
KEY75377
KEY75383
KEY75382
KEY75348
KEY75349
KEY75346
KEY75347
KEY75344
KEY75345
KEY75342
KEY75343
KEY75340
KEY75341
KEY75467
KEY75466
KEY75469
KEY75468
KEY75463
KEY75462
KEY75465
KEY75464
KEY75460
KEY75459
KEY75388
KEY75389
KEY75390
KEY75391
KEY75392
KEY75393
KEY75394
KEY75395
KEY75396
KEY75397
KEY75370
KEY75369
KEY75368
KEY75367
KEY75366
KEY75365
KEY75364
KEY75363
KEY75362
KEY75361
KEY75437
KEY75438
KEY75439
KEY75440
KEY75441
KEY75442
KEY75443
KEY75444
KEY75445
KEY75446
KEY75487
KEY75486
KEY75485
KEY75484
KEY75483
KEY75482
KEY75481
KEY75480
KEY75495
KEY75494
KEY75337
KEY75399
KEY75386
KEY75387
KEY75384
KEY75385
KEY75412
KEY75411
KEY75371
KEY75372
KEY75401
KEY75400
KEY75403
KEY75402
KEY75461
KEY75458
KEY75447
KEY75398
KEY75448
KEY75407
KEY75408
KEY75409
KEY75410
KEY75358
KEY75404
KEY75405
KEY75406
KEY75339
KEY75413
KEY75414
KEY75491
KEY75490
KEY75489
KEY75488
KEY75423
KEY75381
KEY75493
KEY75492
KEY75338
KEY75436
KEY75335
KEY75336
KEY75334
KEY75333
KEY75332
KEY75331
KEY75330
EHA28086
EHA28087
EHA28088
EHA28089
EHA28090
EHA28091
EHA28092
EHA28093
EHA28094
EHA28095
EHA28096
EHA28097
EHA28098
EHA28099
EHA28100
EHA28101
EHA28102
EHA28103
EHA28104
EHA28105
EHA28106
EHA28107
EHA28108
EHA28109
EHA28110
EHA28111
EHA28112
EHA28113
EHA28114
EHA28115
EHA28116
EHA28117
EHA28118
EHA28119
EHA28120
EHA28121
EHA28122
EHA28123
EHA28124
EHA28125
EHA28126
EHA28127
EHA28128
EHA28129
EHA28130
EHA28131
EHA28132
EHA28133
EHA28134
EHA28135
EHA28136
EHA28137
EHA28138
EHA28139
EHA28140
EHA28141
EHA28142
EHA28143
EHA28144
EHA28145
EHA28146
EHA28147
EHA28148
EHA28149
EHA28150
EHA28151
EHA28152
EHA28153
EHA28154
EHA28155
EHA28156
EHA28157
EHA28158
EHA28159
EHA28160
EHA28161
EHA28162
EHA28163
EHA28164
EHA28165
EHA28166
EHA28167
EHA28168
EHA28169
EHA28170
EHA28171
EHA28172
EHA28173
EHA28174
EHA28175
EHA28176
EHA28177
EHA28178
EHA28179
EHA28180
EHA28181
EHA28182
EHA28183
EHA28184
EHA28185
EHA28186
EHA28187
EHA28188
EHA28189
EHA28190
EHA28191
EHA28192
EHA28193
EHA28194
EHA28195
EHA28196
EHA28197
EHA28198
EHA28199
EHA28200
EHA28201
EHA28202
EHA28203
EHA28204
EHA28205
EHA28206
EHA28207
EHA28208
EHA28209
EHA28210
EHA28211
EHA28212
EHA28213
EHA28214
EHA28215
EHA28216
EHA28217
EHA28218
EHA28219
EHA28220
EHA28221
EHA28222
EHA28223
EHA28224
EHA28225
EHA28226
EHA28227
EHA28228
EHA28229
EHA28230
EHA28231
EHA28232
EHA28233
EHA28234
EHA28235
EHA28236
EHA28237
EHA28238
EHA28239
EHA28240
EHA28241
EHA28242
EHA28243
EHA28244
EHA28245
EHA28246
EHA28247
EHA28248
EHA28249
EHA28250
EHA28251
EHA28252
EHA28253
EHA28254
EHA28255
EHA28256
EHA28257
EHA28258
EHA28259
EHA28260
EHA28261
EHA28262
EHA28263
EHA28264
EHA28265
EHA28266
EHA28267
EHA28268
EHA28269
EHA28270
EHA28271
EHA28272
EHA28273
EHA28274
EHA28275
EHA28276
EHA28277
EHA28278
EHA28279
EHA28280
EHA28281
EHA28282
EHA28283
EHA28284
EHA28285
EHA28286
EHA28287
EHA28288
EHA28289
EHA28290
EHA28291
EHA28292
EHA28293
EHA28294
EHA28295
EHA28296
EHA28297
EHA28298
EHA28299
EHA28300
EHA28301
EHA28302
EHA28303
EHA28304
EHA28305
EHA28306
EHA28307
EHA28308
EHA28309
EHA28310
EHA28311
EHA28312
EHA28313
EHA28314
EHA28315
EHA28316
EHA28317
EHA28318
EHA28319
EHA28320
EHA28321
EHA28322
EHA28323
EHA28324
EHA28325
EHA28326
EHA28327
EHA28328
EHA28329
EHA28330
EHA28331
EHA28332
EHA28333
EHA28334
EHA28335
EHA28336
EHA28337
EHA28338
EHA28339
EHA28340
EHA28341
EHA28342
EHA28343
EHA28344
EHA28345
EHA28346
EHA28347
EHA28348
EHA28349
EHA28350
EHA28351
EHA28352
EHA28353
EHA28354
EHA28355
EHA28356
EHA28357
EHA28358
EHA28359
EHA28360
EHA28361
EHA28362
EHA28363
EHA28364
EHA28365
EHA28366
EHA28367
EHA28368
EHA28369
EHA28370
EHA28371
EHA28372
EHA28373
EHA28374
EHA28375
EHA28376
EHA28377
EHA28378
EHA28379
EHA28380
EHA28381
EHA28382
EHA28383
EHA28384
EHA28385
EHA28386
EHA28387
EHA28388
EHA28389
EHA28390
EHA28391
EHA28392
EHA28393
EHA28394
EHA28395
EHA28396
EHA28397
EHA28398
EHA28399
EHA28400
EHA28401
EHA28402
EHA28403
EHA28404
EHA28405
EHA28406
EHA28407
EHA28408
EHA28409
EHA28410
EHA28411
EHA28412
EHA28413
EHA28414
EHA28415
EHA28416
EHA28417
EHA28418
EHA28419
EHA28420
EHA28421
EHA28422
EHA28423
EHA28424
EHA28425
EHA28426
EHA28427
EHA28428
EHA28429
EHA28430
EHA28431
EHA28432
EHA28433
EHA28434
EHA28435
EHA28436
EHA28437
EHA28438
EHA28439
EHA28440
EHA28441
EHA28442
EHA28443
EHA28444
EHA28445
EHA28446
EHA28447
EHA28448
EHA28449
EHA28450
EHA28451
EHA28452
EHA28453
EHA28454
EHA28455
EHA28456
EHA28457
EHA28458
EHA28459
EHA28460
EHA28461
EHA28462
EHA28463
EHA28464
EHA28465
EHA28466
EHA28467
EHA28468
EHA28469
EHA28470
EHA28471
EHA28472
EHA28473
EHA28474
EHA28475
EHA28476
EHA28477
EHA28478
EHA28479
EHA28480
EHA28481
EHA28482
EHA28483
EHA28484
EHA28485
EHA28486
EHA28487
EHA28488
EHA28489
EHA28490
EHA28491
EHA28492
EHA28493
EHA28494
EHA28495
EHA28496
EHA28497
EHA28498
EHA28499
EHA28500
EHA28501
EHA28502
EHA28503
EHA28504
EHA28505
EHA28506
EHA28507
EHA28508
EHA28509
EHA28510
EHA28511
EHA28512
EHA28513
EHA28514
EHA28515
EHA28516
EHA28517
EHA28518
EHA28519
EHA28520
EHA28521
EHA28522
EHA28523
EHA28524
EHA28525
EHA28526
EHA28527
EHA28528
EHA28529
EHA28530
EHA28531
EHA28532
EHA28533
EHA28534
EHA28535
EHA28536
EHA28537
EHA28538
EHA28539
EHA28540
EHA28541
EHA28542
EHA28543
EHA28544
EHA28545
EHA28546
EHA28547
EHA28548
EHA28549
EHA28550
EHA28551
EHA28552
EHA28553
EHA28554
EHA28555
EHA28556
EHA28557
EHA28558
EHA28559
EHA28560
EHA28561
EHA28562
EHA28563
EHA28564
EHA28565
EHA28566
EHA28567
EHA28568
EHA28569
EHA28570
EHA28571
EHA28572
EHA28573
EHA28574
EHA28575
EHA28576
EHA28577
EHA28578
EHA28579
EHA28580
EHA28581
EHA28582
EHA28583
EHA28584
EHA28585
EHA28586
EHA28587
EHA28588
EHA28590
EHA28589
EHA28591
EHA28592
EHA28593
EHA28594
EHA28595
EHA28596
EHA28597
EHA28598
EHA28599
EHA28600
EHA28601
EHA28602
EHA28603
EHA28604
EHA28605
EHA28606
EHA28607
EHA28608
EHA28609
EHA28610
EHA28611
EHA28612
EHA28613
EHA28614
EHA28615
EHA28616
EHA28617
EHA28618
EHA28619
EHA28620
EHA28621
EHA28622
EHA28623
EHA28624
EHA28625
EHA28626
EHA28627
EHA28628
EHA28629
EHA28630
EHA28631
EHA28632
EHA28633
EHA28634
EHA27517
EHA27518
EHA27519
EHA27520
EHA27521
EHA27522
EHA27523
EHA27524
EHA27525
EHA27526
EHA27527
EHA27528
EHA27529
EHA27530
EHA27531
EHA27532
EHA27533
EHA27534
EHA27535
EHA27536
EHA27537
EHA27538
EHA27539
EHA27540
EHA27541
EHA27542
EHA27543
EHA27544
EHA27545
EHA27546
EHA27547
EHA27548
EHA27549
EHA27550
EHA27551
EHA27552
EHA27553
EHA27554
EHA27555
EHA27556
EHA27557
EHA27558
EHA27559
EHA27560
EHA27561
EHA27562
EHA27563
EHA27564
EHA27565
EHA27566
EHA27567
EHA27568
EHA27569
EHA27570
EHA27571
EHA27572
EHA27573
EHA27574
EHA27575
EHA27576
EHA27577
EHA27578
EHA27579
EHA27580
EHA27581
EHA27582
EHA27583
EHA27584
EHA27585
EHA27586
EHA27587
EHA27588
EHA27589
EHA27590
EHA27591
EHA27592
EHA27593
EHA27594
EHA27595
EHA27596
EHA27597
EHA27598
EHA27599
EHA27600
EHA27601
EHA27602
EHA27603
EHA27604
EHA27605
EHA27606
EHA27607
EHA27608
EHA27609
EHA27610
EHA27611
EHA27612
EHA27613
EHA27614
EHA27615
EHA27616
EHA27617
EHA27618
EHA27619
EHA27620
EHA27621
EHA27622
EHA27623
EHA27624
EHA27625
EHA27626
EHA27627
EHA27628
EHA27629
EHA27630
EHA27631
EHA27632
EHA27633
EHA27634
EHA27635
EHA27636
EHA27637
EHA27638
EHA27639
EHA27640
EHA27641
EHA27642
EHA27643
EHA27644
EHA27645
EHA27646
EHA27647
EHA27648
EHA27649
EHA27650
EHA27651
EHA27652
EHA27653
EHA27654
EHA27655
EHA27656
EHA27657
EHA27658
EHA27659
EHA27660
EHA27661
EHA27662
EHA27663
EHA27664
EHA27665
EHA27666
EHA27667
EHA27668
EHA27669
EHA27670
EHA27671
EHA27672
EHA27673
EHA27674
EHA27675
EHA27676
EHA27677
EHA27678
EHA27679
EHA27680
EHA27681
EHA27682
EHA27683
EHA27684
EHA27685
EHA27686
EHA27687
EHA27688
EHA27689
EHA27690
EHA27691
EHA27692
EHA27693
EHA27694
EHA27695
EHA27696
EHA27697
EHA27698
EHA27699
EHA27700
EHA27701
EHA27702
EHA27703
EHA27704
EHA27705
EHA27706
EHA27707
EHA27708
EHA27709
EHA27710
EHA27711
EHA27712
EHA27713
EHA27714
EHA27715
EHA27716
EHA27717
EHA27718
EHA27719
EHA27720
EHA27721
EHA27722
EHA27723
EHA27724
EHA27725
EHA27726
EHA27727
EHA27728
EHA27729
EHA27730
EHA27731
EHA27732
EHA27733
EHA27734
EHA27735
EHA27736
EHA27737
EHA27738
EHA27739
EHA27740
EHA27741
EHA27742
EHA27743
EHA27744
EHA27745
EHA27746
EHA27747
EHA27748
EHA27749
EHA27750
EHA27751
EHA27752
EHA27753
EHA27754
EHA27755
EHA27756
EHA27757
EHA27758
EHA27759
EHA27760
EHA27761
EHA27762
EHA27763
EHA27764
EHA27765
EHA27766
EHA27767
EHA27768
EHA27769
EHA27770
EHA27771
EHA27772
EHA27773
EHA27774
EHA27775
EHA27776
EHA27777
EHA27778
EHA27779
EHA27780
EHA27781
EHA27782
EHA27783
EHA27784
EHA27785
EHA27786
EHA27787
EHA27788
EHA27789
EHA27790
EHA27791
EHA27792
EHA27793
EHA27794
EHA27795
EHA27796
EHA27797
EHA27798
EHA27799
EHA27800
EHA27801
EHA27802
EHA27803
EHA27804
EHA27805
EHA27806
EHA27807
EHA27808
EHA27809
EHA27810
EHA27811
EHA27812
EHA27813
EHA27814
EHA27815
EHA27816
EHA27817
EHA27818
EHA27819
EHA27820
EHA27821
EHA27822
EHA27823
EHA27824
EHA27825
EHA27826
EHA27827
EHA27828
EHA27829
EHA27830
EHA27831
EHA27832
EHA27833
EHA27834
EHA27835
EHA27836
EHA27837
EHA27838
EHA27839
EHA27840
EHA27841
EHA27842
EHA27843
EHA27844
EHA27845
EHA27846
EHA27847
EHA27848
EHA27849
EHA27850
EHA27851
EHA27852
EHA27853
EHA27854
EHA27855
EHA27856
EHA27857
EHA27858
EHA27859
EHA27860
EHA27861
EHA27862
EHA27863
EHA27864
EHA27865
EHA27866
EHA27867
EHA27868
EHA27869
EHA27870
EHA27871
EHA27872
EHA27873
EHA27874
EHA27875
EHA27876
EHA27877
EHA27878
EHA27879
EHA27880
EHA27881
EHA27882
EHA27883
EHA27884
EHA27885
EHA27886
EHA27887
EHA27888
EHA27889
EHA27890
EHA27891
EHA27892
EHA27893
EHA27894
EHA27895
EHA27896
EHA27897
EHA27898
EHA27899
EHA27900
EHA27901
EHA27902
EHA27903
EHA27904
EHA27905
EHA27906
EHA27907
EHA27908
EHA27909
EHA27910
EHA27911
EHA27912
EHA27913
EHA27914
EHA27915
EHA27916
EHA27917
EHA27918
EHA27919
EHA27920
EHA27921
EHA27922
EHA27923
EHA27924
EHA27925
EHA27926
EHA27927
EHA27928
EHA27929
EHA27930
EHA27931
EHA27932
EHA27933
EHA27934
EHA27935
EHA27936
EHA27937
EHA27938
EHA27939
EHA27940
EHA27941
EHA27942
EHA27943
EHA27944
EHA27945
EHA27946
EHA27947
EHA27948
EHA27949
EHA27950
EHA27951
EHA27952
EHA27953
EHA27954
EHA27955
EHA27956
EHA27957
EHA27958
EHA27959
EHA27960
EHA27961
EHA27962
EHA27963
EHA27964
EHA27965
EHA27966
EHA27967
EHA27968
EHA27969
EHA27970
EHA27971
EHA27972
EHA27973
EHA27974
EHA27975
EHA27976
EHA27977
EHA27978
EHA27979
EHA27980
EHA27981
EHA27982
EHA27983
EHA27984
EHA27985
EHA27986
EHA27987
EHA27988
EHA27989
EHA27990
EHA27991
EHA27992
EHA27993
EHA27994
EHA27995
EHA27996
EHA27997
EHA27998
EHA27999
EHA28000
EHA28001
EHA28002
EHA28003
EHA28004
EHA28005
EHA28006
EHA28007
EHA28008
EHA28009
EHA28010
EHA28011
EHA28012
EHA28013
EHA28014
EHA28015
EHA28016
EHA28017
EHA28018
EHA28019
EHA28020
EHA28021
EHA28022
EHA28023
EHA28024
EHA28025
EHA28026
EHA28027
EHA28028
EHA28029
EHA28030
EHA28031
EHA28032
EHA28033
EHA28034
EHA28035
EHA28036
EHA28037
EHA28038
EHA28039
EHA28040
EHA28041
EHA28042
EHA28043
EHA28044
EHA28045
EHA28046
EHA28047
EHA28048
EHA28049
EHA28050
EHA28051
EHA28052
EHA28053
EHA28054
EHA28055
EHA28056
EHA28057
EHA28058
EHA28059
EHA28060
EHA28061
EHA28062
EHA28063
EHA28064
EHA28065
EHA28066
EHA28067
EHA28068
EHA28069
EHA28070
EHA28071
EHA28072
EHA28073
EHA28074
EHA28075
EHA28076
EHA28077
EHA28078
EHA28079
EHA28080
EHA28081
EHA28082
EHA28083
EHA28084
EHA28085
EHA27221
EHA27222
EHA27223
EHA27224
EHA27225
EHA27226
EHA27227
EHA27228
EHA27229
EHA27230
EHA27231
EHA27232
EHA27233
EHA27234
EHA27235
EHA27236
EHA27237
EHA27238
EHA27239
EHA27240
EHA27241
EHA27242
EHA27243
EHA27244
EHA27245
EHA27246
EHA27247
EHA27248
EHA27249
EHA27250
EHA27251
EHA27252
EHA27253
EHA27254
EHA27255
EHA27256
EHA27257
EHA27258
EHA27259
EHA27260
EHA27261
EHA27262
EHA27263
EHA27264
EHA27265
EHA27266
EHA27267
EHA27268
EHA27269
EHA27270
EHA27271
EHA27272
EHA27273
EHA27274
EHA27275
EHA27276
EHA27277
EHA27278
EHA27279
EHA27280
EHA27281
EHA27282
EHA27283
EHA27284
EHA27285
EHA27286
EHA27287
EHA27288
EHA27289
EHA27290
EHA27291
EHA27292
EHA27293
EHA27294
EHA27295
EHA27296
EHA27297
EHA27298
EHA27299
EHA27300
EHA27301
EHA27302
EHA27303
EHA27304
EHA27305
EHA27306
EHA27307
EHA27308
EHA27309
EHA27310
EHA27311
EHA27312
EHA27313
EHA27314
EHA27315
EHA27316
EHA27317
EHA27318
EHA27319
EHA27320
EHA27321
EHA27322
EHA27323
EHA27324
EHA27325
EHA27326
EHA27327
EHA27328
EHA27329
EHA27330
EHA27331
EHA27332
EHA27333
EHA27334
EHA27335
EHA27336
EHA27337
EHA27338
EHA27339
EHA27340
EHA27341
EHA27342
EHA27343
EHA27344
EHA27345
EHA27346
EHA27347
EHA27348
EHA27349
EHA27350
EHA27351
EHA27352
EHA27353
EHA27354
EHA27355
EHA27356
EHA27357
EHA27358
EHA27359
EHA27360
EHA27361
EHA27362
EHA27363
EHA27364
EHA27365
EHA27366
EHA27367
EHA27368
EHA27369
EHA27370
EHA27371
EHA27372
EHA27373
EHA27374
EHA27375
EHA27376
EHA27377
EHA27378
EHA27379
EHA27380
EHA27381
EHA27382
EHA27383
EHA27384
EHA27385
EHA27386
EHA27387
EHA27388
EHA27389
EHA27390
EHA27391
EHA27392
EHA27393
EHA27394
EHA27395
EHA27396
EHA27397
EHA27398
EHA27399
EHA27400
EHA27401
EHA27402
EHA27403
EHA27404
EHA27405
EHA27406
EHA27407
EHA27408
EHA27409
EHA27410
EHA27411
EHA27412
EHA27413
EHA27414
EHA27415
EHA27416
EHA27417
EHA27418
EHA27419
EHA27420
EHA27421
EHA27422
EHA27423
EHA27424
EHA27425
EHA27426
EHA27427
EHA27428
EHA27429
EHA27430
EHA27431
EHA27432
EHA27433
EHA27434
EHA27435
EHA27436
EHA27437
EHA27438
EHA27439
EHA27440
EHA27441
EHA27442
EHA27443
EHA27444
EHA27445
EHA27446
EHA27447
EHA27448
EHA27449
EHA27450
EHA27451
EHA27452
EHA27453
EHA27454
EHA27455
EHA27456
EHA27457
EHA27458
EHA27459
EHA27460
EHA27461
EHA27462
EHA27463
EHA27464
EHA27465
EHA27466
EHA27467
EHA27468
EHA27469
EHA27470
EHA27471
EHA27472
EHA27473
EHA27474
EHA27475
EHA27476
EHA27477
EHA27478
EHA27479
EHA27480
EHA27481
EHA27482
EHA27483
EHA27484
EHA27485
EHA27486
EHA27487
EHA27488
EHA27489
EHA27490
EHA27491
EHA27492
EHA27493
EHA27494
EHA27495
EHA27496
EHA27497
EHA27498
EHA27499
EHA27500
EHA27501
EHA27502
EHA27503
EHA27504
EHA27505
EHA27506
EHA27507
EHA27508
EHA27509
EHA27510
EHA27511
EHA27512
EHA27513
EHA27514
EHA27515
EHA27516
EHA26006
EHA26007
EHA26008
EHA26009
EHA26010
EHA26011
EHA26012
EHA26013
EHA26014
EHA26015
EHA26016
EHA26017
EHA26018
EHA26019
EHA26020
EHA26021
EHA26022
EHA26023
EHA26024
EHA26025
EHA26026
EHA26027
EHA26028
EHA26029
EHA26030
EHA26031
EHA26032
EHA26033
EHA26034
EHA26035
EHA26036
EHA26037
EHA26038
EHA26039
EHA26040
EHA26041
EHA26042
EHA26043
EHA26044
EHA26045
EHA26046
EHA26047
EHA26048
EHA26049
EHA26050
EHA26051
EHA26052
EHA26053
EHA26054
EHA26055
EHA26056
EHA26057
EHA26058
EHA26059
EHA26060
EHA26061
EHA26062
EHA26063
EHA26064
EHA26065
EHA26066
EHA26067
EHA26068
EHA26069
EHA26070
EHA26071
EHA26072
EHA26073
EHA26074
EHA26075
EHA26076
EHA26077
EHA26078
EHA26079
EHA26080
EHA26081
EHA26082
EHA26083
EHA26084
EHA26085
EHA26086
EHA26087
EHA26088
EHA26089
EHA26090
EHA26091
EHA26092
EHA26093
EHA26094
EHA26095
EHA26096
EHA26097
EHA26098
EHA26099
EHA26100
EHA26101
EHA26102
EHA26103
EHA26104
EHA26105
EHA26106
EHA26107
EHA26108
EHA26109
EHA26110
EHA26111
EHA26112
EHA26113
EHA26114
EHA26115
EHA26116
EHA26117
EHA26118
EHA26119
EHA26120
EHA26121
EHA26122
EHA26123
EHA26124
EHA26125
EHA26126
EHA26127
EHA26128
EHA26129
EHA26130
EHA26131
EHA26132
EHA26133
EHA26134
EHA26135
EHA26136
EHA26137
EHA26138
EHA26139
EHA26140
EHA26141
EHA26142
EHA26143
EHA26144
EHA26145
EHA26146
EHA26147
EHA26148
EHA26149
EHA26150
EHA26151
EHA26152
EHA26153
EHA26154
EHA26155
EHA26156
EHA26157
EHA26158
EHA26159
EHA26160
EHA26161
EHA26162
EHA26163
EHA26164
EHA26165
EHA26166
EHA26167
EHA26168
EHA26169
EHA26170
EHA26171
EHA26172
EHA26173
EHA26174
EHA26175
EHA26176
EHA26177
EHA26178
EHA26179
EHA26180
EHA26181
EHA26182
EHA26183
EHA26184
EHA26185
EHA26186
EHA26187
EHA26188
EHA26189
EHA26190
EHA26191
EHA26192
EHA26193
EHA26194
EHA26195
EHA26196
EHA26197
EHA26198
EHA26199
EHA26200
EHA26201
EHA26202
EHA26203
EHA26204
EHA26205
EHA26206
EHA26207
EHA26208
EHA26209
EHA26210
EHA26211
EHA26212
EHA26213
EHA26214
EHA26215
EHA26216
EHA26217
EHA26218
EHA26219
EHA26220
EHA26221
EHA26222
EHA26223
EHA26224
EHA26225
EHA26226
EHA26227
EHA26228
EHA26229
EHA26230
EHA26231
EHA26232
EHA26233
EHA26234
EHA26235
EHA26236
EHA26237
EHA26238
EHA26239
EHA26240
EHA26241
EHA26242
EHA26243
EHA26244
EHA26245
EHA26246
EHA26247
EHA26248
EHA26249
EHA26250
EHA26251
EHA26252
EHA26253
EHA26254
EHA26255
EHA26256
EHA26257
EHA26258
EHA26259
EHA26260
EHA26261
EHA26262
EHA26263
EHA26264
EHA26265
EHA26266
EHA26267
EHA26268
EHA26269
EHA26270
EHA26271
EHA26272
EHA26273
EHA26274
EHA26275
EHA26276
EHA26277
EHA26278
EHA26279
EHA26280
EHA26281
EHA26282
EHA26283
EHA26284
EHA26285
EHA26286
EHA26287
EHA26288
EHA26289
EHA26290
EHA26291
EHA26292
EHA26293
EHA26294
EHA26295
EHA26296
EHA26297
EHA26298
EHA26299
EHA26300
EHA26301
EHA26302
EHA26303
EHA26304
EHA26305
EHA26306
EHA26307
EHA26308
EHA26309
EHA26310
EHA26311
EHA26312
EHA26313
EHA26314
EHA26315
EHA26316
EHA26317
EHA26318
EHA26319
EHA26320
EHA26321
EHA26322
EHA26323
EHA26324
EHA26325
EHA26326
EHA26327
EHA26328
EHA26329
EHA26330
EHA26331
EHA26332
EHA26333
EHA26334
EHA26335
EHA26336
EHA26337
EHA26338
EHA26339
EHA26340
EHA26341
EHA26342
EHA26343
EHA26344
EHA26345
EHA26346
EHA26347
EHA26348
EHA26349
EHA26350
EHA26351
EHA26352
EHA26353
EHA26354
EHA26355
EHA26356
EHA26357
EHA26358
EHA26359
EHA26360
EHA26361
EHA26362
EHA26363
EHA26364
EHA26365
EHA26366
EHA26367
EHA26368
EHA26369
EHA26370
EHA26371
EHA26372
EHA26373
EHA26374
EHA26375
EHA26376
EHA26377
EHA26378
EHA26379
EHA26380
EHA26381
EHA26382
EHA26383
EHA26384
EHA26385
EHA26386
EHA26387
EHA26388
EHA26389
EHA26390
EHA26391
EHA26392
EHA26393
EHA26394
EHA26395
EHA26396
EHA26397
EHA26398
EHA26399
EHA26400
EHA26401
EHA26402
EHA26403
EHA26404
EHA26405
EHA26406
EHA26407
EHA26408
EHA26409
EHA26410
EHA26411
EHA26412
EHA26413
EHA26414
EHA26415
EHA26416
EHA26417
EHA26418
EHA26419
EHA26420
EHA26421
EHA26422
EHA26423
EHA26424
EHA26425
EHA26426
EHA26427
EHA26428
EHA26429
EHA26430
EHA26431
EHA26432
EHA26433
EHA26434
EHA26435
EHA26436
EHA26437
EHA26438
EHA26439
EHA26440
EHA26441
EHA26442
EHA26443
EHA26444
EHA26445
EHA26446
EHA26447
EHA26448
EHA26449
EHA26450
EHA26451
EHA26452
EHA26453
EHA26454
EHA26455
EHA26456
EHA26457
EHA26458
EHA26459
EHA26460
EHA26461
EHA26462
EHA26463
EHA26464
EHA26465
EHA26466
EHA26467
EHA26468
EHA26469
EHA26470
EHA26471
EHA26472
EHA26473
EHA26474
EHA26475
EHA26476
EHA26477
EHA26478
EHA26479
EHA26480
EHA26481
EHA26482
EHA26483
EHA26484
EHA26485
EHA26486
EHA26487
EHA26488
EHA26489
EHA26490
EHA26491
EHA26492
EHA26493
EHA26494
EHA26495
EHA26496
EHA26497
EHA26498
EHA26499
EHA26500
EHA26501
EHA26502
EHA26503
EHA26504
EHA26505
EHA26506
EHA26507
EHA26508
EHA26509
EHA26510
EHA26511
EHA26512
EHA26513
EHA26514
EHA26515
EHA26516
EHA26517
EHA26518
EHA26519
EHA26520
EHA26521
EHA26522
EHA26523
EHA26524
EHA26525
EHA26526
EHA26527
EHA26528
EHA26529
EHA26530
EHA26531
EHA26532
EHA26533
EHA26534
EHA26535
EHA26536
EHA26537
EHA26538
EHA26539
EHA26540
EHA26541
EHA26542
EHA26543
EHA26544
EHA26545
EHA26546
EHA26547
EHA26548
EHA26549
EHA26550
EHA26551
EHA26552
EHA26553
EHA26554
EHA26555
EHA26556
EHA26557
EHA26558
EHA26559
EHA26560
EHA26561
EHA26562
EHA26563
EHA26564
EHA26565
EHA26566
EHA26567
EHA26568
EHA26569
EHA26570
EHA26571
EHA26572
EHA26573
EHA26574
EHA26575
EHA26576
EHA26577
EHA26578
EHA26579
EHA26580
EHA26581
EHA26582
EHA26583
EHA26584
EHA26585
EHA26586
EHA26587
EHA26588
EHA26589
EHA26590
EHA26591
EHA26592
EHA26593
EHA26594
EHA26595
EHA26596
EHA26597
EHA26598
EHA26599
EHA26600
EHA26601
EHA26602
EHA26603
EHA26604
EHA26605
EHA26606
EHA26607
EHA26608
EHA26609
EHA26610
EHA26611
EHA26612
EHA26613
EHA26614
EHA26615
EHA26616
EHA26617
EHA26618
EHA26619
EHA26620
EHA26621
EHA26622
EHA26623
EHA26624
EHA26625
EHA26626
EHA26627
EHA26628
EHA26629
EHA26630
EHA26631
EHA26632
EHA26633
EHA26634
EHA26635
EHA26636
EHA26637
EHA26638
EHA26639
EHA26640
EHA26641
EHA26642
EHA26643
EHA26644
EHA26645
EHA26646
EHA26647
EHA26648
EHA26649
EHA26650
EHA26651
EHA26652
EHA26653
EHA26654
EHA26655
EHA26656
EHA26657
EHA26658
EHA26659
EHA26660
EHA26661
EHA26662
EHA26663
EHA26664
EHA26665
EHA26666
EHA26667
EHA26668
EHA26669
EHA26670
EHA26671
EHA26672
EHA26673
EHA26674
EHA26675
EHA26676
EHA26677
EHA26678
EHA26679
EHA26680
EHA26681
EHA26682
EHA26683
EHA26684
EHA26685
EHA26686
EHA26687
EHA26688
EHA26689
EHA26690
EHA26691
EHA26692
EHA26693
EHA26694
EHA26695
EHA26696
EHA26697
EHA26698
EHA26699
EHA26700
EHA26701
EHA26702
EHA26703
EHA26704
EHA26705
EHA26706
EHA26707
EHA26708
EHA26709
EHA26710
EHA26711
EHA26712
EHA26713
EHA26714
EHA26715
EHA26716
EHA26717
EHA26718
EHA26719
EHA26720
EHA26721
EHA26722
EHA26723
EHA26724
EHA26725
EHA26726
EHA26727
EHA26728
EHA26729
EHA26730
EHA26731
EHA26732
EHA26733
EHA26734
EHA26735
EHA26736
EHA26737
EHA26738
EHA26739
EHA26740
EHA26741
EHA26742
EHA26743
EHA26744
EHA26745
EHA26746
EHA26747
EHA26748
EHA26749
EHA26750
EHA26751
EHA26752
EHA26753
EHA26754
EHA26755
EHA26756
EHA26757
EHA26758
EHA26759
EHA26760
EHA26761
EHA26762
EHA26763
EHA26764
EHA26765
EHA26766
EHA26767
EHA26768
EHA26769
EHA26770
EHA26771
EHA26772
EHA26773
EHA26774
EHA26775
EHA26776
EHA26777
EHA26778
EHA26779
EHA26780
EHA26781
EHA26782
EHA26783
EHA26784
EHA26785
EHA26786
EHA26787
EHA26788
EHA26789
EHA26790
EHA26791
EHA26792
EHA26793
EHA26794
EHA26795
EHA26796
EHA26797
EHA26798
EHA26799
EHA26800
EHA26801
EHA26802
EHA26803
EHA26804
EHA26805
EHA26806
EHA26807
EHA26808
EHA26809
EHA26810
EHA26811
EHA26812
EHA26813
EHA26814
EHA26815
EHA26816
EHA26817
EHA26818
EHA26819
EHA26820
EHA26821
EHA26822
EHA26823
EHA26824
EHA26825
EHA26826
EHA26827
EHA26828
EHA26829
EHA26830
EHA26831
EHA26832
EHA26833
EHA26834
EHA26835
EHA26836
EHA26837
EHA26838
EHA26839
EHA26840
EHA26841
EHA26842
EHA26843
EHA26844
EHA26845
EHA26846
EHA26847
EHA26848
EHA26849
EHA26850
EHA26851
EHA26852
EHA26853
EHA26854
EHA26855
EHA26856
EHA26857
EHA26858
EHA26859
EHA26860
EHA26861
EHA26862
EHA26863
EHA26864
EHA26865
EHA26866
EHA26867
EHA26868
EHA26869
EHA26870
EHA26871
EHA26872
EHA26873
EHA26874
EHA26875
EHA26876
EHA26877
EHA26878
EHA26879
EHA26880
EHA26881
EHA26882
EHA26883
EHA26884
EHA26885
EHA26886
EHA26887
EHA26888
EHA26889
EHA26890
EHA26891
EHA26892
EHA26893
EHA26894
EHA26895
EHA26896
EHA26897
EHA26898
EHA26899
EHA26900
EHA26901
EHA26902
EHA26903
EHA26904
EHA26905
EHA26906
EHA26907
EHA26908
EHA26909
EHA26910
EHA26911
EHA26912
EHA26913
EHA26914
EHA26915
EHA26916
EHA26917
EHA26918
EHA26919
EHA26920
EHA26921
EHA26922
EHA26923
EHA26924
EHA26925
EHA26926
EHA26927
EHA26928
EHA26929
EHA26930
EHA26931
EHA26932
EHA26933
EHA26934
EHA26935
EHA26936
EHA26937
EHA26938
EHA26939
EHA26940
EHA26941
EHA26942
EHA26943
EHA26944
EHA26945
EHA26946
EHA26947
EHA26948
EHA26949
EHA26950
EHA26951
EHA26952
EHA26953
EHA26954
EHA26955
EHA26956
EHA26957
EHA26958
EHA26959
EHA26960
EHA26961
EHA26962
EHA26963
EHA26964
EHA26965
EHA26966
EHA26967
EHA26968
EHA26969
EHA26970
EHA26971
EHA26972
EHA26973
EHA26974
EHA26975
EHA26976
EHA26977
EHA26978
EHA26979
EHA26980
EHA26981
EHA26982
EHA26983
EHA26984
EHA26985
EHA26986
EHA26987
EHA26988
EHA26989
EHA26990
EHA26991
EHA26992
EHA26993
EHA26994
EHA26995
EHA26996
EHA26997
EHA26998
EHA26999
EHA27000
EHA27001
EHA27002
EHA27003
EHA27004
EHA27005
EHA27006
EHA27007
EHA27008
EHA27009
EHA27010
EHA27011
EHA27012
EHA27013
EHA27014
EHA27015
EHA27016
EHA27017
EHA27018
EHA27019
EHA27020
EHA27021
EHA27022
EHA27023
EHA27024
EHA27025
EHA27026
EHA27027
EHA27028
EHA27029
EHA27030
EHA27031
EHA27032
EHA27033
EHA27034
EHA27035
EHA27036
EHA27037
EHA27038
EHA27039
EHA27040
EHA27041
EHA27042
EHA27043
EHA27044
EHA27045
EHA27046
EHA27047
EHA27048
EHA27049
EHA27050
EHA27051
EHA27052
EHA27053
EHA27054
EHA27055
EHA27056
EHA27057
EHA27058
EHA27059
EHA27060
EHA27061
EHA27062
EHA27063
EHA27064
EHA27065
EHA27066
EHA27067
EHA27068
EHA27069
EHA27070
EHA27071
EHA27072
EHA27073
EHA27074
EHA27075
EHA27076
EHA27077
EHA27078
EHA27079
EHA27080
EHA27081
EHA27082
EHA27083
EHA27084
EHA27085
EHA27086
EHA27087
EHA27088
EHA27089
EHA27090
EHA27091
EHA27092
EHA27093
EHA27094
EHA27095
EHA27096
EHA27097
EHA27098
EHA27099
EHA27100
EHA27101
EHA27102
EHA27103
EHA27104
EHA27105
EHA27106
EHA27107
EHA27108
EHA27109
EHA27110
EHA27111
EHA27112
EHA27113
EHA27114
EHA27115
EHA27116
EHA27117
EHA27118
EHA27119
EHA27120
EHA27121
EHA27122
EHA27123
EHA27124
EHA27125
EHA27126
EHA27127
EHA27128
EHA27129
EHA27130
EHA27131
EHA27132
EHA27133
EHA27134
EHA27135
EHA27136
EHA27137
EHA27138
EHA27139
EHA27140
EHA27141
EHA27142
EHA27143
EHA27144
EHA27145
EHA27146
EHA27147
EHA27148
EHA27149
EHA27150
EHA27151
EHA27152
EHA27153
EHA27154
EHA27155
EHA27156
EHA27157
EHA27158
EHA27159
EHA27160
EHA27161
EHA27162
EHA27163
EHA27164
EHA27165
EHA27166
EHA27167
EHA27168
EHA27169
EHA27170
EHA27171
EHA27172
EHA27173
EHA27174
EHA27175
EHA27176
EHA27177
EHA27178
EHA27179
EHA27180
EHA27181
EHA27182
EHA27183
EHA27184
EHA27185
EHA27186
EHA27187
EHA27188
EHA27189
EHA27190
EHA27191
EHA27192
EHA27193
EHA27194
EHA27195
EHA27196
EHA27197
EHA27198
EHA27199
EHA27200
EHA27201
EHA27202
EHA27203
EHA27204
EHA27205
EHA27206
EHA27207
EHA27208
EHA27209
EHA27210
EHA27211
EHA27212
EHA27213
EHA27214
EHA27215
EHA27216
EHA27217
EHA27218
EHA27219
EHA27220
EHA17685
EHA17686
EHA17687
EHA25611
EHA25612
EHA25613
EHA25614
EHA25615
EHA25616
EHA25617
EHA25618
EHA25619
EHA25620
EHA25621
EHA25622
EHA25623
EHA25624
EHA25625
EHA25626
EHA25627
EHA25628
EHA25629
EHA25630
EHA25631
EHA25632
EHA25633
EHA25634
EHA25635
EHA25636
EHA25637
EHA25638
EHA25639
EHA25640
EHA25641
EHA25642
EHA25643
EHA25644
EHA25645
EHA25646
EHA25647
EHA25648
EHA25649
EHA25650
EHA25651
EHA25652
EHA25653
EHA25654
EHA25655
EHA25656
EHA25657
EHA25658
EHA25659
EHA25660
EHA25661
EHA25662
EHA25663
EHA25664
EHA25665
EHA25666
EHA25667
EHA25668
EHA25669
EHA25670
EHA25671
EHA25672
EHA25673
EHA25674
EHA25675
EHA25676
EHA25677
EHA25678
EHA25679
EHA25680
EHA25681
EHA25682
EHA25683
EHA25684
EHA25685
EHA25686
EHA25687
EHA25688
EHA25689
EHA25690
EHA25691
EHA25692
EHA25693
EHA25694
EHA25695
EHA25696
EHA25697
EHA25698
EHA25699
EHA25700
EHA25701
EHA25702
EHA25703
EHA25704
EHA25705
EHA25706
EHA25707
EHA25708
EHA25709
EHA25710
EHA25711
EHA25712
EHA25713
EHA25714
EHA25715
EHA25716
EHA25717
EHA25718
EHA25719
EHA25720
EHA25721
EHA25722
EHA25723
EHA25724
EHA25725
EHA25726
EHA25727
EHA25728
EHA25729
EHA25730
EHA25731
EHA25732
EHA25733
EHA25734
EHA25735
EHA25736
EHA25737
EHA25738
EHA25739
EHA25740
EHA25741
EHA25742
EHA25743
EHA25744
EHA25745
EHA25746
EHA25747
EHA25748
EHA25749
EHA25750
EHA25751
EHA25752
EHA25753
EHA25754
EHA25755
EHA25756
EHA25757
EHA25758
EHA25759
EHA25760
EHA25761
EHA25762
EHA25763
EHA25764
EHA25765
EHA25766
EHA25767
EHA25768
EHA25769
EHA25770
EHA25771
EHA25772
EHA25773
EHA25774
EHA25775
EHA25776
EHA25777
EHA25778
EHA25779
EHA25780
EHA25781
EHA25782
EHA25783
EHA25784
EHA25785
EHA25786
EHA25787
EHA25788
EHA25789
EHA25790
EHA25791
EHA25792
EHA25793
EHA25794
EHA25795
EHA25796
EHA25797
EHA25798
EHA25799
EHA25800
EHA25801
EHA25802
EHA25803
EHA25804
EHA25805
EHA25806
EHA25807
EHA25808
EHA25809
EHA25810
EHA25811
EHA25812
EHA25813
EHA25814
EHA25815
EHA25816
EHA25817
EHA25818
EHA25819
EHA25820
EHA25821
EHA25822
EHA25823
EHA25824
EHA25825
EHA25826
EHA25827
EHA25828
EHA25829
EHA25830
EHA25831
EHA25832
EHA25833
EHA25834
EHA25835
EHA25836
EHA25837
EHA25838
EHA25839
EHA25840
EHA25841
EHA25842
EHA25843
EHA25844
EHA25845
EHA25846
EHA25847
EHA25848
EHA25849
EHA25850
EHA25851
EHA25852
EHA25853
EHA25854
EHA25855
EHA25856
EHA25857
EHA25858
EHA25859
EHA25860
EHA25861
EHA25862
EHA25863
EHA25864
EHA25865
EHA25866
EHA25867
EHA25868
EHA25869
EHA25870
EHA25871
EHA25872
EHA25873
EHA25874
EHA25875
EHA25876
EHA25877
EHA25878
EHA25879
EHA25880
EHA25881
EHA25882
EHA25883
EHA25884
EHA25885
EHA25886
EHA25887
EHA25888
EHA25889
EHA25890
EHA25891
EHA25892
EHA25893
EHA25894
EHA25895
EHA25896
EHA25897
EHA25898
EHA25899
EHA25900
EHA25901
EHA25902
EHA25903
EHA25904
EHA25905
EHA25906
EHA25907
EHA25908
EHA25909
EHA25910
EHA25911
EHA25912
EHA25913
EHA25914
EHA25915
EHA25916
EHA25917
EHA25918
EHA25919
EHA25920
EHA25921
EHA25922
EHA25923
EHA25924
EHA25925
EHA25926
EHA25927
EHA25928
EHA25929
EHA25930
EHA25931
EHA25932
EHA25933
EHA25934
EHA25935
EHA25936
EHA25937
EHA25938
EHA25939
EHA25940
EHA25941
EHA25942
EHA25943
EHA25944
EHA25945
EHA25946
EHA25947
EHA25948
EHA25949
EHA25950
EHA25951
EHA25952
EHA25953
EHA25954
EHA25955
EHA25956
EHA25957
EHA25958
EHA25959
EHA25960
EHA25961
EHA25962
EHA25963
EHA25964
EHA25965
EHA25966
EHA25967
EHA25968
EHA25969
EHA25970
EHA25971
EHA25972
EHA25973
EHA25974
EHA25975
EHA25976
EHA25977
EHA25978
EHA25979
EHA25980
EHA25981
EHA25982
EHA25983
EHA25984
EHA25985
EHA25986
EHA25987
EHA25988
EHA25989
EHA25990
EHA25991
EHA25992
EHA25993
EHA25994
EHA25995
EHA25996
EHA25997
EHA25998
EHA25999
EHA26000
EHA26001
EHA26002
EHA26003
EHA26004
EHA26005
EHA25081
EHA25082
EHA25083
EHA25084
EHA25085
EHA25086
EHA25087
EHA25088
EHA25089
EHA25090
EHA25091
EHA25092
EHA25093
EHA25094
EHA25095
EHA25096
EHA25097
EHA25098
EHA25099
EHA25100
EHA25101
EHA25102
EHA25103
EHA25104
EHA25105
EHA25106
EHA25107
EHA25108
EHA25109
EHA25110
EHA25111
EHA25112
EHA25113
EHA25114
EHA25115
EHA25116
EHA25117
EHA25118
EHA25119
EHA25120
EHA25121
EHA25122
EHA25123
EHA25124
EHA25125
EHA25126
EHA25127
EHA25128
EHA25129
EHA25130
EHA25131
EHA25132
EHA25133
EHA25134
EHA25135
EHA25136
EHA25137
EHA25138
EHA25139
EHA25140
EHA25141
EHA25142
EHA25143
EHA25144
EHA25145
EHA25146
EHA25147
EHA25148
EHA25149
EHA25150
EHA25151
EHA25152
EHA25153
EHA25154
EHA25155
EHA25156
EHA25157
EHA25158
EHA25159
EHA25160
EHA25161
EHA25162
EHA25163
EHA25164
EHA25165
EHA25166
EHA25167
EHA25168
EHA25169
EHA25170
EHA25171
EHA25172
EHA25173
EHA25174
EHA25175
EHA25176
EHA25177
EHA25178
EHA25179
EHA25180
EHA25181
EHA25182
EHA25183
EHA25184
EHA25185
EHA25186
EHA25187
EHA25188
EHA25189
EHA25190
EHA25191
EHA25192
EHA25193
EHA25194
EHA25195
EHA25196
EHA25197
EHA25198
EHA25199
EHA25200
EHA25201
EHA25202
EHA25203
EHA25204
EHA25205
EHA25206
EHA25207
EHA25208
EHA25209
EHA25210
EHA25211
EHA25212
EHA25213
EHA25214
EHA25215
EHA25216
EHA25217
EHA25218
EHA25219
EHA25220
EHA25221
EHA25222
EHA25223
EHA25224
EHA25225
EHA25226
EHA25227
EHA25228
EHA25229
EHA25230
EHA25231
EHA25232
EHA25233
EHA25234
EHA25235
EHA25236
EHA25237
EHA25238
EHA25239
EHA25240
EHA25241
EHA25242
EHA25243
EHA25244
EHA25245
EHA25246
EHA25247
EHA25248
EHA25249
EHA25250
EHA25251
EHA25252
EHA25253
EHA25254
EHA25255
EHA25256
EHA25257
EHA25258
EHA25259
EHA25260
EHA25261
EHA25262
EHA25263
EHA25264
EHA25265
EHA25266
EHA25267
EHA25268
EHA25269
EHA25270
EHA25271
EHA25272
EHA25273
EHA25274
EHA25275
EHA25276
EHA25277
EHA25278
EHA25279
EHA25280
EHA25281
EHA25282
EHA25283
EHA25284
EHA25285
EHA25286
EHA25287
EHA25288
EHA25289
EHA25290
EHA25291
EHA25292
EHA25293
EHA25294
EHA25295
EHA25296
EHA25297
EHA25298
EHA25299
EHA25300
EHA25301
EHA25302
EHA25303
EHA25304
EHA25305
EHA25306
EHA25307
EHA25308
EHA25309
EHA25310
EHA25311
EHA25312
EHA25313
EHA25314
EHA25315
EHA25316
EHA25317
EHA25318
EHA25319
EHA25320
EHA25321
EHA25322
EHA25323
EHA25324
EHA25325
EHA25326
EHA25327
EHA25328
EHA25329
EHA25330
EHA25331
EHA25332
EHA25333
EHA25334
EHA25335
EHA25336
EHA25337
EHA25338
EHA25339
EHA25340
EHA25341
EHA25342
EHA25343
EHA25344
EHA25345
EHA25346
EHA25347
EHA25348
EHA25349
EHA25350
EHA25351
EHA25352
EHA25353
EHA25354
EHA25355
EHA25356
EHA25357
EHA25358
EHA25359
EHA25360
EHA25361
EHA25362
EHA25363
EHA25364
EHA25365
EHA25366
EHA25367
EHA25368
EHA25369
EHA25370
EHA25371
EHA25372
EHA25373
EHA25374
EHA25375
EHA25376
EHA25377
EHA25378
EHA25379
EHA25380
EHA25381
EHA25382
EHA25383
EHA25384
EHA25385
EHA25386
EHA25387
EHA25388
EHA25389
EHA25390
EHA25391
EHA25392
EHA25393
EHA25394
EHA25395
EHA25396
EHA25397
EHA25398
EHA25399
EHA25400
EHA25401
EHA25402
EHA25403
EHA25404
EHA25405
EHA25406
EHA25407
EHA25408
EHA25409
EHA25410
EHA25411
EHA25412
EHA25413
EHA25414
EHA25415
EHA25416
EHA25417
EHA25418
EHA25419
EHA25420
EHA25421
EHA25422
EHA25423
EHA25424
EHA25425
EHA25426
EHA25427
EHA25428
EHA25429
EHA25430
EHA25431
EHA25432
EHA25433
EHA25434
EHA25435
EHA25436
EHA25437
EHA25438
EHA25439
EHA25440
EHA25441
EHA25442
EHA25443
EHA25444
EHA25445
EHA25446
EHA25447
EHA25448
EHA25449
EHA25450
EHA25451
EHA25452
EHA25453
EHA25454
EHA25455
EHA25456
EHA25457
EHA25458
EHA25459
EHA25460
EHA25461
EHA25462
EHA25463
EHA25464
EHA25465
EHA25466
EHA25467
EHA25468
EHA25469
EHA25470
EHA25471
EHA25472
EHA25473
EHA25474
EHA25475
EHA25476
EHA25477
EHA25478
EHA25479
EHA25480
EHA25481
EHA25482
EHA25483
EHA25484
EHA25485
EHA25486
EHA25487
EHA25488
EHA25489
EHA25490
EHA25491
EHA25492
EHA25493
EHA25494
EHA25495
EHA25496
EHA25497
EHA25498
EHA25499
EHA25500
EHA25501
EHA25502
EHA25503
EHA25504
EHA25505
EHA25506
EHA25507
EHA25508
EHA25509
EHA25510
EHA25511
EHA25512
EHA25513
EHA25514
EHA25515
EHA25516
EHA25517
EHA25518
EHA25519
EHA25520
EHA25521
EHA25522
EHA25523
EHA25524
EHA25525
EHA25526
EHA25527
EHA25528
EHA25529
EHA25530
EHA25531
EHA25532
EHA25533
EHA25534
EHA25535
EHA25536
EHA25537
EHA25538
EHA25539
EHA25540
EHA25541
EHA25542
EHA25543
EHA25544
EHA25545
EHA25546
EHA25547
EHA25548
EHA25549
EHA25550
EHA25551
EHA25552
EHA25553
EHA25554
EHA25555
EHA25556
EHA25557
EHA25558
EHA25559
EHA25560
EHA25561
EHA25562
EHA25563
EHA25564
EHA25565
EHA25566
EHA25567
EHA25568
EHA25569
EHA25570
EHA25571
EHA25572
EHA25573
EHA25574
EHA25575
EHA25576
EHA25577
EHA25578
EHA25579
EHA25580
EHA25581
EHA25582
EHA25583
EHA25584
EHA25585
EHA25586
EHA25587
EHA25588
EHA25589
EHA25590
EHA25591
EHA25592
EHA25593
EHA25594
EHA25595
EHA25596
EHA25597
EHA25598
EHA25599
EHA25600
EHA25601
EHA25602
EHA25603
EHA25604
EHA25605
EHA25606
EHA25607
EHA25608
EHA25609
EHA25610
EHA24977
EHA24978
EHA24979
EHA24980
EHA24981
EHA24982
EHA24983
EHA24984
EHA24985
EHA24986
EHA24987
EHA24988
EHA24989
EHA24990
EHA24991
EHA24992
EHA24993
EHA24994
EHA24995
EHA24996
EHA24997
EHA24998
EHA24999
EHA25000
EHA25001
EHA25002
EHA25003
EHA25004
EHA25005
EHA25006
EHA25007
EHA25008
EHA25009
EHA25010
EHA25011
EHA25012
EHA25013
EHA25014
EHA25015
EHA25016
EHA25017
EHA25018
EHA25019
EHA25020
EHA25021
EHA25022
EHA25023
EHA25024
EHA25025
EHA25026
EHA25027
EHA25028
EHA25029
EHA25030
EHA25031
EHA25032
EHA25033
EHA25034
EHA25035
EHA25036
EHA25037
EHA25038
EHA25039
EHA25040
EHA25041
EHA25042
EHA25043
EHA25044
EHA25045
EHA25046
EHA25047
EHA25048
EHA25049
EHA25050
EHA25051
EHA25052
EHA25053
EHA25054
EHA25055
EHA25056
EHA25057
EHA25058
EHA25059
EHA25060
EHA25061
EHA25062
EHA25063
EHA25064
EHA25065
EHA25066
EHA25067
EHA25068
EHA25069
EHA25070
EHA25071
EHA25072
EHA25073
EHA25074
EHA25075
EHA25076
EHA25077
EHA25078
EHA25079
EHA25080
EHA24387
EHA24388
EHA24389
EHA24390
EHA24391
EHA24392
EHA24393
EHA24394
EHA24395
EHA24396
EHA24397
EHA24398
EHA24399
EHA24400
EHA24401
EHA24402
EHA24403
EHA24404
EHA24405
EHA24406
EHA24407
EHA24408
EHA24409
EHA24410
EHA24411
EHA24412
EHA24413
EHA24414
EHA24415
EHA24416
EHA24417
EHA24418
EHA24419
EHA24420
EHA24421
EHA24422
EHA24423
EHA24424
EHA24425
EHA24426
EHA24427
EHA24428
EHA24429
EHA24430
EHA24431
EHA24432
EHA24433
EHA24434
EHA24435
EHA24436
EHA24437
EHA24438
EHA24439
EHA24440
EHA24441
EHA24442
EHA24443
EHA24444
EHA24445
EHA24446
EHA24447
EHA24448
EHA24449
EHA24450
EHA24451
EHA24452
EHA24453
EHA24454
EHA24455
EHA24456
EHA24457
EHA24458
EHA24459
EHA24460
EHA24461
EHA24462
EHA24463
EHA24464
EHA24465
EHA24466
EHA24467
EHA24468
EHA24469
EHA24470
EHA24471
EHA24472
EHA24473
EHA24474
EHA24475
EHA24476
EHA24477
EHA24478
EHA24479
EHA24480
EHA24481
EHA24482
EHA24483
EHA24484
EHA24485
EHA24486
EHA24487
EHA24488
EHA24489
EHA24490
EHA24491
EHA24492
EHA24493
EHA24494
EHA24495
EHA24496
EHA24497
EHA24498
EHA24499
EHA24500
EHA24501
EHA24502
EHA24503
EHA24504
EHA24505
EHA24506
EHA24507
EHA24508
EHA24509
EHA24510
EHA24511
EHA24512
EHA24513
EHA24514
EHA24515
EHA24516
EHA24517
EHA24518
EHA24519
EHA24520
EHA24521
EHA24522
EHA24523
EHA24524
EHA24525
EHA24526
EHA24527
EHA24528
EHA24529
EHA24530
EHA24531
EHA24532
EHA24533
EHA24534
EHA24535
EHA24536
EHA24537
EHA24538
EHA24539
EHA24540
EHA24541
EHA24542
EHA24543
EHA24544
EHA24545
EHA24546
EHA24547
EHA24548
EHA24549
EHA24550
EHA24551
EHA24552
EHA24553
EHA24554
EHA24555
EHA24556
EHA24557
EHA24558
EHA24559
EHA24560
EHA24561
EHA24562
EHA24563
EHA24564
EHA24565
EHA24566
EHA24567
EHA24568
EHA24569
EHA24570
EHA24571
EHA24572
EHA24573
EHA24574
EHA24575
EHA24576
EHA24577
EHA24578
EHA24579
EHA24580
EHA24581
EHA24582
EHA24583
EHA24584
EHA24585
EHA24586
EHA24587
EHA24588
EHA24589
EHA24590
EHA24591
EHA24592
EHA24593
EHA24594
EHA24595
EHA24596
EHA24597
EHA24598
EHA24599
EHA24600
EHA24601
EHA24602
EHA24603
EHA24604
EHA24605
EHA24606
EHA24607
EHA24608
EHA24609
EHA24610
EHA24611
EHA24612
EHA24613
EHA24614
EHA24615
EHA24616
EHA24617
EHA24618
EHA24619
EHA24620
EHA24621
EHA24622
EHA24623
EHA24624
EHA24625
EHA24626
EHA24627
EHA24628
EHA24629
EHA24630
EHA24631
EHA24632
EHA24633
EHA24634
EHA24635
EHA24636
EHA24637
EHA24638
EHA24639
EHA24640
EHA24641
EHA24642
EHA24643
EHA24644
EHA24645
EHA24646
EHA24647
EHA24648
EHA24649
EHA24650
EHA24651
EHA24652
EHA24653
EHA24654
EHA24655
EHA24656
EHA24657
EHA24658
EHA24659
EHA24660
EHA24661
EHA24662
EHA24663
EHA24664
EHA24665
EHA24666
EHA24667
EHA24668
EHA24669
EHA24670
EHA24671
EHA24672
EHA24673
EHA24674
EHA24675
EHA24676
EHA24677
EHA24678
EHA24679
EHA24680
EHA24681
EHA24682
EHA24683
EHA24684
EHA24685
EHA24686
EHA24687
EHA24688
EHA24689
EHA24690
EHA24691
EHA24692
EHA24693
EHA24694
EHA24695
EHA24696
EHA24697
EHA24698
EHA24699
EHA24700
EHA24701
EHA24702
EHA24703
EHA24704
EHA24705
EHA24706
EHA24707
EHA24708
EHA24709
EHA24710
EHA24711
EHA24712
EHA24713
EHA24714
EHA24715
EHA24716
EHA24717
EHA24718
EHA24719
EHA24720
EHA24721
EHA24722
EHA24723
EHA24724
EHA24725
EHA24726
EHA24727
EHA24728
EHA24729
EHA24730
EHA24731
EHA24732
EHA24733
EHA24734
EHA24735
EHA24736
EHA24737
EHA24738
EHA24739
EHA24740
EHA24741
EHA24742
EHA24743
EHA24744
EHA24745
EHA24746
EHA24747
EHA24748
EHA24749
EHA24750
EHA24751
EHA24752
EHA24753
EHA24754
EHA24755
EHA24756
EHA24757
EHA24758
EHA24759
EHA24760
EHA24761
EHA24762
EHA24763
EHA24764
EHA24765
EHA24766
EHA24767
EHA24768
EHA24769
EHA24770
EHA24771
EHA24772
EHA24773
EHA24774
EHA24775
EHA24776
EHA24777
EHA24778
EHA24779
EHA24780
EHA24781
EHA24782
EHA24783
EHA24784
EHA24785
EHA24786
EHA24787
EHA24788
EHA24789
EHA24790
EHA24791
EHA24792
EHA24793
EHA24794
EHA24795
EHA24796
EHA24797
EHA24798
EHA24799
EHA24800
EHA24801
EHA24802
EHA24803
EHA24804
EHA24805
EHA24806
EHA24807
EHA24808
EHA24809
EHA24810
EHA24811
EHA24812
EHA24813
EHA24814
EHA24815
EHA24816
EHA24817
EHA24818
EHA24819
EHA24820
EHA24821
EHA24822
EHA24823
EHA24824
EHA24825
EHA24826
EHA24827
EHA24828
EHA24829
EHA24830
EHA24831
EHA24832
EHA24833
EHA24834
EHA24835
EHA24836
EHA24837
EHA24838
EHA24839
EHA24840
EHA24841
EHA24842
EHA24843
EHA24844
EHA24845
EHA24846
EHA24847
EHA24848
EHA24849
EHA24850
EHA24851
EHA24852
EHA24853
EHA24854
EHA24855
EHA24856
EHA24857
EHA24858
EHA24859
EHA24860
EHA24861
EHA24862
EHA24863
EHA24864
EHA24865
EHA24866
EHA24867
EHA24868
EHA24869
EHA24870
EHA24871
EHA24872
EHA24873
EHA24874
EHA24875
EHA24876
EHA24877
EHA24878
EHA24879
EHA24880
EHA24881
EHA24882
EHA24883
EHA24884
EHA24885
EHA24886
EHA24887
EHA24888
EHA24889
EHA24890
EHA24891
EHA24892
EHA24893
EHA24894
EHA24895
EHA24896
EHA24897
EHA24898
EHA24899
EHA24900
EHA24901
EHA24902
EHA24903
EHA24904
EHA24905
EHA24906
EHA24907
EHA24908
EHA24909
EHA24910
EHA24911
EHA24912
EHA24913
EHA24914
EHA24915
EHA24916
EHA24917
EHA24918
EHA24919
EHA24920
EHA24921
EHA24922
EHA24923
EHA24924
EHA24925
EHA24926
EHA24927
EHA24928
EHA24929
EHA24930
EHA24931
EHA24932
EHA24933
EHA24934
EHA24935
EHA24936
EHA24937
EHA24938
EHA24939
EHA24940
EHA24941
EHA24942
EHA24943
EHA24944
EHA24945
EHA24946
EHA24947
EHA24948
EHA24949
EHA24950
EHA24951
EHA24952
EHA24953
EHA24954
EHA24955
EHA24956
EHA24957
EHA24958
EHA24959
EHA24960
EHA24961
EHA24962
EHA24963
EHA24964
EHA24965
EHA24966
EHA24967
EHA24968
EHA24969
EHA24970
EHA24971
EHA24972
EHA24973
EHA24974
EHA24975
EHA24976
EHA23653
EHA23654
EHA23655
EHA23656
EHA23657
EHA23658
EHA23659
EHA23660
EHA23661
EHA23662
EHA23663
EHA23664
EHA23665
EHA23666
EHA23667
EHA23668
EHA23669
EHA23670
EHA23671
EHA23672
EHA23673
EHA23674
EHA23675
EHA23676
EHA23677
EHA23678
EHA23679
EHA23680
EHA23681
EHA23682
EHA23683
EHA23684
EHA23685
EHA23686
EHA23687
EHA23688
EHA23689
EHA23690
EHA23691
EHA23692
EHA23693
EHA23694
EHA23695
EHA23696
EHA23697
EHA23698
EHA23699
EHA23700
EHA23701
EHA23702
EHA23703
EHA23704
EHA23705
EHA23706
EHA23707
EHA23708
EHA23709
EHA23710
EHA23711
EHA23712
EHA23713
EHA23714
EHA23715
EHA23716
EHA23717
EHA23718
EHA23719
EHA23720
EHA23721
EHA23722
EHA23723
EHA23724
EHA23725
EHA23726
EHA23727
EHA23728
EHA23729
EHA23730
EHA23731
EHA23732
EHA23733
EHA23734
EHA23735
EHA23736
EHA23737
EHA23738
EHA23739
EHA23740
EHA23741
EHA23742
EHA23743
EHA23744
EHA23745
EHA23746
EHA23747
EHA23748
EHA23749
EHA23750
EHA23751
EHA23752
EHA23753
EHA23754
EHA23755
EHA23756
EHA23757
EHA23758
EHA23759
EHA23760
EHA23761
EHA23762
EHA23763
EHA23764
EHA23765
EHA23766
EHA23767
EHA23768
EHA23769
EHA23770
EHA23771
EHA23772
EHA23773
EHA23774
EHA23775
EHA23776
EHA23777
EHA23778
EHA23779
EHA23780
EHA23781
EHA23782
EHA23783
EHA23784
EHA23785
EHA23786
EHA23787
EHA23788
EHA23789
EHA23790
EHA23791
EHA23792
EHA23793
EHA23794
EHA23795
EHA23796
EHA23797
EHA23798
EHA23799
EHA23800
EHA23801
EHA23802
EHA23803
EHA23804
EHA23805
EHA23806
EHA23807
EHA23808
EHA23809
EHA23810
EHA23811
EHA23812
EHA23813
EHA23814
EHA23815
EHA23816
EHA23817
EHA23818
EHA23819
EHA23820
EHA23821
EHA23822
EHA23823
EHA23824
EHA23825
EHA23826
EHA23827
EHA23828
EHA23829
EHA23830
EHA23831
EHA23832
EHA23833
EHA23834
EHA23835
EHA23836
EHA23837
EHA23838
EHA23839
EHA23840
EHA23841
EHA23842
EHA23843
EHA23844
EHA23845
EHA23846
EHA23847
EHA23848
EHA23849
EHA23850
EHA23851
EHA23852
EHA23853
EHA23854
EHA23855
EHA23856
EHA23857
EHA23858
EHA23859
EHA23860
EHA23861
EHA23862
EHA23863
EHA23864
EHA23865
EHA23866
EHA23867
EHA23868
EHA23869
EHA23870
EHA23871
EHA23872
EHA23873
EHA23874
EHA23875
EHA23876
EHA23877
EHA23878
EHA23879
EHA23880
EHA23881
EHA23882
EHA23883
EHA23884
EHA23885
EHA23886
EHA23887
EHA23888
EHA23889
EHA23890
EHA23891
EHA23892
EHA23893
EHA23894
EHA23895
EHA23896
EHA23897
EHA23898
EHA23899
EHA23900
EHA23901
EHA23902
EHA23903
EHA23904
EHA23905
EHA23906
EHA23907
EHA23908
EHA23909
EHA23910
EHA23911
EHA23912
EHA23913
EHA23914
EHA23915
EHA23916
EHA23917
EHA23918
EHA23919
EHA23920
EHA23921
EHA23922
EHA23923
EHA23924
EHA23925
EHA23926
EHA23927
EHA23928
EHA23929
EHA23930
EHA23931
EHA23932
EHA23933
EHA23934
EHA23935
EHA23936
EHA23937
EHA23938
EHA23939
EHA23940
EHA23941
EHA23942
EHA23943
EHA23944
EHA23945
EHA23946
EHA23947
EHA23948
EHA23949
EHA23950
EHA23951
EHA23952
EHA23953
EHA23954
EHA23955
EHA23956
EHA23957
EHA23958
EHA23959
EHA23960
EHA23961
EHA23962
EHA23963
EHA23964
EHA23965
EHA23966
EHA23967
EHA23968
EHA23969
EHA23970
EHA23971
EHA23972
EHA23973
EHA23974
EHA23975
EHA23976
EHA23977
EHA23978
EHA23979
EHA23980
EHA23981
EHA23982
EHA23983
EHA23984
EHA23985
EHA23986
EHA23987
EHA23988
EHA23989
EHA23990
EHA23991
EHA23992
EHA23993
EHA23994
EHA23995
EHA23996
EHA23997
EHA23998
EHA23999
EHA24000
EHA24001
EHA24002
EHA24003
EHA24004
EHA24005
EHA24006
EHA24007
EHA24008
EHA24009
EHA24010
EHA24011
EHA24012
EHA24013
EHA24014
EHA24015
EHA24016
EHA24017
EHA24018
EHA24019
EHA24020
EHA24021
EHA24022
EHA24023
EHA24024
EHA24025
EHA24026
EHA24027
EHA24028
EHA24029
EHA24030
EHA24031
EHA24032
EHA24033
EHA24034
EHA24035
EHA24036
EHA24037
EHA24038
EHA24039
EHA24040
EHA24041
EHA24042
EHA24043
EHA24044
EHA24045
EHA24046
EHA24047
EHA24048
EHA24049
EHA24050
EHA24051
EHA24052
EHA24053
EHA24054
EHA24055
EHA24056
EHA24057
EHA24058
EHA24059
EHA24060
EHA24061
EHA24062
EHA24063
EHA24064
EHA24065
EHA24066
EHA24067
EHA24068
EHA24069
EHA24070
EHA24071
EHA24072
EHA24073
EHA24074
EHA24075
EHA24076
EHA24077
EHA24078
EHA24079
EHA24080
EHA24081
EHA24082
EHA24083
EHA24084
EHA24085
EHA24086
EHA24087
EHA24088
EHA24089
EHA24090
EHA24091
EHA24092
EHA24093
EHA24094
EHA24095
EHA24096
EHA24097
EHA24098
EHA24099
EHA24100
EHA24101
EHA24102
EHA24103
EHA24104
EHA24105
EHA24106
EHA24107
EHA24108
EHA24109
EHA24110
EHA24111
EHA24112
EHA24113
EHA24114
EHA24115
EHA24116
EHA24117
EHA24118
EHA24119
EHA24120
EHA24121
EHA24122
EHA24123
EHA24124
EHA24125
EHA24126
EHA24127
EHA24128
EHA24129
EHA24130
EHA24131
EHA24132
EHA24133
EHA24134
EHA24135
EHA24136
EHA24137
EHA24138
EHA24139
EHA24140
EHA24141
EHA24142
EHA24143
EHA24144
EHA24145
EHA24146
EHA24147
EHA24148
EHA24149
EHA24150
EHA24151
EHA24152
EHA24153
EHA24154
EHA24155
EHA24156
EHA24157
EHA24158
EHA24159
EHA24160
EHA24161
EHA24162
EHA24163
EHA24164
EHA24165
EHA24166
EHA24167
EHA24168
EHA24169
EHA24170
EHA24171
EHA24172
EHA24173
EHA24174
EHA24175
EHA24176
EHA24177
EHA24178
EHA24179
EHA24180
EHA24181
EHA24182
EHA24183
EHA24184
EHA24185
EHA24186
EHA24187
EHA24188
EHA24189
EHA24190
EHA24191
EHA24192
EHA24193
EHA24194
EHA24195
EHA24196
EHA24197
EHA24198
EHA24199
EHA24200
EHA24201
EHA24202
EHA24203
EHA24204
EHA24205
EHA24206
EHA24207
EHA24208
EHA24209
EHA24210
EHA24211
EHA24212
EHA24213
EHA24214
EHA24215
EHA24216
EHA24217
EHA24218
EHA24219
EHA24220
EHA24221
EHA24222
EHA24223
EHA24224
EHA24225
EHA24226
EHA24227
EHA24228
EHA24229
EHA24230
EHA24231
EHA24232
EHA24233
EHA24234
EHA24235
EHA24236
EHA24237
EHA24238
EHA24239
EHA24240
EHA24241
EHA24242
EHA24243
EHA24244
EHA24245
EHA24246
EHA24247
EHA24248
EHA24249
EHA24250
EHA24251
EHA24252
EHA24253
EHA24254
EHA24255
EHA24256
EHA24257
EHA24258
EHA24259
EHA24260
EHA24261
EHA24262
EHA24263
EHA24264
EHA24265
EHA24266
EHA24267
EHA24268
EHA24269
EHA24270
EHA24271
EHA24272
EHA24273
EHA24274
EHA24275
EHA24276
EHA24277
EHA24278
EHA24279
EHA24280
EHA24281
EHA24282
EHA24283
EHA24284
EHA24285
EHA24286
EHA24287
EHA24288
EHA24289
EHA24290
EHA24291
EHA24292
EHA24293
EHA24294
EHA24295
EHA24296
EHA24297
EHA24298
EHA24299
EHA24300
EHA24301
EHA24302
EHA24303
EHA24304
EHA24305
EHA24306
EHA24307
EHA24308
EHA24309
EHA24310
EHA24311
EHA24312
EHA24313
EHA24314
EHA24315
EHA24316
EHA24317
EHA24318
EHA24319
EHA24320
EHA24321
EHA24322
EHA24323
EHA24324
EHA24325
EHA24326
EHA24327
EHA24328
EHA24329
EHA24330
EHA24331
EHA24332
EHA24333
EHA24334
EHA24335
EHA24336
EHA24337
EHA24338
EHA24339
EHA24340
EHA24341
EHA24342
EHA24343
EHA24344
EHA24345
EHA24346
EHA24347
EHA24348
EHA24349
EHA24350
EHA24351
EHA24352
EHA24353
EHA24354
EHA24355
EHA24356
EHA24357
EHA24358
EHA24359
EHA24360
EHA24361
EHA24362
EHA24363
EHA24364
EHA24365
EHA24366
EHA24367
EHA24368
EHA24369
EHA24370
EHA24371
EHA24372
EHA24373
EHA24374
EHA24375
EHA24376
EHA24377
EHA24378
EHA24379
EHA24380
EHA24381
EHA24382
EHA24383
EHA24384
EHA24385
EHA24386
EHA22524
EHA22525
EHA22526
EHA22527
EHA22528
EHA22529
EHA22530
EHA22531
EHA22532
EHA22533
EHA22534
EHA22535
EHA22536
EHA22537
EHA22538
EHA22539
EHA22540
EHA22541
EHA22542
EHA22543
EHA22544
EHA22545
EHA22546
EHA22547
EHA22548
EHA22549
EHA22550
EHA22551
EHA22552
EHA22553
EHA22554
EHA22555
EHA22556
EHA22557
EHA22558
EHA22559
EHA22560
EHA22561
EHA22562
EHA22563
EHA22564
EHA22565
EHA22566
EHA22567
EHA22568
EHA22569
EHA22570
EHA22571
EHA22572
EHA22573
EHA22574
EHA22575
EHA22576
EHA22577
EHA22578
EHA22579
EHA22580
EHA22581
EHA22582
EHA22583
EHA22584
EHA22585
EHA22586
EHA22587
EHA22588
EHA22589
EHA22590
EHA22591
EHA22592
EHA22593
EHA22594
EHA22595
EHA22596
EHA22597
EHA22598
EHA22599
EHA22600
EHA22601
EHA22602
EHA22603
EHA22604
EHA22605
EHA22606
EHA22607
EHA22608
EHA22609
EHA22610
EHA22611
EHA22612
EHA22613
EHA22614
EHA22615
EHA22616
EHA22617
EHA22618
EHA22619
EHA22620
EHA22621
EHA22622
EHA22623
EHA22624
EHA22625
EHA22626
EHA22627
EHA22628
EHA22629
EHA22630
EHA22631
EHA22632
EHA22633
EHA22634
EHA22635
EHA22636
EHA22637
EHA22638
EHA22639
EHA22640
EHA22641
EHA22642
EHA22643
EHA22644
EHA22645
EHA22646
EHA22647
EHA22648
EHA22649
EHA22650
EHA22651
EHA22652
EHA22653
EHA22654
EHA22655
EHA22656
EHA22657
EHA22658
EHA22659
EHA22660
EHA22661
EHA22662
EHA22663
EHA22664
EHA22665
EHA22666
EHA22667
EHA22668
EHA22669
EHA22670
EHA22671
EHA22672
EHA22673
EHA22674
EHA22675
EHA22676
EHA22677
EHA22678
EHA22679
EHA22680
EHA22681
EHA22682
EHA22683
EHA22684
EHA22685
EHA22686
EHA22687
EHA22688
EHA22689
EHA22690
EHA22691
EHA22692
EHA22693
EHA22694
EHA22695
EHA22696
EHA22697
EHA22698
EHA22699
EHA22700
EHA22701
EHA22702
EHA22703
EHA22704
EHA22705
EHA22706
EHA22707
EHA22708
EHA22709
EHA22710
EHA22711
EHA22712
EHA22713
EHA22714
EHA22715
EHA22716
EHA22717
EHA22718
EHA22719
EHA22720
EHA22721
EHA22722
EHA22723
EHA22724
EHA22725
EHA22726
EHA22727
EHA22728
EHA22729
EHA22730
EHA22731
EHA22732
EHA22733
EHA22734
EHA22735
EHA22736
EHA22737
EHA22738
EHA22739
EHA22740
EHA22741
EHA22742
EHA22743
EHA22744
EHA22745
EHA22746
EHA22747
EHA22748
EHA22749
EHA22750
EHA22751
EHA22752
EHA22753
EHA22754
EHA22755
EHA22756
EHA22757
EHA22758
EHA22759
EHA22760
EHA22761
EHA22762
EHA22763
EHA22764
EHA22765
EHA22766
EHA22767
EHA22768
EHA22769
EHA22770
EHA22771
EHA22772
EHA22773
EHA22774
EHA22775
EHA22776
EHA22777
EHA22778
EHA22779
EHA22780
EHA22781
EHA22782
EHA22783
EHA22784
EHA22785
EHA22786
EHA22787
EHA22788
EHA22789
EHA22790
EHA22791
EHA22792
EHA22793
EHA22794
EHA22795
EHA22796
EHA22797
EHA22798
EHA22799
EHA22800
EHA22801
EHA22802
EHA22803
EHA22804
EHA22805
EHA22806
EHA22807
EHA22808
EHA22809
EHA22810
EHA22811
EHA22812
EHA22813
EHA22814
EHA22815
EHA22816
EHA22817
EHA22818
EHA22819
EHA22820
EHA22821
EHA22822
EHA22823
EHA22824
EHA22825
EHA22826
EHA22827
EHA22828
EHA22829
EHA22830
EHA22831
EHA22832
EHA22833
EHA22834
EHA22835
EHA22836
EHA22837
EHA22838
EHA22839
EHA22840
EHA22841
EHA22842
EHA22843
EHA22844
EHA22845
EHA22846
EHA22847
EHA22848
EHA22849
EHA22850
EHA22851
EHA22852
EHA22853
EHA22854
EHA22855
EHA22856
EHA22857
EHA22858
EHA22859
EHA22860
EHA22861
EHA22862
EHA22863
EHA22864
EHA22865
EHA22866
EHA22867
EHA22868
EHA22869
EHA22870
EHA22871
EHA22872
EHA22873
EHA22874
EHA22875
EHA22876
EHA22877
EHA22878
EHA22879
EHA22880
EHA22881
EHA22882
EHA22883
EHA22884
EHA22885
EHA22886
EHA22887
EHA22888
EHA22889
EHA22890
EHA22891
EHA22892
EHA22893
EHA22894
EHA22895
EHA22896
EHA22897
EHA22898
EHA22899
EHA22900
EHA22901
EHA22902
EHA22903
EHA22904
EHA22905
EHA22906
EHA22907
EHA22908
EHA22909
EHA22910
EHA22911
EHA22912
EHA22913
EHA22914
EHA22915
EHA22916
EHA22917
EHA22918
EHA22919
EHA22920
EHA22921
EHA22922
EHA22923
EHA22924
EHA22925
EHA22926
EHA22927
EHA22928
EHA22929
EHA22930
EHA22931
EHA22932
EHA22933
EHA22934
EHA22935
EHA22936
EHA22937
EHA22938
EHA22939
EHA22940
EHA22941
EHA22942
EHA22943
EHA22944
EHA22945
EHA22946
EHA22947
EHA22948
EHA22949
EHA22950
EHA22951
EHA22952
EHA22953
EHA22954
EHA22955
EHA22956
EHA22957
EHA22958
EHA22959
EHA22960
EHA22961
EHA22962
EHA22963
EHA22964
EHA22965
EHA22966
EHA22967
EHA22968
EHA22969
EHA22970
EHA22971
EHA22972
EHA22973
EHA22974
EHA22975
EHA22976
EHA22977
EHA22978
EHA22979
EHA22980
EHA22981
EHA22982
EHA22983
EHA22984
EHA22985
EHA22986
EHA22987
EHA22988
EHA22989
EHA22990
EHA22991
EHA22992
EHA22993
EHA22994
EHA22995
EHA22996
EHA22997
EHA22998
EHA22999
EHA23000
EHA23001
EHA23002
EHA23003
EHA23004
EHA23005
EHA23006
EHA23007
EHA23008
EHA23009
EHA23010
EHA23011
EHA23012
EHA23013
EHA23014
EHA23015
EHA23016
EHA23017
EHA23018
EHA23019
EHA23020
EHA23021
EHA23022
EHA23023
EHA23024
EHA23025
EHA23026
EHA23027
EHA23028
EHA23029
EHA23030
EHA23031
EHA23032
EHA23033
EHA23034
EHA23035
EHA23036
EHA23037
EHA23038
EHA23039
EHA23040
EHA23041
EHA23042
EHA23043
EHA23044
EHA23045
EHA23046
EHA23047
EHA23048
EHA23049
EHA23050
EHA23051
EHA23052
EHA23053
EHA23054
EHA23055
EHA23056
EHA23057
EHA23058
EHA23059
EHA23060
EHA23061
EHA23062
EHA23063
EHA23064
EHA23065
EHA23066
EHA23067
EHA23068
EHA23069
EHA23070
EHA23071
EHA23072
EHA23073
EHA23074
EHA23075
EHA23076
EHA23077
EHA23078
EHA23079
EHA23080
EHA23081
EHA23082
EHA23083
EHA23084
EHA23085
EHA23086
EHA23087
EHA23088
EHA23089
EHA23090
EHA23091
EHA23092
EHA23093
EHA23094
EHA23095
EHA23096
EHA23097
EHA23098
EHA23099
EHA23100
EHA23101
EHA23102
EHA23103
EHA23104
EHA23105
EHA23106
EHA23107
EHA23108
EHA23109
EHA23110
EHA23111
EHA23112
EHA23113
EHA23114
EHA23115
EHA23116
EHA23117
EHA23118
EHA23119
EHA23120
EHA23121
EHA23122
EHA23123
EHA23124
EHA23125
EHA23126
EHA23127
EHA23128
EHA23129
EHA23130
EHA23131
EHA23132
EHA23133
EHA23134
EHA23135
EHA23136
EHA23137
EHA23138
EHA23139
EHA23140
EHA23141
EHA23142
EHA23143
EHA23144
EHA23145
EHA23146
EHA23147
EHA23148
EHA23149
EHA23150
EHA23151
EHA23152
EHA23153
EHA23154
EHA23155
EHA23156
EHA23157
EHA23158
EHA23159
EHA23160
EHA23161
EHA23162
EHA23163
EHA23164
EHA23165
EHA23166
EHA23167
EHA23168
EHA23169
EHA23170
EHA23171
EHA23172
EHA23173
EHA23174
EHA23175
EHA23176
EHA23177
EHA23178
EHA23179
EHA23180
EHA23181
EHA23182
EHA23183
EHA23184
EHA23185
EHA23186
EHA23187
EHA23188
EHA23189
EHA23190
EHA23191
EHA23192
EHA23193
EHA23194
EHA23195
EHA23196
EHA23197
EHA23198
EHA23199
EHA23200
EHA23201
EHA23202
EHA23203
EHA23204
EHA23205
EHA23206
EHA23207
EHA23208
EHA23209
EHA23210
EHA23211
EHA23212
EHA23213
EHA23214
EHA23215
EHA23216
EHA23217
EHA23218
EHA23219
EHA23220
EHA23221
EHA23222
EHA23223
EHA23224
EHA23225
EHA23226
EHA23227
EHA23228
EHA23229
EHA23230
EHA23231
EHA23232
EHA23233
EHA23234
EHA23235
EHA23236
EHA23237
EHA23238
EHA23239
EHA23240
EHA23241
EHA23242
EHA23243
EHA23244
EHA23245
EHA23246
EHA23247
EHA23248
EHA23249
EHA23250
EHA23251
EHA23252
EHA23253
EHA23254
EHA23255
EHA23256
EHA23257
EHA23258
EHA23259
EHA23260
EHA23261
EHA23262
EHA23263
EHA23264
EHA23265
EHA23266
EHA23267
EHA23268
EHA23269
EHA23270
EHA23271
EHA23272
EHA23273
EHA23274
EHA23275
EHA23276
EHA23277
EHA23278
EHA23279
EHA23280
EHA23281
EHA23282
EHA23283
EHA23284
EHA23285
EHA23286
EHA23287
EHA23288
EHA23289
EHA23290
EHA23291
EHA23292
EHA23293
EHA23294
EHA23295
EHA23296
EHA23297
EHA23298
EHA23299
EHA23300
EHA23301
EHA23302
EHA23303
EHA23304
EHA23305
EHA23306
EHA23307
EHA23308
EHA23309
EHA23310
EHA23311
EHA23312
EHA23313
EHA23314
EHA23315
EHA23316
EHA23317
EHA23318
EHA23319
EHA23320
EHA23321
EHA23322
EHA23323
EHA23324
EHA23325
EHA23326
EHA23327
EHA23328
EHA23329
EHA23330
EHA23331
EHA23332
EHA23333
EHA23334
EHA23335
EHA23336
EHA23337
EHA23338
EHA23339
EHA23340
EHA23341
EHA23342
EHA23343
EHA23344
EHA23345
EHA23346
EHA23347
EHA23348
EHA23349
EHA23350
EHA23351
EHA23352
EHA23353
EHA23354
EHA23355
EHA23356
EHA23357
EHA23358
EHA23359
EHA23360
EHA23361
EHA23362
EHA23363
EHA23364
EHA23365
EHA23366
EHA23367
EHA23368
EHA23369
EHA23370
EHA23371
EHA23372
EHA23373
EHA23374
EHA23375
EHA23376
EHA23377
EHA23378
EHA23379
EHA23380
EHA23381
EHA23382
EHA23383
EHA23384
EHA23385
EHA23386
EHA23387
EHA23388
EHA23389
EHA23390
EHA23391
EHA23392
EHA23393
EHA23394
EHA23395
EHA23396
EHA23397
EHA23398
EHA23399
EHA23400
EHA23401
EHA23402
EHA23403
EHA23404
EHA23405
EHA23406
EHA23407
EHA23408
EHA23409
EHA23410
EHA23411
EHA23412
EHA23413
EHA23414
EHA23415
EHA23416
EHA23417
EHA23418
EHA23419
EHA23420
EHA23421
EHA23422
EHA23423
EHA23424
EHA23425
EHA23426
EHA23427
EHA23428
EHA23429
EHA23430
EHA23431
EHA23432
EHA23433
EHA23434
EHA23435
EHA23436
EHA23437
EHA23438
EHA23439
EHA23440
EHA23441
EHA23442
EHA23443
EHA23444
EHA23445
EHA23446
EHA23447
EHA23448
EHA23449
EHA23450
EHA23451
EHA23452
EHA23453
EHA23454
EHA23455
EHA23456
EHA23457
EHA23458
EHA23459
EHA23460
EHA23461
EHA23462
EHA23463
EHA23464
EHA23465
EHA23466
EHA23467
EHA23468
EHA23469
EHA23470
EHA23471
EHA23472
EHA23473
EHA23474
EHA23475
EHA23476
EHA23477
EHA23478
EHA23479
EHA23480
EHA23481
EHA23482
EHA23483
EHA23484
EHA23485
EHA23486
EHA23487
EHA23488
EHA23489
EHA23490
EHA23491
EHA23492
EHA23493
EHA23494
EHA23495
EHA23496
EHA23497
EHA23498
EHA23499
EHA23500
EHA23501
EHA23502
EHA23503
EHA23504
EHA23505
EHA23506
EHA23507
EHA23508
EHA23509
EHA23510
EHA23511
EHA23512
EHA23513
EHA23514
EHA23515
EHA23516
EHA23517
EHA23518
EHA23519
EHA23520
EHA23521
EHA23522
EHA23523
EHA23524
EHA23525
EHA23526
EHA23527
EHA23528
EHA23529
EHA23530
EHA23531
EHA23532
EHA23533
EHA23534
EHA23535
EHA23536
EHA23537
EHA23538
EHA23539
EHA23540
EHA23541
EHA23542
EHA23543
EHA23544
EHA23545
EHA23546
EHA23547
EHA23548
EHA23549
EHA23550
EHA23551
EHA23552
EHA23553
EHA23554
EHA23555
EHA23556
EHA23557
EHA23558
EHA23559
EHA23560
EHA23561
EHA23562
EHA23563
EHA23564
EHA23565
EHA23566
EHA23567
EHA23568
EHA23569
EHA23570
EHA23571
EHA23572
EHA23573
EHA23574
EHA23575
EHA23576
EHA23577
EHA23578
EHA23579
EHA23580
EHA23581
EHA23582
EHA23583
EHA23584
EHA23585
EHA23586
EHA23587
EHA23588
EHA23589
EHA23590
EHA23591
EHA23592
EHA23593
EHA23594
EHA23595
EHA23596
EHA23597
EHA23598
EHA23599
EHA23600
EHA23601
EHA23602
EHA23603
EHA23604
EHA23605
EHA23606
EHA23607
EHA23608
EHA23609
EHA23610
EHA23611
EHA23612
EHA23613
EHA23614
EHA23615
EHA23616
EHA23617
EHA23618
EHA23619
EHA23620
EHA23621
EHA23622
EHA23623
EHA23624
EHA23625
EHA23626
EHA23627
EHA23628
EHA23629
EHA23630
EHA23631
EHA23632
EHA23633
EHA23634
EHA23635
EHA23636
EHA23637
EHA23638
EHA23639
EHA23640
EHA23641
EHA23642
EHA23643
EHA23644
EHA23645
EHA23646
EHA23647
EHA23648
EHA23649
EHA23650
EHA23651
EHA23652
EHA22484
EHA22485
EHA22486
EHA22487
EHA22488
EHA22489
EHA22490
EHA22491
EHA22492
EHA22493
EHA22494
EHA22495
EHA22496
EHA22497
EHA22498
EHA22499
EHA22500
EHA22501
EHA22502
EHA22503
EHA22504
EHA22505
EHA22506
EHA22507
EHA22508
EHA22509
EHA22510
EHA22511
EHA22512
EHA22513
EHA22514
EHA22515
EHA22516
EHA22517
EHA22518
EHA22519
EHA22520
EHA22521
EHA22522
EHA22523
EHA22184
EHA22185
EHA22186
EHA22187
EHA22188
EHA22189
EHA22190
EHA22191
EHA22192
EHA22193
EHA22194
EHA22195
EHA22196
EHA22197
EHA22198
EHA22199
EHA22200
EHA22201
EHA22202
EHA22203
EHA22204
EHA22205
EHA22206
EHA22207
EHA22208
EHA22209
EHA22210
EHA22211
EHA22212
EHA22213
EHA22214
EHA22215
EHA22216
EHA22217
EHA22218
EHA22219
EHA22220
EHA22221
EHA22222
EHA22223
EHA22224
EHA22225
EHA22226
EHA22227
EHA22228
EHA22229
EHA22230
EHA22231
EHA22232
EHA22233
EHA22234
EHA22235
EHA22236
EHA22237
EHA22238
EHA22239
EHA22240
EHA22241
EHA22242
EHA22243
EHA22244
EHA22245
EHA22246
EHA22247
EHA22248
EHA22249
EHA22250
EHA22251
EHA22252
EHA22253
EHA22254
EHA22255
EHA22256
EHA22257
EHA22258
EHA22259
EHA22260
EHA22261
EHA22262
EHA22263
EHA22264
EHA22265
EHA22266
EHA22267
EHA22268
EHA22269
EHA22270
EHA22271
EHA22272
EHA22273
EHA22274
EHA22275
EHA22276
EHA22277
EHA22278
EHA22279
EHA22280
EHA22281
EHA22282
EHA22283
EHA22284
EHA22285
EHA22286
EHA22287
EHA22288
EHA22289
EHA22290
EHA22291
EHA22292
EHA22293
EHA22294
EHA22295
EHA22296
EHA22297
EHA22298
EHA22299
EHA22300
EHA22301
EHA22302
EHA22303
EHA22304
EHA22305
EHA22306
EHA22307
EHA22308
EHA22309
EHA22310
EHA22311
EHA22312
EHA22313
EHA22314
EHA22315
EHA22316
EHA22317
EHA22318
EHA22319
EHA22320
EHA22321
EHA22322
EHA22323
EHA22324
EHA22325
EHA22326
EHA22327
EHA22328
EHA22329
EHA22330
EHA22331
EHA22332
EHA22333
EHA22334
EHA22335
EHA22336
EHA22337
EHA22338
EHA22339
EHA22340
EHA22341
EHA22342
EHA22343
EHA22344
EHA22345
EHA22346
EHA22347
EHA22348
EHA22349
EHA22350
EHA22351
EHA22352
EHA22353
EHA22354
EHA22355
EHA22356
EHA22357
EHA22358
EHA22359
EHA22360
EHA22361
EHA22362
EHA22363
EHA22364
EHA22365
EHA22366
EHA22367
EHA22368
EHA22369
EHA22370
EHA22371
EHA22372
EHA22373
EHA22374
EHA22375
EHA22376
EHA22377
EHA22378
EHA22379
EHA22380
EHA22381
EHA22382
EHA22383
EHA22384
EHA22385
EHA22386
EHA22387
EHA22388
EHA22389
EHA22390
EHA22391
EHA22392
EHA22393
EHA22394
EHA22395
EHA22396
EHA22397
EHA22398
EHA22399
EHA22400
EHA22401
EHA22402
EHA22403
EHA22404
EHA22405
EHA22406
EHA22407
EHA22408
EHA22409
EHA22410
EHA22411
EHA22412
EHA22413
EHA22414
EHA22415
EHA22416
EHA22417
EHA22418
EHA22419
EHA22420
EHA22421
EHA22422
EHA22423
EHA22424
EHA22425
EHA22426
EHA22427
EHA22428
EHA22429
EHA22430
EHA22431
EHA22432
EHA22433
EHA22434
EHA22435
EHA22436
EHA22437
EHA22438
EHA22439
EHA22440
EHA22441
EHA22442
EHA22443
EHA22444
EHA22445
EHA22446
EHA22447
EHA22448
EHA22449
EHA22450
EHA22451
EHA22452
EHA22453
EHA22454
EHA22455
EHA22456
EHA22457
EHA22458
EHA22459
EHA22460
EHA22461
EHA22462
EHA22463
EHA22464
EHA22465
EHA22466
EHA22467
EHA22468
EHA22469
EHA22470
EHA22471
EHA22472
EHA22473
EHA22474
EHA22475
EHA22476
EHA22477
EHA22478
EHA22479
EHA22480
EHA22481
EHA22482
EHA22483
EHA21620
EHA21621
EHA21622
EHA21623
EHA21624
EHA21625
EHA21626
EHA21627
EHA21628
EHA21629
EHA21630
EHA21631
EHA21632
EHA21633
EHA21634
EHA21635
EHA21636
EHA21637
EHA21638
EHA21639
EHA21640
EHA21641
EHA21642
EHA21643
EHA21644
EHA21645
EHA21646
EHA21647
EHA21648
EHA21649
EHA21650
EHA21651
EHA21652
EHA21653
EHA21654
EHA21655
EHA21656
EHA21657
EHA21658
EHA21659
EHA21660
EHA21661
EHA21662
EHA21663
EHA21664
EHA21665
EHA21666
EHA21667
EHA21668
EHA21669
EHA21670
EHA21671
EHA21672
EHA21673
EHA21674
EHA21675
EHA21676
EHA21677
EHA21678
EHA21679
EHA21680
EHA21681
EHA21682
EHA21683
EHA21684
EHA21685
EHA21686
EHA21687
EHA21688
EHA21689
EHA21690
EHA21691
EHA21692
EHA21693
EHA21694
EHA21695
EHA21696
EHA21697
EHA21698
EHA21699
EHA21700
EHA21701
EHA21702
EHA21703
EHA21704
EHA21705
EHA21706
EHA21707
EHA21708
EHA21709
EHA21710
EHA21711
EHA21712
EHA21713
EHA21714
EHA21715
EHA21716
EHA21717
EHA21718
EHA21719
EHA21720
EHA21721
EHA21722
EHA21723
EHA21724
EHA21725
EHA21726
EHA21727
EHA21728
EHA21729
EHA21730
EHA21731
EHA21732
EHA21733
EHA21734
EHA21735
EHA21736
EHA21737
EHA21738
EHA21739
EHA21740
EHA21741
EHA21742
EHA21743
EHA21744
EHA21745
EHA21746
EHA21747
EHA21748
EHA21749
EHA21750
EHA21751
EHA21752
EHA21753
EHA21754
EHA21755
EHA21756
EHA21757
EHA21758
EHA21759
EHA21760
EHA21761
EHA21762
EHA21763
EHA21764
EHA21765
EHA21766
EHA21767
EHA21768
EHA21769
EHA21770
EHA21771
EHA21772
EHA21773
EHA21774
EHA21775
EHA21776
EHA21777
EHA21778
EHA21779
EHA21780
EHA21781
EHA21782
EHA21783
EHA21784
EHA21785
EHA21786
EHA21787
EHA21788
EHA21789
EHA21790
EHA21791
EHA21792
EHA21793
EHA21794
EHA21795
EHA21796
EHA21797
EHA21798
EHA21799
EHA21800
EHA21801
EHA21802
EHA21803
EHA21804
EHA21805
EHA21806
EHA21807
EHA21808
EHA21809
EHA21810
EHA21811
EHA21812
EHA21813
EHA21814
EHA21815
EHA21816
EHA21817
EHA21818
EHA21819
EHA21820
EHA21821
EHA21822
EHA21823
EHA21824
EHA21825
EHA21826
EHA21827
EHA21828
EHA21829
EHA21830
EHA21831
EHA21832
EHA21833
EHA21834
EHA21835
EHA21836
EHA21837
EHA21838
EHA21839
EHA21840
EHA21841
EHA21842
EHA21843
EHA21844
EHA21845
EHA21846
EHA21847
EHA21848
EHA21849
EHA21850
EHA21851
EHA21852
EHA21853
EHA21854
EHA21855
EHA21856
EHA21857
EHA21858
EHA21859
EHA21860
EHA21861
EHA21862
EHA21863
EHA21864
EHA21865
EHA21866
EHA21867
EHA21868
EHA21869
EHA21870
EHA21871
EHA21872
EHA21873
EHA21874
EHA21875
EHA21876
EHA21877
EHA21878
EHA21879
EHA21880
EHA21881
EHA21882
EHA21883
EHA21884
EHA21885
EHA21886
EHA21887
EHA21888
EHA21889
EHA21890
EHA21891
EHA21892
EHA21893
EHA21894
EHA21895
EHA21896
EHA21897
EHA21898
EHA21899
EHA21900
EHA21901
EHA21902
EHA21903
EHA21904
EHA21905
EHA21906
EHA21907
EHA21908
EHA21909
EHA21910
EHA21911
EHA21912
EHA21913
EHA21914
EHA21915
EHA21916
EHA21917
EHA21918
EHA21919
EHA21920
EHA21921
EHA21922
EHA21923
EHA21924
EHA21925
EHA21926
EHA21927
EHA21928
EHA21929
EHA21930
EHA21931
EHA21932
EHA21933
EHA21934
EHA21935
EHA21936
EHA21937
EHA21938
EHA21939
EHA21940
EHA21941
EHA21942
EHA21943
EHA21944
EHA21945
EHA21946
EHA21947
EHA21948
EHA21949
EHA21950
EHA21951
EHA21952
EHA21953
EHA21954
EHA21955
EHA21956
EHA21957
EHA21958
EHA21959
EHA21960
EHA21961
EHA21962
EHA21963
EHA21964
EHA21965
EHA21966
EHA21967
EHA21968
EHA21969
EHA21970
EHA21971
EHA21972
EHA21973
EHA21974
EHA21975
EHA21976
EHA21977
EHA21978
EHA21979
EHA21980
EHA21981
EHA21982
EHA21983
EHA21984
EHA21985
EHA21986
EHA21987
EHA21988
EHA21989
EHA21990
EHA21991
EHA21992
EHA21993
EHA21994
EHA21995
EHA21996
EHA21997
EHA21998
EHA21999
EHA22000
EHA22001
EHA22002
EHA22003
EHA22004
EHA22005
EHA22006
EHA22007
EHA22008
EHA22009
EHA22010
EHA22011
EHA22012
EHA22013
EHA22014
EHA22015
EHA22016
EHA22017
EHA22018
EHA22019
EHA22020
EHA22021
EHA22022
EHA22023
EHA22024
EHA22025
EHA22026
EHA22027
EHA22028
EHA22029
EHA22030
EHA22031
EHA22032
EHA22033
EHA22034
EHA22035
EHA22036
EHA22037
EHA22038
EHA22039
EHA22040
EHA22041
EHA22042
EHA22043
EHA22044
EHA22045
EHA22046
EHA22047
EHA22048
EHA22049
EHA22050
EHA22051
EHA22052
EHA22053
EHA22054
EHA22055
EHA22056
EHA22057
EHA22058
EHA22059
EHA22060
EHA22061
EHA22062
EHA22063
EHA22064
EHA22065
EHA22066
EHA22067
EHA22068
EHA22069
EHA22070
EHA22071
EHA22072
EHA22073
EHA22074
EHA22075
EHA22076
EHA22077
EHA22078
EHA22079
EHA22080
EHA22081
EHA22082
EHA22083
EHA22084
EHA22085
EHA22086
EHA22087
EHA22088
EHA22089
EHA22090
EHA22091
EHA22092
EHA22093
EHA22094
EHA22095
EHA22096
EHA22097
EHA22098
EHA22099
EHA22100
EHA22101
EHA22102
EHA22103
EHA22104
EHA22105
EHA22106
EHA22107
EHA22108
EHA22109
EHA22110
EHA22111
EHA22112
EHA22113
EHA22114
EHA22115
EHA22116
EHA22117
EHA22118
EHA22119
EHA22120
EHA22121
EHA22122
EHA22123
EHA22124
EHA22125
EHA22126
EHA22127
EHA22128
EHA22129
EHA22130
EHA22131
EHA22132
EHA22133
EHA22134
EHA22135
EHA22136
EHA22137
EHA22138
EHA22139
EHA22140
EHA22141
EHA22142
EHA22143
EHA22144
EHA22145
EHA22146
EHA22147
EHA22148
EHA22149
EHA22150
EHA22151
EHA22152
EHA22153
EHA22154
EHA22155
EHA22156
EHA22157
EHA22158
EHA22159
EHA22160
EHA22161
EHA22162
EHA22163
EHA22164
EHA22165
EHA22166
EHA22167
EHA22168
EHA22169
EHA22170
EHA22171
EHA22172
EHA22173
EHA22174
EHA22175
EHA22176
EHA22177
EHA22178
EHA22179
EHA22180
EHA22181
EHA22182
EHA22183
EHA21432
EHA21433
EHA21434
EHA21435
EHA21436
EHA21437
EHA21438
EHA21439
EHA21440
EHA21441
EHA21442
EHA21443
EHA21444
EHA21445
EHA21446
EHA21447
EHA21448
EHA21449
EHA21450
EHA21451
EHA21452
EHA21453
EHA21454
EHA21455
EHA21456
EHA21457
EHA21458
EHA21459
EHA21460
EHA21461
EHA21462
EHA21463
EHA21464
EHA21465
EHA21466
EHA21467
EHA21468
EHA21469
EHA21470
EHA21471
EHA21472
EHA21473
EHA21474
EHA21475
EHA21476
EHA21477
EHA21478
EHA21479
EHA21480
EHA21481
EHA21482
EHA21483
EHA21484
EHA21485
EHA21486
EHA21487
EHA21488
EHA21489
EHA21490
EHA21491
EHA21492
EHA21493
EHA21494
EHA21495
EHA21496
EHA21497
EHA21498
EHA21499
EHA21500
EHA21501
EHA21502
EHA21503
EHA21504
EHA21505
EHA21506
EHA21507
EHA21508
EHA21509
EHA21510
EHA21511
EHA21512
EHA21513
EHA21514
EHA21515
EHA21516
EHA21517
EHA21518
EHA21519
EHA21520
EHA21521
EHA21522
EHA21523
EHA21524
EHA21525
EHA21526
EHA21527
EHA21528
EHA21529
EHA21530
EHA21531
EHA21532
EHA21533
EHA21534
EHA21535
EHA21536
EHA21537
EHA21538
EHA21539
EHA21540
EHA21541
EHA21542
EHA21543
EHA21544
EHA21545
EHA21546
EHA21547
EHA21548
EHA21549
EHA21550
EHA21551
EHA21552
EHA21553
EHA21554
EHA21555
EHA21556
EHA21557
EHA21558
EHA21559
EHA21560
EHA21561
EHA21562
EHA21563
EHA21564
EHA21565
EHA21566
EHA21567
EHA21568
EHA21569
EHA21570
EHA21571
EHA21572
EHA21573
EHA21574
EHA21575
EHA21576
EHA21577
EHA21578
EHA21579
EHA21580
EHA21581
EHA21582
EHA21583
EHA21584
EHA21585
EHA21586
EHA21587
EHA21588
EHA21589
EHA21590
EHA21591
EHA21592
EHA21593
EHA21594
EHA21595
EHA21596
EHA21597
EHA21598
EHA21599
EHA21600
EHA21601
EHA21602
EHA21603
EHA21604
EHA21605
EHA21606
EHA21607
EHA21608
EHA21609
EHA21610
EHA21611
EHA21612
EHA21613
EHA21614
EHA21615
EHA21616
EHA21617
EHA21618
EHA21619
EHA20895
EHA20896
EHA20897
EHA20898
EHA20899
EHA20900
EHA20901
EHA20902
EHA20903
EHA20904
EHA20905
EHA20906
EHA20907
EHA20908
EHA20909
EHA20910
EHA20911
EHA20912
EHA20913
EHA20914
EHA20915
EHA20916
EHA20917
EHA20918
EHA20919
EHA20920
EHA20921
EHA20922
EHA20923
EHA20924
EHA20925
EHA20926
EHA20927
EHA20928
EHA20929
EHA20930
EHA20931
EHA20932
EHA20933
EHA20934
EHA20935
EHA20936
EHA20937
EHA20938
EHA20939
EHA20940
EHA20941
EHA20942
EHA20943
EHA20944
EHA20945
EHA20946
EHA20947
EHA20948
EHA20949
EHA20950
EHA20951
EHA20952
EHA20953
EHA20954
EHA20955
EHA20956
EHA20957
EHA20958
EHA20959
EHA20960
EHA20961
EHA20962
EHA20963
EHA20964
EHA20965
EHA20966
EHA20967
EHA20968
EHA20969
EHA20970
EHA20971
EHA20972
EHA20973
EHA20974
EHA20975
EHA20976
EHA20977
EHA20978
EHA20979
EHA20980
EHA20981
EHA20982
EHA20983
EHA20984
EHA20985
EHA20986
EHA20987
EHA20988
EHA20989
EHA20990
EHA20991
EHA20992
EHA20993
EHA20994
EHA20995
EHA20996
EHA20997
EHA20998
EHA20999
EHA21000
EHA21001
EHA21002
EHA21003
EHA21004
EHA21005
EHA21006
EHA21007
EHA21008
EHA21009
EHA21010
EHA21011
EHA21012
EHA21013
EHA21014
EHA21015
EHA21016
EHA21017
EHA21018
EHA21019
EHA21020
EHA21021
EHA21022
EHA21023
EHA21024
EHA21025
EHA21026
EHA21027
EHA21028
EHA21029
EHA21030
EHA21031
EHA21032
EHA21033
EHA21034
EHA21035
EHA21036
EHA21037
EHA21038
EHA21039
EHA21040
EHA21041
EHA21042
EHA21043
EHA21044
EHA21045
EHA21046
EHA21047
EHA21048
EHA21049
EHA21050
EHA21051
EHA21052
EHA21053
EHA21054
EHA21055
EHA21056
EHA21057
EHA21058
EHA21059
EHA21060
EHA21061
EHA21062
EHA21063
EHA21064
EHA21065
EHA21066
EHA21067
EHA21068
EHA21069
EHA21070
EHA21071
EHA21072
EHA21073
EHA21074
EHA21075
EHA21076
EHA21077
EHA21078
EHA21079
EHA21080
EHA21081
EHA21082
EHA21083
EHA21084
EHA21085
EHA21086
EHA21087
EHA21088
EHA21089
EHA21090
EHA21091
EHA21092
EHA21093
EHA21094
EHA21095
EHA21096
EHA21097
EHA21098
EHA21099
EHA21100
EHA21101
EHA21102
EHA21103
EHA21104
EHA21105
EHA21106
EHA21107
EHA21108
EHA21109
EHA21110
EHA21111
EHA21112
EHA21113
EHA21114
EHA21115
EHA21116
EHA21117
EHA21118
EHA21119
EHA21120
EHA21121
EHA21122
EHA21123
EHA21124
EHA21125
EHA21126
EHA21127
EHA21128
EHA21129
EHA21130
EHA21131
EHA21132
EHA21133
EHA21134
EHA21135
EHA21136
EHA21431
EHA21137
EHA21138
EHA21139
EHA21140
EHA21141
EHA21142
EHA21143
EHA21144
EHA21145
EHA21146
EHA21147
EHA21148
EHA21149
EHA21150
EHA21151
EHA21152
EHA21153
EHA21154
EHA21155
EHA21156
EHA21157
EHA21158
EHA21159
EHA21160
EHA21161
EHA21162
EHA21163
EHA21164
EHA21165
EHA21166
EHA21167
EHA21168
EHA21169
EHA21170
EHA21171
EHA21172
EHA21173
EHA21174
EHA21175
EHA21176
EHA21177
EHA21178
EHA21179
EHA21180
EHA21181
EHA21182
EHA21183
EHA21184
EHA21185
EHA21186
EHA21187
EHA21188
EHA21189
EHA21190
EHA21191
EHA21192
EHA21193
EHA21194
EHA21195
EHA21196
EHA21197
EHA21198
EHA21199
EHA21200
EHA21201
EHA21202
EHA21203
EHA21204
EHA21205
EHA21206
EHA21207
EHA21208
EHA21209
EHA21210
EHA21211
EHA21212
EHA21213
EHA21214
EHA21215
EHA21216
EHA21217
EHA21218
EHA21219
EHA21220
EHA21221
EHA21222
EHA21223
EHA21224
EHA21225
EHA21226
EHA21227
EHA21228
EHA21229
EHA21230
EHA21231
EHA21232
EHA21233
EHA21234
EHA21235
EHA21236
EHA21237
EHA21238
EHA21239
EHA21240
EHA21241
EHA21242
EHA21243
EHA21244
EHA21245
EHA21246
EHA21247
EHA21248
EHA21249
EHA21250
EHA21251
EHA21252
EHA21253
EHA21254
EHA21255
EHA21256
EHA21257
EHA21258
EHA21259
EHA21260
EHA21261
EHA21262
EHA21263
EHA21264
EHA21265
EHA21266
EHA21267
EHA21268
EHA21269
EHA21270
EHA21271
EHA21272
EHA21273
EHA21274
EHA21275
EHA21276
EHA21277
EHA21278
EHA21279
EHA21280
EHA21281
EHA21282
EHA21283
EHA21284
EHA21285
EHA21286
EHA21287
EHA21288
EHA21289
EHA21290
EHA21291
EHA21292
EHA21293
EHA21294
EHA21295
EHA21296
EHA21297
EHA21298
EHA21299
EHA21300
EHA21301
EHA21302
EHA21303
EHA21304
EHA21305
EHA21306
EHA21307
EHA21308
EHA21309
EHA21310
EHA21311
EHA21312
EHA21313
EHA21314
EHA21315
EHA21316
EHA21317
EHA21318
EHA21319
EHA21320
EHA21321
EHA21322
EHA21323
EHA21324
EHA21325
EHA21326
EHA21327
EHA21328
EHA21329
EHA21330
EHA21331
EHA21332
EHA21333
EHA21334
EHA21335
EHA21336
EHA21337
EHA21338
EHA21339
EHA21340
EHA21341
EHA21342
EHA21343
EHA21344
EHA21345
EHA21346
EHA21347
EHA21348
EHA21349
EHA21350
EHA21351
EHA21352
EHA21353
EHA21354
EHA21355
EHA21356
EHA21357
EHA21358
EHA21359
EHA21360
EHA21361
EHA21362
EHA21363
EHA21364
EHA21365
EHA21430
EHA21366
EHA21367
EHA21368
EHA21369
EHA21370
EHA21371
EHA21372
EHA21373
EHA21374
EHA21375
EHA21376
EHA21377
EHA21378
EHA21379
EHA21380
EHA21381
EHA21382
EHA21383
EHA21384
EHA21385
EHA21386
EHA21387
EHA21388
EHA21389
EHA21390
EHA21391
EHA21392
EHA21393
EHA21394
EHA21395
EHA21396
EHA21397
EHA21398
EHA21399
EHA21400
EHA21401
EHA21402
EHA21403
EHA21404
EHA21405
EHA21406
EHA21407
EHA21408
EHA21409
EHA21410
EHA21411
EHA21412
EHA21413
EHA21414
EHA21415
EHA21416
EHA21417
EHA21418
EHA21419
EHA21420
EHA21421
EHA21422
EHA21423
EHA21424
EHA21425
EHA21426
EHA21427
EHA21428
EHA21429
EHA20316
EHA20317
EHA20318
EHA20319
EHA20320
EHA20321
EHA20322
EHA20323
EHA20324
EHA20325
EHA20326
EHA20327
EHA20328
EHA20329
EHA20330
EHA20331
EHA20332
EHA20333
EHA20334
EHA20335
EHA20336
EHA20337
EHA20338
EHA20339
EHA20340
EHA20341
EHA20342
EHA20343
EHA20344
EHA20345
EHA20346
EHA20347
EHA20348
EHA20349
EHA20350
EHA20351
EHA20352
EHA20353
EHA20354
EHA20355
EHA20356
EHA20357
EHA20358
EHA20359
EHA20360
EHA20361
EHA20362
EHA20363
EHA20364
EHA20365
EHA20366
EHA20367
EHA20368
EHA20369
EHA20370
EHA20371
EHA20372
EHA20373
EHA20374
EHA20375
EHA20376
EHA20377
EHA20378
EHA20379
EHA20380
EHA20381
EHA20382
EHA20383
EHA20384
EHA20385
EHA20386
EHA20387
EHA20388
EHA20389
EHA20390
EHA20391
EHA20392
EHA20393
EHA20394
EHA20395
EHA20396
EHA20397
EHA20398
EHA20399
EHA20400
EHA20401
EHA20402
EHA20403
EHA20404
EHA20405
EHA20406
EHA20407
EHA20408
EHA20409
EHA20410
EHA20411
EHA20412
EHA20413
EHA20414
EHA20415
EHA20416
EHA20417
EHA20418
EHA20419
EHA20420
EHA20421
EHA20422
EHA20423
EHA20424
EHA20425
EHA20426
EHA20427
EHA20428
EHA20429
EHA20430
EHA20431
EHA20432
EHA20433
EHA20434
EHA20435
EHA20436
EHA20437
EHA20438
EHA20439
EHA20440
EHA20441
EHA20442
EHA20443
EHA20444
EHA20445
EHA20446
EHA20447
EHA20448
EHA20449
EHA20450
EHA20451
EHA20452
EHA20453
EHA20454
EHA20455
EHA20456
EHA20457
EHA20458
EHA20459
EHA20460
EHA20461
EHA20462
EHA20463
EHA20464
EHA20465
EHA20466
EHA20467
EHA20468
EHA20469
EHA20470
EHA20471
EHA20472
EHA20473
EHA20474
EHA20475
EHA20476
EHA20477
EHA20478
EHA20479
EHA20480
EHA20481
EHA20482
EHA20483
EHA20484
EHA20485
EHA20486
EHA20487
EHA20488
EHA20489
EHA20490
EHA20491
EHA20492
EHA20493
EHA20494
EHA20495
EHA20496
EHA20497
EHA20498
EHA20499
EHA20500
EHA20501
EHA20502
EHA20503
EHA20504
EHA20505
EHA20506
EHA20507
EHA20508
EHA20509
EHA20510
EHA20511
EHA20512
EHA20513
EHA20514
EHA20515
EHA20516
EHA20517
EHA20518
EHA20519
EHA20520
EHA20521
EHA20522
EHA20523
EHA20524
EHA20525
EHA20526
EHA20527
EHA20528
EHA20529
EHA20530
EHA20531
EHA20532
EHA20533
EHA20534
EHA20535
EHA20536
EHA20537
EHA20538
EHA20539
EHA20540
EHA20541
EHA20542
EHA20543
EHA20544
EHA20545
EHA20546
EHA20547
EHA20548
EHA20549
EHA20550
EHA20551
EHA20552
EHA20553
EHA20554
EHA20555
EHA20556
EHA20557
EHA20558
EHA20559
EHA20560
EHA20561
EHA20562
EHA20563
EHA20564
EHA20565
EHA20566
EHA20567
EHA20568
EHA20569
EHA20570
EHA20571
EHA20572
EHA20573
EHA20574
EHA20575
EHA20576
EHA20577
EHA20578
EHA20579
EHA20580
EHA20581
EHA20582
EHA20583
EHA20584
EHA20585
EHA20586
EHA20587
EHA20588
EHA20589
EHA20590
EHA20591
EHA20592
EHA20593
EHA20594
EHA20595
EHA20596
EHA20597
EHA20598
EHA20599
EHA20600
EHA20601
EHA20602
EHA20603
EHA20604
EHA20605
EHA20606
EHA20607
EHA20608
EHA20609
EHA20610
EHA20611
EHA20612
EHA20613
EHA20614
EHA20615
EHA20616
EHA20617
EHA20618
EHA20619
EHA20620
EHA20621
EHA20622
EHA20623
EHA20624
EHA20625
EHA20626
EHA20627
EHA20628
EHA20629
EHA20630
EHA20631
EHA20632
EHA20633
EHA20634
EHA20635
EHA20636
EHA20637
EHA20638
EHA20639
EHA20640
EHA20641
EHA20642
EHA20643
EHA20644
EHA20645
EHA20646
EHA20647
EHA20648
EHA20649
EHA20650
EHA20651
EHA20652
EHA20653
EHA20654
EHA20655
EHA20656
EHA20657
EHA20658
EHA20659
EHA20660
EHA20661
EHA20662
EHA20663
EHA20664
EHA20665
EHA20666
EHA20667
EHA20668
EHA20669
EHA20670
EHA20671
EHA20672
EHA20673
EHA20674
EHA20675
EHA20676
EHA20677
EHA20678
EHA20679
EHA20680
EHA20681
EHA20682
EHA20683
EHA20684
EHA20685
EHA20686
EHA20687
EHA20688
EHA20689
EHA20690
EHA20691
EHA20692
EHA20693
EHA20694
EHA20695
EHA20696
EHA20697
EHA20698
EHA20699
EHA20700
EHA20701
EHA20702
EHA20703
EHA20704
EHA20705
EHA20706
EHA20707
EHA20708
EHA20709
EHA20710
EHA20711
EHA20712
EHA20713
EHA20714
EHA20715
EHA20716
EHA20717
EHA20718
EHA20719
EHA20720
EHA20721
EHA20722
EHA20723
EHA20724
EHA20725
EHA20726
EHA20727
EHA20728
EHA20729
EHA20730
EHA20731
EHA20732
EHA20733
EHA20734
EHA20735
EHA20736
EHA20737
EHA20738
EHA20739
EHA20740
EHA20741
EHA20742
EHA20743
EHA20744
EHA20745
EHA20746
EHA20747
EHA20748
EHA20749
EHA20750
EHA20751
EHA20752
EHA20753
EHA20754
EHA20755
EHA20756
EHA20757
EHA20758
EHA20759
EHA20760
EHA20761
EHA20762
EHA20763
EHA20764
EHA20765
EHA20766
EHA20767
EHA20768
EHA20769
EHA20770
EHA20771
EHA20772
EHA20773
EHA20774
EHA20775
EHA20776
EHA20777
EHA20778
EHA20779
EHA20780
EHA20781
EHA20782
EHA20783
EHA20784
EHA20785
EHA20786
EHA20787
EHA20788
EHA20789
EHA20790
EHA20791
EHA20792
EHA20793
EHA20794
EHA20795
EHA20796
EHA20797
EHA20798
EHA20799
EHA20800
EHA20801
EHA20802
EHA20803
EHA20804
EHA20805
EHA20806
EHA20807
EHA20808
EHA20809
EHA20810
EHA20811
EHA20812
EHA20813
EHA20814
EHA20815
EHA20816
EHA20817
EHA20818
EHA20819
EHA20820
EHA20821
EHA20822
EHA20823
EHA20824
EHA20825
EHA20826
EHA20827
EHA20828
EHA20829
EHA20830
EHA20831
EHA20832
EHA20833
EHA20834
EHA20835
EHA20836
EHA20837
EHA20838
EHA20839
EHA20840
EHA20841
EHA20842
EHA20843
EHA20844
EHA20845
EHA20846
EHA20847
EHA20848
EHA20849
EHA20850
EHA20851
EHA20852
EHA20853
EHA20854
EHA20855
EHA20856
EHA20857
EHA20858
EHA20859
EHA20860
EHA20861
EHA20862
EHA20863
EHA20864
EHA20865
EHA20866
EHA20867
EHA20868
EHA20869
EHA20870
EHA20871
EHA20872
EHA20873
EHA20874
EHA20875
EHA20876
EHA20877
EHA20878
EHA20879
EHA20880
EHA20881
EHA20882
EHA20883
EHA20884
EHA20885
EHA20886
EHA20887
EHA20888
EHA20889
EHA20890
EHA20891
EHA20892
EHA20893
EHA20894
EHA20201
EHA20202
EHA20203
EHA20204
EHA20205
EHA20206
EHA20207
EHA20208
EHA20209
EHA20210
EHA20211
EHA20212
EHA20213
EHA20214
EHA20215
EHA20216
EHA20217
EHA20218
EHA20219
EHA20220
EHA20221
EHA20222
EHA20223
EHA20224
EHA20225
EHA20226
EHA20227
EHA20228
EHA20229
EHA20230
EHA20231
EHA20232
EHA20233
EHA20234
EHA20235
EHA20236
EHA20237
EHA20238
EHA20239
EHA20240
EHA20241
EHA20242
EHA20243
EHA20244
EHA20245
EHA20246
EHA20247
EHA20248
EHA20249
EHA20250
EHA20251
EHA20252
EHA20253
EHA20254
EHA20255
EHA20256
EHA20257
EHA20258
EHA20259
EHA20260
EHA20261
EHA20262
EHA20263
EHA20264
EHA20265
EHA20266
EHA20267
EHA20268
EHA20269
EHA20270
EHA20271
EHA20272
EHA20273
EHA20274
EHA20275
EHA20276
EHA20277
EHA20278
EHA20279
EHA20280
EHA20281
EHA20282
EHA20283
EHA20284
EHA20285
EHA20286
EHA20287
EHA20288
EHA20289
EHA20290
EHA20291
EHA20292
EHA20293
EHA20294
EHA20295
EHA20296
EHA20297
EHA20298
EHA20299
EHA20300
EHA20301
EHA20302
EHA20303
EHA20304
EHA20305
EHA20306
EHA20307
EHA20308
EHA20309
EHA20310
EHA20311
EHA20312
EHA20313
EHA20314
EHA20315
EHA20145
EHA20146
EHA20147
EHA20148
EHA20149
EHA20150
EHA20151
EHA20152
EHA20153
EHA20154
EHA20155
EHA20156
EHA20157
EHA20158
EHA20159
EHA20160
EHA20161
EHA20162
EHA20163
EHA20164
EHA20165
EHA20166
EHA20167
EHA20168
EHA20169
EHA20170
EHA20171
EHA20172
EHA20173
EHA20174
EHA20175
EHA20176
EHA20177
EHA20178
EHA20179
EHA20180
EHA20181
EHA20182
EHA20183
EHA20184
EHA20185
EHA20186
EHA20187
EHA20188
EHA20189
EHA20190
EHA20191
EHA20192
EHA20193
EHA20194
EHA20195
EHA20196
EHA20197
EHA20198
EHA20199
EHA20200
EHA19258
EHA19259
EHA19260
EHA19261
EHA19262
EHA19263
EHA19264
EHA19265
EHA19266
EHA19267
EHA19268
EHA19269
EHA19270
EHA19271
EHA19272
EHA19273
EHA19274
EHA19275
EHA19276
EHA19277
EHA19278
EHA19279
EHA19280
EHA19281
EHA19282
EHA19283
EHA19284
EHA19285
EHA19286
EHA19287
EHA19288
EHA19289
EHA19290
EHA19291
EHA19292
EHA19293
EHA19294
EHA19295
EHA19296
EHA19297
EHA19298
EHA19299
EHA19300
EHA19301
EHA19302
EHA19303
EHA19304
EHA19305
EHA19306
EHA19307
EHA19308
EHA19309
EHA19310
EHA19311
EHA19312
EHA19313
EHA19314
EHA19315
EHA19316
EHA19317
EHA19318
EHA19319
EHA19320
EHA19321
EHA19322
EHA19323
EHA19324
EHA19325
EHA19326
EHA19327
EHA19328
EHA19329
EHA19330
EHA19331
EHA19332
EHA19333
EHA19334
EHA19335
EHA19336
EHA19337
EHA19338
EHA19339
EHA19340
EHA19341
EHA19342
EHA19343
EHA19344
EHA19345
EHA19346
EHA19347
EHA19348
EHA19349
EHA19350
EHA19351
EHA19352
EHA19353
EHA19354
EHA19355
EHA19356
EHA19357
EHA19358
EHA19359
EHA19360
EHA19361
EHA19362
EHA19363
EHA19364
EHA19365
EHA19366
EHA19367
EHA19368
EHA19369
EHA19370
EHA19371
EHA19372
EHA19373
EHA19374
EHA19375
EHA19376
EHA19377
EHA19378
EHA19379
EHA19380
EHA19381
EHA19382
EHA19383
EHA19384
EHA19385
EHA19386
EHA19387
EHA19388
EHA19389
EHA19390
EHA19391
EHA19392
EHA19393
EHA19394
EHA19395
EHA19396
EHA19397
EHA19398
EHA19399
EHA19400
EHA19401
EHA19402
EHA19403
EHA19404
EHA19405
EHA19406
EHA19407
EHA19408
EHA19409
EHA19410
EHA19411
EHA19412
EHA19413
EHA19414
EHA19415
EHA19416
EHA19417
EHA19418
EHA19419
EHA19420
EHA19421
EHA19422
EHA19423
EHA19424
EHA19425
EHA19426
EHA19427
EHA19428
EHA19429
EHA19430
EHA19431
EHA19432
EHA19433
EHA19434
EHA19435
EHA19436
EHA19437
EHA19438
EHA19439
EHA19440
EHA19441
EHA19442
EHA19443
EHA19444
EHA19445
EHA19446
EHA19447
EHA19448
EHA19449
EHA19450
EHA19451
EHA19452
EHA19453
EHA19454
EHA19455
EHA19456
EHA19457
EHA19458
EHA19459
EHA19460
EHA19461
EHA19462
EHA19463
EHA19464
EHA19465
EHA19466
EHA19467
EHA19468
EHA19469
EHA19470
EHA19471
EHA19472
EHA19473
EHA19474
EHA19475
EHA19476
EHA19477
EHA19478
EHA19479
EHA19480
EHA19481
EHA19482
EHA19483
EHA19484
EHA19485
EHA19486
EHA19487
EHA19488
EHA19489
EHA19490
EHA19491
EHA19492
EHA19493
EHA19494
EHA19495
EHA19496
EHA19497
EHA19498
EHA19499
EHA19500
EHA19501
EHA19502
EHA19503
EHA19504
EHA19505
EHA19506
EHA19507
EHA19508
EHA19509
EHA19510
EHA19511
EHA19512
EHA19513
EHA19514
EHA19515
EHA19516
EHA19517
EHA19518
EHA19519
EHA19520
EHA19521
EHA19522
EHA19523
EHA19524
EHA19525
EHA19526
EHA19527
EHA19528
EHA19529
EHA19530
EHA19531
EHA19532
EHA19533
EHA19534
EHA19535
EHA19536
EHA19537
EHA19538
EHA19539
EHA19540
EHA19541
EHA19542
EHA19543
EHA19544
EHA19545
EHA19546
EHA19547
EHA19548
EHA19549
EHA19550
EHA19551
EHA19552
EHA19553
EHA19554
EHA19555
EHA19556
EHA19557
EHA19558
EHA19559
EHA19560
EHA19561
EHA19562
EHA19563
EHA19564
EHA19565
EHA19566
EHA19567
EHA19568
EHA19569
EHA19570
EHA19571
EHA19572
EHA19573
EHA19574
EHA19575
EHA19576
EHA19577
EHA19578
EHA19579
EHA19580
EHA19581
EHA19582
EHA19583
EHA19584
EHA19585
EHA19586
EHA19587
EHA19588
EHA19589
EHA19590
EHA19591
EHA19592
EHA19593
EHA19594
EHA19595
EHA19596
EHA19597
EHA19598
EHA19599
EHA19600
EHA19601
EHA19602
EHA19603
EHA19604
EHA19605
EHA19606
EHA19607
EHA19608
EHA19609
EHA19610
EHA19611
EHA19612
EHA19613
EHA19614
EHA19615
EHA19616
EHA19617
EHA19618
EHA19619
EHA19620
EHA19621
EHA19622
EHA19623
EHA19624
EHA19625
EHA19626
EHA19627
EHA19628
EHA19629
EHA19630
EHA19631
EHA19632
EHA19633
EHA19634
EHA19635
EHA19636
EHA19637
EHA19638
EHA19639
EHA19640
EHA19641
EHA19642
EHA19643
EHA19644
EHA19645
EHA19646
EHA19647
EHA19648
EHA19649
EHA19650
EHA19651
EHA19652
EHA19653
EHA19654
EHA19655
EHA19656
EHA19657
EHA19658
EHA19659
EHA19660
EHA19661
EHA19662
EHA19663
EHA19664
EHA19665
EHA19666
EHA19667
EHA19668
EHA19669
EHA19670
EHA19671
EHA19672
EHA19673
EHA19674
EHA19675
EHA19676
EHA19677
EHA19678
EHA19679
EHA19680
EHA19681
EHA19682
EHA19683
EHA19684
EHA19685
EHA19686
EHA19687
EHA19688
EHA19689
EHA19690
EHA19691
EHA19692
EHA19693
EHA19694
EHA19695
EHA19696
EHA19697
EHA19698
EHA19699
EHA19700
EHA19701
EHA19702
EHA19703
EHA19704
EHA19705
EHA19706
EHA19707
EHA19708
EHA19709
EHA19710
EHA19711
EHA19712
EHA19713
EHA19714
EHA19715
EHA19716
EHA19717
EHA19718
EHA19719
EHA19720
EHA19721
EHA19722
EHA19723
EHA19724
EHA19725
EHA19726
EHA19727
EHA19728
EHA19729
EHA19730
EHA19731
EHA19732
EHA19733
EHA19734
EHA19735
EHA19736
EHA19737
EHA19738
EHA19739
EHA19740
EHA19741
EHA19742
EHA19743
EHA19744
EHA19745
EHA19746
EHA19747
EHA19748
EHA19749
EHA19750
EHA19751
EHA19752
EHA19753
EHA19754
EHA19755
EHA19756
EHA19757
EHA19758
EHA19759
EHA19760
EHA19761
EHA19762
EHA19763
EHA19764
EHA19765
EHA19766
EHA19767
EHA19768
EHA19769
EHA19770
EHA19771
EHA19772
EHA19773
EHA19774
EHA19775
EHA19776
EHA19777
EHA19778
EHA19779
EHA19780
EHA19781
EHA19782
EHA19783
EHA19784
EHA19785
EHA19786
EHA19787
EHA19788
EHA19789
EHA19790
EHA19791
EHA19792
EHA19793
EHA19794
EHA19795
EHA19796
EHA19797
EHA19798
EHA19799
EHA19800
EHA19801
EHA19802
EHA19803
EHA19804
EHA19805
EHA19806
EHA19807
EHA19808
EHA19809
EHA19810
EHA19811
EHA19812
EHA19813
EHA19814
EHA19815
EHA19816
EHA19817
EHA19818
EHA19819
EHA19820
EHA19821
EHA19822
EHA19823
EHA19824
EHA19825
EHA19826
EHA19827
EHA19828
EHA19829
EHA19830
EHA19831
EHA19832
EHA19833
EHA19834
EHA19835
EHA19836
EHA19837
EHA19838
EHA19839
EHA19840
EHA19841
EHA19842
EHA19843
EHA19844
EHA19845
EHA19846
EHA19847
EHA19848
EHA19849
EHA19850
EHA19851
EHA19852
EHA19853
EHA19854
EHA19855
EHA19856
EHA19857
EHA19858
EHA19859
EHA19860
EHA19861
EHA19862
EHA19863
EHA19864
EHA19865
EHA19866
EHA19867
EHA19868
EHA19869
EHA19870
EHA19871
EHA19872
EHA19873
EHA19874
EHA19875
EHA19876
EHA19877
EHA19878
EHA19879
EHA19880
EHA19881
EHA19882
EHA19883
EHA19884
EHA19885
EHA19886
EHA19887
EHA19888
EHA19889
EHA19890
EHA19891
EHA19892
EHA19893
EHA19894
EHA19895
EHA19896
EHA19897
EHA19898
EHA19899
EHA19900
EHA19901
EHA19902
EHA19903
EHA19904
EHA19905
EHA19906
EHA19907
EHA19908
EHA19909
EHA19910
EHA19911
EHA19912
EHA19913
EHA19914
EHA19915
EHA19916
EHA19917
EHA19918
EHA19919
EHA19920
EHA19921
EHA19922
EHA19923
EHA19924
EHA19925
EHA19926
EHA19927
EHA19928
EHA19929
EHA19930
EHA19931
EHA19932
EHA19933
EHA19934
EHA19935
EHA19936
EHA19937
EHA19938
EHA19939
EHA19940
EHA19941
EHA19942
EHA19943
EHA19944
EHA19945
EHA19946
EHA19947
EHA19948
EHA19949
EHA19950
EHA19951
EHA19952
EHA19953
EHA19954
EHA19955
EHA19956
EHA19957
EHA19958
EHA19959
EHA19960
EHA19961
EHA19962
EHA19963
EHA19964
EHA19965
EHA19966
EHA19967
EHA19968
EHA19969
EHA19970
EHA19971
EHA19972
EHA19973
EHA19974
EHA19975
EHA19976
EHA19977
EHA19978
EHA19979
EHA19980
EHA19981
EHA19982
EHA19983
EHA19984
EHA19985
EHA19986
EHA19987
EHA19988
EHA19989
EHA19990
EHA19991
EHA19992
EHA19993
EHA19994
EHA19995
EHA19996
EHA19997
EHA19998
EHA19999
EHA20000
EHA20001
EHA20002
EHA20003
EHA20004
EHA20005
EHA20006
EHA20007
EHA20008
EHA20009
EHA20010
EHA20011
EHA20012
EHA20013
EHA20014
EHA20015
EHA20016
EHA20017
EHA20018
EHA20019
EHA20020
EHA20021
EHA20022
EHA20023
EHA20024
EHA20025
EHA20026
EHA20027
EHA20028
EHA20029
EHA20030
EHA20031
EHA20032
EHA20033
EHA20034
EHA20035
EHA20036
EHA20037
EHA20038
EHA20039
EHA20040
EHA20041
EHA20042
EHA20043
EHA20044
EHA20045
EHA20046
EHA20047
EHA20048
EHA20049
EHA20050
EHA20051
EHA20052
EHA20053
EHA20054
EHA20055
EHA20056
EHA20057
EHA20058
EHA20059
EHA20060
EHA20061
EHA20062
EHA20063
EHA20064
EHA20065
EHA20066
EHA20067
EHA20068
EHA20069
EHA20070
EHA20071
EHA20072
EHA20073
EHA20074
EHA20075
EHA20076
EHA20077
EHA20078
EHA20079
EHA20080
EHA20081
EHA20082
EHA20083
EHA20084
EHA20085
EHA20086
EHA20087
EHA20088
EHA20089
EHA20090
EHA20091
EHA20092
EHA20093
EHA20094
EHA20095
EHA20096
EHA20097
EHA20098
EHA20099
EHA20100
EHA20101
EHA20102
EHA20103
EHA20104
EHA20105
EHA20106
EHA20107
EHA20108
EHA20109
EHA20110
EHA20111
EHA20112
EHA20113
EHA20114
EHA20115
EHA20116
EHA20117
EHA20118
EHA20119
EHA20120
EHA20121
EHA20122
EHA20123
EHA20124
EHA20125
EHA20126
EHA20127
EHA20128
EHA20129
EHA20130
EHA20131
EHA20132
EHA20133
EHA20134
EHA20135
EHA20136
EHA20137
EHA20138
EHA20139
EHA20140
EHA20141
EHA20142
EHA20143
EHA20144
EHA18748
EHA18749
EHA18750
EHA18751
EHA18752
EHA18753
EHA18754
EHA18755
EHA18756
EHA18757
EHA18758
EHA18759
EHA18760
EHA18761
EHA18762
EHA18763
EHA18764
EHA18765
EHA18766
EHA18767
EHA18768
EHA18769
EHA18770
EHA18771
EHA18772
EHA18773
EHA18774
EHA18775
EHA18776
EHA18777
EHA18778
EHA18779
EHA18780
EHA18781
EHA18782
EHA18783
EHA18784
EHA18785
EHA18786
EHA18787
EHA18788
EHA18789
EHA18790
EHA18791
EHA18792
EHA18793
EHA18794
EHA18795
EHA18796
EHA18797
EHA18798
EHA18799
EHA18800
EHA18801
EHA18802
EHA18803
EHA18804
EHA18805
EHA18806
EHA18807
EHA18808
EHA18809
EHA18810
EHA18811
EHA18812
EHA18813
EHA18814
EHA18815
EHA18816
EHA18817
EHA18818
EHA18819
EHA18820
EHA18821
EHA18822
EHA18823
EHA18824
EHA18825
EHA18826
EHA18827
EHA18828
EHA18829
EHA18830
EHA18831
EHA18832
EHA18833
EHA18834
EHA18835
EHA18836
EHA18837
EHA18838
EHA18839
EHA18840
EHA18841
EHA18842
EHA18843
EHA18844
EHA18845
EHA18846
EHA18847
EHA18848
EHA18849
EHA18850
EHA18851
EHA18852
EHA18853
EHA18854
EHA18855
EHA18856
EHA18857
EHA18858
EHA18859
EHA18860
EHA18861
EHA18862
EHA18863
EHA18864
EHA18865
EHA18866
EHA18867
EHA18868
EHA18869
EHA18870
EHA18871
EHA18872
EHA18873
EHA18874
EHA18875
EHA18876
EHA18877
EHA18878
EHA18879
EHA18880
EHA18881
EHA18882
EHA18883
EHA18884
EHA18885
EHA18886
EHA18887
EHA18888
EHA18889
EHA18890
EHA18891
EHA18892
EHA18893
EHA18894
EHA18895
EHA18896
EHA18897
EHA18898
EHA18899
EHA18900
EHA18901
EHA18902
EHA18903
EHA18904
EHA18905
EHA18906
EHA18907
EHA18908
EHA18909
EHA18910
EHA18911
EHA18912
EHA18913
EHA18914
EHA18915
EHA18916
EHA18917
EHA18918
EHA18919
EHA18920
EHA18921
EHA18922
EHA18923
EHA18924
EHA18925
EHA18926
EHA18927
EHA18928
EHA18929
EHA18930
EHA18931
EHA18932
EHA18933
EHA18934
EHA18935
EHA18936
EHA18937
EHA18938
EHA18939
EHA18940
EHA18941
EHA18942
EHA18943
EHA18944
EHA18945
EHA18946
EHA18947
EHA18948
EHA18949
EHA18950
EHA18951
EHA18952
EHA18953
EHA18954
EHA18955
EHA18956
EHA18957
EHA18958
EHA18959
EHA18960
EHA18961
EHA18962
EHA18963
EHA18964
EHA18965
EHA18966
EHA18967
EHA18968
EHA18969
EHA18970
EHA18971
EHA18972
EHA18973
EHA18974
EHA18975
EHA18976
EHA18977
EHA18978
EHA18979
EHA18980
EHA18981
EHA18982
EHA18983
EHA18984
EHA18985
EHA18986
EHA18987
EHA18988
EHA18989
EHA18990
EHA18991
EHA18992
EHA18993
EHA18994
EHA18995
EHA18996
EHA18997
EHA18998
EHA18999
EHA19000
EHA19001
EHA19002
EHA19003
EHA19004
EHA19005
EHA19006
EHA19007
EHA19008
EHA19009
EHA19010
EHA19011
EHA19012
EHA19013
EHA19014
EHA19015
EHA19016
EHA19017
EHA19018
EHA19019
EHA19020
EHA19021
EHA19022
EHA19023
EHA19024
EHA19025
EHA19026
EHA19027
EHA19028
EHA19029
EHA19030
EHA19031
EHA19032
EHA19033
EHA19034
EHA19035
EHA19036
EHA19037
EHA19038
EHA19039
EHA19040
EHA19041
EHA19042
EHA19043
EHA19044
EHA19045
EHA19046
EHA19047
EHA19048
EHA19049
EHA19050
EHA19051
EHA19052
EHA19053
EHA19054
EHA19055
EHA19056
EHA19057
EHA19058
EHA19059
EHA19060
EHA19061
EHA19062
EHA19063
EHA19064
EHA19065
EHA19066
EHA19067
EHA19068
EHA19069
EHA19070
EHA19071
EHA19072
EHA19073
EHA19074
EHA19075
EHA19076
EHA19077
EHA19078
EHA19079
EHA19080
EHA19081
EHA19082
EHA19083
EHA19084
EHA19085
EHA19086
EHA19087
EHA19088
EHA19089
EHA19090
EHA19091
EHA19092
EHA19093
EHA19094
EHA19095
EHA19096
EHA19097
EHA19098
EHA19099
EHA19100
EHA19101
EHA19102
EHA19103
EHA19104
EHA19105
EHA19106
EHA19107
EHA19108
EHA19109
EHA19110
EHA19111
EHA19112
EHA19113
EHA19114
EHA19115
EHA19116
EHA19117
EHA19118
EHA19119
EHA19120
EHA19121
EHA19122
EHA19123
EHA19124
EHA19125
EHA19126
EHA19127
EHA19128
EHA19129
EHA19130
EHA19131
EHA19132
EHA19133
EHA19134
EHA19135
EHA19136
EHA19137
EHA19138
EHA19139
EHA19140
EHA19141
EHA19142
EHA19143
EHA19144
EHA19145
EHA19146
EHA19147
EHA19148
EHA19149
EHA19150
EHA19151
EHA19152
EHA19153
EHA19154
EHA19155
EHA19156
EHA19157
EHA19158
EHA19159
EHA19160
EHA19161
EHA19162
EHA19163
EHA19164
EHA19165
EHA19166
EHA19167
EHA19168
EHA19169
EHA19170
EHA19171
EHA19172
EHA19173
EHA19174
EHA19175
EHA19176
EHA19177
EHA19178
EHA19179
EHA19180
EHA19181
EHA19182
EHA19183
EHA19184
EHA19185
EHA19186
EHA19187
EHA19188
EHA19189
EHA19190
EHA19191
EHA19192
EHA19193
EHA19194
EHA19195
EHA19196
EHA19197
EHA19198
EHA19199
EHA19200
EHA19201
EHA19202
EHA19203
EHA19204
EHA19205
EHA19206
EHA19207
EHA19208
EHA19209
EHA19210
EHA19211
EHA19212
EHA19213
EHA19214
EHA19215
EHA19216
EHA19217
EHA19218
EHA19219
EHA19220
EHA19221
EHA19222
EHA19223
EHA19224
EHA19225
EHA19226
EHA19227
EHA19228
EHA19229
EHA19230
EHA19231
EHA19232
EHA19233
EHA19234
EHA19235
EHA19236
EHA19237
EHA19238
EHA19239
EHA19240
EHA19241
EHA19242
EHA19243
EHA19244
EHA19245
EHA19246
EHA19247
EHA19248
EHA19249
EHA19250
EHA19251
EHA19252
EHA19253
EHA19254
EHA19255
EHA19256
EHA19257
EHA17708
EHA17709
EHA17710
EHA17711
EHA17712
EHA17713
EHA17714
EHA17715
EHA17716
EHA17717
EHA17718
EHA17719
EHA17720
EHA17721
EHA17722
EHA17723
EHA17724
EHA17725
EHA17726
EHA17727
EHA17728
EHA17729
EHA17730
EHA17731
EHA17732
EHA17733
EHA17734
EHA17735
EHA17736
EHA17737
EHA17738
EHA17739
EHA17740
EHA17741
EHA17742
EHA17743
EHA17744
EHA17745
EHA17746
EHA17747
EHA17748
EHA17749
EHA17750
EHA17751
EHA17752
EHA17753
EHA17754
EHA17755
EHA17756
EHA17757
EHA17758
EHA17759
EHA17760
EHA17761
EHA17762
EHA17763
EHA17764
EHA17765
EHA17766
EHA17767
EHA17768
EHA17769
EHA17770
EHA17771
EHA17772
EHA17773
EHA17774
EHA17775
EHA17776
EHA17777
EHA17778
EHA17779
EHA17780
EHA17781
EHA17782
EHA17783
EHA17784
EHA17785
EHA17786
EHA17787
EHA17788
EHA17789
EHA17790
EHA17791
EHA17792
EHA17793
EHA17794
EHA17795
EHA17796
EHA17797
EHA17798
EHA17799
EHA17800
EHA17801
EHA17802
EHA17803
EHA17804
EHA17805
EHA17806
EHA17807
EHA17808
EHA17809
EHA17810
EHA17811
EHA17812
EHA17813
EHA17814
EHA17815
EHA17816
EHA17817
EHA17818
EHA17819
EHA17820
EHA17821
EHA17822
EHA17823
EHA17824
EHA17825
EHA17826
EHA17827
EHA17828
EHA17829
EHA17830
EHA17831
EHA17832
EHA17833
EHA17834
EHA17835
EHA17836
EHA17837
EHA17838
EHA17839
EHA17840
EHA17841
EHA17842
EHA17843
EHA17844
EHA17845
EHA17846
EHA17847
EHA17848
EHA17849
EHA17850
EHA17851
EHA17852
EHA17853
EHA17854
EHA17855
EHA17856
EHA17857
EHA17858
EHA17859
EHA17860
EHA17861
EHA17862
EHA17863
EHA17864
EHA17865
EHA17866
EHA17867
EHA17868
EHA17869
EHA17870
EHA17871
EHA17872
EHA17873
EHA17874
EHA17875
EHA17876
EHA17877
EHA17878
EHA17879
EHA17880
EHA17881
EHA17882
EHA17883
EHA17884
EHA17885
EHA17886
EHA17887
EHA17888
EHA17889
EHA17890
EHA17891
EHA17892
EHA17893
EHA17894
EHA17895
EHA17896
EHA17897
EHA17898
EHA17899
EHA17900
EHA17901
EHA17902
EHA17903
EHA17904
EHA17905
EHA17906
EHA17907
EHA17908
EHA17909
EHA17910
EHA17911
EHA17912
EHA17913
EHA17914
EHA17915
EHA17916
EHA17917
EHA17918
EHA17919
EHA17920
EHA17921
EHA17922
EHA17923
EHA17924
EHA17925
EHA17926
EHA17927
EHA17928
EHA17929
EHA17930
EHA17931
EHA17932
EHA17933
EHA17934
EHA17935
EHA17936
EHA17937
EHA17938
EHA17939
EHA17940
EHA17941
EHA17942
EHA17943
EHA17944
EHA17945
EHA17946
EHA17947
EHA17948
EHA17949
EHA17950
EHA17951
EHA17952
EHA17953
EHA17954
EHA17955
EHA17956
EHA17957
EHA17958
EHA17959
EHA17960
EHA17961
EHA17962
EHA17963
EHA17964
EHA17965
EHA17966
EHA17967
EHA17968
EHA17969
EHA17970
EHA17971
EHA17972
EHA17973
EHA17974
EHA17975
EHA17976
EHA17977
EHA17978
EHA17979
EHA17980
EHA17981
EHA17982
EHA17983
EHA17984
EHA17985
EHA17986
EHA17987
EHA17988
EHA17989
EHA17990
EHA17991
EHA17992
EHA17993
EHA17994
EHA17995
EHA17996
EHA17997
EHA17998
EHA17999
EHA18000
EHA18001
EHA18002
EHA18003
EHA18004
EHA18005
EHA18006
EHA18007
EHA18008
EHA18009
EHA18010
EHA18011
EHA18012
EHA18013
EHA18014
EHA18015
EHA18016
EHA18017
EHA18018
EHA18019
EHA18020
EHA18021
EHA18022
EHA18023
EHA18024
EHA18025
EHA18026
EHA18027
EHA18028
EHA18029
EHA18030
EHA18031
EHA18032
EHA18033
EHA18034
EHA18035
EHA18036
EHA18037
EHA18038
EHA18039
EHA18040
EHA18041
EHA18042
EHA18043
EHA18044
EHA18045
EHA18046
EHA18047
EHA18048
EHA18049
EHA18050
EHA18051
EHA18052
EHA18053
EHA18054
EHA18055
EHA18056
EHA18057
EHA18058
EHA18059
EHA18060
EHA18061
EHA18062
EHA18063
EHA18064
EHA18065
EHA18066
EHA18067
EHA18068
EHA18069
EHA18070
EHA18071
EHA18072
EHA18073
EHA18074
EHA18075
EHA18076
EHA18077
EHA18078
EHA18079
EHA18080
EHA18081
EHA18082
EHA18083
EHA18084
EHA18085
EHA18086
EHA18087
EHA18088
EHA18089
EHA18090
EHA18091
EHA18092
EHA18093
EHA18094
EHA18095
EHA18096
EHA18097
EHA18098
EHA18099
EHA18100
EHA18101
EHA18102
EHA18103
EHA18104
EHA18105
EHA18106
EHA18107
EHA18108
EHA18109
EHA18110
EHA18111
EHA18112
EHA18113
EHA18114
EHA18115
EHA18116
EHA18117
EHA18118
EHA18119
EHA18120
EHA18121
EHA18122
EHA18123
EHA18124
EHA18125
EHA18126
EHA18127
EHA18128
EHA18129
EHA18130
EHA18131
EHA18132
EHA18133
EHA18134
EHA18135
EHA18136
EHA18137
EHA18138
EHA18139
EHA18140
EHA18141
EHA18142
EHA18143
EHA18144
EHA18145
EHA18146
EHA18147
EHA18148
EHA18149
EHA18150
EHA18151
EHA18152
EHA18153
EHA18154
EHA18155
EHA18156
EHA18157
EHA18158
EHA18159
EHA18160
EHA18161
EHA18162
EHA18163
EHA18164
EHA18165
EHA18166
EHA18167
EHA18168
EHA18169
EHA18170
EHA18171
EHA18172
EHA18173
EHA18174
EHA18175
EHA18176
EHA18177
EHA18178
EHA18179
EHA18180
EHA18181
EHA18182
EHA18183
EHA18184
EHA18185
EHA18186
EHA18187
EHA18188
EHA18189
EHA18190
EHA18191
EHA18192
EHA18193
EHA18194
EHA18195
EHA18196
EHA18197
EHA18198
EHA18199
EHA18200
EHA18201
EHA18202
EHA18203
EHA18204
EHA18205
EHA18206
EHA18207
EHA18208
EHA18209
EHA18210
EHA18211
EHA18212
EHA18213
EHA18214
EHA18215
EHA18216
EHA18217
EHA18218
EHA18219
EHA18220
EHA18221
EHA18222
EHA18223
EHA18224
EHA18225
EHA18226
EHA18227
EHA18228
EHA18229
EHA18230
EHA18231
EHA18232
EHA18233
EHA18234
EHA18235
EHA18236
EHA18237
EHA18238
EHA18239
EHA18240
EHA18241
EHA18242
EHA18243
EHA18244
EHA18245
EHA18246
EHA18247
EHA18248
EHA18249
EHA18250
EHA18251
EHA18252
EHA18253
EHA18254
EHA18255
EHA18256
EHA18257
EHA18258
EHA18259
EHA18260
EHA18261
EHA18262
EHA18263
EHA18264
EHA18265
EHA18266
EHA18267
EHA18268
EHA18269
EHA18270
EHA18271
EHA18272
EHA18273
EHA18274
EHA18275
EHA18276
EHA18277
EHA18278
EHA18279
EHA18280
EHA18281
EHA18282
EHA18283
EHA18284
EHA18285
EHA18286
EHA18287
EHA18288
EHA18289
EHA18290
EHA18291
EHA18292
EHA18293
EHA18294
EHA18295
EHA18296
EHA18297
EHA18298
EHA18299
EHA18300
EHA18301
EHA18302
EHA18303
EHA18304
EHA18305
EHA18306
EHA18307
EHA18308
EHA18309
EHA18310
EHA18311
EHA18312
EHA18313
EHA18314
EHA18315
EHA18316
EHA18317
EHA18318
EHA18319
EHA18320
EHA18321
EHA18322
EHA18323
EHA18324
EHA18325
EHA18326
EHA18327
EHA18328
EHA18329
EHA18330
EHA18331
EHA18332
EHA18333
EHA18334
EHA18335
EHA18336
EHA18337
EHA18338
EHA18339
EHA18340
EHA18341
EHA18342
EHA18343
EHA18344
EHA18345
EHA18346
EHA18347
EHA18348
EHA18349
EHA18350
EHA18351
EHA18352
EHA18353
EHA18354
EHA18355
EHA18356
EHA18357
EHA18358
EHA18359
EHA18360
EHA18361
EHA18362
EHA18363
EHA18364
EHA18365
EHA18366
EHA18367
EHA18368
EHA18369
EHA18370
EHA18371
EHA18372
EHA18373
EHA18374
EHA18375
EHA18376
EHA18377
EHA18378
EHA18379
EHA18380
EHA18381
EHA18382
EHA18383
EHA18384
EHA18385
EHA18386
EHA18387
EHA18388
EHA18389
EHA18390
EHA18391
EHA18392
EHA18393
EHA18394
EHA18395
EHA18396
EHA18397
EHA18398
EHA18399
EHA18400
EHA18401
EHA18402
EHA18403
EHA18404
EHA18405
EHA18406
EHA18407
EHA18408
EHA18409
EHA18410
EHA18411
EHA18412
EHA18413
EHA18414
EHA18415
EHA18416
EHA18417
EHA18418
EHA18419
EHA18420
EHA18421
EHA18422
EHA18423
EHA18424
EHA18425
EHA18426
EHA18427
EHA18428
EHA18429
EHA18430
EHA18431
EHA18432
EHA18433
EHA18434
EHA18435
EHA18436
EHA18437
EHA18438
EHA18439
EHA18440
EHA18441
EHA18442
EHA18443
EHA18444
EHA18445
EHA18446
EHA18447
EHA18448
EHA18449
EHA18450
EHA18451
EHA18452
EHA18453
EHA18454
EHA18455
EHA18456
EHA18457
EHA18458
EHA18459
EHA18460
EHA18461
EHA18462
EHA18463
EHA18464
EHA18465
EHA18466
EHA18467
EHA18468
EHA18469
EHA18470
EHA18471
EHA18472
EHA18473
EHA18474
EHA18475
EHA18476
EHA18477
EHA18478
EHA18479
EHA18480
EHA18481
EHA18482
EHA18483
EHA18484
EHA18485
EHA18486
EHA18487
EHA18488
EHA18489
EHA18490
EHA18491
EHA18492
EHA18493
EHA18494
EHA18495
EHA18496
EHA18497
EHA18498
EHA18499
EHA18500
EHA18501
EHA18502
EHA18503
EHA18504
EHA18505
EHA18506
EHA18507
EHA18508
EHA18509
EHA18510
EHA18511
EHA18512
EHA18513
EHA18514
EHA18515
EHA18516
EHA18517
EHA18518
EHA18519
EHA18520
EHA18521
EHA18522
EHA18523
EHA18524
EHA18525
EHA18526
EHA18527
EHA18528
EHA18529
EHA18530
EHA18531
EHA18532
EHA18533
EHA18534
EHA18535
EHA18536
EHA18537
EHA18538
EHA18539
EHA18540
EHA18541
EHA18542
EHA18543
EHA18544
EHA18545
EHA18546
EHA18547
EHA18548
EHA18549
EHA18550
EHA18551
EHA18552
EHA18553
EHA18554
EHA18555
EHA18556
EHA18557
EHA18558
EHA18559
EHA18560
EHA18561
EHA18562
EHA18563
EHA18564
EHA18565
EHA18566
EHA18567
EHA18568
EHA18569
EHA18570
EHA18571
EHA18572
EHA18573
EHA18574
EHA18575
EHA18576
EHA18577
EHA18578
EHA18579
EHA18580
EHA18581
EHA18582
EHA18583
EHA18584
EHA18585
EHA18586
EHA18587
EHA18588
EHA18589
EHA18590
EHA18591
EHA18592
EHA18593
EHA18594
EHA18595
EHA18596
EHA18597
EHA18598
EHA18599
EHA18600
EHA18601
EHA18602
EHA18603
EHA18604
EHA18605
EHA18606
EHA18607
EHA18608
EHA18609
EHA18610
EHA18611
EHA18612
EHA18613
EHA18614
EHA18615
EHA18616
EHA18617
EHA18618
EHA18619
EHA18620
EHA18621
EHA18622
EHA18623
EHA18624
EHA18625
EHA18626
EHA18627
EHA18628
EHA18629
EHA18630
EHA18631
EHA18632
EHA18633
EHA18634
EHA18635
EHA18636
EHA18637
EHA18638
EHA18639
EHA18640
EHA18641
EHA18642
EHA18643
EHA18644
EHA18645
EHA18646
EHA18647
EHA18648
EHA18649
EHA18650
EHA18651
EHA18652
EHA18653
EHA18654
EHA18655
EHA18656
EHA18657
EHA18658
EHA18659
EHA18660
EHA18661
EHA18662
EHA18663
EHA18664
EHA18665
EHA18666
EHA18667
EHA18668
EHA18669
EHA18670
EHA18671
EHA18672
EHA18673
EHA18674
EHA18675
EHA18676
EHA18677
EHA18678
EHA18679
EHA18680
EHA18681
EHA18682
EHA18683
EHA18684
EHA18685
EHA18686
EHA18687
EHA18688
EHA18689
EHA18690
EHA18691
EHA18692
EHA18693
EHA18694
EHA18695
EHA18696
EHA18697
EHA18698
EHA18699
EHA18700
EHA18701
EHA18702
EHA18703
EHA18704
EHA18705
EHA18706
EHA18707
EHA18708
EHA18709
EHA18710
EHA18711
EHA18712
EHA18713
EHA18714
EHA18715
EHA18716
EHA18717
EHA18718
EHA18719
EHA18720
EHA18721
EHA18722
EHA18723
EHA18724
EHA18725
EHA18726
EHA18727
EHA18728
EHA18729
EHA18730
EHA18731
EHA18732
EHA18733
EHA18734
EHA18735
EHA18736
EHA18737
EHA18738
EHA18739
EHA18740
EHA18741
EHA18742
EHA18743
EHA18744
EHA18745
EHA18746
EHA18747
EHA17691
EHA17692
EHA17693
EHA17694
EHA17695
EHA17696
EHA17697
EHA17698
EHA17699
EHA17700
EHA17701
EHA17702
EHA17703
EHA17704
EHA17705
EHA17706
EHA17707
EHA17688
EHA17689
EHA17690
KDE75636
KDE75630
KDE75646
KDE75642
KDE75649
KDE75635
KDE75640
KDE75651
KDE75647
KDE75633
KDE75659
KDE75648
KDE75629
KDE75655
KDE75631
KDE75638
KDE75652
KDE75632
KDE75661
KDE75656
KDE75643
KDE75644
KDE75654
KDE75658
KDE75660
KDE75653
KDE75645
KDE75650
KDE75639
KDE75637
KDE75657
KDE75634
KDE75641
KDE75538
KDE75585
KDE75515
KDE75562
KDE75551
KDE75504
KDE75561
KDE75496
KDE75511
KDE75564
KDE75601
KDE75554
KDE75623
KDE75545
KDE75525
KDE75592
KDE75528
KDE75605
KDE75508
KDE75550
KDE75521
KDE75610
KDE75507
KDE75552
KDE75518
KDE75530
KDE75580
KDE75490
KDE75574
KDE75488
KDE75577
KDE75499
KDE75556
KDE75595
KDE75509
KDE75588
KDE75492
KDE75546
KDE75612
KDE75489
KDE75493
KDE75579
KDE75495
KDE75547
KDE75503
KDE75617
KDE75587
KDE75513
KDE75575
KDE75524
KDE75624
KDE75539
KDE75596
KDE75523
KDE75626
KDE75535
KDE75597
KDE75618
KDE75565
KDE75613
KDE75576
KDE75544
KDE75505
KDE75537
KDE75606
KDE75627
KDE75555
KDE75594
KDE75570
KDE75527
KDE75590
KDE75526
KDE75616
KDE75491
KDE75567
KDE75620
KDE75560
KDE75531
KDE75598
KDE75543
KDE75625
KDE75529
KDE75520
KDE75600
KDE75584
KDE75540
KDE75563
KDE75619
KDE75553
KDE75622
KDE75542
KDE75568
KDE75603
KDE75500
KDE75608
KDE75534
KDE75586
KDE75506
KDE75604
KDE75569
KDE75522
KDE75599
KDE75572
KDE75494
KDE75502
KDE75578
KDE75614
KDE75559
KDE75517
KDE75512
KDE75548
KDE75581
KDE75510
KDE75573
KDE75498
KDE75536
KDE75519
KDE75583
KDE75557
KDE75611
KDE75558
KDE75607
KDE75615
KDE75571
KDE75501
KDE75566
KDE75532
KDE75621
KDE75582
KDE75593
KDE75516
KDE75628
KDE75589
KDE75533
KDE75591
KDE75514
KDE75497
KDE75609
KDE75541
KDE75549
KDE75602
KDE75484
KDE75485
KDE75441
KDE75463
KDE75462
KDE75465
KDE75473
KDE75482
KDE75476
KDE75486
KDE75445
KDE75468
KDE75478
KDE75474
KDE75448
KDE75453
KDE75469
KDE75470
KDE75447
KDE75466
KDE75457
KDE75479
KDE75443
KDE75475
KDE75449
KDE75472
KDE75480
KDE75477
KDE75444
KDE75452
KDE75456
KDE75481
KDE75451
KDE75460
KDE75459
KDE75467
KDE75471
KDE75461
KDE75458
KDE75455
KDE75464
KDE75483
KDE75446
KDE75450
KDE75454
KDE75442
KDE75487
KDE75418
KDE75440
KDE75435
KDE75422
KDE75428
KDE75438
KDE75423
KDE75425
KDE75420
KDE75421
KDE75431
KDE75436
KDE75432
KDE75419
KDE75426
KDE75437
KDE75433
KDE75429
KDE75430
KDE75424
KDE75439
KDE75427
KDE75434
KDE75405
KDE75362
KDE75395
KDE75403
KDE75377
KDE75408
KDE75376
KDE75415
KDE75382
KDE75398
KDE75378
KDE75412
KDE75391
KDE75393
KDE75385
KDE75402
KDE75392
KDE75404
KDE75365
KDE75394
KDE75371
KDE75414
KDE75417
KDE75381
KDE75366
KDE75401
KDE75373
KDE75407
KDE75409
KDE75397
KDE75387
KDE75370
KDE75388
KDE75364
KDE75374
KDE75369
KDE75372
KDE75375
KDE75363
KDE75416
KDE75380
KDE75389
KDE75413
KDE75384
KDE75386
KDE75368
KDE75390
KDE75400
KDE75383
KDE75399
KDE75379
KDE75411
KDE75410
KDE75367
KDE75396
KDE75406
KDE75332
KDE75296
KDE75298
KDE75351
KDE75350
KDE75320
KDE75301
KDE75322
KDE75328
KDE75343
KDE75356
KDE75313
KDE75307
KDE75352
KDE75360
KDE75347
KDE75333
KDE75329
KDE75327
KDE75345
KDE75302
KDE75317
KDE75321
KDE75349
KDE75346
KDE75330
KDE75348
KDE75309
KDE75312
KDE75316
KDE75319
KDE75310
KDE75318
KDE75303
KDE75326
KDE75334
KDE75344
KDE75340
KDE75358
KDE75324
KDE75297
KDE75359
KDE75306
KDE75300
KDE75339
KDE75325
KDE75341
KDE75331
KDE75308
KDE75314
KDE75337
KDE75311
KDE75361
KDE75299
KDE75357
KDE75305
KDE75315
KDE75335
KDE75336
KDE75353
KDE75304
KDE75354
KDE75295
KDE75342
KDE75338
KDE75323
KDE75355
KDE75265
KDE75254
KDE75258
KDE75268
KDE75280
KDE75288
KDE75274
KDE75284
KDE75264
KDE75273
KDE75291
KDE75292
KDE75266
KDE75262
KDE75271
KDE75276
KDE75259
KDE75253
KDE75293
KDE75252
KDE75283
KDE75278
KDE75287
KDE75289
KDE75257
KDE75261
KDE75263
KDE75281
KDE75260
KDE75272
KDE75282
KDE75270
KDE75256
KDE75255
KDE75269
KDE75277
KDE75267
KDE75290
KDE75279
KDE75285
KDE75294
KDE75286
KDE75275
KDE75145
KDE75129
KDE75191
KDE75197
KDE75241
KDE75179
KDE75225
KDE75171
KDE75164
KDE75239
KDE75242
KDE75185
KDE75199
KDE75138
KDE75182
KDE75229
KDE75141
KDE75207
KDE75156
KDE75224
KDE75208
KDE75178
KDE75251
KDE75192
KDE75236
KDE75144
KDE75167
KDE75137
KDE75248
KDE75246
KDE75237
KDE75143
KDE75214
KDE75198
KDE75193
KDE75140
KDE75231
KDE75153
KDE75247
KDE75135
KDE75189
KDE75177
KDE75222
KDE75181
KDE75245
KDE75159
KDE75188
KDE75128
KDE75162
KDE75184
KDE75226
KDE75142
KDE75232
KDE75154
KDE75218
KDE75158
KDE75215
KDE75134
KDE75238
KDE75190
KDE75235
KDE75194
KDE75168
KDE75220
KDE75186
KDE75211
KDE75210
KDE75223
KDE75243
KDE75172
KDE75230
KDE75127
KDE75170
KDE75180
KDE75233
KDE75151
KDE75205
KDE75201
KDE75150
KDE75212
KDE75149
KDE75209
KDE75136
KDE75206
KDE75219
KDE75169
KDE75131
KDE75175
KDE75133
KDE75152
KDE75139
KDE75183
KDE75244
KDE75147
KDE75240
KDE75166
KDE75187
KDE75234
KDE75155
KDE75148
KDE75200
KDE75227
KDE75146
KDE75130
KDE75195
KDE75228
KDE75174
KDE75249
KDE75203
KDE75173
KDE75216
KDE75202
KDE75217
KDE75163
KDE75132
KDE75196
KDE75157
KDE75161
KDE75213
KDE75221
KDE75165
KDE75250
KDE75160
KDE75204
KDE75176
KDE75125
KDE75121
KDE75123
KDE75124
KDE75122
KDE75126
KDE75120
KDE75083
KDE75088
KDE75099
KDE75076
KDE75100
KDE75093
KDE75110
KDE75118
KDE75081
KDE75086
KDE75103
KDE75097
KDE75098
KDE75112
KDE75085
KDE75102
KDE75119
KDE75094
KDE75109
KDE75089
KDE75087
KDE75092
KDE75113
KDE75106
KDE75117
KDE75108
KDE75114
KDE75095
KDE75090
KDE75079
KDE75105
KDE75107
KDE75082
KDE75091
KDE75096
KDE75078
KDE75115
KDE75116
KDE75101
KDE75084
KDE75104
KDE75080
KDE75077
KDE75111
KDE75073
KDE75070
KDE75063
KDE75065
KDE75059
KDE75071
KDE75069
KDE75056
KDE75055
KDE75068
KDE75064
KDE75066
KDE75074
KDE75061
KDE75072
KDE75058
KDE75075
KDE75067
KDE75060
KDE75057
KDE75062
KDE75033
KDE75050
KDE75046
KDE75038
KDE75041
KDE75053
KDE75043
KDE75054
KDE75036
KDE75048
KDE75040
KDE75039
KDE75049
KDE75052
KDE75034
KDE75035
KDE75044
KDE75042
KDE75045
KDE75047
KDE75051
KDE75037
KDE84690
KDE84702
KDE84701
KDE84692
KDE84697
KDE84700
KDE84698
KDE84696
KDE84693
KDE84699
KDE84695
KDE84694
KDE84691
KDE84662
KDE84671
KDE84651
KDE84656
KDE84646
KDE84681
KDE84674
KDE84679
KDE84687
KDE84684
KDE84688
KDE84650
KDE84661
KDE84652
KDE84668
KDE84642
KDE84648
KDE84676
KDE84658
KDE84663
KDE84657
KDE84655
KDE84669
KDE84654
KDE84680
KDE84675
KDE84665
KDE84689
KDE84667
KDE84645
KDE84647
KDE84685
KDE84677
KDE84653
KDE84670
KDE84643
KDE84673
KDE84672
KDE84644
KDE84666
KDE84686
KDE84682
KDE84660
KDE84683
KDE84659
KDE84664
KDE84678
KDE84649
KDE84632
KDE84635
KDE84626
KDE84565
KDE84589
KDE84587
KDE84597
KDE84602
KDE84577
KDE84614
KDE84608
KDE84574
KDE84590
KDE84586
KDE84576
KDE84561
KDE84628
KDE84593
KDE84610
KDE84620
KDE84560
KDE84563
KDE84579
KDE84562
KDE84596
KDE84612
KDE84641
KDE84631
KDE84638
KDE84606
KDE84575
KDE84601
KDE84627
KDE84607
KDE84584
KDE84613
KDE84580
KDE84634
KDE84567
KDE84625
KDE84615
KDE84618
KDE84564
KDE84592
KDE84633
KDE84622
KDE84621
KDE84640
KDE84637
KDE84594
KDE84604
KDE84595
KDE84583
KDE84624
KDE84605
KDE84611
KDE84582
KDE84569
KDE84585
KDE84598
KDE84616
KDE84609
KDE84603
KDE84578
KDE84588
KDE84619
KDE84617
KDE84629
KDE84599
KDE84568
KDE84566
KDE84571
KDE84591
KDE84559
KDE84573
KDE84600
KDE84636
KDE84639
KDE84630
KDE84570
KDE84581
KDE84572
KDE84623
KDE84534
KDE84540
KDE84535
KDE84549
KDE84541
KDE84555
KDE84538
KDE84533
KDE84554
KDE84546
KDE84539
KDE84556
KDE84545
KDE84542
KDE84544
KDE84553
KDE84557
KDE84550
KDE84548
KDE84537
KDE84543
KDE84532
KDE84558
KDE84552
KDE84536
KDE84551
KDE84547
KDE84497
KDE84449
KDE84472
KDE84468
KDE84529
KDE84435
KDE84429
KDE84526
KDE84518
KDE84469
KDE84463
KDE84434
KDE84444
KDE84517
KDE84455
KDE84477
KDE84475
KDE84491
KDE84466
KDE84478
KDE84496
KDE84483
KDE84501
KDE84530
KDE84428
KDE84522
KDE84448
KDE84470
KDE84439
KDE84489
KDE84450
KDE84511
KDE84454
KDE84499
KDE84460
KDE84461
KDE84447
KDE84453
KDE84520
KDE84486
KDE84508
KDE84457
KDE84432
KDE84484
KDE84492
KDE84505
KDE84445
KDE84490
KDE84465
KDE84436
KDE84502
KDE84474
KDE84519
KDE84433
KDE84509
KDE84427
KDE84513
KDE84521
KDE84514
KDE84479
KDE84425
KDE84430
KDE84442
KDE84500
KDE84481
KDE84488
KDE84485
KDE84498
KDE84495
KDE84438
KDE84452
KDE84528
KDE84524
KDE84473
KDE84480
KDE84440
KDE84456
KDE84471
KDE84482
KDE84531
KDE84512
KDE84437
KDE84464
KDE84462
KDE84443
KDE84458
KDE84459
KDE84527
KDE84504
KDE84525
KDE84451
KDE84426
KDE84441
KDE84515
KDE84494
KDE84506
KDE84510
KDE84431
KDE84503
KDE84476
KDE84487
KDE84516
KDE84493
KDE84507
KDE84523
KDE84446
KDE84467
KDE84421
KDE84418
KDE84390
KDE84398
KDE84412
KDE84400
KDE84392
KDE84396
KDE84399
KDE84395
KDE84404
KDE84411
KDE84413
KDE84414
KDE84420
KDE84409
KDE84397
KDE84422
KDE84408
KDE84419
KDE84393
KDE84401
KDE84389
KDE84417
KDE84415
KDE84416
KDE84410
KDE84402
KDE84403
KDE84391
KDE84423
KDE84406
KDE84394
KDE84407
KDE84405
KDE84424
KDE84384
KDE84379
KDE84381
KDE84371
KDE84386
KDE84388
KDE84383
KDE84382
KDE84372
KDE84370
KDE84380
KDE84375
KDE84373
KDE84374
KDE84377
KDE84369
KDE84385
KDE84387
KDE84376
KDE84378
KDE84350
KDE84330
KDE84359
KDE84329
KDE84326
KDE84363
KDE84347
KDE84320
KDE84336
KDE84314
KDE84319
KDE84362
KDE84341
KDE84357
KDE84316
KDE84361
KDE84365
KDE84349
KDE84333
KDE84358
KDE84351
KDE84325
KDE84313
KDE84332
KDE84344
KDE84328
KDE84345
KDE84340
KDE84354
KDE84334
KDE84364
KDE84367
KDE84342
KDE84355
KDE84360
KDE84348
KDE84337
KDE84324
KDE84322
KDE84331
KDE84339
KDE84368
KDE84356
KDE84335
KDE84327
KDE84366
KDE84346
KDE84315
KDE84323
KDE84343
KDE84352
KDE84353
KDE84318
KDE84338
KDE84317
KDE84321
KDE84187
KDE84235
KDE84306
KDE84228
KDE84311
KDE84178
KDE84255
KDE84197
KDE84293
KDE84275
KDE84182
KDE84224
KDE84251
KDE84231
KDE84188
KDE84184
KDE84307
KDE84204
KDE84173
KDE84308
KDE84262
KDE84186
KDE84248
KDE84282
KDE84250
KDE84263
KDE84309
KDE84229
KDE84312
KDE84242
KDE84183
KDE84260
KDE84249
KDE84198
KDE84290
KDE84259
KDE84169
KDE84300
KDE84269
KDE84223
KDE84256
KDE84221
KDE84298
KDE84215
KDE84303
KDE84305
KDE84214
KDE84289
KDE84209
KDE84285
KDE84192
KDE84258
KDE84194
KDE84237
KDE84304
KDE84279
KDE84227
KDE84179
KDE84273
KDE84272
KDE84185
KDE84225
KDE84170
KDE84283
KDE84218
KDE84174
KDE84302
KDE84176
KDE84243
KDE84299
KDE84217
KDE84234
KDE84295
KDE84193
KDE84267
KDE84203
KDE84245
KDE84280
KDE84181
KDE84266
KDE84216
KDE84202
KDE84276
KDE84236
KDE84288
KDE84191
KDE84240
KDE84199
KDE84257
KDE84219
KDE84175
KDE84247
KDE84172
KDE84284
KDE84281
KDE84210
KDE84310
KDE84213
KDE84291
KDE84200
KDE84268
KDE84220
KDE84208
KDE84286
KDE84241
KDE84222
KDE84196
KDE84244
KDE84205
KDE84292
KDE84265
KDE84297
KDE84296
KDE84230
KDE84270
KDE84294
KDE84264
KDE84301
KDE84212
KDE84190
KDE84252
KDE84287
KDE84206
KDE84277
KDE84211
KDE84253
KDE84201
KDE84239
KDE84261
KDE84232
KDE84254
KDE84226
KDE84238
KDE84180
KDE84246
KDE84195
KDE84177
KDE84168
KDE84233
KDE84274
KDE84278
KDE84207
KDE84171
KDE84271
KDE84189
KDE84131
KDE84157
KDE84107
KDE84111
KDE84156
KDE84152
KDE84125
KDE84144
KDE84147
KDE84149
KDE84160
KDE84126
KDE84119
KDE84122
KDE84117
KDE84164
KDE84155
KDE84116
KDE84128
KDE84151
KDE84109
KDE84142
KDE84166
KDE84161
KDE84134
KDE84136
KDE84162
KDE84114
KDE84163
KDE84118
KDE84158
KDE84165
KDE84154
KDE84146
KDE84133
KDE84124
KDE84145
KDE84138
KDE84139
KDE84132
KDE84123
KDE84159
KDE84121
KDE84113
KDE84108
KDE84143
KDE84137
KDE84150
KDE84112
KDE84115
KDE84135
KDE84141
KDE84167
KDE84120
KDE84130
KDE84153
KDE84110
KDE84148
KDE84129
KDE84140
KDE84127
KDE84050
KDE84066
KDE84038
KDE84059
KDE84057
KDE84040
KDE84079
KDE84103
KDE84058
KDE84060
KDE84106
KDE84069
KDE84062
KDE84043
KDE84083
KDE84055
KDE84076
KDE84063
KDE84094
KDE84075
KDE84071
KDE84041
KDE84101
KDE84034
KDE84051
KDE84070
KDE84029
KDE84033
KDE84078
KDE84067
KDE84092
KDE84105
KDE84045
KDE84042
KDE84080
KDE84097
KDE84032
KDE84087
KDE84035
KDE84089
KDE84068
KDE84088
KDE84053
KDE84065
KDE84052
KDE84039
KDE84031
KDE84028
KDE84093
KDE84096
KDE84044
KDE84046
KDE84091
KDE84102
KDE84084
KDE84026
KDE84048
KDE84072
KDE84098
KDE84037
KDE84099
KDE84077
KDE84086
KDE84064
KDE84095
KDE84054
KDE84027
KDE84081
KDE84100
KDE84049
KDE84073
KDE84061
KDE84085
KDE84030
KDE84074
KDE84036
KDE84090
KDE84082
KDE84056
KDE84104
KDE84047
KDE84022
KDE84005
KDE84000
KDE84024
KDE84001
KDE84016
KDE83997
KDE84004
KDE84018
KDE84025
KDE84012
KDE84007
KDE84002
KDE84019
KDE84021
KDE84008
KDE84003
KDE84011
KDE83999
KDE84006
KDE84023
KDE84010
KDE84013
KDE84015
KDE84020
KDE84009
KDE84017
KDE83998
KDE83996
KDE84014
KDE83975
KDE83958
KDE83990
KDE83969
KDE83939
KDE83979
KDE83987
KDE83947
KDE83970
KDE83960
KDE83994
KDE83980
KDE83971
KDE83986
KDE83983
KDE83938
KDE83967
KDE83989
KDE83955
KDE83977
KDE83961
KDE83953
KDE83966
KDE83965
KDE83991
KDE83995
KDE83945
KDE83957
KDE83948
KDE83944
KDE83968
KDE83974
KDE83949
KDE83984
KDE83976
KDE83978
KDE83951
KDE83943
KDE83959
KDE83942
KDE83964
KDE83963
KDE83956
KDE83962
KDE83972
KDE83993
KDE83985
KDE83988
KDE83937
KDE83981
KDE83973
KDE83982
KDE83992
KDE83954
KDE83941
KDE83935
KDE83946
KDE83950
KDE83952
KDE83940
KDE83936
KDE83912
KDE83913
KDE83916
KDE83905
KDE83906
KDE83927
KDE83933
KDE83931
KDE83928
KDE83919
KDE83930
KDE83924
KDE83910
KDE83918
KDE83908
KDE83923
KDE83921
KDE83929
KDE83922
KDE83915
KDE83920
KDE83926
KDE83934
KDE83925
KDE83909
KDE83932
KDE83917
KDE83914
KDE83911
KDE83907
KDE83903
KDE83897
KDE83881
KDE83887
KDE83896
KDE83876
KDE83865
KDE83901
KDE83877
KDE83864
KDE83871
KDE83890
KDE83867
KDE83872
KDE83878
KDE83879
KDE83873
KDE83870
KDE83869
KDE83886
KDE83883
KDE83888
KDE83894
KDE83866
KDE83884
KDE83885
KDE83902
KDE83893
KDE83892
KDE83889
KDE83898
KDE83868
KDE83904
KDE83862
KDE83875
KDE83899
KDE83882
KDE83895
KDE83863
KDE83874
KDE83880
KDE83891
KDE83900
KDE83724
KDE83694
KDE83779
KDE83696
KDE83811
KDE83797
KDE83712
KDE83781
KDE83710
KDE83787
KDE83681
KDE83730
KDE83856
KDE83762
KDE83756
KDE83815
KDE83731
KDE83767
KDE83764
KDE83855
KDE83722
KDE83788
KDE83847
KDE83785
KDE83729
KDE83840
KDE83689
KDE83737
KDE83789
KDE83850
KDE83833
KDE83791
KDE83716
KDE83794
KDE83777
KDE83684
KDE83770
KDE83677
KDE83771
KDE83718
KDE83829
KDE83807
KDE83719
KDE83686
KDE83837
KDE83735
KDE83844
KDE83754
KDE83838
KDE83745
KDE83679
KDE83725
KDE83820
KDE83690
KDE83775
KDE83709
KDE83802
KDE83827
KDE83753
KDE83854
KDE83836
KDE83747
KDE83674
KDE83798
KDE83715
KDE83682
KDE83768
KDE83841
KDE83782
KDE83695
KDE83717
KDE83776
KDE83763
KDE83702
KDE83846
KDE83675
KDE83801
KDE83830
KDE83796
KDE83692
KDE83744
KDE83685
KDE83766
KDE83698
KDE83783
KDE83697
KDE83734
KDE83825
KDE83676
KDE83858
KDE83765
KDE83792
KDE83843
KDE83687
KDE83739
KDE83683
KDE83780
KDE83723
KDE83673
KDE83842
KDE83738
KDE83693
KDE83784
KDE83799
KDE83727
KDE83769
KDE83849
KDE83755
KDE83705
KDE83800
KDE83759
KDE83721
KDE83848
KDE83786
KDE83708
KDE83809
KDE83732
KDE83861
KDE83814
KDE83810
KDE83711
KDE83726
KDE83805
KDE83823
KDE83736
KDE83821
KDE83749
KDE83720
KDE83852
KDE83678
KDE83817
KDE83835
KDE83714
KDE83672
KDE83804
KDE83748
KDE83743
KDE83703
KDE83761
KDE83733
KDE83839
KDE83793
KDE83819
KDE83822
KDE83816
KDE83795
KDE83760
KDE83851
KDE83699
KDE83750
KDE83828
KDE83757
KDE83818
KDE83813
KDE83824
KDE83713
KDE83832
KDE83806
KDE83834
KDE83742
KDE83845
KDE83741
KDE83740
KDE83701
KDE83728
KDE83812
KDE83704
KDE83774
KDE83751
KDE83808
KDE83691
KDE83853
KDE83746
KDE83772
KDE83680
KDE83790
KDE83826
KDE83707
KDE83803
KDE83688
KDE83706
KDE83752
KDE83773
KDE83857
KDE83778
KDE83831
KDE83860
KDE83700
KDE83758
KDE83859
KDE83671
KDE83670
KDE83568
KDE83614
KDE83662
KDE83656
KDE83603
KDE83615
KDE83543
KDE83578
KDE83588
KDE83633
KDE83589
KDE83600
KDE83590
KDE83666
KDE83547
KDE83613
KDE83563
KDE83599
KDE83644
KDE83573
KDE83616
KDE83627
KDE83612
KDE83558
KDE83641
KDE83587
KDE83663
KDE83602
KDE83605
KDE83669
KDE83572
KDE83548
KDE83620
KDE83585
KDE83646
KDE83593
KDE83648
KDE83645
KDE83598
KDE83639
KDE83607
KDE83539
KDE83640
KDE83562
KDE83637
KDE83581
KDE83655
KDE83661
KDE83596
KDE83546
KDE83625
KDE83608
KDE83652
KDE83592
KDE83555
KDE83664
KDE83554
KDE83601
KDE83550
KDE83564
KDE83606
KDE83643
KDE83595
KDE83591
KDE83657
KDE83553
KDE83545
KDE83621
KDE83557
KDE83579
KDE83638
KDE83650
KDE83623
KDE83549
KDE83651
KDE83617
KDE83566
KDE83626
KDE83647
KDE83667
KDE83570
KDE83631
KDE83540
KDE83658
KDE83619
KDE83636
KDE83629
KDE83560
KDE83556
KDE83634
KDE83610
KDE83660
KDE83597
KDE83654
KDE83594
KDE83649
KDE83635
KDE83544
KDE83542
KDE83611
KDE83577
KDE83653
KDE83630
KDE83571
KDE83561
KDE83668
KDE83574
KDE83609
KDE83665
KDE83576
KDE83552
KDE83580
KDE83604
KDE83659
KDE83622
KDE83583
KDE83569
KDE83624
KDE83565
KDE83567
KDE83628
KDE83632
KDE83541
KDE83584
KDE83586
KDE83642
KDE83575
KDE83559
KDE83582
KDE83551
KDE83618
KDE83459
KDE83534
KDE83487
KDE83532
KDE83467
KDE83520
KDE83473
KDE83484
KDE83499
KDE83528
KDE83485
KDE83476
KDE83533
KDE83461
KDE83479
KDE83477
KDE83478
KDE83451
KDE83498
KDE83490
KDE83493
KDE83482
KDE83495
KDE83506
KDE83508
KDE83466
KDE83462
KDE83458
KDE83492
KDE83471
KDE83489
KDE83501
KDE83481
KDE83523
KDE83460
KDE83470
KDE83475
KDE83456
KDE83513
KDE83488
KDE83503
KDE83457
KDE83529
KDE83526
KDE83509
KDE83472
KDE83450
KDE83463
KDE83511
KDE83514
KDE83505
KDE83512
KDE83507
KDE83504
KDE83522
KDE83521
KDE83530
KDE83531
KDE83455
KDE83535
KDE83517
KDE83524
KDE83486
KDE83449
KDE83537
KDE83502
KDE83516
KDE83518
KDE83538
KDE83510
KDE83464
KDE83519
KDE83468
KDE83465
KDE83452
KDE83497
KDE83527
KDE83469
KDE83491
KDE83453
KDE83515
KDE83525
KDE83500
KDE83496
KDE83480
KDE83483
KDE83454
KDE83536
KDE83494
KDE83474
KDE83438
KDE83441
KDE83418
KDE83425
KDE83411
KDE83416
KDE83406
KDE83361
KDE83357
KDE83397
KDE83364
KDE83408
KDE83392
KDE83430
KDE83435
KDE83427
KDE83403
KDE83404
KDE83376
KDE83440
KDE83446
KDE83388
KDE83383
KDE83393
KDE83400
KDE83442
KDE83391
KDE83423
KDE83426
KDE83378
KDE83358
KDE83381
KDE83401
KDE83409
KDE83394
KDE83390
KDE83431
KDE83433
KDE83405
KDE83407
KDE83371
KDE83434
KDE83377
KDE83439
KDE83386
KDE83380
KDE83375
KDE83412
KDE83402
KDE83419
KDE83360
KDE83443
KDE83414
KDE83429
KDE83374
KDE83389
KDE83445
KDE83384
KDE83372
KDE83444
KDE83415
KDE83369
KDE83447
KDE83432
KDE83395
KDE83417
KDE83448
KDE83421
KDE83399
KDE83382
KDE83356
KDE83368
KDE83365
KDE83379
KDE83367
KDE83396
KDE83437
KDE83362
KDE83359
KDE83373
KDE83420
KDE83366
KDE83398
KDE83410
KDE83428
KDE83370
KDE83436
KDE83363
KDE83422
KDE83387
KDE83413
KDE83424
KDE83385
KDE83330
KDE83343
KDE83355
KDE83279
KDE83316
KDE83322
KDE83299
KDE83290
KDE83327
KDE83350
KDE83284
KDE83310
KDE83305
KDE83309
KDE83313
KDE83347
KDE83340
KDE83344
KDE83276
KDE83320
KDE83328
KDE83270
KDE83354
KDE83283
KDE83311
KDE83289
KDE83302
KDE83271
KDE83345
KDE83300
KDE83321
KDE83282
KDE83348
KDE83351
KDE83319
KDE83275
KDE83312
KDE83314
KDE83291
KDE83288
KDE83338
KDE83287
KDE83273
KDE83331
KDE83285
KDE83342
KDE83341
KDE83333
KDE83323
KDE83318
KDE83303
KDE83293
KDE83332
KDE83346
KDE83292
KDE83337
KDE83325
KDE83274
KDE83280
KDE83301
KDE83295
KDE83326
KDE83317
KDE83286
KDE83352
KDE83294
KDE83306
KDE83335
KDE83281
KDE83278
KDE83324
KDE83334
KDE83269
KDE83272
KDE83329
KDE83298
KDE83296
KDE83308
KDE83277
KDE83297
KDE83353
KDE83339
KDE83315
KDE83307
KDE83304
KDE83336
KDE83349
KDE83251
KDE83259
KDE83252
KDE83261
KDE83256
KDE83260
KDE83253
KDE83262
KDE83263
KDE83264
KDE83255
KDE83267
KDE83265
KDE83268
KDE83257
KDE83266
KDE83258
KDE83254
KDE83228
KDE83214
KDE83250
KDE83242
KDE83234
KDE83222
KDE83220
KDE83226
KDE83216
KDE83215
KDE83217
KDE83207
KDE83229
KDE83209
KDE83241
KDE83245
KDE83239
KDE83212
KDE83225
KDE83223
KDE83230
KDE83232
KDE83221
KDE83219
KDE83244
KDE83249
KDE83237
KDE83240
KDE83204
KDE83203
KDE83246
KDE83218
KDE83248
KDE83238
KDE83227
KDE83235
KDE83206
KDE83243
KDE83247
KDE83231
KDE83233
KDE83224
KDE83210
KDE83208
KDE83236
KDE83213
KDE83205
KDE83211
KDE83134
KDE83094
KDE83125
KDE83156
KDE83105
KDE83195
KDE83164
KDE83160
KDE83115
KDE83122
KDE83106
KDE83099
KDE83150
KDE83116
KDE83174
KDE83163
KDE83184
KDE83154
KDE83188
KDE83191
KDE83149
KDE83098
KDE83113
KDE83104
KDE83137
KDE83141
KDE83157
KDE83166
KDE83090
KDE83152
KDE83119
KDE83190
KDE83146
KDE83183
KDE83153
KDE83101
KDE83176
KDE83200
KDE83138
KDE83118
KDE83097
KDE83112
KDE83189
KDE83155
KDE83168
KDE83123
KDE83107
KDE83140
KDE83139
KDE83100
KDE83121
KDE83120
KDE83110
KDE83117
KDE83129
KDE83173
KDE83135
KDE83148
KDE83186
KDE83192
KDE83144
KDE83133
KDE83092
KDE83103
KDE83169
KDE83132
KDE83198
KDE83193
KDE83162
KDE83171
KDE83136
KDE83095
KDE83185
KDE83196
KDE83096
KDE83102
KDE83187
KDE83158
KDE83109
KDE83143
KDE83130
KDE83170
KDE83175
KDE83178
KDE83199
KDE83179
KDE83202
KDE83201
KDE83180
KDE83177
KDE83131
KDE83128
KDE83124
KDE83142
KDE83165
KDE83093
KDE83161
KDE83194
KDE83159
KDE83181
KDE83147
KDE83126
KDE83167
KDE83145
KDE83151
KDE83108
KDE83127
KDE83172
KDE83114
KDE83111
KDE83197
KDE83182
KDE83091
KDE83061
KDE83085
KDE83058
KDE83055
KDE83065
KDE83077
KDE83078
KDE83082
KDE83049
KDE83053
KDE83044
KDE83064
KDE83048
KDE83087
KDE83052
KDE83047
KDE83045
KDE83083
KDE83068
KDE83073
KDE83089
KDE83071
KDE83067
KDE83070
KDE83060
KDE83051
KDE83059
KDE83080
KDE83054
KDE83074
KDE83072
KDE83088
KDE83076
KDE83063
KDE83084
KDE83069
KDE83081
KDE83050
KDE83046
KDE83056
KDE83062
KDE83043
KDE83079
KDE83086
KDE83066
KDE83057
KDE83075
KDE83010
KDE83014
KDE82998
KDE83022
KDE82992
KDE82987
KDE82986
KDE82990
KDE82981
KDE82984
KDE83000
KDE83026
KDE83025
KDE83042
KDE82983
KDE82989
KDE83027
KDE83023
KDE83006
KDE83030
KDE83013
KDE83011
KDE83029
KDE83034
KDE82993
KDE82995
KDE83019
KDE83004
KDE82997
KDE83015
KDE83036
KDE82978
KDE82994
KDE83033
KDE83024
KDE83028
KDE82980
KDE83038
KDE83032
KDE82979
KDE83021
KDE82985
KDE82982
KDE83001
KDE82976
KDE83009
KDE83020
KDE83016
KDE83035
KDE83041
KDE82977
KDE83031
KDE83017
KDE83012
KDE83040
KDE83039
KDE82991
KDE83003
KDE82996
KDE83005
KDE83018
KDE82999
KDE83037
KDE83002
KDE82988
KDE83007
KDE83008
KDE82923
KDE82960
KDE82935
KDE82952
KDE82914
KDE82972
KDE82942
KDE82968
KDE82908
KDE82971
KDE82929
KDE82940
KDE82910
KDE82922
KDE82956
KDE82973
KDE82964
KDE82907
KDE82945
KDE82906
KDE82909
KDE82965
KDE82933
KDE82959
KDE82967
KDE82938
KDE82947
KDE82915
KDE82951
KDE82953
KDE82957
KDE82949
KDE82926
KDE82921
KDE82931
KDE82904
KDE82944
KDE82955
KDE82912
KDE82920
KDE82958
KDE82974
KDE82903
KDE82970
KDE82925
KDE82941
KDE82918
KDE82919
KDE82948
KDE82936
KDE82950
KDE82969
KDE82954
KDE82934
KDE82937
KDE82946
KDE82961
KDE82905
KDE82917
KDE82962
KDE82913
KDE82928
KDE82943
KDE82916
KDE82930
KDE82966
KDE82939
KDE82911
KDE82963
KDE82975
KDE82902
KDE82932
KDE82924
KDE82927
KDE82896
KDE82899
KDE82900
KDE82895
KDE82897
KDE82901
KDE82898
KDE82882
KDE82858
KDE82860
KDE82889
KDE82880
KDE82891
KDE82828
KDE82826
KDE82892
KDE82843
KDE82852
KDE82831
KDE82876
KDE82865
KDE82873
KDE82871
KDE82836
KDE82842
KDE82877
KDE82890
KDE82859
KDE82893
KDE82849
KDE82851
KDE82835
KDE82883
KDE82869
KDE82881
KDE82885
KDE82840
KDE82870
KDE82855
KDE82862
KDE82864
KDE82868
KDE82848
KDE82884
KDE82894
KDE82839
KDE82878
KDE82888
KDE82847
KDE82874
KDE82845
KDE82861
KDE82875
KDE82833
KDE82838
KDE82863
KDE82867
KDE82834
KDE82829
KDE82832
KDE82879
KDE82846
KDE82850
KDE82827
KDE82854
KDE82844
KDE82853
KDE82866
KDE82856
KDE82837
KDE82887
KDE82830
KDE82872
KDE82857
KDE82841
KDE82886
KDE82625
KDE82772
KDE82785
KDE82615
KDE82749
KDE82690
KDE82612
KDE82745
KDE82800
KDE82706
KDE82627
KDE82761
KDE82802
KDE82636
KDE82712
KDE82685
KDE82809
KDE82792
KDE82669
KDE82719
KDE82780
KDE82812
KDE82771
KDE82698
KDE82649
KDE82779
KDE82728
KDE82670
KDE82815
KDE82666
KDE82609
KDE82778
KDE82742
KDE82750
KDE82797
KDE82759
KDE82644
KDE82622
KDE82695
KDE82733
KDE82805
KDE82628
KDE82789
KDE82710
KDE82729
KDE82796
KDE82650
KDE82672
KDE82722
KDE82784
KDE82620
KDE82824
KDE82661
KDE82664
KDE82770
KDE82713
KDE82819
KDE82637
KDE82775
KDE82732
KDE82738
KDE82817
KDE82616
KDE82708
KDE82764
KDE82758
KDE82618
KDE82671
KDE82736
KDE82687
KDE82684
KDE82652
KDE82786
KDE82720
KDE82798
KDE82613
KDE82721
KDE82743
KDE82639
KDE82707
KDE82659
KDE82667
KDE82765
KDE82823
KDE82701
KDE82763
KDE82724
KDE82658
KDE82803
KDE82647
KDE82737
KDE82716
KDE82651
KDE82747
KDE82692
KDE82681
KDE82614
KDE82689
KDE82717
KDE82766
KDE82660
KDE82808
KDE82746
KDE82678
KDE82624
KDE82748
KDE82741
KDE82810
KDE82790
KDE82723
KDE82632
KDE82804
KDE82688
KDE82674
KDE82725
KDE82793
KDE82610
KDE82776
KDE82727
KDE82662
KDE82638
KDE82807
KDE82726
KDE82693
KDE82795
KDE82755
KDE82653
KDE82705
KDE82762
KDE82673
KDE82700
KDE82814
KDE82788
KDE82611
KDE82617
KDE82787
KDE82757
KDE82691
KDE82630
KDE82813
KDE82816
KDE82756
KDE82703
KDE82642
KDE82783
KDE82656
KDE82714
KDE82697
KDE82699
KDE82799
KDE82619
KDE82734
KDE82608
KDE82781
KDE82754
KDE82704
KDE82739
KDE82777
KDE82794
KDE82629
KDE82634
KDE82744
KDE82806
KDE82640
KDE82751
KDE82715
KDE82818
KDE82694
KDE82769
KDE82665
KDE82702
KDE82752
KDE82767
KDE82820
KDE82679
KDE82735
KDE82631
KDE82635
KDE82682
KDE82811
KDE82740
KDE82641
KDE82686
KDE82730
KDE82825
KDE82646
KDE82668
KDE82677
KDE82633
KDE82801
KDE82675
KDE82683
KDE82791
KDE82623
KDE82654
KDE82760
KDE82643
KDE82655
KDE82773
KDE82711
KDE82607
KDE82774
KDE82648
KDE82709
KDE82663
KDE82821
KDE82676
KDE82680
KDE82822
KDE82782
KDE82718
KDE82657
KDE82626
KDE82753
KDE82696
KDE82768
KDE82621
KDE82731
KDE82645
KDE82551
KDE82550
KDE82566
KDE82572
KDE82590
KDE82595
KDE82576
KDE82587
KDE82591
KDE82581
KDE82554
KDE82556
KDE82588
KDE82545
KDE82557
KDE82577
KDE82583
KDE82567
KDE82582
KDE82593
KDE82547
KDE82555
KDE82574
KDE82602
KDE82586
KDE82569
KDE82553
KDE82596
KDE82570
KDE82559
KDE82603
KDE82571
KDE82598
KDE82543
KDE82558
KDE82578
KDE82601
KDE82585
KDE82594
KDE82544
KDE82584
KDE82573
KDE82597
KDE82561
KDE82546
KDE82592
KDE82580
KDE82568
KDE82605
KDE82563
KDE82548
KDE82604
KDE82589
KDE82606
KDE82549
KDE82562
KDE82575
KDE82560
KDE82552
KDE82564
KDE82579
KDE82600
KDE82599
KDE82565
KDE82490
KDE82538
KDE82469
KDE82478
KDE82432
KDE82456
KDE82519
KDE82433
KDE82405
KDE82454
KDE82423
KDE82396
KDE82457
KDE82487
KDE82496
KDE82413
KDE82429
KDE82501
KDE82404
KDE82403
KDE82480
KDE82426
KDE82511
KDE82477
KDE82412
KDE82503
KDE82419
KDE82422
KDE82460
KDE82510
KDE82435
KDE82411
KDE82476
KDE82395
KDE82504
KDE82509
KDE82441
KDE82529
KDE82448
KDE82508
KDE82466
KDE82475
KDE82420
KDE82428
KDE82442
KDE82401
KDE82521
KDE82421
KDE82492
KDE82463
KDE82502
KDE82485
KDE82415
KDE82436
KDE82400
KDE82499
KDE82407
KDE82488
KDE82472
KDE82541
KDE82474
KDE82528
KDE82399
KDE82525
KDE82468
KDE82536
KDE82531
KDE82533
KDE82440
KDE82526
KDE82494
KDE82406
KDE82446
KDE82427
KDE82452
KDE82507
KDE82513
KDE82461
KDE82514
KDE82444
KDE82542
KDE82459
KDE82462
KDE82540
KDE82517
KDE82449
KDE82537
KDE82443
KDE82520
KDE82437
KDE82505
KDE82493
KDE82430
KDE82414
KDE82532
KDE82451
KDE82473
KDE82481
KDE82438
KDE82534
KDE82518
KDE82500
KDE82523
KDE82479
KDE82465
KDE82530
KDE82450
KDE82467
KDE82408
KDE82482
KDE82397
KDE82495
KDE82410
KDE82484
KDE82516
KDE82458
KDE82416
KDE82464
KDE82524
KDE82445
KDE82515
KDE82470
KDE82522
KDE82398
KDE82409
KDE82489
KDE82447
KDE82455
KDE82506
KDE82497
KDE82394
KDE82535
KDE82439
KDE82527
KDE82425
KDE82498
KDE82431
KDE82483
KDE82418
KDE82434
KDE82512
KDE82453
KDE82539
KDE82417
KDE82471
KDE82491
KDE82402
KDE82486
KDE82424
KDE82357
KDE82369
KDE82362
KDE82380
KDE82386
KDE82366
KDE82392
KDE82371
KDE82383
KDE82364
KDE82359
KDE82378
KDE82379
KDE82358
KDE82375
KDE82368
KDE82373
KDE82376
KDE82389
KDE82391
KDE82393
KDE82372
KDE82355
KDE82374
KDE82382
KDE82365
KDE82377
KDE82388
KDE82390
KDE82370
KDE82360
KDE82367
KDE82385
KDE82361
KDE82387
KDE82381
KDE82363
KDE82356
KDE82384
KDE82353
KDE82329
KDE82341
KDE82324
KDE82327
KDE82342
KDE82336
KDE82335
KDE82334
KDE82352
KDE82340
KDE82320
KDE82343
KDE82322
KDE82349
KDE82331
KDE82348
KDE82321
KDE82344
KDE82328
KDE82337
KDE82339
KDE82345
KDE82332
KDE82326
KDE82351
KDE82325
KDE82346
KDE82323
KDE82347
KDE82330
KDE82333
KDE82350
KDE82338
KDE82354
KDE82293
KDE82284
KDE82298
KDE82273
KDE82275
KDE82306
KDE82316
KDE82277
KDE82315
KDE82280
KDE82308
KDE82312
KDE82291
KDE82268
KDE82296
KDE82305
KDE82319
KDE82285
KDE82297
KDE82282
KDE82304
KDE82318
KDE82303
KDE82290
KDE82310
KDE82292
KDE82314
KDE82289
KDE82301
KDE82276
KDE82278
KDE82272
KDE82299
KDE82270
KDE82311
KDE82294
KDE82302
KDE82286
KDE82288
KDE82269
KDE82287
KDE82307
KDE82279
KDE82283
KDE82313
KDE82317
KDE82274
KDE82309
KDE82281
KDE82295
KDE82271
KDE82300
KDE82259
KDE82245
KDE82248
KDE82263
KDE82246
KDE82235
KDE82257
KDE82242
KDE82244
KDE82241
KDE82260
KDE82249
KDE82234
KDE82238
KDE82239
KDE82266
KDE82251
KDE82255
KDE82237
KDE82264
KDE82247
KDE82261
KDE82262
KDE82236
KDE82267
KDE82253
KDE82243
KDE82256
KDE82250
KDE82240
KDE82265
KDE82258
KDE82252
KDE82254
KDE82233
KDE82232
KDE82230
KDE82231
KDE82227
KDE82208
KDE82224
KDE82214
KDE82228
KDE82223
KDE82218
KDE82206
KDE82220
KDE82217
KDE82229
KDE82209
KDE82221
KDE82216
KDE82225
KDE82210
KDE82219
KDE82204
KDE82215
KDE82205
KDE82226
KDE82213
KDE82222
KDE82211
KDE82207
KDE82212
KDE82098
KDE82169
KDE82167
KDE82086
KDE82144
KDE82179
KDE82162
KDE82127
KDE82157
KDE82095
KDE82163
KDE82189
KDE82097
KDE82152
KDE82100
KDE82195
KDE82115
KDE82131
KDE82177
KDE82170
KDE82186
KDE82160
KDE82180
KDE82111
KDE82137
KDE82182
KDE82112
KDE82150
KDE82114
KDE82139
KDE82104
KDE82143
KDE82088
KDE82151
KDE82128
KDE82172
KDE82092
KDE82120
KDE82155
KDE82124
KDE82188
KDE82121
KDE82125
KDE82117
KDE82176
KDE82165
KDE82198
KDE82083
KDE82141
KDE82202
KDE82136
KDE82175
KDE82082
KDE82153
KDE82192
KDE82108
KDE82149
KDE82201
KDE82101
KDE82185
KDE82130
KDE82200
KDE82196
KDE82090
KDE82174
KDE82085
KDE82135
KDE82154
KDE82193
KDE82122
KDE82191
KDE82093
KDE82140
KDE82181
KDE82142
KDE82183
KDE82106
KDE82145
KDE82091
KDE82159
KDE82110
KDE82173
KDE82156
KDE82161
KDE82118
KDE82148
KDE82113
KDE82126
KDE82199
KDE82132
KDE82087
KDE82096
KDE82084
KDE82158
KDE82190
KDE82123
KDE82094
KDE82134
KDE82194
KDE82129
KDE82099
KDE82107
KDE82184
KDE82119
KDE82187
KDE82116
KDE82105
KDE82171
KDE82197
KDE82081
KDE82166
KDE82109
KDE82168
KDE82103
KDE82203
KDE82138
KDE82102
KDE82164
KDE82133
KDE82178
KDE82146
KDE82147
KDE82089
KDE81865
KDE81781
KDE82014
KDE81978
KDE81795
KDE82046
KDE81954
KDE81838
KDE81782
KDE81957
KDE81794
KDE81898
KDE81962
KDE81799
KDE81905
KDE81997
KDE81806
KDE82027
KDE81803
KDE81980
KDE82003
KDE81857
KDE81788
KDE82072
KDE81950
KDE81922
KDE81969
KDE81988
KDE81914
KDE81808
KDE82041
KDE81878
KDE81924
KDE81983
KDE81945
KDE81814
KDE81770
KDE82036
KDE82030
KDE81935
KDE81892
KDE81779
KDE81793
KDE81946
KDE81848
KDE82023
KDE81876
KDE81842
KDE82077
KDE81993
KDE81975
KDE81929
KDE81835
KDE81858
KDE81885
KDE82045
KDE82013
KDE81766
KDE81785
KDE81868
KDE81958
KDE81874
KDE81821
KDE82056
KDE81994
KDE81925
KDE82024
KDE81841
KDE82008
KDE81944
KDE81884
KDE81875
KDE82055
KDE81966
KDE81854
KDE82044
KDE81826
KDE81977
KDE81973
KDE81798
KDE82065
KDE82006
KDE81970
KDE82032
KDE81893
KDE81867
KDE81968
KDE81860
KDE81831
KDE81949
KDE82060
KDE82064
KDE81807
KDE81866
KDE81987
KDE82029
KDE81991
KDE81917
KDE81816
KDE82026
KDE81942
KDE81789
KDE82007
KDE81939
KDE81859
KDE81775
KDE82054
KDE81916
KDE81836
KDE81964
KDE82042
KDE82079
KDE81919
KDE81947
KDE82025
KDE82048
KDE81825
KDE81894
KDE82034
KDE81845
KDE82074
KDE81902
KDE81809
KDE81804
KDE82037
KDE81976
KDE81903
KDE81852
KDE82073
KDE81908
KDE81926
KDE82035
KDE81834
KDE81851
KDE81956
KDE81768
KDE81870
KDE81932
KDE81938
KDE81887
KDE81776
KDE82070
KDE81999
KDE81881
KDE82053
KDE81953
KDE81846
KDE81862
KDE81801
KDE82000
KDE82012
KDE81780
KDE81883
KDE82033
KDE81771
KDE81912
KDE81910
KDE81984
KDE81787
KDE81817
KDE81985
KDE81890
KDE81886
KDE82068
KDE81979
KDE81899
KDE81819
KDE82050
KDE81784
KDE82020
KDE81820
KDE81921
KDE81900
KDE82016
KDE82040
KDE81889
KDE81911
KDE82043
KDE82059
KDE81790
KDE81837
KDE81856
KDE81996
KDE82078
KDE82005
KDE81811
KDE81896
KDE81961
KDE82015
KDE81960
KDE81832
KDE82067
KDE81822
KDE81904
KDE81936
KDE81948
KDE82031
KDE82061
KDE81972
KDE82002
KDE82071
KDE81824
KDE81918
KDE81813
KDE81927
KDE81986
KDE82063
KDE82066
KDE81850
KDE81791
KDE81797
KDE81907
KDE81877
KDE81967
KDE81843
KDE81895
KDE81934
KDE82028
KDE81830
KDE81897
KDE81981
KDE81792
KDE81901
KDE81823
KDE82019
KDE81959
KDE81888
KDE81844
KDE81818
KDE81990
KDE82058
KDE81802
KDE81855
KDE81871
KDE82080
KDE81805
KDE81974
KDE81965
KDE81815
KDE82038
KDE82022
KDE81955
KDE81869
KDE81800
KDE81952
KDE81873
KDE81767
KDE82009
KDE81810
KDE82049
KDE81872
KDE81906
KDE82062
KDE81989
KDE81943
KDE81849
KDE81933
KDE81786
KDE81829
KDE81920
KDE82052
KDE82039
KDE81796
KDE82021
KDE81774
KDE82018
KDE81777
KDE81915
KDE81992
KDE82047
KDE81812
KDE81833
KDE81931
KDE81913
KDE81982
KDE82057
KDE81864
KDE81995
KDE82076
KDE81772
KDE81880
KDE81941
KDE82004
KDE81778
KDE81930
KDE81951
KDE82051
KDE81882
KDE81940
KDE82010
KDE81840
KDE81891
KDE82069
KDE81828
KDE81853
KDE81963
KDE82001
KDE82075
KDE81769
KDE81863
KDE81861
KDE81773
KDE81839
KDE81923
KDE82011
KDE81827
KDE81847
KDE81998
KDE81765
KDE81909
KDE81937
KDE81928
KDE81879
KDE81971
KDE82017
KDE81783
KDE81763
KDE81756
KDE81762
KDE81758
KDE81764
KDE81761
KDE81760
KDE81759
KDE81757
KDE81737
KDE81741
KDE81740
KDE81744
KDE81745
KDE81733
KDE81746
KDE81742
KDE81748
KDE81753
KDE81754
KDE81751
KDE81732
KDE81739
KDE81734
KDE81752
KDE81743
KDE81735
KDE81747
KDE81750
KDE81736
KDE81755
KDE81749
KDE81738
KDE81705
KDE81716
KDE81630
KDE81617
KDE81680
KDE81699
KDE81689
KDE81662
KDE81624
KDE81629
KDE81594
KDE81668
KDE81679
KDE81589
KDE81643
KDE81663
KDE81712
KDE81602
KDE81693
KDE81722
KDE81597
KDE81698
KDE81631
KDE81647
KDE81649
KDE81614
KDE81702
KDE81686
KDE81633
KDE81611
KDE81616
KDE81609
KDE81660
KDE81695
KDE81701
KDE81593
KDE81610
KDE81721
KDE81691
KDE81669
KDE81652
KDE81725
KDE81696
KDE81599
KDE81684
KDE81646
KDE81730
KDE81688
KDE81653
KDE81627
KDE81719
KDE81588
KDE81603
KDE81637
KDE81639
KDE81677
KDE81678
KDE81713
KDE81592
KDE81638
KDE81694
KDE81635
KDE81622
KDE81727
KDE81708
KDE81595
KDE81651
KDE81671
KDE81605
KDE81714
KDE81650
KDE81612
KDE81596
KDE81706
KDE81654
KDE81692
KDE81621
KDE81720
KDE81644
KDE81709
KDE81656
KDE81606
KDE81645
KDE81640
KDE81673
KDE81619
KDE81682
KDE81604
KDE81726
KDE81672
KDE81728
KDE81697
KDE81598
KDE81620
KDE81676
KDE81700
KDE81707
KDE81590
KDE81664
KDE81690
KDE81685
KDE81607
KDE81731
KDE81632
KDE81659
KDE81704
KDE81718
KDE81628
KDE81636
KDE81674
KDE81613
KDE81717
KDE81618
KDE81724
KDE81687
KDE81657
KDE81683
KDE81641
KDE81601
KDE81710
KDE81681
KDE81665
KDE81729
KDE81648
KDE81675
KDE81715
KDE81626
KDE81615
KDE81661
KDE81711
KDE81608
KDE81667
KDE81625
KDE81723
KDE81623
KDE81642
KDE81670
KDE81634
KDE81591
KDE81703
KDE81658
KDE81666
KDE81600
KDE81655
KDE81515
KDE81553
KDE81563
KDE81463
KDE81559
KDE81536
KDE81522
KDE81461
KDE81586
KDE81489
KDE81506
KDE81545
KDE81569
KDE81465
KDE81566
KDE81493
KDE81540
KDE81548
KDE81507
KDE81587
KDE81488
KDE81471
KDE81575
KDE81532
KDE81567
KDE81517
KDE81550
KDE81560
KDE81527
KDE81497
KDE81459
KDE81472
KDE81570
KDE81551
KDE81508
KDE81499
KDE81466
KDE81578
KDE81496
KDE81494
KDE81579
KDE81562
KDE81534
KDE81576
KDE81483
KDE81547
KDE81503
KDE81552
KDE81541
KDE81555
KDE81520
KDE81504
KDE81537
KDE81577
KDE81486
KDE81523
KDE81474
KDE81530
KDE81481
KDE81571
KDE81528
KDE81512
KDE81473
KDE81479
KDE81462
KDE81581
KDE81526
KDE81500
KDE81482
KDE81580
KDE81556
KDE81458
KDE81572
KDE81531
KDE81511
KDE81469
KDE81518
KDE81513
KDE81487
KDE81561
KDE81525
KDE81543
KDE81505
KDE81460
KDE81585
KDE81529
KDE81557
KDE81516
KDE81491
KDE81546
KDE81495
KDE81468
KDE81565
KDE81535
KDE81490
KDE81519
KDE81476
KDE81485
KDE81574
KDE81564
KDE81510
KDE81542
KDE81568
KDE81470
KDE81509
KDE81467
KDE81501
KDE81583
KDE81477
KDE81492
KDE81521
KDE81554
KDE81464
KDE81584
KDE81480
KDE81573
KDE81524
KDE81582
KDE81539
KDE81475
KDE81502
KDE81484
KDE81533
KDE81498
KDE81558
KDE81478
KDE81514
KDE81549
KDE81544
KDE81538
KDE81447
KDE81453
KDE81454
KDE81450
KDE81439
KDE81452
KDE81440
KDE81443
KDE81457
KDE81445
KDE81455
KDE81442
KDE81449
KDE81451
KDE81446
KDE81441
KDE81448
KDE81456
KDE81444
KDE81382
KDE81361
KDE81426
KDE81374
KDE81384
KDE81433
KDE81381
KDE81427
KDE81402
KDE81363
KDE81399
KDE81419
KDE81389
KDE81437
KDE81407
KDE81431
KDE81379
KDE81420
KDE81356
KDE81425
KDE81357
KDE81421
KDE81371
KDE81391
KDE81358
KDE81364
KDE81390
KDE81430
KDE81386
KDE81414
KDE81362
KDE81403
KDE81354
KDE81400
KDE81369
KDE81418
KDE81413
KDE81416
KDE81406
KDE81378
KDE81367
KDE81408
KDE81370
KDE81412
KDE81352
KDE81395
KDE81411
KDE81385
KDE81397
KDE81376
KDE81424
KDE81396
KDE81432
KDE81423
KDE81405
KDE81388
KDE81409
KDE81380
KDE81365
KDE81422
KDE81383
KDE81428
KDE81392
KDE81360
KDE81410
KDE81373
KDE81438
KDE81375
KDE81429
KDE81349
KDE81393
KDE81355
KDE81417
KDE81372
KDE81401
KDE81359
KDE81404
KDE81368
KDE81353
KDE81435
KDE81377
KDE81415
KDE81387
KDE81350
KDE81436
KDE81351
KDE81434
KDE81394
KDE81398
KDE81366
KDE81334
KDE81343
KDE81339
KDE81345
KDE81323
KDE81348
KDE81328
KDE81332
KDE81342
KDE81340
KDE81313
KDE81329
KDE81324
KDE81344
KDE81330
KDE81310
KDE81315
KDE81322
KDE81333
KDE81312
KDE81331
KDE81321
KDE81317
KDE81336
KDE81308
KDE81327
KDE81341
KDE81318
KDE81346
KDE81311
KDE81338
KDE81326
KDE81337
KDE81307
KDE81347
KDE81316
KDE81314
KDE81320
KDE81319
KDE81335
KDE81325
KDE81309
KDE81255
KDE81306
KDE81259
KDE81272
KDE81245
KDE81280
KDE81233
KDE81276
KDE81282
KDE81235
KDE81252
KDE81246
KDE81296
KDE81242
KDE81270
KDE81250
KDE81257
KDE81298
KDE81264
KDE81253
KDE81299
KDE81219
KDE81275
KDE81221
KDE81271
KDE81287
KDE81240
KDE81278
KDE81236
KDE81223
KDE81241
KDE81301
KDE81256
KDE81229
KDE81224
KDE81258
KDE81292
KDE81305
KDE81300
KDE81266
KDE81262
KDE81293
KDE81237
KDE81289
KDE81304
KDE81260
KDE81303
KDE81225
KDE81232
KDE81284
KDE81274
KDE81277
KDE81226
KDE81279
KDE81285
KDE81231
KDE81283
KDE81249
KDE81220
KDE81273
KDE81288
KDE81290
KDE81294
KDE81248
KDE81238
KDE81244
KDE81228
KDE81286
KDE81291
KDE81267
KDE81227
KDE81281
KDE81254
KDE81261
KDE81243
KDE81268
KDE81247
KDE81297
KDE81295
KDE81234
KDE81239
KDE81251
KDE81269
KDE81230
KDE81265
KDE81222
KDE81263
KDE81302
KDE81183
KDE81200
KDE81186
KDE81214
KDE81180
KDE81204
KDE81178
KDE81189
KDE81208
KDE81193
KDE81192
KDE81150
KDE81196
KDE81157
KDE81209
KDE81138
KDE81190
KDE81212
KDE81141
KDE81162
KDE81201
KDE81147
KDE81184
KDE81165
KDE81202
KDE81142
KDE81188
KDE81166
KDE81181
KDE81199
KDE81203
KDE81161
KDE81179
KDE81155
KDE81175
KDE81218
KDE81163
KDE81164
KDE81194
KDE81153
KDE81152
KDE81169
KDE81205
KDE81159
KDE81197
KDE81149
KDE81182
KDE81146
KDE81160
KDE81215
KDE81174
KDE81211
KDE81173
KDE81213
KDE81206
KDE81168
KDE81216
KDE81144
KDE81154
KDE81187
KDE81143
KDE81167
KDE81177
KDE81140
KDE81171
KDE81217
KDE81195
KDE81145
KDE81170
KDE81151
KDE81139
KDE81198
KDE81176
KDE81156
KDE81172
KDE81210
KDE81148
KDE81191
KDE81158
KDE81185
KDE81207
KDE81070
KDE81053
KDE81129
KDE81111
KDE81125
KDE81132
KDE81092
KDE81134
KDE81094
KDE81080
KDE81117
KDE81061
KDE81099
KDE81072
KDE81102
KDE81123
KDE81090
KDE81091
KDE81133
KDE81058
KDE81107
KDE81112
KDE81066
KDE81078
KDE81127
KDE81124
KDE81074
KDE81055
KDE81118
KDE81119
KDE81116
KDE81049
KDE81076
KDE81083
KDE81128
KDE81065
KDE81097
KDE81110
KDE81064
KDE81106
KDE81082
KDE81100
KDE81062
KDE81113
KDE81047
KDE81096
KDE81056
KDE81093
KDE81109
KDE81050
KDE81105
KDE81069
KDE81075
KDE81063
KDE81068
KDE81104
KDE81098
KDE81060
KDE81120
KDE81088
KDE81114
KDE81059
KDE81101
KDE81077
KDE81084
KDE81135
KDE81071
KDE81048
KDE81103
KDE81067
KDE81051
KDE81081
KDE81131
KDE81115
KDE81085
KDE81122
KDE81089
KDE81087
KDE81121
KDE81108
KDE81130
KDE81086
KDE81137
KDE81136
KDE81052
KDE81057
KDE81126
KDE81079
KDE81095
KDE81054
KDE81073
KDE80881
KDE80981
KDE80987
KDE80960
[truncated: 16,953,652 more chars]
