# Supplementary material for: Fungal communities represent the majority of root-specific transcripts in the transcriptomes of Agave plants grown in semiarid regions
Source: PeerJ. 2022 May 2;10:e13252. doi: 10.7717/peerj.13252 (PMC9070324; doi:10.7717/peerj.13252)
Supplement: Supplemental Information 10 — The script “classify_asco_or_basidio.pl” was used for the classification between Ascomycota and Basidiomycota. The files “asco_cds.fasta.id” and “basidio_cds.fasta.id” are used as input. The script “kegg_cdd_classification.md” was used for assigning KEGG and CDD functions to the Ascomycota and Basidiomycota transcripts. [file peerj-10-13252-s010.zip › basidio_cds.fasta.id]

PWN92601
PWN92602
PWN92603
PWN92604
PWN92605
PWN92606
PWN92607
PWN92608
PWN92609
PWN92610
PWN92611
PWN92612
PWN92613
PWN92614
PWN92615
PWN92616
PWN92617
PWN92618
PWN92619
PWN92620
PWN92621
PWN92622
PWN92623
PWN92624
PWN92625
PWN92626
PWN92627
PWN92628
PWN92629
PWN92630
PWN92631
PWN92632
PWN92633
PWN92634
PWN92635
PWN92636
PWN92637
PWN92638
PWN92639
PWN92640
PWN92641
PWN92642
PWN92643
PWN92644
PWN92645
PWN92646
PWN92647
PWN92648
PWN92649
PWN92650
PWN92651
PWN92652
PWN92653
PWN92654
PWN92655
PWN92656
PWN92657
PWN92658
PWN92659
PWN92660
PWN92661
PWN92662
PWN92663
PWN92664
PWN92665
PWN92666
PWN92667
PWN92668
PWN92669
PWN92670
PWN92671
PWN92672
PWN92673
PWN92674
PWN92675
PWN92676
PWN92677
PWN92678
PWN92679
PWN92680
PWN92681
PWN92682
PWN92683
PWN92684
PWN92685
PWN92686
PWN92687
PWN92688
PWN92689
PWN92690
PWN92691
PWN92692
PWN92693
PWN92694
PWN92695
PWN92696
PWN92697
PWN92698
PWN92699
PWN92700
PWN92701
PWN92702
PWN92703
PWN92704
PWN92705
PWN92706
PWN92707
PWN92708
PWN92709
PWN92710
PWN92711
PWN92712
PWN92713
PWN92714
PWN92715
PWN92716
PWN92717
PWN92718
PWN92719
PWN92720
PWN92721
PWN92722
PWN92723
PWN92724
PWN92725
PWN92726
PWN92727
PWN92728
PWN92729
PWN92730
PWN92731
PWN92732
PWN92733
PWN92734
PWN92735
PWN92736
PWN92737
PWN92738
PWN92739
PWN92740
PWN92741
PWN92742
PWN92743
PWN92744
PWN92745
PWN92746
PWN92747
PWN92748
PWN92749
PWN92750
PWN92751
PWN92752
PWN92753
PWN92754
PWN92755
PWN92756
PWN92757
PWN92758
PWN92759
PWN92760
PWN92761
PWN92762
PWN92763
PWN92764
PWN92765
PWN92766
PWN92767
PWN92768
PWN92769
PWN92770
PWN92771
PWN92772
PWN92773
PWN92774
PWN92775
PWN92776
PWN92777
PWN92778
PWN92779
PWN92780
PWN92781
PWN92782
PWN92783
PWN92784
PWN92785
PWN92786
PWN92787
PWN92788
PWN92789
PWN92790
PWN92791
PWN92792
PWN92793
PWN92794
PWN92795
PWN92796
PWN92797
PWN92798
PWN92799
PWN92800
PWN92801
PWN92802
PWN92803
PWN92804
PWN92805
PWN92806
PWN92807
PWN92808
PWN92809
PWN92810
PWN92811
PWN92812
PWN92813
PWN92814
PWN92815
PWN92816
PWN92817
PWN92818
PWN92819
PWN92820
PWN92821
PWN92822
PWN92823
PWN92824
PWN92825
PWN92826
PWN92827
PWN92828
PWN92829
PWN92830
PWN92831
PWN92832
PWN92833
PWN92834
PWN92835
PWN92836
PWN92837
PWN92838
PWN92839
PWN92840
PWN92841
PWN92842
PWN92843
PWN92844
PWN92845
PWN92846
PWN92847
PWN92848
PWN92849
PWN92850
PWN92851
PWN92852
PWN92853
PWN92854
PWN92855
PWN92856
PWN92857
PWN92858
PWN92859
PWN92860
PWN92861
PWN92862
PWN92863
PWN92864
PWN92865
PWN92866
PWN92867
PWN92868
PWN92869
PWN92870
PWN92871
PWN92872
PWN92873
PWN92874
PWN92875
PWN92876
PWN92877
PWN92878
PWN92879
PWN92880
PWN92881
PWN92882
PWN92883
PWN92884
PWN92885
PWN92886
PWN92887
PWN92888
PWN92889
PWN92890
PWN92891
PWN92892
PWN92893
PWN92894
PWN92895
PWN92896
PWN92897
PWN92898
PWN92899
PWN92900
PWN92901
PWN92902
PWN92903
PWN92904
PWN92905
PWN92906
PWN92907
PWN92908
PWN92909
PWN92910
PWN92911
PWN92912
PWN92913
PWN92914
PWN92915
PWN92916
PWN92917
PWN92918
PWN92919
PWN92920
PWN92921
PWN92922
PWN92923
PWN92924
PWN92925
PWN92926
PWN92927
PWN92928
PWN92929
PWN92930
PWN92931
PWN92932
PWN92933
PWN92934
PWN92935
PWN92936
PWN92937
PWN92938
PWN92939
PWN92940
PWN92941
PWN92942
PWN92943
PWN92944
PWN92945
PWN92946
PWN92947
PWN92948
PWN92949
PWN92950
PWN92951
PWN92952
PWN92953
PWN92954
PWN92955
PWN92956
PWN92957
PWN92958
PWN92959
PWN92960
PWN92961
PWN92962
PWN92963
PWN92964
PWN92965
PWN92966
PWN92967
PWN92968
PWN92969
PWN92970
PWN92971
PWN92972
PWN92973
PWN92974
PWN92975
PWN92976
PWN92977
PWN92978
PWN92979
PWN92980
PWN92981
PWN92982
PWN92983
PWN92984
PWN92985
PWN92986
PWN92987
PWN92988
PWN92989
PWN92990
PWN92991
PWN92992
PWN92993
PWN92994
PWN92995
PWN92996
PWN92997
PWN92998
PWN92999
PWN93000
PWN93001
PWN93002
PWN93003
PWN93004
PWN93005
PWN93006
PWN93007
PWN93008
PWN93009
PWN93010
PWN93011
PWN93012
PWN93013
PWN93014
PWN93015
PWN93016
PWN93017
PWN93018
PWN93019
PWN93020
PWN93021
PWN93022
PWN93023
PWN93024
PWN93025
PWN93026
PWN93027
PWN93028
PWN93029
PWN93030
PWN93031
PWN93032
PWN93033
PWN93034
PWN93035
PWN93036
PWN93037
PWN93038
PWN93039
PWN93040
PWN93041
PWN93042
PWN93043
PWN93044
PWN93045
PWN93046
PWN93047
PWN93048
PWN93049
PWN93050
PWN93051
PWN93052
PWN93053
PWN93054
PWN93055
PWN93056
PWN93057
PWN93058
PWN93059
PWN93060
PWN93061
PWN93062
PWN93063
PWN93064
PWN93065
PWN93066
PWN93067
PWN93068
PWN93069
PWN93070
PWN93071
PWN93072
PWN93073
PWN93074
PWN93075
PWN93076
PWN93077
PWN93078
PWN93079
PWN93080
PWN93081
PWN93082
PWN93083
PWN93084
PWN93085
PWN93086
PWN93087
PWN93088
PWN93089
PWN93090
PWN93091
PWN93092
PWN93093
PWN93094
PWN93095
PWN93096
PWN93097
PWN93098
PWN93099
PWN93100
PWN93101
PWN93102
PWN93103
PWN93104
PWN93105
PWN93106
PWN93107
PWN93108
PWN93109
PWN93110
PWN93111
PWN93112
PWN93113
PWN93114
PWN93115
PWN93116
PWN93117
PWN93118
PWN93119
PWN93120
PWN93121
PWN93122
PWN93123
PWN93124
PWN93125
PWN93126
PWN93127
PWN93128
PWN93129
PWN93130
PWN93131
PWN93132
PWN93133
PWN93134
PWN93135
PWN93136
PWN93137
PWN93138
PWN93139
PWN93140
PWN93141
PWN93142
PWN93143
PWN93144
PWN93145
PWN93146
PWN93147
PWN93148
PWN93149
PWN93150
PWN93151
PWN93152
PWN93153
PWN93154
PWN93155
PWN93156
PWN93157
PWN93158
PWN93159
PWN93160
PWN93161
PWN93162
PWN93163
PWN93164
PWN93165
PWN93166
PWN93167
PWN93168
PWN93169
PWN93170
PWN93171
PWN93172
PWN93173
PWN93174
PWN93175
PWN93176
PWN93177
PWN93178
PWN93179
PWN93180
PWN93181
PWN93182
PWN93183
PWN93184
PWN93185
PWN93186
PWN93187
PWN93188
PWN93189
PWN93190
PWN93191
PWN93192
PWN93193
PWN93194
PWN93195
PWN93196
PWN93197
PWN93198
PWN93199
PWN93200
PWN93201
PWN93202
PWN93203
PWN93204
PWN93205
PWN93206
PWN93207
PWN93208
PWN93209
PWN93210
PWN93211
PWN93212
PWN93213
PWN93214
PWN93215
PWN93216
PWN93217
PWN93218
PWN93219
PWN93220
PWN93221
PWN93222
PWN93223
PWN93224
PWN93225
PWN93226
PWN93227
PWN93228
PWN93229
PWN93230
PWN93231
PWN93232
PWN93233
PWN93234
PWN93235
PWN93236
PWN93237
PWN93238
PWN93239
PWN93240
PWN93241
PWN93242
PWN93243
PWN93244
PWN93245
PWN93246
PWN93247
PWN93248
PWN93249
PWN93250
PWN93251
PWN93252
PWN93253
PWN93254
PWN93255
PWN93256
PWN93257
PWN93258
PWN93259
PWN93260
PWN93261
PWN93262
PWN93263
PWN93264
PWN93265
PWN93266
PWN93267
PWN93268
PWN93269
PWN93270
PWN93271
PWN93272
PWN93273
PWN93274
PWN93275
PWN93276
PWN93277
PWN93278
PWN93279
PWN93280
PWN93281
PWN93282
PWN93283
PWN93284
PWN93285
PWN93286
PWN93287
PWN93288
PWN93289
PWN93290
PWN93291
PWN93292
PWN93293
PWN93294
PWN93295
PWN93296
PWN93297
PWN93298
PWN93299
PWN93300
PWN93301
PWN93302
PWN93303
PWN93304
PWN93305
PWN93306
PWN93307
PWN93308
PWN93309
PWN93310
PWN93311
PWN93312
PWN93313
PWN93314
PWN93315
PWN93316
PWN93317
PWN93318
PWN93319
PWN93320
PWN93321
PWN93322
PWN93323
PWN93324
PWN93325
PWN93326
PWN93327
PWN93328
PWN93329
PWN93330
PWN93331
PWN93332
PWN93333
PWN93334
PWN93335
PWN93336
PWN93337
PWN93338
PWN93339
PWN93340
PWN93341
PWN93342
PWN93343
PWN93344
PWN93345
PWN93346
PWN93347
PWN93348
PWN93349
PWN93350
PWN93351
PWN93352
PWN93353
PWN93354
PWN93355
PWN93356
PWN93357
PWN93358
PWN93359
PWN93360
PWN93361
PWN93362
PWN93363
PWN93364
PWN93365
PWN93366
PWN93367
PWN93368
PWN93369
PWN93370
PWN93371
PWN93372
PWN93373
PWN93374
PWN93375
PWN93376
PWN93377
PWN93378
PWN93379
PWN93380
PWN93381
PWN93382
PWN93383
PWN93384
PWN93385
PWN93386
PWN93387
PWN93388
PWN93389
PWN93390
PWN93391
PWN93392
PWN93393
PWN93394
PWN93395
PWN93396
PWN93397
PWN93398
PWN93399
PWN93400
PWN93401
PWN93402
PWN93403
PWN93404
PWN93405
PWN93406
PWN93407
PWN93408
PWN93409
PWN93410
PWN93411
PWN93412
PWN93413
PWN93414
PWN93415
PWN93416
PWN93417
PWN93418
PWN93419
PWN93420
PWN93421
PWN93422
PWN93423
PWN93424
PWN93425
PWN93426
PWN93427
PWN93428
PWN93429
PWN93430
PWN93431
PWN93432
PWN93433
PWN93434
PWN93435
PWN93436
PWN93437
PWN93438
PWN93439
PWN93440
PWN93441
PWN93442
PWN93443
PWN93444
PWN93445
PWN93446
PWN93447
PWN93448
PWN93449
PWN93450
PWN93451
PWN93452
PWN93453
PWN93454
PWN93455
PWN93456
PWN93457
PWN93458
PWN93459
PWN93460
PWN93461
PWN93462
PWN93463
PWN93464
PWN93465
PWN93466
PWN93467
PWN93468
PWN93469
PWN93470
PWN93471
PWN93472
PWN93473
PWN93474
PWN93475
PWN93476
PWN93477
PWN93478
PWN93479
PWN93480
PWN93481
PWN93482
PWN93483
PWN93484
PWN93485
PWN93486
PWN93487
PWN93488
PWN93489
PWN93490
PWN93491
PWN93492
PWN93493
PWN93494
PWN93495
PWN93496
PWN93497
PWN93498
PWN93499
PWN93500
PWN93501
PWN93502
PWN93503
PWN93504
PWN93505
PWN93506
PWN93507
PWN93508
PWN93509
PWN93510
PWN93511
PWN93512
PWN93513
PWN93514
PWN93515
PWN93516
PWN93517
PWN93518
PWN93519
PWN93520
PWN93521
PWN93522
PWN93523
PWN93524
PWN93525
PWN93526
PWN93527
PWN93528
PWN93529
PWN93530
PWN93531
PWN93532
PWN93533
PWN93534
PWN93535
PWN93536
PWN93537
PWN93538
PWN93539
PWN93540
PWN93541
PWN93542
PWN93543
PWN93544
PWN93545
PWN93546
PWN93547
PWN93548
PWN93549
PWN93550
PWN93551
PWN93552
PWN93553
PWN93554
PWN93555
PWN93556
PWN93557
PWN93558
PWN93559
PWN93560
PWN93561
PWN93562
PWN93563
PWN93564
PWN93565
PWN93566
PWN93567
PWN93568
PWN93569
PWN93570
PWN93571
PWN93572
PWN93573
PWN93574
PWN93575
PWN93576
PWN93577
PWN93578
PWN93579
PWN93580
PWN93581
PWN93582
PWN93583
PWN93584
PWN93585
PWN93586
PWN93587
PWN93588
PWN93589
PWN93590
PWN93591
PWN93592
PWN93593
PWN93594
PWN93595
PWN93596
PWN93597
PWN93598
PWN93599
PWN93600
PWN93601
PWN93602
PWN93603
PWN93604
PWN93605
PWN93606
PWN93607
PWN93608
PWN93609
PWN93610
PWN93611
PWN93612
PWN93613
PWN93614
PWN93615
PWN93616
PWN93617
PWN93618
PWN93619
PWN93620
PWN93621
PWN93622
PWN93623
PWN93624
PWN93625
PWN93626
PWN93627
PWN93628
PWN93629
PWN93630
PWN93631
PWN93632
PWN93633
PWN93634
PWN93635
PWN93636
PWN93637
PWN93638
PWN93639
PWN93640
PWN93641
PWN93642
PWN93643
PWN93644
PWN93645
PWN93646
PWN93647
PWN93648
PWN93649
PWN93650
PWN93651
PWN93652
PWN93653
PWN93654
PWN93655
PWN93656
PWN93657
PWN93658
PWN93659
PWN93660
PWN93661
PWN93662
PWN93663
PWN93664
PWN93665
PWN93666
PWN93667
PWN93668
PWN93669
PWN93670
PWN93671
PWN93672
PWN93673
PWN93674
PWN93675
PWN93676
PWN93677
PWN93678
PWN93679
PWN93680
PWN93681
PWN93682
PWN93683
PWN93684
PWN93685
PWN93686
PWN93687
PWN93688
PWN93689
PWN93690
PWN93691
PWN93692
PWN93693
PWN93694
PWN93695
PWN93696
PWN93697
PWN93698
PWN93699
PWN93700
PWN93701
PWN93702
PWN93703
PWN93704
PWN93705
PWN93706
PWN93707
PWN93708
PWN93709
PWN93710
PWN93711
PWN93712
PWN93713
PWN93714
PWN93715
PWN93716
PWN93717
PWN93718
PWN93719
PWN93720
PWN93721
PWN93722
PWN93723
PWN93724
PWN93725
PWN93726
PWN93727
PWN93728
PWN93729
PWN93730
PWN93731
PWN93732
PWN93733
PWN93734
PWN93735
PWN93736
PWN93737
PWN93738
PWN93739
PWN93740
PWN93741
PWN93742
PWN93743
PWN93744
PWN93745
PWN93746
PWN93747
PWN93748
PWN93749
PWN93750
PWN93751
PWN93752
PWN93753
PWN93754
PWN93755
PWN93756
PWN93757
PWN93758
PWN93759
PWN93760
PWN93761
PWN93762
PWN93763
PWN93764
PWN93765
PWN93766
PWN93767
PWN93768
PWN93769
PWN93770
PWN93771
PWN93772
PWN93773
PWN93774
PWN93775
PWN93776
PWN93777
PWN93778
PWN93779
PWN93780
PWN93781
PWN93782
PWN93783
PWN93784
PWN93785
PWN93786
PWN93787
PWN93788
PWN93789
PWN93790
PWN93791
PWN93792
PWN93793
PWN93794
PWN93795
PWN93796
PWN93797
PWN93798
PWN93799
PWN93800
PWN93801
PWN93802
PWN93803
PWN93804
PWN93805
PWN93806
PWN93807
PWN93808
PWN93809
PWN93810
PWN93811
PWN93812
PWN93813
PWN93814
PWN93815
PWN93816
PWN93817
PWN93818
PWN93819
PWN93820
PWN93821
PWN93822
PWN93823
PWN93824
PWN93825
PWN93826
PWN93827
PWN93828
PWN93829
PWN93830
PWN93831
PWN93832
PWN93833
PWN93834
PWN93835
PWN93836
PWN93837
PWN93838
PWN93839
PWN93840
PWN93841
PWN93842
PWN93843
PWN93844
PWN93845
PWN93846
PWN93847
PWN93848
PWN93849
PWN93850
PWN93851
PWN93852
PWN93853
PWN93854
PWN93855
PWN93856
PWN93857
PWN93858
PWN93859
PWN93860
PWN93861
PWN93862
PWN93863
PWN93864
PWN93865
PWN93866
PWN93867
PWN93868
PWN93869
PWN93870
PWN93871
PWN93872
PWN93873
PWN93874
PWN93875
PWN93876
PWN93877
PWN93878
PWN93879
PWN93880
PWN93881
PWN93882
PWN93883
PWN93884
PWN93885
PWN93886
PWN93887
PWN93888
PWN93889
PWN93890
PWN93891
PWN93892
PWN93893
PWN93894
PWN93895
PWN93896
PWN93897
PWN93898
PWN93899
PWN93900
PWN93901
PWN93902
PWN93903
PWN93904
PWN93905
PWN93906
PWN93907
PWN93908
PWN93909
PWN93910
PWN93911
PWN93912
PWN93913
PWN93914
PWN93915
PWN93916
PWN93917
PWN93918
PWN93919
PWN93920
PWN93921
PWN93922
PWN93923
PWN93924
PWN93925
PWN93926
PWN93927
PWN93928
PWN93929
PWN93930
PWN93931
PWN93932
PWN93933
PWN93934
PWN93935
PWN93936
PWN93937
PWN93938
PWN93939
PWN93940
PWN93941
PWN93942
PWN93943
PWN93944
PWN93945
PWN93946
PWN93947
PWN93948
PWN93949
PWN93950
PWN93951
PWN93952
PWN93953
PWN93954
PWN93955
PWN93956
PWN93957
PWN93958
PWN93959
PWN93960
PWN93961
PWN93962
PWN93963
PWN93964
PWN93965
PWN93966
PWN93967
PWN93968
PWN93969
PWN93970
PWN93971
PWN93972
PWN93973
PWN93974
PWN93975
PWN93976
PWN93977
PWN93978
PWN93979
PWN93980
PWN93981
PWN93982
PWN93983
PWN93984
PWN93985
PWN93986
PWN93987
PWN93988
PWN93989
PWN93990
PWN93991
PWN93992
PWN93993
PWN93994
PWN93995
PWN93996
PWN93997
PWN93998
PWN93999
PWN94000
PWN94001
PWN94002
PWN94003
PWN94004
PWN94005
PWN94006
PWN94007
PWN94008
PWN94009
PWN94010
PWN94011
PWN94012
PWN94013
PWN94014
PWN94015
PWN94016
PWN94017
PWN94018
PWN94019
PWN94020
PWN94021
PWN94022
PWN94023
PWN94024
PWN94025
PWN94026
PWN94027
PWN94028
PWN94029
PWN94030
PWN94031
PWN94032
PWN94033
PWN94034
PWN94035
PWN94036
PWN94037
PWN94038
PWN94039
PWN94040
PWN94041
PWN94042
PWN94043
PWN94044
PWN94045
PWN94046
PWN94047
PWN94048
PWN94049
PWN94050
PWN94051
PWN94052
PWN94053
PWN94054
PWN94055
PWN94056
PWN94057
PWN94058
PWN94059
PWN94060
PWN94061
PWN94062
PWN94063
PWN94064
PWN94065
PWN94066
PWN94067
PWN94068
PWN94069
PWN94070
PWN94071
PWN94072
PWN94073
PWN94074
PWN94075
PWN94076
PWN94077
PWN94078
PWN94079
PWN94080
PWN94081
PWN94082
PWN94083
PWN94084
PWN94085
PWN94086
PWN94087
PWN94088
PWN94089
PWN94090
PWN94091
PWN94092
PWN94093
PWN94094
PWN94095
PWN94096
PWN94097
PWN94098
PWN94099
PWN94100
PWN94101
PWN94102
PWN94103
PWN94104
PWN94105
PWN94106
PWN94107
PWN94108
PWN94109
PWN94110
PWN94111
PWN94112
PWN94113
PWN94114
PWN94115
PWN94116
PWN94117
PWN94118
PWN94119
PWN94120
PWN94121
PWN94122
PWN94123
PWN94124
PWN94125
PWN94126
PWN94127
PWN94128
PWN94129
PWN94130
PWN94131
PWN94132
PWN94133
PWN94134
PWN94135
PWN94136
PWN94137
PWN94138
PWN94139
PWN94140
PWN94141
PWN94142
PWN94143
PWN94144
PWN94145
PWN94146
PWN94147
PWN94148
PWN94149
PWN94150
PWN94151
PWN94152
PWN94153
PWN94154
PWN94155
PWN94156
PWN94157
PWN94158
PWN94159
PWN94160
PWN94161
PWN94162
PWN94163
PWN94164
PWN94165
PWN94166
PWN94167
PWN94168
PWN94169
PWN94170
PWN94171
PWN94172
PWN94173
PWN94174
PWN94175
PWN94176
PWN94177
PWN94178
PWN94179
PWN94180
PWN94181
PWN94182
PWN94183
PWN94184
PWN94185
PWN94186
PWN94187
PWN94188
PWN94189
PWN94190
PWN94191
PWN94192
PWN94193
PWN94194
PWN94195
PWN94196
PWN94197
PWN94198
PWN94199
PWN94200
PWN94201
PWN94202
PWN94203
PWN94204
PWN94205
PWN94206
PWN94207
PWN94208
PWN94209
PWN94210
PWN94211
PWN94212
PWN94213
PWN94214
PWN94215
PWN94216
PWN94217
PWN94218
PWN94219
PWN94220
PWN94221
PWN94222
PWN94223
PWN94224
PWN94225
PWN94226
PWN94227
PWN94228
PWN94229
PWN94230
PWN94231
PWN94232
PWN94233
PWN94234
PWN94235
PWN94236
PWN94237
PWN94238
PWN94239
PWN94240
PWN94241
PWN94242
PWN94243
PWN94244
PWN94245
PWN94246
PWN94247
PWN94248
PWN94249
PWN94250
PWN94251
PWN94252
PWN94253
PWN94254
PWN94255
PWN94256
PWN94257
PWN94258
PWN94259
PWN94260
PWN94261
PWN94262
PWN94263
PWN94264
PWN94265
PWN94266
PWN94267
PWN94268
PWN94269
PWN94270
PWN94271
PWN94272
PWN94273
PWN94274
PWN94275
PWN94276
PWN94277
PWN94278
PWN94279
PWN94280
PWN94281
PWN94282
PWN94283
PWN94284
PWN94285
PWN94286
PWN94287
PWN94288
PWN94289
PWN94290
PWN94291
PWN94292
PWN94293
PWN94294
PWN94295
PWN94296
PWN94297
PWN94298
PWN94299
PWN94300
PWN94301
PWN94302
PWN94303
PWN94304
PWN94305
PWN94306
PWN94307
PWN94308
PWN94309
PWN94310
PWN94311
PWN94312
PWN94313
PWN94314
PWN94315
PWN94316
PWN94317
PWN94318
PWN94319
PWN94320
PWN94321
PWN94322
PWN94323
PWN94324
PWN94325
PWN94326
PWN94327
PWN94328
PWN94329
PWN94330
PWN94331
PWN94332
PWN94333
PWN94334
PWN94335
PWN94336
PWN94337
PWN94338
PWN94339
PWN94340
PWN94341
PWN94342
PWN94343
PWN94344
PWN94345
PWN94346
PWN94347
PWN94348
PWN94349
PWN94350
PWN94351
PWN94352
PWN94353
PWN94354
PWN94355
PWN94356
PWN94357
PWN94358
PWN94359
PWN94360
PWN94361
PWN94362
PWN94363
PWN94364
PWN94365
PWN94366
PWN94367
PWN94368
PWN94369
PWN94370
PWN94371
PWN94372
PWN94373
PWN94374
PWN94375
PWN94376
PWN94377
PWN94378
PWN94379
PWN94380
PWN94381
PWN94382
PWN94383
PWN94384
PWN94385
PWN94386
PWN94387
PWN94388
PWN94389
PWN94390
PWN94391
PWN94392
PWN94393
PWN94394
PWN94395
PWN94396
PWN94397
PWN94398
PWN94399
PWN94400
PWN94401
PWN94402
PWN94403
PWN94404
PWN94405
PWN94406
PWN94407
PWN94408
PWN94409
PWN94410
PWN94411
PWN94412
PWN94413
PWN94414
PWN94415
PWN94416
PWN94417
PWN94418
PWN94419
PWN94420
PWN94421
PWN94422
PWN94423
PWN94424
PWN94425
PWN94426
PWN94427
PWN94428
PWN94429
PWN94430
PWN94431
PWN94432
PWN94433
PWN94434
PWN94435
PWN91064
PWN91065
PWN91066
PWN91067
PWN91068
PWN91069
PWN91070
PWN91071
PWN91072
PWN91073
PWN91074
PWN91075
PWN91076
PWN91077
PWN91078
PWN91079
PWN91080
PWN91081
PWN91082
PWN91083
PWN91084
PWN91085
PWN91086
PWN91087
PWN91088
PWN91089
PWN91090
PWN91091
PWN91092
PWN91093
PWN91094
PWN91095
PWN91096
PWN91097
PWN91098
PWN91099
PWN91100
PWN91101
PWN91102
PWN91103
PWN91104
PWN91105
PWN91106
PWN91107
PWN91108
PWN91109
PWN91110
PWN91111
PWN91112
PWN91113
PWN91114
PWN91115
PWN91116
PWN91117
PWN91118
PWN91119
PWN91120
PWN91121
PWN91122
PWN91123
PWN91124
PWN91125
PWN91126
PWN91127
PWN91128
PWN91129
PWN91130
PWN91131
PWN91132
PWN91133
PWN91134
PWN91135
PWN91136
PWN91137
PWN91138
PWN91139
PWN91140
PWN91141
PWN91142
PWN91143
PWN91144
PWN91145
PWN91146
PWN91147
PWN91148
PWN91149
PWN91150
PWN91151
PWN91152
PWN91153
PWN91154
PWN91155
PWN91156
PWN91157
PWN91158
PWN91159
PWN91160
PWN91161
PWN91162
PWN91163
PWN91164
PWN91165
PWN91166
PWN91167
PWN91168
PWN91169
PWN91170
PWN91171
PWN91172
PWN91173
PWN91174
PWN91175
PWN91176
PWN91177
PWN91178
PWN91179
PWN91180
PWN91181
PWN91182
PWN91183
PWN91184
PWN91185
PWN91186
PWN91187
PWN91188
PWN91189
PWN91190
PWN91191
PWN91192
PWN91193
PWN91194
PWN91195
PWN91196
PWN91197
PWN91198
PWN91199
PWN91200
PWN91201
PWN91202
PWN91203
PWN91204
PWN91205
PWN91206
PWN91207
PWN91208
PWN91209
PWN91210
PWN91211
PWN91212
PWN91213
PWN91214
PWN91215
PWN91216
PWN91217
PWN91218
PWN91219
PWN91220
PWN91221
PWN91222
PWN91223
PWN91224
PWN91225
PWN91226
PWN91227
PWN91228
PWN91229
PWN91230
PWN91231
PWN91232
PWN91233
PWN91234
PWN91235
PWN91236
PWN91237
PWN91238
PWN91239
PWN91240
PWN91241
PWN91242
PWN91243
PWN91244
PWN91245
PWN91246
PWN91247
PWN91248
PWN91249
PWN91250
PWN91251
PWN91252
PWN91253
PWN91254
PWN91255
PWN91256
PWN91257
PWN91258
PWN91259
PWN91260
PWN91261
PWN91262
PWN91263
PWN91264
PWN91265
PWN91266
PWN91267
PWN91268
PWN91269
PWN91270
PWN91271
PWN91272
PWN91273
PWN91274
PWN91275
PWN91276
PWN91277
PWN91278
PWN91279
PWN91280
PWN91281
PWN91282
PWN91283
PWN91284
PWN91285
PWN91286
PWN91287
PWN91288
PWN91289
PWN91290
PWN91291
PWN91292
PWN91293
PWN91294
PWN91295
PWN91296
PWN91297
PWN91298
PWN91299
PWN91300
PWN91301
PWN91302
PWN91303
PWN91304
PWN91305
PWN91306
PWN91307
PWN91308
PWN91309
PWN91310
PWN91311
PWN91312
PWN91313
PWN91314
PWN91315
PWN91316
PWN91317
PWN91318
PWN91319
PWN91320
PWN91321
PWN91322
PWN91323
PWN91324
PWN91325
PWN91326
PWN91327
PWN91328
PWN91329
PWN91330
PWN91331
PWN91332
PWN91333
PWN91334
PWN91335
PWN91336
PWN91337
PWN91338
PWN91339
PWN91340
PWN91341
PWN91342
PWN91343
PWN91344
PWN91345
PWN91346
PWN91347
PWN91348
PWN91349
PWN91350
PWN91351
PWN91352
PWN91353
PWN91354
PWN91355
PWN91356
PWN91357
PWN91358
PWN91359
PWN91360
PWN91361
PWN91362
PWN91363
PWN91364
PWN91365
PWN91366
PWN91367
PWN91368
PWN91369
PWN91370
PWN91371
PWN91372
PWN91373
PWN91374
PWN91375
PWN91376
PWN91377
PWN91378
PWN91379
PWN91380
PWN91381
PWN91382
PWN91383
PWN91384
PWN91385
PWN91386
PWN91387
PWN91388
PWN91389
PWN91390
PWN91391
PWN91392
PWN91393
PWN91394
PWN91395
PWN91396
PWN91397
PWN91398
PWN91399
PWN91400
PWN91401
PWN91402
PWN91403
PWN91404
PWN91405
PWN91406
PWN91407
PWN91408
PWN91409
PWN91410
PWN91411
PWN91412
PWN91413
PWN91414
PWN91415
PWN91416
PWN91417
PWN91418
PWN91419
PWN91420
PWN91421
PWN91422
PWN91423
PWN91424
PWN91425
PWN91426
PWN91427
PWN91428
PWN91429
PWN91430
PWN91431
PWN91432
PWN91433
PWN91434
PWN91435
PWN91436
PWN91437
PWN91438
PWN91439
PWN91440
PWN91441
PWN91442
PWN91443
PWN91444
PWN91445
PWN91446
PWN91447
PWN91448
PWN91449
PWN91450
PWN91451
PWN91452
PWN91453
PWN91454
PWN91455
PWN91456
PWN91457
PWN91458
PWN91459
PWN91460
PWN91461
PWN91462
PWN91463
PWN91464
PWN91465
PWN91466
PWN91467
PWN91468
PWN91469
PWN91470
PWN91471
PWN91472
PWN91473
PWN91474
PWN91475
PWN91476
PWN91477
PWN91478
PWN91479
PWN91480
PWN91481
PWN91482
PWN91483
PWN91484
PWN91485
PWN91486
PWN91487
PWN91488
PWN91489
PWN91490
PWN91491
PWN91492
PWN91493
PWN91494
PWN91495
PWN91496
PWN91497
PWN91498
PWN91499
PWN91500
PWN91501
PWN91502
PWN91503
PWN91504
PWN91505
PWN91506
PWN91507
PWN91508
PWN91509
PWN91510
PWN91511
PWN91512
PWN91513
PWN91514
PWN91515
PWN91516
PWN91517
PWN91518
PWN91519
PWN91520
PWN91521
PWN91522
PWN91523
PWN91524
PWN91525
PWN91526
PWN91527
PWN91528
PWN91529
PWN91530
PWN91531
PWN91532
PWN91533
PWN91534
PWN91535
PWN91536
PWN91537
PWN91538
PWN91539
PWN91540
PWN91541
PWN91542
PWN91543
PWN91544
PWN91545
PWN91546
PWN91547
PWN91548
PWN91549
PWN91550
PWN91551
PWN91552
PWN91553
PWN91554
PWN91555
PWN91556
PWN91557
PWN91558
PWN91559
PWN91560
PWN91561
PWN91562
PWN91563
PWN91564
PWN91565
PWN91566
PWN91567
PWN91568
PWN91569
PWN91570
PWN91571
PWN91572
PWN91573
PWN91574
PWN91575
PWN91576
PWN91577
PWN91578
PWN91579
PWN91580
PWN91581
PWN91582
PWN91583
PWN91584
PWN91585
PWN91586
PWN91587
PWN91588
PWN91589
PWN91590
PWN91591
PWN91592
PWN91593
PWN91594
PWN91595
PWN91596
PWN91597
PWN91598
PWN91599
PWN91600
PWN91601
PWN91602
PWN91603
PWN91604
PWN91605
PWN91606
PWN91607
PWN91608
PWN91609
PWN91610
PWN91611
PWN91612
PWN91613
PWN91614
PWN91615
PWN91616
PWN91617
PWN91618
PWN91619
PWN91620
PWN91621
PWN91622
PWN91623
PWN91624
PWN91625
PWN91626
PWN91627
PWN91628
PWN91629
PWN91630
PWN91631
PWN91632
PWN91633
PWN91634
PWN91635
PWN91636
PWN91637
PWN91638
PWN91639
PWN91640
PWN91641
PWN91642
PWN91643
PWN91644
PWN91645
PWN91646
PWN91647
PWN91648
PWN91649
PWN91650
PWN91651
PWN91652
PWN91653
PWN91654
PWN91655
PWN91656
PWN91657
PWN91658
PWN91659
PWN91660
PWN91661
PWN91662
PWN91663
PWN91664
PWN91665
PWN91666
PWN91667
PWN91668
PWN91669
PWN91670
PWN91671
PWN91672
PWN91673
PWN91674
PWN91675
PWN91676
PWN91677
PWN91678
PWN91679
PWN91680
PWN91681
PWN91682
PWN91683
PWN91684
PWN91685
PWN91686
PWN91687
PWN91688
PWN91689
PWN91690
PWN91691
PWN91692
PWN91693
PWN91694
PWN91695
PWN91696
PWN91697
PWN91698
PWN91699
PWN91700
PWN91701
PWN91702
PWN91703
PWN91704
PWN91705
PWN91706
PWN91707
PWN91708
PWN91709
PWN91710
PWN91711
PWN91712
PWN91713
PWN91714
PWN91715
PWN91716
PWN91717
PWN91718
PWN91719
PWN91720
PWN91721
PWN91722
PWN91723
PWN91724
PWN91725
PWN91726
PWN91727
PWN91728
PWN91729
PWN91730
PWN91731
PWN91732
PWN91733
PWN91734
PWN91735
PWN91736
PWN91737
PWN91738
PWN91739
PWN91740
PWN91741
PWN91742
PWN91743
PWN91744
PWN91745
PWN91746
PWN91747
PWN91748
PWN91749
PWN91750
PWN91751
PWN91752
PWN91753
PWN91754
PWN91755
PWN91756
PWN91757
PWN91758
PWN91759
PWN91760
PWN91761
PWN91762
PWN91763
PWN91764
PWN91765
PWN91766
PWN91767
PWN91768
PWN91769
PWN91770
PWN91771
PWN91772
PWN91773
PWN91774
PWN91775
PWN91776
PWN91777
PWN91778
PWN91779
PWN91780
PWN91781
PWN91782
PWN91783
PWN91784
PWN91785
PWN91786
PWN91787
PWN91788
PWN91789
PWN91790
PWN91791
PWN91792
PWN91793
PWN91794
PWN91795
PWN91796
PWN91797
PWN91798
PWN91799
PWN91800
PWN91801
PWN91802
PWN91803
PWN91804
PWN91805
PWN91806
PWN91807
PWN91808
PWN91809
PWN91810
PWN91811
PWN91812
PWN91813
PWN91814
PWN91815
PWN91816
PWN91817
PWN91818
PWN91819
PWN91820
PWN91821
PWN91822
PWN91823
PWN91824
PWN91825
PWN91826
PWN91827
PWN91828
PWN91829
PWN91830
PWN91831
PWN91832
PWN91833
PWN91834
PWN91835
PWN91836
PWN91837
PWN91838
PWN91839
PWN91840
PWN91841
PWN91842
PWN91843
PWN91844
PWN91845
PWN91846
PWN91847
PWN91848
PWN91849
PWN91850
PWN91851
PWN91852
PWN91853
PWN91854
PWN91855
PWN91856
PWN91857
PWN91858
PWN91859
PWN91860
PWN91861
PWN91862
PWN91863
PWN91864
PWN91865
PWN91866
PWN91867
PWN91868
PWN91869
PWN91870
PWN91871
PWN91872
PWN91873
PWN91874
PWN91875
PWN91876
PWN91877
PWN91878
PWN91879
PWN91880
PWN91881
PWN91882
PWN91883
PWN91884
PWN91885
PWN91886
PWN91887
PWN91888
PWN91889
PWN91890
PWN91891
PWN91892
PWN91893
PWN91894
PWN91895
PWN91896
PWN91897
PWN91898
PWN91899
PWN91900
PWN91901
PWN91902
PWN91903
PWN91904
PWN91905
PWN91906
PWN91907
PWN91908
PWN91909
PWN91910
PWN91911
PWN91912
PWN91913
PWN91914
PWN91915
PWN91916
PWN91917
PWN91918
PWN91919
PWN91920
PWN91921
PWN91922
PWN91923
PWN91924
PWN91925
PWN91926
PWN91927
PWN91928
PWN91929
PWN91930
PWN91931
PWN91932
PWN91933
PWN91934
PWN91935
PWN91936
PWN91937
PWN91938
PWN91939
PWN91940
PWN91941
PWN91942
PWN91943
PWN91944
PWN91945
PWN91946
PWN91947
PWN91948
PWN91949
PWN91950
PWN91951
PWN91952
PWN91953
PWN91954
PWN91955
PWN91956
PWN91957
PWN91958
PWN91959
PWN91960
PWN91961
PWN91962
PWN91963
PWN91964
PWN91965
PWN91966
PWN91967
PWN91968
PWN91969
PWN91970
PWN91971
PWN91972
PWN91973
PWN91974
PWN91975
PWN91976
PWN91977
PWN91978
PWN91979
PWN91980
PWN91981
PWN91982
PWN91983
PWN91984
PWN91985
PWN91986
PWN91987
PWN91988
PWN91989
PWN91990
PWN91991
PWN91992
PWN91993
PWN91994
PWN91995
PWN91996
PWN91997
PWN91998
PWN91999
PWN92000
PWN92001
PWN92002
PWN92003
PWN92004
PWN92005
PWN92006
PWN92007
PWN92008
PWN92009
PWN92010
PWN92011
PWN92012
PWN92013
PWN92014
PWN92015
PWN92016
PWN92017
PWN92018
PWN92019
PWN92020
PWN92021
PWN92022
PWN92023
PWN92024
PWN92025
PWN92026
PWN92027
PWN92028
PWN92029
PWN92030
PWN92031
PWN92032
PWN92033
PWN92034
PWN92035
PWN92036
PWN92037
PWN92038
PWN92039
PWN92040
PWN92041
PWN92042
PWN92043
PWN92044
PWN92045
PWN92046
PWN92047
PWN92048
PWN92049
PWN92050
PWN92051
PWN92052
PWN92053
PWN92054
PWN92055
PWN92056
PWN92057
PWN92058
PWN92059
PWN92060
PWN92061
PWN92062
PWN92063
PWN92064
PWN92065
PWN92066
PWN92067
PWN92068
PWN92069
PWN92070
PWN92071
PWN92072
PWN92073
PWN92074
PWN92075
PWN92076
PWN92077
PWN92078
PWN92079
PWN92080
PWN92081
PWN92082
PWN92083
PWN92084
PWN92085
PWN92086
PWN92087
PWN92088
PWN92089
PWN92090
PWN92091
PWN92092
PWN92093
PWN92094
PWN92095
PWN92096
PWN92097
PWN92098
PWN92099
PWN92100
PWN92101
PWN92102
PWN92103
PWN92104
PWN92105
PWN92106
PWN92107
PWN92108
PWN92109
PWN92110
PWN92111
PWN92112
PWN92113
PWN92114
PWN92115
PWN92116
PWN92117
PWN92118
PWN92119
PWN92120
PWN92121
PWN92122
PWN92123
PWN92124
PWN92125
PWN92126
PWN92127
PWN92128
PWN92129
PWN92130
PWN92131
PWN92132
PWN92133
PWN92134
PWN92135
PWN92136
PWN92137
PWN92138
PWN92139
PWN92140
PWN92141
PWN92142
PWN92143
PWN92144
PWN92145
PWN92146
PWN92147
PWN92148
PWN92149
PWN92150
PWN92151
PWN92152
PWN92153
PWN92154
PWN92155
PWN92156
PWN92157
PWN92158
PWN92159
PWN92160
PWN92161
PWN92162
PWN92163
PWN92164
PWN92165
PWN92166
PWN92167
PWN92168
PWN92169
PWN92170
PWN92171
PWN92172
PWN92173
PWN92174
PWN92175
PWN92176
PWN92177
PWN92178
PWN92179
PWN92180
PWN92181
PWN92182
PWN92183
PWN92184
PWN92185
PWN92186
PWN92187
PWN92188
PWN92189
PWN92190
PWN92191
PWN92192
PWN92193
PWN92194
PWN92195
PWN92196
PWN92197
PWN92198
PWN92199
PWN92200
PWN92201
PWN92202
PWN92203
PWN92204
PWN92205
PWN92206
PWN92207
PWN92208
PWN92209
PWN92210
PWN92211
PWN92212
PWN92213
PWN92214
PWN92215
PWN92216
PWN92217
PWN92218
PWN92219
PWN92220
PWN92221
PWN92222
PWN92223
PWN92224
PWN92225
PWN92226
PWN92227
PWN92228
PWN92229
PWN92230
PWN92231
PWN92232
PWN92233
PWN92234
PWN92235
PWN92236
PWN92237
PWN92238
PWN92239
PWN92240
PWN92241
PWN92242
PWN92243
PWN92244
PWN92245
PWN92246
PWN92247
PWN92248
PWN92249
PWN92250
PWN92251
PWN92252
PWN92253
PWN92254
PWN92255
PWN92256
PWN92257
PWN92258
PWN92259
PWN92260
PWN92261
PWN92262
PWN92263
PWN92264
PWN92265
PWN92266
PWN92267
PWN92268
PWN92269
PWN92270
PWN92271
PWN92272
PWN92273
PWN92274
PWN92275
PWN92276
PWN92277
PWN92278
PWN92279
PWN92280
PWN92281
PWN92282
PWN92283
PWN92284
PWN92285
PWN92286
PWN92287
PWN92288
PWN92289
PWN92290
PWN92291
PWN92292
PWN92293
PWN92294
PWN92295
PWN92296
PWN92297
PWN92298
PWN92299
PWN92300
PWN92301
PWN92302
PWN92303
PWN92304
PWN92305
PWN92306
PWN92307
PWN92308
PWN92309
PWN92310
PWN92311
PWN92312
PWN92313
PWN92314
PWN92315
PWN92316
PWN92317
PWN92318
PWN92319
PWN92320
PWN92321
PWN92322
PWN92323
PWN92324
PWN92325
PWN92326
PWN92327
PWN92328
PWN92329
PWN92330
PWN92331
PWN92332
PWN92333
PWN92334
PWN92335
PWN92336
PWN92337
PWN92338
PWN92339
PWN92340
PWN92341
PWN92342
PWN92343
PWN92344
PWN92345
PWN92346
PWN92347
PWN92348
PWN92349
PWN92350
PWN92351
PWN92352
PWN92353
PWN92354
PWN92355
PWN92356
PWN92357
PWN92358
PWN92359
PWN92360
PWN92361
PWN92362
PWN92363
PWN92364
PWN92365
PWN92366
PWN92367
PWN92368
PWN92369
PWN92370
PWN92371
PWN92372
PWN92373
PWN92374
PWN92375
PWN92376
PWN92377
PWN92378
PWN92379
PWN92380
PWN92381
PWN92382
PWN92383
PWN92384
PWN92385
PWN92386
PWN92387
PWN92388
PWN92389
PWN92390
PWN92391
PWN92392
PWN92393
PWN92394
PWN92395
PWN92396
PWN92397
PWN92398
PWN92399
PWN92400
PWN92401
PWN92402
PWN92403
PWN92404
PWN92405
PWN92406
PWN92407
PWN92408
PWN92409
PWN92410
PWN92411
PWN92412
PWN92413
PWN92414
PWN92415
PWN92416
PWN92417
PWN92418
PWN92419
PWN92420
PWN92421
PWN92422
PWN92423
PWN92424
PWN92425
PWN92426
PWN92427
PWN92428
PWN92429
PWN92430
PWN92431
PWN92432
PWN92433
PWN92434
PWN92435
PWN92436
PWN92437
PWN92438
PWN92439
PWN92440
PWN92441
PWN92442
PWN92443
PWN92444
PWN92445
PWN92446
PWN92447
PWN92448
PWN92449
PWN92450
PWN92451
PWN92452
PWN92453
PWN92454
PWN92455
PWN92456
PWN92457
PWN92458
PWN92459
PWN92460
PWN92461
PWN92462
PWN92463
PWN92464
PWN92465
PWN92466
PWN92467
PWN92468
PWN92469
PWN92470
PWN92471
PWN92472
PWN92473
PWN92474
PWN92475
PWN92476
PWN92477
PWN92478
PWN92479
PWN92480
PWN92481
PWN92482
PWN92483
PWN92484
PWN92485
PWN92486
PWN92487
PWN92488
PWN92489
PWN92490
PWN92491
PWN92492
PWN92493
PWN92494
PWN92495
PWN92496
PWN92497
PWN92498
PWN92499
PWN92500
PWN92501
PWN92502
PWN92503
PWN92504
PWN92505
PWN92506
PWN92507
PWN92508
PWN92509
PWN92510
PWN92511
PWN92512
PWN92513
PWN92514
PWN92515
PWN92516
PWN92517
PWN92518
PWN92519
PWN92520
PWN92521
PWN92522
PWN92523
PWN92524
PWN92525
PWN92526
PWN92527
PWN92528
PWN92529
PWN92530
PWN92531
PWN92532
PWN92533
PWN92534
PWN92535
PWN92536
PWN92537
PWN92538
PWN92539
PWN92540
PWN92541
PWN92542
PWN92543
PWN92544
PWN92545
PWN92546
PWN92547
PWN92548
PWN92549
PWN92550
PWN92551
PWN92552
PWN92553
PWN92554
PWN92555
PWN92556
PWN92557
PWN92558
PWN92559
PWN92560
PWN92561
PWN92562
PWN92563
PWN92564
PWN92565
PWN92566
PWN92567
PWN92568
PWN92569
PWN92570
PWN92571
PWN92572
PWN92573
PWN92574
PWN92575
PWN92576
PWN92577
PWN92578
PWN92579
PWN92580
PWN92581
PWN92582
PWN92583
PWN92584
PWN92585
PWN92586
PWN92587
PWN92588
PWN92589
PWN92590
PWN92591
PWN92592
PWN92593
PWN92594
PWN92595
PWN92596
PWN92597
PWN92598
PWN92599
PWN92600
PWN89742
PWN89743
PWN89744
PWN89745
PWN89746
PWN89747
PWN89748
PWN89749
PWN89750
PWN89751
PWN89752
PWN89753
PWN89754
PWN89755
PWN89756
PWN89757
PWN89758
PWN89759
PWN89760
PWN89761
PWN89762
PWN89763
PWN89764
PWN89765
PWN89766
PWN89767
PWN89768
PWN89769
PWN89770
PWN89771
PWN89772
PWN89773
PWN89774
PWN89775
PWN89776
PWN89777
PWN89778
PWN89779
PWN89780
PWN89781
PWN89782
PWN89783
PWN89784
PWN89785
PWN89786
PWN89787
PWN89788
PWN89789
PWN89790
PWN89791
PWN89792
PWN89793
PWN89794
PWN89795
PWN89796
PWN89797
PWN89798
PWN89799
PWN89800
PWN89801
PWN89802
PWN89803
PWN89804
PWN89805
PWN89806
PWN89807
PWN89808
PWN89809
PWN89810
PWN89811
PWN89812
PWN89813
PWN89814
PWN89815
PWN89816
PWN89817
PWN89818
PWN89819
PWN89820
PWN89821
PWN89822
PWN89823
PWN89824
PWN89825
PWN89826
PWN89827
PWN89828
PWN89829
PWN89830
PWN89831
PWN89832
PWN89833
PWN89834
PWN89835
PWN89836
PWN89837
PWN89838
PWN89839
PWN89840
PWN89841
PWN89842
PWN89843
PWN89844
PWN89845
PWN89846
PWN89847
PWN89848
PWN89849
PWN89850
PWN89851
PWN89852
PWN89853
PWN89854
PWN89855
PWN89856
PWN89857
PWN89858
PWN89859
PWN89860
PWN89861
PWN89862
PWN89863
PWN89864
PWN89865
PWN89866
PWN89867
PWN89868
PWN89869
PWN89870
PWN89871
PWN89872
PWN89873
PWN89874
PWN89875
PWN89876
PWN89877
PWN89878
PWN89879
PWN89880
PWN89881
PWN89882
PWN89883
PWN89884
PWN89885
PWN89886
PWN89887
PWN89888
PWN89889
PWN89890
PWN89891
PWN89892
PWN89893
PWN89894
PWN89895
PWN89896
PWN89897
PWN89898
PWN89899
PWN89900
PWN89901
PWN89902
PWN89903
PWN89904
PWN89905
PWN89906
PWN89907
PWN89908
PWN89909
PWN89910
PWN89911
PWN89912
PWN89913
PWN89914
PWN89915
PWN89916
PWN89917
PWN89918
PWN89919
PWN89920
PWN89921
PWN89922
PWN89923
PWN89924
PWN89925
PWN89926
PWN89927
PWN89928
PWN89929
PWN89930
PWN89931
PWN89932
PWN89933
PWN89934
PWN89935
PWN89936
PWN89937
PWN89938
PWN89939
PWN89940
PWN89941
PWN89942
PWN89943
PWN89944
PWN89945
PWN89946
PWN89947
PWN89948
PWN89949
PWN89950
PWN89951
PWN89952
PWN89953
PWN89954
PWN89955
PWN89956
PWN89957
PWN89958
PWN89959
PWN89960
PWN89961
PWN89962
PWN89963
PWN89964
PWN89965
PWN89966
PWN89967
PWN89968
PWN89969
PWN89970
PWN89971
PWN89972
PWN89973
PWN89974
PWN89975
PWN89976
PWN89977
PWN89978
PWN89979
PWN89980
PWN89981
PWN89982
PWN89983
PWN89984
PWN89985
PWN89986
PWN89987
PWN89988
PWN89989
PWN89990
PWN89991
PWN89992
PWN89993
PWN89994
PWN89995
PWN89996
PWN89997
PWN89998
PWN89999
PWN90000
PWN90001
PWN90002
PWN90003
PWN90004
PWN90005
PWN90006
PWN90007
PWN90008
PWN90009
PWN90010
PWN90011
PWN90012
PWN90013
PWN90014
PWN90015
PWN90016
PWN90017
PWN90018
PWN90019
PWN90020
PWN90021
PWN90022
PWN90023
PWN90024
PWN90025
PWN90026
PWN90027
PWN90028
PWN90029
PWN90030
PWN90031
PWN90032
PWN90033
PWN90034
PWN90035
PWN90036
PWN90037
PWN90038
PWN90039
PWN90040
PWN90041
PWN90042
PWN90043
PWN90044
PWN90045
PWN90046
PWN90047
PWN91063
PWN90048
PWN90049
PWN90050
PWN90051
PWN90052
PWN90053
PWN90054
PWN90055
PWN90056
PWN90057
PWN90058
PWN90059
PWN90060
PWN90061
PWN90062
PWN90063
PWN90064
PWN90065
PWN90066
PWN90067
PWN90068
PWN90069
PWN90070
PWN90071
PWN90072
PWN90073
PWN90074
PWN90075
PWN90076
PWN90077
PWN90078
PWN90079
PWN90080
PWN90081
PWN90082
PWN90083
PWN90084
PWN90085
PWN90086
PWN90087
PWN90088
PWN90089
PWN90090
PWN90091
PWN90092
PWN90093
PWN90094
PWN90095
PWN90096
PWN90097
PWN90098
PWN90099
PWN90100
PWN90101
PWN90102
PWN90103
PWN90104
PWN90105
PWN90106
PWN90107
PWN90108
PWN90109
PWN90110
PWN90111
PWN90112
PWN90113
PWN90114
PWN90115
PWN90116
PWN90117
PWN90118
PWN90119
PWN90120
PWN90121
PWN90122
PWN90123
PWN90124
PWN90125
PWN90126
PWN90127
PWN90128
PWN90129
PWN90130
PWN90131
PWN90132
PWN90133
PWN90134
PWN90135
PWN90136
PWN90137
PWN90138
PWN90139
PWN90140
PWN90141
PWN90142
PWN90143
PWN90144
PWN90145
PWN90146
PWN90147
PWN90148
PWN90149
PWN90150
PWN90151
PWN90152
PWN90153
PWN90154
PWN90155
PWN90156
PWN90157
PWN90158
PWN90159
PWN90160
PWN90161
PWN90162
PWN90163
PWN90164
PWN90165
PWN90166
PWN90167
PWN90168
PWN90169
PWN90170
PWN90171
PWN90172
PWN90173
PWN90174
PWN90175
PWN90176
PWN90177
PWN90178
PWN90179
PWN90180
PWN90181
PWN90182
PWN90183
PWN90184
PWN90185
PWN90186
PWN90187
PWN90188
PWN90189
PWN90190
PWN90191
PWN90192
PWN90193
PWN90194
PWN90195
PWN90196
PWN90197
PWN90198
PWN90199
PWN90200
PWN90201
PWN90202
PWN90203
PWN90204
PWN90205
PWN90206
PWN90207
PWN90208
PWN90209
PWN90210
PWN90211
PWN90212
PWN90213
PWN90214
PWN90215
PWN90216
PWN90217
PWN90218
PWN90219
PWN90220
PWN90221
PWN90222
PWN90223
PWN90224
PWN90225
PWN90226
PWN90227
PWN90228
PWN90229
PWN90230
PWN90231
PWN90232
PWN90233
PWN90234
PWN90235
PWN90236
PWN90237
PWN90238
PWN90239
PWN90240
PWN90241
PWN90242
PWN90243
PWN90244
PWN90245
PWN90246
PWN90247
PWN90248
PWN90249
PWN90250
PWN90251
PWN90252
PWN90253
PWN90254
PWN90255
PWN90256
PWN90257
PWN90258
PWN90259
PWN90260
PWN90261
PWN90262
PWN90263
PWN90264
PWN90265
PWN90266
PWN90267
PWN90268
PWN90269
PWN90270
PWN90271
PWN90272
PWN90273
PWN90274
PWN90275
PWN90276
PWN90277
PWN90278
PWN90279
PWN90280
PWN90281
PWN90282
PWN90283
PWN90284
PWN90285
PWN90286
PWN90287
PWN90288
PWN90289
PWN90290
PWN90291
PWN90292
PWN90293
PWN90294
PWN90295
PWN90296
PWN90297
PWN90298
PWN90299
PWN90300
PWN90301
PWN90302
PWN90303
PWN90304
PWN90305
PWN90306
PWN90307
PWN90308
PWN90309
PWN90310
PWN90311
PWN90312
PWN90313
PWN90314
PWN90315
PWN90316
PWN90317
PWN90318
PWN90319
PWN90320
PWN90321
PWN90322
PWN90323
PWN90324
PWN90325
PWN90326
PWN90327
PWN90328
PWN90329
PWN90330
PWN90331
PWN90332
PWN90333
PWN90334
PWN90335
PWN90336
PWN90337
PWN90338
PWN90339
PWN90340
PWN90341
PWN90342
PWN90343
PWN90344
PWN90345
PWN90346
PWN90347
PWN90348
PWN90349
PWN90350
PWN90351
PWN90352
PWN90353
PWN90354
PWN90355
PWN90356
PWN90357
PWN90358
PWN90359
PWN90360
PWN90361
PWN90362
PWN90363
PWN90364
PWN90365
PWN90366
PWN90367
PWN90368
PWN90369
PWN90370
PWN90371
PWN90372
PWN90373
PWN90374
PWN90375
PWN90376
PWN90377
PWN90378
PWN90379
PWN90380
PWN90381
PWN90382
PWN90383
PWN90384
PWN90385
PWN90386
PWN90387
PWN90388
PWN90389
PWN90390
PWN90391
PWN90392
PWN90393
PWN90394
PWN90395
PWN90396
PWN90397
PWN90398
PWN90399
PWN90400
PWN90401
PWN90402
PWN90403
PWN90404
PWN90405
PWN90406
PWN90407
PWN90408
PWN90409
PWN90410
PWN90411
PWN90412
PWN90413
PWN90414
PWN90415
PWN90416
PWN90417
PWN90418
PWN90419
PWN90420
PWN90421
PWN90422
PWN90423
PWN90424
PWN90425
PWN90426
PWN90427
PWN90428
PWN90429
PWN90430
PWN90431
PWN90432
PWN90433
PWN90434
PWN90435
PWN90436
PWN90437
PWN90438
PWN90439
PWN90440
PWN90441
PWN90442
PWN90443
PWN90444
PWN90445
PWN90446
PWN90447
PWN90448
PWN90449
PWN90450
PWN90451
PWN90452
PWN90453
PWN90454
PWN90455
PWN90456
PWN90457
PWN90458
PWN90459
PWN90460
PWN90461
PWN90462
PWN90463
PWN90464
PWN90465
PWN90466
PWN90467
PWN90468
PWN90469
PWN90470
PWN90471
PWN90472
PWN90473
PWN90474
PWN90475
PWN90476
PWN90477
PWN90478
PWN90479
PWN90480
PWN90481
PWN90482
PWN90483
PWN90484
PWN90485
PWN90486
PWN90487
PWN90488
PWN90489
PWN90490
PWN90491
PWN90492
PWN90493
PWN90494
PWN90495
PWN90496
PWN90497
PWN90498
PWN90499
PWN90500
PWN90501
PWN90502
PWN90503
PWN90504
PWN90505
PWN90506
PWN90507
PWN90508
PWN90509
PWN90510
PWN90511
PWN90512
PWN90513
PWN90514
PWN90515
PWN90516
PWN90517
PWN90518
PWN90519
PWN90520
PWN90521
PWN90522
PWN90523
PWN90524
PWN90525
PWN90526
PWN90527
PWN90528
PWN90529
PWN90530
PWN90531
PWN90532
PWN90533
PWN90534
PWN90535
PWN90536
PWN90537
PWN90538
PWN90539
PWN90540
PWN90541
PWN90542
PWN90543
PWN90544
PWN90545
PWN90546
PWN90547
PWN90548
PWN90549
PWN90550
PWN90551
PWN90552
PWN90553
PWN90554
PWN90555
PWN90556
PWN90557
PWN90558
PWN90559
PWN90560
PWN90561
PWN90562
PWN90563
PWN90564
PWN90565
PWN90566
PWN90567
PWN90568
PWN90569
PWN90570
PWN90571
PWN90572
PWN90573
PWN90574
PWN90575
PWN90576
PWN90577
PWN90578
PWN90579
PWN90580
PWN90581
PWN90582
PWN90583
PWN90584
PWN90585
PWN90586
PWN90587
PWN90588
PWN90589
PWN90590
PWN90591
PWN90592
PWN90593
PWN90594
PWN90595
PWN90596
PWN90597
PWN90598
PWN90599
PWN90600
PWN90601
PWN90602
PWN90603
PWN90604
PWN90605
PWN90606
PWN90607
PWN90608
PWN90609
PWN90610
PWN90611
PWN90612
PWN90613
PWN90614
PWN90615
PWN90616
PWN90617
PWN90618
PWN90619
PWN90620
PWN90621
PWN90622
PWN90623
PWN90624
PWN90625
PWN90626
PWN90627
PWN90628
PWN90629
PWN90630
PWN90631
PWN90632
PWN90633
PWN90634
PWN90635
PWN90636
PWN90637
PWN90638
PWN90639
PWN90640
PWN90641
PWN90642
PWN90643
PWN90644
PWN90645
PWN90646
PWN90647
PWN90648
PWN90649
PWN90650
PWN90651
PWN90652
PWN90653
PWN90654
PWN90655
PWN90656
PWN90657
PWN90658
PWN90659
PWN90660
PWN90661
PWN90662
PWN90663
PWN90664
PWN90665
PWN90666
PWN90667
PWN90668
PWN90669
PWN90670
PWN90671
PWN90672
PWN90673
PWN90674
PWN90675
PWN90676
PWN90677
PWN90678
PWN90679
PWN90680
PWN90681
PWN90682
PWN90683
PWN90684
PWN90685
PWN90686
PWN90687
PWN90688
PWN90689
PWN90690
PWN90691
PWN90692
PWN90693
PWN90694
PWN90695
PWN90696
PWN90697
PWN90698
PWN90699
PWN90700
PWN90701
PWN90702
PWN90703
PWN90704
PWN90705
PWN90706
PWN90707
PWN90708
PWN90709
PWN90710
PWN90711
PWN90712
PWN90713
PWN90714
PWN90715
PWN90716
PWN90717
PWN90718
PWN90719
PWN90720
PWN90721
PWN90722
PWN90723
PWN90724
PWN90725
PWN90726
PWN90727
PWN90728
PWN90729
PWN90730
PWN90731
PWN90732
PWN90733
PWN90734
PWN90735
PWN90736
PWN90737
PWN90738
PWN90739
PWN90740
PWN90741
PWN90742
PWN90743
PWN90744
PWN90745
PWN90746
PWN90747
PWN90748
PWN90749
PWN90750
PWN90751
PWN90752
PWN90753
PWN90754
PWN90755
PWN90756
PWN90757
PWN90758
PWN90759
PWN90760
PWN90761
PWN90762
PWN90763
PWN90764
PWN90765
PWN90766
PWN90767
PWN90768
PWN90769
PWN90770
PWN90771
PWN90772
PWN90773
PWN90774
PWN90775
PWN90776
PWN90777
PWN90778
PWN90779
PWN90780
PWN90781
PWN90782
PWN90783
PWN90784
PWN90785
PWN90786
PWN90787
PWN90788
PWN90789
PWN90790
PWN90791
PWN90792
PWN90793
PWN90794
PWN90795
PWN90796
PWN90797
PWN90798
PWN90799
PWN90800
PWN90801
PWN90802
PWN90803
PWN90804
PWN90805
PWN90806
PWN90807
PWN90808
PWN90809
PWN90810
PWN90811
PWN90812
PWN90813
PWN90814
PWN90815
PWN90816
PWN90817
PWN90818
PWN90819
PWN90820
PWN90821
PWN90822
PWN90823
PWN90824
PWN90825
PWN90826
PWN90827
PWN90828
PWN90829
PWN90830
PWN90831
PWN90832
PWN90833
PWN90834
PWN90835
PWN90836
PWN90837
PWN90838
PWN90839
PWN90840
PWN90841
PWN90842
PWN90843
PWN90844
PWN90845
PWN90846
PWN90847
PWN90848
PWN90849
PWN90850
PWN90851
PWN90852
PWN90853
PWN90854
PWN90855
PWN90856
PWN90857
PWN90858
PWN90859
PWN90860
PWN90861
PWN90862
PWN90863
PWN90864
PWN90865
PWN90866
PWN90867
PWN90868
PWN90869
PWN90870
PWN90871
PWN90872
PWN90873
PWN90874
PWN90875
PWN90876
PWN90877
PWN90878
PWN90879
PWN90880
PWN90881
PWN90882
PWN90883
PWN90884
PWN90885
PWN90886
PWN90887
PWN90888
PWN90889
PWN90890
PWN90891
PWN90892
PWN90893
PWN90894
PWN90895
PWN90896
PWN90897
PWN90898
PWN90899
PWN90900
PWN90901
PWN90902
PWN90903
PWN90904
PWN90905
PWN90906
PWN90907
PWN90908
PWN90909
PWN90910
PWN90911
PWN90912
PWN90913
PWN90914
PWN90915
PWN90916
PWN90917
PWN90918
PWN90919
PWN90920
PWN90921
PWN90922
PWN90923
PWN90924
PWN90925
PWN90926
PWN90927
PWN90928
PWN90929
PWN90930
PWN90931
PWN90932
PWN90933
PWN90934
PWN90935
PWN90936
PWN90937
PWN90938
PWN90939
PWN90940
PWN90941
PWN90942
PWN90943
PWN90944
PWN90945
PWN90946
PWN90947
PWN90948
PWN90949
PWN90950
PWN90951
PWN90952
PWN90953
PWN90954
PWN90955
PWN90956
PWN90957
PWN90958
PWN90959
PWN90960
PWN90961
PWN90962
PWN90963
PWN90964
PWN90965
PWN90966
PWN90967
PWN90968
PWN90969
PWN90970
PWN90971
PWN90972
PWN90973
PWN90974
PWN90975
PWN90976
PWN90977
PWN90978
PWN90979
PWN90980
PWN90981
PWN90982
PWN90983
PWN90984
PWN90985
PWN90986
PWN90987
PWN90988
PWN90989
PWN90990
PWN90991
PWN90992
PWN90993
PWN90994
PWN90995
PWN90996
PWN90997
PWN90998
PWN90999
PWN91000
PWN91001
PWN91002
PWN91003
PWN91004
PWN91005
PWN91006
PWN91007
PWN91008
PWN91009
PWN91010
PWN91011
PWN91012
PWN91013
PWN91014
PWN91015
PWN91016
PWN91017
PWN91018
PWN91019
PWN91020
PWN91021
PWN91022
PWN91023
PWN91024
PWN91025
PWN91026
PWN91027
PWN91028
PWN91029
PWN91030
PWN91031
PWN91032
PWN91033
PWN91034
PWN91035
PWN91036
PWN91037
PWN91038
PWN91039
PWN91040
PWN91041
PWN91042
PWN91043
PWN91044
PWN91045
PWN91046
PWN91047
PWN91048
PWN91049
PWN91050
PWN91051
PWN91052
PWN91053
PWN91054
PWN91055
PWN91056
PWN91057
PWN91058
PWN91059
PWN91060
PWN91061
PWN91062
PWN88824
PWN88825
PWN88826
PWN88827
PWN88828
PWN88829
PWN88830
PWN88831
PWN88832
PWN88833
PWN88834
PWN88835
PWN88836
PWN88837
PWN88838
PWN88839
PWN88840
PWN88841
PWN88842
PWN88843
PWN88844
PWN88845
PWN88846
PWN88847
PWN88848
PWN88849
PWN88850
PWN88851
PWN88852
PWN88853
PWN88854
PWN88855
PWN88856
PWN88857
PWN88858
PWN88859
PWN88860
PWN88861
PWN88862
PWN88863
PWN88864
PWN88865
PWN88866
PWN88867
PWN88868
PWN88869
PWN88870
PWN88871
PWN88872
PWN88873
PWN88874
PWN88875
PWN88876
PWN88877
PWN88878
PWN88879
PWN88880
PWN88881
PWN88882
PWN88883
PWN88884
PWN88885
PWN88886
PWN88887
PWN88888
PWN88889
PWN88890
PWN88891
PWN88892
PWN88893
PWN88894
PWN88895
PWN88896
PWN88897
PWN88898
PWN88899
PWN88900
PWN88901
PWN88902
PWN88903
PWN88904
PWN88905
PWN88906
PWN88907
PWN88908
PWN88909
PWN88910
PWN88911
PWN88912
PWN88913
PWN88914
PWN88915
PWN88916
PWN88917
PWN88918
PWN88919
PWN88920
PWN88921
PWN88922
PWN88923
PWN88924
PWN88925
PWN88926
PWN88927
PWN88928
PWN88929
PWN88930
PWN88931
PWN88932
PWN88933
PWN88934
PWN88935
PWN88936
PWN88937
PWN88938
PWN88939
PWN88940
PWN88941
PWN88942
PWN88943
PWN88944
PWN88945
PWN88946
PWN88947
PWN88948
PWN88949
PWN88950
PWN88951
PWN88952
PWN88953
PWN88954
PWN88955
PWN88956
PWN88957
PWN88958
PWN88959
PWN88960
PWN88961
PWN88962
PWN88963
PWN88964
PWN88965
PWN88966
PWN88967
PWN88968
PWN88969
PWN88970
PWN88971
PWN88972
PWN88973
PWN88974
PWN88975
PWN88976
PWN88977
PWN88978
PWN88979
PWN88980
PWN88981
PWN88982
PWN88983
PWN88984
PWN88985
PWN88986
PWN88987
PWN88988
PWN88989
PWN88990
PWN88991
PWN88992
PWN88993
PWN88994
PWN88995
PWN88996
PWN88997
PWN88998
PWN88999
PWN89000
PWN89001
PWN89002
PWN89003
PWN89004
PWN89005
PWN89006
PWN89007
PWN89008
PWN89009
PWN89010
PWN89011
PWN89012
PWN89013
PWN89014
PWN89015
PWN89016
PWN89017
PWN89018
PWN89019
PWN89020
PWN89021
PWN89022
PWN89023
PWN89024
PWN89025
PWN89026
PWN89027
PWN89028
PWN89029
PWN89030
PWN89031
PWN89032
PWN89033
PWN89034
PWN89035
PWN89036
PWN89037
PWN89038
PWN89039
PWN89040
PWN89041
PWN89042
PWN89043
PWN89044
PWN89045
PWN89046
PWN89047
PWN89048
PWN89049
PWN89050
PWN89051
PWN89052
PWN89053
PWN89054
PWN89055
PWN89056
PWN89057
PWN89058
PWN89059
PWN89060
PWN89061
PWN89062
PWN89063
PWN89064
PWN89065
PWN89066
PWN89067
PWN89068
PWN89069
PWN89070
PWN89071
PWN89072
PWN89073
PWN89074
PWN89075
PWN89076
PWN89077
PWN89078
PWN89079
PWN89080
PWN89081
PWN89082
PWN89083
PWN89084
PWN89085
PWN89086
PWN89087
PWN89088
PWN89089
PWN89090
PWN89091
PWN89092
PWN89093
PWN89094
PWN89095
PWN89096
PWN89097
PWN89098
PWN89099
PWN89100
PWN89101
PWN89102
PWN89103
PWN89104
PWN89105
PWN89106
PWN89107
PWN89108
PWN89109
PWN89110
PWN89111
PWN89112
PWN89113
PWN89114
PWN89115
PWN89116
PWN89117
PWN89118
PWN89119
PWN89120
PWN89121
PWN89122
PWN89123
PWN89124
PWN89125
PWN89126
PWN89127
PWN89128
PWN89129
PWN89130
PWN89131
PWN89132
PWN89133
PWN89134
PWN89135
PWN89136
PWN89137
PWN89138
PWN89139
PWN89140
PWN89141
PWN89142
PWN89143
PWN89144
PWN89145
PWN89146
PWN89147
PWN89148
PWN89149
PWN89150
PWN89151
PWN89152
PWN89153
PWN89154
PWN89155
PWN89156
PWN89157
PWN89158
PWN89159
PWN89160
PWN89161
PWN89162
PWN89163
PWN89164
PWN89165
PWN89166
PWN89167
PWN89168
PWN89169
PWN89170
PWN89171
PWN89172
PWN89173
PWN89174
PWN89175
PWN89176
PWN89177
PWN89178
PWN89179
PWN89180
PWN89181
PWN89182
PWN89183
PWN89184
PWN89185
PWN89186
PWN89187
PWN89188
PWN89189
PWN89190
PWN89191
PWN89192
PWN89193
PWN89194
PWN89195
PWN89196
PWN89197
PWN89198
PWN89199
PWN89200
PWN89201
PWN89202
PWN89203
PWN89204
PWN89205
PWN89206
PWN89207
PWN89208
PWN89209
PWN89210
PWN89211
PWN89212
PWN89213
PWN89214
PWN89215
PWN89216
PWN89217
PWN89218
PWN89219
PWN89220
PWN89221
PWN89222
PWN89223
PWN89224
PWN89225
PWN89226
PWN89227
PWN89228
PWN89229
PWN89230
PWN89231
PWN89232
PWN89233
PWN89234
PWN89235
PWN89236
PWN89237
PWN89238
PWN89239
PWN89240
PWN89241
PWN89242
PWN89243
PWN89244
PWN89245
PWN89246
PWN89247
PWN89248
PWN89249
PWN89250
PWN89251
PWN89252
PWN89253
PWN89254
PWN89255
PWN89256
PWN89257
PWN89258
PWN89259
PWN89260
PWN89261
PWN89262
PWN89263
PWN89264
PWN89265
PWN89266
PWN89267
PWN89268
PWN89269
PWN89270
PWN89271
PWN89272
PWN89273
PWN89274
PWN89275
PWN89276
PWN89277
PWN89278
PWN89279
PWN89280
PWN89281
PWN89282
PWN89283
PWN89284
PWN89285
PWN89286
PWN89287
PWN89288
PWN89289
PWN89290
PWN89291
PWN89292
PWN89293
PWN89294
PWN89295
PWN89296
PWN89297
PWN89298
PWN89299
PWN89300
PWN89301
PWN89302
PWN89303
PWN89304
PWN89305
PWN89306
PWN89307
PWN89308
PWN89309
PWN89310
PWN89311
PWN89312
PWN89313
PWN89314
PWN89315
PWN89316
PWN89317
PWN89318
PWN89319
PWN89320
PWN89321
PWN89322
PWN89323
PWN89324
PWN89325
PWN89326
PWN89327
PWN89328
PWN89329
PWN89330
PWN89331
PWN89332
PWN89333
PWN89334
PWN89335
PWN89336
PWN89337
PWN89338
PWN89339
PWN89340
PWN89341
PWN89342
PWN89343
PWN89344
PWN89345
PWN89346
PWN89347
PWN89348
PWN89349
PWN89350
PWN89351
PWN89352
PWN89353
PWN89354
PWN89355
PWN89356
PWN89357
PWN89358
PWN89359
PWN89360
PWN89361
PWN89362
PWN89363
PWN89364
PWN89365
PWN89366
PWN89367
PWN89368
PWN89369
PWN89370
PWN89371
PWN89372
PWN89373
PWN89374
PWN89375
PWN89376
PWN89377
PWN89378
PWN89379
PWN89380
PWN89381
PWN89382
PWN89383
PWN89384
PWN89385
PWN89386
PWN89387
PWN89388
PWN89389
PWN89390
PWN89391
PWN89392
PWN89393
PWN89394
PWN89395
PWN89396
PWN89397
PWN89398
PWN89399
PWN89400
PWN89401
PWN89402
PWN89403
PWN89404
PWN89405
PWN89406
PWN89407
PWN89408
PWN89409
PWN89410
PWN89411
PWN89412
PWN89413
PWN89414
PWN89415
PWN89416
PWN89417
PWN89418
PWN89419
PWN89420
PWN89421
PWN89422
PWN89423
PWN89424
PWN89425
PWN89426
PWN89427
PWN89428
PWN89429
PWN89430
PWN89431
PWN89432
PWN89433
PWN89434
PWN89435
PWN89436
PWN89437
PWN89438
PWN89439
PWN89440
PWN89441
PWN89442
PWN89443
PWN89444
PWN89445
PWN89446
PWN89447
PWN89448
PWN89449
PWN89450
PWN89451
PWN89452
PWN89453
PWN89454
PWN89455
PWN89456
PWN89457
PWN89458
PWN89459
PWN89460
PWN89461
PWN89462
PWN89463
PWN89464
PWN89465
PWN89466
PWN89467
PWN89468
PWN89469
PWN89470
PWN89471
PWN89472
PWN89473
PWN89474
PWN89475
PWN89476
PWN89477
PWN89478
PWN89479
PWN89480
PWN89481
PWN89482
PWN89483
PWN89484
PWN89485
PWN89486
PWN89487
PWN89488
PWN89489
PWN89490
PWN89491
PWN89492
PWN89493
PWN89494
PWN89495
PWN89496
PWN89497
PWN89498
PWN89499
PWN89500
PWN89501
PWN89502
PWN89503
PWN89504
PWN89505
PWN89506
PWN89507
PWN89508
PWN89509
PWN89510
PWN89511
PWN89512
PWN89513
PWN89514
PWN89515
PWN89516
PWN89517
PWN89518
PWN89519
PWN89520
PWN89521
PWN89522
PWN89523
PWN89524
PWN89525
PWN89526
PWN89527
PWN89528
PWN89529
PWN89530
PWN89531
PWN89532
PWN89533
PWN89534
PWN89535
PWN89536
PWN89537
PWN89538
PWN89539
PWN89540
PWN89541
PWN89542
PWN89543
PWN89544
PWN89545
PWN89546
PWN89547
PWN89548
PWN89549
PWN89550
PWN89551
PWN89552
PWN89553
PWN89554
PWN89555
PWN89556
PWN89557
PWN89558
PWN89559
PWN89560
PWN89561
PWN89562
PWN89563
PWN89564
PWN89565
PWN89566
PWN89567
PWN89568
PWN89569
PWN89570
PWN89571
PWN89572
PWN89573
PWN89574
PWN89575
PWN89576
PWN89577
PWN89578
PWN89579
PWN89580
PWN89581
PWN89582
PWN89583
PWN89584
PWN89585
PWN89586
PWN89587
PWN89588
PWN89589
PWN89590
PWN89591
PWN89592
PWN89593
PWN89594
PWN89595
PWN89596
PWN89597
PWN89598
PWN89599
PWN89600
PWN89601
PWN89602
PWN89603
PWN89604
PWN89605
PWN89606
PWN89607
PWN89608
PWN89609
PWN89610
PWN89611
PWN89612
PWN89613
PWN89614
PWN89615
PWN89616
PWN89617
PWN89618
PWN89619
PWN89620
PWN89621
PWN89622
PWN89623
PWN89624
PWN89625
PWN89626
PWN89627
PWN89628
PWN89629
PWN89630
PWN89631
PWN89632
PWN89633
PWN89634
PWN89635
PWN89636
PWN89637
PWN89638
PWN89639
PWN89640
PWN89641
PWN89642
PWN89643
PWN89644
PWN89645
PWN89646
PWN89647
PWN89648
PWN89649
PWN89650
PWN89651
PWN89652
PWN89653
PWN89654
PWN89655
PWN89656
PWN89657
PWN89658
PWN89659
PWN89660
PWN89661
PWN89662
PWN89663
PWN89664
PWN89665
PWN89666
PWN89667
PWN89668
PWN89669
PWN89670
PWN89671
PWN89672
PWN89673
PWN89674
PWN89675
PWN89676
PWN89677
PWN89678
PWN89679
PWN89680
PWN89681
PWN89682
PWN89683
PWN89684
PWN89685
PWN89686
PWN89687
PWN89688
PWN89689
PWN89690
PWN89691
PWN89692
PWN89693
PWN89694
PWN89695
PWN89696
PWN89697
PWN89698
PWN89699
PWN89700
PWN89701
PWN89702
PWN89703
PWN89704
PWN89705
PWN89706
PWN89707
PWN89708
PWN89709
PWN89710
PWN89711
PWN89712
PWN89713
PWN89714
PWN89715
PWN89716
PWN89717
PWN89718
PWN89719
PWN89720
PWN89721
PWN89722
PWN89723
PWN89724
PWN89725
PWN89726
PWN89727
PWN89728
PWN89729
PWN89730
PWN89731
PWN89732
PWN89733
PWN89734
PWN89735
PWN89736
PWN89737
PWN89738
PWN89739
PWN89740
PWN89741
PWN88032
PWN88033
PWN88034
PWN88035
PWN88036
PWN88037
PWN88038
PWN88039
PWN88040
PWN88041
PWN88042
PWN88043
PWN88044
PWN88045
PWN88046
PWN88047
PWN88048
PWN88049
PWN88050
PWN88051
PWN88052
PWN88053
PWN88054
PWN88055
PWN88056
PWN88057
PWN88058
PWN88059
PWN88060
PWN88061
PWN88062
PWN88063
PWN88064
PWN88065
PWN88066
PWN88067
PWN88068
PWN88069
PWN88070
PWN88071
PWN88072
PWN88073
PWN88074
PWN88075
PWN88076
PWN88077
PWN88078
PWN88079
PWN88080
PWN88081
PWN88082
PWN88083
PWN88084
PWN88085
PWN88086
PWN88087
PWN88088
PWN88089
PWN88090
PWN88091
PWN88092
PWN88093
PWN88094
PWN88095
PWN88096
PWN88097
PWN88098
PWN88099
PWN88100
PWN88101
PWN88102
PWN88103
PWN88104
PWN88105
PWN88106
PWN88107
PWN88108
PWN88109
PWN88110
PWN88111
PWN88112
PWN88113
PWN88114
PWN88115
PWN88116
PWN88117
PWN88118
PWN88119
PWN88120
PWN88121
PWN88122
PWN88123
PWN88124
PWN88125
PWN88126
PWN88127
PWN88128
PWN88129
PWN88130
PWN88131
PWN88132
PWN88133
PWN88134
PWN88135
PWN88136
PWN88137
PWN88138
PWN88139
PWN88140
PWN88141
PWN88142
PWN88143
PWN88144
PWN88145
PWN88146
PWN88147
PWN88148
PWN88149
PWN88150
PWN88151
PWN88152
PWN88153
PWN88154
PWN88155
PWN88156
PWN88157
PWN88158
PWN88159
PWN88160
PWN88161
PWN88162
PWN88163
PWN88164
PWN88165
PWN88166
PWN88167
PWN88168
PWN88169
PWN88170
PWN88171
PWN88172
PWN88173
PWN88174
PWN88175
PWN88176
PWN88177
PWN88178
PWN88179
PWN88180
PWN88181
PWN88182
PWN88183
PWN88184
PWN88185
PWN88186
PWN88187
PWN88188
PWN88189
PWN88190
PWN88191
PWN88192
PWN88193
PWN88194
PWN88195
PWN88196
PWN88197
PWN88198
PWN88199
PWN88200
PWN88201
PWN88202
PWN88203
PWN88204
PWN88205
PWN88206
PWN88207
PWN88208
PWN88209
PWN88210
PWN88211
PWN88212
PWN88213
PWN88214
PWN88215
PWN88216
PWN88217
PWN88218
PWN88219
PWN88220
PWN88221
PWN88222
PWN88223
PWN88224
PWN88225
PWN88226
PWN88227
PWN88228
PWN88229
PWN88230
PWN88231
PWN88232
PWN88233
PWN88234
PWN88235
PWN88236
PWN88237
PWN88238
PWN88239
PWN88240
PWN88241
PWN88242
PWN88243
PWN88244
PWN88245
PWN88246
PWN88247
PWN88248
PWN88249
PWN88250
PWN88251
PWN88252
PWN88253
PWN88254
PWN88255
PWN88256
PWN88257
PWN88258
PWN88259
PWN88260
PWN88261
PWN88262
PWN88263
PWN88264
PWN88265
PWN88266
PWN88267
PWN88268
PWN88269
PWN88270
PWN88271
PWN88272
PWN88273
PWN88274
PWN88275
PWN88276
PWN88277
PWN88278
PWN88279
PWN88280
PWN88281
PWN88282
PWN88283
PWN88284
PWN88285
PWN88286
PWN88287
PWN88288
PWN88289
PWN88290
PWN88291
PWN88292
PWN88293
PWN88294
PWN88295
PWN88296
PWN88297
PWN88298
PWN88299
PWN88300
PWN88301
PWN88302
PWN88303
PWN88304
PWN88305
PWN88306
PWN88307
PWN88308
PWN88309
PWN88310
PWN88311
PWN88312
PWN88313
PWN88314
PWN88315
PWN88316
PWN88317
PWN88318
PWN88319
PWN88320
PWN88321
PWN88322
PWN88323
PWN88324
PWN88325
PWN88326
PWN88327
PWN88328
PWN88329
PWN88330
PWN88331
PWN88332
PWN88333
PWN88334
PWN88335
PWN88336
PWN88337
PWN88338
PWN88339
PWN88340
PWN88341
PWN88342
PWN88343
PWN88344
PWN88345
PWN88346
PWN88347
PWN88348
PWN88349
PWN88350
PWN88351
PWN88352
PWN88353
PWN88354
PWN88355
PWN88356
PWN88357
PWN88358
PWN88359
PWN88360
PWN88361
PWN88362
PWN88363
PWN88364
PWN88365
PWN88366
PWN88367
PWN88368
PWN88369
PWN88370
PWN88371
PWN88372
PWN88373
PWN88374
PWN88375
PWN88376
PWN88377
PWN88378
PWN88379
PWN88380
PWN88381
PWN88382
PWN88383
PWN88384
PWN88385
PWN88386
PWN88387
PWN88388
PWN88389
PWN88390
PWN88391
PWN88392
PWN88393
PWN88394
PWN88395
PWN88396
PWN88397
PWN88398
PWN88399
PWN88400
PWN88401
PWN88402
PWN88403
PWN88404
PWN88405
PWN88406
PWN88407
PWN88408
PWN88409
PWN88410
PWN88411
PWN88412
PWN88413
PWN88414
PWN88415
PWN88416
PWN88417
PWN88418
PWN88419
PWN88420
PWN88421
PWN88422
PWN88423
PWN88424
PWN88425
PWN88426
PWN88427
PWN88428
PWN88429
PWN88430
PWN88431
PWN88432
PWN88433
PWN88434
PWN88435
PWN88436
PWN88437
PWN88438
PWN88439
PWN88440
PWN88441
PWN88442
PWN88443
PWN88444
PWN88445
PWN88446
PWN88447
PWN88448
PWN88449
PWN88450
PWN88451
PWN88452
PWN88453
PWN88454
PWN88455
PWN88456
PWN88457
PWN88458
PWN88459
PWN88460
PWN88461
PWN88462
PWN88463
PWN88464
PWN88465
PWN88466
PWN88467
PWN88468
PWN88469
PWN88470
PWN88471
PWN88472
PWN88473
PWN88474
PWN88475
PWN88476
PWN88477
PWN88478
PWN88479
PWN88480
PWN88481
PWN88482
PWN88483
PWN88484
PWN88485
PWN88486
PWN88487
PWN88488
PWN88489
PWN88490
PWN88491
PWN88492
PWN88493
PWN88494
PWN88495
PWN88496
PWN88497
PWN88498
PWN88499
PWN88500
PWN88501
PWN88502
PWN88503
PWN88504
PWN88505
PWN88506
PWN88507
PWN88508
PWN88509
PWN88510
PWN88511
PWN88512
PWN88513
PWN88514
PWN88515
PWN88516
PWN88517
PWN88518
PWN88519
PWN88520
PWN88521
PWN88522
PWN88523
PWN88524
PWN88525
PWN88526
PWN88527
PWN88528
PWN88529
PWN88530
PWN88531
PWN88532
PWN88533
PWN88534
PWN88535
PWN88536
PWN88537
PWN88538
PWN88539
PWN88540
PWN88541
PWN88542
PWN88543
PWN88544
PWN88545
PWN88546
PWN88547
PWN88548
PWN88549
PWN88550
PWN88551
PWN88552
PWN88553
PWN88554
PWN88555
PWN88556
PWN88557
PWN88558
PWN88559
PWN88560
PWN88561
PWN88562
PWN88563
PWN88564
PWN88565
PWN88566
PWN88567
PWN88568
PWN88569
PWN88570
PWN88571
PWN88572
PWN88573
PWN88574
PWN88575
PWN88576
PWN88577
PWN88578
PWN88579
PWN88580
PWN88581
PWN88582
PWN88583
PWN88584
PWN88585
PWN88586
PWN88587
PWN88588
PWN88589
PWN88590
PWN88591
PWN88592
PWN88593
PWN88594
PWN88595
PWN88596
PWN88597
PWN88598
PWN88599
PWN88600
PWN88601
PWN88602
PWN88603
PWN88604
PWN88605
PWN88606
PWN88607
PWN88608
PWN88609
PWN88610
PWN88611
PWN88612
PWN88613
PWN88614
PWN88615
PWN88616
PWN88617
PWN88618
PWN88619
PWN88620
PWN88621
PWN88622
PWN88623
PWN88624
PWN88625
PWN88626
PWN88627
PWN88628
PWN88629
PWN88630
PWN88631
PWN88632
PWN88633
PWN88634
PWN88635
PWN88636
PWN88637
PWN88638
PWN88639
PWN88640
PWN88641
PWN88642
PWN88643
PWN88644
PWN88645
PWN88646
PWN88647
PWN88648
PWN88649
PWN88650
PWN88651
PWN88652
PWN88653
PWN88654
PWN88655
PWN88656
PWN88657
PWN88658
PWN88659
PWN88660
PWN88661
PWN88662
PWN88663
PWN88664
PWN88665
PWN88666
PWN88667
PWN88668
PWN88669
PWN88670
PWN88671
PWN88672
PWN88673
PWN88674
PWN88675
PWN88676
PWN88677
PWN88678
PWN88679
PWN88680
PWN88681
PWN88682
PWN88683
PWN88684
PWN88685
PWN88686
PWN88687
PWN88688
PWN88689
PWN88690
PWN88691
PWN88692
PWN88693
PWN88694
PWN88695
PWN88696
PWN88697
PWN88698
PWN88699
PWN88700
PWN88701
PWN88702
PWN88703
PWN88704
PWN88705
PWN88706
PWN88707
PWN88708
PWN88709
PWN88710
PWN88711
PWN88712
PWN88713
PWN88714
PWN88715
PWN88716
PWN88717
PWN88718
PWN88719
PWN88720
PWN88721
PWN88722
PWN88723
PWN88724
PWN88726
PWN88725
PWN88727
PWN88728
PWN88729
PWN88730
PWN88731
PWN88732
PWN88733
PWN88734
PWN88735
PWN88736
PWN88737
PWN88738
PWN88739
PWN88740
PWN88741
PWN88742
PWN88743
PWN88744
PWN88745
PWN88746
PWN88747
PWN88748
PWN88749
PWN88750
PWN88751
PWN88752
PWN88753
PWN88754
PWN88755
PWN88756
PWN88757
PWN88758
PWN88759
PWN88760
PWN88761
PWN88762
PWN88763
PWN88764
PWN88765
PWN88766
PWN88767
PWN88768
PWN88769
PWN88770
PWN88771
PWN88772
PWN88773
PWN88774
PWN88775
PWN88776
PWN88777
PWN88778
PWN88779
PWN88780
PWN88781
PWN88782
PWN88783
PWN88784
PWN88785
PWN88786
PWN88787
PWN88788
PWN88789
PWN88790
PWN88791
PWN88792
PWN88793
PWN88794
PWN88795
PWN88796
PWN88797
PWN88798
PWN88799
PWN88800
PWN88801
PWN88802
PWN88803
PWN88804
PWN88805
PWN88806
PWN88807
PWN88808
PWN88809
PWN88810
PWN88811
PWN88812
PWN88813
PWN88814
PWN88815
PWN88816
PWN88817
PWN88818
PWN88819
PWN88820
PWN88821
PWN88822
PWN88823
PWN87617
PWN87618
PWN87619
PWN87620
PWN87621
PWN87622
PWN87623
PWN87624
PWN87625
PWN87626
PWN87627
PWN87628
PWN87629
PWN87630
PWN87631
PWN87632
PWN87633
PWN87634
PWN87635
PWN87636
PWN87637
PWN87638
PWN87639
PWN87640
PWN87641
PWN87642
PWN87643
PWN87644
PWN87645
PWN87646
PWN87647
PWN87648
PWN87649
PWN87650
PWN87651
PWN87652
PWN87653
PWN87654
PWN87655
PWN87656
PWN87657
PWN87658
PWN87659
PWN87660
PWN87661
PWN87662
PWN87663
PWN87664
PWN87665
PWN87666
PWN87667
PWN87668
PWN87669
PWN87670
PWN87671
PWN87672
PWN87673
PWN87674
PWN87675
PWN87676
PWN87677
PWN87678
PWN87679
PWN87680
PWN87681
PWN87682
PWN87683
PWN87684
PWN87685
PWN87686
PWN87687
PWN87688
PWN87689
PWN87690
PWN87691
PWN87692
PWN87693
PWN87694
PWN87695
PWN87696
PWN87697
PWN87698
PWN87699
PWN87700
PWN87701
PWN87702
PWN87703
PWN87704
PWN87705
PWN87706
PWN87707
PWN87708
PWN87709
PWN87710
PWN87711
PWN87712
PWN87713
PWN87714
PWN87715
PWN87716
PWN87717
PWN87718
PWN87719
PWN87720
PWN87721
PWN87722
PWN87723
PWN87724
PWN87725
PWN87726
PWN87727
PWN87728
PWN87729
PWN87730
PWN87731
PWN87732
PWN87733
PWN87734
PWN87735
PWN87736
PWN87737
PWN87738
PWN87739
PWN87740
PWN87741
PWN87742
PWN87743
PWN87744
PWN87745
PWN87746
PWN87747
PWN87748
PWN87749
PWN87750
PWN87751
PWN87752
PWN87753
PWN87754
PWN87755
PWN87756
PWN87757
PWN87758
PWN87759
PWN87760
PWN87761
PWN87762
PWN87763
PWN87764
PWN87765
PWN87766
PWN87767
PWN87768
PWN87769
PWN87770
PWN87771
PWN87772
PWN87773
PWN87774
PWN87775
PWN87776
PWN87777
PWN87778
PWN87779
PWN87780
PWN87781
PWN87782
PWN87783
PWN87784
PWN87785
PWN87786
PWN87787
PWN87788
PWN87789
PWN87790
PWN87791
PWN87792
PWN87793
PWN87794
PWN87795
PWN87796
PWN87797
PWN87798
PWN87799
PWN87800
PWN87801
PWN87802
PWN87803
PWN87804
PWN87805
PWN87806
PWN87807
PWN87808
PWN87809
PWN87810
PWN87811
PWN87812
PWN87813
PWN87814
PWN87815
PWN87816
PWN87817
PWN87818
PWN87819
PWN87820
PWN87821
PWN87822
PWN87823
PWN87824
PWN87825
PWN87826
PWN87827
PWN87828
PWN87829
PWN87830
PWN87831
PWN87832
PWN87833
PWN87834
PWN87835
PWN87836
PWN87837
PWN87838
PWN87839
PWN87840
PWN87841
PWN87842
PWN87843
PWN87844
PWN87845
PWN87846
PWN87847
PWN87848
PWN87849
PWN87850
PWN87851
PWN87852
PWN87853
PWN87854
PWN87855
PWN87856
PWN87857
PWN87858
PWN87859
PWN87860
PWN87861
PWN87862
PWN87863
PWN87864
PWN87865
PWN87866
PWN87867
PWN87868
PWN87869
PWN87870
PWN87871
PWN87872
PWN87873
PWN87874
PWN87875
PWN87876
PWN87877
PWN87878
PWN87879
PWN87880
PWN87881
PWN87882
PWN87883
PWN87884
PWN87885
PWN87886
PWN87887
PWN87888
PWN87889
PWN87890
PWN87891
PWN87892
PWN87893
PWN87894
PWN87895
PWN87896
PWN87897
PWN87898
PWN87899
PWN87900
PWN87901
PWN87902
PWN87903
PWN87904
PWN87905
PWN87906
PWN87907
PWN87908
PWN87909
PWN87910
PWN87911
PWN87912
PWN87913
PWN87914
PWN87915
PWN87916
PWN87917
PWN87918
PWN87919
PWN87920
PWN87921
PWN87922
PWN87923
PWN87924
PWN87925
PWN87926
PWN87927
PWN87928
PWN87929
PWN87930
PWN87931
PWN87932
PWN87933
PWN87934
PWN87935
PWN87936
PWN87937
PWN87938
PWN87939
PWN87940
PWN87941
PWN87942
PWN87943
PWN87944
PWN87945
PWN87946
PWN87947
PWN87948
PWN87949
PWN87950
PWN87951
PWN87952
PWN87953
PWN87954
PWN87955
PWN87956
PWN87957
PWN87958
PWN87959
PWN87960
PWN87961
PWN87962
PWN87963
PWN87964
PWN87965
PWN87966
PWN87967
PWN87968
PWN87969
PWN87970
PWN87971
PWN87972
PWN87973
PWN87974
PWN87975
PWN87976
PWN87977
PWN87978
PWN87979
PWN87980
PWN87981
PWN87982
PWN87983
PWN87984
PWN87985
PWN87986
PWN87987
PWN87988
PWN87989
PWN87990
PWN87991
PWN87992
PWN87993
PWN87994
PWN87995
PWN87996
PWN87997
PWN87998
PWN87999
PWN88000
PWN88001
PWN88002
PWN88003
PWN88004
PWN88005
PWN88006
PWN88007
PWN88008
PWN88009
PWN88010
PWN88011
PWN88012
PWN88013
PWN88014
PWN88015
PWN88016
PWN88017
PWN88018
PWN88019
PWN88020
PWN88021
PWN88022
PWN88023
PWN88024
PWN88025
PWN88026
PWN88027
PWN88028
PWN88029
PWN88030
PWN88031
PWN87275
PWN87276
PWN87277
PWN87278
PWN87279
PWN87280
PWN87281
PWN87282
PWN87283
PWN87284
PWN87285
PWN87286
PWN87287
PWN87288
PWN87289
PWN87290
PWN87291
PWN87292
PWN87293
PWN87294
PWN87295
PWN87296
PWN87297
PWN87298
PWN87299
PWN87300
PWN87301
PWN87302
PWN87303
PWN87304
PWN87305
PWN87306
PWN87307
PWN87308
PWN87309
PWN87310
PWN87311
PWN87312
PWN87313
PWN87314
PWN87315
PWN87316
PWN87317
PWN87318
PWN87319
PWN87320
PWN87321
PWN87322
PWN87323
PWN87324
PWN87325
PWN87326
PWN87327
PWN87328
PWN87329
PWN87330
PWN87331
PWN87332
PWN87333
PWN87334
PWN87335
PWN87336
PWN87337
PWN87338
PWN87339
PWN87340
PWN87341
PWN87342
PWN87343
PWN87344
PWN87345
PWN87346
PWN87347
PWN87348
PWN87349
PWN87350
PWN87351
PWN87352
PWN87353
PWN87354
PWN87355
PWN87356
PWN87357
PWN87358
PWN87359
PWN87360
PWN87361
PWN87362
PWN87363
PWN87364
PWN87365
PWN87366
PWN87367
PWN87368
PWN87369
PWN87370
PWN87371
PWN87372
PWN87373
PWN87374
PWN87375
PWN87376
PWN87377
PWN87378
PWN87379
PWN87380
PWN87381
PWN87382
PWN87383
PWN87384
PWN87385
PWN87386
PWN87387
PWN87388
PWN87389
PWN87390
PWN87391
PWN87392
PWN87393
PWN87394
PWN87395
PWN87396
PWN87397
PWN87398
PWN87399
PWN87400
PWN87401
PWN87402
PWN87403
PWN87404
PWN87405
PWN87406
PWN87407
PWN87408
PWN87409
PWN87410
PWN87411
PWN87412
PWN87413
PWN87414
PWN87415
PWN87416
PWN87417
PWN87418
PWN87419
PWN87420
PWN87421
PWN87422
PWN87423
PWN87424
PWN87425
PWN87426
PWN87427
PWN87428
PWN87429
PWN87430
PWN87431
PWN87432
PWN87433
PWN87434
PWN87435
PWN87436
PWN87437
PWN87438
PWN87439
PWN87440
PWN87441
PWN87442
PWN87443
PWN87444
PWN87445
PWN87446
PWN87447
PWN87448
PWN87449
PWN87450
PWN87451
PWN87452
PWN87453
PWN87454
PWN87455
PWN87456
PWN87457
PWN87458
PWN87459
PWN87460
PWN87461
PWN87462
PWN87463
PWN87464
PWN87465
PWN87466
PWN87467
PWN87468
PWN87469
PWN87470
PWN87471
PWN87472
PWN87473
PWN87474
PWN87475
PWN87476
PWN87477
PWN87478
PWN87479
PWN87480
PWN87481
PWN87482
PWN87483
PWN87484
PWN87485
PWN87486
PWN87487
PWN87488
PWN87489
PWN87490
PWN87491
PWN87492
PWN87493
PWN87494
PWN87495
PWN87496
PWN87497
PWN87498
PWN87499
PWN87500
PWN87501
PWN87502
PWN87503
PWN87504
PWN87505
PWN87506
PWN87507
PWN87508
PWN87509
PWN87510
PWN87511
PWN87512
PWN87513
PWN87514
PWN87515
PWN87516
PWN87517
PWN87518
PWN87519
PWN87520
PWN87521
PWN87522
PWN87523
PWN87524
PWN87525
PWN87526
PWN87527
PWN87528
PWN87529
PWN87530
PWN87531
PWN87532
PWN87533
PWN87534
PWN87535
PWN87536
PWN87537
PWN87538
PWN87539
PWN87540
PWN87541
PWN87542
PWN87543
PWN87544
PWN87545
PWN87546
PWN87547
PWN87548
PWN87549
PWN87550
PWN87551
PWN87552
PWN87553
PWN87554
PWN87555
PWN87556
PWN87557
PWN87558
PWN87559
PWN87560
PWN87561
PWN87562
PWN87563
PWN87564
PWN87565
PWN87566
PWN87567
PWN87568
PWN87569
PWN87570
PWN87571
PWN87572
PWN87573
PWN87574
PWN87575
PWN87576
PWN87577
PWN87578
PWN87579
PWN87580
PWN87581
PWN87582
PWN87583
PWN87584
PWN87585
PWN87586
PWN87587
PWN87588
PWN87589
PWN87590
PWN87591
PWN87592
PWN87593
PWN87594
PWN87595
PWN87596
PWN87597
PWN87598
PWN87599
PWN87600
PWN87601
PWN87602
PWN87603
PWN87604
PWN87605
PWN87606
PWN87607
PWN87608
PWN87609
PWN87610
PWN87611
PWN87612
PWN87613
PWN87614
PWN87615
PWN87616
PWN86930
PWN86931
PWN86932
PWN86933
PWN86934
PWN86935
PWN86936
PWN86937
PWN86938
PWN86939
PWN86940
PWN86941
PWN86942
PWN86943
PWN86944
PWN86945
PWN86946
PWN86947
PWN86948
PWN86949
PWN86950
PWN86951
PWN86952
PWN86953
PWN86954
PWN86955
PWN86956
PWN86957
PWN86958
PWN86959
PWN86960
PWN86961
PWN86962
PWN86963
PWN86964
PWN86965
PWN86966
PWN86967
PWN86968
PWN86969
PWN86970
PWN86971
PWN86972
PWN86973
PWN86974
PWN86975
PWN86976
PWN86977
PWN86978
PWN86979
PWN86980
PWN86981
PWN86982
PWN86983
PWN86984
PWN86985
PWN86986
PWN86987
PWN86988
PWN86989
PWN86990
PWN86991
PWN86992
PWN86993
PWN86994
PWN86995
PWN86996
PWN86997
PWN86998
PWN86999
PWN87000
PWN87001
PWN87002
PWN87003
PWN87004
PWN87005
PWN87006
PWN87007
PWN87008
PWN87009
PWN87010
PWN87011
PWN87012
PWN87013
PWN87014
PWN87015
PWN87016
PWN87017
PWN87018
PWN87019
PWN87020
PWN87021
PWN87022
PWN87023
PWN87024
PWN87025
PWN87026
PWN87027
PWN87028
PWN87029
PWN87030
PWN87031
PWN87032
PWN87033
PWN87034
PWN87035
PWN87036
PWN87037
PWN87038
PWN87039
PWN87040
PWN87041
PWN87042
PWN87043
PWN87044
PWN87045
PWN87046
PWN87047
PWN87048
PWN87049
PWN87050
PWN87051
PWN87052
PWN87053
PWN87054
PWN87055
PWN87056
PWN87057
PWN87058
PWN87059
PWN87060
PWN87061
PWN87062
PWN87063
PWN87064
PWN87065
PWN87066
PWN87067
PWN87068
PWN87069
PWN87070
PWN87071
PWN87072
PWN87073
PWN87074
PWN87075
PWN87076
PWN87077
PWN87078
PWN87079
PWN87080
PWN87081
PWN87082
PWN87083
PWN87084
PWN87085
PWN87086
PWN87087
PWN87088
PWN87089
PWN87090
PWN87091
PWN87092
PWN87093
PWN87094
PWN87095
PWN87096
PWN87097
PWN87098
PWN87099
PWN87100
PWN87101
PWN87102
PWN87103
PWN87104
PWN87105
PWN87106
PWN87107
PWN87108
PWN87109
PWN87110
PWN87111
PWN87112
PWN87113
PWN87114
PWN87115
PWN87116
PWN87117
PWN87118
PWN87119
PWN87120
PWN87121
PWN87122
PWN87123
PWN87124
PWN87125
PWN87126
PWN87127
PWN87128
PWN87129
PWN87130
PWN87131
PWN87132
PWN87133
PWN87134
PWN87135
PWN87136
PWN87137
PWN87138
PWN87139
PWN87140
PWN87141
PWN87142
PWN87143
PWN87144
PWN87145
PWN87146
PWN87147
PWN87148
PWN87149
PWN87150
PWN87151
PWN87152
PWN87153
PWN87154
PWN87155
PWN87156
PWN87157
PWN87158
PWN87159
PWN87160
PWN87161
PWN87162
PWN87163
PWN87164
PWN87165
PWN87166
PWN87167
PWN87168
PWN87169
PWN87170
PWN87171
PWN87172
PWN87173
PWN87174
PWN87175
PWN87176
PWN87177
PWN87178
PWN87179
PWN87180
PWN87181
PWN87182
PWN87183
PWN87184
PWN87185
PWN87186
PWN87187
PWN87188
PWN87189
PWN87190
PWN87191
PWN87192
PWN87193
PWN87194
PWN87195
PWN87196
PWN87197
PWN87198
PWN87199
PWN87200
PWN87201
PWN87202
PWN87203
PWN87204
PWN87205
PWN87206
PWN87207
PWN87208
PWN87209
PWN87210
PWN87211
PWN87212
PWN87213
PWN87214
PWN87215
PWN87216
PWN87217
PWN87218
PWN87219
PWN87220
PWN87221
PWN87222
PWN87223
PWN87224
PWN87225
PWN87226
PWN87227
PWN87228
PWN87229
PWN87230
PWN87231
PWN87232
PWN87233
PWN87234
PWN87235
PWN87236
PWN87237
PWN87238
PWN87239
PWN87240
PWN87241
PWN87242
PWN87243
PWN87244
PWN87245
PWN87246
PWN87247
PWN87248
PWN87249
PWN87250
PWN87251
PWN87252
PWN87253
PWN87254
PWN87255
PWN87256
PWN87257
PWN87258
PWN87259
PWN87260
PWN87261
PWN87262
PWN87263
PWN87264
PWN87265
PWN87266
PWN87267
PWN87268
PWN87269
PWN87270
PWN87271
PWN87272
PWN87273
PWN87274
PWN86727
PWN86728
PWN86729
PWN86730
PWN86731
PWN86732
PWN86733
PWN86734
PWN86735
PWN86736
PWN86737
PWN86738
PWN86739
PWN86740
PWN86741
PWN86742
PWN86743
PWN86744
PWN86745
PWN86746
PWN86747
PWN86748
PWN86749
PWN86750
PWN86751
PWN86752
PWN86753
PWN86754
PWN86755
PWN86756
PWN86757
PWN86758
PWN86759
PWN86760
PWN86761
PWN86762
PWN86763
PWN86764
PWN86765
PWN86766
PWN86767
PWN86768
PWN86769
PWN86770
PWN86771
PWN86772
PWN86773
PWN86774
PWN86775
PWN86776
PWN86777
PWN86778
PWN86779
PWN86780
PWN86781
PWN86782
PWN86783
PWN86784
PWN86785
PWN86786
PWN86787
PWN86788
PWN86789
PWN86790
PWN86791
PWN86792
PWN86793
PWN86794
PWN86795
PWN86796
PWN86797
PWN86798
PWN86799
PWN86800
PWN86801
PWN86802
PWN86803
PWN86804
PWN86805
PWN86806
PWN86807
PWN86808
PWN86809
PWN86810
PWN86811
PWN86812
PWN86813
PWN86814
PWN86815
PWN86816
PWN86817
PWN86818
PWN86819
PWN86820
PWN86821
PWN86822
PWN86823
PWN86824
PWN86825
PWN86826
PWN86827
PWN86828
PWN86829
PWN86830
PWN86831
PWN86832
PWN86833
PWN86834
PWN86835
PWN86836
PWN86837
PWN86838
PWN86839
PWN86840
PWN86841
PWN86842
PWN86843
PWN86844
PWN86845
PWN86846
PWN86847
PWN86848
PWN86849
PWN86850
PWN86851
PWN86852
PWN86853
PWN86854
PWN86855
PWN86856
PWN86857
PWN86858
PWN86859
PWN86860
PWN86861
PWN86862
PWN86863
PWN86864
PWN86865
PWN86866
PWN86867
PWN86868
PWN86869
PWN86870
PWN86871
PWN86872
PWN86873
PWN86874
PWN86875
PWN86876
PWN86877
PWN86878
PWN86879
PWN86880
PWN86881
PWN86882
PWN86883
PWN86884
PWN86885
PWN86886
PWN86887
PWN86888
PWN86889
PWN86890
PWN86891
PWN86892
PWN86893
PWN86894
PWN86895
PWN86896
PWN86897
PWN86898
PWN86899
PWN86900
PWN86901
PWN86902
PWN86903
PWN86904
PWN86905
PWN86906
PWN86907
PWN86908
PWN86909
PWN86910
PWN86911
PWN86912
PWN86913
PWN86914
PWN86915
PWN86916
PWN86917
PWN86918
PWN86919
PWN86920
PWN86921
PWN86922
PWN86923
PWN86924
PWN86925
PWN86926
PWN86927
PWN86928
PWN86929
PWN86629
PWN86630
PWN86631
PWN86632
PWN86633
PWN86634
PWN86635
PWN86636
PWN86637
PWN86638
PWN86639
PWN86640
PWN86641
PWN86642
PWN86643
PWN86644
PWN86645
PWN86646
PWN86647
PWN86648
PWN86649
PWN86650
PWN86651
PWN86652
PWN86653
PWN86654
PWN86655
PWN86656
PWN86657
PWN86658
PWN86659
PWN86660
PWN86661
PWN86662
PWN86663
PWN86664
PWN86665
PWN86666
PWN86667
PWN86668
PWN86669
PWN86670
PWN86671
PWN86672
PWN86673
PWN86674
PWN86675
PWN86676
PWN86677
PWN86678
PWN86679
PWN86680
PWN86681
PWN86682
PWN86683
PWN86684
PWN86685
PWN86686
PWN86687
PWN86688
PWN86689
PWN86690
PWN86691
PWN86692
PWN86693
PWN86694
PWN86695
PWN86696
PWN86697
PWN86698
PWN86699
PWN86700
PWN86701
PWN86702
PWN86703
PWN86704
PWN86705
PWN86706
PWN86707
PWN86708
PWN86709
PWN86710
PWN86711
PWN86712
PWN86713
PWN86714
PWN86715
PWN86716
PWN86717
PWN86718
PWN86719
PWN86720
PWN86721
PWN86722
PWN86723
PWN86724
PWN86725
PWN86726
PWN86503
PWN86504
PWN86505
PWN86506
PWN86507
PWN86508
PWN86509
PWN86510
PWN86511
PWN86512
PWN86513
PWN86514
PWN86515
PWN86516
PWN86517
PWN86518
PWN86519
PWN86520
PWN86521
PWN86522
PWN86523
PWN86524
PWN86525
PWN86526
PWN86527
PWN86528
PWN86529
PWN86530
PWN86531
PWN86532
PWN86533
PWN86534
PWN86535
PWN86536
PWN86537
PWN86538
PWN86539
PWN86540
PWN86541
PWN86542
PWN86543
PWN86544
PWN86545
PWN86546
PWN86547
PWN86548
PWN86549
PWN86550
PWN86551
PWN86552
PWN86553
PWN86554
PWN86555
PWN86556
PWN86557
PWN86558
PWN86559
PWN86560
PWN86561
PWN86562
PWN86563
PWN86564
PWN86565
PWN86566
PWN86567
PWN86568
PWN86569
PWN86570
PWN86571
PWN86572
PWN86573
PWN86574
PWN86575
PWN86576
PWN86577
PWN86578
PWN86579
PWN86580
PWN86581
PWN86582
PWN86583
PWN86584
PWN86585
PWN86586
PWN86587
PWN86588
PWN86589
PWN86590
PWN86591
PWN86592
PWN86593
PWN86594
PWN86595
PWN86596
PWN86597
PWN86598
PWN86599
PWN86600
PWN86601
PWN86602
PWN86603
PWN86604
PWN86605
PWN86606
PWN86607
PWN86608
PWN86609
PWN86610
PWN86611
PWN86612
PWN86613
PWN86614
PWN86615
PWN86616
PWN86617
PWN86618
PWN86619
PWN86620
PWN86621
PWN86622
PWN86623
PWN86624
PWN86625
PWN86626
PWN86627
PWN86628
PWN86488
PWN86489
PWN86490
PWN86491
PWN86492
PWN86493
PWN86494
PWN86495
PWN86496
PWN86497
PWN86498
PWN86499
PWN86500
PWN86501
PWN86502
PWN86475
PWN86476
PWN86477
PWN86478
PWN86479
PWN86480
PWN86481
PWN86482
PWN86483
PWN86484
PWN86485
PWN86486
PWN86487
PWN86461
PWN86462
PWN86463
PWN86464
PWN86465
PWN86466
PWN86467
PWN86468
PWN86469
PWN86470
PWN86471
PWN86472
PWN86473
PWN86474
PWN86450
PWN86451
PWN86452
PWN86453
PWN86454
PWN86455
PWN86456
PWN86457
PWN86458
PWN86459
PWN86460
PWN86439
PWN86440
PWN86441
PWN86442
PWN86443
PWN86444
PWN86445
PWN86446
PWN86447
PWN86448
PWN86449
PWN86433
PWN86434
PWN86435
PWN86436
PWN86437
PWN86438
PWN86425
PWN86426
PWN86427
PWN86428
PWN86429
PWN86430
PWN86431
PWN86432
PWN86422
PWN86423
PWN86424
PWN86421
PWN86420
PWN86417
PWN86418
PWN86419
PWN86415
PWN86416
PWN86413
PWN86414
PWN86412
PWN86411
PWN86410
EKM73842
EKM73841
EKM73839
EKM73840
EKM73838
EKM73785
EKM73784
EKM73783
EKM73782
EKM73726
EKM73724
EKM73725
EKM73723
EKM73722
EKM73721
EKM73672
EKM73619
EKM73620
EKM73618
EKM73617
EKM73292
EKM73291
EKM73290
EKM73293
EKM73244
EKM73243
EKM73210
EKM73209
EKM73176
EKM73835
EKM73837
EKM73836
EKM73834
EKM73833
EKM73781
EKM73717
EKM73718
EKM73720
EKM73719
EKM73716
EKM73669
EKM73671
EKM73670
EKM73668
EKM73613
EKM73616
EKM73615
EKM73614
EKM73612
EKM73285
EKM73284
EKM73289
EKM73288
EKM73287
EKM73286
EKM73242
EKM73208
EKM73832
EKM73831
EKM73830
EKM73829
EKM73779
EKM73780
EKM73778
EKM73777
EKM73776
EKM73713
EKM73715
EKM73714
EKM73712
EKM73711
EKM73667
EKM73666
EKM73611
EKM73610
EKM73609
EKM73607
EKM73608
EKM73606
EKM73282
EKM73281
EKM73283
EKM73239
EKM73241
EKM73240
EKM73206
EKM73207
EKM73205
EKM73827
EKM73828
EKM73826
EKM73773
EKM73775
EKM73774
EKM73772
EKM73709
EKM73710
EKM73665
EKM73664
EKM73662
EKM73663
EKM73605
EKM73604
EKM73603
EKM73602
EKM73601
EKM73600
EKM73599
EKM73279
EKM73278
EKM73277
EKM73280
EKM73238
EKM73237
EKM73204
EKM73822
EKM73825
EKM73824
EKM73823
EKM73821
EKM73768
EKM73771
EKM73770
EKM73769
EKM73708
EKM73707
EKM73706
EKM73659
EKM73661
EKM73660
EKM73658
EKM73595
EKM73593
EKM73594
EKM73598
EKM73597
EKM73596
EKM73276
EKM73236
EKM73235
EKM73201
EKM73203
EKM73202
EKM73200
EKM73199
EKM73820
EKM73766
EKM73767
EKM73765
EKM73764
EKM73704
EKM73705
EKM73703
EKM73657
EKM73656
EKM73655
EKM73592
EKM73591
EKM73590
EKM73589
EKM73588
EKM73587
EKM73586
EKM73585
EKM73275
EKM73274
EKM73273
EKM73272
EKM73234
EKM73233
EKM73198
EKM73197
EKM73196
EKM73195
EKM83335
EKM83336
EKM83337
EKM83338
EKM83339
EKM83340
EKM83341
EKM83342
EKM83343
EKM83344
EKM83345
EKM83346
EKM83347
EKM83348
EKM83349
EKM84448
EKM83350
EKM83351
EKM83352
EKM83353
EKM83354
EKM83355
EKM83356
EKM83357
EKM83358
EKM83359
EKM83360
EKM83361
EKM83362
EKM83363
EKM83364
EKM83365
EKM83366
EKM83367
EKM83368
EKM83369
EKM83370
EKM83371
EKM83372
EKM83373
EKM83374
EKM83375
EKM83376
EKM83377
EKM83378
EKM83379
EKM83380
EKM83381
EKM83382
EKM83383
EKM83384
EKM83385
EKM83386
EKM83387
EKM83388
EKM83389
EKM83390
EKM83391
EKM83392
EKM83393
EKM83394
EKM83395
EKM83396
EKM83397
EKM83398
EKM83399
EKM83400
EKM83401
EKM83402
EKM83403
EKM83404
EKM83405
EKM83406
EKM83407
EKM83408
EKM83409
EKM83410
EKM83411
EKM83412
EKM83413
EKM83414
EKM83415
EKM83416
EKM83417
EKM83418
EKM83419
EKM83420
EKM83421
EKM83422
EKM83423
EKM83424
EKM83425
EKM83426
EKM83427
EKM83428
EKM83429
EKM83430
EKM83431
EKM83432
EKM83433
EKM83434
EKM83435
EKM83436
EKM83437
EKM83438
EKM83439
EKM83440
EKM83441
EKM83442
EKM83443
EKM83444
EKM83445
EKM83446
EKM83447
EKM83448
EKM83449
EKM83450
EKM83451
EKM83452
EKM83453
EKM83454
EKM83455
EKM83456
EKM83457
EKM83458
EKM83459
EKM83460
EKM83461
EKM83462
EKM83463
EKM83464
EKM83465
EKM83466
EKM83467
EKM83468
EKM83469
EKM83470
EKM83471
EKM83472
EKM83473
EKM83474
EKM83475
EKM83476
EKM83477
EKM83478
EKM83479
EKM83480
EKM83481
EKM83482
EKM83483
EKM83484
EKM83485
EKM83486
EKM83487
EKM83488
EKM83489
EKM83490
EKM83491
EKM83492
EKM83493
EKM83494
EKM83495
EKM83496
EKM83497
EKM83498
EKM83499
EKM83500
EKM83501
EKM83502
EKM83503
EKM83504
EKM83505
EKM83506
EKM83507
EKM83508
EKM83509
EKM83510
EKM83511
EKM83512
EKM83513
EKM83514
EKM83515
EKM83516
EKM83517
EKM83518
EKM83519
EKM83520
EKM83521
EKM83522
EKM83523
EKM83524
EKM83525
EKM83526
EKM83527
EKM83528
EKM83529
EKM83530
EKM83531
EKM83532
EKM83533
EKM83534
EKM83535
EKM83536
EKM83537
EKM83538
EKM83539
EKM83540
EKM83541
EKM83542
EKM83543
EKM83544
EKM83545
EKM83546
EKM83547
EKM83548
EKM83549
EKM83550
EKM83551
EKM83552
EKM83553
EKM83554
EKM83555
EKM83556
EKM83557
EKM83558
EKM83559
EKM83560
EKM83561
EKM83562
EKM83563
EKM83564
EKM83565
EKM83566
EKM83567
EKM83568
EKM83569
EKM83570
EKM83571
EKM83572
EKM83573
EKM83574
EKM83575
EKM83576
EKM83577
EKM83578
EKM83579
EKM83580
EKM83581
EKM83582
EKM83583
EKM83584
EKM83585
EKM83586
EKM83587
EKM83588
EKM83589
EKM83590
EKM83591
EKM83592
EKM83593
EKM83594
EKM83595
EKM83596
EKM83597
EKM83598
EKM83599
EKM83600
EKM83601
EKM83602
EKM83603
EKM83604
EKM83605
EKM83606
EKM83607
EKM83608
EKM83609
EKM83610
EKM83611
EKM83612
EKM83613
EKM83614
EKM83615
EKM83616
EKM83617
EKM83618
EKM83619
EKM83620
EKM83621
EKM83622
EKM83623
EKM83624
EKM83625
EKM83626
EKM83627
EKM83628
EKM83629
EKM83630
EKM83631
EKM83632
EKM83633
EKM83634
EKM83635
EKM83636
EKM83637
EKM83638
EKM83639
EKM83640
EKM83641
EKM83642
EKM83643
EKM83644
EKM83645
EKM83646
EKM83647
EKM83648
EKM83649
EKM83650
EKM83651
EKM83652
EKM83653
EKM83654
EKM83655
EKM83656
EKM83657
EKM83658
EKM83659
EKM83660
EKM83661
EKM83662
EKM83663
EKM83664
EKM83665
EKM83666
EKM83667
EKM83668
EKM83669
EKM83670
EKM83671
EKM83672
EKM83673
EKM83674
EKM83675
EKM83676
EKM83677
EKM83678
EKM83679
EKM83680
EKM83681
EKM83682
EKM83683
EKM83684
EKM83685
EKM83686
EKM83687
EKM83688
EKM83689
EKM83690
EKM83691
EKM83692
EKM83693
EKM83694
EKM83695
EKM83696
EKM83697
EKM83698
EKM83699
EKM83700
EKM83701
EKM83702
EKM83703
EKM83704
EKM83705
EKM83706
EKM83707
EKM83708
EKM83709
EKM83710
EKM83711
EKM83712
EKM83713
EKM83714
EKM83715
EKM83716
EKM83717
EKM83718
EKM83719
EKM83720
EKM83721
EKM83722
EKM83723
EKM83724
EKM83725
EKM83726
EKM83727
EKM83728
EKM83729
EKM83730
EKM83731
EKM83732
EKM83733
EKM83734
EKM83735
EKM83736
EKM83737
EKM83738
EKM83739
EKM83740
EKM83741
EKM83742
EKM83743
EKM83744
EKM83745
EKM83746
EKM83747
EKM83748
EKM83749
EKM83750
EKM83751
EKM83752
EKM83753
EKM83754
EKM83755
EKM83756
EKM83757
EKM83758
EKM83759
EKM83760
EKM83761
EKM83762
EKM83763
EKM83764
EKM83765
EKM83766
EKM83767
EKM83768
EKM83769
EKM83770
EKM83771
EKM83772
EKM83773
EKM83774
EKM83775
EKM83776
EKM83777
EKM83778
EKM83779
EKM83780
EKM83781
EKM83782
EKM83783
EKM83784
EKM83785
EKM83786
EKM83787
EKM83788
EKM83789
EKM83790
EKM83791
EKM83792
EKM83793
EKM83794
EKM83795
EKM83796
EKM83797
EKM83798
EKM83799
EKM83800
EKM83801
EKM83802
EKM83803
EKM83804
EKM83805
EKM83806
EKM83807
EKM83808
EKM83809
EKM83810
EKM83811
EKM83812
EKM83813
EKM83814
EKM83815
EKM83816
EKM83817
EKM83818
EKM83819
EKM83820
EKM83821
EKM83822
EKM83823
EKM83824
EKM83825
EKM83826
EKM83827
EKM83828
EKM83829
EKM83830
EKM83831
EKM83832
EKM83833
EKM83834
EKM83835
EKM83836
EKM83837
EKM83838
EKM83839
EKM83840
EKM83841
EKM83842
EKM83843
EKM83844
EKM83845
EKM83846
EKM83847
EKM83848
EKM83849
EKM83850
EKM83851
EKM83852
EKM83853
EKM83854
EKM83855
EKM83856
EKM83857
EKM83858
EKM83859
EKM83860
EKM83861
EKM83862
EKM83863
EKM83864
EKM83865
EKM83866
EKM83867
EKM83868
EKM83869
EKM83870
EKM83871
EKM83872
EKM83873
EKM83874
EKM83875
EKM83876
EKM83877
EKM83878
EKM83879
EKM83880
EKM83881
EKM83882
EKM83883
EKM83884
EKM83885
EKM83886
EKM83887
EKM83888
EKM83889
EKM83890
EKM83891
EKM83892
EKM83893
EKM83894
EKM83895
EKM83896
EKM83897
EKM83898
EKM83899
EKM83900
EKM83901
EKM83902
EKM83903
EKM83904
EKM83905
EKM83906
EKM83907
EKM83908
EKM83909
EKM83910
EKM83911
EKM83912
EKM83913
EKM83914
EKM83915
EKM83916
EKM83917
EKM83918
EKM83919
EKM83920
EKM83921
EKM83922
EKM83923
EKM83924
EKM83925
EKM83926
EKM83927
EKM83928
EKM83929
EKM83930
EKM83931
EKM83932
EKM83933
EKM83934
EKM83935
EKM83936
EKM83937
EKM83938
EKM83939
EKM83940
EKM83941
EKM83942
EKM83943
EKM83944
EKM83945
EKM83946
EKM83947
EKM83948
EKM83949
EKM83950
EKM83951
EKM83952
EKM83953
EKM83954
EKM83955
EKM83956
EKM83957
EKM83958
EKM83959
EKM83960
EKM83961
EKM83962
EKM83963
EKM83964
EKM83965
EKM83966
EKM83967
EKM83968
EKM83969
EKM83970
EKM83971
EKM83972
EKM83973
EKM83974
EKM83975
EKM83976
EKM83977
EKM83978
EKM83979
EKM83980
EKM83981
EKM83982
EKM83983
EKM83984
EKM83985
EKM83986
EKM83987
EKM83988
EKM83989
EKM83990
EKM83991
EKM83992
EKM83993
EKM83994
EKM83995
EKM83996
EKM83997
EKM83998
EKM83999
EKM84000
EKM84001
EKM84002
EKM84003
EKM84004
EKM84005
EKM84006
EKM84007
EKM84008
EKM84009
EKM84010
EKM84011
EKM84012
EKM84013
EKM84014
EKM84015
EKM84016
EKM84017
EKM84018
EKM84019
EKM84020
EKM84021
EKM84022
EKM84023
EKM84024
EKM84025
EKM84026
EKM84027
EKM84028
EKM84029
EKM84030
EKM84031
EKM84032
EKM84033
EKM84034
EKM84035
EKM84036
EKM84037
EKM84038
EKM84039
EKM84040
EKM84041
EKM84042
EKM84043
EKM84044
EKM84045
EKM84046
EKM84047
EKM84048
EKM84049
EKM84050
EKM84051
EKM84052
EKM84053
EKM84054
EKM84055
EKM84056
EKM84057
EKM84058
EKM84059
EKM84060
EKM84061
EKM84062
EKM84063
EKM84064
EKM84065
EKM84066
EKM84067
EKM84068
EKM84069
EKM84070
EKM84071
EKM84072
EKM84073
EKM84074
EKM84075
EKM84076
EKM84077
EKM84078
EKM84079
EKM84080
EKM84081
EKM84082
EKM84083
EKM84084
EKM84085
EKM84086
EKM84087
EKM84088
EKM84089
EKM84090
EKM84091
EKM84092
EKM84093
EKM84094
EKM84095
EKM84096
EKM84097
EKM84098
EKM84099
EKM84100
EKM84101
EKM84102
EKM84103
EKM84104
EKM84105
EKM84106
EKM84107
EKM84108
EKM84109
EKM84110
EKM84111
EKM84112
EKM84113
EKM84114
EKM84115
EKM84116
EKM84117
EKM84118
EKM84119
EKM84120
EKM84121
EKM84122
EKM84123
EKM84124
EKM84125
EKM84126
EKM84127
EKM84128
EKM84451
EKM84129
EKM84130
EKM84453
EKM84449
EKM84450
EKM84452
EKM84131
EKM84132
EKM84133
EKM84134
EKM84135
EKM84136
EKM84137
EKM84138
EKM84139
EKM84140
EKM84141
EKM84142
EKM84143
EKM84144
EKM84145
EKM84146
EKM84147
EKM84148
EKM84149
EKM84150
EKM84151
EKM84152
EKM84153
EKM84154
EKM84155
EKM84156
EKM84157
EKM84158
EKM84159
EKM84160
EKM84161
EKM84162
EKM84163
EKM84164
EKM84165
EKM84166
EKM84167
EKM84168
EKM84169
EKM84170
EKM84171
EKM84172
EKM84173
EKM84174
EKM84175
EKM84176
EKM84177
EKM84178
EKM84179
EKM84180
EKM84181
EKM84182
EKM84183
EKM84184
EKM84185
EKM84186
EKM84187
EKM84188
EKM84189
EKM84190
EKM84191
EKM84192
EKM84193
EKM84194
EKM84195
EKM84196
EKM84197
EKM84198
EKM84199
EKM84200
EKM84201
EKM84202
EKM84203
EKM84204
EKM84205
EKM84206
EKM84207
EKM84208
EKM84209
EKM84210
EKM84211
EKM84212
EKM84213
EKM84214
EKM84215
EKM84216
EKM84217
EKM84218
EKM84219
EKM84220
EKM84221
EKM84222
EKM84223
EKM84224
EKM84225
EKM84226
EKM84227
EKM84228
EKM84229
EKM84230
EKM84231
EKM84232
EKM84233
EKM84234
EKM84235
EKM84236
EKM84237
EKM84238
EKM84239
EKM84240
EKM84241
EKM84242
EKM84243
EKM84244
EKM84245
EKM84246
EKM84247
EKM84248
EKM84249
EKM84250
EKM84251
EKM84252
EKM84253
EKM84254
EKM84255
EKM84256
EKM84257
EKM84258
EKM84259
EKM84260
EKM84261
EKM84262
EKM84263
EKM84264
EKM84265
EKM84266
EKM84267
EKM84268
EKM84269
EKM84270
EKM84271
EKM84272
EKM84273
EKM84274
EKM84275
EKM84276
EKM84277
EKM84278
EKM84279
EKM84280
EKM84281
EKM84282
EKM84283
EKM84284
EKM84285
EKM84286
EKM84287
EKM84288
EKM84289
EKM84290
EKM84291
EKM84292
EKM84293
EKM84294
EKM84295
EKM84296
EKM84297
EKM84298
EKM84299
EKM84300
EKM84301
EKM84302
EKM84303
EKM84304
EKM84305
EKM84306
EKM84307
EKM84308
EKM84309
EKM84310
EKM84311
EKM84312
EKM84313
EKM84314
EKM84315
EKM84316
EKM84317
EKM84318
EKM84319
EKM84320
EKM84321
EKM84322
EKM84323
EKM84324
EKM84325
EKM84326
EKM84327
EKM84328
EKM84329
EKM84330
EKM84331
EKM84332
EKM84333
EKM84334
EKM84335
EKM84336
EKM84337
EKM84338
EKM84339
EKM84340
EKM84341
EKM84342
EKM84343
EKM84344
EKM84345
EKM84346
EKM84347
EKM84348
EKM84349
EKM84350
EKM84351
EKM84352
EKM84353
EKM84354
EKM84355
EKM84356
EKM84357
EKM84358
EKM84359
EKM84360
EKM84361
EKM84362
EKM84363
EKM84364
EKM84365
EKM84366
EKM84367
EKM84368
EKM84369
EKM84370
EKM84371
EKM84372
EKM84373
EKM84374
EKM84375
EKM84376
EKM84377
EKM84378
EKM84379
EKM84380
EKM84381
EKM84382
EKM84383
EKM84384
EKM84385
EKM84386
EKM84387
EKM84388
EKM84389
EKM84390
EKM84391
EKM84392
EKM84393
EKM84394
EKM84395
EKM84396
EKM84397
EKM84398
EKM84399
EKM84400
EKM84401
EKM84402
EKM84403
EKM84404
EKM84405
EKM84406
EKM84407
EKM84408
EKM84409
EKM84410
EKM84411
EKM84412
EKM84413
EKM84414
EKM84415
EKM84416
EKM84417
EKM84418
EKM84419
EKM84420
EKM84421
EKM84422
EKM84423
EKM84424
EKM84425
EKM84426
EKM84427
EKM84428
EKM84429
EKM84430
EKM84431
EKM84432
EKM84433
EKM84434
EKM84435
EKM84436
EKM84437
EKM84438
EKM84439
EKM84440
EKM84441
EKM84442
EKM84443
EKM84444
EKM84445
EKM84446
EKM84447
EKM82272
EKM82273
EKM82274
EKM82275
EKM82276
EKM82277
EKM82278
EKM82279
EKM82280
EKM82281
EKM82282
EKM82283
EKM82284
EKM82285
EKM82286
EKM82287
EKM82288
EKM82289
EKM82290
EKM82291
EKM82292
EKM82293
EKM82294
EKM82295
EKM82296
EKM82297
EKM82298
EKM82299
EKM82300
EKM82301
EKM82302
EKM82303
EKM82304
EKM82305
EKM82306
EKM82307
EKM82308
EKM82309
EKM82310
EKM82311
EKM82312
EKM82313
EKM82314
EKM82315
EKM82316
EKM82317
EKM82318
EKM82319
EKM82320
EKM82321
EKM82322
EKM82323
EKM82324
EKM82325
EKM82326
EKM82327
EKM82328
EKM82329
EKM82330
EKM82331
EKM82332
EKM82333
EKM82334
EKM82335
EKM82336
EKM82337
EKM82338
EKM82339
EKM82340
EKM82341
EKM82342
EKM82343
EKM82344
EKM82345
EKM82346
EKM82347
EKM82348
EKM82349
EKM82350
EKM82351
EKM82352
EKM82353
EKM82354
EKM82355
EKM82356
EKM82357
EKM82358
EKM82359
EKM82360
EKM82361
EKM82362
EKM82363
EKM82364
EKM82365
EKM82366
EKM82367
EKM82368
EKM82369
EKM82370
EKM82371
EKM82372
EKM82373
EKM82374
EKM82375
EKM82376
EKM82377
EKM82378
EKM82379
EKM82380
EKM82381
EKM82382
EKM82383
EKM82384
EKM82385
EKM82386
EKM82387
EKM82388
EKM82389
EKM82390
EKM82391
EKM82392
EKM82393
EKM82394
EKM82395
EKM82396
EKM82397
EKM82398
EKM82399
EKM82400
EKM82401
EKM82402
EKM82403
EKM82404
EKM82405
EKM82406
EKM82407
EKM82408
EKM82409
EKM82410
EKM82411
EKM82412
EKM82413
EKM82414
EKM82415
EKM82416
EKM82417
EKM82418
EKM82419
EKM82420
EKM82421
EKM82422
EKM82423
EKM82424
EKM82425
EKM82426
EKM82427
EKM82428
EKM82429
EKM82430
EKM82431
EKM82432
EKM82433
EKM82434
EKM82435
EKM82436
EKM82437
EKM82438
EKM82439
EKM82440
EKM82441
EKM82442
EKM82443
EKM82444
EKM82445
EKM82446
EKM82447
EKM82448
EKM82449
EKM82450
EKM82451
EKM82452
EKM82453
EKM82454
EKM82455
EKM82456
EKM82457
EKM82458
EKM82459
EKM82460
EKM82461
EKM82462
EKM82463
EKM82464
EKM82465
EKM82466
EKM82467
EKM82468
EKM82469
EKM82470
EKM82471
EKM82472
EKM82473
EKM82474
EKM82475
EKM82476
EKM82477
EKM82478
EKM82479
EKM82480
EKM82481
EKM82482
EKM82483
EKM82484
EKM82485
EKM82486
EKM82487
EKM82488
EKM82489
EKM82490
EKM82491
EKM82492
EKM82493
EKM82494
EKM82495
EKM82496
EKM82497
EKM82498
EKM82499
EKM82500
EKM82501
EKM82502
EKM82503
EKM82504
EKM82505
EKM82506
EKM82507
EKM82508
EKM82509
EKM82510
EKM82511
EKM82512
EKM82513
EKM82514
EKM82515
EKM82516
EKM82517
EKM82518
EKM82519
EKM82520
EKM82521
EKM82522
EKM82523
EKM82524
EKM82525
EKM82526
EKM82527
EKM82528
EKM82529
EKM82530
EKM82531
EKM82532
EKM82533
EKM82534
EKM82535
EKM82536
EKM82537
EKM82538
EKM82539
EKM82540
EKM82541
EKM82542
EKM82543
EKM82544
EKM82545
EKM82546
EKM82547
EKM82548
EKM82549
EKM82550
EKM82551
EKM82552
EKM82553
EKM82554
EKM82555
EKM82556
EKM82557
EKM82558
EKM82559
EKM82560
EKM82561
EKM82562
EKM82563
EKM82564
EKM82565
EKM82566
EKM82567
EKM82568
EKM82569
EKM82570
EKM82571
EKM82572
EKM82573
EKM82574
EKM82575
EKM82576
EKM83331
EKM83332
EKM83333
EKM83334
EKM82577
EKM82578
EKM82579
EKM82580
EKM82581
EKM82582
EKM82583
EKM82584
EKM82585
EKM82586
EKM82587
EKM82588
EKM82589
EKM82590
EKM82591
EKM82592
EKM82593
EKM82594
EKM82595
EKM82596
EKM82597
EKM82598
EKM82599
EKM82600
EKM82601
EKM82602
EKM82603
EKM82604
EKM82605
EKM82606
EKM82607
EKM82608
EKM82609
EKM82610
EKM82611
EKM82612
EKM82613
EKM82614
EKM82615
EKM82616
EKM82617
EKM82618
EKM82619
EKM82620
EKM82621
EKM82622
EKM82623
EKM82624
EKM82625
EKM82626
EKM82627
EKM82628
EKM82629
EKM82630
EKM82631
EKM82632
EKM82633
EKM82634
EKM82635
EKM82636
EKM82637
EKM82638
EKM82639
EKM82640
EKM82641
EKM82642
EKM82643
EKM82644
EKM82645
EKM82646
EKM82647
EKM82648
EKM82649
EKM82650
EKM82651
EKM82652
EKM82653
EKM82654
EKM82655
EKM82656
EKM82657
EKM82658
EKM82659
EKM82660
EKM82661
EKM82662
EKM82663
EKM82664
EKM82665
EKM82666
EKM82667
EKM82668
EKM82669
EKM82670
EKM82671
EKM82672
EKM82673
EKM82674
EKM82675
EKM82676
EKM82677
EKM82678
EKM82679
EKM82680
EKM82681
EKM82682
EKM82683
EKM82684
EKM82685
EKM82686
EKM82687
EKM82688
EKM82689
EKM82690
EKM82691
EKM82692
EKM82693
EKM82694
EKM82695
EKM82696
EKM82697
EKM82698
EKM82699
EKM82700
EKM82701
EKM82702
EKM82703
EKM82704
EKM82705
EKM82706
EKM82707
EKM82708
EKM82709
EKM82710
EKM82711
EKM82712
EKM82713
EKM82714
EKM82715
EKM82716
EKM82717
EKM82718
EKM82719
EKM82720
EKM82721
EKM82722
EKM82723
EKM82724
EKM82725
EKM82726
EKM82727
EKM82728
EKM82729
EKM82730
EKM82731
EKM82732
EKM82733
EKM82734
EKM82735
EKM82736
EKM82737
EKM82738
EKM82739
EKM82740
EKM82741
EKM82742
EKM82743
EKM82744
EKM82745
EKM82746
EKM82747
EKM82748
EKM82749
EKM82750
EKM82751
EKM82752
EKM82753
EKM82754
EKM82755
EKM82756
EKM82757
EKM82758
EKM82759
EKM82760
EKM82761
EKM82762
EKM82763
EKM82764
EKM82765
EKM82766
EKM82767
EKM82768
EKM82769
EKM82770
EKM82771
EKM82772
EKM82773
EKM82774
EKM82775
EKM82776
EKM82777
EKM82778
EKM82779
EKM82780
EKM82781
EKM82782
EKM82783
EKM82784
EKM82785
EKM82786
EKM82787
EKM82788
EKM82789
EKM82790
EKM82791
EKM82792
EKM82793
EKM82794
EKM82795
EKM82796
EKM82797
EKM82798
EKM82799
EKM82800
EKM82801
EKM82802
EKM82803
EKM82804
EKM82805
EKM82806
EKM82807
EKM82808
EKM82809
EKM82810
EKM82811
EKM82812
EKM82813
EKM82814
EKM82815
EKM82816
EKM82817
EKM82818
EKM82819
EKM82820
EKM82821
EKM82822
EKM82823
EKM82824
EKM82825
EKM82826
EKM82827
EKM82828
EKM82829
EKM82830
EKM82831
EKM82832
EKM82833
EKM82834
EKM82835
EKM82836
EKM82837
EKM82838
EKM82839
EKM82840
EKM82841
EKM82842
EKM82843
EKM82844
EKM82845
EKM82846
EKM82847
EKM82848
EKM82849
EKM82850
EKM82851
EKM82852
EKM82853
EKM82854
EKM82855
EKM82856
EKM82857
EKM82858
EKM82859
EKM82860
EKM82861
EKM82862
EKM82863
EKM82864
EKM82865
EKM82866
EKM82867
EKM82868
EKM82869
EKM82870
EKM82871
EKM82872
EKM82873
EKM82874
EKM82875
EKM82876
EKM82877
EKM82878
EKM82879
EKM82880
EKM82881
EKM82882
EKM82883
EKM82884
EKM82885
EKM82886
EKM82887
EKM82888
EKM82889
EKM82890
EKM82891
EKM82892
EKM82893
EKM82894
EKM82895
EKM82896
EKM82897
EKM82898
EKM82899
EKM82900
EKM82901
EKM82902
EKM82903
EKM82904
EKM82905
EKM82906
EKM82907
EKM82908
EKM82909
EKM82910
EKM82911
EKM82912
EKM82913
EKM82914
EKM82915
EKM82916
EKM82917
EKM82918
EKM82919
EKM82920
EKM82921
EKM82922
EKM82923
EKM82924
EKM82925
EKM82926
EKM82927
EKM82928
EKM82929
EKM82930
EKM82931
EKM82932
EKM82933
EKM82934
EKM82935
EKM82936
EKM82937
EKM82938
EKM82939
EKM82940
EKM82941
EKM82942
EKM82943
EKM82944
EKM82945
EKM82946
EKM82947
EKM82948
EKM82949
EKM82950
EKM82951
EKM82952
EKM82953
EKM82954
EKM82955
EKM82956
EKM82957
EKM82958
EKM82959
EKM82960
EKM82961
EKM82962
EKM82963
EKM82964
EKM82965
EKM82966
EKM82967
EKM82968
EKM82969
EKM82970
EKM82971
EKM82972
EKM82973
EKM82974
EKM82975
EKM82976
EKM82977
EKM82978
EKM82979
EKM82980
EKM82981
EKM82982
EKM82983
EKM82984
EKM82985
EKM82986
EKM82987
EKM82988
EKM82989
EKM82990
EKM82991
EKM82992
EKM82993
EKM82994
EKM82995
EKM82996
EKM82997
EKM82998
EKM82999
EKM83000
EKM83001
EKM83002
EKM83003
EKM83004
EKM83005
EKM83006
EKM83007
EKM83008
EKM83009
EKM83010
EKM83011
EKM83012
EKM83013
EKM83014
EKM83015
EKM83016
EKM83017
EKM83018
EKM83019
EKM83020
EKM83021
EKM83022
EKM83023
EKM83024
EKM83025
EKM83026
EKM83027
EKM83028
EKM83029
EKM83030
EKM83031
EKM83032
EKM83033
EKM83034
EKM83035
EKM83036
EKM83037
EKM83038
EKM83039
EKM83040
EKM83041
EKM83042
EKM83043
EKM83044
EKM83045
EKM83046
EKM83047
EKM83048
EKM83049
EKM83050
EKM83051
EKM83052
EKM83053
EKM83054
EKM83055
EKM83056
EKM83057
EKM83058
EKM83059
EKM83060
EKM83061
EKM83062
EKM83063
EKM83064
EKM83065
EKM83066
EKM83067
EKM83068
EKM83069
EKM83070
EKM83071
EKM83072
EKM83073
EKM83074
EKM83075
EKM83076
EKM83077
EKM83078
EKM83079
EKM83080
EKM83081
EKM83082
EKM83083
EKM83084
EKM83085
EKM83086
EKM83087
EKM83088
EKM83089
EKM83090
EKM83091
EKM83092
EKM83093
EKM83094
EKM83095
EKM83096
EKM83097
EKM83098
EKM83099
EKM83100
EKM83101
EKM83102
EKM83103
EKM83104
EKM83105
EKM83106
EKM83107
EKM83108
EKM83109
EKM83110
EKM83111
EKM83112
EKM83113
EKM83114
EKM83115
EKM83116
EKM83117
EKM83118
EKM83119
EKM83120
EKM83121
EKM83122
EKM83123
EKM83124
EKM83125
EKM83126
EKM83127
EKM83128
EKM83129
EKM83130
EKM83131
EKM83132
EKM83133
EKM83134
EKM83135
EKM83136
EKM83137
EKM83138
EKM83139
EKM83140
EKM83141
EKM83142
EKM83143
EKM83144
EKM83145
EKM83146
EKM83147
EKM83148
EKM83149
EKM83150
EKM83151
EKM83152
EKM83153
EKM83154
EKM83155
EKM83156
EKM83157
EKM83158
EKM83159
EKM83160
EKM83161
EKM83162
EKM83163
EKM83164
EKM83165
EKM83166
EKM83167
EKM83168
EKM83169
EKM83170
EKM83171
EKM83172
EKM83173
EKM83174
EKM83175
EKM83176
EKM83177
EKM83178
EKM83179
EKM83180
EKM83181
EKM83182
EKM83183
EKM83184
EKM83185
EKM83186
EKM83187
EKM83188
EKM83189
EKM83190
EKM83191
EKM83192
EKM83193
EKM83194
EKM83195
EKM83196
EKM83197
EKM83198
EKM83199
EKM83200
EKM83201
EKM83202
EKM83203
EKM83204
EKM83205
EKM83206
EKM83207
EKM83208
EKM83209
EKM83210
EKM83211
EKM83212
EKM83213
EKM83214
EKM83215
EKM83216
EKM83217
EKM83218
EKM83219
EKM83220
EKM83221
EKM83222
EKM83223
EKM83224
EKM83225
EKM83226
EKM83227
EKM83228
EKM83229
EKM83230
EKM83231
EKM83232
EKM83233
EKM83234
EKM83235
EKM83236
EKM83237
EKM83238
EKM83239
EKM83240
EKM83241
EKM83242
EKM83243
EKM83244
EKM83245
EKM83246
EKM83247
EKM83248
EKM83249
EKM83250
EKM83251
EKM83252
EKM83253
EKM83254
EKM83255
EKM83256
EKM83257
EKM83258
EKM83259
EKM83260
EKM83261
EKM83262
EKM83263
EKM83264
EKM83265
EKM83266
EKM83267
EKM83268
EKM83269
EKM83270
EKM83271
EKM83272
EKM83273
EKM83274
EKM83275
EKM83276
EKM83277
EKM83278
EKM83279
EKM83280
EKM83281
EKM83282
EKM83283
EKM83284
EKM83285
EKM83286
EKM83287
EKM83288
EKM83289
EKM83290
EKM83291
EKM83292
EKM83293
EKM83294
EKM83295
EKM83296
EKM83297
EKM83298
EKM83299
EKM83300
EKM83301
EKM83302
EKM83303
EKM83304
EKM83305
EKM83306
EKM83307
EKM83308
EKM83309
EKM83310
EKM83311
EKM83312
EKM83313
EKM83314
EKM83315
EKM83316
EKM83317
EKM83318
EKM83319
EKM83320
EKM83321
EKM83322
EKM83323
EKM83324
EKM83325
EKM83326
EKM83327
EKM83328
EKM83329
EKM83330
EKM81396
EKM81397
EKM81398
EKM81399
EKM81400
EKM81401
EKM81402
EKM81403
EKM81404
EKM81405
EKM81406
EKM81407
EKM81408
EKM81409
EKM81410
EKM81411
EKM81412
EKM81413
EKM81414
EKM81415
EKM81416
EKM81417
EKM81418
EKM81419
EKM81420
EKM81421
EKM81422
EKM81423
EKM81424
EKM81425
EKM81426
EKM81427
EKM81428
EKM81429
EKM81430
EKM81431
EKM81432
EKM81433
EKM81434
EKM81435
EKM81438
EKM81436
EKM81437
EKM81439
EKM81440
EKM81441
EKM81442
EKM81443
EKM81444
EKM81445
EKM81446
EKM81447
EKM81448
EKM81449
EKM81450
EKM81451
EKM81452
EKM81453
EKM81454
EKM81455
EKM81456
EKM81457
EKM81458
EKM81459
EKM81460
EKM81461
EKM81462
EKM81463
EKM81464
EKM81465
EKM81466
EKM81467
EKM81468
EKM81469
EKM81470
EKM81471
EKM81472
EKM81473
EKM81474
EKM81475
EKM81476
EKM81477
EKM81478
EKM81479
EKM81480
EKM81481
EKM81482
EKM81483
EKM81484
EKM81485
EKM81486
EKM81487
EKM81488
EKM81489
EKM81490
EKM81491
EKM81492
EKM81493
EKM81494
EKM81495
EKM81496
EKM81497
EKM81498
EKM81499
EKM81500
EKM81501
EKM81502
EKM81503
EKM81504
EKM81505
EKM81506
EKM81507
EKM81508
EKM81509
EKM81510
EKM81511
EKM81512
EKM81513
EKM81514
EKM81515
EKM81516
EKM81517
EKM81518
EKM81519
EKM81520
EKM81521
EKM81522
EKM81523
EKM81524
EKM81525
EKM81526
EKM81527
EKM81528
EKM81529
EKM81530
EKM81531
EKM81532
EKM81533
EKM81534
EKM81535
EKM81536
EKM81537
EKM81538
EKM81539
EKM81540
EKM81541
EKM81542
EKM81543
EKM81544
EKM81545
EKM81546
EKM81547
EKM81548
EKM81549
EKM81550
EKM81551
EKM81552
EKM81553
EKM81554
EKM81555
EKM81556
EKM81557
EKM81558
EKM81559
EKM81560
EKM81561
EKM81562
EKM81563
EKM81564
EKM81565
EKM81566
EKM81567
EKM81568
EKM81569
EKM81570
EKM81571
EKM81572
EKM81573
EKM81574
EKM81575
EKM81576
EKM81577
EKM81578
EKM81579
EKM81580
EKM81581
EKM81582
EKM81583
EKM81584
EKM81585
EKM81586
EKM81587
EKM81588
EKM81589
EKM81590
EKM81591
EKM81592
EKM81593
EKM81594
EKM81595
EKM81596
EKM81597
EKM81598
EKM81599
EKM81600
EKM81601
EKM81602
EKM81603
EKM81604
EKM81605
EKM81606
EKM81607
EKM81608
EKM81609
EKM81610
EKM81611
EKM81612
EKM81613
EKM81614
EKM81615
EKM81616
EKM81617
EKM81618
EKM81619
EKM81620
EKM81621
EKM81622
EKM81623
EKM81624
EKM81625
EKM81626
EKM81627
EKM81628
EKM81629
EKM81630
EKM81631
EKM81632
EKM81633
EKM81634
EKM81635
EKM81636
EKM81637
EKM81638
EKM81639
EKM81640
EKM81641
EKM81642
EKM81643
EKM81644
EKM81645
EKM81646
EKM81647
EKM81648
EKM81649
EKM81650
EKM81651
EKM81652
EKM81653
EKM81654
EKM81655
EKM81656
EKM81657
EKM81658
EKM81659
EKM81660
EKM81661
EKM81662
EKM81663
EKM81664
EKM81665
EKM81666
EKM81667
EKM81668
EKM81669
EKM81670
EKM81671
EKM81672
EKM81673
EKM81675
EKM81674
EKM81676
EKM81677
EKM81678
EKM81679
EKM81680
EKM81681
EKM81682
EKM81683
EKM81684
EKM81685
EKM81686
EKM81687
EKM81688
EKM81689
EKM81690
EKM81691
EKM81692
EKM81693
EKM81694
EKM81695
EKM81696
EKM81697
EKM81698
EKM81699
EKM81700
EKM81701
EKM81702
EKM81703
EKM81704
EKM81705
EKM81706
EKM81707
EKM81708
EKM81709
EKM81710
EKM81711
EKM81712
EKM81713
EKM81714
EKM81715
EKM81716
EKM81717
EKM81718
EKM81719
EKM81720
EKM81721
EKM81722
EKM81723
EKM81724
EKM81725
EKM81726
EKM81727
EKM81728
EKM81729
EKM81730
EKM81731
EKM81732
EKM81733
EKM81734
EKM81735
EKM81736
EKM81737
EKM81738
EKM81739
EKM81740
EKM81741
EKM81742
EKM81743
EKM81744
EKM81745
EKM81746
EKM81747
EKM81748
EKM81749
EKM81750
EKM81751
EKM81752
EKM81753
EKM81754
EKM81755
EKM81756
EKM81757
EKM81758
EKM81759
EKM81760
EKM81761
EKM81762
EKM81763
EKM81764
EKM81765
EKM81766
EKM81767
EKM81768
EKM81769
EKM81770
EKM81771
EKM81772
EKM81773
EKM81774
EKM81775
EKM81776
EKM81777
EKM81778
EKM81779
EKM81780
EKM81781
EKM81782
EKM81783
EKM81784
EKM81785
EKM81786
EKM81787
EKM81788
EKM81789
EKM81790
EKM81791
EKM81792
EKM81793
EKM81794
EKM81795
EKM81796
EKM81797
EKM81798
EKM81799
EKM81800
EKM81801
EKM81802
EKM81803
EKM81804
EKM81805
EKM81806
EKM81807
EKM81808
EKM81809
EKM81810
EKM81811
EKM81812
EKM81813
EKM81814
EKM81815
EKM81816
EKM81817
EKM81818
EKM81819
EKM81820
EKM81821
EKM81822
EKM81823
EKM81824
EKM81825
EKM81826
EKM81827
EKM81828
EKM81829
EKM81830
EKM81831
EKM81832
EKM81833
EKM81834
EKM81835
EKM81836
EKM81837
EKM81838
EKM81839
EKM81840
EKM81841
EKM81842
EKM81843
EKM81844
EKM81845
EKM81846
EKM81847
EKM81848
EKM81849
EKM81850
EKM81851
EKM81852
EKM81853
EKM81854
EKM81855
EKM81856
EKM81857
EKM81858
EKM81859
EKM81860
EKM81861
EKM81862
EKM81863
EKM81864
EKM81865
EKM81866
EKM81867
EKM81868
EKM81869
EKM81870
EKM81871
EKM81872
EKM81873
EKM81874
EKM81875
EKM81876
EKM81877
EKM81878
EKM81879
EKM81880
EKM81881
EKM81882
EKM81883
EKM81884
EKM81885
EKM81886
EKM81887
EKM81888
EKM81889
EKM81890
EKM81891
EKM81892
EKM81893
EKM81894
EKM81895
EKM81896
EKM81897
EKM81898
EKM81899
EKM81900
EKM81901
EKM81902
EKM81903
EKM81904
EKM81905
EKM81906
EKM81907
EKM81908
EKM81909
EKM81910
EKM81911
EKM81912
EKM81913
EKM81914
EKM81915
EKM81916
EKM81917
EKM81918
EKM81919
EKM81920
EKM81921
EKM81922
EKM81923
EKM81924
EKM81925
EKM81926
EKM81927
EKM81928
EKM81929
EKM81930
EKM81931
EKM81932
EKM81933
EKM81934
EKM81935
EKM81936
EKM81937
EKM81938
EKM81939
EKM81940
EKM81941
EKM81942
EKM81943
EKM81944
EKM81945
EKM81946
EKM81947
EKM81948
EKM81949
EKM81950
EKM81951
EKM81952
EKM81953
EKM81954
EKM81955
EKM81956
EKM81957
EKM81958
EKM81959
EKM81960
EKM81961
EKM81962
EKM81963
EKM81964
EKM81965
EKM81966
EKM81967
EKM81968
EKM81969
EKM81970
EKM81971
EKM81972
EKM81973
EKM81974
EKM81975
EKM81976
EKM81977
EKM81978
EKM81979
EKM81980
EKM81981
EKM81982
EKM81983
EKM81984
EKM81985
EKM81986
EKM81987
EKM81988
EKM81989
EKM81990
EKM81991
EKM81992
EKM81993
EKM81994
EKM81995
EKM81996
EKM81997
EKM81998
EKM81999
EKM82000
EKM82001
EKM82002
EKM82003
EKM82004
EKM82005
EKM82006
EKM82007
EKM82008
EKM82009
EKM82010
EKM82011
EKM82012
EKM82013
EKM82014
EKM82015
EKM82016
EKM82017
EKM82018
EKM82019
EKM82020
EKM82021
EKM82022
EKM82023
EKM82024
EKM82025
EKM82026
EKM82027
EKM82028
EKM82029
EKM82030
EKM82031
EKM82032
EKM82033
EKM82034
EKM82035
EKM82036
EKM82037
EKM82038
EKM82039
EKM82040
EKM82041
EKM82042
EKM82043
EKM82044
EKM82045
EKM82046
EKM82047
EKM82048
EKM82049
EKM82050
EKM82051
EKM82052
EKM82053
EKM82054
EKM82055
EKM82056
EKM82057
EKM82058
EKM82059
EKM82060
EKM82061
EKM82062
EKM82063
EKM82064
EKM82065
EKM82066
EKM82067
EKM82068
EKM82069
EKM82070
EKM82071
EKM82072
EKM82073
EKM82074
EKM82075
EKM82076
EKM82077
EKM82078
EKM82079
EKM82080
EKM82081
EKM82082
EKM82083
EKM82084
EKM82085
EKM82086
EKM82087
EKM82088
EKM82089
EKM82090
EKM82091
EKM82092
EKM82093
EKM82094
EKM82095
EKM82096
EKM82097
EKM82098
EKM82099
EKM82100
EKM82101
EKM82102
EKM82103
EKM82104
EKM82105
EKM82106
EKM82107
EKM82108
EKM82109
EKM82110
EKM82111
EKM82112
EKM82113
EKM82114
EKM82115
EKM82116
EKM82117
EKM82118
EKM82119
EKM82120
EKM82121
EKM82122
EKM82123
EKM82124
EKM82125
EKM82126
EKM82127
EKM82128
EKM82129
EKM82130
EKM82131
EKM82132
EKM82133
EKM82134
EKM82135
EKM82136
EKM82137
EKM82138
EKM82139
EKM82140
EKM82141
EKM82142
EKM82143
EKM82144
EKM82145
EKM82146
EKM82147
EKM82148
EKM82149
EKM82150
EKM82151
EKM82152
EKM82153
EKM82154
EKM82155
EKM82156
EKM82157
EKM82158
EKM82159
EKM82160
EKM82161
EKM82162
EKM82163
EKM82164
EKM82165
EKM82166
EKM82167
EKM82168
EKM82169
EKM82170
EKM82171
EKM82172
EKM82173
EKM82174
EKM82175
EKM82176
EKM82177
EKM82178
EKM82179
EKM82180
EKM82181
EKM82182
EKM82183
EKM82184
EKM82185
EKM82186
EKM82187
EKM82188
EKM82189
EKM82190
EKM82191
EKM82192
EKM82193
EKM82194
EKM82195
EKM82196
EKM82197
EKM82198
EKM82199
EKM82200
EKM82201
EKM82202
EKM82203
EKM82204
EKM82205
EKM82206
EKM82207
EKM82208
EKM82209
EKM82210
EKM82211
EKM82212
EKM82213
EKM82214
EKM82215
EKM82216
EKM82217
EKM82218
EKM82219
EKM82220
EKM82221
EKM82222
EKM82223
EKM82224
EKM82225
EKM82226
EKM82227
EKM82228
EKM82229
EKM82230
EKM82231
EKM82232
EKM82233
EKM82234
EKM82235
EKM82236
EKM82237
EKM82238
EKM82239
EKM82240
EKM82241
EKM82242
EKM82243
EKM82244
EKM82245
EKM82246
EKM82247
EKM82248
EKM82249
EKM82250
EKM82251
EKM82252
EKM82253
EKM82254
EKM82255
EKM82256
EKM82257
EKM82258
EKM82259
EKM82260
EKM82261
EKM82262
EKM82263
EKM82264
EKM82265
EKM82266
EKM82267
EKM82268
EKM82269
EKM82270
EKM82271
EKM77454
EKM77455
EKM77456
EKM77457
EKM77458
EKM77459
EKM77460
EKM77461
EKM77462
EKM77463
EKM77464
EKM77465
EKM77466
EKM77467
EKM77468
EKM77469
EKM77470
EKM77471
EKM77472
EKM77473
EKM77474
EKM77475
EKM77476
EKM77477
EKM77478
EKM77479
EKM77480
EKM77481
EKM77482
EKM77483
EKM77484
EKM77485
EKM77486
EKM77487
EKM77488
EKM77489
EKM77490
EKM77491
EKM77492
EKM77493
EKM77494
EKM77495
EKM77496
EKM77497
EKM77498
EKM77499
EKM77500
EKM77501
EKM77502
EKM77503
EKM77504
EKM77505
EKM77506
EKM77507
EKM77508
EKM77509
EKM77510
EKM77511
EKM77512
EKM77513
EKM77514
EKM77515
EKM77516
EKM77517
EKM77518
EKM77519
EKM77520
EKM77521
EKM77522
EKM77523
EKM77524
EKM77525
EKM77526
EKM77527
EKM77528
EKM77529
EKM77530
EKM77531
EKM77532
EKM77533
EKM77534
EKM77535
EKM77536
EKM77537
EKM77538
EKM77539
EKM77540
EKM77541
EKM77542
EKM77543
EKM77544
EKM77545
EKM77546
EKM77547
EKM77548
EKM77549
EKM77550
EKM77551
EKM77552
EKM77553
EKM77554
EKM77555
EKM77556
EKM77557
EKM77558
EKM77559
EKM77560
EKM77561
EKM77562
EKM77563
EKM77564
EKM77565
EKM77566
EKM77567
EKM77568
EKM77569
EKM77570
EKM77571
EKM77572
EKM77573
EKM77574
EKM77575
EKM77576
EKM77577
EKM77578
EKM77579
EKM77580
EKM77581
EKM77582
EKM77583
EKM77584
EKM77585
EKM77586
EKM77587
EKM77588
EKM77589
EKM77590
EKM77591
EKM77592
EKM77593
EKM77594
EKM77595
EKM77596
EKM77597
EKM77598
EKM77599
EKM77600
EKM77601
EKM77602
EKM77603
EKM77604
EKM77605
EKM77606
EKM77607
EKM77608
EKM77609
EKM77610
EKM77611
EKM77612
EKM77613
EKM77614
EKM77615
EKM77616
EKM77617
EKM77618
EKM77619
EKM77620
EKM77621
EKM77622
EKM77623
EKM77624
EKM77625
EKM77626
EKM77627
EKM77628
EKM77629
EKM77630
EKM77631
EKM77632
EKM77633
EKM77634
EKM77635
EKM77636
EKM77637
EKM77638
EKM77639
EKM77640
EKM77641
EKM77642
EKM77643
EKM77644
EKM77645
EKM77646
EKM77647
EKM77648
EKM77649
EKM77650
EKM77651
EKM77652
EKM77653
EKM77654
EKM77655
EKM77656
EKM77657
EKM77658
EKM77659
EKM77660
EKM77661
EKM77662
EKM77663
EKM77664
EKM77665
EKM77666
EKM77667
EKM77668
EKM77669
EKM77670
EKM77671
EKM80538
EKM80539
EKM80540
EKM80541
EKM80542
EKM80543
EKM80544
EKM80545
EKM80546
EKM80547
EKM80548
EKM80549
EKM80550
EKM80551
EKM80552
EKM80553
EKM80554
EKM80555
EKM80556
EKM80557
EKM80558
EKM80559
EKM80560
EKM80561
EKM80562
EKM80563
EKM80564
EKM80565
EKM80566
EKM80567
EKM80568
EKM80569
EKM80570
EKM80571
EKM80572
EKM80573
EKM80574
EKM80575
EKM80576
EKM80577
EKM80578
EKM80579
EKM80580
EKM80581
EKM80582
EKM80583
EKM80584
EKM80585
EKM80586
EKM80587
EKM80588
EKM80589
EKM80590
EKM80591
EKM80592
EKM80593
EKM80594
EKM80595
EKM80596
EKM80597
EKM80598
EKM80599
EKM80600
EKM80601
EKM80602
EKM80603
EKM80604
EKM80605
EKM80606
EKM80607
EKM80608
EKM80609
EKM80610
EKM80611
EKM80612
EKM80613
EKM80614
EKM80615
EKM80616
EKM80617
EKM80618
EKM80619
EKM80620
EKM80621
EKM80622
EKM80623
EKM80624
EKM80625
EKM80626
EKM80627
EKM80628
EKM80629
EKM80630
EKM80631
EKM80632
EKM80633
EKM80634
EKM80635
EKM80636
EKM80637
EKM80638
EKM80639
EKM80640
EKM80641
EKM80642
EKM80643
EKM80644
EKM80645
EKM80646
EKM80647
EKM80648
EKM80649
EKM80650
EKM80651
EKM80652
EKM80653
EKM80654
EKM80655
EKM80656
EKM80657
EKM80658
EKM80659
EKM80660
EKM80661
EKM80662
EKM80663
EKM80664
EKM80665
EKM80666
EKM80667
EKM80668
EKM80669
EKM80670
EKM80671
EKM80672
EKM80673
EKM80674
EKM80675
EKM80676
EKM80677
EKM80678
EKM80679
EKM80680
EKM80681
EKM80682
EKM80683
EKM80684
EKM80685
EKM80686
EKM80687
EKM80688
EKM80689
EKM80690
EKM80691
EKM80692
EKM80693
EKM80694
EKM80695
EKM80696
EKM80697
EKM80698
EKM80699
EKM80700
EKM80701
EKM80702
EKM80703
EKM80704
EKM80705
EKM80706
EKM80707
EKM80708
EKM80709
EKM80710
EKM80711
EKM80712
EKM80713
EKM80714
EKM80715
EKM80716
EKM80717
EKM80718
EKM80719
EKM80720
EKM80721
EKM80722
EKM80723
EKM80724
EKM80725
EKM80726
EKM80727
EKM80728
EKM80729
EKM80730
EKM80731
EKM80732
EKM80733
EKM80734
EKM80735
EKM80736
EKM80737
EKM80738
EKM80739
EKM80740
EKM80741
EKM80742
EKM80743
EKM80744
EKM80745
EKM80746
EKM80747
EKM80748
EKM80749
EKM80750
EKM80751
EKM80752
EKM80753
EKM80754
EKM80755
EKM80756
EKM80757
EKM80758
EKM80759
EKM80760
EKM80761
EKM80762
EKM80763
EKM80764
EKM80765
EKM80766
EKM80767
EKM80768
EKM80769
EKM80770
EKM80771
EKM80772
EKM80773
EKM80774
EKM80775
EKM80776
EKM80777
EKM80778
EKM80779
EKM80780
EKM80781
EKM80782
EKM80783
EKM80784
EKM80785
EKM80786
EKM80787
EKM80788
EKM80789
EKM80790
EKM80791
EKM80792
EKM80793
EKM80794
EKM80795
EKM80796
EKM80797
EKM80798
EKM80799
EKM80800
EKM80801
EKM80802
EKM80803
EKM80804
EKM80805
EKM80806
EKM80807
EKM80808
EKM80809
EKM80810
EKM80811
EKM80812
EKM80813
EKM80814
EKM80815
EKM80816
EKM80817
EKM80818
EKM80819
EKM80820
EKM80821
EKM80822
EKM80823
EKM80824
EKM80825
EKM80826
EKM80827
EKM80828
EKM80829
EKM80830
EKM80831
EKM80832
EKM80833
EKM80834
EKM80835
EKM80836
EKM80837
EKM80838
EKM80839
EKM80840
EKM80841
EKM80842
EKM80843
EKM80844
EKM80845
EKM80846
EKM80847
EKM80848
EKM80849
EKM80850
EKM80851
EKM80852
EKM80853
EKM80854
EKM80855
EKM80856
EKM80857
EKM80858
EKM80859
EKM80860
EKM80861
EKM80862
EKM80863
EKM80864
EKM80865
EKM80866
EKM80867
EKM80868
EKM80869
EKM80870
EKM80871
EKM80872
EKM80873
EKM80874
EKM80875
EKM80876
EKM80877
EKM80878
EKM80879
EKM80880
EKM80881
EKM80882
EKM80883
EKM80884
EKM80885
EKM80886
EKM80887
EKM80888
EKM80889
EKM80890
EKM80891
EKM80892
EKM80893
EKM80894
EKM80895
EKM80896
EKM80897
EKM80898
EKM80899
EKM80900
EKM80901
EKM80902
EKM80903
EKM80904
EKM80905
EKM80906
EKM80907
EKM80908
EKM80909
EKM80910
EKM80911
EKM80912
EKM80913
EKM80914
EKM80915
EKM80916
EKM80917
EKM80918
EKM80919
EKM80920
EKM80921
EKM80922
EKM80923
EKM80924
EKM80925
EKM80926
EKM80927
EKM80928
EKM80929
EKM80930
EKM80931
EKM80932
EKM80933
EKM80934
EKM80935
EKM80936
EKM80937
EKM80938
EKM80939
EKM80940
EKM80941
EKM80942
EKM80943
EKM80944
EKM80945
EKM80946
EKM80947
EKM80948
EKM80949
EKM80950
EKM80951
EKM80952
EKM80953
EKM80954
EKM80955
EKM80956
EKM80957
EKM80958
EKM80959
EKM80960
EKM80961
EKM80962
EKM80963
EKM80964
EKM80965
EKM80966
EKM80967
EKM80968
EKM80969
EKM80970
EKM80971
EKM80972
EKM80973
EKM80974
EKM80975
EKM80976
EKM80977
EKM80978
EKM80979
EKM80980
EKM80981
EKM80982
EKM80983
EKM80984
EKM80985
EKM80986
EKM80987
EKM80988
EKM80989
EKM80990
EKM80991
EKM80992
EKM80993
EKM80994
EKM80995
EKM80996
EKM80997
EKM80998
EKM80999
EKM81000
EKM81001
EKM81002
EKM81003
EKM81004
EKM81005
EKM81006
EKM81007
EKM81008
EKM81009
EKM81010
EKM81011
EKM81012
EKM81013
EKM81014
EKM81015
EKM81016
EKM81017
EKM81018
EKM81019
EKM81020
EKM81021
EKM81022
EKM81023
EKM81024
EKM81025
EKM81026
EKM81027
EKM81028
EKM81029
EKM81030
EKM81031
EKM81032
EKM81033
EKM81034
EKM81035
EKM81036
EKM81037
EKM81038
EKM81039
EKM81040
EKM81041
EKM81042
EKM81043
EKM81044
EKM81045
EKM81046
EKM81047
EKM81048
EKM81049
EKM81050
EKM81051
EKM81052
EKM81053
EKM81054
EKM81055
EKM81056
EKM81057
EKM81058
EKM81059
EKM81060
EKM81061
EKM81062
EKM81063
EKM81064
EKM81065
EKM81066
EKM81067
EKM81068
EKM81069
EKM81070
EKM81071
EKM81072
EKM81073
EKM81074
EKM81075
EKM81076
EKM81077
EKM81078
EKM81079
EKM81080
EKM81081
EKM81082
EKM81083
EKM81084
EKM81085
EKM81086
EKM81087
EKM81088
EKM81089
EKM81090
EKM81091
EKM81092
EKM81093
EKM81094
EKM81095
EKM81096
EKM81097
EKM81098
EKM81099
EKM81100
EKM81101
EKM81102
EKM81103
EKM81104
EKM81105
EKM81106
EKM81107
EKM81108
EKM81109
EKM81110
EKM81111
EKM81112
EKM81113
EKM81114
EKM81115
EKM81116
EKM81117
EKM81118
EKM81119
EKM81120
EKM81121
EKM81122
EKM81123
EKM81124
EKM81125
EKM81126
EKM81127
EKM81128
EKM81129
EKM81130
EKM81131
EKM81132
EKM81133
EKM81134
EKM81135
EKM81136
EKM81137
EKM81138
EKM81139
EKM81140
EKM81141
EKM81142
EKM81143
EKM81144
EKM81145
EKM81146
EKM81147
EKM81148
EKM81149
EKM81150
EKM81151
EKM81152
EKM81153
EKM81154
EKM81155
EKM81156
EKM81157
EKM81158
EKM81159
EKM81160
EKM81161
EKM81162
EKM81163
EKM81164
EKM81165
EKM81166
EKM81167
EKM81168
EKM81169
EKM81170
EKM81171
EKM81172
EKM81173
EKM81174
EKM81175
EKM81176
EKM81177
EKM81178
EKM81179
EKM81180
EKM81181
EKM81182
EKM81183
EKM81184
EKM81185
EKM81186
EKM81187
EKM81188
EKM81189
EKM81190
EKM81191
EKM81192
EKM81193
EKM81194
EKM81195
EKM81196
EKM81197
EKM81198
EKM81199
EKM81200
EKM81201
EKM81202
EKM81203
EKM81204
EKM81205
EKM81206
EKM81207
EKM81208
EKM81209
EKM81210
EKM81211
EKM81212
EKM81213
EKM81214
EKM81215
EKM81216
EKM81217
EKM81218
EKM81219
EKM81220
EKM81221
EKM81222
EKM81223
EKM81224
EKM81225
EKM81226
EKM81227
EKM81228
EKM81229
EKM81230
EKM81231
EKM81232
EKM81233
EKM81234
EKM81235
EKM81236
EKM81237
EKM81238
EKM81239
EKM81240
EKM81241
EKM81242
EKM81243
EKM81244
EKM81245
EKM81246
EKM81247
EKM81248
EKM81249
EKM81250
EKM81251
EKM81252
EKM81253
EKM81254
EKM81255
EKM81256
EKM81257
EKM81258
EKM81259
EKM81260
EKM81261
EKM81262
EKM81263
EKM81264
EKM81265
EKM81266
EKM81267
EKM81268
EKM81269
EKM81270
EKM81271
EKM81272
EKM81273
EKM81274
EKM81275
EKM81276
EKM81277
EKM81278
EKM81279
EKM81280
EKM81281
EKM81282
EKM81283
EKM81284
EKM81285
EKM81286
EKM81287
EKM81288
EKM81289
EKM81290
EKM81291
EKM81292
EKM81293
EKM81294
EKM81295
EKM81296
EKM81297
EKM81298
EKM81299
EKM81300
EKM81301
EKM81302
EKM81303
EKM81304
EKM81305
EKM81306
EKM81307
EKM81308
EKM81309
EKM81310
EKM81311
EKM81312
EKM81313
EKM81314
EKM81315
EKM81316
EKM81317
EKM81318
EKM81319
EKM81320
EKM81321
EKM81322
EKM81323
EKM81324
EKM81325
EKM81326
EKM81327
EKM81328
EKM81329
EKM81330
EKM81331
EKM81332
EKM81333
EKM81334
EKM81335
EKM81336
EKM81337
EKM81338
EKM81339
EKM81340
EKM81341
EKM81342
EKM81343
EKM81344
EKM81345
EKM81346
EKM81347
EKM81348
EKM81349
EKM81350
EKM81351
EKM81352
EKM81353
EKM81354
EKM81355
EKM81356
EKM81357
EKM81358
EKM81359
EKM81360
EKM81361
EKM81362
EKM81363
EKM81364
EKM81365
EKM81366
EKM81367
EKM81368
EKM81369
EKM81370
EKM81371
EKM81372
EKM81373
EKM81374
EKM81375
EKM81376
EKM81377
EKM81378
EKM81379
EKM81380
EKM81381
EKM81382
EKM81383
EKM81384
EKM81385
EKM81386
EKM81387
EKM81388
EKM81389
EKM81390
EKM81391
EKM81392
EKM81393
EKM81394
EKM81395
EKM79714
EKM79715
EKM79716
EKM79717
EKM79718
EKM79719
EKM79720
EKM79721
EKM79722
EKM79723
EKM79724
EKM79725
EKM79726
EKM79727
EKM79728
EKM79729
EKM79730
EKM79731
EKM79732
EKM79733
EKM79734
EKM79735
EKM79736
EKM79737
EKM79738
EKM79739
EKM79740
EKM79741
EKM79742
EKM79743
EKM79744
EKM79745
EKM79746
EKM79747
EKM79748
EKM79749
EKM79750
EKM79751
EKM79752
EKM79753
EKM79754
EKM79755
EKM79756
EKM79757
EKM79758
EKM79759
EKM79760
EKM79761
EKM79762
EKM79763
EKM79764
EKM79765
EKM79766
EKM79767
EKM79768
EKM79769
EKM79770
EKM79771
EKM79772
EKM79773
EKM79774
EKM79775
EKM79776
EKM79777
EKM79778
EKM79779
EKM79780
EKM79781
EKM79782
EKM79783
EKM79784
EKM79785
EKM79786
EKM79787
EKM79788
EKM79789
EKM79790
EKM79791
EKM79792
EKM79793
EKM79794
EKM79795
EKM79796
EKM79797
EKM79798
EKM79799
EKM79800
EKM79801
EKM79802
EKM79803
EKM79804
EKM79805
EKM79806
EKM79807
EKM79808
EKM79809
EKM79810
EKM79811
EKM79812
EKM79813
EKM79814
EKM79815
EKM79816
EKM79817
EKM79818
EKM79819
EKM79820
EKM79821
EKM79822
EKM79823
EKM79824
EKM79825
EKM79826
EKM79827
EKM79828
EKM79829
EKM79830
EKM79831
EKM79832
EKM79833
EKM79834
EKM79835
EKM79836
EKM79837
EKM79838
EKM79839
EKM79840
EKM79841
EKM79842
EKM79843
EKM79844
EKM79845
EKM79846
EKM79847
EKM79848
EKM79849
EKM79850
EKM79851
EKM79852
EKM79853
EKM79854
EKM79855
EKM79856
EKM79857
EKM79858
EKM79859
EKM79860
EKM79861
EKM79862
EKM79863
EKM79864
EKM79865
EKM79866
EKM79867
EKM79868
EKM79869
EKM79870
EKM79871
EKM79872
EKM79873
EKM79874
EKM79875
EKM79876
EKM79877
EKM79878
EKM79879
EKM79880
EKM79881
EKM79882
EKM79883
EKM79884
EKM79885
EKM79886
EKM79887
EKM79888
EKM79889
EKM79890
EKM79891
EKM79892
EKM79893
EKM79894
EKM79895
EKM79896
EKM79897
EKM79898
EKM79899
EKM79900
EKM79901
EKM79902
EKM79903
EKM79904
EKM79905
EKM79906
EKM79907
EKM79908
EKM79909
EKM79910
EKM79911
EKM79912
EKM79913
EKM79914
EKM79915
EKM79916
EKM79917
EKM79918
EKM79919
EKM79920
EKM79921
EKM79922
EKM79923
EKM79924
EKM79925
EKM79926
EKM79927
EKM79928
EKM79929
EKM79930
EKM79931
EKM79932
EKM79933
EKM79934
EKM79935
EKM79936
EKM79937
EKM79938
EKM79939
EKM79940
EKM79941
EKM79942
EKM79943
EKM79944
EKM79945
EKM79946
EKM79947
EKM79948
EKM79949
EKM79950
EKM79951
EKM79952
EKM79953
EKM79954
EKM79955
EKM79956
EKM79957
EKM79958
EKM79959
EKM79960
EKM79961
EKM79962
EKM79963
EKM79964
EKM79965
EKM79966
EKM79967
EKM79968
EKM79969
EKM79970
EKM79971
EKM79972
EKM79973
EKM79974
EKM79975
EKM79976
EKM79977
EKM79978
EKM79979
EKM79980
EKM79981
EKM79982
EKM79983
EKM79984
EKM79985
EKM79986
EKM79987
EKM79988
EKM79989
EKM79990
EKM79991
EKM79992
EKM79993
EKM79994
EKM79995
EKM79996
EKM79997
EKM79998
EKM79999
EKM80000
EKM80001
EKM80002
EKM80003
EKM80004
EKM80005
EKM80006
EKM80007
EKM80008
EKM80009
EKM80010
EKM80011
EKM80012
EKM80013
EKM80014
EKM80015
EKM80016
EKM80017
EKM80018
EKM80019
EKM80020
EKM80021
EKM80022
EKM80023
EKM80024
EKM80025
EKM80026
EKM80027
EKM80028
EKM80029
EKM80030
EKM80031
EKM80032
EKM80033
EKM80034
EKM80035
EKM80036
EKM80037
EKM80038
EKM80039
EKM80040
EKM80041
EKM80042
EKM80043
EKM80044
EKM80045
EKM80046
EKM80047
EKM80048
EKM80049
EKM80050
EKM80051
EKM80052
EKM80053
EKM80054
EKM80055
EKM80056
EKM80057
EKM80058
EKM80059
EKM80060
EKM80061
EKM80062
EKM80063
EKM80064
EKM80065
EKM80066
EKM80067
EKM80068
EKM80069
EKM80070
EKM80071
EKM80072
EKM80073
EKM80074
EKM80075
EKM80076
EKM80077
EKM80078
EKM80079
EKM80080
EKM80081
EKM80082
EKM80083
EKM80084
EKM80085
EKM80086
EKM80087
EKM80088
EKM80089
EKM80090
EKM80091
EKM80092
EKM80093
EKM80094
EKM80095
EKM80096
EKM80097
EKM80098
EKM80099
EKM80100
EKM80101
EKM80102
EKM80103
EKM80104
EKM80105
EKM80106
EKM80107
EKM80108
EKM80109
EKM80110
EKM80111
EKM80112
EKM80113
EKM80114
EKM80115
EKM80116
EKM80117
EKM80118
EKM80119
EKM80120
EKM80121
EKM80122
EKM80123
EKM80124
EKM80125
EKM80126
EKM80127
EKM80128
EKM80129
EKM80130
EKM80131
EKM80132
EKM80133
EKM80134
EKM80135
EKM80136
EKM80137
EKM80138
EKM80139
EKM80140
EKM80141
EKM80142
EKM80143
EKM80144
EKM80145
EKM80146
EKM80147
EKM80148
EKM80149
EKM80150
EKM80151
EKM80152
EKM80153
EKM80154
EKM80155
EKM80156
EKM80157
EKM80158
EKM80159
EKM80160
EKM80161
EKM80162
EKM80163
EKM80164
EKM80165
EKM80166
EKM80167
EKM80168
EKM80169
EKM80170
EKM80171
EKM80172
EKM80173
EKM80174
EKM80175
EKM80176
EKM80177
EKM80178
EKM80179
EKM80180
EKM80181
EKM80182
EKM80183
EKM80184
EKM80185
EKM80186
EKM80187
EKM80188
EKM80189
EKM80190
EKM80191
EKM80192
EKM80193
EKM80194
EKM80195
EKM80196
EKM80197
EKM80198
EKM80199
EKM80200
EKM80201
EKM80202
EKM80203
EKM80204
EKM80205
EKM80206
EKM80207
EKM80208
EKM80209
EKM80210
EKM80211
EKM80212
EKM80213
EKM80214
EKM80215
EKM80216
EKM80217
EKM80218
EKM80219
EKM80220
EKM80221
EKM80222
EKM80223
EKM80224
EKM80225
EKM80226
EKM80227
EKM80228
EKM80229
EKM80230
EKM80231
EKM80232
EKM80233
EKM80234
EKM80235
EKM80236
EKM80237
EKM80238
EKM80239
EKM80240
EKM80241
EKM80242
EKM80243
EKM80244
EKM80245
EKM80246
EKM80247
EKM80248
EKM80249
EKM80250
EKM80251
EKM80252
EKM80253
EKM80254
EKM80255
EKM80256
EKM80257
EKM80258
EKM80259
EKM80260
EKM80261
EKM80262
EKM80263
EKM80264
EKM80265
EKM80266
EKM80267
EKM80268
EKM80269
EKM80270
EKM80271
EKM80272
EKM80273
EKM80274
EKM80275
EKM80276
EKM80277
EKM80278
EKM80279
EKM80280
EKM80281
EKM80282
EKM80283
EKM80284
EKM80285
EKM80286
EKM80287
EKM80288
EKM80289
EKM80290
EKM80291
EKM80292
EKM80293
EKM80294
EKM80295
EKM80296
EKM80297
EKM80298
EKM80299
EKM80300
EKM80301
EKM80302
EKM80303
EKM80304
EKM80305
EKM80306
EKM80307
EKM80308
EKM80309
EKM80310
EKM80311
EKM80312
EKM80313
EKM80314
EKM80315
EKM80316
EKM80317
EKM80318
EKM80319
EKM80320
EKM80321
EKM80322
EKM80323
EKM80324
EKM80325
EKM80326
EKM80327
EKM80328
EKM80329
EKM80330
EKM80331
EKM80332
EKM80333
EKM80334
EKM80335
EKM80336
EKM80337
EKM80338
EKM80339
EKM80340
EKM80341
EKM80342
EKM80343
EKM80344
EKM80345
EKM80346
EKM80347
EKM80348
EKM80349
EKM80350
EKM80351
EKM80352
EKM80353
EKM80354
EKM80355
EKM80356
EKM80357
EKM80358
EKM80359
EKM80360
EKM80361
EKM80362
EKM80363
EKM80364
EKM80365
EKM80366
EKM80367
EKM80368
EKM80369
EKM80370
EKM80371
EKM80372
EKM80373
EKM80374
EKM80375
EKM80376
EKM80377
EKM80378
EKM80379
EKM80380
EKM80381
EKM80382
EKM80383
EKM80384
EKM80385
EKM80386
EKM80387
EKM80388
EKM80389
EKM80390
EKM80391
EKM80392
EKM80393
EKM80394
EKM80395
EKM80396
EKM80397
EKM80398
EKM80399
EKM80400
EKM80401
EKM80402
EKM80403
EKM80404
EKM80405
EKM80406
EKM80407
EKM80408
EKM80409
EKM80410
EKM80411
EKM80412
EKM80413
EKM80414
EKM80415
EKM80416
EKM80417
EKM80418
EKM80419
EKM80420
EKM80421
EKM80422
EKM80423
EKM80424
EKM80425
EKM80426
EKM80427
EKM80428
EKM80429
EKM80430
EKM80431
EKM80432
EKM80433
EKM80434
EKM80435
EKM80436
EKM80437
EKM80438
EKM80439
EKM80440
EKM80441
EKM80442
EKM80443
EKM80444
EKM80445
EKM80446
EKM80447
EKM80448
EKM80449
EKM80450
EKM80451
EKM80452
EKM80453
EKM80454
EKM80455
EKM80456
EKM80457
EKM80458
EKM80459
EKM80460
EKM80461
EKM80462
EKM80463
EKM80464
EKM80465
EKM80466
EKM80467
EKM80468
EKM80469
EKM80470
EKM80471
EKM80472
EKM80473
EKM80474
EKM80475
EKM80476
EKM80477
EKM80478
EKM80479
EKM80480
EKM80481
EKM80482
EKM80483
EKM80484
EKM80485
EKM80486
EKM80487
EKM80488
EKM80489
EKM80490
EKM80491
EKM80492
EKM80493
EKM80494
EKM80495
EKM80496
EKM80497
EKM80498
EKM80499
EKM80500
EKM80501
EKM80502
EKM80503
EKM80504
EKM80505
EKM80506
EKM80507
EKM80508
EKM80509
EKM80510
EKM80511
EKM80512
EKM80513
EKM80514
EKM80515
EKM80516
EKM80517
EKM80518
EKM80519
EKM80520
EKM80521
EKM80522
EKM80523
EKM80524
EKM80525
EKM80526
EKM80527
EKM80528
EKM80529
EKM80530
EKM80531
EKM80532
EKM80533
EKM80534
EKM80535
EKM80536
EKM80537
EKM79052
EKM79053
EKM79054
EKM79055
EKM79056
EKM79057
EKM79058
EKM79059
EKM79060
EKM79061
EKM79062
EKM79063
EKM79064
EKM79065
EKM79066
EKM79067
EKM79068
EKM79069
EKM79070
EKM79071
EKM79072
EKM79073
EKM79074
EKM79075
EKM79076
EKM79077
EKM79078
EKM79079
EKM79080
EKM79081
EKM79082
EKM79083
EKM79084
EKM79085
EKM79086
EKM79087
EKM79088
EKM79089
EKM79090
EKM79091
EKM79092
EKM79093
EKM79094
EKM79095
EKM79096
EKM79097
EKM79098
EKM79099
EKM79100
EKM79101
EKM79102
EKM79103
EKM79104
EKM79105
EKM79106
EKM79107
EKM79108
EKM79109
EKM79110
EKM79111
EKM79112
EKM79113
EKM79114
EKM79115
EKM79116
EKM79117
EKM79118
EKM79119
EKM79120
EKM79121
EKM79122
EKM79123
EKM79124
EKM79125
EKM79126
EKM79127
EKM79128
EKM79129
EKM79130
EKM79131
EKM79132
EKM79133
EKM79134
EKM79135
EKM79136
EKM79137
EKM79138
EKM79139
EKM79140
EKM79141
EKM79142
EKM79143
EKM79144
EKM79145
EKM79146
EKM79147
EKM79148
EKM79149
EKM79150
EKM79151
EKM79152
EKM79153
EKM79154
EKM79155
EKM79156
EKM79157
EKM79158
EKM79159
EKM79160
EKM79161
EKM79162
EKM79163
EKM79164
EKM79165
EKM79166
EKM79167
EKM79168
EKM79169
EKM79170
EKM79171
EKM79172
EKM79173
EKM79174
EKM79175
EKM79176
EKM79177
EKM79178
EKM79179
EKM79180
EKM79181
EKM79182
EKM79183
EKM79184
EKM79185
EKM79186
EKM79187
EKM79188
EKM79189
EKM79190
EKM79191
EKM79192
EKM79193
EKM79194
EKM79195
EKM79196
EKM79197
EKM79198
EKM79199
EKM79200
EKM79201
EKM79202
EKM79203
EKM79204
EKM79205
EKM79206
EKM79207
EKM79208
EKM79209
EKM79210
EKM79211
EKM79212
EKM79213
EKM79214
EKM79215
EKM79216
EKM79217
EKM79218
EKM79219
EKM79220
EKM79221
EKM79222
EKM79223
EKM79224
EKM79225
EKM79226
EKM79227
EKM79228
EKM79229
EKM79230
EKM79231
EKM79232
EKM79233
EKM79234
EKM79235
EKM79236
EKM79237
EKM79238
EKM79239
EKM79240
EKM79241
EKM79242
EKM79243
EKM79244
EKM79245
EKM79246
EKM79247
EKM79248
EKM79249
EKM79250
EKM79251
EKM79252
EKM79253
EKM79254
EKM79255
EKM79256
EKM79257
EKM79258
EKM79259
EKM79260
EKM79261
EKM79262
EKM79263
EKM79264
EKM79265
EKM79266
EKM79267
EKM79268
EKM79269
EKM79270
EKM79271
EKM79272
EKM79273
EKM79274
EKM79275
EKM79276
EKM79277
EKM79278
EKM79279
EKM79280
EKM79281
EKM79282
EKM79283
EKM79284
EKM79285
EKM79286
EKM79287
EKM79288
EKM79289
EKM79290
EKM79291
EKM79292
EKM79293
EKM79294
EKM79295
EKM79296
EKM79297
EKM79298
EKM79299
EKM79300
EKM79301
EKM79302
EKM79303
EKM79304
EKM79305
EKM79306
EKM79307
EKM79308
EKM79309
EKM79310
EKM79311
EKM79312
EKM79313
EKM79314
EKM79315
EKM79316
EKM79317
EKM79318
EKM79319
EKM79320
EKM79321
EKM79322
EKM79323
EKM79324
EKM79325
EKM79326
EKM79327
EKM79328
EKM79329
EKM79330
EKM79331
EKM79332
EKM79333
EKM79334
EKM79335
EKM79336
EKM79337
EKM79338
EKM79339
EKM79340
EKM79341
EKM79342
EKM79343
EKM79344
EKM79345
EKM79346
EKM79347
EKM79348
EKM79349
EKM79350
EKM79351
EKM79352
EKM79353
EKM79354
EKM79355
EKM79356
EKM79357
EKM79358
EKM79359
EKM79360
EKM79361
EKM79362
EKM79363
EKM79364
EKM79365
EKM79366
EKM79367
EKM79368
EKM79369
EKM79370
EKM79371
EKM79372
EKM79373
EKM79374
EKM79375
EKM79376
EKM79377
EKM79378
EKM79379
EKM79380
EKM79381
EKM79382
EKM79383
EKM79384
EKM79385
EKM79386
EKM79387
EKM79388
EKM79389
EKM79390
EKM79391
EKM79392
EKM79393
EKM79394
EKM79395
EKM79396
EKM79397
EKM79398
EKM79399
EKM79400
EKM79401
EKM79402
EKM79403
EKM79404
EKM79405
EKM79406
EKM79407
EKM79408
EKM79409
EKM79410
EKM79411
EKM79412
EKM79413
EKM79414
EKM79415
EKM79416
EKM79417
EKM79418
EKM79419
EKM79420
EKM79421
EKM79422
EKM79423
EKM79424
EKM79425
EKM79426
EKM79427
EKM79428
EKM79429
EKM79430
EKM79431
EKM79432
EKM79433
EKM79434
EKM79435
EKM79436
EKM79437
EKM79438
EKM79439
EKM79440
EKM79441
EKM79442
EKM79443
EKM79444
EKM79445
EKM79446
EKM79447
EKM79448
EKM79449
EKM79450
EKM79451
EKM79452
EKM79453
EKM79454
EKM79455
EKM79456
EKM79457
EKM79458
EKM79459
EKM79460
EKM79461
EKM79462
EKM79463
EKM79464
EKM79465
EKM79466
EKM79467
EKM79468
EKM79469
EKM79470
EKM79471
EKM79472
EKM79473
EKM79474
EKM79475
EKM79476
EKM79477
EKM79478
EKM79479
EKM79480
EKM79481
EKM79482
EKM79483
EKM79484
EKM79485
EKM79486
EKM79487
EKM79488
EKM79489
EKM79490
EKM79491
EKM79492
EKM79493
EKM79494
EKM79495
EKM79496
EKM79497
EKM79498
EKM79499
EKM79500
EKM79501
EKM79502
EKM79503
EKM79504
EKM79505
EKM79506
EKM79507
EKM79508
EKM79509
EKM79510
EKM79511
EKM79512
EKM79513
EKM79514
EKM79515
EKM79516
EKM79517
EKM79518
EKM79519
EKM79520
EKM79521
EKM79522
EKM79523
EKM79524
EKM79525
EKM79526
EKM79527
EKM79528
EKM79529
EKM79530
EKM79531
EKM79532
EKM79533
EKM79534
EKM79535
EKM79536
EKM79537
EKM79538
EKM79539
EKM79540
EKM79541
EKM79542
EKM79543
EKM79544
EKM79545
EKM79546
EKM79547
EKM79548
EKM79549
EKM79550
EKM79551
EKM79552
EKM79553
EKM79554
EKM79555
EKM79556
EKM79557
EKM79558
EKM79559
EKM79560
EKM79561
EKM79562
EKM79563
EKM79564
EKM79565
EKM79566
EKM79567
EKM79568
EKM79569
EKM79570
EKM79571
EKM79572
EKM79573
EKM79574
EKM79575
EKM79576
EKM79577
EKM79578
EKM79579
EKM79580
EKM79581
EKM79582
EKM79583
EKM79584
EKM79585
EKM79586
EKM79587
EKM79588
EKM79589
EKM79590
EKM79591
EKM79592
EKM79593
EKM79594
EKM79595
EKM79596
EKM79597
EKM79598
EKM79599
EKM79600
EKM79601
EKM79602
EKM79603
EKM79604
EKM79605
EKM79606
EKM79607
EKM79608
EKM79609
EKM79610
EKM79611
EKM79612
EKM79613
EKM79614
EKM79615
EKM79616
EKM79617
EKM79618
EKM79619
EKM79620
EKM79621
EKM79622
EKM79623
EKM79624
EKM79625
EKM79626
EKM79627
EKM79628
EKM79629
EKM79630
EKM79631
EKM79632
EKM79633
EKM79634
EKM79635
EKM79636
EKM79637
EKM79638
EKM79639
EKM79640
EKM79641
EKM79642
EKM79643
EKM79644
EKM79645
EKM79646
EKM79647
EKM79648
EKM79649
EKM79650
EKM79651
EKM79652
EKM79653
EKM79654
EKM79655
EKM79656
EKM79657
EKM79658
EKM79659
EKM79660
EKM79661
EKM79662
EKM79663
EKM79664
EKM79665
EKM79666
EKM79667
EKM79668
EKM79669
EKM79670
EKM79671
EKM79672
EKM79673
EKM79675
EKM79674
EKM79676
EKM79677
EKM79678
EKM79679
EKM79680
EKM79681
EKM79682
EKM79683
EKM79684
EKM79685
EKM79686
EKM79687
EKM79688
EKM79689
EKM79690
EKM79691
EKM79692
EKM79693
EKM79694
EKM79695
EKM79696
EKM79697
EKM79698
EKM79699
EKM79700
EKM79701
EKM79702
EKM79703
EKM79704
EKM79705
EKM79706
EKM79707
EKM79708
EKM79709
EKM79710
EKM79711
EKM79712
EKM79713
EKM78567
EKM78568
EKM78569
EKM78570
EKM78571
EKM78572
EKM78573
EKM78574
EKM78575
EKM78576
EKM78577
EKM78578
EKM78579
EKM78580
EKM78581
EKM78582
EKM78583
EKM78584
EKM78585
EKM78586
EKM78587
EKM78588
EKM78589
EKM78590
EKM78591
EKM78592
EKM78593
EKM78594
EKM78595
EKM78596
EKM78597
EKM78598
EKM78599
EKM78600
EKM78601
EKM78602
EKM78603
EKM78604
EKM78605
EKM78606
EKM78607
EKM78608
EKM78609
EKM78610
EKM78611
EKM78612
EKM78613
EKM78614
EKM78615
EKM78616
EKM78617
EKM78618
EKM78619
EKM78620
EKM78621
EKM78622
EKM78623
EKM78624
EKM78625
EKM78626
EKM78627
EKM78628
EKM78629
EKM78630
EKM78631
EKM78632
EKM78633
EKM78634
EKM78635
EKM78636
EKM78637
EKM78638
EKM78639
EKM78640
EKM78641
EKM78642
EKM78643
EKM78644
EKM78645
EKM78646
EKM78647
EKM78648
EKM78649
EKM78650
EKM78651
EKM78652
EKM78653
EKM78654
EKM78655
EKM78656
EKM78657
EKM78658
EKM78659
EKM78660
EKM78661
EKM78662
EKM78663
EKM78664
EKM78665
EKM78666
EKM78667
EKM78668
EKM78669
EKM78670
EKM78671
EKM78672
EKM78673
EKM78674
EKM78675
EKM78676
EKM78677
EKM78678
EKM78679
EKM78680
EKM78681
EKM78682
EKM78683
EKM78684
EKM78685
EKM78686
EKM78687
EKM78688
EKM78689
EKM78690
EKM78691
EKM78692
EKM78693
EKM78694
EKM78695
EKM78696
EKM78697
EKM78698
EKM78699
EKM78700
EKM78701
EKM78702
EKM78703
EKM78704
EKM78705
EKM78706
EKM78707
EKM78708
EKM78709
EKM78710
EKM78711
EKM78712
EKM78713
EKM78714
EKM78715
EKM78716
EKM78717
EKM78718
EKM78719
EKM78720
EKM78721
EKM78722
EKM78723
EKM78724
EKM78725
EKM78726
EKM78727
EKM78728
EKM78729
EKM78730
EKM78731
EKM78732
EKM78733
EKM78734
EKM78735
EKM78736
EKM78737
EKM78738
EKM78739
EKM78740
EKM78741
EKM78742
EKM78743
EKM78744
EKM78745
EKM78746
EKM78747
EKM78748
EKM78749
EKM78750
EKM78751
EKM78752
EKM78753
EKM78754
EKM78755
EKM78756
EKM78757
EKM78758
EKM78759
EKM78760
EKM78761
EKM78762
EKM78763
EKM78764
EKM78765
EKM78766
EKM78767
EKM78768
EKM78769
EKM78770
EKM78771
EKM78772
EKM78773
EKM78774
EKM78775
EKM78776
EKM78777
EKM78778
EKM78779
EKM78780
EKM78781
EKM78782
EKM78784
EKM78783
EKM78785
EKM78786
EKM78787
EKM78788
EKM78789
EKM78790
EKM78791
EKM78792
EKM78793
EKM78794
EKM78795
EKM78796
EKM78797
EKM78798
EKM78799
EKM78800
EKM78801
EKM78802
EKM78803
EKM78804
EKM78805
EKM78806
EKM78807
EKM78808
EKM78809
EKM78810
EKM78811
EKM78812
EKM78813
EKM78814
EKM78815
EKM78816
EKM78817
EKM78818
EKM78819
EKM78820
EKM78821
EKM78822
EKM78823
EKM78824
EKM78825
EKM78826
EKM78827
EKM78828
EKM78829
EKM78830
EKM78831
EKM78832
EKM78833
EKM78834
EKM78835
EKM78836
EKM78837
EKM78838
EKM78839
EKM78840
EKM78841
EKM78842
EKM78843
EKM78844
EKM78845
EKM78846
EKM78847
EKM78848
EKM78849
EKM78850
EKM78851
EKM78852
EKM78853
EKM78854
EKM78855
EKM78856
EKM78857
EKM78858
EKM78859
EKM78860
EKM78861
EKM78862
EKM78863
EKM78864
EKM78865
EKM78866
EKM78867
EKM78868
EKM78869
EKM78870
EKM78871
EKM78872
EKM78873
EKM78874
EKM78875
EKM78876
EKM78877
EKM78878
EKM78879
EKM78880
EKM78881
EKM78882
EKM78883
EKM78884
EKM78885
EKM78886
EKM78887
EKM78888
EKM78889
EKM78890
EKM78891
EKM78892
EKM78893
EKM78894
EKM78895
EKM78896
EKM78897
EKM78898
EKM78899
EKM78900
EKM78901
EKM78902
EKM78903
EKM78904
EKM79051
EKM78905
EKM78906
EKM78907
EKM78908
EKM78909
EKM78910
EKM78911
EKM78912
EKM78913
EKM78914
EKM78915
EKM78916
EKM78917
EKM78918
EKM78919
EKM78920
EKM78921
EKM78922
EKM78923
EKM78924
EKM78925
EKM78926
EKM78927
EKM78928
EKM78929
EKM78930
EKM78931
EKM78932
EKM78933
EKM78934
EKM78935
EKM78936
EKM78937
EKM78938
EKM78939
EKM78940
EKM78941
EKM78942
EKM78943
EKM78944
EKM78945
EKM78946
EKM78947
EKM78948
EKM78949
EKM78950
EKM78951
EKM78952
EKM78953
EKM78954
EKM78955
EKM78956
EKM78957
EKM78958
EKM78959
EKM78960
EKM78961
EKM78962
EKM78963
EKM78964
EKM78965
EKM78966
EKM78967
EKM78968
EKM78969
EKM78970
EKM78971
EKM78972
EKM78973
EKM78974
EKM78975
EKM78976
EKM78977
EKM78978
EKM78979
EKM78980
EKM78981
EKM78982
EKM78983
EKM78984
EKM78985
EKM78986
EKM78987
EKM78988
EKM78989
EKM78990
EKM78991
EKM78992
EKM78993
EKM78994
EKM78995
EKM78996
EKM78997
EKM78998
EKM78999
EKM79000
EKM79001
EKM79002
EKM79003
EKM79004
EKM79005
EKM79006
EKM79007
EKM79008
EKM79009
EKM79010
EKM79011
EKM79012
EKM79013
EKM79014
EKM79015
EKM79016
EKM79017
EKM79018
EKM79019
EKM79020
EKM79021
EKM79022
EKM79023
EKM79024
EKM79025
EKM79026
EKM79027
EKM79028
EKM79029
EKM79030
EKM79031
EKM79032
EKM79033
EKM79034
EKM79035
EKM79036
EKM79037
EKM79038
EKM79039
EKM79040
EKM79041
EKM79042
EKM79043
EKM79044
EKM79045
EKM79046
EKM79047
EKM79048
EKM79049
EKM79050
EKM78179
EKM78180
EKM78181
EKM78182
EKM78183
EKM78184
EKM78185
EKM78186
EKM78187
EKM78188
EKM78189
EKM78190
EKM78191
EKM78192
EKM78193
EKM78194
EKM78195
EKM78196
EKM78197
EKM78198
EKM78199
EKM78200
EKM78201
EKM78202
EKM78203
EKM78204
EKM78205
EKM78206
EKM78207
EKM78208
EKM78209
EKM78210
EKM78211
EKM78212
EKM78213
EKM78214
EKM78215
EKM78216
EKM78217
EKM78218
EKM78219
EKM78220
EKM78221
EKM78222
EKM78223
EKM78224
EKM78225
EKM78226
EKM78227
EKM78228
EKM78229
EKM78230
EKM78231
EKM78232
EKM78233
EKM78234
EKM78235
EKM78236
EKM78237
EKM78238
EKM78239
EKM78240
EKM78241
EKM78242
EKM78243
EKM78244
EKM78245
EKM78246
EKM78247
EKM78248
EKM78249
EKM78250
EKM78251
EKM78252
EKM78253
EKM78254
EKM78255
EKM78256
EKM78257
EKM78258
EKM78259
EKM78260
EKM78261
EKM78262
EKM78263
EKM78264
EKM78265
EKM78266
EKM78267
EKM78268
EKM78269
EKM78270
EKM78271
EKM78272
EKM78273
EKM78274
EKM78275
EKM78276
EKM78277
EKM78278
EKM78279
EKM78280
EKM78281
EKM78282
EKM78283
EKM78284
EKM78285
EKM78286
EKM78287
EKM78288
EKM78289
EKM78290
EKM78291
EKM78292
EKM78293
EKM78294
EKM78295
EKM78296
EKM78297
EKM78298
EKM78299
EKM78300
EKM78301
EKM78302
EKM78303
EKM78304
EKM78305
EKM78306
EKM78307
EKM78308
EKM78309
EKM78310
EKM78311
EKM78312
EKM78313
EKM78314
EKM78315
EKM78316
EKM78317
EKM78318
EKM78319
EKM78320
EKM78321
EKM78322
EKM78323
EKM78324
EKM78325
EKM78326
EKM78327
EKM78328
EKM78329
EKM78330
EKM78331
EKM78332
EKM78333
EKM78334
EKM78335
EKM78336
EKM78337
EKM78338
EKM78339
EKM78340
EKM78341
EKM78342
EKM78343
EKM78344
EKM78345
EKM78346
EKM78347
EKM78348
EKM78349
EKM78350
EKM78351
EKM78352
EKM78353
EKM78354
EKM78355
EKM78356
EKM78357
EKM78358
EKM78359
EKM78360
EKM78361
EKM78362
EKM78363
EKM78364
EKM78365
EKM78366
EKM78367
EKM78368
EKM78369
EKM78370
EKM78371
EKM78372
EKM78373
EKM78374
EKM78375
EKM78376
EKM78377
EKM78378
EKM78379
EKM78380
EKM78381
EKM78382
EKM78383
EKM78384
EKM78385
EKM78386
EKM78387
EKM78388
EKM78389
EKM78390
EKM78391
EKM78392
EKM78393
EKM78394
EKM78395
EKM78396
EKM78397
EKM78398
EKM78399
EKM78400
EKM78401
EKM78402
EKM78403
EKM78404
EKM78405
EKM78406
EKM78407
EKM78408
EKM78409
EKM78410
EKM78411
EKM78412
EKM78413
EKM78414
EKM78415
EKM78416
EKM78417
EKM78418
EKM78419
EKM78420
EKM78421
EKM78422
EKM78423
EKM78424
EKM78425
EKM78426
EKM78427
EKM78428
EKM78429
EKM78430
EKM78431
EKM78432
EKM78433
EKM78434
EKM78435
EKM78436
EKM78437
EKM78438
EKM78439
EKM78440
EKM78441
EKM78442
EKM78443
EKM78444
EKM78445
EKM78446
EKM78447
EKM78448
EKM78449
EKM78450
EKM78451
EKM78452
EKM78453
EKM78454
EKM78455
EKM78456
EKM78457
EKM78458
EKM78459
EKM78460
EKM78461
EKM78462
EKM78463
EKM78464
EKM78465
EKM78466
EKM78467
EKM78468
EKM78469
EKM78470
EKM78471
EKM78472
EKM78473
EKM78474
EKM78475
EKM78476
EKM78477
EKM78478
EKM78479
EKM78480
EKM78481
EKM78482
EKM78483
EKM78484
EKM78485
EKM78486
EKM78487
EKM78488
EKM78489
EKM78490
EKM78491
EKM78492
EKM78493
EKM78494
EKM78495
EKM78496
EKM78497
EKM78498
EKM78499
EKM78500
EKM78501
EKM78502
EKM78503
EKM78504
EKM78505
EKM78506
EKM78507
EKM78508
EKM78509
EKM78510
EKM78511
EKM78512
EKM78513
EKM78514
EKM78515
EKM78516
EKM78517
EKM78518
EKM78519
EKM78520
EKM78521
EKM78522
EKM78523
EKM78524
EKM78525
EKM78526
EKM78527
EKM78528
EKM78529
EKM78530
EKM78531
EKM78532
EKM78533
EKM78534
EKM78535
EKM78536
EKM78537
EKM78538
EKM78539
EKM78540
EKM78541
EKM78542
EKM78543
EKM78544
EKM78545
EKM78546
EKM78547
EKM78548
EKM78549
EKM78550
EKM78551
EKM78552
EKM78553
EKM78554
EKM78555
EKM78556
EKM78557
EKM78558
EKM78559
EKM78560
EKM78561
EKM78562
EKM78563
EKM78564
EKM78565
EKM78566
EKM77875
EKM77876
EKM77877
EKM77878
EKM77879
EKM77880
EKM77881
EKM77882
EKM77883
EKM77884
EKM77885
EKM77886
EKM77887
EKM77888
EKM77889
EKM77890
EKM77891
EKM77892
EKM77893
EKM77894
EKM77895
EKM77896
EKM77897
EKM77898
EKM77899
EKM77900
EKM77901
EKM77902
EKM77903
EKM77904
EKM77905
EKM77906
EKM77907
EKM77908
EKM77909
EKM77910
EKM77911
EKM77912
EKM77913
EKM77914
EKM77915
EKM77916
EKM77917
EKM77918
EKM77919
EKM77920
EKM77921
EKM77922
EKM77923
EKM77924
EKM77925
EKM77926
EKM77927
EKM77928
EKM77929
EKM77930
EKM77931
EKM77932
EKM77933
EKM77934
EKM77935
EKM77936
EKM77937
EKM77938
EKM77939
EKM77940
EKM77941
EKM77942
EKM77943
EKM77944
EKM77945
EKM77946
EKM77947
EKM77948
EKM77949
EKM77950
EKM77951
EKM77952
EKM77953
EKM77954
EKM77955
EKM77956
EKM77957
EKM77958
EKM77959
EKM77960
EKM77961
EKM77962
EKM77963
EKM77964
EKM77965
EKM77966
EKM77967
EKM77968
EKM77969
EKM77970
EKM77971
EKM77972
EKM77973
EKM77974
EKM77975
EKM77976
EKM77977
EKM77978
EKM77979
EKM77980
EKM77981
EKM77982
EKM77983
EKM77984
EKM77985
EKM77986
EKM77987
EKM77988
EKM77989
EKM77990
EKM77991
EKM77992
EKM77993
EKM77994
EKM77995
EKM77996
EKM77997
EKM77998
EKM77999
EKM78000
EKM78001
EKM78002
EKM78003
EKM78004
EKM78005
EKM78006
EKM78007
EKM78008
EKM78009
EKM78010
EKM78011
EKM78012
EKM78013
EKM78014
EKM78015
EKM78016
EKM78017
EKM78018
EKM78019
EKM78020
EKM78021
EKM78022
EKM78023
EKM78024
EKM78025
EKM78026
EKM78027
EKM78028
EKM78029
EKM78030
EKM78031
EKM78032
EKM78033
EKM78034
EKM78035
EKM78036
EKM78037
EKM78038
EKM78039
EKM78040
EKM78041
EKM78042
EKM78043
EKM78044
EKM78045
EKM78046
EKM78047
EKM78048
EKM78049
EKM78050
EKM78051
EKM78052
EKM78053
EKM78054
EKM78055
EKM78056
EKM78057
EKM78058
EKM78059
EKM78060
EKM78061
EKM78062
EKM78063
EKM78064
EKM78065
EKM78066
EKM78067
EKM78068
EKM78069
EKM78070
EKM78071
EKM78072
EKM78073
EKM78074
EKM78075
EKM78076
EKM78077
EKM78078
EKM78079
EKM78080
EKM78081
EKM78082
EKM78083
EKM78084
EKM78085
EKM78086
EKM78087
EKM78088
EKM78089
EKM78090
EKM78091
EKM78092
EKM78093
EKM78094
EKM78095
EKM78096
EKM78097
EKM78098
EKM78099
EKM78100
EKM78101
EKM78102
EKM78103
EKM78104
EKM78105
EKM78106
EKM78107
EKM78108
EKM78109
EKM78110
EKM78111
EKM78112
EKM78113
EKM78114
EKM78115
EKM78116
EKM78117
EKM78118
EKM78119
EKM78120
EKM78121
EKM78122
EKM78123
EKM78124
EKM78125
EKM78126
EKM78127
EKM78128
EKM78129
EKM78130
EKM78131
EKM78132
EKM78133
EKM78134
EKM78135
EKM78136
EKM78137
EKM78138
EKM78139
EKM78140
EKM78141
EKM78142
EKM78143
EKM78144
EKM78145
EKM78146
EKM78147
EKM78148
EKM78149
EKM78150
EKM78151
EKM78152
EKM78153
EKM78154
EKM78155
EKM78156
EKM78157
EKM78158
EKM78159
EKM78160
EKM78161
EKM78162
EKM78163
EKM78164
EKM78165
EKM78166
EKM78167
EKM78168
EKM78169
EKM78170
EKM78171
EKM78172
EKM78173
EKM78174
EKM78175
EKM78176
EKM78177
EKM78178
EKM77672
EKM77673
EKM77674
EKM77675
EKM77676
EKM77677
EKM77678
EKM77679
EKM77680
EKM77681
EKM77682
EKM77683
EKM77684
EKM77685
EKM77686
EKM77687
EKM77688
EKM77689
EKM77690
EKM77691
EKM77692
EKM77693
EKM77694
EKM77695
EKM77696
EKM77697
EKM77698
EKM77699
EKM77700
EKM77701
EKM77702
EKM77703
EKM77704
EKM77705
EKM77706
EKM77707
EKM77708
EKM77709
EKM77710
EKM77711
EKM77712
EKM77713
EKM77714
EKM77715
EKM77716
EKM77717
EKM77718
EKM77719
EKM77720
EKM77721
EKM77722
EKM77723
EKM77724
EKM77725
EKM77726
EKM77727
EKM77728
EKM77729
EKM77730
EKM77731
EKM77732
EKM77733
EKM77734
EKM77735
EKM77736
EKM77737
EKM77738
EKM77739
EKM77740
EKM77741
EKM77742
EKM77743
EKM77744
EKM77745
EKM77746
EKM77747
EKM77748
EKM77749
EKM77750
EKM77751
EKM77752
EKM77753
EKM77754
EKM77755
EKM77756
EKM77757
EKM77758
EKM77759
EKM77760
EKM77761
EKM77762
EKM77763
EKM77764
EKM77765
EKM77766
EKM77767
EKM77768
EKM77769
EKM77770
EKM77771
EKM77772
EKM77773
EKM77774
EKM77775
EKM77776
EKM77777
EKM77778
EKM77779
EKM77780
EKM77781
EKM77782
EKM77783
EKM77784
EKM77785
EKM77786
EKM77787
EKM77788
EKM77789
EKM77790
EKM77791
EKM77792
EKM77793
EKM77794
EKM77795
EKM77796
EKM77797
EKM77798
EKM77799
EKM77800
EKM77801
EKM77802
EKM77803
EKM77804
EKM77805
EKM77806
EKM77807
EKM77808
EKM77809
EKM77810
EKM77811
EKM77812
EKM77813
EKM77814
EKM77815
EKM77816
EKM77817
EKM77818
EKM77819
EKM77820
EKM77821
EKM77822
EKM77823
EKM77824
EKM77825
EKM77826
EKM77827
EKM77828
EKM77829
EKM77830
EKM77831
EKM77832
EKM77833
EKM77834
EKM77835
EKM77836
EKM77837
EKM77838
EKM77839
EKM77840
EKM77841
EKM77842
EKM77843
EKM77844
EKM77845
EKM77846
EKM77847
EKM77848
EKM77849
EKM77850
EKM77851
EKM77852
EKM77853
EKM77854
EKM77855
EKM77856
EKM77857
EKM77858
EKM77859
EKM77860
EKM77861
EKM77862
EKM77863
EKM77864
EKM77865
EKM77866
EKM77867
EKM77868
EKM77869
EKM77870
EKM77871
EKM77872
EKM77873
EKM77874
EKM73816
EKM73819
EKM73818
EKM73817
EKM73815
EKM73814
EKM73763
EKM73762
EKM73761
EKM73700
EKM73702
EKM73701
EKM73654
EKM73653
EKM73652
EKM73584
EKM73583
EKM73582
EKM73581
EKM73580
EKM73579
EKM73578
EKM73267
EKM73266
EKM73271
EKM73270
EKM73269
EKM73268
EKM73232
EKM73231
EKM73230
EKM73229
EKM73228
EKM73194
EKM74346
EKM74347
EKM74345
EKM77277
EKM77278
EKM77279
EKM77280
EKM77281
EKM77282
EKM77283
EKM77284
EKM77285
EKM77286
EKM77287
EKM77288
EKM77289
EKM77290
EKM77291
EKM77292
EKM77293
EKM77294
EKM77295
EKM77296
EKM77297
EKM77298
EKM77299
EKM77300
EKM77301
EKM77302
EKM77303
EKM77304
EKM77305
EKM77306
EKM77307
EKM77308
EKM77309
EKM77310
EKM77311
EKM77312
EKM77313
EKM77314
EKM77315
EKM77316
EKM77317
EKM77318
EKM77319
EKM77320
EKM77321
EKM77322
EKM77323
EKM77324
EKM77325
EKM77326
EKM77327
EKM77328
EKM77329
EKM77330
EKM77331
EKM77332
EKM77333
EKM77334
EKM77335
EKM77336
EKM77337
EKM77338
EKM77339
EKM77340
EKM77341
EKM77342
EKM77343
EKM77344
EKM77345
EKM77346
EKM77347
EKM77348
EKM77349
EKM77350
EKM77351
EKM77352
EKM77353
EKM77354
EKM77355
EKM77356
EKM77357
EKM77358
EKM77359
EKM77360
EKM77361
EKM77362
EKM77363
EKM77364
EKM77365
EKM77366
EKM77367
EKM77368
EKM77369
EKM77370
EKM77371
EKM77372
EKM77373
EKM77374
EKM77375
EKM77376
EKM77377
EKM77378
EKM77379
EKM77380
EKM77381
EKM77382
EKM77383
EKM77384
EKM77385
EKM77386
EKM77387
EKM77388
EKM77389
EKM77390
EKM77391
EKM77392
EKM77393
EKM77394
EKM77395
EKM77396
EKM77397
EKM77398
EKM77399
EKM77400
EKM77401
EKM77402
EKM77403
EKM77404
EKM77405
EKM77406
EKM77407
EKM77408
EKM77409
EKM77410
EKM77411
EKM77412
EKM77413
EKM77414
EKM77415
EKM77416
EKM77417
EKM77418
EKM77419
EKM77420
EKM77421
EKM77422
EKM77423
EKM77424
EKM77425
EKM77426
EKM77427
EKM77428
EKM77429
EKM77430
EKM77431
EKM77432
EKM77433
EKM77434
EKM77435
EKM77436
EKM77437
EKM77438
EKM77439
EKM77440
EKM77441
EKM77442
EKM77443
EKM77444
EKM77445
EKM77446
EKM77447
EKM77448
EKM77449
EKM77450
EKM77451
EKM77452
EKM77453
EKM77114
EKM77115
EKM77116
EKM77117
EKM77118
EKM77119
EKM77120
EKM77121
EKM77122
EKM77123
EKM77124
EKM77125
EKM77126
EKM77127
EKM77128
EKM77129
EKM77130
EKM77131
EKM77132
EKM77133
EKM77134
EKM77135
EKM77136
EKM77137
EKM77138
EKM77139
EKM77140
EKM77141
EKM77142
EKM77143
EKM77144
EKM77145
EKM77146
EKM77147
EKM77148
EKM77149
EKM77150
EKM77151
EKM77152
EKM77153
EKM77154
EKM77155
EKM77156
EKM77157
EKM77158
EKM77159
EKM77160
EKM77161
EKM77162
EKM77163
EKM77164
EKM77165
EKM77166
EKM77167
EKM77168
EKM77169
EKM77170
EKM77171
EKM77172
EKM77173
EKM77174
EKM77175
EKM77176
EKM77177
EKM77178
EKM77179
EKM77180
EKM77181
EKM77182
EKM77183
EKM77184
EKM77185
EKM77186
EKM77187
EKM77188
EKM77189
EKM77190
EKM77191
EKM77192
EKM77193
EKM77194
EKM77195
EKM77196
EKM77197
EKM77198
EKM77199
EKM77200
EKM77201
EKM77202
EKM77203
EKM77204
EKM77205
EKM77206
EKM77207
EKM77208
EKM77209
EKM77210
EKM77211
EKM77212
EKM77213
EKM77214
EKM77215
EKM77216
EKM77217
EKM77218
EKM77219
EKM77220
EKM77221
EKM77222
EKM77223
EKM77224
EKM77225
EKM77226
EKM77227
EKM77228
EKM77229
EKM77230
EKM77231
EKM77232
EKM77233
EKM77234
EKM77235
EKM77236
EKM77237
EKM77238
EKM77239
EKM77240
EKM77241
EKM77242
EKM77243
EKM77244
EKM77245
EKM77246
EKM77247
EKM77248
EKM77249
EKM77250
EKM77251
EKM77252
EKM77253
EKM77254
EKM77255
EKM77256
EKM77257
EKM77258
EKM77259
EKM77260
EKM77261
EKM77262
EKM77263
EKM77264
EKM77265
EKM77266
EKM77267
EKM77268
EKM77269
EKM77270
EKM77271
EKM77272
EKM77273
EKM77274
EKM77275
EKM77276
EKM76960
EKM76961
EKM76962
EKM76963
EKM76964
EKM76965
EKM76966
EKM76967
EKM76968
EKM76969
EKM76970
EKM77113
EKM76971
EKM77112
EKM76972
EKM76973
EKM76974
EKM76975
EKM76976
EKM76977
EKM76978
EKM76979
EKM76980
EKM76981
EKM76982
EKM76983
EKM76984
EKM76985
EKM76986
EKM76987
EKM76988
EKM76989
EKM76990
EKM76991
EKM76992
EKM76993
EKM76994
EKM76995
EKM76996
EKM76997
EKM76998
EKM76999
EKM77000
EKM77001
EKM77002
EKM77003
EKM77004
EKM77005
EKM77006
EKM77007
EKM77008
EKM77009
EKM77010
EKM77011
EKM77012
EKM77013
EKM77014
EKM77015
EKM77016
EKM77017
EKM77018
EKM77019
EKM77020
EKM77021
EKM77022
EKM77023
EKM77024
EKM77025
EKM77026
EKM77027
EKM77028
EKM77029
EKM77030
EKM77031
EKM77032
EKM77033
EKM77034
EKM77035
EKM77036
EKM77037
EKM77038
EKM77039
EKM77040
EKM77041
EKM77042
EKM77043
EKM77044
EKM77045
EKM77046
EKM77047
EKM77048
EKM77049
EKM77050
EKM77051
EKM77052
EKM77053
EKM77054
EKM77055
EKM77056
EKM77057
EKM77058
EKM77059
EKM77060
EKM77062
EKM77061
EKM77063
EKM77064
EKM77065
EKM77066
EKM77067
EKM77068
EKM77069
EKM77070
EKM77071
EKM77072
EKM77073
EKM77074
EKM77075
EKM77076
EKM77077
EKM77078
EKM77079
EKM77080
EKM77081
EKM77082
EKM77083
EKM77084
EKM77085
EKM77086
EKM77087
EKM77088
EKM77089
EKM77090
EKM77091
EKM77092
EKM77093
EKM77094
EKM77095
EKM77096
EKM77097
EKM77098
EKM77099
EKM77100
EKM77101
EKM77102
EKM77103
EKM77104
EKM77105
EKM77106
EKM77107
EKM77108
EKM77109
EKM77110
EKM77111
EKM76804
EKM76805
EKM76806
EKM76807
EKM76808
EKM76809
EKM76810
EKM76811
EKM76812
EKM76813
EKM76814
EKM76815
EKM76816
EKM76817
EKM76818
EKM76819
EKM76820
EKM76821
EKM76822
EKM76823
EKM76824
EKM76825
EKM76826
EKM76827
EKM76828
EKM76829
EKM76830
EKM76831
EKM76832
EKM76833
EKM76834
EKM76835
EKM76836
EKM76837
EKM76838
EKM76839
EKM76840
EKM76841
EKM76842
EKM76843
EKM76844
EKM76845
EKM76846
EKM76847
EKM76848
EKM76849
EKM76850
EKM76851
EKM76852
EKM76853
EKM76854
EKM76855
EKM76856
EKM76857
EKM76858
EKM76859
EKM76860
EKM76861
EKM76862
EKM76863
EKM76864
EKM76865
EKM76866
EKM76867
EKM76868
EKM76869
EKM76870
EKM76871
EKM76872
EKM76873
EKM76874
EKM76875
EKM76876
EKM76877
EKM76878
EKM76879
EKM76880
EKM76881
EKM76882
EKM76883
EKM76884
EKM76885
EKM76886
EKM76887
EKM76888
EKM76889
EKM76890
EKM76891
EKM76892
EKM76893
EKM76894
EKM76895
EKM76896
EKM76897
EKM76898
EKM76899
EKM76900
EKM76901
EKM76902
EKM76903
EKM76904
EKM76905
EKM76906
EKM76907
EKM76908
EKM76909
EKM76910
EKM76911
EKM76912
EKM76913
EKM76914
EKM76915
EKM76916
EKM76917
EKM76918
EKM76919
EKM76920
EKM76921
EKM76922
EKM76923
EKM76924
EKM76925
EKM76926
EKM76927
EKM76928
EKM76929
EKM76930
EKM76931
EKM76932
EKM76933
EKM76934
EKM76935
EKM76936
EKM76937
EKM76938
EKM76939
EKM76940
EKM76941
EKM76942
EKM76943
EKM76944
EKM76945
EKM76946
EKM76947
EKM76948
EKM76949
EKM76950
EKM76951
EKM76952
EKM76953
EKM76954
EKM76955
EKM76956
EKM76957
EKM76958
EKM76959
EKM76670
EKM76671
EKM76672
EKM76673
EKM76674
EKM76675
EKM76676
EKM76677
EKM76678
EKM76679
EKM76680
EKM76681
EKM76682
EKM76683
EKM76684
EKM76685
EKM76686
EKM76687
EKM76688
EKM76689
EKM76690
EKM76691
EKM76692
EKM76693
EKM76694
EKM76695
EKM76696
EKM76697
EKM76698
EKM76699
EKM76700
EKM76701
EKM76702
EKM76703
EKM76704
EKM76705
EKM76706
EKM76707
EKM76708
EKM76709
EKM76710
EKM76711
EKM76712
EKM76713
EKM76714
EKM76715
EKM76716
EKM76717
EKM76718
EKM76719
EKM76720
EKM76721
EKM76722
EKM76723
EKM76724
EKM76725
EKM76726
EKM76727
EKM76728
EKM76729
EKM76730
EKM76731
EKM76732
EKM76733
EKM76734
EKM76735
EKM76736
EKM76737
EKM76738
EKM76739
EKM76740
EKM76741
EKM76742
EKM76743
EKM76744
EKM76745
EKM76746
EKM76747
EKM76748
EKM76749
EKM76750
EKM76751
EKM76752
EKM76753
EKM76754
EKM76755
EKM76756
EKM76757
EKM76758
EKM76759
EKM76760
EKM76761
EKM76762
EKM76763
EKM76764
EKM76765
EKM76766
EKM76767
EKM76768
EKM76769
EKM76770
EKM76771
EKM76772
EKM76773
EKM76774
EKM76775
EKM76776
EKM76777
EKM76778
EKM76779
EKM76780
EKM76781
EKM76782
EKM76783
EKM76784
EKM76785
EKM76786
EKM76787
EKM76788
EKM76789
EKM76790
EKM76791
EKM76792
EKM76793
EKM76794
EKM76795
EKM76796
EKM76797
EKM76798
EKM76799
EKM76800
EKM76801
EKM76802
EKM76803
EKM76533
EKM76534
EKM76535
EKM76536
EKM76537
EKM76538
EKM76539
EKM76540
EKM76541
EKM76542
EKM76543
EKM76544
EKM76545
EKM76546
EKM76547
EKM76548
EKM76549
EKM76550
EKM76551
EKM76552
EKM76553
EKM76554
EKM76555
EKM76556
EKM76557
EKM76558
EKM76559
EKM76560
EKM76561
EKM76562
EKM76563
EKM76564
EKM76565
EKM76566
EKM76567
EKM76568
EKM76569
EKM76570
EKM76571
EKM76572
EKM76573
EKM76574
EKM76575
EKM76576
EKM76577
EKM76578
EKM76579
EKM76580
EKM76581
EKM76582
EKM76583
EKM76584
EKM76585
EKM76586
EKM76587
EKM76588
EKM76589
EKM76590
EKM76591
EKM76592
EKM76593
EKM76594
EKM76595
EKM76596
EKM76597
EKM76598
EKM76599
EKM76600
EKM76601
EKM76602
EKM76603
EKM76604
EKM76605
EKM76606
EKM76607
EKM76608
EKM76609
EKM76610
EKM76611
EKM76612
EKM76613
EKM76614
EKM76615
EKM76616
EKM76617
EKM76618
EKM76619
EKM76620
EKM76669
EKM76621
EKM76622
EKM76623
EKM76624
EKM76625
EKM76626
EKM76627
EKM76628
EKM76629
EKM76630
EKM76631
EKM76632
EKM76633
EKM76634
EKM76635
EKM76636
EKM76637
EKM76638
EKM76639
EKM76640
EKM76641
EKM76642
EKM76643
EKM76644
EKM76645
EKM76646
EKM76647
EKM76648
EKM76649
EKM76650
EKM76651
EKM76652
EKM76653
EKM76654
EKM76655
EKM76656
EKM76668
EKM76657
EKM76658
EKM76659
EKM76660
EKM76661
EKM76662
EKM76663
EKM76664
EKM76665
EKM76666
EKM76667
EKM76394
EKM76395
EKM76396
EKM76397
EKM76398
EKM76399
EKM76400
EKM76401
EKM76402
EKM76403
EKM76404
EKM76405
EKM76406
EKM76407
EKM76408
EKM76409
EKM76410
EKM76411
EKM76412
EKM76413
EKM76414
EKM76415
EKM76416
EKM76417
EKM76418
EKM76419
EKM76420
EKM76421
EKM76422
EKM76423
EKM76424
EKM76425
EKM76426
EKM76427
EKM76428
EKM76429
EKM76430
EKM76431
EKM76432
EKM76433
EKM76434
EKM76435
EKM76436
EKM76437
EKM76438
EKM76439
EKM76440
EKM76441
EKM76442
EKM76443
EKM76444
EKM76445
EKM76446
EKM76447
EKM76448
EKM76449
EKM76450
EKM76451
EKM76452
EKM76453
EKM76454
EKM76455
EKM76456
EKM76457
EKM76458
EKM76459
EKM76460
EKM76461
EKM76462
EKM76463
EKM76464
EKM76465
EKM76466
EKM76467
EKM76468
EKM76469
EKM76470
EKM76471
EKM76472
EKM76473
EKM76474
EKM76475
EKM76476
EKM76477
EKM76478
EKM76479
EKM76480
EKM76481
EKM76482
EKM76483
EKM76484
EKM76485
EKM76486
EKM76487
EKM76488
EKM76489
EKM76490
EKM76491
EKM76492
EKM76493
EKM76494
EKM76495
EKM76496
EKM76497
EKM76498
EKM76499
EKM76500
EKM76501
EKM76502
EKM76503
EKM76504
EKM76505
EKM76506
EKM76507
EKM76508
EKM76509
EKM76510
EKM76511
EKM76512
EKM76513
EKM76514
EKM76515
EKM76516
EKM76517
EKM76518
EKM76519
EKM76520
EKM76521
EKM76522
EKM76523
EKM76524
EKM76525
EKM76526
EKM76527
EKM76528
EKM76529
EKM76530
EKM76531
EKM76532
EKM76256
EKM76257
EKM76258
EKM76259
EKM76260
EKM76261
EKM76262
EKM76263
EKM76264
EKM76265
EKM76266
EKM76267
EKM76268
EKM76269
EKM76270
EKM76271
EKM76272
EKM76273
EKM76274
EKM76275
EKM76276
EKM76277
EKM76278
EKM76279
EKM76280
EKM76281
EKM76282
EKM76283
EKM76284
EKM76285
EKM76286
EKM76287
EKM76288
EKM76289
EKM76290
EKM76291
EKM76292
EKM76293
EKM76294
EKM76295
EKM76296
EKM76297
EKM76298
EKM76299
EKM76300
EKM76301
EKM76302
EKM76303
EKM76304
EKM76305
EKM76306
EKM76307
EKM76308
EKM76309
EKM76310
EKM76311
EKM76312
EKM76313
EKM76314
EKM76315
EKM76316
EKM76317
EKM76318
EKM76319
EKM76320
EKM76321
EKM76322
EKM76323
EKM76324
EKM76325
EKM76326
EKM76327
EKM76328
EKM76329
EKM76330
EKM76331
EKM76332
EKM76333
EKM76334
EKM76335
EKM76336
EKM76337
EKM76338
EKM76339
EKM76340
EKM76341
EKM76342
EKM76343
EKM76344
EKM76345
EKM76346
EKM76347
EKM76348
EKM76349
EKM76350
EKM76351
EKM76352
EKM76353
EKM76354
EKM76355
EKM76356
EKM76357
EKM76358
EKM76359
EKM76360
EKM76361
EKM76362
EKM76363
EKM76364
EKM76365
EKM76366
EKM76367
EKM76368
EKM76369
EKM76370
EKM76371
EKM76372
EKM76373
EKM76374
EKM76375
EKM76376
EKM76377
EKM76378
EKM76379
EKM76380
EKM76381
EKM76382
EKM76383
EKM76384
EKM76385
EKM76386
EKM76387
EKM76388
EKM76389
EKM76390
EKM76391
EKM76392
EKM76393
EKM76156
EKM76157
EKM76158
EKM76159
EKM76160
EKM76161
EKM76162
EKM76163
EKM76164
EKM76165
EKM76166
EKM76167
EKM76168
EKM76169
EKM76170
EKM76171
EKM76172
EKM76173
EKM76174
EKM76175
EKM76176
EKM76177
EKM76178
EKM76179
EKM76180
EKM76181
EKM76182
EKM76183
EKM76184
EKM76185
EKM76186
EKM76187
EKM76188
EKM76189
EKM76190
EKM76255
EKM76191
EKM76192
EKM76193
EKM76194
EKM76195
EKM76196
EKM76197
EKM76198
EKM76199
EKM76200
EKM76201
EKM76202
EKM76203
EKM76204
EKM76205
EKM76206
EKM76207
EKM76208
EKM76209
EKM76210
EKM76211
EKM76212
EKM76213
EKM76214
EKM76215
EKM76216
EKM76217
EKM76218
EKM76219
EKM76220
EKM76221
EKM76222
EKM76223
EKM76224
EKM76225
EKM76226
EKM76227
EKM76228
EKM76229
EKM76230
EKM76231
EKM76232
EKM76233
EKM76234
EKM76235
EKM76236
EKM76237
EKM76238
EKM76239
EKM76240
EKM76241
EKM76242
EKM76243
EKM76244
EKM76245
EKM76246
EKM76247
EKM76248
EKM76249
EKM76250
EKM76251
EKM76252
EKM76253
EKM76254
EKM76053
EKM76054
EKM76055
EKM76056
EKM76057
EKM76058
EKM76059
EKM76060
EKM76061
EKM76062
EKM76063
EKM76064
EKM76065
EKM76066
EKM76067
EKM76068
EKM76069
EKM76070
EKM76071
EKM76072
EKM76073
EKM76074
EKM76075
EKM76076
EKM76077
EKM76078
EKM76079
EKM76080
EKM76081
EKM76082
EKM76083
EKM76084
EKM76085
EKM76086
EKM76087
EKM76088
EKM76089
EKM76090
EKM76091
EKM76092
EKM76093
EKM76094
EKM76095
EKM76096
EKM76097
EKM76098
EKM76099
EKM76100
EKM76101
EKM76102
EKM76103
EKM76104
EKM76105
EKM76106
EKM76107
EKM76108
EKM76109
EKM76110
EKM76111
EKM76112
EKM76113
EKM76114
EKM76115
EKM76116
EKM76117
EKM76118
EKM76119
EKM76120
EKM76121
EKM76122
EKM76123
EKM76124
EKM76125
EKM76126
EKM76127
EKM76128
EKM76129
EKM76130
EKM76131
EKM76132
EKM76133
EKM76134
EKM76135
EKM76136
EKM76137
EKM76138
EKM76139
EKM76140
EKM76141
EKM76142
EKM76143
EKM76144
EKM76145
EKM76146
EKM76147
EKM76148
EKM76149
EKM76150
EKM76151
EKM76152
EKM76153
EKM76154
EKM76155
EKM75948
EKM75949
EKM75950
EKM75951
EKM75952
EKM75953
EKM75954
EKM75955
EKM75956
EKM75957
EKM75958
EKM75959
EKM75960
EKM75961
EKM75962
EKM75963
EKM75964
EKM75965
EKM75966
EKM75967
EKM75968
EKM75969
EKM75970
EKM75971
EKM75972
EKM76052
EKM75973
EKM75974
EKM75975
EKM75976
EKM75977
EKM75978
EKM75979
EKM75980
EKM75981
EKM75982
EKM75983
EKM75984
EKM75985
EKM75986
EKM75987
EKM75988
EKM75989
EKM75990
EKM75991
EKM75992
EKM75993
EKM75994
EKM75995
EKM75996
EKM75997
EKM75998
EKM75999
EKM76000
EKM76001
EKM76002
EKM76003
EKM76004
EKM76005
EKM76006
EKM76007
EKM76008
EKM76009
EKM76010
EKM76011
EKM76012
EKM76013
EKM76014
EKM76015
EKM76016
EKM76017
EKM76018
EKM76019
EKM76020
EKM76021
EKM76022
EKM76023
EKM76024
EKM76025
EKM76026
EKM76027
EKM76028
EKM76029
EKM76030
EKM76031
EKM76032
EKM76033
EKM76034
EKM76035
EKM76036
EKM76037
EKM76038
EKM76039
EKM76040
EKM76041
EKM76042
EKM76043
EKM76044
EKM76045
EKM76046
EKM76047
EKM76048
EKM76049
EKM76050
EKM76051
EKM75860
EKM75861
EKM75862
EKM75863
EKM75864
EKM75865
EKM75866
EKM75867
EKM75868
EKM75869
EKM75870
EKM75871
EKM75872
EKM75873
EKM75874
EKM75875
EKM75876
EKM75877
EKM75878
EKM75879
EKM75880
EKM75881
EKM75882
EKM75883
EKM75884
EKM75885
EKM75886
EKM75887
EKM75888
EKM75889
EKM75890
EKM75891
EKM75892
EKM75893
EKM75894
EKM75895
EKM75896
EKM75897
EKM75898
EKM75899
EKM75900
EKM75901
EKM75902
EKM75903
EKM75904
EKM75905
EKM75906
EKM75907
EKM75908
EKM75909
EKM75910
EKM75911
EKM75912
EKM75913
EKM75914
EKM75915
EKM75916
EKM75917
EKM75918
EKM75919
EKM75920
EKM75921
EKM75922
EKM75923
EKM75924
EKM75925
EKM75926
EKM75927
EKM75928
EKM75929
EKM75930
EKM75931
EKM75932
EKM75933
EKM75934
EKM75935
EKM75936
EKM75937
EKM75938
EKM75939
EKM75940
EKM75941
EKM75942
EKM75943
EKM75944
EKM75945
EKM75946
EKM75947
EKM75775
EKM75776
EKM75777
EKM75778
EKM75779
EKM75780
EKM75781
EKM75782
EKM75783
EKM75784
EKM75785
EKM75786
EKM75787
EKM75788
EKM75789
EKM75790
EKM75791
EKM75792
EKM75793
EKM75794
EKM75795
EKM75796
EKM75797
EKM75798
EKM75799
EKM75800
EKM75801
EKM75802
EKM75803
EKM75804
EKM75805
EKM75806
EKM75807
EKM75808
EKM75809
EKM75810
EKM75811
EKM75812
EKM75813
EKM75814
EKM75815
EKM75816
EKM75817
EKM75818
EKM75819
EKM75820
EKM75821
EKM75822
EKM75823
EKM75824
EKM75825
EKM75826
EKM75827
EKM75828
EKM75829
EKM75830
EKM75831
EKM75832
EKM75833
EKM75834
EKM75835
EKM75837
EKM75836
EKM75838
EKM75839
EKM75840
EKM75841
EKM75842
EKM75843
EKM75844
EKM75845
EKM75846
EKM75847
EKM75848
EKM75849
EKM75850
EKM75851
EKM75852
EKM75853
EKM75854
EKM75855
EKM75856
EKM75857
EKM75858
EKM75859
EKM75691
EKM75692
EKM75693
EKM75694
EKM75695
EKM75696
EKM75697
EKM75698
EKM75699
EKM75700
EKM75701
EKM75702
EKM75703
EKM75704
EKM75705
EKM75706
EKM75707
EKM75708
EKM75709
EKM75710
EKM75711
EKM75712
EKM75713
EKM75714
EKM75715
EKM75716
EKM75717
EKM75718
EKM75719
EKM75720
EKM75721
EKM75722
EKM75723
EKM75724
EKM75725
EKM75726
EKM75727
EKM75728
EKM75729
EKM75730
EKM75731
EKM75732
EKM75733
EKM75734
EKM75735
EKM75736
EKM75737
EKM75738
EKM75739
EKM75740
EKM75741
EKM75742
EKM75743
EKM75744
EKM75745
EKM75746
EKM75747
EKM75748
EKM75749
EKM75750
EKM75751
EKM75752
EKM75753
EKM75754
EKM75755
EKM75756
EKM75757
EKM75758
EKM75759
EKM75760
EKM75761
EKM75762
EKM75763
EKM75764
EKM75765
EKM75766
EKM75767
EKM75768
EKM75769
EKM75770
EKM75771
EKM75772
EKM75773
EKM75774
EKM75614
EKM75615
EKM75616
EKM75617
EKM75618
EKM75619
EKM75620
EKM75621
EKM75622
EKM75623
EKM75624
EKM75625
EKM75626
EKM75627
EKM75628
EKM75629
EKM75630
EKM75631
EKM75632
EKM75633
EKM75634
EKM75635
EKM75636
EKM75637
EKM75638
EKM75639
EKM75640
EKM75641
EKM75642
EKM75643
EKM75644
EKM75645
EKM75646
EKM75647
EKM75648
EKM75649
EKM75650
EKM75651
EKM75652
EKM75653
EKM75654
EKM75655
EKM75656
EKM75657
EKM75658
EKM75659
EKM75660
EKM75661
EKM75662
EKM75663
EKM75664
EKM75665
EKM75666
EKM75667
EKM75668
EKM75669
EKM75670
EKM75671
EKM75672
EKM75673
EKM75674
EKM75675
EKM75676
EKM75677
EKM75678
EKM75679
EKM75680
EKM75681
EKM75682
EKM75683
EKM75684
EKM75685
EKM75686
EKM75687
EKM75688
EKM75689
EKM75690
EKM75543
EKM75544
EKM75545
EKM75546
EKM75547
EKM75548
EKM75549
EKM75550
EKM75551
EKM75552
EKM75553
EKM75554
EKM75555
EKM75556
EKM75557
EKM75558
EKM75559
EKM75560
EKM75561
EKM75562
EKM75563
EKM75564
EKM75565
EKM75566
EKM75567
EKM75568
EKM75569
EKM75570
EKM75571
EKM75572
EKM75573
EKM75574
EKM75575
EKM75576
EKM75577
EKM75578
EKM75579
EKM75580
EKM75581
EKM75582
EKM75583
EKM75584
EKM75585
EKM75586
EKM75587
EKM75588
EKM75589
EKM75590
EKM75591
EKM75592
EKM75593
EKM75594
EKM75595
EKM75596
EKM75597
EKM75598
EKM75599
EKM75600
EKM75601
EKM75602
EKM75603
EKM75604
EKM75605
EKM75606
EKM75607
EKM75608
EKM75609
EKM75610
EKM75611
EKM75612
EKM75613
EKM75477
EKM75478
EKM75479
EKM75480
EKM75481
EKM75482
EKM75483
EKM75484
EKM75485
EKM75486
EKM75487
EKM75488
EKM75489
EKM75490
EKM75491
EKM75492
EKM75493
EKM75494
EKM75495
EKM75496
EKM75497
EKM75498
EKM75499
EKM75500
EKM75501
EKM75502
EKM75503
EKM75504
EKM75505
EKM75506
EKM75507
EKM75508
EKM75509
EKM75510
EKM75511
EKM75512
EKM75513
EKM75514
EKM75515
EKM75516
EKM75517
EKM75518
EKM75519
EKM75520
EKM75521
EKM75522
EKM75523
EKM75524
EKM75525
EKM75526
EKM75527
EKM75528
EKM75529
EKM75530
EKM75531
EKM75532
EKM75533
EKM75534
EKM75535
EKM75536
EKM75537
EKM75538
EKM75539
EKM75540
EKM75541
EKM75542
EKM75424
EKM75425
EKM75426
EKM75427
EKM75428
EKM75429
EKM75430
EKM75431
EKM75432
EKM75433
EKM75434
EKM75435
EKM75436
EKM75437
EKM75438
EKM75439
EKM75440
EKM75441
EKM75442
EKM75443
EKM75444
EKM75445
EKM75446
EKM75447
EKM75448
EKM75449
EKM75450
EKM75451
EKM75452
EKM75453
EKM75454
EKM75455
EKM75456
EKM75457
EKM75458
EKM75459
EKM75460
EKM75461
EKM75462
EKM75463
EKM75464
EKM75465
EKM75466
EKM75467
EKM75468
EKM75469
EKM75470
EKM75471
EKM75472
EKM75473
EKM75474
EKM75475
EKM75476
EKM75366
EKM75367
EKM75368
EKM75369
EKM75370
EKM75371
EKM75372
EKM75373
EKM75374
EKM75375
EKM75376
EKM75377
EKM75378
EKM75379
EKM75380
EKM75381
EKM75382
EKM75383
EKM75384
EKM75385
EKM75386
EKM75387
EKM75388
EKM75389
EKM75390
EKM75391
EKM75392
EKM75393
EKM75394
EKM75395
EKM75396
EKM75397
EKM75398
EKM75399
EKM75400
EKM75401
EKM75402
EKM75403
EKM75404
EKM75405
EKM75406
EKM75407
EKM75408
EKM75409
EKM75410
EKM75411
EKM75412
EKM75413
EKM75414
EKM75415
EKM75416
EKM75417
EKM75418
EKM75419
EKM75420
EKM75421
EKM75422
EKM75423
EKM75303
EKM75304
EKM75305
EKM75306
EKM75307
EKM75308
EKM75309
EKM75310
EKM75311
EKM75312
EKM75313
EKM75314
EKM75315
EKM75316
EKM75317
EKM75318
EKM75319
EKM75320
EKM75321
EKM75322
EKM75323
EKM75324
EKM75325
EKM75326
EKM75327
EKM75328
EKM75329
EKM75330
EKM75331
EKM75332
EKM75333
EKM75334
EKM75335
EKM75336
EKM75337
EKM75338
EKM75339
EKM75340
EKM75341
EKM75342
EKM75343
EKM75344
EKM75345
EKM75346
EKM75347
EKM75348
EKM75349
EKM75350
EKM75351
EKM75352
EKM75353
EKM75354
EKM75355
EKM75356
EKM75357
EKM75358
EKM75359
EKM75360
EKM75361
EKM75362
EKM75363
EKM75364
EKM75365
EKM75243
EKM75244
EKM75245
EKM75246
EKM75247
EKM75248
EKM75249
EKM75250
EKM75251
EKM75252
EKM75253
EKM75254
EKM75255
EKM75256
EKM75257
EKM75258
EKM75259
EKM75260
EKM75261
EKM75262
EKM75263
EKM75264
EKM75265
EKM75266
EKM75267
EKM75268
EKM75269
EKM75270
EKM75271
EKM75272
EKM75273
EKM75274
EKM75275
EKM75276
EKM75277
EKM75278
EKM75279
EKM75280
EKM75281
EKM75282
EKM75283
EKM75284
EKM75285
EKM75286
EKM75287
EKM75288
EKM75289
EKM75290
EKM75291
EKM75292
EKM75293
EKM75294
EKM75295
EKM75296
EKM75297
EKM75298
EKM75299
EKM75300
EKM75301
EKM75302
EKM75188
EKM75189
EKM75190
EKM75191
EKM75192
EKM75193
EKM75194
EKM75195
EKM75196
EKM75197
EKM75198
EKM75199
EKM75200
EKM75201
EKM75202
EKM75203
EKM75204
EKM75205
EKM75206
EKM75207
EKM75208
EKM75209
EKM75210
EKM75211
EKM75212
EKM75213
EKM75214
EKM75215
EKM75216
EKM75217
EKM75218
EKM75219
EKM75220
EKM75221
EKM75222
EKM75223
EKM75224
EKM75225
EKM75226
EKM75227
EKM75228
EKM75229
EKM75230
EKM75231
EKM75232
EKM75233
EKM75234
EKM75235
EKM75236
EKM75237
EKM75238
EKM75239
EKM75240
EKM75241
EKM75242
EKM75135
EKM75136
EKM75137
EKM75138
EKM75139
EKM75140
EKM75141
EKM75142
EKM75143
EKM75144
EKM75145
EKM75146
EKM75147
EKM75148
EKM75149
EKM75150
EKM75151
EKM75152
EKM75153
EKM75154
EKM75155
EKM75156
EKM75157
EKM75158
EKM75159
EKM75160
EKM75161
EKM75162
EKM75163
EKM75164
EKM75165
EKM75166
EKM75167
EKM75168
EKM75169
EKM75170
EKM75171
EKM75172
EKM75173
EKM75174
EKM75175
EKM75176
EKM75177
EKM75178
EKM75179
EKM75180
EKM75181
EKM75182
EKM75183
EKM75184
EKM75185
EKM75186
EKM75187
EKM75087
EKM75088
EKM75089
EKM75090
EKM75091
EKM75092
EKM75093
EKM75094
EKM75095
EKM75096
EKM75097
EKM75098
EKM75099
EKM75100
EKM75101
EKM75102
EKM75103
EKM75104
EKM75105
EKM75106
EKM75107
EKM75108
EKM75109
EKM75110
EKM75111
EKM75112
EKM75113
EKM75114
EKM75115
EKM75116
EKM75117
EKM75118
EKM75119
EKM75120
EKM75121
EKM75122
EKM75123
EKM75124
EKM75125
EKM75126
EKM75127
EKM75128
EKM75129
EKM75130
EKM75131
EKM75132
EKM75133
EKM75134
EKM75048
EKM75049
EKM75050
EKM75051
EKM75052
EKM75053
EKM75054
EKM75055
EKM75056
EKM75057
EKM75058
EKM75059
EKM75060
EKM75061
EKM75062
EKM75063
EKM75064
EKM75065
EKM75066
EKM75067
EKM75068
EKM75069
EKM75070
EKM75071
EKM75072
EKM75073
EKM75074
EKM75075
EKM75076
EKM75077
EKM75078
EKM75079
EKM75080
EKM75081
EKM75082
EKM75083
EKM75084
EKM75085
EKM75086
EKM75005
EKM75006
EKM75007
EKM75008
EKM75009
EKM75010
EKM75011
EKM75012
EKM75013
EKM75014
EKM75015
EKM75016
EKM75017
EKM75018
EKM75019
EKM75020
EKM75021
EKM75022
EKM75023
EKM75024
EKM75025
EKM75026
EKM75027
EKM75028
EKM75029
EKM75030
EKM75031
EKM75032
EKM75033
EKM75034
EKM75035
EKM75036
EKM75037
EKM75038
EKM75039
EKM75040
EKM75041
EKM75042
EKM75043
EKM75044
EKM75045
EKM75046
EKM75047
EKM74973
EKM74974
EKM74975
EKM74976
EKM74977
EKM74978
EKM74979
EKM74980
EKM74981
EKM74982
EKM74983
EKM74984
EKM74985
EKM74986
EKM74987
EKM74988
EKM74989
EKM74990
EKM74991
EKM74992
EKM74993
EKM74994
EKM75004
EKM74995
EKM74996
EKM74997
EKM74998
EKM74999
EKM75000
EKM75001
EKM75002
EKM75003
EKM74930
EKM74931
EKM74932
EKM74933
EKM74934
EKM74935
EKM74936
EKM74937
EKM74938
EKM74939
EKM74940
EKM74941
EKM74942
EKM74943
EKM74944
EKM74945
EKM74946
EKM74947
EKM74948
EKM74949
EKM74950
EKM74951
EKM74952
EKM74953
EKM74954
EKM74955
EKM74956
EKM74957
EKM74958
EKM74959
EKM74960
EKM74961
EKM74962
EKM74963
EKM74964
EKM74965
EKM74966
EKM74967
EKM74968
EKM74969
EKM74970
EKM74971
EKM74972
EKM74897
EKM74898
EKM74899
EKM74900
EKM74901
EKM74902
EKM74903
EKM74904
EKM74905
EKM74906
EKM74907
EKM74908
EKM74909
EKM74910
EKM74911
EKM74912
EKM74913
EKM74914
EKM74915
EKM74916
EKM74917
EKM74918
EKM74919
EKM74920
EKM74921
EKM74922
EKM74923
EKM74924
EKM74925
EKM74926
EKM74927
EKM74928
EKM74929
EKM74863
EKM74864
EKM74865
EKM74866
EKM74867
EKM74868
EKM74869
EKM74870
EKM74871
EKM74872
EKM74873
EKM74874
EKM74875
EKM74876
EKM74877
EKM74878
EKM74879
EKM74880
EKM74881
EKM74882
EKM74883
EKM74884
EKM74885
EKM74886
EKM74887
EKM74888
EKM74889
EKM74890
EKM74891
EKM74892
EKM74893
EKM74894
EKM74895
EKM74896
EKM74830
EKM74831
EKM74832
EKM74833
EKM74834
EKM74835
EKM74836
EKM74837
EKM74838
EKM74839
EKM74840
EKM74841
EKM74842
EKM74843
EKM74844
EKM74845
EKM74846
EKM74847
EKM74848
EKM74849
EKM74850
EKM74851
EKM74852
EKM74853
EKM74854
EKM74855
EKM74856
EKM74857
EKM74858
EKM74859
EKM74860
EKM74861
EKM74862
EKM74793
EKM74794
EKM74795
EKM74796
EKM74797
EKM74798
EKM74799
EKM74800
EKM74801
EKM74802
EKM74803
EKM74804
EKM74805
EKM74806
EKM74807
EKM74808
EKM74809
EKM74810
EKM74811
EKM74812
EKM74813
EKM74814
EKM74815
EKM74816
EKM74817
EKM74818
EKM74819
EKM74820
EKM74821
EKM74822
EKM74823
EKM74824
EKM74825
EKM74826
EKM74827
EKM74828
EKM74829
EKM74753
EKM74754
EKM74755
EKM74756
EKM74757
EKM74758
EKM74759
EKM74760
EKM74761
EKM74762
EKM74763
EKM74764
EKM74765
EKM74766
EKM74767
EKM74768
EKM74769
EKM74770
EKM74771
EKM74772
EKM74773
EKM74774
EKM74775
EKM74776
EKM74777
EKM74778
EKM74779
EKM74780
EKM74781
EKM74782
EKM74783
EKM74784
EKM74785
EKM74786
EKM74787
EKM74788
EKM74789
EKM74790
EKM74791
EKM74792
EKM74722
EKM74723
EKM74724
EKM74725
EKM74726
EKM74727
EKM74728
EKM74729
EKM74730
EKM74731
EKM74732
EKM74733
EKM74734
EKM74735
EKM74736
EKM74737
EKM74738
EKM74739
EKM74740
EKM74741
EKM74742
EKM74743
EKM74744
EKM74745
EKM74746
EKM74747
EKM74748
EKM74749
EKM74750
EKM74751
EKM74752
EKM74686
EKM74687
EKM74688
EKM74689
EKM74690
EKM74691
EKM74692
EKM74693
EKM74694
EKM74695
EKM74696
EKM74697
EKM74698
EKM74699
EKM74700
EKM74701
EKM74702
EKM74703
EKM74704
EKM74705
EKM74706
EKM74707
EKM74708
EKM74709
EKM74710
EKM74711
EKM74712
EKM74713
EKM74714
EKM74715
EKM74716
EKM74717
EKM74718
EKM74719
EKM74720
EKM74721
EKM74670
EKM74671
EKM74672
EKM74673
EKM74674
EKM74675
EKM74676
EKM74677
EKM74678
EKM74679
EKM74680
EKM74681
EKM74682
EKM74683
EKM74684
EKM74685
EKM74645
EKM74646
EKM74647
EKM74648
EKM74649
EKM74650
EKM74651
EKM74652
EKM74653
EKM74654
EKM74655
EKM74656
EKM74657
EKM74658
EKM74659
EKM74660
EKM74661
EKM74662
EKM74663
EKM74664
EKM74665
EKM74666
EKM74667
EKM74668
EKM74669
EKM74625
EKM74626
EKM74627
EKM74628
EKM74629
EKM74630
EKM74631
EKM74632
EKM74633
EKM74634
EKM74635
EKM74636
EKM74637
EKM74638
EKM74639
EKM74640
EKM74641
EKM74642
EKM74643
EKM74644
EKM74612
EKM74613
EKM74614
EKM74615
EKM74616
EKM74617
EKM74618
EKM74619
EKM74620
EKM74621
EKM74622
EKM74623
EKM74624
EKM74602
EKM74603
EKM74604
EKM74605
EKM74606
EKM74607
EKM74608
EKM74609
EKM74610
EKM74611
EKM74593
EKM74594
EKM74595
EKM74596
EKM74597
EKM74598
EKM74599
EKM74600
EKM74601
EKM74579
EKM74580
EKM74581
EKM74582
EKM74583
EKM74584
EKM74585
EKM74586
EKM74587
EKM74588
EKM74589
EKM74590
EKM74591
EKM74592
EKM74571
EKM74572
EKM74573
EKM74574
EKM74575
EKM74576
EKM74577
EKM74578
EKM74561
EKM74562
EKM74563
EKM74564
EKM74565
EKM74566
EKM74567
EKM74568
EKM74569
EKM74570
EKM74551
EKM74552
EKM74553
EKM74554
EKM74555
EKM74556
EKM74557
EKM74558
EKM74559
EKM74560
EKM74543
EKM74544
EKM74545
EKM74546
EKM74547
EKM74548
EKM74549
EKM74550
EKM74541
EKM74542
EKM74539
EKM74540
EKM74531
EKM74532
EKM74533
EKM74534
EKM74535
EKM74536
EKM74537
EKM74538
EKM74525
EKM74526
EKM74527
EKM74528
EKM74529
EKM74530
EKM74516
EKM74517
EKM74518
EKM74519
EKM74520
EKM74521
EKM74522
EKM74523
EKM74524
EKM74511
EKM74512
EKM74513
EKM74514
EKM74515
EKM74503
EKM74504
EKM74505
EKM74506
EKM74507
EKM74508
EKM74509
EKM74510
EKM74498
EKM74499
EKM74500
EKM74501
EKM74502
EKM74493
EKM74494
EKM74495
EKM74496
EKM74497
EKM74483
EKM74484
EKM74485
EKM74486
EKM74487
EKM74488
EKM74489
EKM74490
EKM74491
EKM74492
EKM74478
EKM74479
EKM74480
EKM74481
EKM74482
EKM74475
EKM74476
EKM74477
EKM74468
EKM74469
EKM74470
EKM74471
EKM74472
EKM74473
EKM74474
EKM74465
EKM74466
EKM74467
EKM74461
EKM74462
EKM74463
EKM74464
EKM74457
EKM74458
EKM74459
EKM74460
EKM74453
EKM74454
EKM74455
EKM74456
EKM74451
EKM74452
EKM74445
EKM74446
EKM74447
EKM74448
EKM74449
EKM74450
EKM74441
EKM74442
EKM74443
EKM74444
EKM74439
EKM74440
EKM74435
EKM74436
EKM74437
EKM74438
EKM74432
EKM74433
EKM74434
EKM74429
EKM74430
EKM74431
EKM74425
EKM74426
EKM74427
EKM74428
EKM74423
EKM74424
EKM74419
EKM74420
EKM74421
EKM74422
EKM74414
EKM74415
EKM74416
EKM74417
EKM74418
EKM74410
EKM74411
EKM74412
EKM74413
EKM74408
EKM74409
EKM74406
EKM74407
EKM74402
EKM74403
EKM74404
EKM74405
EKM74400
EKM74401
EKM74397
EKM74398
EKM74399
EKM74394
EKM74395
EKM74396
EKM74391
EKM74392
EKM74393
EKM74389
EKM74390
EKM74386
EKM74387
EKM74388
EKM74385
EKM74384
EKM74381
EKM74382
EKM74383
EKM74379
EKM74380
EKM74377
EKM74378
EKM74372
EKM74373
EKM74374
EKM74375
EKM74376
EKM74370
EKM74371
EKM74367
EKM74368
EKM74369
EKM74361
EKM74362
EKM74363
EKM74364
EKM74365
EKM74366
EKM74359
EKM74360
EKM74355
EKM74356
EKM74357
EKM74358
EKM74352
EKM74353
EKM74354
EKM74348
EKM74349
EKM74350
EKM74351
EKM73813
EKM73812
EKM73760
EKM73759
EKM73758
EKM73757
EKM73699
EKM73698
EKM73696
EKM73697
EKM73649
EKM73651
EKM73650
EKM73577
EKM73576
EKM73575
EKM73574
EKM73573
EKM73572
EKM73571
EKM73570
EKM73569
EKM73568
EKM73567
EKM73566
EKM73565
EKM73564
EKM73563
EKM73562
EKM73561
EKM73560
EKM73559
EKM73558
EKM73557
EKM73556
EKM73555
EKM73554
EKM73553
EKM73552
EKM73551
EKM73550
EKM73549
EKM73548
EKM73547
EKM73546
EKM73545
EKM73544
EKM73543
EKM73262
EKM73265
EKM73263
EKM73264
EKM73227
EKM73226
EKM73225
EKM73224
EKM74343
EKM74344
EKM74341
EKM74342
EKM74339
EKM74340
EKM74336
EKM74337
EKM74338
EKM74333
EKM74334
EKM74335
EKM74328
EKM74329
EKM74330
EKM74331
EKM74332
EKM74325
EKM74326
EKM74327
EKM74322
EKM74323
EKM74324
EKM74319
EKM74320
EKM74321
EKM74316
EKM74317
EKM74318
EKM74313
EKM74314
EKM74315
EKM74310
EKM74311
EKM74312
EKM74308
EKM74309
EKM74306
EKM74307
EKM74302
EKM74303
EKM74304
EKM74305
EKM74300
EKM74301
EKM74297
EKM74298
EKM74299
EKM74295
EKM74296
EKM74292
EKM74293
EKM74294
EKM74291
EKM74287
EKM74288
EKM74289
EKM74290
EKM74285
EKM74286
EKM74283
EKM74284
EKM74280
EKM74281
EKM74282
EKM74278
EKM74279
EKM74277
EKM74275
EKM74276
EKM74274
EKM74271
EKM74272
EKM74273
EKM74269
EKM74270
EKM74268
EKM74265
EKM74266
EKM74267
EKM74262
EKM74263
EKM74264
EKM74261
EKM74258
EKM74259
EKM74260
EKM74256
EKM74257
EKM74255
EKM74254
EKM74253
EKM74252
EKM74251
EKM74250
EKM74248
EKM74249
EKM74247
EKM74246
EKM74245
EKM74244
EKM74243
EKM74241
EKM74242
EKM74238
EKM74239
EKM74240
EKM74236
EKM74237
EKM74234
EKM74235
EKM74231
EKM74232
EKM74233
EKM74229
EKM74230
EKM74228
EKM74227
EKM74225
EKM74226
EKM74224
EKM74223
EKM74222
EKM74220
EKM74221
EKM74219
EKM74218
EKM74217
EKM74216
EKM74214
EKM74215
EKM74212
EKM74213
EKM74211
EKM74210
EKM74209
EKM74208
EKM74207
EKM74204
EKM74205
EKM74206
EKM74203
EKM74201
EKM74202
EKM74200
EKM74199
EKM74198
EKM74197
EKM74196
EKM74194
EKM74195
EKM74193
EKM74192
EKM74191
EKM74189
EKM74190
EKM74187
EKM74188
EKM74186
EKM74185
EKM74184
EKM74183
EKM74182
EKM74181
EKM74180
EKM74179
EKM74178
EKM74176
EKM74177
EKM74175
EKM74174
EKM74173
EKM74172
EKM74171
EKM74170
EKM74169
EKM74166
EKM74167
EKM74168
EKM74164
EKM74165
EKM74162
EKM74163
EKM74160
EKM74161
EKM74158
EKM74159
EKM74157
EKM74156
EKM74155
EKM74154
EKM73810
EKM73811
EKM73809
EKM73808
EKM73756
EKM73755
EKM73754
EKM73695
EKM73694
EKM73693
EKM73647
EKM73648
EKM73542
EKM73541
EKM73540
EKM73539
EKM73538
EKM73537
EKM73536
EKM73535
EKM73534
EKM73533
EKM73532
EKM73531
EKM73530
EKM73528
EKM73529
EKM73527
EKM73526
EKM73525
EKM73524
EKM73523
EKM73522
EKM73521
EKM73520
EKM73519
EKM73518
EKM73517
EKM73516
EKM73515
EKM73514
EKM73513
EKM73512
EKM73511
EKM73510
EKM73509
EKM73508
EKM73507
EKM73506
EKM73505
EKM73504
EKM73503
EKM73502
EKM73501
EKM73500
EKM73499
EKM73498
EKM73497
EKM73496
EKM73495
EKM73494
EKM73493
EKM73492
EKM73491
EKM73490
EKM73489
EKM73488
EKM73487
EKM73486
EKM73485
EKM73484
EKM73483
EKM73481
EKM73482
EKM73480
EKM73479
EKM73478
EKM73476
EKM73477
EKM73475
EKM73474
EKM73473
EKM73472
EKM73471
EKM73470
EKM73469
EKM73468
EKM73467
EKM73465
EKM73466
EKM73464
EKM73463
EKM73462
EKM73461
EKM73460
EKM73459
EKM73458
EKM73457
EKM73456
EKM73455
EKM73261
EKM73260
EKM73259
EKM73223
EKM73222
EKM73191
EKM73193
EKM73192
EKM73190
EKM73189
EKM74153
EKM74152
EKM74150
EKM74151
EKM74149
EKM74148
EKM74147
EKM74146
EKM74145
EKM74144
EKM74143
EKM74141
EKM74142
EKM74139
EKM74140
EKM74137
EKM74138
EKM74136
EKM74135
EKM74134
EKM74133
EKM74131
EKM74132
EKM74130
EKM74128
EKM74129
EKM74127
EKM74126
EKM74125
EKM74124
EKM74123
EKM74122
EKM74121
EKM74120
EKM74118
EKM74119
EKM74117
EKM74114
EKM74115
EKM74116
EKM74112
EKM74113
EKM74111
EKM74110
EKM74108
EKM74109
EKM74106
EKM74107
EKM74105
EKM74104
EKM74103
EKM74101
EKM74102
EKM74099
EKM74100
EKM74098
EKM74097
EKM74095
EKM74096
EKM74093
EKM74094
EKM74092
EKM74091
EKM74090
EKM74088
EKM74089
EKM74087
EKM74086
EKM74085
EKM74084
EKM74082
EKM74083
EKM74081
EKM74080
EKM74079
EKM74078
EKM74077
EKM74076
EKM74075
EKM74074
EKM74071
EKM74072
EKM74073
EKM74070
EKM74069
EKM74066
EKM74067
EKM74068
EKM74064
EKM74065
EKM74063
EKM74061
EKM74062
EKM74059
EKM74060
EKM74058
EKM74057
EKM74056
EKM74054
EKM74055
EKM74053
EKM74051
EKM74052
EKM74050
EKM74049
EKM74048
EKM74047
EKM74046
EKM74045
EKM74044
EKM74043
EKM74042
EKM74041
EKM74040
EKM74039
EKM74038
EKM74037
EKM74036
EKM74035
EKM74033
EKM74034
EKM74032
EKM74030
EKM74031
EKM74029
EKM74028
EKM74027
EKM74026
EKM74025
EKM74024
EKM74023
EKM74021
EKM74022
EKM74020
EKM74019
EKM74016
EKM74017
EKM74018
EKM74015
EKM74014
EKM74012
EKM74013
EKM74011
EKM74010
EKM74009
EKM74007
EKM74008
EKM74006
EKM74005
EKM74004
EKM74003
EKM74001
EKM74002
EKM74000
EKM73999
EKM73806
EKM73807
EKM73805
EKM73749
EKM73750
EKM73753
EKM73752
EKM73751
EKM73746
EKM73747
EKM73748
EKM73745
EKM73692
EKM73691
EKM73690
EKM73646
EKM73645
EKM73454
EKM73453
EKM73452
EKM73451
EKM73450
EKM73449
EKM73448
EKM73447
EKM73446
EKM73445
EKM73444
EKM73443
EKM73442
EKM73441
EKM73440
EKM73439
EKM73438
EKM73437
EKM73436
EKM73435
EKM73434
EKM73433
EKM73432
EKM73431
EKM73430
EKM73429
EKM73428
EKM73427
EKM73426
EKM73425
EKM73424
EKM73423
EKM73422
EKM73421
EKM73420
EKM73419
EKM73418
EKM73417
EKM73416
EKM73415
EKM73414
EKM73413
EKM73412
EKM73411
EKM73410
EKM73409
EKM73408
EKM73407
EKM73406
EKM73405
EKM73404
EKM73403
EKM73402
EKM73401
EKM73400
EKM73399
EKM73398
EKM73397
EKM73258
EKM73221
EKM73220
EKM73185
EKM73188
EKM73187
EKM73186
EKM73184
EKM73998
EKM73997
EKM73996
EKM73995
EKM73994
EKM73993
EKM73992
EKM73991
EKM73990
EKM73989
EKM73988
EKM73987
EKM73986
EKM73985
EKM73984
EKM73982
EKM73983
EKM73980
EKM73981
EKM73979
EKM73978
EKM73977
EKM73976
EKM73974
EKM73975
EKM73973
EKM73971
EKM73972
EKM73970
EKM73969
EKM73968
EKM73967
EKM73966
EKM73965
EKM73964
EKM73962
EKM73963
EKM73961
EKM73960
EKM73959
EKM73957
EKM73958
EKM73956
EKM73955
EKM73954
EKM73953
EKM73952
EKM73951
EKM73950
EKM73949
EKM73948
EKM73947
EKM73946
EKM73945
EKM73943
EKM73944
EKM73941
EKM73942
EKM73939
EKM73940
EKM73938
EKM73937
EKM73936
EKM73935
EKM73934
EKM73933
EKM73932
EKM73931
EKM73930
EKM73928
EKM73929
EKM73927
EKM73926
EKM73925
EKM73924
EKM73923
EKM73922
EKM73921
EKM73920
EKM73919
EKM73918
EKM73917
EKM73916
EKM73915
EKM73914
EKM73913
EKM73912
EKM73911
EKM73910
EKM73909
EKM73908
EKM73907
EKM73906
EKM73905
EKM73904
EKM73903
EKM73902
EKM73901
EKM73900
EKM73899
EKM73898
EKM73897
EKM73896
EKM73895
EKM73894
EKM73893
EKM73892
EKM73891
EKM73890
EKM73889
EKM73888
EKM73887
EKM73886
EKM73885
EKM73884
EKM73883
EKM73881
EKM73882
EKM73880
EKM73879
EKM73878
EKM73877
EKM73875
EKM73876
EKM73874
EKM73873
EKM73872
EKM73871
EKM73870
EKM73868
EKM73869
EKM73867
EKM73865
EKM73866
EKM73864
EKM73862
EKM73863
EKM73804
EKM73803
EKM73802
EKM73743
EKM73744
EKM73688
EKM73689
EKM73686
EKM73687
EKM73642
EKM73644
EKM73643
EKM73641
EKM73396
EKM73395
EKM73394
EKM73256
EKM73257
EKM73219
EKM73183
EKM73182
EKM73859
EKM73861
EKM73860
EKM73800
EKM73801
EKM73799
EKM73742
EKM73741
EKM73740
EKM73739
EKM73685
EKM73684
EKM73638
EKM73640
EKM73639
EKM73393
EKM73392
EKM73391
EKM73390
EKM73389
EKM73388
EKM73387
EKM73386
EKM73385
EKM73384
EKM73383
EKM73381
EKM73382
EKM73380
EKM73379
EKM73378
EKM73377
EKM73376
EKM73375
EKM73374
EKM73254
EKM73255
EKM73253
EKM73218
EKM73217
EKM73216
EKM73856
EKM73858
EKM73857
EKM73855
EKM73797
EKM73798
EKM73796
EKM73738
EKM73736
EKM73737
EKM73735
EKM73683
EKM73682
EKM73635
EKM73637
EKM73636
EKM73634
EKM73373
EKM73372
EKM73371
EKM73370
EKM73369
EKM73368
EKM73367
EKM73366
EKM73365
EKM73364
EKM73363
EKM73362
EKM73361
EKM73360
EKM73359
EKM73358
EKM73357
EKM73356
EKM73355
EKM73354
EKM73353
EKM73352
EKM73351
EKM73252
EKM73251
EKM73250
EKM73215
EKM73853
EKM73854
EKM73852
EKM73851
EKM73795
EKM73794
EKM73793
EKM73792
EKM73734
EKM73733
EKM73732
EKM73731
EKM73679
EKM73681
EKM73680
EKM73678
EKM73677
EKM73633
EKM73631
EKM73632
EKM73630
EKM73629
EKM73628
EKM73350
EKM73349
EKM73348
EKM73347
EKM73346
EKM73345
EKM73344
EKM73343
EKM73342
EKM73340
EKM73341
EKM73339
EKM73338
EKM73337
EKM73336
EKM73335
EKM73334
EKM73333
EKM73332
EKM73331
EKM73330
EKM73249
EKM73248
EKM73214
EKM73181
EKM73180
EKM73847
EKM73848
EKM73850
EKM73849
EKM73846
EKM73789
EKM73791
EKM73790
EKM73729
EKM73730
EKM73676
EKM73675
EKM73674
EKM73626
EKM73627
EKM73625
EKM73624
EKM73329
EKM73328
EKM73327
EKM73326
EKM73325
EKM73324
EKM73323
EKM73322
EKM73321
EKM73320
EKM73319
EKM73318
EKM73317
EKM73316
EKM73315
EKM73314
EKM73313
EKM73312
EKM73311
EKM73310
EKM73247
EKM73213
EKM73212
EKM73179
EKM73178
EKM73843
EKM73845
EKM73844
EKM73788
EKM73787
EKM73786
EKM73728
EKM73727
EKM73673
EKM73623
EKM73621
EKM73622
EKM73309
EKM73308
EKM73307
EKM73306
EKM73305
EKM73304
EKM73303
EKM73302
EKM73301
EKM73300
EKM73299
EKM73298
EKM73297
EKM73296
EKM73295
EKM73294
EKM73246
EKM73245
EKM73211
EKM73177
KIL71120
KIL71121
KIL71122
KIL71123
KIL71124
KIL71125
KIL71126
KIL71127
KIL71128
KIL71129
KIL71130
KIL71131
KIL71132
KIL71133
KIL71134
KIL71135
KIL71136
KIL71137
KIL71138
KIL71139
KIL71140
KIL71141
KIL71142
KIL71143
KIL71144
KIL71145
KIL71146
KIL71147
KIL71148
KIL71149
KIL71150
KIL71151
KIL71152
KIL71153
KIL71154
KIL71155
KIL71156
KIL71157
KIL71158
KIL71159
KIL71160
KIL71161
KIL71162
KIL71163
KIL71164
KIL71165
KIL71166
KIL71167
KIL71168
KIL71169
KIL71170
KIL71171
KIL71172
KIL71173
KIL71174
KIL71175
KIL71176
KIL71177
KIL71178
KIL71179
KIL71180
KIL71181
KIL71182
KIL71183
KIL71184
KIL71185
KIL71186
KIL71187
KIL71188
KIL71189
KIL71190
KIL71191
KIL71192
KIL71193
KIL71194
KIL71195
KIL71196
KIL71197
KIL71198
KIL71199
KIL71200
KIL71201
KIL71202
KIL71203
KIL71204
KIL71205
KIL71206
KIL71207
KIL71208
KIL71209
KIL71210
KIL71211
KIL71212
KIL71213
KIL71214
KIL71215
KIL71216
KIL71217
KIL71218
KIL71219
KIL71220
KIL71221
KIL71222
KIL71223
KIL71224
KIL71225
KIL71226
KIL71227
KIL71228
KIL71229
KIL71230
KIL71231
KIL71232
KIL71233
KIL71234
KIL71235
KIL71236
KIL71237
KIL71238
KIL71239
KIL71240
KIL71241
KIL71242
KIL71243
KIL71244
KIL71245
KIL71246
KIL71247
KIL71248
KIL71249
KIL71250
KIL71251
KIL71252
KIL71253
KIL71254
KIL71255
KIL71256
KIL71257
KIL71258
KIL71259
KIL71260
KIL71261
KIL71262
KIL71263
KIL71264
KIL71265
KIL71266
KIL71267
KIL71268
KIL71269
KIL71270
KIL71271
KIL71272
KIL71273
KIL71274
KIL71275
KIL71276
KIL71277
KIL71278
KIL71279
KIL71280
KIL71281
KIL71282
KIL71283
KIL71284
KIL71285
KIL71286
KIL71287
KIL71288
KIL71289
KIL71290
KIL71291
KIL71292
KIL71293
KIL71294
KIL71295
KIL71296
KIL71297
KIL71298
KIL71299
KIL71300
KIL71301
KIL71302
KIL71303
KIL71304
KIL71305
KIL71306
KIL71307
KIL71308
KIL71309
KIL71310
KIL71311
KIL71312
KIL71313
KIL71314
KIL71315
KIL71316
KIL71317
KIL71318
KIL71319
KIL71320
KIL71321
KIL71322
KIL71323
KIL71324
KIL71325
KIL71326
KIL71327
KIL71328
KIL71329
KIL71330
KIL71331
KIL71332
KIL71333
KIL71334
KIL71335
KIL71336
KIL71337
KIL71338
KIL71339
KIL71340
KIL71341
KIL71342
KIL71343
KIL71344
KIL71345
KIL71346
KIL71347
KIL71348
KIL71349
KIL71350
KIL71351
KIL71352
KIL71353
KIL71354
KIL71355
KIL71356
KIL71357
KIL71358
KIL71359
KIL71360
KIL71361
KIL71362
KIL71363
KIL71364
KIL71365
KIL71366
KIL71367
KIL71368
KIL71369
KIL71370
KIL71371
KIL71372
KIL71373
KIL71374
KIL71375
KIL71376
KIL71377
KIL71378
KIL71379
KIL71380
KIL71381
KIL71382
KIL71383
KIL71384
KIL71385
KIL71386
KIL71387
KIL71388
KIL71389
KIL71390
KIL71391
KIL71392
KIL71393
KIL71394
KIL71395
KIL71396
KIL71397
KIL71398
KIL71399
KIL71400
KIL71401
KIL71402
KIL71403
KIL71404
KIL71405
KIL71406
KIL71407
KIL71408
KIL71409
KIL71410
KIL71411
KIL71412
KIL71413
KIL71414
KIL71415
KIL71416
KIL71417
KIL71418
KIL71419
KIL71420
KIL71421
KIL71422
KIL71423
KIL71424
KIL71425
KIL71426
KIL71427
KIL71428
KIL71429
KIL71430
KIL71431
KIL71432
KIL71433
KIL71434
KIL71435
KIL71436
KIL71437
KIL71438
KIL71439
KIL71440
KIL71441
KIL71442
KIL71443
KIL71444
KIL71445
KIL71446
KIL71447
KIL71448
KIL71449
KIL71450
KIL71451
KIL71452
KIL71453
KIL71454
KIL71455
KIL71456
KIL71457
KIL71458
KIL71459
KIL71460
KIL71461
KIL71462
KIL71463
KIL71464
KIL71465
KIL71466
KIL71467
KIL71468
KIL71469
KIL71470
KIL71471
KIL71472
KIL71473
KIL71475
KIL71474
KIL71476
KIL71477
KIL71478
KIL71479
KIL71480
KIL71481
KIL71482
KIL71483
KIL71484
KIL71485
KIL71486
KIL71487
KIL71488
KIL71489
KIL71490
KIL71491
KIL71492
KIL71493
KIL71494
KIL71495
KIL71496
KIL71497
KIL71498
KIL71499
KIL71500
KIL71501
KIL71502
KIL71503
KIL71504
KIL71505
KIL71506
KIL71507
KIL71508
KIL71509
KIL71510
KIL71511
KIL71512
KIL71513
KIL71514
KIL71515
KIL71516
KIL71517
KIL71518
KIL71519
KIL71520
KIL71521
KIL71522
KIL71523
KIL71524
KIL71525
KIL71526
KIL71527
KIL71528
KIL71529
KIL71530
KIL71531
KIL71532
KIL71533
KIL71534
KIL71535
KIL71536
KIL71537
KIL71538
KIL71539
KIL71540
KIL71541
KIL71542
KIL71543
KIL71544
KIL71545
KIL71546
KIL71547
KIL71548
KIL71549
KIL71550
KIL71551
KIL71552
KIL71553
KIL71554
KIL71555
KIL71556
KIL71557
KIL71558
KIL71559
KIL71560
KIL71561
KIL71562
KIL71563
KIL71564
KIL71565
KIL71566
KIL71567
KIL71568
KIL71569
KIL71570
KIL71571
KIL71572
KIL71573
KIL71574
KIL71575
KIL71576
KIL71577
KIL71578
KIL71579
KIL71580
KIL71581
KIL71582
KIL71583
KIL71584
KIL71585
KIL71586
KIL71587
KIL71588
KIL71589
KIL71590
KIL71591
KIL71592
KIL71593
KIL71594
KIL71595
KIL71596
KIL71597
KIL71598
KIL71599
KIL71600
KIL71601
KIL71602
KIL71603
KIL71604
KIL71605
KIL71606
KIL71607
KIL71608
KIL71609
KIL71610
KIL71611
KIL71612
KIL71613
KIL71614
KIL71615
KIL71616
KIL71617
KIL71618
KIL71619
KIL71620
KIL71621
KIL71622
KIL71623
KIL71624
KIL71625
KIL71626
KIL71627
KIL71628
KIL71629
KIL71630
KIL71631
KIL71632
KIL71633
KIL71634
KIL71635
KIL71636
KIL71637
KIL71638
KIL71639
KIL71640
KIL71641
KIL71642
KIL71643
KIL71644
KIL71645
KIL71646
KIL71647
KIL71648
KIL71649
KIL71650
KIL71651
KIL71652
KIL71653
KIL71654
KIL71655
KIL71656
KIL71657
KIL71658
KIL71659
KIL71660
KIL71661
KIL71662
KIL71663
KIL71664
KIL71665
KIL71666
KIL71667
KIL71668
KIL71669
KIL71670
KIL71671
KIL71672
KIL71673
KIL71674
KIL71675
KIL71676
KIL71677
KIL71678
KIL71679
KIL71680
KIL71681
KIL71682
KIL71683
KIL71684
KIL71685
KIL71686
KIL71687
KIL71688
KIL71689
KIL71690
KIL71691
KIL71692
KIL71693
KIL71694
KIL71695
KIL71696
KIL71697
KIL71698
KIL71699
KIL71700
KIL71701
KIL71702
KIL71703
KIL71704
KIL71705
KIL71706
KIL71707
KIL71708
KIL71709
KIL71710
KIL71711
KIL71712
KIL71713
KIL71714
KIL71715
KIL71716
KIL71717
KIL71718
KIL71719
KIL71720
KIL71721
KIL71722
KIL71723
KIL71724
KIL71725
KIL71726
KIL71727
KIL71728
KIL71729
KIL71730
KIL71731
KIL71732
KIL71733
KIL71734
KIL71735
KIL71736
KIL71737
KIL71738
KIL71739
KIL71740
KIL71741
KIL71742
KIL71743
KIL71744
KIL71745
KIL71746
KIL71747
KIL71748
KIL71749
KIL71750
KIL71751
KIL71752
KIL71753
KIL71754
KIL71755
KIL71756
KIL71757
KIL71758
KIL71759
KIL71760
KIL71761
KIL71762
KIL71763
KIL71764
KIL71765
KIL71766
KIL71767
KIL71768
KIL71769
KIL71770
KIL71771
KIL71772
KIL71773
KIL71774
KIL71775
KIL71776
KIL71777
KIL71778
KIL71779
KIL71780
KIL71781
KIL71782
KIL71783
KIL71784
KIL71785
KIL71786
KIL71787
KIL71788
KIL71789
KIL71790
KIL71791
KIL71792
KIL71793
KIL71794
KIL71795
KIL71796
KIL71797
KIL71798
KIL71799
KIL71800
KIL71801
KIL71802
KIL71803
KIL71804
KIL71805
KIL71806
KIL71807
KIL71808
KIL71809
KIL71810
KIL71811
KIL71812
KIL71813
KIL71814
KIL71815
KIL71816
KIL71817
KIL71818
KIL71819
KIL71820
KIL71821
KIL71822
KIL71823
KIL71824
KIL71825
KIL71826
KIL71827
KIL71828
KIL71829
KIL71830
KIL71831
KIL71832
KIL71833
KIL71834
KIL71835
KIL71836
KIL71837
KIL71838
KIL71839
KIL71840
KIL71841
KIL71842
KIL71843
KIL71844
KIL71845
KIL71846
KIL71847
KIL71848
KIL71849
KIL71850
KIL71851
KIL71852
KIL71853
KIL70546
KIL70547
KIL70548
KIL70549
KIL70550
KIL70551
KIL70552
KIL70553
KIL70554
KIL70555
KIL70556
KIL70557
KIL70558
KIL70559
KIL70560
KIL70561
KIL70562
KIL70563
KIL70564
KIL70565
KIL70566
KIL70567
KIL70568
KIL70569
KIL70570
KIL70571
KIL70572
KIL70573
KIL70574
KIL70575
KIL70576
KIL70577
KIL70578
KIL70579
KIL70580
KIL70581
KIL70582
KIL70583
KIL70584
KIL70585
KIL70586
KIL70587
KIL70588
KIL70589
KIL70590
KIL70591
KIL70592
KIL70593
KIL70594
KIL70595
KIL70596
KIL70597
KIL70598
KIL70599
KIL70600
KIL70601
KIL70602
KIL70603
KIL70604
KIL70605
KIL70606
KIL70607
KIL70608
KIL70609
KIL70610
KIL70611
KIL70612
KIL70613
KIL70614
KIL70615
KIL70616
KIL70617
KIL70618
KIL70619
KIL70620
KIL70621
KIL70622
KIL70623
KIL70624
KIL70625
KIL70626
KIL70627
KIL70628
KIL70629
KIL70630
KIL70631
KIL70632
KIL70633
KIL70634
KIL70635
KIL70636
KIL70637
KIL70638
KIL70639
KIL70640
KIL70641
KIL70642
KIL70643
KIL70644
KIL70645
KIL70646
KIL70647
KIL70648
KIL70649
KIL70650
KIL70651
KIL70652
KIL70653
KIL70654
KIL70655
KIL70656
KIL70657
KIL70658
KIL70659
KIL70660
KIL70661
KIL70662
KIL70663
KIL70664
KIL70665
KIL70666
KIL70667
KIL70668
KIL70669
KIL70670
KIL70671
KIL70672
KIL70673
KIL70674
KIL70675
KIL70676
KIL70677
KIL70678
KIL70679
KIL70680
KIL70681
KIL70682
KIL70683
KIL70684
KIL70685
KIL70686
KIL70687
KIL70688
KIL70689
KIL70690
KIL70691
KIL70692
KIL70693
KIL70694
KIL70695
KIL70696
KIL70697
KIL70698
KIL70699
KIL70700
KIL70701
KIL70702
KIL70703
KIL70704
KIL70705
KIL70706
KIL70707
KIL70708
KIL70709
KIL70710
KIL70711
KIL70712
KIL70713
KIL70714
KIL70715
KIL70716
KIL70717
KIL70718
KIL70719
KIL70720
KIL70721
KIL70722
KIL70723
KIL70724
KIL70725
KIL70726
KIL70727
KIL70728
KIL70729
KIL70730
KIL70731
KIL70732
KIL70733
KIL70734
KIL70735
KIL70736
KIL70737
KIL70738
KIL70739
KIL70740
KIL70741
KIL70742
KIL70743
KIL70744
KIL70745
KIL70746
KIL70747
KIL70748
KIL70749
KIL70750
KIL70751
KIL70752
KIL70753
KIL70754
KIL70755
KIL70756
KIL70757
KIL70758
KIL70759
KIL70760
KIL70761
KIL70762
KIL70763
KIL70764
KIL70765
KIL70766
KIL70767
KIL70768
KIL70769
KIL70770
KIL70771
KIL70772
KIL70773
KIL70774
KIL70775
KIL70776
KIL70777
KIL70778
KIL70779
KIL70780
KIL70781
KIL70782
KIL70783
KIL70784
KIL70785
KIL70786
KIL70787
KIL70788
KIL70789
KIL70790
KIL70791
KIL70792
KIL70793
KIL70794
KIL70795
KIL70796
KIL70797
KIL70798
KIL70799
KIL70800
KIL70801
KIL70802
KIL70803
KIL70804
KIL70805
KIL70806
KIL70807
KIL70808
KIL70809
KIL70810
KIL70811
KIL70812
KIL70813
KIL70814
KIL70815
KIL70816
KIL70817
KIL70818
KIL70819
KIL70820
KIL70821
KIL70822
KIL70823
KIL70824
KIL70825
KIL70826
KIL70827
KIL70828
KIL70829
KIL70830
KIL70831
KIL70832
KIL70833
KIL70834
KIL70835
KIL70836
KIL70837
KIL70838
KIL70839
KIL70840
KIL70841
KIL70842
KIL70843
KIL70844
KIL70845
KIL70846
KIL70847
KIL70848
KIL70849
KIL70850
KIL70851
KIL70852
KIL70853
KIL70854
KIL70855
KIL70856
KIL70857
KIL70858
KIL70859
KIL70860
KIL70861
KIL70862
KIL70863
KIL70864
KIL70865
KIL70866
KIL70867
KIL70868
KIL70869
KIL70870
KIL70871
KIL70872
KIL70873
KIL70874
KIL70875
KIL70876
KIL70877
KIL70878
KIL70879
KIL70880
KIL70881
KIL70882
KIL70883
KIL70884
KIL70885
KIL70886
KIL70887
KIL70888
KIL70889
KIL70890
KIL70891
KIL70892
KIL70893
KIL70894
KIL70895
KIL70896
KIL70897
KIL70898
KIL70899
KIL70900
KIL70901
KIL70902
KIL70903
KIL70904
KIL70905
KIL70906
KIL70907
KIL70908
KIL70909
KIL70910
KIL70911
KIL70912
KIL70913
KIL70914
KIL70915
KIL70916
KIL70917
KIL70918
KIL70919
KIL70920
KIL70921
KIL70922
KIL70923
KIL70924
KIL70925
KIL70926
KIL70927
KIL70928
KIL70929
KIL70930
KIL70931
KIL70932
KIL70933
KIL70934
KIL70935
KIL70936
KIL70937
KIL70938
KIL70939
KIL70940
KIL70941
KIL70942
KIL70943
KIL70944
KIL70945
KIL70946
KIL70947
KIL70948
KIL70949
KIL70950
KIL70951
KIL70952
KIL70953
KIL70954
KIL70955
KIL70956
KIL70957
KIL70958
KIL70959
KIL70960
KIL70961
KIL70962
KIL70963
KIL70964
KIL70965
KIL70966
KIL70967
KIL70968
KIL70969
KIL70970
KIL70971
KIL70972
KIL70973
KIL70974
KIL70975
KIL70976
KIL70977
KIL70978
KIL70979
KIL70980
KIL70981
KIL70982
KIL70983
KIL70984
KIL70985
KIL70986
KIL70987
KIL70988
KIL70989
KIL70990
KIL70991
KIL70992
KIL70993
KIL70994
KIL70995
KIL70996
KIL70997
KIL70998
KIL70999
KIL71000
KIL71001
KIL71002
KIL71003
KIL71004
KIL71005
KIL71006
KIL71007
KIL71008
KIL71009
KIL71010
KIL71011
KIL71012
KIL71013
KIL71014
KIL71015
KIL71016
KIL71017
KIL71018
KIL71019
KIL71020
KIL71021
KIL71022
KIL71023
KIL71024
KIL71025
KIL71026
KIL71027
KIL71028
KIL71029
KIL71030
KIL71031
KIL71119
KIL71032
KIL71033
KIL71034
KIL71035
KIL71036
KIL71037
KIL71038
KIL71039
KIL71040
KIL71041
KIL71042
KIL71043
KIL71044
KIL71045
KIL71046
KIL71047
KIL71048
KIL71049
KIL71050
KIL71051
KIL71052
KIL71053
KIL71054
KIL71055
KIL71056
KIL71057
KIL71058
KIL71059
KIL71060
KIL71061
KIL71062
KIL71063
KIL71064
KIL71065
KIL71066
KIL71067
KIL71068
KIL71069
KIL71070
KIL71071
KIL71072
KIL71073
KIL71074
KIL71075
KIL71076
KIL71077
KIL71078
KIL71079
KIL71080
KIL71081
KIL71082
KIL71083
KIL71084
KIL71085
KIL71086
KIL71087
KIL71088
KIL71089
KIL71090
KIL71091
KIL71092
KIL71093
KIL71094
KIL71095
KIL71096
KIL71097
KIL71098
KIL71099
KIL71100
KIL71101
KIL71102
KIL71103
KIL71104
KIL71105
KIL71106
KIL71107
KIL71108
KIL71109
KIL71110
KIL71111
KIL71112
KIL71113
KIL71114
KIL71115
KIL71116
KIL71117
KIL71118
KIL70011
KIL70012
KIL70013
KIL70014
KIL70015
KIL70016
KIL70017
KIL70018
KIL70019
KIL70020
KIL70021
KIL70022
KIL70023
KIL70024
KIL70025
KIL70026
KIL70027
KIL70028
KIL70029
KIL70030
KIL70031
KIL70032
KIL70033
KIL70034
KIL70545
KIL70035
KIL70036
KIL70037
KIL70038
KIL70039
KIL70040
KIL70041
KIL70042
KIL70043
KIL70044
KIL70045
KIL70046
KIL70047
KIL70048
KIL70049
KIL70050
KIL70051
KIL70052
KIL70053
KIL70054
KIL70055
KIL70056
KIL70057
KIL70058
KIL70059
KIL70060
KIL70061
KIL70062
KIL70063
KIL70064
KIL70065
KIL70066
KIL70067
KIL70068
KIL70069
KIL70070
KIL70071
KIL70072
KIL70073
KIL70074
KIL70075
KIL70076
KIL70077
KIL70078
KIL70079
KIL70080
KIL70081
KIL70082
KIL70083
KIL70084
KIL70085
KIL70086
KIL70087
KIL70088
KIL70089
KIL70090
KIL70091
KIL70092
KIL70093
KIL70094
KIL70095
KIL70096
KIL70097
KIL70098
KIL70099
KIL70100
KIL70101
KIL70102
KIL70103
KIL70104
KIL70105
KIL70106
KIL70107
KIL70108
KIL70109
KIL70110
KIL70111
KIL70112
KIL70113
KIL70114
KIL70115
KIL70116
KIL70117
KIL70118
KIL70119
KIL70120
KIL70121
KIL70122
KIL70123
KIL70124
KIL70125
KIL70126
KIL70127
KIL70128
KIL70129
KIL70130
KIL70131
KIL70132
KIL70133
KIL70134
KIL70135
KIL70136
KIL70137
KIL70138
KIL70139
KIL70140
KIL70141
KIL70142
KIL70143
KIL70144
KIL70145
KIL70146
KIL70147
KIL70148
KIL70149
KIL70150
KIL70151
KIL70152
KIL70153
KIL70154
KIL70155
KIL70156
KIL70157
KIL70158
KIL70159
KIL70160
KIL70161
KIL70162
KIL70163
KIL70164
KIL70165
KIL70166
KIL70167
KIL70168
KIL70169
KIL70170
KIL70171
KIL70172
KIL70173
KIL70174
KIL70175
KIL70176
KIL70177
KIL70178
KIL70179
KIL70180
KIL70181
KIL70182
KIL70183
KIL70184
KIL70185
KIL70186
KIL70187
KIL70188
KIL70189
KIL70190
KIL70191
KIL70192
KIL70193
KIL70194
KIL70195
KIL70196
KIL70197
KIL70198
KIL70199
KIL70200
KIL70201
KIL70202
KIL70203
KIL70204
KIL70205
KIL70206
KIL70207
KIL70208
KIL70209
KIL70210
KIL70211
KIL70212
KIL70213
KIL70214
KIL70215
KIL70216
KIL70217
KIL70218
KIL70219
KIL70220
KIL70221
KIL70222
KIL70223
KIL70224
KIL70225
KIL70226
KIL70227
KIL70228
KIL70229
KIL70230
KIL70231
KIL70232
KIL70233
KIL70234
KIL70235
KIL70236
KIL70237
KIL70238
KIL70239
KIL70240
KIL70241
KIL70242
KIL70243
KIL70244
KIL70245
KIL70246
KIL70247
KIL70248
KIL70249
KIL70250
KIL70251
KIL70252
KIL70253
KIL70254
KIL70255
KIL70256
KIL70257
KIL70258
KIL70259
KIL70260
KIL70261
KIL70262
KIL70263
KIL70264
KIL70265
KIL70266
KIL70267
KIL70268
KIL70269
KIL70270
KIL70271
KIL70272
KIL70273
KIL70274
KIL70275
KIL70276
KIL70277
KIL70278
KIL70279
KIL70280
KIL70281
KIL70282
KIL70283
KIL70284
KIL70285
KIL70286
KIL70287
KIL70288
KIL70289
KIL70290
KIL70291
KIL70292
KIL70293
KIL70294
KIL70295
KIL70296
KIL70297
KIL70298
KIL70299
KIL70300
KIL70301
KIL70302
KIL70303
KIL70304
KIL70305
KIL70306
KIL70307
KIL70308
KIL70309
KIL70310
KIL70311
KIL70312
KIL70313
KIL70314
KIL70315
KIL70316
KIL70317
KIL70318
KIL70319
KIL70320
KIL70321
KIL70322
KIL70323
KIL70324
KIL70325
KIL70326
KIL70327
KIL70328
KIL70329
KIL70330
KIL70331
KIL70332
KIL70333
KIL70334
KIL70335
KIL70336
KIL70337
KIL70338
KIL70339
KIL70340
KIL70341
KIL70342
KIL70343
KIL70344
KIL70345
KIL70346
KIL70347
KIL70348
KIL70349
KIL70350
KIL70351
KIL70352
KIL70353
KIL70354
KIL70355
KIL70356
KIL70357
KIL70358
KIL70359
KIL70360
KIL70361
KIL70362
KIL70363
KIL70364
KIL70365
KIL70366
KIL70367
KIL70368
KIL70369
KIL70370
KIL70371
KIL70372
KIL70373
KIL70374
KIL70375
KIL70376
KIL70377
KIL70378
KIL70379
KIL70380
KIL70381
KIL70382
KIL70383
KIL70384
KIL70385
KIL70386
KIL70387
KIL70388
KIL70389
KIL70390
KIL70391
KIL70392
KIL70393
KIL70394
KIL70395
KIL70396
KIL70397
KIL70398
KIL70399
KIL70400
KIL70401
KIL70402
KIL70403
KIL70404
KIL70405
KIL70406
KIL70407
KIL70408
KIL70409
KIL70410
KIL70411
KIL70412
KIL70413
KIL70414
KIL70415
KIL70416
KIL70417
KIL70418
KIL70419
KIL70420
KIL70421
KIL70422
KIL70423
KIL70424
KIL70425
KIL70426
KIL70427
KIL70428
KIL70429
KIL70430
KIL70431
KIL70432
KIL70433
KIL70434
KIL70435
KIL70436
KIL70437
KIL70438
KIL70439
KIL70440
KIL70441
KIL70442
KIL70443
KIL70444
KIL70445
KIL70446
KIL70447
KIL70448
KIL70449
KIL70450
KIL70451
KIL70452
KIL70453
KIL70454
KIL70455
KIL70456
KIL70457
KIL70458
KIL70459
KIL70460
KIL70461
KIL70462
KIL70463
KIL70464
KIL70465
KIL70466
KIL70467
KIL70468
KIL70469
KIL70470
KIL70471
KIL70472
KIL70473
KIL70474
KIL70475
KIL70476
KIL70477
KIL70478
KIL70479
KIL70480
KIL70481
KIL70482
KIL70483
KIL70484
KIL70485
KIL70486
KIL70487
KIL70488
KIL70489
KIL70490
KIL70491
KIL70492
KIL70493
KIL70494
KIL70495
KIL70496
KIL70497
KIL70498
KIL70499
KIL70500
KIL70501
KIL70502
KIL70503
KIL70504
KIL70505
KIL70506
KIL70507
KIL70508
KIL70509
KIL70510
KIL70511
KIL70512
KIL70513
KIL70514
KIL70515
KIL70516
KIL70517
KIL70518
KIL70519
KIL70520
KIL70521
KIL70522
KIL70523
KIL70524
KIL70525
KIL70526
KIL70527
KIL70528
KIL70529
KIL70530
KIL70531
KIL70532
KIL70533
KIL70534
KIL70535
KIL70536
KIL70537
KIL70538
KIL70539
KIL70540
KIL70541
KIL70542
KIL70543
KIL70544
KIL69504
KIL69505
KIL69506
KIL69507
KIL69508
KIL69509
KIL69510
KIL69511
KIL69512
KIL69513
KIL69514
KIL69515
KIL69516
KIL69517
KIL69518
KIL69519
KIL69520
KIL69521
KIL69522
KIL69523
KIL69524
KIL69525
KIL69526
KIL69527
KIL69528
KIL69529
KIL69530
KIL69531
KIL69532
KIL69533
KIL69534
KIL69535
KIL69536
KIL69537
KIL69538
KIL69539
KIL69540
KIL69541
KIL69542
KIL69543
KIL69544
KIL69545
KIL69546
KIL69547
KIL69548
KIL69549
KIL69550
KIL69551
KIL69552
KIL69553
KIL69554
KIL69555
KIL69556
KIL69557
KIL69558
KIL69559
KIL69560
KIL69561
KIL69562
KIL69563
KIL69564
KIL69565
KIL69566
KIL69567
KIL69568
KIL69569
KIL69570
KIL69571
KIL69572
KIL69573
KIL69574
KIL69575
KIL69576
KIL69577
KIL69578
KIL69579
KIL69580
KIL69581
KIL69582
KIL69583
KIL69584
KIL69585
KIL69586
KIL69587
KIL69588
KIL69589
KIL69590
KIL69591
KIL69592
KIL69593
KIL69594
KIL69595
KIL69596
KIL69597
KIL69598
KIL69599
KIL69600
KIL69601
KIL69602
KIL69603
KIL69604
KIL69605
KIL69606
KIL69607
KIL69608
KIL69609
KIL69610
KIL69611
KIL69612
KIL69613
KIL69614
KIL69615
KIL69616
KIL69617
KIL69618
KIL69619
KIL69620
KIL69621
KIL69622
KIL69623
KIL69624
KIL69625
KIL69626
KIL69627
KIL69628
KIL69629
KIL69630
KIL69631
KIL69632
KIL69633
KIL69634
KIL69635
KIL69636
KIL69637
KIL69638
KIL69639
KIL69640
KIL69641
KIL69642
KIL69643
KIL69644
KIL69645
KIL69646
KIL69647
KIL69648
KIL69649
KIL69650
KIL69651
KIL69652
KIL69653
KIL69654
KIL69655
KIL69656
KIL69657
KIL69658
KIL69659
KIL69660
KIL69661
KIL69662
KIL69663
KIL69664
KIL69665
KIL69666
KIL69667
KIL69668
KIL69669
KIL69670
KIL69671
KIL69672
KIL69673
KIL69674
KIL69675
KIL69676
KIL69677
KIL69678
KIL69679
KIL69680
KIL69681
KIL69682
KIL69683
KIL69684
KIL69685
KIL69686
KIL69687
KIL69688
KIL69689
KIL69690
KIL69691
KIL69692
KIL69693
KIL69694
KIL69695
KIL69696
KIL69697
KIL69698
KIL69699
KIL69700
KIL69701
KIL69702
KIL69703
KIL69704
KIL69705
KIL69706
KIL69707
KIL69708
KIL69709
KIL69710
KIL69711
KIL69712
KIL69713
KIL69714
KIL69715
KIL69716
KIL69717
KIL69718
KIL69719
KIL69720
KIL69721
KIL69722
KIL69723
KIL69724
KIL69725
KIL69726
KIL69727
KIL69728
KIL69729
KIL69730
KIL69731
KIL69732
KIL69733
KIL69734
KIL69735
KIL69736
KIL69737
KIL69738
KIL69739
KIL69740
KIL69741
KIL69742
KIL69743
KIL69744
KIL69745
KIL69746
KIL69747
KIL69748
KIL69749
KIL69750
KIL69751
KIL69752
KIL69753
KIL69754
KIL69755
KIL69756
KIL69757
KIL69758
KIL69759
KIL69760
KIL69761
KIL69762
KIL69763
KIL69764
KIL69765
KIL69766
KIL69767
KIL69768
KIL69769
KIL69770
KIL69771
KIL69772
KIL69773
KIL69774
KIL69775
KIL69776
KIL69777
KIL69778
KIL69779
KIL69780
KIL69781
KIL69782
KIL69783
KIL69784
KIL69785
KIL69786
KIL69787
KIL69788
KIL69789
KIL69790
KIL69791
KIL69792
KIL69793
KIL69794
KIL69795
KIL69796
KIL69797
KIL69798
KIL69799
KIL69800
KIL69801
KIL69802
KIL69803
KIL69804
KIL69805
KIL69806
KIL69807
KIL69808
KIL69809
KIL69810
KIL69811
KIL69812
KIL69813
KIL69814
KIL69815
KIL69816
KIL69817
KIL69818
KIL69819
KIL69820
KIL69821
KIL69822
KIL69823
KIL69824
KIL69825
KIL69826
KIL69827
KIL69828
KIL69829
KIL69830
KIL69831
KIL69832
KIL69833
KIL69834
KIL69835
KIL69836
KIL69837
KIL69838
KIL69839
KIL69840
KIL69841
KIL69842
KIL69843
KIL69844
KIL69845
KIL69846
KIL69847
KIL69848
KIL69849
KIL69850
KIL69851
KIL69852
KIL69853
KIL69854
KIL69855
KIL69856
KIL69857
KIL69858
KIL69859
KIL69860
KIL69861
KIL69862
KIL69863
KIL69864
KIL69865
KIL69866
KIL69867
KIL69868
KIL69869
KIL69870
KIL69871
KIL69872
KIL69873
KIL69874
KIL69875
KIL69876
KIL69877
KIL69878
KIL69879
KIL69880
KIL69881
KIL69882
KIL69883
KIL69884
KIL69885
KIL69886
KIL69887
KIL69888
KIL69889
KIL69890
KIL69891
KIL69892
KIL69893
KIL69894
KIL69895
KIL69896
KIL69897
KIL69898
KIL69899
KIL69900
KIL69901
KIL69902
KIL69903
KIL69904
KIL69905
KIL69906
KIL69907
KIL69908
KIL69909
KIL69910
KIL69911
KIL69912
KIL69913
KIL69914
KIL69915
KIL69916
KIL69917
KIL69918
KIL69919
KIL69920
KIL69921
KIL69922
KIL69923
KIL69924
KIL69925
KIL69926
KIL69927
KIL69928
KIL69929
KIL69930
KIL69931
KIL69932
KIL69933
KIL69934
KIL69935
KIL69936
KIL69937
KIL69938
KIL69939
KIL69940
KIL69941
KIL69942
KIL69943
KIL69944
KIL69945
KIL69946
KIL69947
KIL69948
KIL69949
KIL69950
KIL69951
KIL69952
KIL69953
KIL69954
KIL69955
KIL69956
KIL69957
KIL69958
KIL69959
KIL69960
KIL69961
KIL69962
KIL69963
KIL69964
KIL69965
KIL69966
KIL69967
KIL69968
KIL69969
KIL69970
KIL69971
KIL69972
KIL69973
KIL69974
KIL69975
KIL69976
KIL69977
KIL69978
KIL69979
KIL69980
KIL69981
KIL69982
KIL69983
KIL69984
KIL69985
KIL69986
KIL69987
KIL69988
KIL69989
KIL69990
KIL69991
KIL69992
KIL69993
KIL69994
KIL69995
KIL69996
KIL69997
KIL69998
KIL69999
KIL70000
KIL70001
KIL70002
KIL70003
KIL70004
KIL70005
KIL70006
KIL70007
KIL70008
KIL70009
KIL70010
KIL69019
KIL69020
KIL69021
KIL69022
KIL69023
KIL69024
KIL69025
KIL69026
KIL69027
KIL69028
KIL69029
KIL69030
KIL69031
KIL69032
KIL69033
KIL69034
KIL69035
KIL69036
KIL69037
KIL69038
KIL69039
KIL69040
KIL69041
KIL69042
KIL69043
KIL69044
KIL69045
KIL69046
KIL69047
KIL69048
KIL69049
KIL69050
KIL69051
KIL69052
KIL69053
KIL69054
KIL69055
KIL69056
KIL69057
KIL69058
KIL69059
KIL69060
KIL69061
KIL69062
KIL69063
KIL69064
KIL69065
KIL69066
KIL69067
KIL69068
KIL69069
KIL69070
KIL69071
KIL69072
KIL69073
KIL69074
KIL69075
KIL69076
KIL69077
KIL69078
KIL69079
KIL69080
KIL69081
KIL69082
KIL69083
KIL69084
KIL69085
KIL69086
KIL69087
KIL69088
KIL69089
KIL69090
KIL69091
KIL69092
KIL69093
KIL69094
KIL69095
KIL69096
KIL69097
KIL69098
KIL69099
KIL69100
KIL69101
KIL69102
KIL69103
KIL69104
KIL69105
KIL69106
KIL69107
KIL69108
KIL69109
KIL69110
KIL69111
KIL69112
KIL69113
KIL69114
KIL69115
KIL69116
KIL69117
KIL69118
KIL69119
KIL69120
KIL69121
KIL69122
KIL69123
KIL69124
KIL69125
KIL69126
KIL69127
KIL69128
KIL69129
KIL69130
KIL69131
KIL69132
KIL69133
KIL69134
KIL69135
KIL69136
KIL69137
KIL69138
KIL69139
KIL69140
KIL69141
KIL69142
KIL69143
KIL69144
KIL69145
KIL69146
KIL69147
KIL69148
KIL69149
KIL69150
KIL69151
KIL69152
KIL69153
KIL69154
KIL69155
KIL69156
KIL69157
KIL69158
KIL69159
KIL69160
KIL69161
KIL69162
KIL69163
KIL69164
KIL69165
KIL69166
KIL69167
KIL69168
KIL69169
KIL69170
KIL69171
KIL69172
KIL69173
KIL69174
KIL69175
KIL69176
KIL69177
KIL69178
KIL69179
KIL69180
KIL69181
KIL69182
KIL69183
KIL69184
KIL69185
KIL69186
KIL69187
KIL69188
KIL69189
KIL69190
KIL69191
KIL69192
KIL69193
KIL69194
KIL69195
KIL69196
KIL69197
KIL69198
KIL69199
KIL69200
KIL69201
KIL69202
KIL69203
KIL69204
KIL69205
KIL69206
KIL69207
KIL69208
KIL69209
KIL69210
KIL69211
KIL69212
KIL69213
KIL69214
KIL69215
KIL69216
KIL69217
KIL69218
KIL69219
KIL69220
KIL69221
KIL69222
KIL69223
KIL69224
KIL69225
KIL69226
KIL69227
KIL69228
KIL69229
KIL69230
KIL69231
KIL69232
KIL69233
KIL69234
KIL69235
KIL69236
KIL69237
KIL69238
KIL69239
KIL69240
KIL69241
KIL69242
KIL69243
KIL69244
KIL69245
KIL69246
KIL69247
KIL69248
KIL69249
KIL69250
KIL69251
KIL69252
KIL69253
KIL69254
KIL69255
KIL69256
KIL69257
KIL69258
KIL69259
KIL69260
KIL69261
KIL69262
KIL69263
KIL69264
KIL69265
KIL69266
KIL69267
KIL69268
KIL69269
KIL69270
KIL69271
KIL69272
KIL69273
KIL69274
KIL69275
KIL69276
KIL69277
KIL69278
KIL69279
KIL69280
KIL69281
KIL69282
KIL69283
KIL69284
KIL69285
KIL69286
KIL69287
KIL69288
KIL69289
KIL69290
KIL69291
KIL69292
KIL69293
KIL69294
KIL69295
KIL69296
KIL69297
KIL69298
KIL69299
KIL69300
KIL69301
KIL69302
KIL69303
KIL69304
KIL69305
KIL69306
KIL69307
KIL69308
KIL69309
KIL69310
KIL69311
KIL69312
KIL69313
KIL69314
KIL69315
KIL69316
KIL69317
KIL69318
KIL69319
KIL69320
KIL69321
KIL69322
KIL69323
KIL69324
KIL69325
KIL69326
KIL69327
KIL69328
KIL69329
KIL69330
KIL69331
KIL69332
KIL69333
KIL69334
KIL69335
KIL69336
KIL69337
KIL69338
KIL69339
KIL69340
KIL69341
KIL69342
KIL69343
KIL69344
KIL69345
KIL69346
KIL69347
KIL69348
KIL69349
KIL69350
KIL69351
KIL69352
KIL69353
KIL69354
KIL69355
KIL69356
KIL69357
KIL69358
KIL69359
KIL69360
KIL69361
KIL69362
KIL69363
KIL69364
KIL69365
KIL69366
KIL69367
KIL69368
KIL69369
KIL69370
KIL69371
KIL69372
KIL69373
KIL69374
KIL69375
KIL69376
KIL69377
KIL69378
KIL69379
KIL69380
KIL69381
KIL69382
KIL69383
KIL69384
KIL69385
KIL69386
KIL69387
KIL69388
KIL69389
KIL69390
KIL69391
KIL69392
KIL69393
KIL69394
KIL69395
KIL69396
KIL69397
KIL69398
KIL69399
KIL69400
KIL69401
KIL69402
KIL69403
KIL69404
KIL69405
KIL69406
KIL69407
KIL69408
KIL69409
KIL69410
KIL69411
KIL69412
KIL69413
KIL69414
KIL69415
KIL69416
KIL69417
KIL69418
KIL69419
KIL69420
KIL69421
KIL69422
KIL69423
KIL69424
KIL69425
KIL69426
KIL69427
KIL69428
KIL69429
KIL69430
KIL69431
KIL69432
KIL69433
KIL69434
KIL69435
KIL69436
KIL69437
KIL69438
KIL69439
KIL69440
KIL69441
KIL69442
KIL69443
KIL69444
KIL69445
KIL69446
KIL69447
KIL69448
KIL69449
KIL69450
KIL69451
KIL69452
KIL69453
KIL69454
KIL69455
KIL69456
KIL69457
KIL69458
KIL69459
KIL69460
KIL69461
KIL69462
KIL69463
KIL69464
KIL69465
KIL69466
KIL69467
KIL69468
KIL69469
KIL69470
KIL69471
KIL69472
KIL69473
KIL69474
KIL69475
KIL69476
KIL69477
KIL69478
KIL69479
KIL69480
KIL69481
KIL69482
KIL69483
KIL69484
KIL69485
KIL69486
KIL69487
KIL69488
KIL69489
KIL69490
KIL69491
KIL69492
KIL69493
KIL69494
KIL69495
KIL69496
KIL69497
KIL69498
KIL69499
KIL69500
KIL69501
KIL69502
KIL69503
KIL68672
KIL68673
KIL68674
KIL68675
KIL68676
KIL68677
KIL68678
KIL68679
KIL68680
KIL68681
KIL68682
KIL68683
KIL68684
KIL68685
KIL68686
KIL68687
KIL68688
KIL68689
KIL68690
KIL68691
KIL68692
KIL68693
KIL68694
KIL68695
KIL68696
KIL68697
KIL68698
KIL68699
KIL68700
KIL68701
KIL68702
KIL68703
KIL68704
KIL68705
KIL68706
KIL68707
KIL68708
KIL68709
KIL68710
KIL68711
KIL68712
KIL68713
KIL68714
KIL68715
KIL68716
KIL68717
KIL68718
KIL68719
KIL68720
KIL68721
KIL68722
KIL68723
KIL68724
KIL68725
KIL68726
KIL68727
KIL68728
KIL68729
KIL68730
KIL68731
KIL68732
KIL68733
KIL68734
KIL68735
KIL68736
KIL68737
KIL68738
KIL68739
KIL68740
KIL68741
KIL68742
KIL68743
KIL68744
KIL68745
KIL68746
KIL68747
KIL68748
KIL68749
KIL68750
KIL68751
KIL68752
KIL68753
KIL68754
KIL68755
KIL68756
KIL68757
KIL68758
KIL68759
KIL68760
KIL68761
KIL68762
KIL68763
KIL68764
KIL68765
KIL68766
KIL68767
KIL68768
KIL68769
KIL68770
KIL68771
KIL68772
KIL68773
KIL68774
KIL68775
KIL68776
KIL68777
KIL68778
KIL68779
KIL68780
KIL68781
KIL68782
KIL68783
KIL68784
KIL68785
KIL68786
KIL68787
KIL68788
KIL68789
KIL68790
KIL68791
KIL68792
KIL68793
KIL68794
KIL68795
KIL68796
KIL68797
KIL68798
KIL68799
KIL68800
KIL68801
KIL68802
KIL68803
KIL68804
KIL68805
KIL68806
KIL68807
KIL68808
KIL68809
KIL68810
KIL68811
KIL68812
KIL68813
KIL68814
KIL68815
KIL68816
KIL68817
KIL68818
KIL68819
KIL68820
KIL68821
KIL68822
KIL68823
KIL68824
KIL68825
KIL68826
KIL68827
KIL68828
KIL68829
KIL68830
KIL68831
KIL68832
KIL68833
KIL68834
KIL68835
KIL68836
KIL68837
KIL68838
KIL68839
KIL68840
KIL68841
KIL68842
KIL68843
KIL68844
KIL68845
KIL68846
KIL68847
KIL68848
KIL68849
KIL68850
KIL68851
KIL68852
KIL68853
KIL68854
KIL68855
KIL68856
KIL68857
KIL68858
KIL68859
KIL68860
KIL68861
KIL68862
KIL68863
KIL68864
KIL68865
KIL68866
KIL68867
KIL68868
KIL68869
KIL68870
KIL68871
KIL68872
KIL68873
KIL68874
KIL68875
KIL68876
KIL68877
KIL68878
KIL68879
KIL68880
KIL68881
KIL68882
KIL68883
KIL68884
KIL68885
KIL68886
KIL68887
KIL68888
KIL68889
KIL68890
KIL68891
KIL68892
KIL68893
KIL68894
KIL68895
KIL68896
KIL68897
KIL68898
KIL68899
KIL68900
KIL68901
KIL68902
KIL68903
KIL68904
KIL68905
KIL68906
KIL68907
KIL68908
KIL68909
KIL68910
KIL68911
KIL68912
KIL68913
KIL68914
KIL68915
KIL68916
KIL68917
KIL68918
KIL68919
KIL68920
KIL68921
KIL68922
KIL68923
KIL68924
KIL68925
KIL68926
KIL68927
KIL68928
KIL68929
KIL68930
KIL68931
KIL68932
KIL68933
KIL68934
KIL68935
KIL68936
KIL68937
KIL68938
KIL68939
KIL68940
KIL68941
KIL68942
KIL68943
KIL68944
KIL68945
KIL68946
KIL68947
KIL68948
KIL68949
KIL68950
KIL68951
KIL68952
KIL68953
KIL68954
KIL68955
KIL68956
KIL68957
KIL68958
KIL68959
KIL68960
KIL68961
KIL68962
KIL68963
KIL68964
KIL68965
KIL68966
KIL68967
KIL68968
KIL68969
KIL68970
KIL68971
KIL68972
KIL68973
KIL68974
KIL68975
KIL68976
KIL68977
KIL68978
KIL68979
KIL68980
KIL68981
KIL68982
KIL68983
KIL68984
KIL68985
KIL68986
KIL68987
KIL68988
KIL68989
KIL68990
KIL68991
KIL68992
KIL68993
KIL68994
KIL68995
KIL68996
KIL68997
KIL68998
KIL68999
KIL69000
KIL69001
KIL69002
KIL69003
KIL69004
KIL69005
KIL69006
KIL69007
KIL69008
KIL69009
KIL69010
KIL69011
KIL69012
KIL69013
KIL69014
KIL69015
KIL69016
KIL69017
KIL69018
KIL68346
KIL68347
KIL68348
KIL68349
KIL68350
KIL68351
KIL68352
KIL68353
KIL68354
KIL68355
KIL68356
KIL68357
KIL68358
KIL68359
KIL68360
KIL68361
KIL68362
KIL68363
KIL68364
KIL68365
KIL68366
KIL68367
KIL68368
KIL68369
KIL68370
KIL68371
KIL68372
KIL68373
KIL68374
KIL68375
KIL68376
KIL68377
KIL68378
KIL68379
KIL68380
KIL68381
KIL68382
KIL68383
KIL68384
KIL68385
KIL68386
KIL68387
KIL68388
KIL68389
KIL68390
KIL68391
KIL68392
KIL68393
KIL68394
KIL68395
KIL68396
KIL68397
KIL68398
KIL68399
KIL68400
KIL68401
KIL68402
KIL68403
KIL68404
KIL68405
KIL68406
KIL68407
KIL68408
KIL68409
KIL68410
KIL68411
KIL68412
KIL68413
KIL68414
KIL68415
KIL68416
KIL68417
KIL68418
KIL68419
KIL68420
KIL68421
KIL68422
KIL68423
KIL68424
KIL68425
KIL68426
KIL68427
KIL68428
KIL68429
KIL68430
KIL68431
KIL68432
KIL68433
KIL68434
KIL68435
KIL68436
KIL68437
KIL68438
KIL68439
KIL68440
KIL68441
KIL68442
KIL68443
KIL68444
KIL68445
KIL68446
KIL68447
KIL68448
KIL68449
KIL68450
KIL68451
KIL68452
KIL68453
KIL68454
KIL68455
KIL68456
KIL68457
KIL68458
KIL68459
KIL68460
KIL68461
KIL68462
KIL68463
KIL68464
KIL68465
KIL68466
KIL68467
KIL68468
KIL68469
KIL68470
KIL68471
KIL68472
KIL68473
KIL68474
KIL68475
KIL68476
KIL68477
KIL68478
KIL68479
KIL68480
KIL68481
KIL68482
KIL68483
KIL68484
KIL68485
KIL68486
KIL68487
KIL68488
KIL68489
KIL68490
KIL68491
KIL68492
KIL68493
KIL68494
KIL68495
KIL68496
KIL68497
KIL68498
KIL68499
KIL68500
KIL68501
KIL68502
KIL68503
KIL68504
KIL68505
KIL68506
KIL68507
KIL68508
KIL68509
KIL68510
KIL68511
KIL68512
KIL68513
KIL68514
KIL68515
KIL68516
KIL68517
KIL68518
KIL68519
KIL68520
KIL68521
KIL68522
KIL68523
KIL68524
KIL68525
KIL68526
KIL68527
KIL68528
KIL68529
KIL68530
KIL68531
KIL68532
KIL68533
KIL68534
KIL68535
KIL68536
KIL68537
KIL68538
KIL68539
KIL68540
KIL68541
KIL68542
KIL68543
KIL68544
KIL68545
KIL68546
KIL68547
KIL68548
KIL68549
KIL68550
KIL68551
KIL68552
KIL68553
KIL68554
KIL68555
KIL68556
KIL68557
KIL68558
KIL68559
KIL68560
KIL68561
KIL68562
KIL68563
KIL68564
KIL68565
KIL68566
KIL68567
KIL68568
KIL68569
KIL68570
KIL68571
KIL68572
KIL68573
KIL68574
KIL68575
KIL68576
KIL68577
KIL68578
KIL68579
KIL68580
KIL68581
KIL68582
KIL68583
KIL68584
KIL68585
KIL68586
KIL68587
KIL68588
KIL68589
KIL68590
KIL68591
KIL68592
KIL68593
KIL68594
KIL68595
KIL68596
KIL68597
KIL68598
KIL68599
KIL68600
KIL68601
KIL68602
KIL68603
KIL68604
KIL68605
KIL68606
KIL68607
KIL68608
KIL68609
KIL68610
KIL68611
KIL68612
KIL68613
KIL68614
KIL68615
KIL68616
KIL68617
KIL68618
KIL68619
KIL68620
KIL68621
KIL68622
KIL68623
KIL68624
KIL68625
KIL68626
KIL68627
KIL68628
KIL68629
KIL68630
KIL68631
KIL68632
KIL68633
KIL68634
KIL68635
KIL68636
KIL68637
KIL68638
KIL68639
KIL68640
KIL68641
KIL68642
KIL68643
KIL68644
KIL68645
KIL68646
KIL68647
KIL68648
KIL68649
KIL68650
KIL68651
KIL68652
KIL68653
KIL68654
KIL68655
KIL68656
KIL68657
KIL68658
KIL68659
KIL68660
KIL68661
KIL68662
KIL68663
KIL68664
KIL68665
KIL68666
KIL68667
KIL68668
KIL68669
KIL68670
KIL68671
KIL68013
KIL68014
KIL68015
KIL68016
KIL68017
KIL68018
KIL68019
KIL68020
KIL68021
KIL68022
KIL68023
KIL68024
KIL68025
KIL68026
KIL68027
KIL68028
KIL68029
KIL68030
KIL68031
KIL68032
KIL68033
KIL68034
KIL68035
KIL68036
KIL68037
KIL68038
KIL68039
KIL68040
KIL68041
KIL68042
KIL68043
KIL68044
KIL68045
KIL68046
KIL68047
KIL68048
KIL68049
KIL68050
KIL68051
KIL68052
KIL68053
KIL68054
KIL68055
KIL68056
KIL68057
KIL68058
KIL68059
KIL68060
KIL68061
KIL68062
KIL68063
KIL68064
KIL68065
KIL68066
KIL68067
KIL68068
KIL68069
KIL68070
KIL68071
KIL68072
KIL68073
KIL68074
KIL68075
KIL68076
KIL68077
KIL68078
KIL68079
KIL68080
KIL68081
KIL68082
KIL68083
KIL68084
KIL68085
KIL68086
KIL68087
KIL68088
KIL68089
KIL68090
KIL68091
KIL68092
KIL68093
KIL68094
KIL68095
KIL68096
KIL68097
KIL68098
KIL68099
KIL68100
KIL68101
KIL68102
KIL68103
KIL68104
KIL68105
KIL68106
KIL68107
KIL68108
KIL68109
KIL68110
KIL68111
KIL68112
KIL68113
KIL68114
KIL68115
KIL68116
KIL68117
KIL68118
KIL68119
KIL68120
KIL68121
KIL68122
KIL68123
KIL68124
KIL68125
KIL68126
KIL68127
KIL68128
KIL68129
KIL68130
KIL68131
KIL68132
KIL68133
KIL68134
KIL68135
KIL68136
KIL68137
KIL68138
KIL68139
KIL68140
KIL68141
KIL68142
KIL68143
KIL68144
KIL68145
KIL68146
KIL68147
KIL68148
KIL68149
KIL68150
KIL68151
KIL68152
KIL68153
KIL68154
KIL68155
KIL68156
KIL68157
KIL68158
KIL68159
KIL68160
KIL68161
KIL68162
KIL68163
KIL68164
KIL68165
KIL68166
KIL68167
KIL68168
KIL68169
KIL68170
KIL68171
KIL68172
KIL68173
KIL68174
KIL68175
KIL68176
KIL68177
KIL68178
KIL68179
KIL68180
KIL68181
KIL68182
KIL68183
KIL68184
KIL68185
KIL68186
KIL68187
KIL68188
KIL68189
KIL68190
KIL68191
KIL68192
KIL68193
KIL68194
KIL68195
KIL68196
KIL68197
KIL68198
KIL68199
KIL68200
KIL68201
KIL68202
KIL68203
KIL68204
KIL68205
KIL68206
KIL68207
KIL68208
KIL68209
KIL68210
KIL68211
KIL68212
KIL68213
KIL68214
KIL68215
KIL68216
KIL68217
KIL68218
KIL68219
KIL68220
KIL68221
KIL68222
KIL68223
KIL68224
KIL68225
KIL68226
KIL68227
KIL68228
KIL68229
KIL68230
KIL68231
KIL68232
KIL68233
KIL68234
KIL68235
KIL68236
KIL68237
KIL68238
KIL68239
KIL68240
KIL68241
KIL68242
KIL68243
KIL68244
KIL68245
KIL68246
KIL68247
KIL68248
KIL68249
KIL68250
KIL68251
KIL68252
KIL68253
KIL68254
KIL68255
KIL68256
KIL68257
KIL68258
KIL68259
KIL68260
KIL68261
KIL68262
KIL68263
KIL68264
KIL68265
KIL68266
KIL68267
KIL68268
KIL68269
KIL68270
KIL68271
KIL68272
KIL68273
KIL68274
KIL68275
KIL68276
KIL68277
KIL68278
KIL68279
KIL68280
KIL68281
KIL68282
KIL68283
KIL68284
KIL68285
KIL68286
KIL68287
KIL68288
KIL68289
KIL68290
KIL68291
KIL68292
KIL68293
KIL68294
KIL68295
KIL68296
KIL68297
KIL68298
KIL68299
KIL68300
KIL68301
KIL68302
KIL68303
KIL68304
KIL68305
KIL68306
KIL68307
KIL68308
KIL68309
KIL68310
KIL68311
KIL68312
KIL68313
KIL68314
KIL68315
KIL68316
KIL68317
KIL68318
KIL68319
KIL68320
KIL68321
KIL68322
KIL68323
KIL68324
KIL68325
KIL68326
KIL68328
KIL68327
KIL68329
KIL68330
KIL68331
KIL68332
KIL68333
KIL68334
KIL68335
KIL68336
KIL68337
KIL68338
KIL68339
KIL68340
KIL68341
KIL68342
KIL68343
KIL68344
KIL68345
KIL67715
KIL67716
KIL67717
KIL67718
KIL67719
KIL67720
KIL67721
KIL67722
KIL67723
KIL67724
KIL67725
KIL67726
KIL67727
KIL67728
KIL67729
KIL67730
KIL67731
KIL67732
KIL67733
KIL67734
KIL67735
KIL67736
KIL67737
KIL67738
KIL67739
KIL67740
KIL67741
KIL67742
KIL67743
KIL67744
KIL67745
KIL67746
KIL67747
KIL67748
KIL67749
KIL67750
KIL67751
KIL67752
KIL67753
KIL67754
KIL67755
KIL67756
KIL67757
KIL67758
KIL67759
KIL67760
KIL67761
KIL67762
KIL67763
KIL67764
KIL67765
KIL67766
KIL67767
KIL67768
KIL67769
KIL67770
KIL67771
KIL67772
KIL67773
KIL67774
KIL67775
KIL67776
KIL67777
KIL67778
KIL67779
KIL67780
KIL67781
KIL67782
KIL67783
KIL67784
KIL67785
KIL67786
KIL67787
KIL67788
KIL67789
KIL67790
KIL67791
KIL67792
KIL67793
KIL67794
KIL67795
KIL67796
KIL67797
KIL67798
KIL67799
KIL67800
KIL67801
KIL67802
KIL67803
KIL67804
KIL67805
KIL67806
KIL67807
KIL67808
KIL67809
KIL67810
KIL67811
KIL67812
KIL67813
KIL67814
KIL67815
KIL67816
KIL67817
KIL67818
KIL67819
KIL67820
KIL67821
KIL67822
KIL67823
KIL67824
KIL67825
KIL67826
KIL67827
KIL67828
KIL67829
KIL67830
KIL67831
KIL67832
KIL67833
KIL67834
KIL67835
KIL67836
KIL67837
KIL67838
KIL67839
KIL67840
KIL67841
KIL67842
KIL67843
KIL67844
KIL67845
KIL67846
KIL67847
KIL67848
KIL67849
KIL67850
KIL67851
KIL67852
KIL67853
KIL67854
KIL67855
KIL67856
KIL67857
KIL67858
KIL67859
KIL67860
KIL67861
KIL67862
KIL67863
KIL67864
KIL67865
KIL67866
KIL67867
KIL67868
KIL67869
KIL67870
KIL67871
KIL67872
KIL67873
KIL67874
KIL67875
KIL67876
KIL67877
KIL67878
KIL67879
KIL67880
KIL67881
KIL67882
KIL67883
KIL67884
KIL67885
KIL67886
KIL67887
KIL67888
KIL67889
KIL67890
KIL67891
KIL67892
KIL67893
KIL67894
KIL67895
KIL67896
KIL67897
KIL67898
KIL67899
KIL67900
KIL67901
KIL67902
KIL67903
KIL67904
KIL67905
KIL67906
KIL67907
KIL67908
KIL67909
KIL67910
KIL67911
KIL67912
KIL67913
KIL67914
KIL67915
KIL67916
KIL67917
KIL67918
KIL67919
KIL67920
KIL67921
KIL67922
KIL67923
KIL67924
KIL67925
KIL67926
KIL67927
KIL67928
KIL67929
KIL67930
KIL67931
KIL67932
KIL67933
KIL67934
KIL67935
KIL67936
KIL67937
KIL67938
KIL67939
KIL67940
KIL67941
KIL67942
KIL67943
KIL67944
KIL67945
KIL67946
KIL67947
KIL67948
KIL67949
KIL67950
KIL67951
KIL67952
KIL67953
KIL67954
KIL67955
KIL67956
KIL67957
KIL67958
KIL67959
KIL67960
KIL67961
KIL67962
KIL67963
KIL67964
KIL67965
KIL67966
KIL67967
KIL67968
KIL67969
KIL67970
KIL67971
KIL67972
KIL67973
KIL67974
KIL67975
KIL67976
KIL67977
KIL67978
KIL67979
KIL67980
KIL67981
KIL67982
KIL67983
KIL67984
KIL67985
KIL67986
KIL67987
KIL67988
KIL67989
KIL67990
KIL67991
KIL67992
KIL67993
KIL67994
KIL67995
KIL67996
KIL67997
KIL67998
KIL67999
KIL68000
KIL68001
KIL68002
KIL68003
KIL68004
KIL68005
KIL68006
KIL68007
KIL68008
KIL68009
KIL68010
KIL68011
KIL68012
KIL67441
KIL67442
KIL67443
KIL67444
KIL67445
KIL67446
KIL67447
KIL67448
KIL67449
KIL67450
KIL67451
KIL67452
KIL67453
KIL67454
KIL67455
KIL67456
KIL67457
KIL67458
KIL67459
KIL67460
KIL67461
KIL67462
KIL67463
KIL67464
KIL67465
KIL67466
KIL67467
KIL67468
KIL67469
KIL67470
KIL67471
KIL67472
KIL67473
KIL67474
KIL67475
KIL67476
KIL67477
KIL67478
KIL67479
KIL67480
KIL67481
KIL67482
KIL67483
KIL67484
KIL67485
KIL67486
KIL67487
KIL67488
KIL67489
KIL67490
KIL67491
KIL67492
KIL67493
KIL67494
KIL67495
KIL67496
KIL67497
KIL67498
KIL67499
KIL67500
KIL67501
KIL67502
KIL67503
KIL67504
KIL67505
KIL67506
KIL67507
KIL67508
KIL67509
KIL67510
KIL67511
KIL67512
KIL67513
KIL67514
KIL67515
KIL67516
KIL67517
KIL67518
KIL67519
KIL67520
KIL67521
KIL67522
KIL67523
KIL67524
KIL67525
KIL67526
KIL67527
KIL67528
KIL67529
KIL67530
KIL67531
KIL67532
KIL67533
KIL67534
KIL67535
KIL67536
KIL67537
KIL67538
KIL67539
KIL67540
KIL67541
KIL67542
KIL67543
KIL67544
KIL67545
KIL67546
KIL67547
KIL67548
KIL67549
KIL67550
KIL67551
KIL67552
KIL67553
KIL67554
KIL67555
KIL67556
KIL67557
KIL67558
KIL67559
KIL67560
KIL67561
KIL67562
KIL67563
KIL67564
KIL67565
KIL67566
KIL67567
KIL67568
KIL67569
KIL67570
KIL67571
KIL67572
KIL67573
KIL67574
KIL67575
KIL67576
KIL67577
KIL67578
KIL67579
KIL67580
KIL67581
KIL67582
KIL67583
KIL67584
KIL67585
KIL67586
KIL67587
KIL67588
KIL67589
KIL67590
KIL67591
KIL67592
KIL67593
KIL67594
KIL67595
KIL67596
KIL67597
KIL67598
KIL67599
KIL67600
KIL67601
KIL67602
KIL67603
KIL67604
KIL67605
KIL67606
KIL67607
KIL67608
KIL67609
KIL67610
KIL67611
KIL67612
KIL67613
KIL67614
KIL67615
KIL67616
KIL67617
KIL67618
KIL67619
KIL67620
KIL67621
KIL67622
KIL67623
KIL67624
KIL67625
KIL67626
KIL67627
KIL67628
KIL67629
KIL67630
KIL67631
KIL67632
KIL67633
KIL67634
KIL67635
KIL67636
KIL67637
KIL67638
KIL67639
KIL67640
KIL67641
KIL67642
KIL67643
KIL67644
KIL67645
KIL67646
KIL67647
KIL67648
KIL67649
KIL67650
KIL67651
KIL67652
KIL67653
KIL67654
KIL67655
KIL67656
KIL67657
KIL67658
KIL67659
KIL67660
KIL67661
KIL67662
KIL67663
KIL67664
KIL67665
KIL67666
KIL67667
KIL67668
KIL67669
KIL67670
KIL67671
KIL67672
KIL67673
KIL67674
KIL67675
KIL67676
KIL67677
KIL67678
KIL67679
KIL67680
KIL67681
KIL67682
KIL67683
KIL67684
KIL67685
KIL67686
KIL67687
KIL67688
KIL67689
KIL67690
KIL67691
KIL67692
KIL67693
KIL67694
KIL67695
KIL67696
KIL67697
KIL67698
KIL67699
KIL67700
KIL67701
KIL67702
KIL67703
KIL67704
KIL67705
KIL67706
KIL67707
KIL67708
KIL67709
KIL67710
KIL67711
KIL67712
KIL67713
KIL67714
KIL67184
KIL67185
KIL67186
KIL67187
KIL67188
KIL67189
KIL67190
KIL67191
KIL67192
KIL67193
KIL67194
KIL67195
KIL67196
KIL67197
KIL67198
KIL67199
KIL67200
KIL67201
KIL67202
KIL67203
KIL67204
KIL67205
KIL67206
KIL67207
KIL67208
KIL67209
KIL67210
KIL67211
KIL67212
KIL67213
KIL67214
KIL67215
KIL67216
KIL67217
KIL67218
KIL67219
KIL67220
KIL67221
KIL67222
KIL67223
KIL67224
KIL67225
KIL67226
KIL67227
KIL67228
KIL67229
KIL67230
KIL67231
KIL67232
KIL67233
KIL67234
KIL67235
KIL67236
KIL67237
KIL67238
KIL67239
KIL67240
KIL67241
KIL67242
KIL67243
KIL67244
KIL67245
KIL67246
KIL67247
KIL67248
KIL67249
KIL67250
KIL67251
KIL67252
KIL67253
KIL67254
KIL67255
KIL67256
KIL67257
KIL67258
KIL67259
KIL67260
KIL67261
KIL67262
KIL67263
KIL67264
KIL67265
KIL67266
KIL67267
KIL67268
KIL67269
KIL67270
KIL67271
KIL67272
KIL67273
KIL67274
KIL67275
KIL67276
KIL67277
KIL67278
KIL67279
KIL67280
KIL67281
KIL67282
KIL67283
KIL67284
KIL67285
KIL67286
KIL67287
KIL67288
KIL67289
KIL67290
KIL67291
KIL67292
KIL67293
KIL67294
KIL67295
KIL67296
KIL67297
KIL67298
KIL67299
KIL67300
KIL67301
KIL67302
KIL67303
KIL67304
KIL67305
KIL67306
KIL67307
KIL67308
KIL67309
KIL67310
KIL67311
KIL67312
KIL67313
KIL67314
KIL67315
KIL67316
KIL67317
KIL67318
KIL67319
KIL67320
KIL67321
KIL67322
KIL67323
KIL67324
KIL67325
KIL67326
KIL67327
KIL67328
KIL67329
KIL67330
KIL67331
KIL67332
KIL67333
KIL67334
KIL67335
KIL67336
KIL67337
KIL67338
KIL67339
KIL67340
KIL67341
KIL67342
KIL67343
KIL67344
KIL67345
KIL67346
KIL67347
KIL67348
KIL67349
KIL67350
KIL67351
KIL67352
KIL67353
KIL67354
KIL67355
KIL67356
KIL67357
KIL67358
KIL67359
KIL67360
KIL67361
KIL67362
KIL67363
KIL67364
KIL67365
KIL67366
KIL67367
KIL67368
KIL67369
KIL67370
KIL67371
KIL67372
KIL67373
KIL67374
KIL67375
KIL67376
KIL67377
KIL67378
KIL67379
KIL67380
KIL67381
KIL67382
KIL67383
KIL67384
KIL67385
KIL67386
KIL67387
KIL67388
KIL67389
KIL67390
KIL67391
KIL67392
KIL67393
KIL67394
KIL67395
KIL67396
KIL67397
KIL67398
KIL67399
KIL67400
KIL67401
KIL67402
KIL67403
KIL67404
KIL67405
KIL67406
KIL67407
KIL67408
KIL67409
KIL67410
KIL67411
KIL67412
KIL67413
KIL67414
KIL67415
KIL67416
KIL67417
KIL67418
KIL67419
KIL67420
KIL67421
KIL67422
KIL67423
KIL67424
KIL67425
KIL67426
KIL67427
KIL67428
KIL67429
KIL67430
KIL67431
KIL67432
KIL67433
KIL67434
KIL67435
KIL67436
KIL67437
KIL67438
KIL67439
KIL67440
KIL66938
KIL66939
KIL66940
KIL66941
KIL66942
KIL66943
KIL66944
KIL66945
KIL66946
KIL66947
KIL66948
KIL66949
KIL66950
KIL66951
KIL66952
KIL66953
KIL66954
KIL66955
KIL66956
KIL66957
KIL66958
KIL66959
KIL66960
KIL66961
KIL66962
KIL66963
KIL66964
KIL66965
KIL66966
KIL66967
KIL66968
KIL66969
KIL66970
KIL66971
KIL66972
KIL66973
KIL66974
KIL66975
KIL66976
KIL66977
KIL66978
KIL66979
KIL66980
KIL66981
KIL66982
KIL66983
KIL66984
KIL66985
KIL66986
KIL66987
KIL66988
KIL66989
KIL66990
KIL66991
KIL66992
KIL66993
KIL66994
KIL66995
KIL66996
KIL66997
KIL66998
KIL66999
KIL67000
KIL67001
KIL67002
KIL67003
KIL67004
KIL67005
KIL67006
KIL67007
KIL67008
KIL67009
KIL67010
KIL67011
KIL67012
KIL67013
KIL67014
KIL67015
KIL67016
KIL67017
KIL67018
KIL67019
KIL67020
KIL67021
KIL67022
KIL67023
KIL67024
KIL67025
KIL67026
KIL67027
KIL67028
KIL67029
KIL67030
KIL67031
KIL67032
KIL67033
KIL67034
KIL67035
KIL67036
KIL67037
KIL67038
KIL67039
KIL67040
KIL67041
KIL67042
KIL67043
KIL67044
KIL67045
KIL67046
KIL67047
KIL67048
KIL67049
KIL67050
KIL67051
KIL67052
KIL67053
KIL67054
KIL67055
KIL67056
KIL67057
KIL67058
KIL67059
KIL67060
KIL67061
KIL67062
KIL67063
KIL67064
KIL67065
KIL67066
KIL67067
KIL67068
KIL67070
KIL67069
KIL67071
KIL67072
KIL67073
KIL67074
KIL67075
KIL67076
KIL67077
KIL67078
KIL67079
KIL67080
KIL67081
KIL67082
KIL67083
KIL67084
KIL67085
KIL67086
KIL67087
KIL67088
KIL67089
KIL67090
KIL67091
KIL67092
KIL67093
KIL67094
KIL67095
KIL67096
KIL67097
KIL67098
KIL67099
KIL67100
KIL67101
KIL67102
KIL67103
KIL67104
KIL67105
KIL67106
KIL67107
KIL67108
KIL67109
KIL67110
KIL67111
KIL67112
KIL67113
KIL67114
KIL67115
KIL67116
KIL67117
KIL67118
KIL67119
KIL67120
KIL67121
KIL67122
KIL67123
KIL67124
KIL67125
KIL67126
KIL67127
KIL67128
KIL67129
KIL67130
KIL67131
KIL67132
KIL67133
KIL67134
KIL67135
KIL67136
KIL67137
KIL67138
KIL67139
KIL67140
KIL67141
KIL67142
KIL67143
KIL67144
KIL67145
KIL67146
KIL67147
KIL67148
KIL67149
KIL67150
KIL67151
KIL67152
KIL67153
KIL67154
KIL67155
KIL67156
KIL67157
KIL67158
KIL67159
KIL67160
KIL67161
KIL67162
KIL67163
KIL67164
KIL67165
KIL67166
KIL67167
KIL67168
KIL67169
KIL67170
KIL67171
KIL67172
KIL67173
KIL67174
KIL67175
KIL67176
KIL67177
KIL67178
KIL67179
KIL67180
KIL67181
KIL67182
KIL67183
KIL66714
KIL66715
KIL66716
KIL66717
KIL66718
KIL66719
KIL66720
KIL66721
KIL66722
KIL66723
KIL66724
KIL66725
KIL66726
KIL66727
KIL66728
KIL66729
KIL66730
KIL66731
KIL66732
KIL66733
KIL66734
KIL66735
KIL66736
KIL66737
KIL66738
KIL66739
KIL66740
KIL66741
KIL66742
KIL66743
KIL66744
KIL66745
KIL66746
KIL66747
KIL66748
KIL66749
KIL66750
KIL66751
KIL66752
KIL66753
KIL66754
KIL66755
KIL66756
KIL66757
KIL66758
KIL66759
KIL66760
KIL66761
KIL66762
KIL66763
KIL66764
KIL66765
KIL66766
KIL66767
KIL66768
KIL66769
KIL66770
KIL66771
KIL66772
KIL66773
KIL66774
KIL66775
KIL66776
KIL66937
KIL66777
KIL66778
KIL66779
KIL66780
KIL66781
KIL66782
KIL66783
KIL66784
KIL66785
KIL66786
KIL66787
KIL66788
KIL66789
KIL66790
KIL66791
KIL66792
KIL66793
KIL66794
KIL66795
KIL66796
KIL66797
KIL66798
KIL66799
KIL66800
KIL66801
KIL66802
KIL66803
KIL66804
KIL66805
KIL66806
KIL66807
KIL66808
KIL66809
KIL66810
KIL66811
KIL66812
KIL66813
KIL66814
KIL66815
KIL66816
KIL66817
KIL66818
KIL66819
KIL66820
KIL66821
KIL66822
KIL66823
KIL66824
KIL66825
KIL66826
KIL66827
KIL66828
KIL66829
KIL66830
KIL66831
KIL66832
KIL66833
KIL66834
KIL66835
KIL66836
KIL66837
KIL66838
KIL66839
KIL66840
KIL66841
KIL66842
KIL66843
KIL66844
KIL66845
KIL66846
KIL66847
KIL66848
KIL66849
KIL66850
KIL66851
KIL66852
KIL66853
KIL66854
KIL66855
KIL66856
KIL66857
KIL66858
KIL66859
KIL66860
KIL66861
KIL66862
KIL66863
KIL66864
KIL66865
KIL66866
KIL66867
KIL66868
KIL66869
KIL66870
KIL66871
KIL66872
KIL66873
KIL66874
KIL66875
KIL66876
KIL66877
KIL66878
KIL66879
KIL66880
KIL66881
KIL66882
KIL66883
KIL66884
KIL66885
KIL66886
KIL66887
KIL66888
KIL66889
KIL66890
KIL66891
KIL66892
KIL66893
KIL66894
KIL66895
KIL66896
KIL66897
KIL66898
KIL66899
KIL66900
KIL66901
KIL66902
KIL66903
KIL66904
KIL66905
KIL66906
KIL66907
KIL66908
KIL66909
KIL66910
KIL66911
KIL66912
KIL66913
KIL66914
KIL66915
KIL66916
KIL66917
KIL66918
KIL66919
KIL66920
KIL66921
KIL66922
KIL66923
KIL66924
KIL66925
KIL66926
KIL66927
KIL66928
KIL66929
KIL66930
KIL66931
KIL66932
KIL66933
KIL66934
KIL66935
KIL66936
KIL66525
KIL66526
KIL66527
KIL66528
KIL66529
KIL66530
KIL66531
KIL66532
KIL66533
KIL66534
KIL66535
KIL66536
KIL66537
KIL66538
KIL66539
KIL66540
KIL66541
KIL66542
KIL66543
KIL66544
KIL66545
KIL66546
KIL66547
KIL66548
KIL66549
KIL66550
KIL66551
KIL66552
KIL66553
KIL66554
KIL66555
KIL66556
KIL66557
KIL66558
KIL66559
KIL66560
KIL66561
KIL66562
KIL66563
KIL66564
KIL66565
KIL66566
KIL66567
KIL66568
KIL66569
KIL66570
KIL66571
KIL66572
KIL66573
KIL66574
KIL66575
KIL66576
KIL66577
KIL66578
KIL66579
KIL66580
KIL66581
KIL66582
KIL66583
KIL66584
KIL66585
KIL66586
KIL66587
KIL66588
KIL66589
KIL66590
KIL66591
KIL66592
KIL66593
KIL66594
KIL66595
KIL66596
KIL66597
KIL66598
KIL66599
KIL66600
KIL66601
KIL66602
KIL66603
KIL66604
KIL66605
KIL66606
KIL66607
KIL66608
KIL66609
KIL66610
KIL66611
KIL66612
KIL66613
KIL66614
KIL66615
KIL66616
KIL66617
KIL66618
KIL66619
KIL66620
KIL66621
KIL66622
KIL66623
KIL66624
KIL66625
KIL66626
KIL66627
KIL66628
KIL66629
KIL66630
KIL66631
KIL66632
KIL66633
KIL66634
KIL66635
KIL66636
KIL66637
KIL66638
KIL66639
KIL66640
KIL66641
KIL66642
KIL66643
KIL66644
KIL66645
KIL66646
KIL66647
KIL66648
KIL66649
KIL66650
KIL66651
KIL66652
KIL66653
KIL66654
KIL66655
KIL66656
KIL66657
KIL66658
KIL66659
KIL66660
KIL66661
KIL66662
KIL66663
KIL66664
KIL66665
KIL66666
KIL66667
KIL66668
KIL66669
KIL66670
KIL66671
KIL66672
KIL66673
KIL66674
KIL66675
KIL66676
KIL66677
KIL66678
KIL66679
KIL66680
KIL66681
KIL66682
KIL66683
KIL66684
KIL66685
KIL66686
KIL66687
KIL66688
KIL66689
KIL66690
KIL66691
KIL66692
KIL66693
KIL66694
KIL66695
KIL66696
KIL66697
KIL66698
KIL66699
KIL66700
KIL66701
KIL66702
KIL66703
KIL66704
KIL66705
KIL66706
KIL66707
KIL66708
KIL66709
KIL66710
KIL66711
KIL66712
KIL66713
KIL66328
KIL66329
KIL66330
KIL66331
KIL66332
KIL66333
KIL66334
KIL66335
KIL66336
KIL66337
KIL66338
KIL66339
KIL66340
KIL66341
KIL66342
KIL66343
KIL66344
KIL66345
KIL66346
KIL66347
KIL66348
KIL66349
KIL66350
KIL66351
KIL66352
KIL66353
KIL66354
KIL66355
KIL66356
KIL66357
KIL66358
KIL66359
KIL66360
KIL66361
KIL66362
KIL66363
KIL66364
KIL66365
KIL66366
KIL66367
KIL66368
KIL66369
KIL66370
KIL66371
KIL66372
KIL66373
KIL66374
KIL66375
KIL66376
KIL66377
KIL66378
KIL66379
KIL66380
KIL66381
KIL66382
KIL66383
KIL66384
KIL66385
KIL66386
KIL66387
KIL66388
KIL66389
KIL66390
KIL66391
KIL66392
KIL66393
KIL66394
KIL66395
KIL66396
KIL66397
KIL66398
KIL66399
KIL66400
KIL66401
KIL66402
KIL66403
KIL66404
KIL66405
KIL66406
KIL66407
KIL66408
KIL66409
KIL66410
KIL66411
KIL66412
KIL66413
KIL66414
KIL66415
KIL66416
KIL66417
KIL66418
KIL66419
KIL66420
KIL66421
KIL66422
KIL66423
KIL66424
KIL66425
KIL66426
KIL66427
KIL66428
KIL66429
KIL66430
KIL66431
KIL66432
KIL66433
KIL66434
KIL66435
KIL66436
KIL66437
KIL66438
KIL66439
KIL66440
KIL66441
KIL66442
KIL66443
KIL66444
KIL66445
KIL66446
KIL66447
KIL66448
KIL66449
KIL66450
KIL66451
KIL66452
KIL66453
KIL66454
KIL66455
KIL66456
KIL66457
KIL66458
KIL66459
KIL66460
KIL66461
KIL66462
KIL66463
KIL66464
KIL66465
KIL66466
KIL66467
KIL66468
KIL66469
KIL66470
KIL66471
KIL66472
KIL66473
KIL66474
KIL66475
KIL66476
KIL66477
KIL66478
KIL66479
KIL66480
KIL66481
KIL66482
KIL66483
KIL66484
KIL66485
KIL66486
KIL66487
KIL66488
KIL66489
KIL66490
KIL66491
KIL66492
KIL66493
KIL66494
KIL66495
KIL66496
KIL66497
KIL66498
KIL66499
KIL66500
KIL66501
KIL66502
KIL66503
KIL66504
KIL66505
KIL66506
KIL66507
KIL66508
KIL66509
KIL66510
KIL66511
KIL66512
KIL66513
KIL66514
KIL66515
KIL66516
KIL66517
KIL66518
KIL66519
KIL66520
KIL66521
KIL66522
KIL66523
KIL66524
KIL66161
KIL66162
KIL66163
KIL66164
KIL66165
KIL66166
KIL66167
KIL66168
KIL66169
KIL66170
KIL66171
KIL66172
KIL66173
KIL66174
KIL66175
KIL66176
KIL66177
KIL66178
KIL66179
KIL66180
KIL66181
KIL66182
KIL66183
KIL66184
KIL66185
KIL66186
KIL66187
KIL66188
KIL66189
KIL66190
KIL66191
KIL66192
KIL66193
KIL66194
KIL66195
KIL66196
KIL66197
KIL66198
KIL66199
KIL66200
KIL66201
KIL66202
KIL66203
KIL66204
KIL66205
KIL66206
KIL66207
KIL66208
KIL66209
KIL66210
KIL66211
KIL66212
KIL66213
KIL66214
KIL66215
KIL66216
KIL66217
KIL66218
KIL66219
KIL66220
KIL66221
KIL66222
KIL66223
KIL66224
KIL66225
KIL66226
KIL66227
KIL66228
KIL66229
KIL66230
KIL66231
KIL66232
KIL66233
KIL66234
KIL66235
KIL66236
KIL66237
KIL66238
KIL66239
KIL66240
KIL66241
KIL66242
KIL66243
KIL66244
KIL66245
KIL66246
KIL66247
KIL66248
KIL66249
KIL66250
KIL66251
KIL66252
KIL66253
KIL66254
KIL66255
KIL66256
KIL66257
KIL66258
KIL66259
KIL66260
KIL66261
KIL66262
KIL66263
KIL66264
KIL66265
KIL66266
KIL66267
KIL66268
KIL66269
KIL66270
KIL66271
KIL66272
KIL66273
KIL66274
KIL66275
KIL66276
KIL66277
KIL66278
KIL66279
KIL66280
KIL66281
KIL66282
KIL66283
KIL66284
KIL66285
KIL66286
KIL66287
KIL66288
KIL66289
KIL66290
KIL66291
KIL66292
KIL66293
KIL66294
KIL66295
KIL66296
KIL66297
KIL66298
KIL66299
KIL66300
KIL66301
KIL66302
KIL66303
KIL66304
KIL66305
KIL66306
KIL66307
KIL66308
KIL66309
KIL66310
KIL66311
KIL66312
KIL66313
KIL66314
KIL66315
KIL66316
KIL66317
KIL66318
KIL66319
KIL66320
KIL66321
KIL66322
KIL66323
KIL66324
KIL66325
KIL66326
KIL66327
KIL65993
KIL65994
KIL65995
KIL65996
KIL65997
KIL65998
KIL65999
KIL66000
KIL66001
KIL66002
KIL66003
KIL66004
KIL66005
KIL66006
KIL66007
KIL66008
KIL66009
KIL66010
KIL66011
KIL66012
KIL66013
KIL66014
KIL66015
KIL66016
KIL66017
KIL66018
KIL66019
KIL66020
KIL66021
KIL66022
KIL66023
KIL66024
KIL66025
KIL66026
KIL66027
KIL66028
KIL66029
KIL66030
KIL66031
KIL66032
KIL66033
KIL66034
KIL66035
KIL66036
KIL66037
KIL66038
KIL66039
KIL66040
KIL66041
KIL66042
KIL66043
KIL66044
KIL66045
KIL66046
KIL66047
KIL66048
KIL66049
KIL66050
KIL66051
KIL66052
KIL66053
KIL66054
KIL66055
KIL66056
KIL66057
KIL66058
KIL66059
KIL66060
KIL66061
KIL66062
KIL66063
KIL66064
KIL66065
KIL66066
KIL66067
KIL66068
KIL66069
KIL66070
KIL66071
KIL66072
KIL66073
KIL66074
KIL66075
KIL66076
KIL66077
KIL66078
KIL66079
KIL66080
KIL66081
KIL66082
KIL66083
KIL66084
KIL66085
KIL66086
KIL66087
KIL66088
KIL66089
KIL66090
KIL66091
KIL66092
KIL66093
KIL66094
KIL66095
KIL66096
KIL66097
KIL66098
KIL66099
KIL66100
KIL66101
KIL66102
KIL66103
KIL66104
KIL66105
KIL66106
KIL66107
KIL66108
KIL66109
KIL66110
KIL66111
KIL66112
KIL66113
KIL66114
KIL66115
KIL66160
KIL66117
KIL66116
KIL66118
KIL66119
KIL66120
KIL66121
KIL66122
KIL66123
KIL66124
KIL66125
KIL66126
KIL66127
KIL66128
KIL66129
KIL66130
KIL66131
KIL66132
KIL66133
KIL66134
KIL66135
KIL66136
KIL66137
KIL66138
KIL66139
KIL66140
KIL66141
KIL66142
KIL66143
KIL66144
KIL66145
KIL66146
KIL66147
KIL66148
KIL66149
KIL66150
KIL66151
KIL66152
KIL66153
KIL66154
KIL66155
KIL66156
KIL66157
KIL66158
KIL66159
KIL65826
KIL65827
KIL65828
KIL65829
KIL65830
KIL65831
KIL65832
KIL65833
KIL65834
KIL65835
KIL65836
KIL65837
KIL65838
KIL65839
KIL65840
KIL65841
KIL65842
KIL65843
KIL65844
KIL65845
KIL65846
KIL65847
KIL65848
KIL65849
KIL65850
KIL65851
KIL65852
KIL65853
KIL65854
KIL65855
KIL65856
KIL65857
KIL65858
KIL65859
KIL65860
KIL65861
KIL65862
KIL65863
KIL65864
KIL65865
KIL65866
KIL65867
KIL65868
KIL65869
KIL65870
KIL65871
KIL65872
KIL65873
KIL65874
KIL65875
KIL65876
KIL65877
KIL65878
KIL65879
KIL65880
KIL65881
KIL65882
KIL65883
KIL65884
KIL65885
KIL65886
KIL65887
KIL65888
KIL65889
KIL65890
KIL65891
KIL65892
KIL65893
KIL65894
KIL65895
KIL65896
KIL65897
KIL65898
KIL65899
KIL65900
KIL65901
KIL65902
KIL65903
KIL65904
KIL65905
KIL65906
KIL65907
KIL65908
KIL65909
KIL65910
KIL65911
KIL65912
KIL65913
KIL65914
KIL65915
KIL65916
KIL65917
KIL65918
KIL65919
KIL65920
KIL65921
KIL65922
KIL65923
KIL65924
KIL65925
KIL65926
KIL65927
KIL65928
KIL65929
KIL65930
KIL65931
KIL65932
KIL65933
KIL65934
KIL65935
KIL65936
KIL65937
KIL65938
KIL65939
KIL65940
KIL65941
KIL65942
KIL65943
KIL65944
KIL65945
KIL65946
KIL65947
KIL65948
KIL65949
KIL65950
KIL65951
KIL65952
KIL65953
KIL65954
KIL65955
KIL65956
KIL65957
KIL65958
KIL65959
KIL65960
KIL65961
KIL65962
KIL65963
KIL65964
KIL65965
KIL65966
KIL65967
KIL65968
KIL65969
KIL65970
KIL65971
KIL65972
KIL65973
KIL65974
KIL65975
KIL65976
KIL65977
KIL65978
KIL65979
KIL65980
KIL65981
KIL65982
KIL65983
KIL65984
KIL65985
KIL65986
KIL65987
KIL65988
KIL65989
KIL65990
KIL65991
KIL65992
KIL65668
KIL65669
KIL65670
KIL65671
KIL65672
KIL65673
KIL65674
KIL65675
KIL65676
KIL65677
KIL65678
KIL65679
KIL65680
KIL65681
KIL65682
KIL65683
KIL65684
KIL65685
KIL65686
KIL65687
KIL65688
KIL65689
KIL65690
KIL65691
KIL65692
KIL65693
KIL65694
KIL65695
KIL65696
KIL65697
KIL65698
KIL65699
KIL65700
KIL65701
KIL65702
KIL65703
KIL65704
KIL65705
KIL65706
KIL65707
KIL65708
KIL65709
KIL65710
KIL65711
KIL65712
KIL65713
KIL65714
KIL65715
KIL65716
KIL65717
KIL65718
KIL65719
KIL65720
KIL65721
KIL65722
KIL65723
KIL65724
KIL65725
KIL65726
KIL65727
KIL65728
KIL65729
KIL65730
KIL65731
KIL65732
KIL65733
KIL65734
KIL65735
KIL65736
KIL65737
KIL65738
KIL65739
KIL65740
KIL65741
KIL65742
KIL65825
KIL65743
KIL65744
KIL65745
KIL65746
KIL65747
KIL65748
KIL65749
KIL65750
KIL65751
KIL65752
KIL65753
KIL65754
KIL65755
KIL65756
KIL65757
KIL65758
KIL65759
KIL65760
KIL65761
KIL65762
KIL65763
KIL65764
KIL65765
KIL65766
KIL65767
KIL65768
KIL65769
KIL65770
KIL65771
KIL65772
KIL65773
KIL65774
KIL65775
KIL65776
KIL65777
KIL65778
KIL65779
KIL65780
KIL65781
KIL65782
KIL65783
KIL65784
KIL65785
KIL65786
KIL65787
KIL65788
KIL65789
KIL65790
KIL65791
KIL65792
KIL65793
KIL65794
KIL65795
KIL65796
KIL65797
KIL65798
KIL65799
KIL65800
KIL65801
KIL65802
KIL65803
KIL65804
KIL65805
KIL65806
KIL65807
KIL65808
KIL65809
KIL65810
KIL65811
KIL65812
KIL65813
KIL65814
KIL65815
KIL65816
KIL65817
KIL65818
KIL65819
KIL65820
KIL65821
KIL65822
KIL65823
KIL65824
KIL65517
KIL65518
KIL65519
KIL65520
KIL65521
KIL65522
KIL65523
KIL65524
KIL65525
KIL65526
KIL65527
KIL65528
KIL65529
KIL65530
KIL65531
KIL65532
KIL65533
KIL65534
KIL65535
KIL65536
KIL65537
KIL65538
KIL65539
KIL65540
KIL65541
KIL65542
KIL65543
KIL65544
KIL65545
KIL65546
KIL65547
KIL65548
KIL65549
KIL65550
KIL65551
KIL65552
KIL65553
KIL65554
KIL65555
KIL65556
KIL65557
KIL65558
KIL65559
KIL65560
KIL65561
KIL65562
KIL65563
KIL65564
KIL65565
KIL65566
KIL65567
KIL65568
KIL65569
KIL65570
KIL65571
KIL65572
KIL65573
KIL65574
KIL65575
KIL65576
KIL65577
KIL65578
KIL65579
KIL65580
KIL65581
KIL65582
KIL65583
KIL65584
KIL65585
KIL65586
KIL65587
KIL65588
KIL65589
KIL65590
KIL65591
KIL65592
KIL65593
KIL65594
KIL65595
KIL65596
KIL65597
KIL65598
KIL65599
KIL65600
KIL65601
KIL65602
KIL65603
KIL65604
KIL65605
KIL65606
KIL65607
KIL65608
KIL65609
KIL65610
KIL65611
KIL65612
KIL65613
KIL65614
KIL65615
KIL65616
KIL65617
KIL65618
KIL65619
KIL65620
KIL65621
KIL65622
KIL65623
KIL65624
KIL65625
KIL65626
KIL65627
KIL65628
KIL65629
KIL65630
KIL65631
KIL65632
KIL65633
KIL65634
KIL65635
KIL65636
KIL65637
KIL65638
KIL65639
KIL65640
KIL65641
KIL65642
KIL65643
KIL65644
KIL65645
KIL65646
KIL65647
KIL65648
KIL65649
KIL65650
KIL65651
KIL65652
KIL65653
KIL65654
KIL65655
KIL65656
KIL65657
KIL65658
KIL65659
KIL65660
KIL65661
KIL65662
KIL65663
KIL65664
KIL65665
KIL65666
KIL65667
KIL65362
KIL65363
KIL65364
KIL65365
KIL65366
KIL65367
KIL65368
KIL65369
KIL65370
KIL65371
KIL65372
KIL65373
KIL65374
KIL65375
KIL65376
KIL65377
KIL65378
KIL65379
KIL65380
KIL65381
KIL65382
KIL65383
KIL65384
KIL65385
KIL65386
KIL65387
KIL65388
KIL65389
KIL65390
KIL65391
KIL65392
KIL65393
KIL65394
KIL65395
KIL65396
KIL65397
KIL65398
KIL65399
KIL65400
KIL65401
KIL65402
KIL65403
KIL65404
KIL65405
KIL65406
KIL65407
KIL65408
KIL65409
KIL65410
KIL65411
KIL65412
KIL65413
KIL65414
KIL65415
KIL65416
KIL65417
KIL65418
KIL65419
KIL65420
KIL65421
KIL65422
KIL65423
KIL65424
KIL65425
KIL65426
KIL65427
KIL65428
KIL65429
KIL65430
KIL65431
KIL65432
KIL65433
KIL65434
KIL65435
KIL65436
KIL65437
KIL65438
KIL65439
KIL65440
KIL65441
KIL65442
KIL65443
KIL65444
KIL65445
KIL65446
KIL65447
KIL65448
KIL65449
KIL65450
KIL65451
KIL65452
KIL65453
KIL65454
KIL65455
KIL65456
KIL65457
KIL65458
KIL65459
KIL65460
KIL65461
KIL65462
KIL65463
KIL65464
KIL65465
KIL65466
KIL65467
KIL65468
KIL65469
KIL65470
KIL65471
KIL65472
KIL65473
KIL65474
KIL65475
KIL65476
KIL65477
KIL65478
KIL65479
KIL65480
KIL65481
KIL65482
KIL65483
KIL65484
KIL65485
KIL65486
KIL65487
KIL65488
KIL65489
KIL65490
KIL65491
KIL65492
KIL65493
KIL65494
KIL65495
KIL65496
KIL65497
KIL65498
KIL65499
KIL65500
KIL65501
KIL65502
KIL65503
KIL65504
KIL65505
KIL65506
KIL65507
KIL65508
KIL65509
KIL65510
KIL65511
KIL65512
KIL65513
KIL65514
KIL65515
KIL65516
KIL65219
KIL65220
KIL65221
KIL65222
KIL65223
KIL65224
KIL65225
KIL65226
KIL65227
KIL65228
KIL65229
KIL65230
KIL65231
KIL65232
KIL65233
KIL65234
KIL65235
KIL65236
KIL65237
KIL65238
KIL65239
KIL65240
KIL65241
KIL65242
KIL65243
KIL65244
KIL65245
KIL65246
KIL65247
KIL65248
KIL65249
KIL65250
KIL65251
KIL65252
KIL65253
KIL65254
KIL65255
KIL65256
KIL65257
KIL65258
KIL65259
KIL65260
KIL65261
KIL65262
KIL65263
KIL65264
KIL65265
KIL65266
KIL65267
KIL65268
KIL65269
KIL65270
KIL65271
KIL65272
KIL65273
KIL65274
KIL65275
KIL65276
KIL65277
KIL65278
KIL65279
KIL65280
KIL65281
KIL65282
KIL65283
KIL65284
KIL65285
KIL65286
KIL65287
KIL65288
KIL65289
KIL65290
KIL65291
KIL65292
KIL65293
KIL65294
KIL65295
KIL65296
KIL65297
KIL65298
KIL65299
KIL65300
KIL65301
KIL65302
KIL65303
KIL65304
KIL65305
KIL65306
KIL65307
KIL65308
KIL65309
KIL65310
KIL65311
KIL65312
KIL65313
KIL65314
KIL65315
KIL65316
KIL65317
KIL65318
KIL65319
KIL65320
KIL65321
KIL65322
KIL65323
KIL65324
KIL65325
KIL65326
KIL65327
KIL65328
KIL65329
KIL65330
KIL65331
KIL65332
KIL65333
KIL65334
KIL65335
KIL65336
KIL65337
KIL65338
KIL65339
KIL65340
KIL65341
KIL65342
KIL65343
KIL65344
KIL65345
KIL65346
KIL65347
KIL65348
KIL65349
KIL65350
KIL65351
KIL65352
KIL65353
KIL65354
KIL65355
KIL65356
KIL65357
KIL65358
KIL65359
KIL65360
KIL65361
KIL65068
KIL65069
KIL65070
KIL65071
KIL65072
KIL65073
KIL65074
KIL65075
KIL65076
KIL65077
KIL65078
KIL65079
KIL65080
KIL65081
KIL65082
KIL65083
KIL65084
KIL65085
KIL65086
KIL65087
KIL65088
KIL65089
KIL65090
KIL65091
KIL65092
KIL65093
KIL65094
KIL65095
KIL65096
KIL65097
KIL65098
KIL65099
KIL65100
KIL65101
KIL65102
KIL65103
KIL65104
KIL65105
KIL65106
KIL65107
KIL65108
KIL65109
KIL65110
KIL65111
KIL65112
KIL65113
KIL65114
KIL65115
KIL65116
KIL65117
KIL65118
KIL65119
KIL65120
KIL65121
KIL65122
KIL65123
KIL65124
KIL65125
KIL65126
KIL65127
KIL65128
KIL65129
KIL65130
KIL65131
KIL65132
KIL65133
KIL65134
KIL65135
KIL65136
KIL65137
KIL65138
KIL65139
KIL65140
KIL65141
KIL65142
KIL65143
KIL65144
KIL65145
KIL65146
KIL65147
KIL65148
KIL65149
KIL65150
KIL65151
KIL65152
KIL65153
KIL65154
KIL65155
KIL65156
KIL65157
KIL65158
KIL65159
KIL65160
KIL65161
KIL65162
KIL65163
KIL65164
KIL65165
KIL65166
KIL65167
KIL65168
KIL65169
KIL65170
KIL65171
KIL65172
KIL65173
KIL65174
KIL65175
KIL65176
KIL65177
KIL65178
KIL65179
KIL65180
KIL65181
KIL65182
KIL65183
KIL65184
KIL65185
KIL65186
KIL65187
KIL65188
KIL65189
KIL65190
KIL65191
KIL65192
KIL65193
KIL65194
KIL65195
KIL65196
KIL65197
KIL65198
KIL65199
KIL65200
KIL65201
KIL65202
KIL65203
KIL65204
KIL65205
KIL65206
KIL65207
KIL65208
KIL65209
KIL65210
KIL65211
KIL65212
KIL65213
KIL65214
KIL65215
KIL65216
KIL65217
KIL65218
KIL64926
KIL64927
KIL64928
KIL64929
KIL64930
KIL64931
KIL64932
KIL64933
KIL64934
KIL64935
KIL64936
KIL64937
KIL64938
KIL64939
KIL64940
KIL64941
KIL64942
KIL64943
KIL64944
KIL64945
KIL64946
KIL64947
KIL64948
KIL64949
KIL64950
KIL64951
KIL64952
KIL64953
KIL64954
KIL64955
KIL64956
KIL64957
KIL64958
KIL64959
KIL64960
KIL64961
KIL64962
KIL64963
KIL64964
KIL64965
KIL64966
KIL64967
KIL64968
KIL64969
KIL64970
KIL64971
KIL64972
KIL64973
KIL64974
KIL64975
KIL64976
KIL64977
KIL64978
KIL64979
KIL64980
KIL64981
KIL64982
KIL64983
KIL64984
KIL64985
KIL64986
KIL64987
KIL64988
KIL64989
KIL64990
KIL64991
KIL64992
KIL64993
KIL64994
KIL64995
KIL64996
KIL64997
KIL64998
KIL64999
KIL65000
KIL65001
KIL65002
KIL65003
KIL65004
KIL65005
KIL65006
KIL65007
KIL65008
KIL65009
KIL65010
KIL65011
KIL65012
KIL65013
KIL65014
KIL65015
KIL65016
KIL65017
KIL65018
KIL65019
KIL65020
KIL65021
KIL65022
KIL65023
KIL65024
KIL65025
KIL65026
KIL65027
KIL65028
KIL65029
KIL65030
KIL65031
KIL65032
KIL65033
KIL65034
KIL65035
KIL65036
KIL65037
KIL65038
KIL65039
KIL65040
KIL65041
KIL65042
KIL65043
KIL65044
KIL65045
KIL65046
KIL65047
KIL65048
KIL65049
KIL65050
KIL65051
KIL65052
KIL65053
KIL65054
KIL65055
KIL65056
KIL65057
KIL65058
KIL65059
KIL65060
KIL65061
KIL65062
KIL65063
KIL65064
KIL65065
KIL65066
KIL65067
KIL64797
KIL64798
KIL64799
KIL64800
KIL64801
KIL64802
KIL64803
KIL64804
KIL64805
KIL64806
KIL64807
KIL64808
KIL64809
KIL64810
KIL64811
KIL64812
KIL64813
KIL64814
KIL64815
KIL64816
KIL64817
KIL64818
KIL64819
KIL64820
KIL64821
KIL64822
KIL64823
KIL64824
KIL64825
KIL64826
KIL64827
KIL64828
KIL64829
KIL64830
KIL64831
KIL64832
KIL64833
KIL64834
KIL64835
KIL64836
KIL64837
KIL64838
KIL64839
KIL64840
KIL64841
KIL64842
KIL64843
KIL64844
KIL64845
KIL64846
KIL64847
KIL64848
KIL64849
KIL64850
KIL64851
KIL64852
KIL64853
KIL64854
KIL64855
KIL64856
KIL64857
KIL64858
KIL64859
KIL64860
KIL64861
KIL64862
KIL64863
KIL64864
KIL64865
KIL64866
KIL64867
KIL64868
KIL64869
KIL64870
KIL64871
KIL64872
KIL64873
KIL64874
KIL64875
KIL64876
KIL64877
KIL64878
KIL64879
KIL64880
KIL64881
KIL64882
KIL64883
KIL64884
KIL64885
KIL64886
KIL64887
KIL64888
KIL64889
KIL64890
KIL64891
KIL64892
KIL64893
KIL64894
KIL64895
KIL64896
KIL64897
KIL64898
KIL64899
KIL64900
KIL64901
KIL64902
KIL64903
KIL64904
KIL64905
KIL64906
KIL64907
KIL64908
KIL64909
KIL64910
KIL64911
KIL64912
KIL64913
KIL64914
KIL64915
KIL64916
KIL64917
KIL64918
KIL64919
KIL64920
KIL64921
KIL64922
KIL64923
KIL64924
KIL64925
KIL64664
KIL64665
KIL64666
KIL64667
KIL64668
KIL64669
KIL64670
KIL64671
KIL64672
KIL64673
KIL64674
KIL64675
KIL64676
KIL64677
KIL64678
KIL64679
KIL64680
KIL64681
KIL64682
KIL64683
KIL64684
KIL64685
KIL64686
KIL64687
KIL64688
KIL64689
KIL64690
KIL64691
KIL64692
KIL64693
KIL64694
KIL64695
KIL64696
KIL64697
KIL64698
KIL64699
KIL64700
KIL64701
KIL64702
KIL64703
KIL64704
KIL64705
KIL64706
KIL64707
KIL64708
KIL64709
KIL64710
KIL64711
KIL64712
KIL64713
KIL64714
KIL64715
KIL64716
KIL64717
KIL64718
KIL64719
KIL64720
KIL64721
KIL64722
KIL64723
KIL64724
KIL64725
KIL64726
KIL64727
KIL64728
KIL64729
KIL64730
KIL64731
KIL64732
KIL64733
KIL64734
KIL64735
KIL64736
KIL64737
KIL64738
KIL64739
KIL64740
KIL64741
KIL64742
KIL64743
KIL64744
KIL64745
KIL64746
KIL64747
KIL64748
KIL64749
KIL64750
KIL64751
KIL64752
KIL64753
KIL64754
KIL64755
KIL64756
KIL64757
KIL64758
KIL64759
KIL64760
KIL64761
KIL64762
KIL64763
KIL64764
KIL64765
KIL64766
KIL64767
KIL64768
KIL64769
KIL64770
KIL64771
KIL64772
KIL64773
KIL64774
KIL64775
KIL64776
KIL64777
KIL64778
KIL64779
KIL64780
KIL64781
KIL64782
KIL64783
KIL64784
KIL64785
KIL64786
KIL64787
KIL64788
KIL64789
KIL64790
KIL64791
KIL64792
KIL64793
KIL64794
KIL64795
KIL64796
KIL64517
KIL64518
KIL64519
KIL64520
KIL64521
KIL64522
KIL64523
KIL64524
KIL64525
KIL64526
KIL64527
KIL64528
KIL64529
KIL64530
KIL64531
KIL64532
KIL64533
KIL64534
KIL64535
KIL64536
KIL64537
KIL64538
KIL64539
KIL64540
KIL64541
KIL64542
KIL64543
KIL64544
KIL64545
KIL64546
KIL64547
KIL64548
KIL64549
KIL64550
KIL64551
KIL64552
KIL64553
KIL64554
KIL64555
KIL64556
KIL64557
KIL64558
KIL64559
KIL64560
KIL64561
KIL64562
KIL64563
KIL64564
KIL64565
KIL64566
KIL64567
KIL64568
KIL64569
KIL64570
KIL64571
KIL64572
KIL64573
KIL64574
KIL64575
KIL64576
KIL64577
KIL64578
KIL64579
KIL64580
KIL64581
KIL64582
KIL64583
KIL64584
KIL64585
KIL64586
KIL64587
KIL64588
KIL64589
KIL64590
KIL64591
KIL64592
KIL64593
KIL64594
KIL64595
KIL64596
KIL64597
KIL64598
KIL64599
KIL64600
KIL64601
KIL64602
KIL64603
KIL64604
KIL64605
KIL64606
KIL64607
KIL64608
KIL64609
KIL64610
KIL64611
KIL64612
KIL64613
KIL64614
KIL64615
KIL64616
KIL64617
KIL64618
KIL64619
KIL64620
KIL64621
KIL64622
KIL64623
KIL64624
KIL64625
KIL64626
KIL64627
KIL64628
KIL64629
KIL64630
KIL64631
KIL64632
KIL64633
KIL64634
KIL64635
KIL64636
KIL64637
KIL64638
KIL64639
KIL64640
KIL64641
KIL64642
KIL64643
KIL64644
KIL64645
KIL64646
KIL64647
KIL64648
KIL64649
KIL64650
KIL64651
KIL64652
KIL64653
KIL64654
KIL64655
KIL64656
KIL64657
KIL64658
KIL64659
KIL64660
KIL64661
KIL64662
KIL64663
KIL64395
KIL64396
KIL64397
KIL64398
KIL64399
KIL64400
KIL64401
KIL64402
KIL64403
KIL64404
KIL64405
KIL64406
KIL64407
KIL64408
KIL64409
KIL64410
KIL64411
KIL64412
KIL64413
KIL64414
KIL64415
KIL64416
KIL64417
KIL64418
KIL64419
KIL64420
KIL64421
KIL64422
KIL64423
KIL64424
KIL64425
KIL64426
KIL64427
KIL64428
KIL64429
KIL64430
KIL64431
KIL64432
KIL64433
KIL64434
KIL64435
KIL64436
KIL64437
KIL64438
KIL64439
KIL64440
KIL64441
KIL64442
KIL64443
KIL64444
KIL64445
KIL64446
KIL64447
KIL64448
KIL64449
KIL64450
KIL64451
KIL64452
KIL64453
KIL64454
KIL64455
KIL64456
KIL64457
KIL64458
KIL64459
KIL64460
KIL64461
KIL64462
KIL64463
KIL64464
KIL64465
KIL64466
KIL64467
KIL64468
KIL64469
KIL64470
KIL64471
KIL64472
KIL64473
KIL64474
KIL64475
KIL64476
KIL64477
KIL64478
KIL64479
KIL64480
KIL64481
KIL64482
KIL64483
KIL64484
KIL64485
KIL64486
KIL64487
KIL64488
KIL64489
KIL64490
KIL64491
KIL64492
KIL64493
KIL64494
KIL64495
KIL64497
KIL64496
KIL64498
KIL64499
KIL64500
KIL64501
KIL64502
KIL64503
KIL64504
KIL64505
KIL64506
KIL64507
KIL64508
KIL64509
KIL64510
KIL64511
KIL64512
KIL64513
KIL64514
KIL64515
KIL64516
KIL64292
KIL64293
KIL64294
KIL64295
KIL64296
KIL64297
KIL64298
KIL64299
KIL64300
KIL64301
KIL64302
KIL64303
KIL64304
KIL64305
KIL64306
KIL64307
KIL64308
KIL64309
KIL64310
KIL64311
KIL64312
KIL64313
KIL64314
KIL64315
KIL64316
KIL64317
KIL64318
KIL64319
KIL64320
KIL64321
KIL64322
KIL64323
KIL64324
KIL64325
KIL64326
KIL64327
KIL64328
KIL64329
KIL64330
KIL64331
KIL64332
KIL64333
KIL64334
KIL64335
KIL64336
KIL64337
KIL64338
KIL64339
KIL64340
KIL64341
KIL64342
KIL64343
KIL64344
KIL64345
KIL64346
KIL64347
KIL64348
KIL64349
KIL64350
KIL64351
KIL64352
KIL64353
KIL64354
KIL64355
KIL64356
KIL64357
KIL64358
KIL64359
KIL64360
KIL64361
KIL64362
KIL64363
KIL64364
KIL64365
KIL64366
KIL64367
KIL64368
KIL64369
KIL64370
KIL64371
KIL64372
KIL64373
KIL64374
KIL64375
KIL64376
KIL64377
KIL64378
KIL64379
KIL64380
KIL64381
KIL64382
KIL64383
KIL64384
KIL64385
KIL64386
KIL64387
KIL64388
KIL64389
KIL64390
KIL64391
KIL64392
KIL64393
KIL64394
KIL64184
KIL64185
KIL64186
KIL64187
KIL64188
KIL64189
KIL64190
KIL64191
KIL64192
KIL64193
KIL64194
KIL64195
KIL64196
KIL64197
KIL64198
KIL64199
KIL64200
KIL64201
KIL64202
KIL64203
KIL64204
KIL64205
KIL64206
KIL64207
KIL64208
KIL64209
KIL64210
KIL64211
KIL64212
KIL64213
KIL64214
KIL64215
KIL64216
KIL64217
KIL64218
KIL64219
KIL64220
KIL64221
KIL64222
KIL64223
KIL64224
KIL64225
KIL64226
KIL64227
KIL64228
KIL64229
KIL64230
KIL64231
KIL64232
KIL64233
KIL64234
KIL64235
KIL64236
KIL64237
KIL64238
KIL64239
KIL64240
KIL64241
KIL64242
KIL64243
KIL64244
KIL64245
KIL64246
KIL64247
KIL64248
KIL64249
KIL64250
KIL64251
KIL64252
KIL64253
KIL64254
KIL64255
KIL64256
KIL64257
KIL64258
KIL64259
KIL64260
KIL64261
KIL64262
KIL64263
KIL64264
KIL64265
KIL64266
KIL64267
KIL64268
KIL64269
KIL64270
KIL64271
KIL64272
KIL64273
KIL64274
KIL64275
KIL64276
KIL64277
KIL64278
KIL64279
KIL64280
KIL64281
KIL64282
KIL64283
KIL64284
KIL64285
KIL64286
KIL64287
KIL64288
KIL64289
KIL64290
KIL64291
KIL64070
KIL64071
KIL64072
KIL64073
KIL64074
KIL64075
KIL64076
KIL64077
KIL64078
KIL64079
KIL64080
KIL64081
KIL64082
KIL64083
KIL64084
KIL64085
KIL64086
KIL64087
KIL64088
KIL64089
KIL64090
KIL64091
KIL64092
KIL64093
KIL64094
KIL64095
KIL64096
KIL64097
KIL64098
KIL64099
KIL64100
KIL64101
KIL64102
KIL64103
KIL64104
KIL64105
KIL64106
KIL64107
KIL64108
KIL64109
KIL64110
KIL64111
KIL64112
KIL64113
KIL64114
KIL64115
KIL64116
KIL64117
KIL64118
KIL64119
KIL64120
KIL64121
KIL64122
KIL64123
KIL64124
KIL64125
KIL64126
KIL64127
KIL64128
KIL64129
KIL64130
KIL64131
KIL64132
KIL64133
KIL64134
KIL64135
KIL64136
KIL64137
KIL64138
KIL64139
KIL64140
KIL64141
KIL64142
KIL64143
KIL64144
KIL64145
KIL64146
KIL64147
KIL64148
KIL64149
KIL64150
KIL64151
KIL64152
KIL64153
KIL64154
KIL64155
KIL64156
KIL64157
KIL64158
KIL64159
KIL64160
KIL64161
KIL64162
KIL64163
KIL64164
KIL64165
KIL64166
KIL64167
KIL64168
KIL64169
KIL64170
KIL64171
KIL64172
KIL64173
KIL64174
KIL64175
KIL64176
KIL64177
KIL64178
KIL64179
KIL64180
KIL64181
KIL64182
KIL64183
KIL63972
KIL63973
KIL63974
KIL63975
KIL63976
KIL63977
KIL63978
KIL63979
KIL63980
KIL63981
KIL63982
KIL63983
KIL63984
KIL63985
KIL63986
KIL63987
KIL63988
KIL63989
KIL63990
KIL63991
KIL63992
KIL63993
KIL63994
KIL63995
KIL63996
KIL63997
KIL63998
KIL63999
KIL64000
KIL64001
KIL64002
KIL64003
KIL64004
KIL64005
KIL64006
KIL64007
KIL64008
KIL64009
KIL64010
KIL64011
KIL64012
KIL64013
KIL64014
KIL64015
KIL64016
KIL64017
KIL64018
KIL64019
KIL64020
KIL64021
KIL64022
KIL64023
KIL64024
KIL64025
KIL64026
KIL64027
KIL64028
KIL64029
KIL64030
KIL64031
KIL64032
KIL64033
KIL64034
KIL64035
KIL64036
KIL64037
KIL64038
KIL64039
KIL64040
KIL64041
KIL64042
KIL64043
KIL64044
KIL64045
KIL64046
KIL64047
KIL64048
KIL64049
KIL64050
KIL64051
KIL64052
KIL64053
KIL64054
KIL64055
KIL64056
KIL64057
KIL64058
KIL64059
KIL64060
KIL64061
KIL64062
KIL64063
KIL64064
KIL64065
KIL64066
KIL64067
KIL64068
KIL64069
KIL63871
KIL63872
KIL63873
KIL63874
KIL63875
KIL63876
KIL63877
KIL63878
KIL63879
KIL63880
KIL63881
KIL63882
KIL63883
KIL63884
KIL63885
KIL63886
KIL63887
KIL63888
KIL63889
KIL63890
KIL63891
KIL63892
KIL63893
KIL63894
KIL63895
KIL63896
KIL63897
KIL63898
KIL63899
KIL63900
KIL63901
KIL63902
KIL63903
KIL63904
KIL63905
KIL63906
KIL63907
KIL63908
KIL63909
KIL63910
KIL63911
KIL63912
KIL63913
KIL63914
KIL63915
KIL63916
KIL63917
KIL63918
KIL63919
KIL63920
KIL63921
KIL63922
KIL63923
KIL63924
KIL63925
KIL63926
KIL63927
KIL63928
KIL63929
KIL63930
KIL63931
KIL63932
KIL63933
KIL63934
KIL63935
KIL63936
KIL63937
KIL63938
KIL63939
KIL63940
KIL63941
KIL63942
KIL63943
KIL63944
KIL63945
KIL63946
KIL63947
KIL63948
KIL63949
KIL63950
KIL63951
KIL63952
KIL63953
KIL63954
KIL63955
KIL63956
KIL63957
KIL63958
KIL63959
KIL63960
KIL63961
KIL63962
KIL63963
KIL63964
KIL63965
KIL63966
KIL63967
KIL63968
KIL63969
KIL63970
KIL63971
KIL63768
KIL63769
KIL63770
KIL63771
KIL63772
KIL63773
KIL63774
KIL63775
KIL63776
KIL63777
KIL63778
KIL63779
KIL63780
KIL63781
KIL63782
KIL63783
KIL63784
KIL63785
KIL63786
KIL63787
KIL63788
KIL63789
KIL63790
KIL63791
KIL63792
KIL63793
KIL63794
KIL63795
KIL63796
KIL63797
KIL63798
KIL63799
KIL63800
KIL63801
KIL63802
KIL63803
KIL63804
KIL63805
KIL63806
KIL63807
KIL63808
KIL63809
KIL63810
KIL63811
KIL63812
KIL63813
KIL63814
KIL63815
KIL63816
KIL63817
KIL63818
KIL63819
KIL63820
KIL63821
KIL63822
KIL63823
KIL63824
KIL63825
KIL63826
KIL63827
KIL63828
KIL63829
KIL63830
KIL63831
KIL63832
KIL63833
KIL63834
KIL63835
KIL63836
KIL63837
KIL63838
KIL63839
KIL63840
KIL63841
KIL63842
KIL63843
KIL63844
KIL63845
KIL63846
KIL63847
KIL63848
KIL63849
KIL63850
KIL63851
KIL63852
KIL63853
KIL63854
KIL63855
KIL63856
KIL63857
KIL63858
KIL63859
KIL63860
KIL63861
KIL63862
KIL63863
KIL63864
KIL63865
KIL63866
KIL63867
KIL63868
KIL63869
KIL63870
KIL63654
KIL63655
KIL63656
KIL63657
KIL63658
KIL63659
KIL63660
KIL63661
KIL63662
KIL63663
KIL63664
KIL63665
KIL63666
KIL63667
KIL63668
KIL63669
KIL63670
KIL63671
KIL63672
KIL63673
KIL63674
KIL63675
KIL63676
KIL63677
KIL63678
KIL63679
KIL63680
KIL63681
KIL63682
KIL63683
KIL63684
KIL63685
KIL63686
KIL63687
KIL63688
KIL63689
KIL63690
KIL63691
KIL63692
KIL63693
KIL63694
KIL63695
KIL63696
KIL63697
KIL63698
KIL63699
KIL63700
KIL63701
KIL63702
KIL63703
KIL63704
KIL63705
KIL63706
KIL63707
KIL63708
KIL63709
KIL63710
KIL63711
KIL63712
KIL63713
KIL63714
KIL63715
KIL63716
KIL63717
KIL63718
KIL63719
KIL63720
KIL63721
KIL63722
KIL63723
KIL63724
KIL63725
KIL63726
KIL63727
KIL63728
KIL63729
KIL63730
KIL63731
KIL63732
KIL63733
KIL63734
KIL63735
KIL63736
KIL63737
KIL63738
KIL63739
KIL63740
KIL63741
KIL63742
KIL63743
KIL63744
KIL63745
KIL63746
KIL63747
KIL63748
KIL63749
KIL63750
KIL63751
KIL63752
KIL63753
KIL63754
KIL63755
KIL63756
KIL63757
KIL63758
KIL63759
KIL63760
KIL63761
KIL63762
KIL63763
KIL63764
KIL63765
KIL63766
KIL63767
KIL63559
KIL63560
KIL63561
KIL63562
KIL63563
KIL63564
KIL63565
KIL63566
KIL63567
KIL63568
KIL63569
KIL63570
KIL63571
KIL63572
KIL63573
KIL63574
KIL63575
KIL63576
KIL63577
KIL63578
KIL63579
KIL63580
KIL63581
KIL63582
KIL63583
KIL63584
KIL63585
KIL63586
KIL63587
KIL63588
KIL63589
KIL63590
KIL63591
KIL63592
KIL63593
KIL63594
KIL63595
KIL63596
KIL63597
KIL63598
KIL63599
KIL63600
KIL63601
KIL63602
KIL63603
KIL63604
KIL63605
KIL63606
KIL63607
KIL63608
KIL63609
KIL63610
KIL63611
KIL63612
KIL63613
KIL63614
KIL63615
KIL63616
KIL63617
KIL63618
KIL63619
KIL63620
KIL63621
KIL63622
KIL63623
KIL63624
KIL63625
KIL63626
KIL63627
KIL63628
KIL63629
KIL63630
KIL63631
KIL63632
KIL63633
KIL63634
KIL63635
KIL63636
KIL63637
KIL63638
KIL63639
KIL63640
KIL63641
KIL63642
KIL63643
KIL63644
KIL63645
KIL63646
KIL63647
KIL63648
KIL63649
KIL63650
KIL63651
KIL63652
KIL63653
KIL63481
KIL63482
KIL63483
KIL63484
KIL63485
KIL63486
KIL63487
KIL63488
KIL63489
KIL63490
KIL63491
KIL63492
KIL63493
KIL63494
KIL63495
KIL63496
KIL63497
KIL63498
KIL63499
KIL63500
KIL63501
KIL63502
KIL63503
KIL63504
KIL63505
KIL63506
KIL63507
KIL63508
KIL63509
KIL63510
KIL63511
KIL63512
KIL63513
KIL63514
KIL63515
KIL63516
KIL63517
KIL63518
KIL63519
KIL63520
KIL63521
KIL63522
KIL63523
KIL63524
KIL63525
KIL63526
KIL63527
KIL63528
KIL63529
KIL63530
KIL63531
KIL63532
KIL63533
KIL63534
KIL63535
KIL63536
KIL63537
KIL63538
KIL63539
KIL63540
KIL63541
KIL63542
KIL63543
KIL63544
KIL63545
KIL63546
KIL63547
KIL63548
KIL63549
KIL63550
KIL63551
KIL63552
KIL63553
KIL63554
KIL63555
KIL63556
KIL63557
KIL63558
KIL63389
KIL63390
KIL63391
KIL63392
KIL63393
KIL63394
KIL63395
KIL63396
KIL63397
KIL63398
KIL63399
KIL63400
KIL63401
KIL63402
KIL63403
KIL63404
KIL63405
KIL63406
KIL63407
KIL63408
KIL63409
KIL63410
KIL63411
KIL63412
KIL63413
KIL63414
KIL63415
KIL63416
KIL63417
KIL63418
KIL63419
KIL63420
KIL63421
KIL63422
KIL63423
KIL63424
KIL63425
KIL63426
KIL63427
KIL63428
KIL63429
KIL63430
KIL63431
KIL63432
KIL63433
KIL63434
KIL63435
KIL63436
KIL63437
KIL63438
KIL63439
KIL63440
KIL63441
KIL63442
KIL63443
KIL63444
KIL63445
KIL63446
KIL63447
KIL63448
KIL63449
KIL63450
KIL63451
KIL63452
KIL63453
KIL63454
KIL63455
KIL63456
KIL63457
KIL63458
KIL63459
KIL63460
KIL63461
KIL63462
KIL63463
KIL63464
KIL63465
KIL63466
KIL63467
KIL63468
KIL63469
KIL63470
KIL63471
KIL63472
KIL63473
KIL63474
KIL63475
KIL63476
KIL63477
KIL63478
KIL63479
KIL63480
KIL63286
KIL63287
KIL63288
KIL63289
KIL63290
KIL63291
KIL63292
KIL63293
KIL63294
KIL63295
KIL63296
KIL63297
KIL63298
KIL63299
KIL63300
KIL63301
KIL63302
KIL63303
KIL63304
KIL63305
KIL63306
KIL63307
KIL63308
KIL63309
KIL63310
KIL63311
KIL63312
KIL63313
KIL63314
KIL63315
KIL63316
KIL63317
KIL63318
KIL63319
KIL63320
KIL63321
KIL63322
KIL63323
KIL63324
KIL63325
KIL63326
KIL63327
KIL63328
KIL63329
KIL63330
KIL63331
KIL63332
KIL63333
KIL63334
KIL63335
KIL63336
KIL63337
KIL63338
KIL63339
KIL63340
KIL63341
KIL63342
KIL63343
KIL63344
KIL63345
KIL63346
KIL63347
KIL63348
KIL63349
KIL63350
KIL63351
KIL63352
KIL63353
KIL63354
KIL63355
KIL63356
KIL63357
KIL63358
KIL63359
KIL63360
KIL63361
KIL63362
KIL63363
KIL63364
KIL63365
KIL63366
KIL63367
KIL63368
KIL63369
KIL63370
KIL63371
KIL63372
KIL63373
KIL63374
KIL63375
KIL63376
KIL63377
KIL63378
KIL63379
KIL63380
KIL63381
KIL63382
KIL63383
KIL63384
KIL63385
KIL63386
KIL63387
KIL63388
KIL63197
KIL63198
KIL63199
KIL63200
KIL63201
KIL63202
KIL63203
KIL63204
KIL63205
KIL63206
KIL63207
KIL63208
KIL63209
KIL63210
KIL63211
KIL63212
KIL63213
KIL63214
KIL63215
KIL63216
KIL63217
KIL63218
KIL63219
KIL63220
KIL63221
KIL63222
KIL63223
KIL63224
KIL63225
KIL63226
KIL63227
KIL63228
KIL63229
KIL63230
KIL63231
KIL63232
KIL63233
KIL63234
KIL63235
KIL63236
KIL63237
KIL63238
KIL63239
KIL63240
KIL63241
KIL63242
KIL63243
KIL63244
KIL63245
KIL63246
KIL63247
KIL63248
KIL63249
KIL63250
KIL63251
KIL63252
KIL63253
KIL63254
KIL63255
KIL63256
KIL63257
KIL63258
KIL63259
KIL63260
KIL63261
KIL63262
KIL63263
KIL63264
KIL63265
KIL63266
KIL63267
KIL63268
KIL63269
KIL63270
KIL63271
KIL63272
KIL63273
KIL63274
KIL63275
KIL63276
KIL63277
KIL63278
KIL63279
KIL63280
KIL63281
KIL63282
KIL63283
KIL63284
KIL63285
KIL63100
KIL63101
KIL63102
KIL63103
KIL63104
KIL63105
KIL63106
KIL63107
KIL63108
KIL63109
KIL63110
KIL63111
KIL63112
KIL63113
KIL63114
KIL63115
KIL63116
KIL63117
KIL63118
KIL63119
KIL63120
KIL63121
KIL63122
KIL63123
KIL63124
KIL63125
KIL63126
KIL63127
KIL63128
KIL63129
KIL63130
KIL63131
KIL63132
KIL63133
KIL63134
KIL63135
KIL63136
KIL63137
KIL63138
KIL63139
KIL63140
KIL63141
KIL63143
KIL63142
KIL63144
KIL63145
KIL63146
KIL63147
KIL63148
KIL63149
KIL63150
KIL63151
KIL63152
KIL63153
KIL63154
KIL63155
KIL63156
KIL63157
KIL63158
KIL63159
KIL63160
KIL63161
KIL63162
KIL63163
KIL63164
KIL63165
KIL63166
KIL63167
KIL63168
KIL63169
KIL63170
KIL63171
KIL63172
KIL63173
KIL63174
KIL63175
KIL63176
KIL63177
KIL63178
KIL63179
KIL63180
KIL63181
KIL63182
KIL63183
KIL63184
KIL63185
KIL63186
KIL63187
KIL63188
KIL63189
KIL63190
KIL63191
KIL63192
KIL63193
KIL63194
KIL63195
KIL63196
KIL63019
KIL63020
KIL63021
KIL63022
KIL63023
KIL63024
KIL63025
KIL63026
KIL63027
KIL63028
KIL63029
KIL63030
KIL63031
KIL63032
KIL63033
KIL63034
KIL63035
KIL63036
KIL63037
KIL63038
KIL63039
KIL63040
KIL63041
KIL63042
KIL63043
KIL63044
KIL63045
KIL63046
KIL63047
KIL63048
KIL63049
KIL63050
KIL63051
KIL63052
KIL63053
KIL63054
KIL63055
KIL63056
KIL63057
KIL63058
KIL63059
KIL63060
KIL63061
KIL63062
KIL63063
KIL63064
KIL63065
KIL63066
KIL63067
KIL63068
KIL63069
KIL63070
KIL63071
KIL63072
KIL63073
KIL63074
KIL63075
KIL63076
KIL63077
KIL63078
KIL63079
KIL63080
KIL63081
KIL63082
KIL63083
KIL63084
KIL63085
KIL63086
KIL63087
KIL63088
KIL63089
KIL63090
KIL63091
KIL63092
KIL63093
KIL63094
KIL63095
KIL63096
KIL63097
KIL63098
KIL63099
KIL62936
KIL62937
KIL62938
KIL62939
KIL62940
KIL62941
KIL62942
KIL62943
KIL62944
KIL62945
KIL62946
KIL62947
KIL62948
KIL62949
KIL62950
KIL62951
KIL62952
KIL62953
KIL62954
KIL62955
KIL62956
KIL62957
KIL62958
KIL62959
KIL62960
KIL62961
KIL62962
KIL62963
KIL62964
KIL62965
KIL62966
KIL62967
KIL62968
KIL62969
KIL62970
KIL62971
KIL62972
KIL62973
KIL62974
KIL62975
KIL62976
KIL62977
KIL62978
KIL62979
KIL62980
KIL62981
KIL62982
KIL62983
KIL62984
KIL62985
KIL62986
KIL62987
KIL62988
KIL62989
KIL62990
KIL62991
KIL62992
KIL62993
KIL62994
KIL62995
KIL62996
KIL62997
KIL62998
KIL62999
KIL63000
KIL63001
KIL63002
KIL63003
KIL63004
KIL63005
KIL63006
KIL63007
KIL63008
KIL63009
KIL63010
KIL63011
KIL63012
KIL63013
KIL63014
KIL63015
KIL63016
KIL63017
KIL63018
KIL62854
KIL62855
KIL62856
KIL62857
KIL62858
KIL62859
KIL62860
KIL62861
KIL62862
KIL62863
KIL62864
KIL62865
KIL62866
KIL62867
KIL62868
KIL62869
KIL62870
KIL62871
KIL62872
KIL62873
KIL62874
KIL62875
KIL62876
KIL62877
KIL62878
KIL62879
KIL62880
KIL62881
KIL62882
KIL62883
KIL62884
KIL62885
KIL62886
KIL62887
KIL62888
KIL62889
KIL62890
KIL62891
KIL62892
KIL62893
KIL62894
KIL62895
KIL62896
KIL62897
KIL62898
KIL62899
KIL62900
KIL62901
KIL62902
KIL62903
KIL62904
KIL62905
KIL62906
KIL62907
KIL62908
KIL62909
KIL62910
KIL62911
KIL62912
KIL62913
KIL62914
KIL62915
KIL62916
KIL62917
KIL62918
KIL62919
KIL62920
KIL62921
KIL62922
KIL62923
KIL62924
KIL62925
KIL62926
KIL62927
KIL62928
KIL62929
KIL62930
KIL62931
KIL62932
KIL62933
KIL62934
KIL62935
KIL62764
KIL62765
KIL62766
KIL62767
KIL62768
KIL62769
KIL62770
KIL62771
KIL62772
KIL62773
KIL62774
KIL62775
KIL62776
KIL62777
KIL62778
KIL62779
KIL62780
KIL62781
KIL62782
KIL62783
KIL62784
KIL62785
KIL62786
KIL62787
KIL62788
KIL62789
KIL62790
KIL62791
KIL62792
KIL62793
KIL62794
KIL62795
KIL62796
KIL62797
KIL62798
KIL62799
KIL62800
KIL62801
KIL62802
KIL62803
KIL62804
KIL62805
KIL62806
KIL62807
KIL62808
KIL62809
KIL62810
KIL62811
KIL62812
KIL62813
KIL62814
KIL62815
KIL62816
KIL62817
KIL62818
KIL62819
KIL62820
KIL62821
KIL62822
KIL62823
KIL62824
KIL62825
KIL62826
KIL62827
KIL62828
KIL62829
KIL62830
KIL62831
KIL62832
KIL62833
KIL62834
KIL62835
KIL62836
KIL62837
KIL62838
KIL62839
KIL62840
KIL62841
KIL62842
KIL62843
KIL62844
KIL62845
KIL62846
KIL62847
KIL62848
KIL62849
KIL62850
KIL62851
KIL62852
KIL62853
KIL62681
KIL62682
KIL62683
KIL62684
KIL62685
KIL62686
KIL62687
KIL62688
KIL62689
KIL62690
KIL62691
KIL62692
KIL62693
KIL62694
KIL62695
KIL62696
KIL62697
KIL62698
KIL62699
KIL62700
KIL62701
KIL62702
KIL62703
KIL62704
KIL62705
KIL62706
KIL62707
KIL62708
KIL62709
KIL62710
KIL62711
KIL62712
KIL62713
KIL62714
KIL62715
KIL62716
KIL62717
KIL62718
KIL62719
KIL62720
KIL62721
KIL62722
KIL62723
KIL62724
KIL62725
KIL62726
KIL62727
KIL62728
KIL62729
KIL62730
KIL62731
KIL62732
KIL62733
KIL62734
KIL62735
KIL62736
KIL62737
KIL62738
KIL62739
KIL62740
KIL62741
KIL62742
KIL62743
KIL62744
KIL62745
KIL62746
KIL62747
KIL62748
KIL62749
KIL62750
KIL62751
KIL62752
KIL62753
KIL62754
KIL62755
KIL62756
KIL62757
KIL62758
KIL62759
KIL62760
KIL62761
KIL62762
KIL62763
KIL62598
KIL62599
KIL62600
KIL62601
KIL62602
KIL62603
KIL62604
KIL62605
KIL62606
KIL62607
KIL62608
KIL62609
KIL62610
KIL62611
KIL62612
KIL62613
KIL62614
KIL62615
KIL62616
KIL62617
KIL62618
KIL62619
KIL62620
KIL62621
KIL62622
KIL62623
KIL62624
KIL62625
KIL62626
KIL62627
KIL62628
KIL62629
KIL62630
KIL62631
KIL62632
KIL62633
KIL62634
KIL62635
KIL62636
KIL62637
KIL62638
KIL62639
KIL62640
KIL62641
KIL62642
KIL62643
KIL62644
KIL62645
KIL62646
KIL62647
KIL62648
KIL62649
KIL62650
KIL62651
KIL62652
KIL62653
KIL62654
KIL62655
KIL62656
KIL62657
KIL62658
KIL62659
KIL62660
KIL62661
KIL62662
KIL62663
KIL62664
KIL62665
KIL62666
KIL62667
KIL62668
KIL62669
KIL62670
KIL62671
KIL62672
KIL62673
KIL62674
KIL62675
KIL62676
KIL62677
KIL62678
KIL62679
KIL62680
KIL62520
KIL62521
KIL62522
KIL62523
KIL62524
KIL62525
KIL62526
KIL62527
KIL62528
KIL62529
KIL62530
KIL62531
KIL62532
KIL62533
KIL62534
KIL62535
KIL62536
KIL62537
KIL62538
KIL62539
KIL62540
KIL62541
KIL62542
KIL62543
KIL62544
KIL62545
KIL62546
KIL62547
KIL62548
KIL62549
KIL62550
KIL62551
KIL62552
KIL62553
KIL62554
KIL62555
KIL62556
KIL62557
KIL62558
KIL62559
KIL62560
KIL62561
KIL62562
KIL62563
KIL62564
KIL62565
KIL62566
KIL62567
KIL62568
KIL62569
KIL62570
KIL62571
KIL62572
KIL62573
KIL62574
KIL62575
KIL62576
KIL62577
KIL62578
KIL62579
KIL62580
KIL62581
KIL62582
KIL62583
KIL62584
KIL62585
KIL62586
KIL62587
KIL62588
KIL62589
KIL62590
KIL62591
KIL62592
KIL62593
KIL62594
KIL62595
KIL62596
KIL62597
KIL62439
KIL62440
KIL62441
KIL62442
KIL62443
KIL62444
KIL62445
KIL62446
KIL62447
KIL62448
KIL62449
KIL62450
KIL62451
KIL62452
KIL62453
KIL62454
KIL62455
KIL62456
KIL62457
KIL62458
KIL62459
KIL62460
KIL62461
KIL62462
KIL62463
KIL62464
KIL62465
KIL62466
KIL62467
KIL62468
KIL62469
KIL62470
KIL62471
KIL62472
KIL62473
KIL62474
KIL62475
KIL62476
KIL62477
KIL62478
KIL62479
KIL62480
KIL62481
KIL62482
KIL62483
KIL62484
KIL62485
KIL62486
KIL62487
KIL62488
KIL62489
KIL62490
KIL62491
KIL62492
KIL62493
KIL62494
KIL62495
KIL62496
KIL62497
KIL62498
KIL62499
KIL62500
KIL62501
KIL62502
KIL62503
KIL62504
KIL62505
KIL62506
KIL62507
KIL62508
KIL62509
KIL62510
KIL62511
KIL62512
KIL62513
KIL62514
KIL62515
KIL62516
KIL62517
KIL62518
KIL62519
KIL62360
KIL62361
KIL62362
KIL62363
KIL62364
KIL62365
KIL62366
KIL62367
KIL62368
KIL62369
KIL62370
KIL62371
KIL62372
KIL62373
KIL62374
KIL62375
KIL62376
KIL62377
KIL62378
KIL62379
KIL62380
KIL62381
KIL62382
KIL62383
KIL62384
KIL62385
KIL62386
KIL62387
KIL62388
KIL62389
KIL62390
KIL62391
KIL62392
KIL62393
KIL62394
KIL62395
KIL62396
KIL62397
KIL62398
KIL62399
KIL62400
KIL62401
KIL62402
KIL62403
KIL62404
KIL62405
KIL62406
KIL62407
KIL62408
KIL62409
KIL62410
KIL62411
KIL62412
KIL62413
KIL62414
KIL62415
KIL62416
KIL62417
KIL62418
KIL62419
KIL62420
KIL62421
KIL62422
KIL62423
KIL62424
KIL62425
KIL62426
KIL62427
KIL62428
KIL62429
KIL62430
KIL62431
KIL62432
KIL62433
KIL62434
KIL62435
KIL62436
KIL62437
KIL62438
KIL62292
KIL62293
KIL62294
KIL62295
KIL62296
KIL62297
KIL62298
KIL62299
KIL62300
KIL62301
KIL62302
KIL62303
KIL62304
KIL62305
KIL62306
KIL62307
KIL62308
KIL62309
KIL62310
KIL62311
KIL62312
KIL62313
KIL62314
KIL62315
KIL62316
KIL62317
KIL62318
KIL62319
KIL62320
KIL62321
KIL62322
KIL62323
KIL62324
KIL62325
KIL62326
KIL62327
KIL62328
KIL62329
KIL62330
KIL62331
KIL62332
KIL62333
KIL62334
KIL62335
KIL62336
KIL62337
KIL62338
KIL62339
KIL62340
KIL62341
KIL62342
KIL62343
KIL62344
KIL62345
KIL62346
KIL62347
KIL62348
KIL62349
KIL62350
KIL62351
KIL62352
KIL62353
KIL62354
KIL62355
KIL62356
KIL62357
KIL62358
KIL62359
KIL62224
KIL62225
KIL62226
KIL62227
KIL62228
KIL62229
KIL62230
KIL62231
KIL62232
KIL62233
KIL62234
KIL62235
KIL62236
KIL62237
KIL62238
KIL62239
KIL62240
KIL62241
KIL62242
KIL62243
KIL62244
KIL62245
KIL62246
KIL62247
KIL62248
KIL62249
KIL62250
KIL62251
KIL62252
KIL62253
KIL62254
KIL62255
KIL62256
KIL62257
KIL62258
KIL62259
KIL62260
KIL62261
KIL62262
KIL62263
KIL62264
KIL62265
KIL62266
KIL62267
KIL62268
KIL62269
KIL62270
KIL62271
KIL62272
KIL62273
KIL62274
KIL62275
KIL62276
KIL62277
KIL62278
KIL62279
KIL62280
KIL62281
KIL62282
KIL62283
KIL62284
KIL62285
KIL62286
KIL62287
KIL62288
KIL62289
KIL62290
KIL62291
KIL62148
KIL62149
KIL62150
KIL62151
KIL62152
KIL62153
KIL62154
KIL62155
KIL62156
KIL62157
KIL62158
KIL62159
KIL62160
KIL62161
KIL62162
KIL62163
KIL62164
KIL62165
KIL62166
KIL62167
KIL62168
KIL62169
KIL62170
KIL62171
KIL62172
KIL62173
KIL62174
KIL62175
KIL62176
KIL62177
KIL62178
KIL62179
KIL62180
KIL62181
KIL62182
KIL62183
KIL62184
KIL62185
KIL62186
KIL62187
KIL62188
KIL62189
KIL62190
KIL62191
KIL62192
KIL62193
KIL62194
KIL62195
KIL62196
KIL62197
KIL62198
KIL62199
KIL62200
KIL62201
KIL62202
KIL62203
KIL62204
KIL62205
KIL62206
KIL62207
KIL62208
KIL62209
KIL62210
KIL62211
KIL62212
KIL62213
KIL62214
KIL62215
KIL62216
KIL62217
KIL62218
KIL62219
KIL62220
KIL62221
KIL62222
KIL62223
KIL62084
KIL62085
KIL62086
KIL62087
KIL62088
KIL62089
KIL62090
KIL62091
KIL62092
KIL62093
KIL62094
KIL62095
KIL62096
KIL62097
KIL62098
KIL62099
KIL62100
KIL62101
KIL62102
KIL62103
KIL62104
KIL62105
KIL62106
KIL62107
KIL62108
KIL62109
KIL62110
KIL62111
KIL62112
KIL62113
KIL62114
KIL62115
KIL62116
KIL62117
KIL62118
KIL62119
KIL62120
KIL62121
KIL62122
KIL62123
KIL62124
KIL62125
KIL62126
KIL62127
KIL62128
KIL62129
KIL62130
KIL62131
KIL62132
KIL62133
KIL62134
KIL62135
KIL62136
KIL62137
KIL62138
KIL62139
KIL62140
KIL62141
KIL62142
KIL62143
KIL62144
KIL62145
KIL62146
KIL62147
KIL61993
KIL61994
KIL61995
KIL61996
KIL61997
KIL61998
KIL61999
KIL62000
KIL62001
KIL62002
KIL62003
KIL62004
KIL62005
KIL62006
KIL62007
KIL62008
KIL62009
KIL62010
KIL62011
KIL62012
KIL62013
KIL62014
KIL62015
KIL62016
KIL62017
KIL62018
KIL62019
KIL62020
KIL62021
KIL62022
KIL62023
KIL62024
KIL62025
KIL62026
KIL62027
KIL62028
KIL62029
KIL62030
KIL62031
KIL62032
KIL62033
KIL62034
KIL62035
KIL62036
KIL62037
KIL62038
KIL62039
KIL62040
KIL62041
KIL62042
KIL62043
KIL62044
KIL62045
KIL62046
KIL62047
KIL62048
KIL62049
KIL62050
KIL62051
KIL62052
KIL62053
KIL62054
KIL62055
KIL62056
KIL62057
KIL62058
KIL62059
KIL62060
KIL62061
KIL62062
KIL62063
KIL62064
KIL62065
KIL62066
KIL62067
KIL62068
KIL62069
KIL62070
KIL62071
KIL62072
KIL62073
KIL62074
KIL62075
KIL62076
KIL62077
KIL62078
KIL62079
KIL62080
KIL62081
KIL62082
KIL62083
KIL61929
KIL61930
KIL61931
KIL61932
KIL61933
KIL61934
KIL61935
KIL61936
KIL61937
KIL61938
KIL61939
KIL61940
KIL61941
KIL61942
KIL61943
KIL61944
KIL61945
KIL61946
KIL61947
KIL61948
KIL61949
KIL61950
KIL61951
KIL61952
KIL61953
KIL61954
KIL61955
KIL61956
KIL61957
KIL61958
KIL61959
KIL61960
KIL61961
KIL61962
KIL61963
KIL61964
KIL61965
KIL61966
KIL61967
KIL61968
KIL61969
KIL61970
KIL61971
KIL61972
KIL61973
KIL61974
KIL61975
KIL61976
KIL61977
KIL61978
KIL61979
KIL61980
KIL61981
KIL61982
KIL61983
KIL61984
KIL61985
KIL61986
KIL61987
KIL61988
KIL61989
KIL61990
KIL61991
KIL61992
KIL61838
KIL61839
KIL61840
KIL61841
KIL61842
KIL61843
KIL61844
KIL61845
KIL61846
KIL61847
KIL61848
KIL61849
KIL61850
KIL61851
KIL61852
KIL61853
KIL61854
KIL61855
KIL61856
KIL61857
KIL61858
KIL61859
KIL61860
KIL61861
KIL61862
KIL61863
KIL61864
KIL61865
KIL61866
KIL61867
KIL61868
KIL61869
KIL61870
KIL61871
KIL61872
KIL61873
KIL61874
KIL61875
KIL61876
KIL61877
KIL61878
KIL61879
KIL61880
KIL61881
KIL61882
KIL61883
KIL61884
KIL61885
KIL61886
KIL61887
KIL61888
KIL61889
KIL61890
KIL61891
KIL61892
KIL61893
KIL61894
KIL61895
KIL61896
KIL61897
KIL61898
KIL61899
KIL61900
KIL61901
KIL61902
KIL61903
KIL61904
KIL61905
KIL61906
KIL61907
KIL61908
KIL61909
KIL61910
KIL61911
KIL61912
KIL61913
KIL61914
KIL61915
KIL61916
KIL61917
KIL61918
KIL61919
KIL61920
KIL61921
KIL61922
KIL61923
KIL61924
KIL61925
KIL61926
KIL61927
KIL61928
KIL61780
KIL61781
KIL61782
KIL61783
KIL61784
KIL61785
KIL61786
KIL61787
KIL61788
KIL61789
KIL61790
KIL61791
KIL61792
KIL61793
KIL61794
KIL61795
KIL61796
KIL61797
KIL61798
KIL61799
KIL61800
KIL61801
KIL61802
KIL61803
KIL61804
KIL61805
KIL61806
KIL61807
KIL61808
KIL61809
KIL61810
KIL61811
KIL61812
KIL61813
KIL61814
KIL61815
KIL61816
KIL61817
KIL61818
KIL61819
KIL61820
KIL61821
KIL61822
KIL61823
KIL61824
KIL61825
KIL61826
KIL61827
KIL61828
KIL61829
KIL61830
KIL61831
KIL61832
KIL61833
KIL61834
KIL61835
KIL61836
KIL61837
KIL61707
KIL61708
KIL61709
KIL61710
KIL61711
KIL61712
KIL61713
KIL61714
KIL61715
KIL61716
KIL61717
KIL61718
KIL61719
KIL61720
KIL61721
KIL61722
KIL61723
KIL61724
KIL61725
KIL61726
KIL61727
KIL61728
KIL61729
KIL61730
KIL61731
KIL61732
KIL61733
KIL61734
KIL61735
KIL61736
KIL61737
KIL61738
KIL61739
KIL61740
KIL61741
KIL61742
KIL61743
KIL61744
KIL61745
KIL61746
KIL61747
KIL61748
KIL61749
KIL61750
KIL61751
KIL61752
KIL61753
KIL61754
KIL61755
KIL61756
KIL61757
KIL61758
KIL61759
KIL61760
KIL61761
KIL61762
KIL61763
KIL61764
KIL61765
KIL61766
KIL61767
KIL61768
KIL61769
KIL61770
KIL61771
KIL61772
KIL61773
KIL61774
KIL61775
KIL61776
KIL61777
KIL61778
KIL61779
KIL61634
KIL61635
KIL61636
KIL61637
KIL61638
KIL61639
KIL61640
KIL61641
KIL61642
KIL61643
KIL61644
KIL61645
KIL61646
KIL61647
KIL61648
KIL61649
KIL61650
KIL61651
KIL61652
KIL61653
KIL61654
KIL61655
KIL61656
KIL61657
KIL61658
KIL61659
KIL61660
KIL61661
KIL61662
KIL61663
KIL61664
KIL61665
KIL61666
KIL61667
KIL61668
KIL61669
KIL61670
KIL61671
KIL61672
KIL61673
KIL61674
KIL61675
KIL61676
KIL61677
KIL61678
KIL61679
KIL61680
KIL61681
KIL61682
KIL61683
KIL61684
KIL61685
KIL61686
KIL61687
KIL61688
KIL61689
KIL61690
KIL61691
KIL61692
KIL61693
KIL61694
KIL61695
KIL61696
KIL61697
KIL61698
KIL61699
KIL61700
KIL61701
KIL61702
KIL61703
KIL61704
KIL61705
KIL61706
KIL61564
KIL61565
KIL61566
KIL61567
KIL61568
KIL61569
KIL61570
KIL61571
KIL61572
KIL61573
KIL61574
KIL61575
KIL61576
KIL61577
KIL61578
KIL61579
KIL61580
KIL61581
KIL61582
KIL61583
KIL61584
KIL61585
KIL61586
KIL61587
KIL61588
KIL61589
KIL61590
KIL61591
KIL61592
KIL61593
KIL61594
KIL61595
KIL61596
KIL61597
KIL61598
KIL61599
KIL61600
KIL61601
KIL61602
KIL61603
KIL61604
KIL61605
KIL61606
KIL61607
KIL61608
KIL61609
KIL61610
KIL61611
KIL61612
KIL61613
KIL61614
KIL61615
KIL61616
KIL61617
KIL61618
KIL61619
KIL61620
KIL61621
KIL61622
KIL61623
KIL61624
KIL61625
KIL61626
KIL61627
KIL61628
KIL61629
KIL61630
KIL61631
KIL61632
KIL61633
KIL61492
KIL61493
KIL61494
KIL61495
KIL61496
KIL61497
KIL61498
KIL61499
KIL61500
KIL61501
KIL61502
KIL61503
KIL61504
KIL61505
KIL61506
KIL61507
KIL61508
KIL61509
KIL61510
KIL61511
KIL61512
KIL61513
KIL61514
KIL61515
KIL61516
KIL61517
KIL61518
KIL61519
KIL61520
KIL61521
KIL61522
KIL61523
KIL61524
KIL61525
KIL61526
KIL61527
KIL61528
KIL61529
KIL61530
KIL61531
KIL61532
KIL61533
KIL61534
KIL61535
KIL61536
KIL61537
KIL61538
KIL61539
KIL61540
KIL61541
KIL61542
KIL61543
KIL61544
KIL61545
KIL61546
KIL61547
KIL61548
KIL61549
KIL61550
KIL61551
KIL61552
KIL61553
KIL61554
KIL61555
KIL61556
KIL61557
KIL61558
KIL61559
KIL61560
KIL61561
KIL61562
KIL61563
KIL61409
KIL61410
KIL61411
KIL61412
KIL61413
KIL61414
KIL61415
KIL61416
KIL61417
KIL61418
KIL61419
KIL61420
KIL61421
KIL61422
KIL61423
KIL61424
KIL61425
KIL61426
KIL61427
KIL61428
KIL61429
KIL61430
KIL61431
KIL61432
KIL61433
KIL61434
KIL61435
KIL61436
KIL61437
KIL61438
KIL61439
KIL61440
KIL61441
KIL61442
KIL61443
KIL61444
KIL61445
KIL61446
KIL61447
KIL61448
KIL61449
KIL61450
KIL61451
KIL61452
KIL61453
KIL61454
KIL61455
KIL61456
KIL61457
KIL61458
KIL61459
KIL61460
KIL61461
KIL61462
KIL61463
KIL61464
KIL61465
KIL61466
KIL61467
KIL61468
KIL61469
KIL61470
KIL61471
KIL61472
KIL61473
KIL61474
KIL61475
KIL61476
KIL61477
KIL61478
KIL61479
KIL61480
KIL61481
KIL61482
KIL61483
KIL61484
KIL61485
KIL61486
KIL61487
KIL61488
KIL61489
KIL61490
KIL61491
KIL61331
KIL61332
KIL61333
KIL61334
KIL61335
KIL61336
KIL61337
KIL61338
KIL61339
KIL61340
KIL61341
KIL61342
KIL61343
KIL61344
KIL61345
KIL61346
KIL61347
KIL61348
KIL61349
KIL61350
KIL61351
KIL61352
KIL61353
KIL61354
KIL61355
KIL61356
KIL61357
KIL61358
KIL61359
KIL61360
KIL61361
KIL61362
KIL61363
KIL61364
KIL61365
KIL61366
KIL61367
KIL61368
KIL61369
KIL61370
KIL61371
KIL61372
KIL61373
KIL61374
KIL61375
KIL61376
KIL61377
KIL61378
KIL61379
KIL61380
KIL61381
KIL61382
KIL61383
KIL61384
KIL61385
KIL61386
KIL61387
KIL61388
KIL61389
KIL61390
KIL61391
KIL61392
KIL61393
KIL61394
KIL61395
KIL61396
KIL61397
KIL61398
KIL61399
KIL61400
KIL61401
KIL61402
KIL61403
KIL61404
KIL61405
KIL61406
KIL61407
KIL61408
KIL61258
KIL61259
KIL61260
KIL61261
KIL61262
KIL61263
KIL61264
KIL61265
KIL61266
KIL61267
KIL61268
KIL61269
KIL61270
KIL61271
KIL61272
KIL61273
KIL61274
KIL61275
KIL61276
KIL61277
KIL61278
KIL61279
KIL61280
KIL61281
KIL61282
KIL61283
KIL61284
KIL61285
KIL61286
KIL61287
KIL61288
KIL61289
KIL61290
KIL61291
KIL61292
KIL61293
KIL61294
KIL61295
KIL61296
KIL61297
KIL61298
KIL61299
KIL61300
KIL61301
KIL61302
KIL61303
KIL61304
KIL61305
KIL61306
KIL61307
KIL61308
KIL61309
KIL61310
KIL61311
KIL61312
KIL61313
KIL61314
KIL61315
KIL61316
KIL61317
KIL61318
KIL61319
KIL61320
KIL61321
KIL61322
KIL61323
KIL61324
KIL61325
KIL61326
KIL61327
KIL61328
KIL61329
KIL61330
KIL61178
KIL61179
KIL61180
KIL61181
KIL61182
KIL61183
KIL61184
KIL61185
KIL61186
KIL61187
KIL61188
KIL61189
KIL61190
KIL61191
KIL61192
KIL61193
KIL61194
KIL61195
KIL61196
KIL61197
KIL61198
KIL61199
KIL61200
KIL61201
KIL61202
KIL61203
KIL61204
KIL61205
KIL61206
KIL61207
KIL61208
KIL61209
KIL61210
KIL61211
KIL61212
KIL61213
KIL61214
KIL61215
KIL61216
KIL61217
KIL61218
KIL61219
KIL61220
KIL61221
KIL61222
KIL61223
KIL61224
KIL61225
KIL61226
KIL61227
KIL61228
KIL61229
KIL61230
KIL61231
KIL61232
KIL61233
KIL61234
KIL61235
KIL61236
KIL61237
KIL61238
KIL61239
KIL61240
KIL61241
KIL61242
KIL61243
KIL61244
KIL61245
KIL61246
KIL61247
KIL61248
KIL61249
KIL61250
KIL61251
KIL61252
KIL61253
KIL61254
KIL61255
KIL61256
KIL61257
KIL61095
KIL61096
KIL61097
KIL61098
KIL61099
KIL61100
KIL61101
KIL61102
KIL61103
KIL61104
KIL61105
KIL61106
KIL61107
KIL61108
KIL61109
KIL61110
KIL61111
KIL61112
KIL61113
KIL61114
KIL61115
KIL61116
KIL61117
KIL61118
KIL61119
KIL61120
KIL61121
KIL61122
KIL61123
KIL61124
KIL61125
KIL61126
KIL61127
KIL61128
KIL61129
KIL61130
KIL61131
KIL61132
KIL61133
KIL61134
KIL61135
KIL61136
KIL61137
KIL61138
KIL61139
KIL61140
KIL61141
KIL61142
KIL61143
KIL61144
KIL61145
KIL61146
KIL61147
KIL61148
KIL61149
KIL61150
KIL61151
KIL61152
KIL61153
KIL61154
KIL61155
KIL61156
KIL61157
KIL61158
KIL61159
KIL61160
KIL61161
KIL61162
KIL61163
KIL61164
KIL61165
KIL61166
KIL61167
KIL61168
KIL61169
KIL61170
KIL61171
KIL61172
KIL61173
KIL61174
KIL61175
KIL61176
KIL61177
KIL61023
KIL61024
KIL61025
KIL61026
KIL61027
KIL61028
KIL61029
KIL61030
KIL61031
KIL61032
KIL61033
KIL61034
KIL61035
KIL61036
KIL61037
KIL61038
KIL61039
KIL61040
KIL61041
KIL61042
KIL61043
KIL61044
KIL61045
KIL61046
KIL61047
KIL61048
KIL61049
KIL61050
KIL61051
KIL61052
KIL61053
KIL61054
KIL61055
KIL61056
KIL61057
KIL61058
KIL61059
KIL61060
KIL61061
KIL61062
KIL61063
KIL61064
KIL61065
KIL61066
KIL61067
KIL61068
KIL61069
KIL61070
KIL61071
KIL61072
KIL61073
KIL61074
KIL61075
KIL61076
KIL61077
KIL61078
KIL61079
KIL61080
KIL61081
KIL61082
KIL61083
KIL61084
KIL61085
KIL61086
KIL61087
KIL61088
KIL61089
KIL61090
KIL61091
KIL61092
KIL61093
KIL61094
KIL60949
KIL60950
KIL60951
KIL60952
KIL60953
KIL60954
KIL60955
KIL60956
KIL60957
KIL60958
KIL60959
KIL60960
KIL60961
KIL60962
KIL60963
KIL60964
KIL60965
KIL60966
KIL60967
KIL60968
KIL60969
KIL60970
KIL60971
KIL60972
KIL60973
KIL60974
KIL60975
KIL60976
KIL60977
KIL60978
KIL60979
KIL60980
KIL60981
KIL60982
KIL60983
KIL60984
KIL60985
KIL60986
KIL60987
KIL60988
KIL60989
KIL60990
KIL60991
KIL60992
KIL60993
KIL60994
KIL60995
KIL60996
KIL60997
KIL60998
KIL60999
KIL61000
KIL61001
KIL61002
KIL61003
KIL61004
KIL61005
KIL61006
KIL61007
KIL61008
KIL61009
KIL61010
KIL61011
KIL61012
KIL61013
KIL61014
KIL61015
KIL61016
KIL61017
KIL61018
KIL61019
KIL61020
KIL61021
KIL61022
KIL60875
KIL60876
KIL60877
KIL60878
KIL60879
KIL60880
KIL60881
KIL60882
KIL60883
KIL60884
KIL60885
KIL60886
KIL60887
KIL60888
KIL60889
KIL60890
KIL60891
KIL60892
KIL60893
KIL60894
KIL60895
KIL60896
KIL60897
KIL60898
KIL60899
KIL60900
KIL60901
KIL60902
KIL60903
KIL60904
KIL60905
KIL60906
KIL60907
KIL60908
KIL60909
KIL60910
KIL60911
KIL60912
KIL60913
KIL60914
KIL60915
KIL60916
KIL60917
KIL60918
KIL60919
KIL60920
KIL60921
KIL60922
KIL60923
KIL60924
KIL60925
KIL60926
KIL60927
KIL60928
KIL60929
KIL60930
KIL60931
KIL60932
KIL60933
KIL60934
KIL60935
KIL60936
KIL60937
KIL60938
KIL60939
KIL60940
KIL60941
KIL60942
KIL60943
KIL60944
KIL60945
KIL60946
KIL60947
KIL60948
KIL60811
KIL60812
KIL60813
KIL60814
KIL60815
KIL60816
KIL60817
KIL60818
KIL60819
KIL60820
KIL60821
KIL60822
KIL60823
KIL60824
KIL60825
KIL60826
KIL60827
KIL60828
KIL60829
KIL60830
KIL60831
KIL60832
KIL60833
KIL60834
KIL60835
KIL60836
KIL60837
KIL60838
KIL60839
KIL60840
KIL60841
KIL60842
KIL60843
KIL60844
KIL60845
KIL60846
KIL60847
KIL60848
KIL60849
KIL60850
KIL60851
KIL60852
KIL60853
KIL60854
KIL60855
KIL60856
KIL60857
KIL60858
KIL60859
KIL60860
KIL60861
KIL60862
KIL60863
KIL60864
KIL60865
KIL60866
KIL60867
KIL60868
KIL60869
KIL60870
KIL60871
KIL60872
KIL60873
KIL60874
KIL60741
KIL60742
KIL60743
KIL60744
KIL60745
KIL60746
KIL60747
KIL60748
KIL60749
KIL60750
KIL60751
KIL60752
KIL60753
KIL60754
KIL60755
KIL60756
KIL60757
KIL60758
KIL60759
KIL60760
KIL60761
KIL60762
KIL60763
KIL60764
KIL60765
KIL60766
KIL60767
KIL60768
KIL60769
KIL60770
KIL60771
KIL60772
KIL60773
KIL60774
KIL60775
KIL60776
KIL60777
KIL60778
KIL60779
KIL60780
KIL60781
KIL60782
KIL60783
KIL60784
KIL60785
KIL60786
KIL60787
KIL60788
KIL60789
KIL60790
KIL60791
KIL60792
KIL60793
KIL60794
KIL60795
KIL60796
KIL60797
KIL60798
KIL60799
KIL60800
KIL60801
KIL60802
KIL60803
KIL60804
KIL60805
KIL60806
KIL60807
KIL60808
KIL60809
KIL60810
KIL60692
KIL60693
KIL60694
KIL60695
KIL60696
KIL60697
KIL60698
KIL60699
KIL60700
KIL60701
KIL60702
KIL60703
KIL60704
KIL60705
KIL60706
KIL60707
KIL60708
KIL60709
KIL60710
KIL60711
KIL60712
KIL60713
KIL60714
KIL60715
KIL60716
KIL60717
KIL60718
KIL60719
KIL60720
KIL60721
KIL60722
KIL60723
KIL60724
KIL60725
KIL60726
KIL60727
KIL60728
KIL60729
KIL60730
KIL60731
KIL60732
KIL60733
KIL60734
KIL60735
KIL60736
KIL60737
KIL60738
KIL60739
KIL60740
KIL60620
KIL60621
KIL60622
KIL60623
KIL60624
KIL60625
KIL60626
KIL60627
KIL60628
KIL60629
KIL60630
KIL60631
KIL60632
KIL60633
KIL60634
KIL60635
KIL60636
KIL60637
KIL60638
KIL60639
KIL60640
KIL60641
KIL60642
KIL60643
KIL60644
KIL60645
KIL60646
KIL60647
KIL60648
KIL60649
KIL60650
KIL60651
KIL60652
KIL60653
KIL60654
KIL60655
KIL60656
KIL60657
KIL60658
KIL60659
KIL60660
KIL60661
KIL60662
KIL60663
KIL60664
KIL60665
KIL60666
KIL60667
KIL60668
KIL60669
KIL60670
KIL60671
KIL60672
KIL60673
KIL60674
KIL60675
KIL60676
KIL60677
KIL60678
KIL60679
KIL60680
KIL60681
KIL60682
KIL60683
KIL60684
KIL60685
KIL60686
KIL60687
KIL60688
KIL60689
KIL60690
KIL60691
KIL60559
KIL60560
KIL60561
KIL60562
KIL60563
KIL60564
KIL60565
KIL60566
KIL60567
KIL60568
KIL60569
KIL60570
KIL60571
KIL60572
KIL60573
KIL60574
KIL60575
KIL60576
KIL60577
KIL60578
KIL60579
KIL60580
KIL60581
KIL60582
KIL60583
KIL60584
KIL60585
KIL60586
KIL60587
KIL60588
KIL60589
KIL60590
KIL60591
KIL60592
KIL60593
KIL60594
KIL60595
KIL60596
KIL60597
KIL60598
KIL60599
KIL60600
KIL60601
KIL60602
KIL60603
KIL60604
KIL60605
KIL60606
KIL60607
KIL60608
KIL60609
KIL60610
KIL60611
KIL60612
KIL60613
KIL60614
KIL60615
KIL60616
KIL60617
KIL60618
KIL60619
KIL60503
KIL60504
KIL60505
KIL60506
KIL60507
KIL60508
KIL60509
KIL60510
KIL60511
KIL60512
KIL60513
KIL60514
KIL60515
KIL60516
KIL60517
KIL60518
KIL60519
KIL60520
KIL60521
KIL60522
KIL60523
KIL60524
KIL60525
KIL60526
KIL60527
KIL60528
KIL60529
KIL60530
KIL60531
KIL60532
KIL60533
KIL60534
KIL60535
KIL60536
KIL60537
KIL60538
KIL60539
KIL60540
KIL60541
KIL60542
KIL60543
KIL60544
KIL60545
KIL60546
KIL60547
KIL60548
KIL60549
KIL60550
KIL60551
KIL60552
KIL60553
KIL60554
KIL60555
KIL60556
KIL60557
KIL60558
KIL60448
KIL60449
KIL60450
KIL60451
KIL60452
KIL60453
KIL60454
KIL60455
KIL60456
KIL60457
KIL60458
KIL60459
KIL60460
KIL60461
KIL60462
KIL60463
KIL60464
KIL60465
KIL60466
KIL60467
KIL60468
KIL60469
KIL60470
KIL60471
KIL60472
KIL60473
KIL60474
KIL60475
KIL60476
KIL60477
KIL60478
KIL60479
KIL60480
KIL60481
KIL60482
KIL60483
KIL60484
KIL60485
KIL60486
KIL60487
KIL60488
KIL60489
KIL60490
KIL60491
KIL60492
KIL60493
KIL60494
KIL60495
KIL60496
KIL60497
KIL60498
KIL60499
KIL60500
KIL60501
KIL60502
KIL60384
KIL60385
KIL60386
KIL60387
KIL60388
KIL60389
KIL60390
KIL60391
KIL60392
KIL60393
KIL60394
KIL60395
KIL60396
KIL60397
KIL60398
KIL60399
KIL60400
KIL60401
KIL60402
KIL60403
KIL60404
KIL60405
KIL60406
KIL60407
KIL60408
KIL60409
KIL60410
KIL60411
KIL60412
KIL60413
KIL60414
KIL60415
KIL60416
KIL60417
KIL60418
KIL60419
KIL60420
KIL60421
KIL60422
KIL60423
KIL60424
KIL60425
KIL60426
KIL60427
KIL60428
KIL60429
KIL60430
KIL60431
KIL60432
KIL60433
KIL60434
KIL60435
KIL60436
KIL60437
KIL60438
KIL60439
KIL60440
KIL60441
KIL60442
KIL60443
KIL60444
KIL60445
KIL60446
KIL60447
KIL60311
KIL60312
KIL60313
KIL60314
KIL60315
KIL60316
KIL60317
KIL60318
KIL60319
KIL60320
KIL60321
KIL60322
KIL60323
KIL60324
KIL60325
KIL60326
KIL60327
KIL60328
KIL60329
KIL60330
KIL60331
KIL60332
KIL60333
KIL60334
KIL60335
KIL60336
KIL60337
KIL60338
KIL60339
KIL60340
KIL60341
KIL60342
KIL60343
KIL60344
KIL60345
KIL60346
KIL60347
KIL60348
KIL60349
KIL60350
KIL60351
KIL60352
KIL60353
KIL60354
KIL60355
KIL60356
KIL60357
KIL60358
KIL60359
KIL60360
KIL60361
KIL60362
KIL60363
KIL60364
KIL60365
KIL60366
KIL60367
KIL60368
KIL60369
KIL60370
KIL60371
KIL60372
KIL60373
KIL60374
KIL60375
KIL60376
KIL60377
KIL60378
KIL60379
KIL60380
KIL60381
KIL60382
KIL60383
KIL60251
KIL60252
KIL60253
KIL60254
KIL60255
KIL60256
KIL60257
KIL60258
KIL60259
KIL60260
KIL60261
KIL60262
KIL60263
KIL60264
KIL60265
KIL60266
KIL60267
KIL60268
KIL60269
KIL60270
KIL60271
KIL60272
KIL60273
KIL60274
KIL60275
KIL60276
KIL60277
KIL60278
KIL60279
KIL60280
KIL60281
KIL60282
KIL60283
KIL60284
KIL60285
KIL60286
KIL60287
KIL60288
KIL60289
KIL60290
KIL60291
KIL60292
KIL60293
KIL60294
KIL60295
KIL60296
KIL60297
KIL60298
KIL60299
KIL60300
KIL60301
KIL60302
KIL60303
KIL60304
KIL60305
KIL60306
KIL60307
KIL60308
KIL60309
KIL60310
KIL60193
KIL60194
KIL60195
KIL60196
KIL60197
KIL60198
KIL60199
KIL60200
KIL60201
KIL60202
KIL60203
KIL60204
KIL60205
KIL60206
KIL60207
KIL60208
KIL60209
KIL60210
KIL60211
KIL60212
KIL60213
KIL60214
KIL60215
KIL60216
KIL60217
KIL60218
KIL60219
KIL60220
KIL60221
KIL60222
KIL60223
KIL60224
KIL60225
KIL60226
KIL60227
KIL60228
KIL60229
KIL60230
KIL60231
KIL60232
KIL60233
KIL60234
KIL60235
KIL60236
KIL60237
KIL60238
KIL60239
KIL60240
KIL60241
KIL60242
KIL60243
KIL60244
KIL60245
KIL60246
KIL60247
KIL60248
KIL60249
KIL60250
KIL60126
KIL60127
KIL60128
KIL60129
KIL60130
KIL60131
KIL60132
KIL60133
KIL60134
KIL60135
KIL60136
KIL60137
KIL60138
KIL60139
KIL60140
KIL60141
KIL60142
KIL60143
KIL60144
KIL60145
KIL60146
KIL60147
KIL60148
KIL60149
KIL60150
KIL60151
KIL60152
KIL60153
KIL60154
KIL60155
KIL60156
KIL60157
KIL60158
KIL60159
KIL60160
KIL60161
KIL60162
KIL60163
KIL60164
KIL60165
KIL60166
KIL60167
KIL60168
KIL60169
KIL60170
KIL60171
KIL60172
KIL60173
KIL60174
KIL60175
KIL60176
KIL60177
KIL60178
KIL60179
KIL60180
KIL60181
KIL60182
KIL60183
KIL60184
KIL60185
KIL60186
KIL60187
KIL60188
KIL60189
KIL60190
KIL60191
KIL60192
KIL60073
KIL60074
KIL60075
KIL60076
KIL60077
KIL60078
KIL60079
KIL60080
KIL60081
KIL60082
KIL60083
KIL60084
KIL60085
KIL60086
KIL60087
KIL60088
KIL60089
KIL60090
KIL60091
KIL60092
KIL60093
KIL60094
KIL60095
KIL60096
KIL60097
KIL60098
KIL60099
KIL60100
KIL60101
KIL60102
KIL60103
KIL60104
KIL60105
KIL60106
KIL60107
KIL60108
KIL60109
KIL60110
KIL60111
KIL60112
KIL60113
KIL60114
KIL60115
KIL60116
KIL60117
KIL60118
KIL60119
KIL60120
KIL60121
KIL60122
KIL60123
KIL60124
KIL60125
KIL60022
KIL60023
KIL60024
KIL60025
KIL60026
KIL60027
KIL60028
KIL60029
KIL60030
KIL60031
KIL60032
KIL60033
KIL60034
KIL60035
KIL60036
KIL60037
KIL60038
KIL60039
KIL60040
KIL60041
KIL60042
KIL60043
KIL60044
KIL60045
KIL60046
KIL60047
KIL60048
KIL60049
KIL60050
KIL60051
KIL60052
KIL60053
KIL60054
KIL60055
KIL60056
KIL60057
KIL60058
KIL60059
KIL60060
KIL60061
KIL60062
KIL60063
KIL60064
KIL60065
KIL60066
KIL60067
KIL60068
KIL60069
KIL60070
KIL60071
KIL60072
KIL59964
KIL59965
KIL59966
KIL59967
KIL59968
KIL59969
KIL59970
KIL59971
KIL59972
KIL59973
KIL59974
KIL59975
KIL59976
KIL59977
KIL59978
KIL59979
KIL59980
KIL59981
KIL59982
KIL59983
KIL59984
KIL59985
KIL59986
KIL59987
KIL59988
KIL59989
KIL59990
KIL59991
KIL59992
KIL59993
KIL59994
KIL59995
KIL59996
KIL59997
KIL59998
KIL59999
KIL60000
KIL60001
KIL60002
KIL60003
KIL60004
KIL60005
KIL60006
KIL60007
KIL60008
KIL60009
KIL60010
KIL60011
KIL60012
KIL60013
KIL60014
KIL60015
KIL60016
KIL60017
KIL60018
KIL60019
KIL60020
KIL60021
KIL59901
KIL59902
KIL59903
KIL59904
KIL59905
KIL59906
KIL59907
KIL59908
KIL59909
KIL59910
KIL59911
KIL59912
KIL59913
KIL59914
KIL59915
KIL59916
KIL59917
KIL59918
KIL59919
KIL59920
KIL59921
KIL59922
KIL59923
KIL59924
KIL59925
KIL59926
KIL59927
KIL59928
KIL59929
KIL59930
KIL59931
KIL59932
KIL59933
KIL59934
KIL59935
KIL59936
KIL59937
KIL59938
KIL59939
KIL59940
KIL59941
KIL59942
KIL59943
KIL59944
KIL59945
KIL59946
KIL59947
KIL59948
KIL59949
KIL59950
KIL59951
KIL59952
KIL59953
KIL59954
KIL59955
KIL59956
KIL59957
KIL59958
KIL59959
KIL59960
KIL59961
KIL59962
KIL59963
KIL59851
KIL59852
KIL59853
KIL59854
KIL59855
KIL59856
KIL59857
KIL59858
KIL59859
KIL59860
KIL59861
KIL59862
KIL59863
KIL59864
KIL59865
KIL59866
KIL59867
KIL59868
KIL59869
KIL59870
KIL59871
KIL59872
KIL59873
KIL59874
KIL59875
KIL59876
KIL59877
KIL59878
KIL59879
KIL59880
KIL59881
KIL59882
KIL59883
KIL59884
KIL59885
KIL59886
KIL59887
KIL59888
KIL59889
KIL59890
KIL59891
KIL59892
KIL59893
KIL59894
KIL59895
KIL59896
KIL59897
KIL59898
KIL59899
KIL59900
KIL59783
KIL59784
KIL59785
KIL59786
KIL59787
KIL59788
KIL59789
KIL59790
KIL59791
KIL59792
KIL59793
KIL59794
KIL59795
KIL59796
KIL59797
KIL59798
KIL59799
KIL59800
KIL59801
KIL59802
KIL59803
KIL59804
KIL59805
KIL59806
KIL59807
KIL59808
KIL59809
KIL59810
KIL59811
KIL59812
KIL59813
KIL59814
KIL59815
KIL59816
KIL59817
KIL59818
KIL59819
KIL59820
KIL59821
KIL59822
KIL59823
KIL59824
KIL59825
KIL59826
KIL59827
KIL59828
KIL59829
KIL59830
KIL59831
KIL59832
KIL59833
KIL59834
KIL59835
KIL59836
KIL59837
KIL59838
KIL59839
KIL59840
KIL59841
KIL59842
KIL59843
KIL59844
KIL59845
KIL59846
KIL59847
KIL59848
KIL59849
KIL59850
KIL59725
KIL59726
KIL59727
KIL59728
KIL59729
KIL59730
KIL59731
KIL59732
KIL59733
KIL59734
KIL59735
KIL59736
KIL59737
KIL59738
KIL59739
KIL59740
KIL59741
KIL59742
KIL59743
KIL59744
KIL59745
KIL59746
KIL59747
KIL59748
KIL59749
KIL59750
KIL59751
KIL59752
KIL59753
KIL59754
KIL59755
KIL59756
KIL59757
KIL59758
KIL59759
KIL59760
KIL59761
KIL59762
KIL59763
KIL59764
KIL59765
KIL59766
KIL59767
KIL59768
KIL59769
KIL59770
KIL59771
KIL59772
KIL59773
KIL59774
KIL59775
KIL59776
KIL59777
KIL59778
KIL59779
KIL59780
KIL59781
KIL59782
KIL59669
KIL59670
KIL59671
KIL59672
KIL59673
KIL59674
KIL59675
KIL59676
KIL59677
KIL59678
KIL59679
KIL59680
KIL59681
KIL59682
KIL59683
KIL59684
KIL59685
KIL59686
KIL59687
KIL59688
KIL59689
KIL59690
KIL59691
KIL59692
KIL59693
KIL59694
KIL59695
KIL59696
KIL59697
KIL59698
KIL59699
KIL59700
KIL59701
KIL59702
KIL59703
KIL59704
KIL59705
KIL59706
KIL59707
KIL59708
KIL59709
KIL59710
KIL59711
KIL59712
KIL59713
KIL59714
KIL59715
KIL59716
KIL59717
KIL59718
KIL59719
KIL59720
KIL59721
KIL59722
KIL59723
KIL59724
KIL59619
KIL59620
KIL59621
KIL59622
KIL59623
KIL59624
KIL59625
KIL59626
KIL59627
KIL59628
KIL59629
KIL59630
KIL59631
KIL59632
KIL59633
KIL59634
KIL59635
KIL59636
KIL59637
KIL59638
KIL59639
KIL59640
KIL59641
KIL59642
KIL59643
KIL59644
KIL59645
KIL59646
KIL59647
KIL59648
KIL59649
KIL59650
KIL59651
KIL59652
KIL59653
KIL59654
KIL59655
KIL59656
KIL59657
KIL59658
KIL59659
KIL59660
KIL59661
KIL59662
KIL59663
KIL59664
KIL59665
KIL59666
KIL59667
KIL59668
KIL59555
KIL59556
KIL59557
KIL59558
KIL59559
KIL59560
KIL59561
KIL59562
KIL59563
KIL59564
KIL59565
KIL59566
KIL59567
KIL59568
KIL59569
KIL59570
KIL59571
KIL59572
KIL59573
KIL59574
KIL59575
KIL59576
KIL59577
KIL59578
KIL59579
KIL59580
KIL59581
KIL59582
KIL59583
KIL59584
KIL59585
KIL59586
KIL59587
KIL59588
KIL59589
KIL59590
KIL59591
KIL59592
KIL59593
KIL59594
KIL59595
KIL59596
KIL59597
KIL59598
KIL59599
KIL59600
KIL59601
KIL59602
KIL59603
KIL59604
KIL59605
KIL59606
KIL59607
KIL59608
KIL59609
KIL59610
KIL59611
KIL59612
KIL59613
KIL59614
KIL59615
KIL59616
KIL59617
KIL59618
KIL59494
KIL59495
KIL59496
KIL59497
KIL59498
KIL59499
KIL59500
KIL59501
KIL59502
KIL59503
KIL59504
KIL59505
KIL59506
KIL59507
KIL59508
KIL59509
KIL59510
KIL59511
KIL59512
KIL59513
KIL59514
KIL59515
KIL59516
KIL59517
KIL59518
KIL59519
KIL59520
KIL59521
KIL59522
KIL59523
KIL59524
KIL59525
KIL59526
KIL59527
KIL59528
KIL59529
KIL59530
KIL59531
KIL59532
KIL59533
KIL59534
KIL59535
KIL59536
KIL59537
KIL59538
KIL59539
KIL59540
KIL59541
KIL59542
KIL59543
KIL59544
KIL59545
KIL59546
KIL59547
KIL59548
KIL59549
KIL59550
KIL59551
KIL59552
KIL59553
KIL59554
KIL59431
KIL59432
KIL59433
KIL59434
KIL59435
KIL59436
KIL59437
KIL59438
KIL59439
KIL59440
KIL59441
KIL59442
KIL59443
KIL59444
KIL59445
KIL59446
KIL59447
KIL59448
KIL59449
KIL59450
KIL59451
KIL59452
KIL59453
KIL59454
KIL59455
KIL59456
KIL59457
KIL59458
KIL59459
KIL59460
KIL59461
KIL59462
KIL59463
KIL59464
KIL59465
KIL59466
KIL59467
KIL59468
KIL59469
KIL59470
KIL59471
KIL59472
KIL59473
KIL59474
KIL59475
KIL59476
KIL59477
KIL59478
KIL59479
KIL59480
KIL59481
KIL59482
KIL59483
KIL59484
KIL59485
KIL59486
KIL59487
KIL59488
KIL59489
KIL59490
KIL59491
KIL59492
KIL59493
KIL59373
KIL59374
KIL59375
KIL59376
KIL59377
KIL59378
KIL59379
KIL59380
KIL59381
KIL59382
KIL59383
KIL59384
KIL59385
KIL59386
KIL59387
KIL59388
KIL59389
KIL59390
KIL59391
KIL59392
KIL59393
KIL59394
KIL59395
KIL59396
KIL59397
KIL59398
KIL59399
KIL59400
KIL59401
KIL59402
KIL59403
KIL59404
KIL59405
KIL59406
KIL59407
KIL59408
KIL59409
KIL59410
KIL59411
KIL59412
KIL59413
KIL59414
KIL59415
KIL59416
KIL59417
KIL59418
KIL59419
KIL59420
KIL59421
KIL59422
KIL59423
KIL59424
KIL59425
KIL59426
KIL59427
KIL59428
KIL59429
KIL59430
KIL59322
KIL59323
KIL59324
KIL59325
KIL59326
KIL59327
KIL59328
KIL59329
KIL59330
KIL59331
KIL59332
KIL59333
KIL59334
KIL59335
KIL59336
KIL59337
KIL59338
KIL59339
KIL59340
KIL59341
KIL59342
KIL59343
KIL59344
KIL59345
KIL59346
KIL59347
KIL59348
KIL59349
KIL59350
KIL59351
KIL59352
KIL59353
KIL59354
KIL59355
KIL59356
KIL59357
KIL59358
KIL59359
KIL59360
KIL59361
KIL59362
KIL59363
KIL59364
KIL59365
KIL59366
KIL59367
KIL59368
KIL59369
KIL59370
KIL59371
KIL59372
KIL59274
KIL59275
KIL59276
KIL59277
KIL59278
KIL59279
KIL59280
KIL59281
KIL59282
KIL59283
KIL59284
KIL59285
KIL59286
KIL59287
KIL59288
KIL59289
KIL59290
KIL59291
KIL59292
KIL59293
KIL59294
KIL59295
KIL59296
KIL59297
KIL59298
KIL59299
KIL59300
KIL59301
KIL59302
KIL59303
KIL59304
KIL59305
KIL59306
KIL59307
KIL59308
KIL59309
KIL59310
KIL59311
KIL59312
KIL59313
KIL59314
KIL59315
KIL59316
KIL59317
KIL59318
KIL59319
KIL59320
KIL59321
KIL59226
KIL59227
KIL59228
KIL59229
KIL59230
KIL59231
KIL59232
KIL59233
KIL59234
KIL59235
KIL59236
KIL59237
KIL59238
KIL59239
KIL59240
KIL59241
KIL59242
KIL59243
KIL59244
KIL59245
KIL59246
KIL59247
KIL59248
KIL59249
KIL59250
KIL59251
KIL59252
KIL59253
KIL59254
KIL59255
KIL59256
KIL59257
KIL59258
KIL59259
KIL59260
KIL59261
KIL59262
KIL59263
KIL59264
KIL59265
KIL59266
KIL59267
KIL59268
KIL59269
KIL59270
KIL59271
KIL59272
KIL59273
KIL59182
KIL59183
KIL59184
KIL59185
KIL59186
KIL59187
KIL59188
KIL59189
KIL59190
KIL59191
KIL59192
KIL59193
KIL59194
KIL59195
KIL59196
KIL59197
KIL59198
KIL59199
KIL59200
KIL59201
KIL59202
KIL59203
KIL59204
KIL59205
KIL59206
KIL59207
KIL59208
KIL59209
KIL59210
KIL59211
KIL59212
KIL59213
KIL59214
KIL59215
KIL59216
KIL59217
KIL59218
KIL59219
KIL59220
KIL59221
KIL59222
KIL59223
KIL59224
KIL59225
KIL59134
KIL59135
KIL59136
KIL59137
KIL59138
KIL59139
KIL59140
KIL59141
KIL59142
KIL59143
KIL59144
KIL59145
KIL59146
KIL59147
KIL59148
KIL59149
KIL59150
KIL59151
KIL59152
KIL59153
KIL59154
KIL59155
KIL59156
KIL59157
KIL59158
KIL59159
KIL59160
KIL59161
KIL59162
KIL59163
KIL59164
KIL59165
KIL59166
KIL59167
KIL59168
KIL59169
KIL59170
KIL59171
KIL59172
KIL59173
KIL59174
KIL59175
KIL59176
KIL59177
KIL59178
KIL59179
KIL59180
KIL59181
KIL59087
KIL59088
KIL59089
KIL59090
KIL59091
KIL59092
KIL59093
KIL59094
KIL59095
KIL59096
KIL59097
KIL59098
KIL59099
KIL59100
KIL59101
KIL59102
KIL59103
KIL59104
KIL59105
KIL59106
KIL59107
KIL59108
KIL59109
KIL59110
KIL59111
KIL59112
KIL59113
KIL59114
KIL59115
KIL59116
KIL59117
KIL59118
KIL59119
KIL59120
KIL59121
KIL59122
KIL59123
KIL59124
KIL59125
KIL59126
KIL59127
KIL59128
KIL59129
KIL59130
KIL59131
KIL59132
KIL59133
KIL59040
KIL59041
KIL59042
KIL59043
KIL59044
KIL59045
KIL59046
KIL59047
KIL59048
KIL59049
KIL59050
KIL59051
KIL59052
KIL59053
KIL59054
KIL59055
KIL59056
KIL59057
KIL59058
KIL59059
KIL59060
KIL59061
KIL59062
KIL59063
KIL59064
KIL59065
KIL59066
KIL59067
KIL59068
KIL59069
KIL59070
KIL59071
KIL59072
KIL59073
KIL59074
KIL59075
KIL59076
KIL59077
KIL59078
KIL59079
KIL59080
KIL59081
KIL59082
KIL59083
KIL59084
KIL59085
KIL59086
KIL58994
KIL58995
KIL58996
KIL58997
KIL58998
KIL58999
KIL59000
KIL59001
KIL59002
KIL59003
KIL59004
KIL59005
KIL59006
KIL59007
KIL59008
KIL59009
KIL59010
KIL59011
KIL59012
KIL59013
KIL59014
KIL59015
KIL59016
KIL59017
KIL59018
KIL59019
KIL59020
KIL59021
KIL59022
KIL59023
KIL59024
KIL59025
KIL59026
KIL59027
KIL59028
KIL59029
KIL59030
KIL59031
KIL59032
KIL59033
KIL59034
KIL59035
KIL59036
KIL59037
KIL59038
KIL59039
KIL58950
KIL58951
KIL58952
KIL58953
KIL58954
KIL58955
KIL58956
KIL58957
KIL58958
KIL58959
KIL58960
KIL58961
KIL58962
KIL58963
KIL58964
KIL58965
KIL58966
KIL58967
KIL58968
KIL58969
KIL58970
KIL58971
KIL58972
KIL58973
KIL58974
KIL58975
KIL58976
KIL58977
KIL58978
KIL58979
KIL58980
KIL58981
KIL58982
KIL58983
KIL58984
KIL58985
KIL58986
KIL58987
KIL58988
KIL58989
KIL58990
KIL58991
KIL58992
KIL58993
KIL58901
KIL58902
KIL58903
KIL58904
KIL58905
KIL58906
KIL58907
KIL58908
KIL58909
KIL58910
KIL58911
KIL58912
KIL58913
KIL58914
KIL58915
KIL58916
KIL58917
KIL58918
KIL58919
KIL58920
KIL58921
KIL58922
KIL58923
KIL58924
KIL58925
KIL58926
KIL58927
KIL58928
KIL58929
KIL58930
KIL58931
KIL58932
KIL58933
KIL58934
KIL58935
KIL58936
KIL58937
KIL58938
KIL58939
KIL58940
KIL58941
KIL58942
KIL58943
KIL58944
KIL58945
KIL58946
KIL58947
KIL58948
KIL58949
KIL58859
KIL58860
KIL58861
KIL58862
KIL58863
KIL58864
KIL58865
KIL58866
KIL58867
KIL58868
KIL58869
KIL58870
KIL58871
KIL58872
KIL58873
KIL58874
KIL58875
KIL58876
KIL58877
KIL58878
KIL58879
KIL58880
KIL58881
KIL58882
KIL58883
KIL58884
KIL58885
KIL58886
KIL58887
KIL58888
KIL58889
KIL58890
KIL58891
KIL58892
KIL58893
KIL58894
KIL58895
KIL58896
KIL58897
KIL58898
KIL58899
KIL58900
KIL58824
KIL58825
KIL58826
KIL58827
KIL58828
KIL58829
KIL58830
KIL58831
KIL58832
KIL58833
KIL58834
KIL58835
KIL58836
KIL58837
KIL58838
KIL58839
KIL58840
KIL58841
KIL58842
KIL58843
KIL58844
KIL58845
KIL58846
KIL58847
KIL58848
KIL58849
KIL58850
KIL58851
KIL58852
KIL58853
KIL58854
KIL58855
KIL58856
KIL58857
KIL58858
KIL58774
KIL58775
KIL58776
KIL58777
KIL58778
KIL58779
KIL58780
KIL58781
KIL58782
KIL58783
KIL58784
KIL58785
KIL58786
KIL58787
KIL58788
KIL58789
KIL58790
KIL58791
KIL58792
KIL58793
KIL58794
KIL58795
KIL58796
KIL58797
KIL58798
KIL58799
KIL58800
KIL58801
KIL58802
KIL58803
KIL58804
KIL58805
KIL58806
KIL58807
KIL58808
KIL58809
KIL58810
KIL58811
KIL58812
KIL58813
KIL58814
KIL58815
KIL58816
KIL58817
KIL58818
KIL58819
KIL58820
KIL58821
KIL58822
KIL58823
KIL58732
KIL58733
KIL58734
KIL58735
KIL58736
KIL58737
KIL58738
KIL58739
KIL58740
KIL58741
KIL58742
KIL58743
KIL58744
KIL58745
KIL58746
KIL58747
KIL58748
KIL58749
KIL58750
KIL58751
KIL58752
KIL58753
KIL58754
KIL58755
KIL58756
KIL58757
KIL58758
KIL58759
KIL58760
KIL58761
KIL58762
KIL58763
KIL58764
KIL58765
KIL58766
KIL58767
KIL58768
KIL58769
KIL58770
KIL58771
KIL58772
KIL58773
KIL58686
KIL58687
KIL58688
KIL58689
KIL58690
KIL58691
KIL58692
KIL58693
KIL58694
KIL58695
KIL58696
KIL58697
KIL58698
KIL58699
KIL58700
KIL58701
KIL58702
KIL58703
KIL58704
KIL58705
KIL58706
KIL58707
KIL58708
KIL58709
KIL58710
KIL58711
KIL58712
KIL58713
KIL58714
KIL58715
KIL58716
KIL58717
KIL58718
KIL58719
KIL58720
KIL58721
KIL58722
KIL58723
KIL58724
KIL58725
KIL58726
KIL58727
KIL58728
KIL58729
KIL58730
KIL58731
KIL58648
KIL58649
KIL58650
KIL58651
KIL58652
KIL58653
KIL58654
KIL58655
KIL58656
KIL58657
KIL58658
KIL58659
KIL58660
KIL58661
KIL58662
KIL58663
KIL58664
KIL58665
KIL58666
KIL58667
KIL58668
KIL58669
KIL58670
KIL58671
KIL58672
KIL58673
KIL58674
KIL58675
KIL58676
KIL58677
KIL58678
KIL58679
KIL58680
KIL58681
KIL58682
KIL58683
KIL58684
KIL58685
KIL58605
KIL58606
KIL58607
KIL58608
KIL58609
KIL58610
KIL58611
KIL58612
KIL58613
KIL58614
KIL58615
KIL58616
KIL58617
KIL58618
KIL58619
KIL58620
KIL58621
KIL58622
KIL58623
KIL58624
KIL58625
KIL58626
KIL58627
KIL58628
KIL58629
KIL58630
KIL58631
KIL58632
KIL58633
KIL58634
KIL58635
KIL58636
KIL58637
KIL58638
KIL58639
KIL58640
KIL58641
KIL58642
KIL58643
KIL58644
KIL58645
KIL58646
KIL58647
KIL58575
KIL58576
KIL58577
KIL58578
KIL58579
KIL58580
KIL58581
KIL58582
KIL58583
KIL58584
KIL58585
KIL58586
KIL58587
KIL58588
KIL58589
KIL58590
KIL58591
KIL58592
KIL58593
KIL58594
KIL58595
KIL58596
KIL58597
KIL58598
KIL58599
KIL58600
KIL58601
KIL58602
KIL58603
KIL58604
KIL58538
KIL58539
KIL58540
KIL58541
KIL58542
KIL58543
KIL58544
KIL58545
KIL58546
KIL58547
KIL58548
KIL58549
KIL58550
KIL58551
KIL58552
KIL58553
KIL58554
KIL58555
KIL58556
KIL58557
KIL58558
KIL58559
KIL58560
KIL58561
KIL58562
KIL58563
KIL58564
KIL58565
KIL58566
KIL58567
KIL58568
KIL58569
KIL58570
KIL58571
KIL58572
KIL58573
KIL58574
KIL58494
KIL58495
KIL58496
KIL58497
KIL58498
KIL58499
KIL58500
KIL58501
KIL58502
KIL58503
KIL58504
KIL58505
KIL58506
KIL58507
KIL58508
KIL58509
KIL58510
KIL58511
KIL58512
KIL58513
KIL58514
KIL58515
KIL58516
KIL58517
KIL58518
KIL58519
KIL58520
KIL58521
KIL58522
KIL58523
KIL58524
KIL58525
KIL58526
KIL58527
KIL58528
KIL58529
KIL58530
KIL58531
KIL58532
KIL58533
KIL58534
KIL58535
KIL58536
KIL58537
KIL58458
KIL58459
KIL58460
KIL58461
KIL58462
KIL58463
KIL58464
KIL58465
KIL58466
KIL58467
KIL58468
KIL58469
KIL58470
KIL58471
KIL58472
KIL58473
KIL58474
KIL58475
KIL58476
KIL58477
KIL58478
KIL58479
KIL58480
KIL58481
KIL58482
KIL58483
KIL58484
KIL58485
KIL58486
KIL58487
KIL58488
KIL58489
KIL58490
KIL58491
KIL58492
KIL58493
KIL58415
KIL58416
KIL58417
KIL58418
KIL58419
KIL58420
KIL58421
KIL58422
KIL58423
KIL58424
KIL58425
KIL58426
KIL58427
KIL58428
KIL58429
KIL58430
KIL58431
KIL58432
KIL58433
KIL58434
KIL58435
KIL58436
KIL58437
KIL58438
KIL58439
KIL58440
KIL58441
KIL58442
KIL58443
KIL58444
KIL58445
KIL58446
KIL58447
KIL58448
KIL58449
KIL58450
KIL58451
KIL58452
KIL58453
KIL58454
KIL58455
KIL58456
KIL58457
KIL58369
KIL58370
KIL58371
KIL58372
KIL58373
KIL58374
KIL58375
KIL58376
KIL58377
KIL58378
KIL58379
KIL58380
KIL58381
KIL58382
KIL58383
KIL58384
KIL58385
KIL58386
KIL58387
KIL58388
KIL58389
KIL58390
KIL58391
KIL58392
KIL58393
KIL58394
KIL58395
KIL58396
KIL58397
KIL58398
KIL58399
KIL58400
KIL58401
KIL58402
KIL58403
KIL58404
KIL58405
KIL58406
KIL58407
KIL58408
KIL58409
KIL58410
KIL58411
KIL58412
KIL58413
KIL58414
KIL58338
KIL58339
KIL58340
KIL58341
KIL58342
KIL58343
KIL58344
KIL58345
KIL58346
KIL58347
KIL58348
KIL58349
KIL58350
KIL58351
KIL58352
KIL58353
KIL58354
KIL58355
KIL58356
KIL58357
KIL58358
KIL58359
KIL58360
KIL58361
KIL58362
KIL58364
KIL58363
KIL58365
KIL58366
KIL58367
KIL58368
KIL58300
KIL58301
KIL58302
KIL58303
KIL58304
KIL58305
KIL58306
KIL58307
KIL58308
KIL58309
KIL58310
KIL58311
KIL58312
KIL58313
KIL58314
KIL58315
KIL58316
KIL58317
KIL58318
KIL58319
KIL58320
KIL58321
KIL58322
KIL58323
KIL58324
KIL58325
KIL58326
KIL58327
KIL58328
KIL58329
KIL58330
KIL58331
KIL58332
KIL58333
KIL58334
KIL58335
KIL58336
KIL58337
KIL58264
KIL58265
KIL58266
KIL58267
KIL58268
KIL58269
KIL58270
KIL58271
KIL58272
KIL58273
KIL58274
KIL58275
KIL58276
KIL58277
KIL58278
KIL58279
KIL58280
KIL58281
KIL58282
KIL58283
KIL58284
KIL58285
KIL58286
KIL58287
KIL58288
KIL58289
KIL58290
KIL58291
KIL58292
KIL58293
KIL58294
KIL58295
KIL58296
KIL58297
KIL58298
KIL58299
KIL58238
KIL58239
KIL58240
KIL58241
KIL58242
KIL58243
KIL58244
KIL58245
KIL58246
KIL58247
KIL58248
KIL58249
KIL58250
KIL58251
KIL58252
KIL58253
KIL58254
KIL58255
KIL58256
KIL58257
KIL58258
KIL58259
KIL58260
KIL58261
KIL58262
KIL58263
KIL58195
KIL58196
KIL58197
KIL58198
KIL58199
KIL58200
KIL58201
KIL58202
KIL58203
KIL58204
KIL58205
KIL58206
KIL58207
KIL58208
KIL58209
KIL58210
KIL58211
KIL58212
KIL58213
KIL58214
KIL58215
KIL58216
KIL58217
KIL58218
KIL58219
KIL58220
KIL58221
KIL58222
KIL58223
KIL58224
KIL58225
KIL58226
KIL58227
KIL58228
KIL58229
KIL58230
KIL58231
KIL58232
KIL58233
KIL58234
KIL58235
KIL58236
KIL58237
KIL58159
KIL58160
KIL58161
KIL58162
KIL58163
KIL58164
KIL58166
KIL58165
KIL58167
KIL58168
KIL58169
KIL58170
KIL58171
KIL58172
KIL58173
KIL58174
KIL58175
KIL58176
KIL58177
KIL58178
KIL58179
KIL58180
KIL58181
KIL58182
KIL58183
KIL58184
KIL58185
KIL58186
KIL58187
KIL58188
KIL58189
KIL58190
KIL58191
KIL58192
KIL58193
KIL58194
KIL58132
KIL58133
KIL58134
KIL58135
KIL58136
KIL58137
KIL58138
KIL58139
KIL58140
KIL58141
KIL58142
KIL58143
KIL58144
KIL58145
KIL58146
KIL58147
KIL58148
KIL58149
KIL58150
KIL58151
KIL58152
KIL58153
KIL58154
KIL58155
KIL58156
KIL58157
KIL58158
KIL58095
KIL58096
KIL58097
KIL58098
KIL58099
KIL58100
KIL58101
KIL58102
KIL58103
KIL58104
KIL58105
KIL58106
KIL58107
KIL58108
KIL58109
KIL58110
KIL58111
KIL58112
KIL58113
KIL58114
KIL58115
KIL58116
KIL58117
KIL58118
KIL58119
KIL58120
KIL58121
KIL58122
KIL58123
KIL58124
KIL58125
KIL58126
KIL58127
KIL58128
KIL58129
KIL58130
KIL58131
KIL58054
KIL58055
KIL58056
KIL58057
KIL58058
KIL58059
KIL58060
KIL58061
KIL58062
KIL58063
KIL58064
KIL58065
KIL58066
KIL58067
KIL58068
KIL58069
KIL58070
KIL58071
KIL58072
KIL58073
KIL58074
KIL58075
KIL58076
KIL58077
KIL58078
KIL58079
KIL58080
KIL58081
KIL58082
KIL58083
KIL58084
KIL58085
KIL58086
KIL58087
KIL58088
KIL58089
KIL58090
KIL58091
KIL58092
KIL58093
KIL58094
KIL58015
KIL58016
KIL58017
KIL58018
KIL58019
KIL58020
KIL58021
KIL58022
KIL58023
KIL58024
KIL58025
KIL58026
KIL58027
KIL58028
KIL58029
KIL58030
KIL58031
KIL58032
KIL58033
KIL58034
KIL58035
KIL58036
KIL58037
KIL58038
KIL58039
KIL58040
KIL58041
KIL58042
KIL58043
KIL58044
KIL58045
KIL58046
KIL58047
KIL58048
KIL58049
KIL58050
KIL58051
KIL58052
KIL58053
KIL57981
KIL57982
KIL57983
KIL57984
KIL57985
KIL57986
KIL57987
KIL57988
KIL57989
KIL57990
KIL57991
KIL57992
KIL57993
KIL57994
KIL57995
KIL57996
KIL57997
KIL57998
KIL57999
KIL58000
KIL58001
KIL58002
KIL58003
KIL58004
KIL58005
KIL58006
KIL58007
KIL58008
KIL58009
KIL58010
KIL58011
KIL58012
KIL58013
KIL58014
KIL57960
KIL57961
KIL57962
KIL57963
KIL57964
KIL57965
KIL57966
KIL57967
KIL57968
KIL57969
KIL57970
KIL57971
KIL57972
KIL57973
KIL57974
KIL57975
KIL57976
KIL57977
KIL57978
KIL57979
KIL57980
KIL57936
KIL57937
KIL57938
KIL57939
KIL57940
KIL57941
KIL57942
KIL57943
KIL57944
KIL57945
KIL57946
KIL57947
KIL57948
KIL57949
KIL57950
KIL57951
KIL57952
KIL57953
KIL57954
KIL57955
KIL57956
KIL57957
KIL57958
KIL57959
KIL57921
KIL57922
KIL57923
KIL57924
KIL57925
KIL57926
KIL57927
KIL57928
KIL57929
KIL57930
KIL57931
KIL57932
KIL57933
KIL57934
KIL57935
KIL57882
KIL57883
KIL57884
KIL57885
KIL57886
KIL57887
KIL57888
KIL57889
KIL57890
KIL57891
KIL57892
KIL57893
KIL57894
KIL57895
KIL57896
KIL57897
KIL57898
KIL57899
KIL57900
KIL57901
KIL57902
KIL57903
KIL57904
KIL57905
KIL57906
KIL57907
KIL57908
KIL57909
KIL57910
KIL57911
KIL57912
KIL57913
KIL57914
KIL57915
KIL57916
KIL57917
KIL57918
KIL57919
KIL57920
KIL57850
KIL57851
KIL57852
KIL57853
KIL57854
KIL57855
KIL57856
KIL57857
KIL57858
KIL57859
KIL57860
KIL57861
KIL57862
KIL57863
KIL57864
KIL57865
KIL57866
KIL57867
KIL57868
KIL57869
KIL57870
KIL57871
KIL57872
KIL57873
KIL57874
KIL57875
KIL57876
KIL57877
KIL57878
KIL57879
KIL57880
KIL57881
KIL57819
KIL57820
KIL57821
KIL57822
KIL57823
KIL57824
KIL57825
KIL57826
KIL57827
KIL57828
KIL57829
KIL57830
KIL57831
KIL57832
KIL57833
KIL57834
KIL57835
KIL57836
KIL57837
KIL57838
KIL57839
KIL57840
KIL57841
KIL57842
KIL57843
KIL57844
KIL57845
KIL57846
KIL57847
KIL57848
KIL57849
KIL57791
KIL57792
KIL57793
KIL57794
KIL57795
KIL57796
KIL57797
KIL57798
KIL57799
KIL57800
KIL57801
KIL57802
KIL57803
KIL57804
KIL57805
KIL57806
KIL57807
KIL57808
KIL57809
KIL57810
KIL57811
KIL57812
KIL57813
KIL57814
KIL57815
KIL57816
KIL57817
KIL57818
KIL57756
KIL57757
KIL57758
KIL57759
KIL57760
KIL57761
KIL57762
KIL57763
KIL57764
KIL57765
KIL57766
KIL57767
KIL57768
KIL57769
KIL57770
KIL57771
KIL57772
KIL57773
KIL57774
KIL57775
KIL57776
KIL57777
KIL57778
KIL57779
KIL57780
KIL57781
KIL57782
KIL57783
KIL57784
KIL57785
KIL57786
KIL57787
KIL57788
KIL57789
KIL57790
KIL57717
KIL57718
KIL57719
KIL57720
KIL57721
KIL57722
KIL57723
KIL57724
KIL57725
KIL57726
KIL57727
KIL57728
KIL57729
KIL57730
KIL57731
KIL57732
KIL57733
KIL57734
KIL57735
KIL57736
KIL57737
KIL57738
KIL57739
KIL57740
KIL57741
KIL57742
KIL57743
KIL57744
KIL57745
KIL57746
KIL57747
KIL57748
KIL57749
KIL57750
KIL57751
KIL57752
KIL57753
KIL57754
KIL57755
KIL57685
KIL57686
KIL57687
KIL57688
KIL57689
KIL57690
KIL57691
KIL57692
KIL57693
KIL57694
KIL57695
KIL57696
KIL57697
KIL57698
KIL57699
KIL57700
KIL57701
KIL57702
KIL57703
KIL57704
KIL57705
KIL57706
KIL57707
KIL57708
KIL57709
KIL57710
KIL57711
KIL57712
KIL57713
KIL57714
KIL57715
KIL57716
KIL57657
KIL57658
KIL57659
KIL57660
KIL57661
KIL57662
KIL57663
KIL57664
KIL57665
KIL57666
KIL57667
KIL57668
KIL57669
KIL57670
KIL57671
KIL57672
KIL57673
KIL57674
KIL57675
KIL57676
KIL57677
KIL57678
KIL57679
KIL57680
KIL57681
KIL57682
KIL57683
KIL57684
KIL57636
KIL57637
KIL57638
KIL57639
KIL57640
KIL57641
KIL57642
KIL57643
KIL57644
KIL57645
KIL57646
KIL57647
KIL57648
KIL57649
KIL57650
KIL57651
KIL57652
KIL57653
KIL57654
KIL57655
KIL57656
KIL57606
KIL57607
KIL57608
KIL57609
KIL57610
KIL57611
KIL57612
KIL57613
KIL57614
KIL57615
KIL57616
KIL57617
KIL57618
KIL57619
KIL57620
KIL57621
KIL57622
KIL57623
KIL57624
KIL57625
KIL57626
KIL57627
KIL57628
KIL57629
KIL57630
KIL57631
KIL57632
KIL57633
KIL57634
KIL57635
KIL57577
KIL57578
KIL57579
KIL57580
KIL57581
KIL57582
KIL57583
KIL57584
KIL57585
KIL57586
KIL57587
KIL57588
KIL57589
KIL57590
KIL57591
KIL57592
KIL57593
KIL57594
KIL57595
KIL57596
KIL57597
KIL57598
KIL57599
KIL57600
KIL57601
KIL57602
KIL57603
KIL57604
KIL57605
KIL57544
KIL57545
KIL57546
KIL57547
KIL57548
KIL57549
KIL57550
KIL57551
KIL57552
KIL57553
KIL57554
KIL57555
KIL57556
KIL57557
KIL57558
KIL57559
KIL57560
KIL57561
KIL57562
KIL57563
KIL57564
KIL57565
KIL57566
KIL57567
KIL57568
KIL57569
KIL57570
KIL57571
KIL57572
KIL57573
KIL57574
KIL57575
KIL57576
KIL57513
KIL57514
KIL57515
KIL57516
KIL57517
KIL57518
KIL57519
KIL57520
KIL57521
KIL57522
KIL57523
KIL57524
KIL57525
KIL57526
KIL57527
KIL57528
KIL57529
KIL57530
KIL57531
KIL57532
KIL57533
KIL57534
KIL57535
KIL57536
KIL57537
KIL57538
KIL57539
KIL57540
KIL57541
KIL57542
KIL57543
KIL57484
KIL57485
KIL57486
KIL57487
KIL57488
KIL57489
KIL57490
KIL57491
KIL57492
KIL57493
KIL57494
KIL57495
KIL57496
KIL57497
KIL57498
KIL57499
KIL57500
KIL57501
KIL57502
KIL57503
KIL57504
KIL57505
KIL57506
KIL57507
KIL57508
KIL57509
KIL57510
KIL57511
KIL57512
KIL57461
KIL57462
KIL57463
KIL57464
KIL57465
KIL57466
KIL57467
KIL57468
KIL57469
KIL57470
KIL57471
KIL57472
KIL57473
KIL57474
KIL57475
KIL57476
KIL57477
KIL57478
KIL57479
KIL57480
KIL57481
KIL57482
KIL57483
KIL57450
KIL57451
KIL57452
KIL57453
KIL57454
KIL57455
KIL57456
KIL57457
KIL57458
KIL57459
KIL57460
KIL57417
KIL57418
KIL57419
KIL57420
KIL57421
KIL57422
KIL57423
KIL57424
KIL57425
KIL57426
KIL57427
KIL57428
KIL57429
KIL57430
KIL57431
KIL57432
KIL57433
KIL57434
KIL57435
KIL57436
KIL57437
KIL57438
KIL57439
KIL57440
KIL57441
KIL57442
KIL57443
KIL57444
KIL57445
KIL57446
KIL57447
KIL57448
KIL57449
KIL57399
KIL57400
KIL57401
KIL57402
KIL57403
KIL57404
KIL57405
KIL57406
KIL57407
KIL57408
KIL57409
KIL57410
KIL57411
KIL57412
KIL57413
KIL57414
KIL57415
KIL57416
KIL57371
KIL57372
KIL57373
KIL57374
KIL57375
KIL57376
KIL57377
KIL57378
KIL57379
KIL57380
KIL57381
KIL57382
KIL57383
KIL57384
KIL57385
KIL57386
KIL57387
KIL57388
KIL57389
KIL57390
KIL57391
KIL57392
KIL57393
KIL57394
KIL57395
KIL57396
KIL57397
KIL57398
KIL57340
KIL57341
KIL57342
KIL57343
KIL57344
KIL57345
KIL57346
KIL57347
KIL57348
KIL57349
KIL57350
KIL57351
KIL57352
KIL57353
KIL57354
KIL57355
KIL57356
KIL57357
KIL57358
KIL57359
KIL57360
KIL57361
KIL57362
KIL57363
KIL57364
KIL57365
KIL57366
KIL57367
KIL57368
KIL57369
KIL57370
KIL57315
KIL57316
KIL57317
KIL57318
KIL57319
KIL57320
KIL57321
KIL57322
KIL57323
KIL57324
KIL57325
KIL57326
KIL57327
KIL57328
KIL57329
KIL57330
KIL57331
KIL57332
KIL57333
KIL57334
KIL57335
KIL57336
KIL57337
KIL57338
KIL57339
KIL57284
KIL57285
KIL57286
KIL57287
KIL57288
KIL57289
KIL57290
KIL57291
KIL57292
KIL57293
KIL57294
KIL57295
KIL57296
KIL57297
KIL57298
KIL57299
KIL57300
KIL57301
KIL57302
KIL57303
KIL57304
KIL57305
KIL57306
KIL57307
KIL57308
KIL57309
KIL57310
KIL57311
KIL57312
KIL57313
KIL57314
KIL57252
KIL57253
KIL57254
KIL57255
KIL57256
KIL57257
KIL57258
KIL57259
KIL57260
KIL57261
KIL57262
KIL57263
KIL57264
KIL57265
KIL57266
KIL57267
KIL57268
KIL57269
KIL57270
KIL57271
KIL57272
KIL57273
KIL57274
KIL57275
KIL57276
KIL57277
KIL57278
KIL57279
KIL57280
KIL57281
KIL57282
KIL57283
KIL57226
KIL57227
KIL57228
KIL57229
KIL57230
KIL57231
KIL57232
KIL57233
KIL57234
KIL57235
KIL57236
KIL57237
KIL57238
KIL57239
KIL57240
KIL57241
KIL57242
KIL57243
KIL57244
KIL57245
KIL57246
KIL57247
KIL57248
KIL57249
KIL57250
KIL57251
KIL57197
KIL57198
KIL57199
KIL57200
KIL57201
KIL57202
KIL57203
KIL57204
KIL57205
KIL57206
KIL57207
KIL57208
KIL57209
KIL57210
KIL57211
KIL57212
KIL57213
KIL57214
KIL57215
KIL57216
KIL57217
KIL57218
KIL57219
KIL57220
KIL57221
KIL57222
KIL57223
KIL57224
KIL57225
KIL57174
KIL57175
KIL57176
KIL57177
KIL57178
KIL57179
KIL57180
KIL57181
KIL57182
KIL57183
KIL57184
KIL57185
KIL57186
KIL57187
KIL57188
KIL57189
KIL57190
KIL57191
KIL57192
KIL57193
KIL57194
KIL57195
KIL57196
KIL57153
KIL57154
KIL57155
KIL57156
KIL57157
KIL57158
KIL57159
KIL57160
KIL57161
KIL57162
KIL57163
KIL57164
KIL57165
KIL57166
KIL57167
KIL57168
KIL57169
KIL57170
KIL57171
KIL57172
KIL57173
KIL57127
KIL57128
KIL57129
KIL57130
KIL57131
KIL57132
KIL57133
KIL57134
KIL57135
KIL57136
KIL57137
KIL57138
KIL57139
KIL57140
KIL57141
KIL57142
KIL57143
KIL57144
KIL57145
KIL57146
KIL57147
KIL57148
KIL57149
KIL57150
KIL57151
KIL57152
KIL57105
KIL57106
KIL57107
KIL57108
KIL57109
KIL57110
KIL57111
KIL57112
KIL57113
KIL57114
KIL57115
KIL57116
KIL57117
KIL57118
KIL57119
KIL57120
KIL57121
KIL57122
KIL57123
KIL57124
KIL57125
KIL57126
KIL57078
KIL57079
KIL57080
KIL57081
KIL57082
KIL57083
KIL57084
KIL57085
KIL57086
KIL57087
KIL57088
KIL57089
KIL57090
KIL57091
KIL57092
KIL57093
KIL57094
KIL57095
KIL57096
KIL57097
KIL57098
KIL57099
KIL57100
KIL57101
KIL57102
KIL57103
KIL57104
KIL57055
KIL57056
KIL57057
KIL57058
KIL57059
KIL57060
KIL57061
KIL57062
KIL57063
KIL57064
KIL57065
KIL57066
KIL57067
KIL57068
KIL57069
KIL57070
KIL57071
KIL57072
KIL57073
KIL57074
KIL57075
KIL57076
KIL57077
KIL57038
KIL57039
KIL57040
KIL57041
KIL57042
KIL57043
KIL57044
KIL57045
KIL57046
KIL57047
KIL57048
KIL57049
KIL57050
KIL57051
KIL57054
KIL57052
KIL57053
KIL57030
KIL57031
KIL57032
KIL57033
KIL57034
KIL57035
KIL57036
KIL57037
KIL57004
KIL57005
KIL57006
KIL57007
KIL57008
KIL57009
KIL57010
KIL57011
KIL57012
KIL57013
KIL57014
KIL57015
KIL57016
KIL57017
KIL57018
KIL57019
KIL57020
KIL57021
KIL57022
KIL57023
KIL57024
KIL57025
KIL57026
KIL57027
KIL57028
KIL57029
KIL56983
KIL56984
KIL56985
KIL56986
KIL56987
KIL56988
KIL56989
KIL56990
KIL56991
KIL56992
KIL56993
KIL56994
KIL56995
KIL56996
KIL56997
KIL56998
KIL56999
KIL57000
KIL57001
KIL57002
KIL57003
KIL56958
KIL56959
KIL56960
KIL56961
KIL56962
KIL56963
KIL56964
KIL56965
KIL56966
KIL56967
KIL56968
KIL56969
KIL56970
KIL56971
KIL56972
KIL56973
KIL56974
KIL56975
KIL56976
KIL56977
KIL56978
KIL56979
KIL56980
KIL56981
KIL56982
KIL56940
KIL56941
KIL56942
KIL56943
KIL56944
KIL56945
KIL56946
KIL56947
KIL56948
KIL56949
KIL56950
KIL56951
KIL56952
KIL56953
KIL56954
KIL56955
KIL56956
KIL56957
KIL56917
KIL56918
KIL56919
KIL56920
KIL56921
KIL56922
KIL56923
KIL56924
KIL56925
KIL56926
KIL56927
KIL56928
KIL56929
KIL56930
KIL56931
KIL56932
KIL56933
KIL56934
KIL56935
KIL56936
KIL56937
KIL56938
KIL56939
KIL56907
KIL56908
KIL56909
KIL56910
KIL56911
KIL56912
KIL56913
KIL56914
KIL56915
KIL56916
KIL56889
KIL56890
KIL56891
KIL56892
KIL56893
KIL56894
KIL56895
KIL56896
KIL56897
KIL56898
KIL56899
KIL56900
KIL56901
KIL56902
KIL56903
KIL56904
KIL56905
KIL56906
KIL56869
KIL56870
KIL56871
KIL56872
KIL56873
KIL56874
KIL56875
KIL56876
KIL56877
KIL56878
KIL56879
KIL56880
KIL56881
KIL56882
KIL56883
KIL56884
KIL56885
KIL56886
KIL56887
KIL56888
KIL56858
KIL56859
KIL56860
KIL56861
KIL56862
KIL56863
KIL56864
KIL56865
KIL56866
KIL56867
KIL56868
KIL56843
KIL56844
KIL56845
KIL56846
KIL56847
KIL56848
KIL56849
KIL56850
KIL56851
KIL56852
KIL56853
KIL56854
KIL56855
KIL56856
KIL56857
KIL56837
KIL56838
KIL56839
KIL56840
KIL56841
KIL56842
KIL56807
KIL56808
KIL56809
KIL56810
KIL56811
KIL56812
KIL56813
KIL56814
KIL56815
KIL56816
KIL56817
KIL56818
KIL56819
KIL56820
KIL56821
KIL56822
KIL56823
KIL56824
KIL56825
KIL56826
KIL56827
KIL56828
KIL56829
KIL56830
KIL56831
KIL56832
KIL56833
KIL56834
KIL56835
KIL56836
KIL56789
KIL56790
KIL56791
KIL56792
KIL56793
KIL56794
KIL56795
KIL56796
KIL56797
KIL56798
KIL56799
KIL56800
KIL56801
KIL56802
KIL56803
KIL56804
KIL56805
KIL56806
KIL56777
KIL56778
KIL56779
KIL56780
KIL56781
KIL56782
KIL56783
KIL56784
KIL56785
KIL56786
KIL56787
KIL56788
KIL56753
KIL56754
KIL56755
KIL56756
KIL56757
KIL56758
KIL56759
KIL56760
KIL56761
KIL56762
KIL56763
KIL56764
KIL56765
KIL56766
KIL56767
KIL56768
KIL56769
KIL56770
KIL56771
KIL56772
KIL56773
KIL56774
KIL56775
KIL56776
KIL56730
KIL56731
KIL56732
KIL56733
KIL56734
KIL56735
KIL56736
KIL56737
KIL56738
KIL56739
KIL56740
KIL56741
KIL56742
KIL56743
KIL56744
KIL56745
KIL56746
KIL56747
KIL56748
KIL56749
KIL56750
KIL56751
KIL56752
KIL56719
KIL56720
KIL56721
KIL56722
KIL56723
KIL56724
KIL56725
KIL56726
KIL56727
KIL56728
KIL56729
KIL56699
KIL56700
KIL56701
KIL56702
KIL56703
KIL56704
KIL56705
KIL56706
KIL56707
KIL56708
KIL56709
KIL56710
KIL56711
KIL56712
KIL56713
KIL56714
KIL56715
KIL56716
KIL56717
KIL56718
KIL56686
KIL56687
KIL56688
KIL56689
KIL56690
KIL56691
KIL56692
KIL56693
KIL56694
KIL56695
KIL56696
KIL56697
KIL56698
KIL56676
KIL56677
KIL56678
KIL56679
KIL56680
KIL56681
KIL56682
KIL56683
KIL56684
KIL56685
KIL56669
KIL56670
KIL56671
KIL56672
KIL56673
KIL56674
KIL56675
KIL56660
KIL56661
KIL56662
KIL56663
KIL56664
KIL56665
KIL56666
KIL56667
KIL56668
KIL56648
KIL56649
KIL56650
KIL56651
KIL56652
KIL56653
KIL56654
KIL56655
KIL56656
KIL56657
KIL56658
KIL56659
KIL56625
KIL56626
KIL56627
KIL56628
KIL56629
KIL56630
KIL56631
KIL56632
KIL56633
KIL56634
KIL56635
KIL56636
KIL56637
KIL56638
KIL56639
KIL56640
KIL56641
KIL56642
KIL56643
KIL56644
KIL56645
KIL56646
KIL56647
KIL56606
KIL56607
KIL56608
KIL56609
KIL56610
KIL56611
KIL56612
KIL56613
KIL56614
KIL56615
KIL56616
KIL56617
KIL56618
KIL56619
KIL56620
KIL56621
KIL56622
KIL56623
KIL56624
KIL56598
KIL56599
KIL56600
KIL56601
KIL56602
KIL56603
KIL56604
KIL56605
KIL56591
KIL56592
KIL56593
KIL56594
KIL56595
KIL56596
KIL56597
KIL56570
KIL56571
KIL56572
KIL56573
KIL56574
KIL56575
KIL56576
KIL56577
KIL56578
KIL56579
KIL56580
KIL56581
KIL56582
KIL56583
KIL56584
KIL56585
KIL56586
KIL56587
KIL56588
KIL56589
KIL56590
KIL56548
KIL56549
KIL56550
KIL56551
KIL56552
KIL56553
KIL56554
KIL56555
KIL56556
KIL56557
KIL56558
KIL56559
KIL56560
KIL56561
KIL56562
KIL56563
KIL56564
KIL56565
KIL56566
KIL56567
KIL56568
KIL56569
KIL56527
KIL56528
KIL56529
KIL56530
KIL56531
KIL56532
KIL56533
KIL56534
KIL56535
KIL56536
KIL56537
KIL56538
KIL56539
KIL56540
KIL56541
KIL56542
KIL56543
KIL56544
KIL56545
KIL56546
KIL56547
KIL56511
KIL56512
KIL56513
KIL56514
KIL56515
KIL56516
KIL56517
KIL56518
KIL56519
KIL56520
KIL56521
KIL56522
KIL56523
KIL56524
KIL56525
KIL56526
KIL56504
KIL56505
KIL56506
KIL56507
KIL56508
KIL56509
KIL56510
KIL56478
KIL56479
KIL56480
KIL56481
KIL56482
KIL56483
KIL56484
KIL56485
KIL56486
KIL56487
KIL56488
KIL56489
KIL56490
KIL56491
KIL56492
KIL56493
KIL56494
KIL56495
KIL56496
KIL56497
KIL56498
KIL56499
KIL56500
KIL56501
KIL56502
KIL56503
KIL56454
KIL56455
KIL56456
KIL56457
KIL56458
KIL56459
KIL56460
KIL56461
KIL56462
KIL56463
KIL56464
KIL56465
KIL56466
KIL56467
KIL56468
KIL56469
KIL56470
KIL56471
KIL56472
KIL56473
KIL56474
KIL56475
KIL56476
KIL56477
KIL56432
KIL56433
KIL56434
KIL56435
KIL56436
KIL56437
KIL56438
KIL56439
KIL56440
KIL56441
KIL56442
KIL56443
KIL56444
KIL56445
KIL56446
KIL56447
KIL56448
KIL56449
KIL56450
KIL56451
KIL56452
KIL56453
KIL56417
KIL56418
KIL56419
KIL56420
KIL56421
KIL56422
KIL56423
KIL56424
KIL56425
KIL56426
KIL56427
KIL56428
KIL56429
KIL56430
KIL56431
KIL56407
KIL56408
KIL56409
KIL56410
KIL56411
KIL56412
KIL56413
KIL56414
KIL56415
KIL56416
KIL56393
KIL56394
KIL56395
KIL56396
KIL56397
KIL56398
KIL56399
KIL56400
KIL56401
KIL56402
KIL56403
KIL56404
KIL56405
KIL56406
KIL56373
KIL56374
KIL56375
KIL56376
KIL56377
KIL56378
KIL56379
KIL56380
KIL56381
KIL56382
KIL56383
KIL56384
KIL56385
KIL56386
KIL56387
KIL56388
KIL56389
KIL56390
KIL56391
KIL56392
KIL56366
KIL56367
KIL56368
KIL56369
KIL56370
KIL56371
KIL56372
KIL56352
KIL56353
KIL56354
KIL56355
KIL56356
KIL56357
KIL56358
KIL56359
KIL56360
KIL56361
KIL56362
KIL56363
KIL56364
KIL56365
KIL56335
KIL56336
KIL56337
KIL56338
KIL56339
KIL56340
KIL56341
KIL56342
KIL56343
KIL56344
KIL56345
KIL56346
KIL56347
KIL56348
KIL56349
KIL56350
KIL56351
KIL56325
KIL56326
KIL56327
KIL56328
KIL56329
KIL56330
KIL56331
KIL56332
KIL56333
KIL56334
KIL56312
KIL56313
KIL56314
KIL56315
KIL56316
KIL56317
KIL56318
KIL56319
KIL56320
KIL56321
KIL56322
KIL56323
KIL56324
KIL56307
KIL56308
KIL56309
KIL56310
KIL56311
KIL56289
KIL56290
KIL56291
KIL56292
KIL56293
KIL56294
KIL56295
KIL56296
KIL56297
KIL56298
KIL56299
KIL56300
KIL56301
KIL56302
KIL56303
KIL56304
KIL56305
KIL56306
KIL56278
KIL56279
KIL56280
KIL56281
KIL56282
KIL56283
KIL56284
KIL56285
KIL56286
KIL56287
KIL56288
KIL56273
KIL56274
KIL56275
KIL56276
KIL56277
KIL56248
KIL56249
KIL56250
KIL56251
KIL56252
KIL56253
KIL56254
KIL56255
KIL56256
KIL56257
KIL56258
KIL56259
KIL56260
KIL56261
KIL56262
KIL56263
KIL56264
KIL56265
KIL56266
KIL56267
KIL56268
KIL56269
KIL56270
KIL56271
KIL56272
KIL56232
KIL56233
KIL56234
KIL56235
KIL56236
KIL56237
KIL56238
KIL56239
KIL56240
KIL56241
KIL56242
KIL56243
KIL56244
KIL56245
KIL56246
KIL56247
KIL56222
KIL56223
KIL56224
KIL56225
KIL56226
KIL56227
KIL56228
KIL56229
KIL56230
KIL56231
KIL56207
KIL56208
KIL56209
KIL56210
KIL56211
KIL56212
KIL56213
KIL56214
KIL56215
KIL56216
KIL56217
KIL56218
KIL56219
KIL56220
KIL56221
KIL56185
KIL56186
KIL56187
KIL56188
KIL56189
KIL56190
KIL56191
KIL56192
KIL56193
KIL56194
KIL56195
KIL56196
KIL56197
KIL56198
KIL56199
KIL56200
KIL56201
KIL56202
KIL56203
KIL56204
KIL56205
KIL56206
KIL56180
KIL56181
KIL56182
KIL56183
KIL56184
KIL56161
KIL56162
KIL56163
KIL56164
KIL56165
KIL56166
KIL56167
KIL56168
KIL56169
KIL56170
KIL56171
KIL56172
KIL56173
KIL56174
KIL56175
KIL56176
KIL56177
KIL56178
KIL56179
KIL56150
KIL56151
KIL56152
KIL56153
KIL56154
KIL56155
KIL56156
KIL56157
KIL56158
KIL56159
KIL56160
KIL56140
KIL56141
KIL56142
KIL56143
KIL56144
KIL56145
KIL56146
KIL56147
KIL56148
KIL56149
KIL56134
KIL56135
KIL56136
KIL56137
KIL56138
KIL56139
KIL56126
KIL56127
KIL56128
KIL56129
KIL56130
KIL56131
KIL56132
KIL56133
KIL56119
KIL56120
KIL56121
KIL56122
KIL56123
KIL56124
KIL56125
KIL56097
KIL56098
KIL56099
KIL56100
KIL56101
KIL56102
KIL56103
KIL56104
KIL56105
KIL56106
KIL56107
KIL56108
KIL56109
KIL56110
KIL56111
KIL56112
KIL56113
KIL56114
KIL56115
KIL56116
KIL56117
KIL56118
KIL56085
KIL56086
KIL56087
KIL56088
KIL56089
KIL56090
KIL56091
KIL56092
KIL56093
KIL56094
KIL56095
KIL56096
KIL56072
KIL56073
KIL56074
KIL56075
KIL56076
KIL56077
KIL56078
KIL56079
KIL56080
KIL56081
KIL56082
KIL56083
KIL56084
KIL56058
KIL56059
KIL56060
KIL56061
KIL56062
KIL56063
KIL56064
KIL56065
KIL56066
KIL56067
KIL56068
KIL56069
KIL56070
KIL56071
KIL56052
KIL56053
KIL56054
KIL56055
KIL56056
KIL56057
KIL56039
KIL56040
KIL56041
KIL56042
KIL56043
KIL56044
KIL56045
KIL56046
KIL56047
KIL56048
KIL56049
KIL56051
KIL56050
KIL56023
KIL56024
KIL56025
KIL56026
KIL56027
KIL56028
KIL56029
KIL56030
KIL56031
KIL56032
KIL56033
KIL56034
KIL56035
KIL56036
KIL56037
KIL56038
KIL56009
KIL56010
KIL56011
KIL56012
KIL56013
KIL56014
KIL56015
KIL56016
KIL56017
KIL56018
KIL56019
KIL56020
KIL56021
KIL56022
KIL56001
KIL56002
KIL56003
KIL56004
KIL56005
KIL56006
KIL56007
KIL56008
KIL55983
KIL55984
KIL55985
KIL55986
KIL55987
KIL55988
KIL55989
KIL55990
KIL55991
KIL55992
KIL55993
KIL55994
KIL55995
KIL55996
KIL55997
KIL55998
KIL55999
KIL56000
KIL55964
KIL55965
KIL55966
KIL55967
KIL55968
KIL55969
KIL55970
KIL55971
KIL55972
KIL55973
KIL55974
KIL55975
KIL55976
KIL55977
KIL55978
KIL55979
KIL55980
KIL55981
KIL55982
KIL55950
KIL55951
KIL55952
KIL55953
KIL55954
KIL55955
KIL55956
KIL55957
KIL55958
KIL55959
KIL55960
KIL55961
KIL55962
KIL55963
KIL55929
KIL55930
KIL55931
KIL55932
KIL55933
KIL55934
KIL55935
KIL55936
KIL55937
KIL55938
KIL55939
KIL55940
KIL55941
KIL55942
KIL55943
KIL55944
KIL55945
KIL55946
KIL55947
KIL55948
KIL55949
KIL55914
KIL55915
KIL55916
KIL55917
KIL55918
KIL55919
KIL55920
KIL55921
KIL55922
KIL55923
KIL55924
KIL55925
KIL55926
KIL55927
KIL55928
KIL55905
KIL55906
KIL55907
KIL55908
KIL55909
KIL55910
KIL55911
KIL55912
KIL55913
KIL55892
KIL55893
KIL55894
KIL55895
KIL55896
KIL55897
KIL55898
KIL55899
KIL55900
KIL55901
KIL55902
KIL55903
KIL55904
KIL55885
KIL55886
KIL55887
KIL55888
KIL55889
KIL55890
KIL55891
KIL55873
KIL55874
KIL55875
KIL55876
KIL55877
KIL55878
KIL55879
KIL55880
KIL55881
KIL55882
KIL55883
KIL55884
KIL55864
KIL55865
KIL55866
KIL55867
KIL55868
KIL55869
KIL55870
KIL55871
KIL55872
KIL55854
KIL55855
KIL55856
KIL55857
KIL55858
KIL55859
KIL55860
KIL55861
KIL55862
KIL55863
KIL55847
KIL55848
KIL55849
KIL55850
KIL55851
KIL55852
KIL55853
KIL55833
KIL55834
KIL55835
KIL55836
KIL55837
KIL55838
KIL55839
KIL55840
KIL55841
KIL55842
KIL55843
KIL55844
KIL55845
KIL55846
KIL55819
KIL55820
KIL55821
KIL55822
KIL55823
KIL55824
KIL55825
KIL55826
KIL55827
KIL55828
KIL55829
KIL55830
KIL55831
KIL55832
KIL55812
KIL55813
KIL55814
KIL55815
KIL55816
KIL55817
KIL55818
KIL55801
KIL55802
KIL55803
KIL55804
KIL55805
KIL55806
KIL55807
KIL55808
KIL55809
KIL55810
KIL55811
KIL55793
KIL55794
KIL55795
KIL55796
KIL55797
KIL55798
KIL55799
KIL55800
KIL55787
KIL55788
KIL55789
KIL55790
KIL55791
KIL55792
KIL55772
KIL55773
KIL55774
KIL55775
KIL55776
KIL55777
KIL55778
KIL55779
KIL55780
KIL55781
KIL55782
KIL55783
KIL55784
KIL55785
KIL55786
KIL55765
KIL55766
KIL55767
KIL55768
KIL55769
KIL55770
KIL55771
KIL55755
KIL55756
KIL55757
KIL55758
KIL55759
KIL55760
KIL55761
KIL55762
KIL55763
KIL55764
KIL55750
KIL55751
KIL55752
KIL55753
KIL55754
KIL55739
KIL55740
KIL55741
KIL55742
KIL55743
KIL55744
KIL55745
KIL55746
KIL55747
KIL55748
KIL55749
KIL55730
KIL55731
KIL55732
KIL55733
KIL55734
KIL55735
KIL55736
KIL55737
KIL55738
KIL55715
KIL55716
KIL55717
KIL55718
KIL55719
KIL55720
KIL55721
KIL55722
KIL55723
KIL55724
KIL55725
KIL55726
KIL55727
KIL55728
KIL55729
KIL55707
KIL55708
KIL55709
KIL55710
KIL55711
KIL55712
KIL55713
KIL55714
KIL55696
KIL55697
KIL55698
KIL55699
KIL55700
KIL55701
KIL55702
KIL55703
KIL55704
KIL55705
KIL55706
KIL55690
KIL55691
KIL55692
KIL55693
KIL55694
KIL55695
KIL55679
KIL55680
KIL55681
KIL55682
KIL55683
KIL55684
KIL55685
KIL55686
KIL55687
KIL55688
KIL55689
KIL55675
KIL55676
KIL55677
KIL55678
KIL55669
KIL55670
KIL55671
KIL55672
KIL55673
KIL55674
KIL55663
KIL55664
KIL55665
KIL55666
KIL55667
KIL55668
KIL55656
KIL55657
KIL55658
KIL55659
KIL55660
KIL55661
KIL55662
KIL55647
KIL55648
KIL55649
KIL55650
KIL55651
KIL55652
KIL55653
KIL55654
KIL55655
KIL55634
KIL55635
KIL55636
KIL55637
KIL55638
KIL55639
KIL55640
KIL55641
KIL55642
KIL55643
KIL55644
KIL55645
KIL55646
KIL55625
KIL55626
KIL55627
KIL55628
KIL55629
KIL55630
KIL55631
KIL55632
KIL55633
KIL55617
KIL55618
KIL55619
KIL55620
KIL55621
KIL55622
KIL55623
KIL55624
KIL55613
KIL55614
KIL55615
KIL55616
KIL55600
KIL55601
KIL55602
KIL55603
KIL55604
KIL55605
KIL55606
KIL55607
KIL55608
KIL55609
KIL55610
KIL55611
KIL55612
KIL55591
KIL55592
KIL55593
KIL55594
KIL55595
KIL55596
KIL55597
KIL55598
KIL55599
KIL55586
KIL55587
KIL55588
KIL55589
KIL55590
KIL55581
KIL55582
KIL55583
KIL55584
KIL55585
KIL55570
KIL55571
KIL55572
KIL55573
KIL55574
KIL55575
KIL55576
KIL55577
KIL55578
KIL55579
KIL55580
KIL55564
KIL55565
KIL55566
KIL55567
KIL55568
KIL55569
KIL55553
KIL55554
KIL55555
KIL55556
KIL55557
KIL55558
KIL55559
KIL55560
KIL55561
KIL55562
KIL55563
KIL55550
KIL55551
KIL55552
KIL55544
KIL55545
KIL55546
KIL55547
KIL55548
KIL55549
KIL55538
KIL55539
KIL55540
KIL55541
KIL55542
KIL55543
KIL55529
KIL55530
KIL55531
KIL55532
KIL55533
KIL55534
KIL55535
KIL55536
KIL55537
KIL55521
KIL55522
KIL55523
KIL55524
KIL55525
KIL55526
KIL55527
KIL55528
KIL55515
KIL55516
KIL55517
KIL55518
KIL55519
KIL55520
KIL55507
KIL55508
KIL55509
KIL55510
KIL55511
KIL55512
KIL55513
KIL55514
KIL55499
KIL55500
KIL55501
KIL55502
KIL55503
KIL55504
KIL55505
KIL55506
KIL55488
KIL55489
KIL55490
KIL55491
KIL55492
KIL55493
KIL55494
KIL55495
KIL55496
KIL55497
KIL55498
KIL55475
KIL55476
KIL55477
KIL55478
KIL55479
KIL55480
KIL55481
KIL55482
KIL55483
KIL55484
KIL55485
KIL55486
KIL55487
KIL55472
KIL55473
KIL55474
KIL55460
KIL55461
KIL55462
KIL55463
KIL55464
KIL55465
KIL55466
KIL55467
KIL55468
KIL55469
KIL55470
KIL55471
KIL55452
KIL55453
KIL55454
KIL55455
KIL55456
KIL55457
KIL55458
KIL55459
KIL55446
KIL55447
KIL55448
KIL55449
KIL55450
KIL55451
KIL55439
KIL55440
KIL55441
KIL55442
KIL55443
KIL55444
KIL55445
KIL55436
KIL55437
KIL55438
KIL55425
KIL55426
KIL55427
KIL55428
KIL55429
KIL55430
KIL55431
KIL55432
KIL55433
KIL55434
KIL55435
KIL55421
KIL55422
KIL55423
KIL55424
KIL55417
KIL55418
KIL55419
KIL55420
KIL55412
KIL55413
KIL55414
KIL55415
KIL55416
KIL55403
KIL55404
KIL55405
KIL55406
KIL55407
KIL55408
KIL55409
KIL55410
KIL55411
KIL55389
KIL55390
KIL55391
KIL55392
KIL55393
KIL55394
KIL55395
KIL55396
KIL55397
KIL55398
KIL55399
KIL55400
KIL55401
KIL55402
KIL55379
KIL55380
KIL55381
KIL55382
KIL55383
KIL55384
KIL55385
KIL55386
KIL55387
KIL55388
KIL55374
KIL55375
KIL55376
KIL55377
KIL55378
KIL55367
KIL55368
KIL55369
KIL55370
KIL55371
KIL55372
KIL55373
KIL55360
KIL55361
KIL55362
KIL55363
KIL55364
KIL55365
KIL55366
KIL55352
KIL55353
KIL55354
KIL55355
KIL55356
KIL55357
KIL55358
KIL55359
KIL55350
KIL55351
KIL55346
KIL55347
KIL55348
KIL55349
KIL55333
KIL55334
KIL55335
KIL55336
KIL55337
KIL55338
KIL55339
KIL55340
KIL55341
KIL55342
KIL55343
KIL55344
KIL55345
KIL55325
KIL55326
KIL55327
KIL55328
KIL55329
KIL55330
KIL55331
KIL55332
KIL55317
KIL55318
KIL55319
KIL55320
KIL55321
KIL55322
KIL55323
KIL55324
KIL55311
KIL55312
KIL55313
KIL55314
KIL55315
KIL55316
KIL55301
KIL55302
KIL55303
KIL55304
KIL55305
KIL55306
KIL55307
KIL55308
KIL55309
KIL55310
KIL55293
KIL55294
KIL55295
KIL55296
KIL55297
KIL55298
KIL55299
KIL55300
KIL55288
KIL55289
KIL55290
KIL55291
KIL55292
KIL55277
KIL55278
KIL55279
KIL55280
KIL55281
KIL55282
KIL55283
KIL55284
KIL55285
KIL55286
KIL55287
KIL55271
KIL55272
KIL55273
KIL55274
KIL55275
KIL55276
KIL55266
KIL55267
KIL55268
KIL55269
KIL55270
KIL55262
KIL55263
KIL55264
KIL55265
KIL55256
KIL55257
KIL55258
KIL55259
KIL55260
KIL55261
KIL55250
KIL55251
KIL55252
KIL55253
KIL55254
KIL55255
KIL55239
KIL55240
KIL55241
KIL55242
KIL55243
KIL55244
KIL55245
KIL55246
KIL55247
KIL55248
KIL55249
KIL55237
KIL55238
KIL55230
KIL55231
KIL55232
KIL55233
KIL55234
KIL55235
KIL55236
KIL55223
KIL55224
KIL55225
KIL55226
KIL55227
KIL55228
KIL55229
KIL55219
KIL55220
KIL55221
KIL55222
KIL55214
KIL55215
KIL55216
KIL55217
KIL55218
KIL55207
KIL55208
KIL55209
KIL55210
KIL55211
KIL55212
KIL55213
KIL55202
KIL55203
KIL55204
KIL55205
KIL55206
KIL55199
KIL55200
KIL55201
KIL55194
KIL55195
KIL55196
KIL55197
KIL55198
KIL55190
KIL55191
KIL55192
KIL55193
KIL55184
KIL55185
KIL55186
KIL55187
KIL55188
KIL55189
KIL55179
KIL55180
KIL55181
KIL55182
KIL55183
KIL55171
KIL55172
KIL55173
KIL55174
KIL55175
KIL55176
KIL55177
KIL55178
KIL55168
KIL55169
KIL55170
KIL55159
KIL55160
KIL55161
KIL55162
KIL55163
KIL55164
KIL55165
KIL55166
KIL55167
KIL55148
KIL55149
KIL55150
KIL55151
KIL55152
KIL55153
KIL55154
KIL55155
KIL55156
KIL55157
KIL55158
KIL55144
KIL55145
KIL55146
KIL55147
KIL55140
KIL55141
KIL55142
KIL55143
KIL55134
KIL55135
KIL55136
KIL55137
KIL55138
KIL55139
KIL55127
KIL55128
KIL55129
KIL55130
KIL55131
KIL55132
KIL55133
KIL55119
KIL55120
KIL55121
KIL55122
KIL55123
KIL55124
KIL55125
KIL55126
KIL55114
KIL55115
KIL55116
KIL55117
KIL55118
KIL55106
KIL55107
KIL55108
KIL55109
KIL55110
KIL55111
KIL55112
KIL55113
KIL55101
KIL55102
KIL55103
KIL55104
KIL55105
KIL55097
KIL55098
KIL55099
KIL55100
KIL55085
KIL55086
KIL55087
KIL55088
KIL55089
KIL55090
KIL55091
KIL55092
KIL55093
KIL55094
KIL55095
KIL55096
KIL55076
KIL55077
KIL55078
KIL55079
KIL55080
KIL55081
KIL55082
KIL55083
KIL55084
KIL55071
KIL55072
KIL55073
KIL55074
KIL55075
KIL55065
KIL55066
KIL55067
KIL55068
KIL55069
KIL55070
KIL55056
KIL55057
KIL55058
KIL55059
KIL55060
KIL55061
KIL55062
KIL55063
KIL55064
KIL55050
KIL55051
KIL55052
KIL55053
KIL55054
KIL55055
KIL55046
KIL55047
KIL55048
KIL55049
KIL55038
KIL55039
KIL55040
KIL55041
KIL55042
KIL55043
KIL55044
KIL55045
KIL55034
KIL55035
KIL55036
KIL55037
KIL55027
KIL55028
KIL55029
KIL55030
KIL55031
KIL55032
KIL55033
KIL55018
KIL55019
KIL55020
KIL55021
KIL55022
KIL55023
KIL55024
KIL55025
KIL55026
KIL55013
KIL55014
KIL55015
KIL55016
KIL55017
KIL55005
KIL55006
KIL55007
KIL55008
KIL55009
KIL55010
KIL55011
KIL55012
KIL55000
KIL55001
KIL55002
KIL55003
KIL55004
KIL54998
KIL54999
KIL54992
KIL54993
KIL54994
KIL54995
KIL54996
KIL54997
KIL54990
KIL54991
KIL54988
KIL54989
KIL54984
KIL54985
KIL54986
KIL54987
KIL54978
KIL54979
KIL54980
KIL54981
KIL54982
KIL54983
KIL54971
KIL54972
KIL54973
KIL54974
KIL54975
KIL54976
KIL54977
KIL54968
KIL54969
KIL54970
KIL54965
KIL54966
KIL54967
KIL54956
KIL54957
KIL54958
KIL54959
KIL54960
KIL54961
KIL54962
KIL54963
KIL54964
KIL54951
KIL54952
KIL54953
KIL54954
KIL54955
KIL54945
KIL54946
KIL54947
KIL54948
KIL54949
KIL54950
KIL54943
KIL54944
KIL54938
KIL54939
KIL54940
KIL54941
KIL54942
KIL54932
KIL54933
KIL54934
KIL54935
KIL54936
KIL54937
KIL54929
KIL54930
KIL54931
KIL54922
KIL54923
KIL54924
KIL54925
KIL54926
KIL54927
KIL54928
KIL54916
KIL54917
KIL54918
KIL54919
KIL54920
KIL54921
KIL54911
KIL54912
KIL54913
KIL54914
KIL54915
KIL54909
KIL54910
KIL54903
KIL54904
KIL54905
KIL54906
KIL54907
KIL54908
KIL54899
KIL54900
KIL54901
KIL54902
KIL54893
KIL54894
KIL54895
KIL54896
KIL54897
KIL54898
KIL54891
KIL54892
KIL54883
KIL54884
KIL54885
KIL54886
KIL54887
KIL54888
KIL54889
KIL54890
KIL54880
KIL54881
KIL54882
KIL54876
KIL54877
KIL54878
KIL54879
KIL54872
KIL54873
KIL54874
KIL54875
KIL54869
KIL54870
KIL54871
KIL54866
KIL54867
KIL54868
KIL54859
KIL54860
KIL54861
KIL54862
KIL54863
KIL54864
KIL54865
KIL54857
KIL54858
KIL54855
KIL54856
KIL54849
KIL54850
KIL54851
KIL54852
KIL54853
KIL54854
KIL54845
KIL54846
KIL54847
KIL54848
KIL54841
KIL54842
KIL54843
KIL54844
KIL54835
KIL54836
KIL54837
KIL54838
KIL54839
KIL54840
KIL54833
KIL54834
KIL54830
KIL54831
KIL54832
KIL54828
KIL54829
KIL54822
KIL54823
KIL54824
KIL54825
KIL54826
KIL54827
KIL54821
KIL54815
KIL54816
KIL54817
KIL54818
KIL54819
KIL54820
KIL54811
KIL54812
KIL54813
KIL54814
KIL54809
KIL54810
KIL54806
KIL54807
KIL54808
KIL54799
KIL54800
KIL54801
KIL54802
KIL54803
KIL54804
KIL54805
KIL54796
KIL54797
KIL54798
KIL54793
KIL54794
KIL54795
KIL54790
KIL54791
KIL54792
KIL54786
KIL54787
KIL54788
KIL54789
KIL54776
KIL54777
KIL54778
KIL54779
KIL54780
KIL54781
KIL54782
KIL54783
KIL54784
KIL54785
KIL54772
KIL54773
KIL54774
KIL54775
KIL54767
KIL54768
KIL54769
KIL54770
KIL54771
KIL54764
KIL54765
KIL54766
KIL54761
KIL54762
KIL54763
KIL54757
KIL54758
KIL54759
KIL54760
KIL54755
KIL54756
KIL54752
KIL54753
KIL54754
KIL54750
KIL54751
KIL54747
KIL54748
KIL54749
KIL54741
KIL54742
KIL54743
KIL54744
KIL54745
KIL54746
KIL54739
KIL54740
KIL54735
KIL54736
KIL54737
KIL54738
KIL54731
KIL54732
KIL54733
KIL54734
KIL54730
KIL54727
KIL54728
KIL54729
KIL54721
KIL54722
KIL54723
KIL54724
KIL54725
KIL54726
KIL54717
KIL54718
KIL54719
KIL54720
KIL54713
KIL54714
KIL54715
KIL54716
KIL54710
KIL54711
KIL54712
KIL54704
KIL54705
KIL54706
KIL54707
KIL54708
KIL54709
KIL54701
KIL54702
KIL54703
KIL54699
KIL54700
KIL54696
KIL54697
KIL54698
KIL54689
KIL54690
KIL54691
KIL54692
KIL54693
KIL54694
KIL54695
KIL54688
KIL54685
KIL54686
KIL54687
KIL54682
KIL54683
KIL54684
KIL54678
KIL54679
KIL54680
KIL54681
KIL54677
KIL54672
KIL54673
KIL54674
KIL54675
KIL54676
KIL54667
KIL54668
KIL54669
KIL54670
KIL54671
KIL54666
KIL54664
KIL54665
KIL54661
KIL54662
KIL54663
KIL54657
KIL54658
KIL54659
KIL54660
KIL54653
KIL54654
KIL54655
KIL54656
KIL54652
KIL54649
KIL54650
KIL54651
KIL54647
KIL54648
KIL54641
KIL54642
KIL54643
KIL54644
KIL54645
KIL54646
KIL54637
KIL54638
KIL54639
KIL54640
KIL54635
KIL54636
KIL54631
KIL54632
KIL54633
KIL54634
KIL54629
KIL54630
KIL54626
KIL54627
KIL54628
KIL54623
KIL54624
KIL54625
KIL54618
KIL54619
KIL54620
KIL54621
KIL54622
KIL54615
KIL54616
KIL54617
KIL54614
KIL54609
KIL54610
KIL54611
KIL54612
KIL54613
KIL54604
KIL54605
KIL54606
KIL54607
KIL54608
KIL54598
KIL54599
KIL54600
KIL54601
KIL54602
KIL54603
KIL54593
KIL54594
KIL54595
KIL54596
KIL54597
KIL54592
KIL54589
KIL54590
KIL54591
KIL54586
KIL54587
KIL54588
KIL54583
KIL54584
KIL54585
KIL54578
KIL54579
KIL54580
KIL54581
KIL54582
KIL54577
KIL54576
KIL54574
KIL54575
KIL54573
KIL54570
KIL54571
KIL54572
KIL54565
KIL54566
KIL54567
KIL54568
KIL54569
KIL54562
KIL54563
KIL54564
KIL54559
KIL54560
KIL54561
KIL54556
KIL54557
KIL54558
KIL54553
KIL54554
KIL54555
KIL54550
KIL54551
KIL54552
KIL54546
KIL54547
KIL54548
KIL54549
KIL54543
KIL54544
KIL54545
KIL54542
KIL54539
KIL54540
KIL54541
KIL54537
KIL54538
KIL54533
KIL54534
KIL54535
KIL54536
KIL54532
KIL54527
KIL54528
KIL54529
KIL54530
KIL54531
KIL54526
KIL54522
KIL54523
KIL54524
KIL54525
KIL54518
KIL54519
KIL54520
KIL54521
KIL54512
KIL54513
KIL54514
KIL54515
KIL54516
KIL54517
KIL54510
KIL54511
KIL54509
KIL54508
KIL54503
KIL54504
KIL54505
KIL54506
KIL54507
KIL54501
KIL54502
KIL54499
KIL54500
KIL54497
KIL54498
KIL54494
KIL54495
KIL54496
KIL54493
KIL54491
KIL54492
KIL54489
KIL54490
KIL54486
KIL54487
KIL54488
KIL54484
KIL54485
KIL54483
KIL54482
KIL54481
KIL54476
KIL54477
KIL54478
KIL54479
KIL54480
KIL54474
KIL54475
KIL54472
KIL54473
KIL54469
KIL54470
KIL54471
KIL54466
KIL54467
KIL54468
KIL54461
KIL54462
KIL54463
KIL54464
KIL54465
KIL54456
KIL54457
KIL54458
KIL54459
KIL54460
KIL54454
KIL54455
KIL54452
KIL54453
KIL54451
KIL54447
KIL54448
KIL54449
KIL54450
KIL54445
KIL54446
KIL54443
KIL54444
KIL54440
KIL54441
KIL54442
KIL54438
KIL54439
KIL54436
KIL54437
KIL54434
KIL54435
KIL54432
KIL54433
KIL54430
KIL54431
KIL54428
KIL54429
KIL54424
KIL54425
KIL54426
KIL54427
KIL54423
KIL54421
KIL54422
KIL54417
KIL54418
KIL54419
KIL54420
KIL54415
KIL54416
KIL54411
KIL54412
KIL54413
KIL54414
KIL54409
KIL54410
KIL54406
KIL54407
KIL54408
KIL54405
KIL54400
KIL54401
KIL54402
KIL54403
KIL54404
KIL54398
KIL54399
KIL54397
KIL54395
KIL54396
KIL54393
KIL54394
KIL54391
KIL54392
KIL54389
KIL54390
KIL54388
KIL54386
KIL54387
KIL54385
KIL54384
KIL54383
KIL54380
KIL54381
KIL54382
KIL54378
KIL54379
KIL54377
KIL54375
KIL54376
KIL54374
KIL54370
KIL54371
KIL54372
KIL54373
KIL54368
KIL54369
KIL54365
KIL54366
KIL54367
KIL54364
KIL54359
KIL54360
KIL54361
KIL54362
KIL54363
KIL54357
KIL54358
KIL54355
KIL54356
KIL54353
KIL54354
KIL54351
KIL54352
KIL54348
KIL54349
KIL54350
KIL54347
KIL54344
KIL54345
KIL54346
KIL54342
KIL54343
KIL54332
KIL54333
KIL54340
KIL54341
KIL54338
KIL54339
KIL54334
KIL54335
KIL54336
KIL54337
KIL54331
KIL54330
KIL54328
KIL54329
KIL54326
KIL54327
KIL54324
KIL54325
KIL54323
KIL54322
KIL54320
KIL54321
KIL54319
KIL54317
KIL54318
KIL54316
KIL54315
KIL54313
KIL54314
KIL54312
KIL54310
KIL54311
KIL54307
KIL54308
KIL54309
KIL54305
KIL54306
KIL54304
KIL54303
KIL54301
KIL54302
KIL54300
KIL54298
KIL54299
KIL54295
KIL54296
KIL54297
KIL54292
KIL54293
KIL54294
KIL54290
KIL54291
KIL54289
KIL54287
KIL54288
KIL54286
KIL54284
KIL54285
KIL54281
KIL54282
KIL54283
KIL54280
KIL54279
KIL54278
KIL54274
KIL54275
KIL54276
KIL54277
KIL54271
KIL54272
KIL54273
KIL54270
KIL54268
KIL54269
KIL54267
KIL54265
KIL54266
KIL54262
KIL54263
KIL54264
KIL54260
KIL54261
KIL54259
KIL54258
KIL54256
KIL54257
KIL54255
KIL54253
KIL54254
KIL54249
KIL54250
KIL54251
KIL54252
KIL54248
KIL54246
KIL54247
KIL54244
KIL54245
KIL54242
KIL54243
KIL54240
KIL54241
KIL54238
KIL54239
KIL54234
KIL54235
KIL54236
KIL54237
KIL54230
KIL54231
KIL54232
KIL54233
KIL54228
KIL54229
KIL54227
KIL54226
KIL54223
KIL54224
KIL54225
KIL54221
KIL54222
KIL54218
KIL54219
KIL54220
KIL54217
KIL54215
KIL54216
KIL54212
KIL54213
KIL54214
KIL54209
KIL54210
KIL54211
KIL54208
KIL54206
KIL54207
KIL54204
KIL54205
KIL54203
KIL54200
KIL54201
KIL54202
KIL54198
KIL54199
KIL54196
KIL54197
KIL54193
KIL54194
KIL54195
KIL54192
KIL54189
KIL54190
KIL54191
KIL54187
KIL54188
KIL54185
KIL54186
KIL54184
KIL54182
KIL54183
KIL54181
KIL54180
KIL54178
KIL54179
KIL54177
KIL54176
KIL54173
KIL54174
KIL54175
KIL54169
KIL54170
KIL54171
KIL54172
KIL54166
KIL54167
KIL54168
KIL54164
KIL54165
KIL54161
KIL54162
KIL54163
KIL54160
KIL54158
KIL54159
KIL54156
KIL54157
KIL54155
KIL54153
KIL54154
KIL54152
KIL54151
KIL54149
KIL54150
KIL54147
KIL54148
KIL54146
KIL54145
KIL54144
KIL54142
KIL54143
KIL54140
KIL54141
KIL54139
KIL54136
KIL54137
KIL54138
KIL54135
KIL54134
KIL54133
KIL54131
KIL54132
KIL54128
KIL54129
KIL54130
KIL54123
KIL54124
KIL54125
KIL54126
KIL54127
KIL54122
KIL54121
KIL54120
KIL54118
KIL54119
KIL54116
KIL54117
KIL54114
KIL54115
KIL54112
KIL54113
KIL54110
KIL54111
KIL54109
KIL54107
KIL54108
KIL54105
KIL54106
KIL54104
KIL54103
KIL54101
KIL54102
KIL54099
KIL54100
KIL54098
KIL54097
KIL54096
KIL54094
KIL54095
KIL54091
KIL54092
KIL54093
KIL54089
KIL54090
KIL54088
KIL54087
KIL54086
KIL54085
KIL54084
KIL54083
KIL54082
KIL54081
KIL54079
KIL54080
KIL54078
KIL54076
KIL54077
KIL54074
KIL54075
KIL54073
KIL54072
KIL54070
KIL54071
KIL54069
KIL54068
KIL54067
KIL54065
KIL54066
KIL54064
KIL54063
KIL54062
KIL54061
KIL54060
KIL54059
KIL54057
KIL54058
KIL54056
KIL54055
KIL54054
KIL54053
KIL54052
KIL54050
KIL54051
KIL54049
KIL54048
KIL54047
KIL54045
KIL54046
KIL54044
KIL54043
KIL54042
KIL54041
KIL54040
KIL54039
KIL54038
KIL54037
KIL54035
KIL54036
KIL54034
KIL54033
KIL54028
KIL54032
KIL54031
KIL54029
KIL54030
KIL54027
KIL54026
KIL54025
KIL54024
KIL54023
KIL54022
KIL54021
KIL54020
KIL54019
KIL54018
KIL54017
KIL54016
KIL54015
KIL54013
KIL54014
KIL54012
KIL54011
KIL54010
KIL54009
KIL54008
KIL54007
KIL54006
KIL54004
KIL54005
KIL54003
KIL54002
KIL54001
KIL53999
KIL54000
KIL53998
KIL53997
KIL53996
KIL53995
KIL53993
KIL53994
KIL53992
KIL53991
KIL53990
KIL53989
KIL53988
KIL53986
KIL53987
KIL53985
KIL53984
KIL53983
KIL53981
KIL53982
KIL53979
KIL53980
KIL53977
KIL53978
KIL53975
KIL53976
KIL53974
KIL53973
KIL53971
KIL53972
KIL53970
KIL53969
KIL53968
KIL53967
KIL53965
KIL53966
KIL53964
KIL53963
KIL53961
KIL53962
KIL53960
KIL53959
KIL53958
KIL53957
KIL53956
KIL53955
KIL53954
KIL53953
KIL53952
KIL53951
KIL53950
KIL53949
KIL53948
KIL53947
KIL53946
KIL53945
KIL53944
KIL53942
KIL53943
KIL53941
KIL53940
KIL53939
KIL53937
KIL53938
KIL53936
KIL53934
KIL53935
KIL53933
KIL53931
KIL53932
KIL53930
KIL53928
KIL53929
KIL53927
KIL53926
KIL53924
KIL53925
KIL53923
KIL53922
KIL53921
KIL53919
KIL53920
KIL53918
KIL53916
KIL53917
KIL53913
KIL53914
KIL53915
KIL53912
KIL53911
KIL53910
KIL53909
KIL53908
KIL53906
KIL53907
KIL53905
KIL53904
KIL53903
KIL53902
KIL53901
KIL53900
KIL53899
KIL53898
KIL53897
KIL53896
KIL53895
KIL53894
KIL53893
KIL53892
KIL53891
KIL53890
KIL53889
KIL53888
KIL53886
KIL53887
KIL53884
KIL53885
KIL53883
KIL53882
KIL53881
KIL53880
KIL53879
KIL53878
KIL53877
KIL53876
KIL53875
KIL53873
KIL53874
KIL53872
KIL53871
KIL53870
KIL53869
KIL53868
KIL53867
KIL53866
KIL53865
KIL53864
KIL53863
KIL53860
KIL53861
KIL53862
KIL53857
KIL53858
KIL53859
KIL53856
KIL53855
KIL53854
KIL53853
KIL53852
KIL53851
KIL53850
KIL53849
KIL53848
KIL53847
KIL53846
KIL53845
KIL53844
KIL53843
KIL53839
KIL53842
KIL53841
KIL53840
KIL53838
KIL53836
KIL53837
KIL53835
KIL53834
KIL53833
KIL53832
KIL53831
KIL53830
KIL53829
KIL53828
KIL53827
KIL53825
KIL53826
KIL53824
KIL53823
KIL53822
KIL53820
KIL53821
KIL53819
KIL53818
KIL53817
KIL53816
KIL53815
KIL53814
KIL53813
KIL53811
KIL53812
KIL53810
KIL53809
KIL53808
KIL53807
KIL53806
KIL53805
KIL53804
KIL53803
KIL53802
KIL53801
KIL53800
KIL53799
KIL53798
KIL53796
KIL53797
KIL53795
KIL53794
KIL53793
KIL53792
KIL53791
KIL53790
KIL53789
KIL53788
KIL53787
KIL53786
KIL53785
KIL53784
KIL53783
KIL53782
KIL53781
KIL53780
KIL53779
KIL53778
KIL53776
KIL53777
KIL53775
KIL53773
KIL53774
KIL53772
KIL53771
KIL53770
KIL53768
KIL53769
KIL53767
KIL53766
KIL53765
KIL53764
KIL53763
KIL53762
KIL53761
PFH44590
PFH44589
PFH44676
PFH44674
PFH44675
PFH44673
PFH44672
PFH44671
PFH44670
PFH44668
PFH44669
PFH44667
PFH44666
PFH44665
PFH44664
PFH44663
PFH44662
PFH44661
PFH44660
PFH44659
PFH44658
PFH44657
PFH44655
PFH44656
PFH44654
PFH44653
PFH44651
PFH44652
PFH44649
PFH44650
PFH44648
PFH44647
PFH44646
PFH44645
PFH44644
PFH44643
PFH44642
PFH44640
PFH44641
PFH44639
PFH44638
PFH44637
PFH44636
PFH44635
PFH44633
PFH44634
PFH44632
PFH44630
PFH44631
PFH44629
PFH44628
PFH44627
PFH44626
PFH44625
PFH44624
PFH44623
PFH44622
PFH44621
PFH44618
PFH44619
PFH44620
PFH44617
PFH44616
PFH44615
PFH44614
PFH44613
PFH44612
PFH44611
PFH44610
PFH44609
PFH44608
PFH44607
PFH44606
PFH44605
PFH44604
PFH44603
PFH44602
PFH44601
PFH44600
PFH44599
PFH44598
PFH44597
PFH44596
PFH44595
PFH44594
PFH44593
PFH44592
PFH44591
PFH44588
PFH44587
PFH44586
PFH44585
PFH44584
PFH44583
PFH44582
PFH44581
PFH44580
PFH44579
PFH44578
PFH44577
PFH44576
PFH44575
PFH44574
PFH44573
PFH44572
PFH44571
PFH44570
PFH44569
PFH44568
PFH44567
PFH44566
PFH44565
PFH44564
PFH44563
PFH44562
PFH44561
PFH44560
PFH44559
PFH44558
PFH44557
PFH44556
PFH44555
PFH44554
PFH44553
PFH44552
PFH44551
PFH44550
PFH44549
PFH44548
PFH44547
PFH44546
PFH44545
PFH47355
PFH47356
PFH47357
PFH47358
PFH47359
PFH47360
PFH47361
PFH47362
PFH47363
PFH47364
PFH47365
PFH47366
PFH47367
PFH47368
PFH47369
PFH47370
PFH47371
PFH47372
PFH47373
PFH47374
PFH47375
PFH47376
PFH47377
PFH47378
PFH47338
PFH47339
PFH47340
PFH47341
PFH47342
PFH47343
PFH47344
PFH47345
PFH47346
PFH47347
PFH47348
PFH47349
PFH47350
PFH47351
PFH47352
PFH47353
PFH47354
PFH54416
PFH54417
PFH54418
PFH54419
PFH54420
PFH54421
PFH54422
PFH54423
PFH54424
PFH54425
PFH54426
PFH54427
PFH54428
PFH54429
PFH54430
PFH54431
PFH54432
PFH54433
PFH54434
PFH54435
PFH54436
PFH54437
PFH54438
PFH54439
PFH54440
PFH54441
PFH54442
PFH54443
PFH54444
PFH54445
PFH54446
PFH54447
PFH54448
PFH54449
PFH54450
PFH54451
PFH54452
PFH54453
PFH54454
PFH54455
PFH54456
PFH54457
PFH54458
PFH54459
PFH54460
PFH54461
PFH54462
PFH54463
PFH54464
PFH54465
PFH54466
PFH54467
PFH54468
PFH54469
PFH54470
PFH54471
PFH54472
PFH54473
PFH54474
PFH54475
PFH54476
PFH54477
PFH54478
PFH54479
PFH54480
PFH54481
PFH54482
PFH54483
PFH54484
PFH54485
PFH54486
PFH54487
PFH54488
PFH54489
PFH54490
PFH54491
PFH54492
PFH54493
PFH54494
PFH54495
PFH54496
PFH54497
PFH54498
PFH54499
PFH54500
PFH54501
PFH54502
PFH54503
PFH54504
PFH54505
PFH54506
PFH54507
PFH54508
PFH54509
PFH54510
PFH54511
PFH54512
PFH54513
PFH54514
PFH54515
PFH54516
PFH54517
PFH54518
PFH54519
PFH54520
PFH54521
PFH54522
PFH54523
PFH54524
PFH54525
PFH54526
PFH54527
PFH54528
PFH54529
PFH54530
PFH54531
PFH54532
PFH54533
PFH54534
PFH54535
PFH54536
PFH54537
PFH54538
PFH54539
PFH54540
PFH54541
PFH54542
PFH54543
PFH54544
PFH54545
PFH54546
PFH54547
PFH54548
PFH54549
PFH54550
PFH54551
PFH54552
PFH54553
PFH54554
PFH54555
PFH54556
PFH54557
PFH54558
PFH54559
PFH54560
PFH54561
PFH54562
PFH54563
PFH54564
PFH54565
PFH54566
PFH54567
PFH54568
PFH54569
PFH54570
PFH54571
PFH54572
PFH54573
PFH54574
PFH54575
PFH54576
PFH54577
PFH54578
PFH54579
PFH54580
PFH54581
PFH54582
PFH54583
PFH54584
PFH54585
PFH54586
PFH54587
PFH54588
PFH54589
PFH54590
PFH54591
PFH54592
PFH54593
PFH54594
PFH54595
PFH54596
PFH54597
PFH54598
PFH54599
PFH54600
PFH54601
PFH54602
PFH54603
PFH54604
PFH54605
PFH54606
PFH54607
PFH54608
PFH54609
PFH54610
PFH54611
PFH54612
PFH54613
PFH54614
PFH54615
PFH54616
PFH54617
PFH54618
PFH54619
PFH54620
PFH54621
PFH54622
PFH54623
PFH54624
PFH54625
PFH54626
PFH54627
PFH54628
PFH54629
PFH54630
PFH54631
PFH54632
PFH54633
PFH54634
PFH54635
PFH54636
PFH54637
PFH54638
PFH54639
PFH54640
PFH54641
PFH54642
PFH54643
PFH54644
PFH54645
PFH54646
PFH54647
PFH54648
PFH54649
PFH54650
PFH54651
PFH54652
PFH54653
PFH54654
PFH54655
PFH54656
PFH54657
PFH54658
PFH54659
PFH54660
PFH54661
PFH54662
PFH54663
PFH54664
PFH54665
PFH54666
PFH54667
PFH54668
PFH54669
PFH54670
PFH54671
PFH54672
PFH54673
PFH54674
PFH54675
PFH54676
PFH54677
PFH54678
PFH54679
PFH54680
PFH54681
PFH54682
PFH54683
PFH54684
PFH54685
PFH54686
PFH54687
PFH54688
PFH54689
PFH54690
PFH54691
PFH54692
PFH54693
PFH54694
PFH54695
PFH54696
PFH54697
PFH54698
PFH54699
PFH54890
PFH54700
PFH54701
PFH54702
PFH54703
PFH54704
PFH54705
PFH54706
PFH54707
PFH54708
PFH54709
PFH54710
PFH54711
PFH54712
PFH54713
PFH54714
PFH54715
PFH54716
PFH54717
PFH54718
PFH54719
PFH54720
PFH54721
PFH54722
PFH54723
PFH54724
PFH54725
PFH54726
PFH54727
PFH54728
PFH54729
PFH54730
PFH54731
PFH54732
PFH54733
PFH54734
PFH54735
PFH54736
PFH54737
PFH54738
PFH54739
PFH54740
PFH54741
PFH54742
PFH54743
PFH54744
PFH54745
PFH54746
PFH54747
PFH54748
PFH54749
PFH54750
PFH54751
PFH54752
PFH54753
PFH54754
PFH54755
PFH54756
PFH54757
PFH54758
PFH54759
PFH54760
PFH54761
PFH54762
PFH54763
PFH54764
PFH54765
PFH54766
PFH54767
PFH54768
PFH54769
PFH54770
PFH54771
PFH54772
PFH54773
PFH54774
PFH54775
PFH54776
PFH54777
PFH54778
PFH54779
PFH54780
PFH54781
PFH54782
PFH54783
PFH54784
PFH54785
PFH54786
PFH54787
PFH54788
PFH54789
PFH54790
PFH54791
PFH54792
PFH54793
PFH54794
PFH54795
PFH54796
PFH54797
PFH54798
PFH54799
PFH54800
PFH54801
PFH54802
PFH54803
PFH54804
PFH54805
PFH54806
PFH54807
PFH54808
PFH54809
PFH54810
PFH54811
PFH54812
PFH54813
PFH54814
PFH54815
PFH54816
PFH54817
PFH54818
PFH54819
PFH54820
PFH54821
PFH54822
PFH54823
PFH54824
PFH54825
PFH54826
PFH54827
PFH54828
PFH54829
PFH54830
PFH54831
PFH54832
PFH54833
PFH54834
PFH54835
PFH54836
PFH54837
PFH54838
PFH54839
PFH54840
PFH54841
PFH54842
PFH54843
PFH54844
PFH54845
PFH54846
PFH54847
PFH54848
PFH54849
PFH54850
PFH54851
PFH54852
PFH54853
PFH54854
PFH54855
PFH54856
PFH54857
PFH54858
PFH54859
PFH54860
PFH54861
PFH54862
PFH54863
PFH54864
PFH54865
PFH54866
PFH54867
PFH54868
PFH54869
PFH54870
PFH54871
PFH54872
PFH54873
PFH54874
PFH54875
PFH54876
PFH54877
PFH54878
PFH54879
PFH54880
PFH54881
PFH54882
PFH54883
PFH54884
PFH54885
PFH54886
PFH54887
PFH54888
PFH54889
PFH54119
PFH54120
PFH54121
PFH54122
PFH54123
PFH54124
PFH54125
PFH54126
PFH54127
PFH54128
PFH54129
PFH54130
PFH54131
PFH54132
PFH54133
PFH54134
PFH54135
PFH54136
PFH54137
PFH54138
PFH54139
PFH54140
PFH54141
PFH54142
PFH54143
PFH54144
PFH54145
PFH54146
PFH54147
PFH54148
PFH54149
PFH54150
PFH54151
PFH54152
PFH54153
PFH54154
PFH54155
PFH54156
PFH54157
PFH54158
PFH54159
PFH54160
PFH54161
PFH54162
PFH54163
PFH54164
PFH54165
PFH54166
PFH54167
PFH54168
PFH54169
PFH54170
PFH54171
PFH54172
PFH54173
PFH54174
PFH54175
PFH54176
PFH54177
PFH54178
PFH54179
PFH54180
PFH54181
PFH54182
PFH54183
PFH54184
PFH54185
PFH54186
PFH54187
PFH54188
PFH54189
PFH54190
PFH54191
PFH54192
PFH54193
PFH54194
PFH54195
PFH54196
PFH54197
PFH54198
PFH54199
PFH54200
PFH54201
PFH54202
PFH54203
PFH54204
PFH54205
PFH54206
PFH54207
PFH54208
PFH54209
PFH54210
PFH54211
PFH54212
PFH54213
PFH54214
PFH54215
PFH54216
PFH54217
PFH54218
PFH54219
PFH54220
PFH54221
PFH54222
PFH54223
PFH54224
PFH54225
PFH54226
PFH54227
PFH54228
PFH54229
PFH54230
PFH54231
PFH54232
PFH54233
PFH54234
PFH54235
PFH54236
PFH54237
PFH54238
PFH54239
PFH54240
PFH54241
PFH54242
PFH54243
PFH54244
PFH54245
PFH54246
PFH54247
PFH54248
PFH54249
PFH54250
PFH54251
PFH54252
PFH54253
PFH54254
PFH54255
PFH54256
PFH54257
PFH54258
PFH54259
PFH54260
PFH54261
PFH54262
PFH54263
PFH54264
PFH54265
PFH54266
PFH54267
PFH54268
PFH54269
PFH54270
PFH54271
PFH54272
PFH54273
PFH54274
PFH54275
PFH54276
PFH54277
PFH54278
PFH54279
PFH54280
PFH54281
PFH54282
PFH54283
PFH54284
PFH54285
PFH54286
PFH54287
PFH54288
PFH54289
PFH54290
PFH54291
PFH54292
PFH54293
PFH54294
PFH54295
PFH54296
PFH54297
PFH54298
PFH54299
PFH54300
PFH54301
PFH54302
PFH54303
PFH54304
PFH54305
PFH54306
PFH54307
PFH54308
PFH54309
PFH54310
PFH54311
PFH54312
PFH54313
PFH54314
PFH54315
PFH54316
PFH54317
PFH54318
PFH54319
PFH54320
PFH54321
PFH54322
PFH54323
PFH54324
PFH54325
PFH54326
PFH54327
PFH54328
PFH54329
PFH54330
PFH54331
PFH54332
PFH54333
PFH54334
PFH54335
PFH54336
PFH54337
PFH54338
PFH54339
PFH54340
PFH54341
PFH54342
PFH54343
PFH54344
PFH54345
PFH54346
PFH54347
PFH54348
PFH54349
PFH54350
PFH54351
PFH54352
PFH54353
PFH54354
PFH54355
PFH54356
PFH54357
PFH54358
PFH54359
PFH54360
PFH54361
PFH54362
PFH54363
PFH54364
PFH54365
PFH54366
PFH54367
PFH54368
PFH54369
PFH54370
PFH54371
PFH54372
PFH54373
PFH54374
PFH54375
PFH54376
PFH54377
PFH54378
PFH54379
PFH54380
PFH54381
PFH54382
PFH54383
PFH54384
PFH54385
PFH54386
PFH54387
PFH54388
PFH54389
PFH54390
PFH54391
PFH54392
PFH54393
PFH54394
PFH54395
PFH54396
PFH54397
PFH54398
PFH54399
PFH54400
PFH54401
PFH54402
PFH54403
PFH54404
PFH54405
PFH54406
PFH54407
PFH54408
PFH54409
PFH54410
PFH54411
PFH54412
PFH54413
PFH54414
PFH54415
PFH53864
PFH53865
PFH53866
PFH53867
PFH53868
PFH53869
PFH53870
PFH53871
PFH53872
PFH53873
PFH53874
PFH53875
PFH53876
PFH53877
PFH53878
PFH53879
PFH53880
PFH53881
PFH53882
PFH53883
PFH53884
PFH53885
PFH53886
PFH53887
PFH53888
PFH53889
PFH53890
PFH53891
PFH53892
PFH53893
PFH53894
PFH53895
PFH53896
PFH53897
PFH53898
PFH53899
PFH53900
PFH53901
PFH53902
PFH53903
PFH53904
PFH53905
PFH53906
PFH53907
PFH53908
PFH53909
PFH53910
PFH53911
PFH53912
PFH53913
PFH53914
PFH53915
PFH53916
PFH53917
PFH53918
PFH53919
PFH53920
PFH53921
PFH53922
PFH53923
PFH53924
PFH53925
PFH53926
PFH53927
PFH53928
PFH53929
PFH53930
PFH53931
PFH53932
PFH53933
PFH53934
PFH53935
PFH53936
PFH53937
PFH53938
PFH53939
PFH53940
PFH53941
PFH53942
PFH53943
PFH53944
PFH53945
PFH53946
PFH53947
PFH53948
PFH53949
PFH53950
PFH53951
PFH53952
PFH53953
PFH53954
PFH53955
PFH53956
PFH53957
PFH53958
PFH53959
PFH53960
PFH53961
PFH53962
PFH53963
PFH53964
PFH53965
PFH53966
PFH53967
PFH53968
PFH53969
PFH53970
PFH53971
PFH53972
PFH53973
PFH53974
PFH53975
PFH53976
PFH53977
PFH53978
PFH53979
PFH53980
PFH53981
PFH53982
PFH53983
PFH53984
PFH53985
PFH53986
PFH53987
PFH53988
PFH53989
PFH53990
PFH53991
PFH53992
PFH53993
PFH53994
PFH53995
PFH53996
PFH53997
PFH53998
PFH53999
PFH54000
PFH54001
PFH54002
PFH54003
PFH54004
PFH54005
PFH54006
PFH54007
PFH54008
PFH54009
PFH54010
PFH54011
PFH54012
PFH54013
PFH54014
PFH54015
PFH54016
PFH54017
PFH54018
PFH54019
PFH54020
PFH54021
PFH54022
PFH54023
PFH54024
PFH54025
PFH54026
PFH54027
PFH54028
PFH54029
PFH54030
PFH54031
PFH54032
PFH54033
PFH54034
PFH54035
PFH54036
PFH54037
PFH54038
PFH54039
PFH54040
PFH54041
PFH54042
PFH54043
PFH54044
PFH54045
PFH54046
PFH54047
PFH54048
PFH54049
PFH54050
PFH54051
PFH54052
PFH54053
PFH54054
PFH54055
PFH54056
PFH54057
PFH54058
PFH54059
PFH54060
PFH54061
PFH54062
PFH54063
PFH54064
PFH54065
PFH54066
PFH54067
PFH54068
PFH54069
PFH54070
PFH54071
PFH54072
PFH54073
PFH54074
PFH54075
PFH54076
PFH54077
PFH54078
PFH54079
PFH54080
PFH54081
PFH54082
PFH54083
PFH54084
PFH54085
PFH54086
PFH54087
PFH54088
PFH54089
PFH54090
PFH54091
PFH54092
PFH54093
PFH54094
PFH54095
PFH54096
PFH54097
PFH54098
PFH54099
PFH54100
PFH54101
PFH54102
PFH54103
PFH54104
PFH54105
PFH54106
PFH54107
PFH54108
PFH54109
PFH54110
PFH54111
PFH54112
PFH54113
PFH54114
PFH54115
PFH54116
PFH54117
PFH54118
PFH53652
PFH53653
PFH53654
PFH53655
PFH53656
PFH53657
PFH53658
PFH53659
PFH53660
PFH53661
PFH53662
PFH53663
PFH53664
PFH53665
PFH53666
PFH53667
PFH53668
PFH53669
PFH53670
PFH53671
PFH53672
PFH53673
PFH53674
PFH53675
PFH53676
PFH53677
PFH53678
PFH53679
PFH53680
PFH53681
PFH53682
PFH53683
PFH53684
PFH53685
PFH53686
PFH53687
PFH53688
PFH53689
PFH53690
PFH53691
PFH53692
PFH53693
PFH53694
PFH53695
PFH53696
PFH53697
PFH53698
PFH53699
PFH53700
PFH53701
PFH53702
PFH53703
PFH53704
PFH53705
PFH53706
PFH53707
PFH53708
PFH53709
PFH53710
PFH53711
PFH53712
PFH53713
PFH53714
PFH53715
PFH53716
PFH53717
PFH53718
PFH53719
PFH53720
PFH53721
PFH53722
PFH53723
PFH53724
PFH53725
PFH53726
PFH53727
PFH53728
PFH53729
PFH53730
PFH53731
PFH53732
PFH53733
PFH53734
PFH53735
PFH53736
PFH53737
PFH53738
PFH53739
PFH53740
PFH53741
PFH53742
PFH53743
PFH53744
PFH53745
PFH53746
PFH53747
PFH53748
PFH53749
PFH53750
PFH53751
PFH53752
PFH53753
PFH53754
PFH53755
PFH53756
PFH53757
PFH53758
PFH53759
PFH53760
PFH53761
PFH53762
PFH53763
PFH53764
PFH53765
PFH53766
PFH53767
PFH53768
PFH53769
PFH53770
PFH53771
PFH53772
PFH53773
PFH53774
PFH53775
PFH53776
PFH53777
PFH53778
PFH53779
PFH53780
PFH53781
PFH53782
PFH53783
PFH53784
PFH53785
PFH53786
PFH53787
PFH53788
PFH53789
PFH53790
PFH53791
PFH53792
PFH53793
PFH53794
PFH53795
PFH53796
PFH53797
PFH53798
PFH53799
PFH53800
PFH53801
PFH53802
PFH53803
PFH53804
PFH53805
PFH53806
PFH53807
PFH53808
PFH53809
PFH53810
PFH53811
PFH53812
PFH53813
PFH53814
PFH53815
PFH53816
PFH53817
PFH53818
PFH53819
PFH53820
PFH53821
PFH53822
PFH53823
PFH53824
PFH53825
PFH53826
PFH53827
PFH53828
PFH53829
PFH53830
PFH53831
PFH53863
PFH53832
PFH53833
PFH53834
PFH53835
PFH53836
PFH53837
PFH53838
PFH53839
PFH53840
PFH53841
PFH53842
PFH53843
PFH53844
PFH53845
PFH53846
PFH53847
PFH53848
PFH53849
PFH53850
PFH53851
PFH53852
PFH53853
PFH53854
PFH53855
PFH53856
PFH53857
PFH53858
PFH53859
PFH53860
PFH53861
PFH53862
PFH53419
PFH53420
PFH53421
PFH53422
PFH53423
PFH53424
PFH53425
PFH53426
PFH53427
PFH53428
PFH53429
PFH53430
PFH53431
PFH53432
PFH53433
PFH53434
PFH53435
PFH53436
PFH53437
PFH53438
PFH53439
PFH53440
PFH53441
PFH53442
PFH53443
PFH53444
PFH53445
PFH53446
PFH53447
PFH53448
PFH53449
PFH53450
PFH53451
PFH53452
PFH53453
PFH53454
PFH53455
PFH53456
PFH53457
PFH53458
PFH53459
PFH53460
PFH53461
PFH53462
PFH53463
PFH53464
PFH53465
PFH53466
PFH53467
PFH53468
PFH53469
PFH53470
PFH53471
PFH53472
PFH53473
PFH53474
PFH53475
PFH53476
PFH53477
PFH53478
PFH53479
PFH53480
PFH53481
PFH53482
PFH53483
PFH53484
PFH53485
PFH53486
PFH53487
PFH53488
PFH53489
PFH53490
PFH53491
PFH53492
PFH53493
PFH53494
PFH53495
PFH53496
PFH53497
PFH53498
PFH53499
PFH53500
PFH53501
PFH53502
PFH53503
PFH53504
PFH53505
PFH53506
PFH53507
PFH53508
PFH53509
PFH53510
PFH53511
PFH53512
PFH53513
PFH53514
PFH53515
PFH53516
PFH53517
PFH53518
PFH53519
PFH53520
PFH53521
PFH53522
PFH53523
PFH53524
PFH53525
PFH53526
PFH53527
PFH53528
PFH53529
PFH53530
PFH53531
PFH53532
PFH53533
PFH53534
PFH53535
PFH53536
PFH53537
PFH53538
PFH53539
PFH53540
PFH53541
PFH53542
PFH53543
PFH53544
PFH53545
PFH53546
PFH53547
PFH53548
PFH53549
PFH53550
PFH53551
PFH53552
PFH53553
PFH53554
PFH53555
PFH53556
PFH53557
PFH53558
PFH53559
PFH53560
PFH53561
PFH53562
PFH53563
PFH53564
PFH53565
PFH53566
PFH53567
PFH53568
PFH53569
PFH53570
PFH53571
PFH53572
PFH53573
PFH53574
PFH53575
PFH53576
PFH53577
PFH53578
PFH53579
PFH53580
PFH53581
PFH53582
PFH53583
PFH53584
PFH53585
PFH53586
PFH53587
PFH53588
PFH53589
PFH53590
PFH53591
PFH53592
PFH53593
PFH53594
PFH53595
PFH53596
PFH53597
PFH53598
PFH53599
PFH53600
PFH53601
PFH53602
PFH53603
PFH53604
PFH53605
PFH53606
PFH53607
PFH53608
PFH53609
PFH53610
PFH53611
PFH53612
PFH53613
PFH53614
PFH53615
PFH53616
PFH53617
PFH53618
PFH53619
PFH53620
PFH53621
PFH53622
PFH53623
PFH53624
PFH53625
PFH53626
PFH53627
PFH53628
PFH53629
PFH53630
PFH53631
PFH53632
PFH53633
PFH53634
PFH53635
PFH53636
PFH53637
PFH53638
PFH53639
PFH53640
PFH53641
PFH53642
PFH53643
PFH53644
PFH53645
PFH53646
PFH53647
PFH53648
PFH53649
PFH53650
PFH53651
PFH53213
PFH53214
PFH53215
PFH53216
PFH53217
PFH53218
PFH53219
PFH53220
PFH53221
PFH53222
PFH53223
PFH53224
PFH53225
PFH53226
PFH53227
PFH53228
PFH53229
PFH53230
PFH53231
PFH53232
PFH53233
PFH53234
PFH53235
PFH53236
PFH53237
PFH53238
PFH53239
PFH53240
PFH53241
PFH53242
PFH53243
PFH53244
PFH53245
PFH53246
PFH53247
PFH53248
PFH53249
PFH53250
PFH53251
PFH53252
PFH53253
PFH53254
PFH53255
PFH53256
PFH53257
PFH53258
PFH53259
PFH53260
PFH53261
PFH53262
PFH53263
PFH53264
PFH53265
PFH53266
PFH53267
PFH53268
PFH53269
PFH53270
PFH53271
PFH53272
PFH53273
PFH53274
PFH53275
PFH53276
PFH53277
PFH53278
PFH53279
PFH53280
PFH53281
PFH53282
PFH53283
PFH53284
PFH53285
PFH53286
PFH53287
PFH53288
PFH53289
PFH53290
PFH53291
PFH53292
PFH53293
PFH53294
PFH53295
PFH53296
PFH53297
PFH53298
PFH53299
PFH53300
PFH53301
PFH53302
PFH53303
PFH53304
PFH53305
PFH53306
PFH53307
PFH53308
PFH53309
PFH53310
PFH53311
PFH53312
PFH53313
PFH53314
PFH53315
PFH53316
PFH53317
PFH53318
PFH53319
PFH53320
PFH53321
PFH53322
PFH53323
PFH53324
PFH53325
PFH53326
PFH53327
PFH53328
PFH53329
PFH53330
PFH53331
PFH53332
PFH53333
PFH53334
PFH53335
PFH53336
PFH53337
PFH53338
PFH53339
PFH53340
PFH53341
PFH53342
PFH53343
PFH53344
PFH53345
PFH53346
PFH53347
PFH53348
PFH53349
PFH53350
PFH53351
PFH53352
PFH53353
PFH53354
PFH53355
PFH53356
PFH53357
PFH53358
PFH53359
PFH53360
PFH53361
PFH53362
PFH53363
PFH53364
PFH53365
PFH53366
PFH53367
PFH53368
PFH53369
PFH53370
PFH53371
PFH53372
PFH53373
PFH53374
PFH53375
PFH53376
PFH53377
PFH53378
PFH53379
PFH53380
PFH53381
PFH53382
PFH53383
PFH53384
PFH53385
PFH53386
PFH53387
PFH53388
PFH53389
PFH53390
PFH53391
PFH53392
PFH53393
PFH53394
PFH53395
PFH53396
PFH53397
PFH53398
PFH53399
PFH53400
PFH53401
PFH53402
PFH53403
PFH53404
PFH53405
PFH53406
PFH53407
PFH53408
PFH53409
PFH53410
PFH53411
PFH53412
PFH53413
PFH53414
PFH53415
PFH53416
PFH53417
PFH53418
PFH53039
PFH53040
PFH53041
PFH53042
PFH53043
PFH53044
PFH53045
PFH53046
PFH53047
PFH53048
PFH53049
PFH53050
PFH53051
PFH53052
PFH53053
PFH53054
PFH53055
PFH53056
PFH53057
PFH53058
PFH53059
PFH53060
PFH53061
PFH53062
PFH53063
PFH53064
PFH53065
PFH53066
PFH53067
PFH53068
PFH53069
PFH53070
PFH53071
PFH53072
PFH53073
PFH53074
PFH53075
PFH53076
PFH53077
PFH53078
PFH53079
PFH53080
PFH53081
PFH53082
PFH53083
PFH53084
PFH53085
PFH53086
PFH53087
PFH53088
PFH53089
PFH53090
PFH53091
PFH53092
PFH53093
PFH53094
PFH53095
PFH53096
PFH53097
PFH53098
PFH53099
PFH53100
PFH53101
PFH53102
PFH53103
PFH53104
PFH53105
PFH53106
PFH53107
PFH53108
PFH53109
PFH53110
PFH53111
PFH53112
PFH53113
PFH53114
PFH53115
PFH53116
PFH53117
PFH53118
PFH53119
PFH53120
PFH53121
PFH53122
PFH53123
PFH53124
PFH53125
PFH53126
PFH53127
PFH53128
PFH53129
PFH53130
PFH53131
PFH53132
PFH53133
PFH53134
PFH53135
PFH53136
PFH53137
PFH53138
PFH53139
PFH53140
PFH53141
PFH53142
PFH53143
PFH53144
PFH53145
PFH53146
PFH53147
PFH53148
PFH53149
PFH53150
PFH53151
PFH53152
PFH53153
PFH53154
PFH53155
PFH53156
PFH53157
PFH53158
PFH53159
PFH53160
PFH53161
PFH53162
PFH53163
PFH53164
PFH53165
PFH53166
PFH53167
PFH53168
PFH53169
PFH53170
PFH53171
PFH53172
PFH53173
PFH53174
PFH53175
PFH53176
PFH53177
PFH53178
PFH53179
PFH53180
PFH53181
PFH53182
PFH53183
PFH53184
PFH53185
PFH53186
PFH53187
PFH53188
PFH53189
PFH53190
PFH53191
PFH53192
PFH53193
PFH53194
PFH53195
PFH53196
PFH53197
PFH53198
PFH53199
PFH53200
PFH53201
PFH53202
PFH53203
PFH53204
PFH53205
PFH53206
PFH53207
PFH53208
PFH53209
PFH53210
PFH53211
PFH53212
PFH52887
PFH52888
PFH52889
PFH52890
PFH52891
PFH52892
PFH52893
PFH52894
PFH52895
PFH52896
PFH52897
PFH52898
PFH52899
PFH52900
PFH52901
PFH52902
PFH52903
PFH52904
PFH52905
PFH52906
PFH52907
PFH52908
PFH52909
PFH52910
PFH52911
PFH52912
PFH52913
PFH52914
PFH52915
PFH52916
PFH52917
PFH52918
PFH52919
PFH52920
PFH52921
PFH52922
PFH52923
PFH52924
PFH52925
PFH52926
PFH52927
PFH52928
PFH52929
PFH52930
PFH52931
PFH52932
PFH52933
PFH52934
PFH52935
PFH52936
PFH52937
PFH52938
PFH52939
PFH52940
PFH52941
PFH52942
PFH52943
PFH52944
PFH52945
PFH52946
PFH52947
PFH52948
PFH52949
PFH52950
PFH52951
PFH52952
PFH52953
PFH52954
PFH52955
PFH52956
PFH52957
PFH52958
PFH52959
PFH52960
PFH52961
PFH52962
PFH52963
PFH52964
PFH52965
PFH52966
PFH52967
PFH52968
PFH52969
PFH52970
PFH52971
PFH52972
PFH52973
PFH52974
PFH52975
PFH52976
PFH52977
PFH52978
PFH52979
PFH52980
PFH52981
PFH52982
PFH52983
PFH52984
PFH52985
PFH52986
PFH52987
PFH52988
PFH52989
PFH52990
PFH52991
PFH52992
PFH52993
PFH52994
PFH52995
PFH52996
PFH52997
PFH52998
PFH52999
PFH53000
PFH53001
PFH53002
PFH53003
PFH53004
PFH53005
PFH53006
PFH53007
PFH53008
PFH53009
PFH53010
PFH53011
PFH53012
PFH53013
PFH53014
PFH53015
PFH53016
PFH53017
PFH53018
PFH53019
PFH53020
PFH53021
PFH53022
PFH53023
PFH53024
PFH53025
PFH53026
PFH53027
PFH53028
PFH53029
PFH53030
PFH53031
PFH53032
PFH53033
PFH53034
PFH53035
PFH53036
PFH53037
PFH53038
PFH52701
PFH52702
PFH52703
PFH52704
PFH52705
PFH52706
PFH52707
PFH52708
PFH52709
PFH52710
PFH52711
PFH52712
PFH52713
PFH52714
PFH52715
PFH52716
PFH52717
PFH52718
PFH52719
PFH52720
PFH52721
PFH52722
PFH52723
PFH52724
PFH52725
PFH52726
PFH52727
PFH52728
PFH52729
PFH52730
PFH52731
PFH52732
PFH52733
PFH52734
PFH52735
PFH52736
PFH52737
PFH52738
PFH52739
PFH52740
PFH52741
PFH52742
PFH52743
PFH52744
PFH52745
PFH52746
PFH52747
PFH52748
PFH52749
PFH52750
PFH52751
PFH52752
PFH52753
PFH52754
PFH52755
PFH52756
PFH52757
PFH52758
PFH52759
PFH52760
PFH52761
PFH52762
PFH52763
PFH52764
PFH52765
PFH52766
PFH52767
PFH52768
PFH52769
PFH52770
PFH52771
PFH52772
PFH52773
PFH52774
PFH52775
PFH52776
PFH52777
PFH52778
PFH52779
PFH52780
PFH52781
PFH52782
PFH52783
PFH52784
PFH52785
PFH52786
PFH52787
PFH52788
PFH52789
PFH52790
PFH52791
PFH52792
PFH52793
PFH52794
PFH52795
PFH52796
PFH52797
PFH52798
PFH52799
PFH52800
PFH52801
PFH52802
PFH52803
PFH52804
PFH52805
PFH52806
PFH52807
PFH52808
PFH52809
PFH52810
PFH52811
PFH52812
PFH52813
PFH52814
PFH52815
PFH52816
PFH52817
PFH52818
PFH52819
PFH52820
PFH52821
PFH52822
PFH52823
PFH52824
PFH52825
PFH52826
PFH52827
PFH52828
PFH52829
PFH52830
PFH52831
PFH52832
PFH52833
PFH52834
PFH52835
PFH52836
PFH52837
PFH52838
PFH52839
PFH52840
PFH52841
PFH52842
PFH52843
PFH52844
PFH52845
PFH52846
PFH52847
PFH52848
PFH52849
PFH52850
PFH52851
PFH52852
PFH52853
PFH52854
PFH52855
PFH52856
PFH52857
PFH52858
PFH52859
PFH52860
PFH52861
PFH52862
PFH52863
PFH52864
PFH52865
PFH52866
PFH52867
PFH52868
PFH52869
PFH52870
PFH52871
PFH52872
PFH52873
PFH52874
PFH52875
PFH52876
PFH52877
PFH52878
PFH52879
PFH52880
PFH52881
PFH52882
PFH52883
PFH52884
PFH52885
PFH52886
PFH52514
PFH52515
PFH52516
PFH52517
PFH52518
PFH52519
PFH52520
PFH52521
PFH52522
PFH52523
PFH52524
PFH52525
PFH52526
PFH52527
PFH52528
PFH52529
PFH52530
PFH52531
PFH52532
PFH52533
PFH52534
PFH52535
PFH52536
PFH52537
PFH52538
PFH52539
PFH52540
PFH52541
PFH52542
PFH52543
PFH52544
PFH52545
PFH52546
PFH52547
PFH52548
PFH52549
PFH52550
PFH52551
PFH52552
PFH52553
PFH52554
PFH52555
PFH52556
PFH52557
PFH52558
PFH52559
PFH52560
PFH52561
PFH52562
PFH52563
PFH52564
PFH52565
PFH52566
PFH52567
PFH52568
PFH52569
PFH52570
PFH52571
PFH52572
PFH52573
PFH52574
PFH52575
PFH52576
PFH52577
PFH52578
PFH52579
PFH52580
PFH52581
PFH52582
PFH52583
PFH52584
PFH52585
PFH52586
PFH52587
PFH52588
PFH52589
PFH52590
PFH52591
PFH52592
PFH52593
PFH52594
PFH52595
PFH52596
PFH52597
PFH52598
PFH52599
PFH52600
PFH52601
PFH52602
PFH52603
PFH52604
PFH52605
PFH52606
PFH52607
PFH52608
PFH52609
PFH52610
PFH52611
PFH52612
PFH52613
PFH52614
PFH52615
PFH52616
PFH52617
PFH52618
PFH52619
PFH52620
PFH52621
PFH52622
PFH52623
PFH52624
PFH52625
PFH52626
PFH52627
PFH52628
PFH52629
PFH52630
PFH52631
PFH52632
PFH52633
PFH52634
PFH52635
PFH52636
PFH52637
PFH52638
PFH52639
PFH52640
PFH52641
PFH52642
PFH52643
PFH52644
PFH52645
PFH52646
PFH52647
PFH52648
PFH52649
PFH52650
PFH52651
PFH52652
PFH52653
PFH52654
PFH52655
PFH52656
PFH52657
PFH52658
PFH52659
PFH52660
PFH52661
PFH52662
PFH52663
PFH52664
PFH52665
PFH52666
PFH52667
PFH52668
PFH52669
PFH52670
PFH52671
PFH52672
PFH52673
PFH52674
PFH52675
PFH52676
PFH52677
PFH52678
PFH52679
PFH52680
PFH52681
PFH52682
PFH52683
PFH52684
PFH52685
PFH52686
PFH52687
PFH52688
PFH52689
PFH52690
PFH52691
PFH52692
PFH52693
PFH52694
PFH52695
PFH52696
PFH52697
PFH52698
PFH52699
PFH52700
PFH52350
PFH52351
PFH52352
PFH52353
PFH52354
PFH52355
PFH52356
PFH52357
PFH52358
PFH52359
PFH52360
PFH52361
PFH52362
PFH52363
PFH52364
PFH52365
PFH52366
PFH52367
PFH52368
PFH52369
PFH52370
PFH52371
PFH52372
PFH52373
PFH52374
PFH52375
PFH52376
PFH52377
PFH52378
PFH52379
PFH52380
PFH52381
PFH52382
PFH52383
PFH52384
PFH52385
PFH52386
PFH52387
PFH52388
PFH52389
PFH52390
PFH52391
PFH52392
PFH52393
PFH52394
PFH52395
PFH52396
PFH52397
PFH52398
PFH52399
PFH52400
PFH52401
PFH52402
PFH52403
PFH52404
PFH52405
PFH52406
PFH52407
PFH52408
PFH52409
PFH52410
PFH52411
PFH52412
PFH52413
PFH52414
PFH52415
PFH52416
PFH52417
PFH52418
PFH52419
PFH52420
PFH52421
PFH52422
PFH52423
PFH52424
PFH52425
PFH52426
PFH52427
PFH52428
PFH52429
PFH52430
PFH52431
PFH52432
PFH52433
PFH52434
PFH52435
PFH52436
PFH52437
PFH52438
PFH52439
PFH52440
PFH52441
PFH52442
PFH52443
PFH52444
PFH52445
PFH52446
PFH52447
PFH52448
PFH52449
PFH52450
PFH52451
PFH52452
PFH52453
PFH52454
PFH52455
PFH52456
PFH52457
PFH52458
PFH52459
PFH52460
PFH52461
PFH52462
PFH52463
PFH52464
PFH52465
PFH52466
PFH52467
PFH52468
PFH52469
PFH52470
PFH52471
PFH52472
PFH52473
PFH52474
PFH52475
PFH52476
PFH52477
PFH52478
PFH52479
PFH52480
PFH52481
PFH52482
PFH52483
PFH52484
PFH52485
PFH52486
PFH52487
PFH52488
PFH52489
PFH52490
PFH52491
PFH52492
PFH52493
PFH52494
PFH52495
PFH52496
PFH52497
PFH52498
PFH52499
PFH52500
PFH52501
PFH52502
PFH52503
PFH52504
PFH52505
PFH52506
PFH52507
PFH52508
PFH52509
PFH52510
PFH52511
PFH52512
PFH52513
PFH52221
PFH52222
PFH52223
PFH52224
PFH52225
PFH52226
PFH52227
PFH52228
PFH52229
PFH52230
PFH52231
PFH52232
PFH52233
PFH52234
PFH52235
PFH52236
PFH52237
PFH52238
PFH52239
PFH52240
PFH52241
PFH52242
PFH52243
PFH52244
PFH52245
PFH52246
PFH52247
PFH52248
PFH52249
PFH52250
PFH52251
PFH52252
PFH52253
PFH52254
PFH52255
PFH52256
PFH52257
PFH52258
PFH52259
PFH52260
PFH52261
PFH52262
PFH52263
PFH52264
PFH52265
PFH52266
PFH52267
PFH52268
PFH52269
PFH52270
PFH52271
PFH52272
PFH52273
PFH52274
PFH52275
PFH52276
PFH52277
PFH52278
PFH52279
PFH52280
PFH52281
PFH52282
PFH52283
PFH52284
PFH52285
PFH52286
PFH52287
PFH52288
PFH52289
PFH52290
PFH52291
PFH52292
PFH52293
PFH52294
PFH52295
PFH52296
PFH52297
PFH52298
PFH52299
PFH52300
PFH52301
PFH52302
PFH52303
PFH52304
PFH52305
PFH52306
PFH52307
PFH52308
PFH52309
PFH52310
PFH52311
PFH52312
PFH52313
PFH52314
PFH52315
PFH52316
PFH52317
PFH52318
PFH52319
PFH52320
PFH52321
PFH52322
PFH52323
PFH52324
PFH52325
PFH52326
PFH52327
PFH52328
PFH52329
PFH52330
PFH52331
PFH52332
PFH52333
PFH52334
PFH52335
PFH52336
PFH52337
PFH52338
PFH52339
PFH52340
PFH52341
PFH52342
PFH52343
PFH52344
PFH52345
PFH52346
PFH52347
PFH52348
PFH52349
PFH52097
PFH52098
PFH52099
PFH52100
PFH52101
PFH52102
PFH52103
PFH52104
PFH52105
PFH52106
PFH52107
PFH52108
PFH52109
PFH52110
PFH52111
PFH52112
PFH52113
PFH52114
PFH52115
PFH52116
PFH52117
PFH52118
PFH52119
PFH52120
PFH52121
PFH52122
PFH52123
PFH52124
PFH52125
PFH52126
PFH52127
PFH52128
PFH52129
PFH52130
PFH52131
PFH52132
PFH52133
PFH52134
PFH52135
PFH52136
PFH52137
PFH52138
PFH52139
PFH52140
PFH52141
PFH52142
PFH52143
PFH52144
PFH52145
PFH52146
PFH52147
PFH52148
PFH52149
PFH52150
PFH52151
PFH52152
PFH52153
PFH52154
PFH52155
PFH52156
PFH52157
PFH52158
PFH52159
PFH52160
PFH52161
PFH52162
PFH52163
PFH52164
PFH52165
PFH52166
PFH52167
PFH52168
PFH52169
PFH52170
PFH52171
PFH52172
PFH52173
PFH52174
PFH52175
PFH52176
PFH52177
PFH52178
PFH52179
PFH52180
PFH52181
PFH52182
PFH52183
PFH52184
PFH52185
PFH52186
PFH52187
PFH52188
PFH52189
PFH52190
PFH52191
PFH52192
PFH52193
PFH52194
PFH52195
PFH52196
PFH52197
PFH52198
PFH52199
PFH52200
PFH52201
PFH52202
PFH52203
PFH52204
PFH52205
PFH52206
PFH52207
PFH52208
PFH52209
PFH52210
PFH52211
PFH52212
PFH52213
PFH52214
PFH52215
PFH52216
PFH52217
PFH52218
PFH52219
PFH52220
PFH51973
PFH51974
PFH51975
PFH51976
PFH51977
PFH51978
PFH51979
PFH51980
PFH51981
PFH51982
PFH51983
PFH51984
PFH51985
PFH51986
PFH51987
PFH51988
PFH51989
PFH51990
PFH51991
PFH51992
PFH51993
PFH51994
PFH51995
PFH51996
PFH51997
PFH51998
PFH51999
PFH52000
PFH52001
PFH52002
PFH52003
PFH52004
PFH52005
PFH52006
PFH52007
PFH52008
PFH52009
PFH52010
PFH52011
PFH52012
PFH52013
PFH52014
PFH52015
PFH52016
PFH52017
PFH52018
PFH52019
PFH52020
PFH52021
PFH52022
PFH52023
PFH52024
PFH52025
PFH52026
PFH52027
PFH52028
PFH52029
PFH52030
PFH52031
PFH52032
PFH52033
PFH52034
PFH52035
PFH52036
PFH52037
PFH52038
PFH52039
PFH52040
PFH52041
PFH52042
PFH52043
PFH52044
PFH52045
PFH52046
PFH52047
PFH52048
PFH52049
PFH52050
PFH52051
PFH52052
PFH52053
PFH52054
PFH52055
PFH52056
PFH52057
PFH52058
PFH52059
PFH52060
PFH52061
PFH52062
PFH52063
PFH52064
PFH52065
PFH52066
PFH52067
PFH52068
PFH52069
PFH52070
PFH52071
PFH52072
PFH52073
PFH52074
PFH52075
PFH52076
PFH52077
PFH52078
PFH52079
PFH52080
PFH52081
PFH52082
PFH52083
PFH52084
PFH52085
PFH52086
PFH52087
PFH52088
PFH52089
PFH52090
PFH52091
PFH52092
PFH52093
PFH52094
PFH52095
PFH52096
PFH51875
PFH51876
PFH51877
PFH51878
PFH51879
PFH51880
PFH51881
PFH51882
PFH51883
PFH51884
PFH51885
PFH51886
PFH51887
PFH51888
PFH51889
PFH51890
PFH51891
PFH51892
PFH51893
PFH51894
PFH51895
PFH51896
PFH51897
PFH51898
PFH51899
PFH51900
PFH51901
PFH51902
PFH51903
PFH51904
PFH51905
PFH51906
PFH51907
PFH51908
PFH51909
PFH51910
PFH51911
PFH51912
PFH51913
PFH51914
PFH51915
PFH51916
PFH51917
PFH51918
PFH51919
PFH51920
PFH51921
PFH51922
PFH51923
PFH51924
PFH51925
PFH51926
PFH51927
PFH51928
PFH51929
PFH51930
PFH51931
PFH51932
PFH51933
PFH51934
PFH51935
PFH51936
PFH51937
PFH51938
PFH51939
PFH51940
PFH51941
PFH51942
PFH51943
PFH51944
PFH51945
PFH51946
PFH51947
PFH51948
PFH51949
PFH51950
PFH51951
PFH51952
PFH51953
PFH51954
PFH51955
PFH51956
PFH51957
PFH51958
PFH51959
PFH51960
PFH51961
PFH51962
PFH51963
PFH51964
PFH51965
PFH51966
PFH51967
PFH51968
PFH51969
PFH51970
PFH51971
PFH51972
PFH51763
PFH51764
PFH51765
PFH51766
PFH51767
PFH51768
PFH51769
PFH51770
PFH51771
PFH51772
PFH51773
PFH51774
PFH51775
PFH51776
PFH51777
PFH51778
PFH51779
PFH51780
PFH51781
PFH51782
PFH51783
PFH51784
PFH51785
PFH51786
PFH51787
PFH51788
PFH51789
PFH51790
PFH51791
PFH51792
PFH51793
PFH51794
PFH51795
PFH51796
PFH51797
PFH51798
PFH51799
PFH51800
PFH51801
PFH51802
PFH51803
PFH51804
PFH51805
PFH51806
PFH51807
PFH51808
PFH51809
PFH51810
PFH51811
PFH51812
PFH51813
PFH51814
PFH51815
PFH51816
PFH51817
PFH51818
PFH51819
PFH51820
PFH51821
PFH51822
PFH51823
PFH51824
PFH51825
PFH51826
PFH51827
PFH51828
PFH51829
PFH51830
PFH51831
PFH51832
PFH51833
PFH51834
PFH51835
PFH51836
PFH51837
PFH51838
PFH51839
PFH51840
PFH51841
PFH51842
PFH51843
PFH51844
PFH51845
PFH51846
PFH51847
PFH51848
PFH51849
PFH51850
PFH51851
PFH51852
PFH51853
PFH51854
PFH51855
PFH51856
PFH51857
PFH51858
PFH51859
PFH51860
PFH51861
PFH51862
PFH51863
PFH51864
PFH51865
PFH51866
PFH51867
PFH51868
PFH51869
PFH51870
PFH51871
PFH51872
PFH51873
PFH51874
PFH51662
PFH51663
PFH51664
PFH51665
PFH51666
PFH51667
PFH51668
PFH51669
PFH51670
PFH51671
PFH51672
PFH51673
PFH51674
PFH51675
PFH51676
PFH51677
PFH51678
PFH51679
PFH51680
PFH51681
PFH51682
PFH51683
PFH51684
PFH51685
PFH51686
PFH51687
PFH51688
PFH51689
PFH51690
PFH51691
PFH51692
PFH51693
PFH51694
PFH51695
PFH51696
PFH51697
PFH51698
PFH51699
PFH51700
PFH51701
PFH51702
PFH51703
PFH51704
PFH51705
PFH51706
PFH51707
PFH51708
PFH51709
PFH51710
PFH51711
PFH51712
PFH51713
PFH51714
PFH51715
PFH51716
PFH51717
PFH51718
PFH51719
PFH51720
PFH51721
PFH51722
PFH51723
PFH51724
PFH51725
PFH51726
PFH51727
PFH51728
PFH51729
PFH51730
PFH51731
PFH51732
PFH51733
PFH51734
PFH51735
PFH51736
PFH51737
PFH51738
PFH51739
PFH51740
PFH51741
PFH51742
PFH51743
PFH51744
PFH51745
PFH51746
PFH51747
PFH51748
PFH51749
PFH51750
PFH51751
PFH51752
PFH51753
PFH51754
PFH51755
PFH51756
PFH51757
PFH51758
PFH51759
PFH51760
PFH51761
PFH51762
PFH51569
PFH51570
PFH51571
PFH51572
PFH51573
PFH51574
PFH51575
PFH51576
PFH51577
PFH51578
PFH51579
PFH51580
PFH51581
PFH51582
PFH51583
PFH51584
PFH51585
PFH51586
PFH51587
PFH51588
PFH51589
PFH51590
PFH51591
PFH51592
PFH51593
PFH51594
PFH51595
PFH51596
PFH51597
PFH51598
PFH51599
PFH51600
PFH51601
PFH51602
PFH51603
PFH51604
PFH51605
PFH51606
PFH51607
PFH51608
PFH51609
PFH51610
PFH51611
PFH51612
PFH51613
PFH51614
PFH51615
PFH51616
PFH51617
PFH51618
PFH51619
PFH51620
PFH51621
PFH51622
PFH51623
PFH51624
PFH51625
PFH51626
PFH51627
PFH51628
PFH51629
PFH51630
PFH51631
PFH51632
PFH51633
PFH51634
PFH51635
PFH51636
PFH51637
PFH51638
PFH51639
PFH51640
PFH51641
PFH51642
PFH51643
PFH51644
PFH51645
PFH51646
PFH51647
PFH51648
PFH51649
PFH51650
PFH51651
PFH51652
PFH51653
PFH51654
PFH51655
PFH51656
PFH51657
PFH51658
PFH51659
PFH51660
PFH51661
PFH51467
PFH51468
PFH51469
PFH51470
PFH51471
PFH51472
PFH51473
PFH51474
PFH51475
PFH51476
PFH51477
PFH51478
PFH51479
PFH51480
PFH51481
PFH51482
PFH51483
PFH51484
PFH51485
PFH51486
PFH51487
PFH51488
PFH51489
PFH51490
PFH51491
PFH51492
PFH51493
PFH51494
PFH51495
PFH51496
PFH51497
PFH51498
PFH51499
PFH51500
PFH51501
PFH51502
PFH51503
PFH51504
PFH51505
PFH51506
PFH51507
PFH51508
PFH51509
PFH51510
PFH51511
PFH51512
PFH51513
PFH51514
PFH51515
PFH51516
PFH51517
PFH51518
PFH51519
PFH51520
PFH51521
PFH51522
PFH51523
PFH51524
PFH51525
PFH51526
PFH51527
PFH51528
PFH51529
PFH51530
PFH51531
PFH51532
PFH51533
PFH51534
PFH51535
PFH51536
PFH51537
PFH51538
PFH51539
PFH51540
PFH51541
PFH51542
PFH51543
PFH51544
PFH51545
PFH51546
PFH51547
PFH51548
PFH51549
PFH51550
PFH51551
PFH51552
PFH51553
PFH51554
PFH51555
PFH51556
PFH51557
PFH51558
PFH51559
PFH51560
PFH51561
PFH51562
PFH51563
PFH51564
PFH51565
PFH51566
PFH51567
PFH51568
PFH51349
PFH51350
PFH51351
PFH51352
PFH51353
PFH51354
PFH51355
PFH51356
PFH51357
PFH51358
PFH51359
PFH51360
PFH51361
PFH51362
PFH51363
PFH51364
PFH51365
PFH51366
PFH51367
PFH51368
PFH51369
PFH51370
PFH51371
PFH51372
PFH51373
PFH51374
PFH51375
PFH51376
PFH51377
PFH51378
PFH51379
PFH51380
PFH51381
PFH51382
PFH51383
PFH51384
PFH51385
PFH51386
PFH51387
PFH51388
PFH51389
PFH51390
PFH51391
PFH51392
PFH51393
PFH51394
PFH51395
PFH51396
PFH51397
PFH51398
PFH51399
PFH51400
PFH51401
PFH51402
PFH51403
PFH51404
PFH51405
PFH51406
PFH51407
PFH51408
PFH51409
PFH51410
PFH51411
PFH51412
PFH51413
PFH51414
PFH51415
PFH51416
PFH51417
PFH51418
PFH51419
PFH51420
PFH51421
PFH51422
PFH51423
PFH51424
PFH51425
PFH51426
PFH51427
PFH51428
PFH51429
PFH51430
PFH51431
PFH51432
PFH51433
PFH51434
PFH51435
PFH51436
PFH51437
PFH51438
PFH51439
PFH51440
PFH51441
PFH51442
PFH51443
PFH51444
PFH51445
PFH51446
PFH51447
PFH51448
PFH51449
PFH51450
PFH51451
PFH51452
PFH51453
PFH51454
PFH51455
PFH51456
PFH51457
PFH51458
PFH51459
PFH51460
PFH51461
PFH51462
PFH51463
PFH51464
PFH51465
PFH51466
PFH51263
PFH51264
PFH51265
PFH51266
PFH51267
PFH51268
PFH51269
PFH51270
PFH51271
PFH51272
PFH51273
PFH51274
PFH51275
PFH51276
PFH51277
PFH51278
PFH51279
PFH51280
PFH51281
PFH51282
PFH51283
PFH51284
PFH51285
PFH51286
PFH51287
PFH51288
PFH51289
PFH51290
PFH51291
PFH51292
PFH51293
PFH51294
PFH51295
PFH51296
PFH51297
PFH51298
PFH51299
PFH51300
PFH51301
PFH51302
PFH51303
PFH51304
PFH51305
PFH51306
PFH51307
PFH51308
PFH51309
PFH51310
PFH51311
PFH51312
PFH51313
PFH51314
PFH51315
PFH51316
PFH51317
PFH51318
PFH51319
PFH51320
PFH51321
PFH51322
PFH51323
PFH51324
PFH51325
PFH51326
PFH51327
PFH51328
PFH51329
PFH51330
PFH51331
PFH51332
PFH51333
PFH51334
PFH51335
PFH51336
PFH51337
PFH51338
PFH51339
PFH51340
PFH51341
PFH51342
PFH51343
PFH51344
PFH51345
PFH51346
PFH51347
PFH51348
PFH51199
PFH51200
PFH51201
PFH51202
PFH51203
PFH51204
PFH51205
PFH51206
PFH51207
PFH51208
PFH51209
PFH51210
PFH51211
PFH51212
PFH51213
PFH51214
PFH51215
PFH51216
PFH51217
PFH51218
PFH51219
PFH51220
PFH51221
PFH51222
PFH51223
PFH51224
PFH51225
PFH51226
PFH51227
PFH51228
PFH51229
PFH51230
PFH51231
PFH51232
PFH51233
PFH51234
PFH51235
PFH51236
PFH51237
PFH51238
PFH51239
PFH51240
PFH51241
PFH51242
PFH51243
PFH51244
PFH51245
PFH51246
PFH51247
PFH51248
PFH51249
PFH51250
PFH51251
PFH51252
PFH51253
PFH51254
PFH51255
PFH51256
PFH51257
PFH51258
PFH51259
PFH51260
PFH51261
PFH51262
PFH51119
PFH51120
PFH51121
PFH51122
PFH51123
PFH51124
PFH51125
PFH51126
PFH51127
PFH51128
PFH51129
PFH51130
PFH51131
PFH51132
PFH51133
PFH51134
PFH51135
PFH51136
PFH51137
PFH51138
PFH51139
PFH51140
PFH51141
PFH51142
PFH51143
PFH51144
PFH51145
PFH51146
PFH51147
PFH51148
PFH51149
PFH51150
PFH51151
PFH51152
PFH51153
PFH51154
PFH51155
PFH51156
PFH51157
PFH51158
PFH51159
PFH51160
PFH51161
PFH51162
PFH51163
PFH51164
PFH51165
PFH51166
PFH51167
PFH51168
PFH51169
PFH51170
PFH51171
PFH51172
PFH51173
PFH51174
PFH51175
PFH51176
PFH51177
PFH51178
PFH51179
PFH51180
PFH51181
PFH51182
PFH51183
PFH51184
PFH51185
PFH51186
PFH51187
PFH51188
PFH51189
PFH51190
PFH51191
PFH51192
PFH51193
PFH51194
PFH51195
PFH51196
PFH51197
PFH51198
PFH51061
PFH51062
PFH51063
PFH51064
PFH51065
PFH51066
PFH51067
PFH51068
PFH51069
PFH51070
PFH51071
PFH51072
PFH51073
PFH51074
PFH51075
PFH51076
PFH51077
PFH51078
PFH51079
PFH51080
PFH51081
PFH51082
PFH51083
PFH51084
PFH51085
PFH51086
PFH51087
PFH51088
PFH51089
PFH51090
PFH51091
PFH51092
PFH51093
PFH51094
PFH51095
PFH51096
PFH51097
PFH51098
PFH51099
PFH51100
PFH51101
PFH51102
PFH51103
PFH51104
PFH51105
PFH51106
PFH51107
PFH51108
PFH51109
PFH51110
PFH51111
PFH51112
PFH51113
PFH51114
PFH51115
PFH51116
PFH51117
PFH51118
PFH50987
PFH50988
PFH50989
PFH50990
PFH50991
PFH50992
PFH50993
PFH50994
PFH50995
PFH50996
PFH50997
PFH50998
PFH50999
PFH51000
PFH51001
PFH51002
PFH51003
PFH51004
PFH51005
PFH51006
PFH51007
PFH51008
PFH51009
PFH51010
PFH51011
PFH51012
PFH51013
PFH51014
PFH51015
PFH51016
PFH51017
PFH51018
PFH51019
PFH51020
PFH51021
PFH51022
PFH51023
PFH51024
PFH51025
PFH51026
PFH51027
PFH51028
PFH51029
PFH51030
PFH51031
PFH51032
PFH51033
PFH51034
PFH51035
PFH51036
PFH51037
PFH51038
PFH51039
PFH51040
PFH51041
PFH51042
PFH51043
PFH51044
PFH51045
PFH51046
PFH51047
PFH51048
PFH51049
PFH51050
PFH51051
PFH51052
PFH51053
PFH51054
PFH51055
PFH51056
PFH51057
PFH51058
PFH51059
PFH51060
PFH50928
PFH50929
PFH50930
PFH50931
PFH50932
PFH50933
PFH50934
PFH50935
PFH50936
PFH50937
PFH50938
PFH50939
PFH50940
PFH50941
PFH50942
PFH50943
PFH50944
PFH50945
PFH50946
PFH50947
PFH50948
PFH50949
PFH50950
PFH50951
PFH50952
PFH50953
PFH50954
PFH50955
PFH50956
PFH50957
PFH50958
PFH50959
PFH50960
PFH50961
PFH50962
PFH50963
PFH50964
PFH50965
PFH50966
PFH50967
PFH50968
PFH50969
PFH50970
PFH50971
PFH50972
PFH50973
PFH50974
PFH50975
PFH50976
PFH50977
PFH50978
PFH50979
PFH50980
PFH50981
PFH50982
PFH50983
PFH50984
PFH50985
PFH50986
PFH50874
PFH50875
PFH50876
PFH50877
PFH50878
PFH50879
PFH50880
PFH50881
PFH50882
PFH50883
PFH50884
PFH50885
PFH50886
PFH50887
PFH50888
PFH50889
PFH50890
PFH50891
PFH50892
PFH50893
PFH50894
PFH50895
PFH50896
PFH50897
PFH50898
PFH50899
PFH50900
PFH50901
PFH50902
PFH50903
PFH50904
PFH50905
PFH50906
PFH50907
PFH50908
PFH50909
PFH50910
PFH50911
PFH50912
PFH50913
PFH50914
PFH50915
PFH50916
PFH50917
PFH50918
PFH50919
PFH50920
PFH50921
PFH50922
PFH50923
PFH50924
PFH50925
PFH50926
PFH50927
PFH50821
PFH50822
PFH50823
PFH50824
PFH50825
PFH50826
PFH50827
PFH50828
PFH50829
PFH50830
PFH50831
PFH50832
PFH50833
PFH50834
PFH50835
PFH50836
PFH50837
PFH50838
PFH50839
PFH50840
PFH50841
PFH50842
PFH50843
PFH50844
PFH50845
PFH50846
PFH50847
PFH50848
PFH50849
PFH50850
PFH50851
PFH50852
PFH50853
PFH50854
PFH50855
PFH50856
PFH50857
PFH50858
PFH50859
PFH50860
PFH50861
PFH50862
PFH50863
PFH50864
PFH50865
PFH50866
PFH50867
PFH50868
PFH50869
PFH50870
PFH50871
PFH50872
PFH50873
PFH50757
PFH50758
PFH50759
PFH50760
PFH50761
PFH50762
PFH50763
PFH50764
PFH50765
PFH50766
PFH50767
PFH50768
PFH50769
PFH50770
PFH50771
PFH50772
PFH50773
PFH50774
PFH50775
PFH50776
PFH50777
PFH50778
PFH50779
PFH50780
PFH50781
PFH50782
PFH50783
PFH50784
PFH50785
PFH50786
PFH50787
PFH50788
PFH50789
PFH50790
PFH50791
PFH50792
PFH50793
PFH50794
PFH50795
PFH50796
PFH50797
PFH50798
PFH50799
PFH50800
PFH50801
PFH50802
PFH50803
PFH50804
PFH50805
PFH50806
PFH50807
PFH50808
PFH50809
PFH50810
PFH50811
PFH50812
PFH50813
PFH50814
PFH50815
PFH50816
PFH50817
PFH50818
PFH50819
PFH50820
PFH50701
PFH50702
PFH50703
PFH50704
PFH50705
PFH50706
PFH50707
PFH50708
PFH50709
PFH50710
PFH50711
PFH50712
PFH50713
PFH50714
PFH50715
PFH50716
PFH50717
PFH50718
PFH50719
PFH50720
PFH50721
PFH50722
PFH50723
PFH50724
PFH50725
PFH50726
PFH50727
PFH50728
PFH50729
PFH50730
PFH50731
PFH50732
PFH50733
PFH50734
PFH50735
PFH50736
PFH50737
PFH50738
PFH50739
PFH50740
PFH50741
PFH50742
PFH50743
PFH50744
PFH50745
PFH50746
PFH50747
PFH50748
PFH50749
PFH50750
PFH50751
PFH50752
PFH50753
PFH50754
PFH50755
PFH50756
PFH50641
PFH50642
PFH50643
PFH50644
PFH50645
PFH50646
PFH50647
PFH50648
PFH50649
PFH50650
PFH50651
PFH50652
PFH50653
PFH50654
PFH50655
PFH50656
PFH50657
PFH50658
PFH50659
PFH50660
PFH50661
PFH50662
PFH50663
PFH50664
PFH50665
PFH50666
PFH50667
PFH50668
PFH50669
PFH50670
PFH50671
PFH50672
PFH50673
PFH50674
PFH50675
PFH50676
PFH50677
PFH50678
PFH50679
PFH50680
PFH50681
PFH50682
PFH50683
PFH50684
PFH50685
PFH50686
PFH50687
PFH50688
PFH50689
PFH50690
PFH50691
PFH50692
PFH50693
PFH50694
PFH50695
PFH50696
PFH50697
PFH50698
PFH50699
PFH50700
PFH50590
PFH50591
PFH50592
PFH50593
PFH50594
PFH50595
PFH50596
PFH50597
PFH50598
PFH50599
PFH50600
PFH50601
PFH50602
PFH50603
PFH50604
PFH50605
PFH50606
PFH50607
PFH50608
PFH50609
PFH50610
PFH50611
PFH50612
PFH50613
PFH50614
PFH50615
PFH50616
PFH50617
PFH50618
PFH50619
PFH50620
PFH50621
PFH50622
PFH50623
PFH50624
PFH50625
PFH50626
PFH50627
PFH50628
PFH50629
PFH50630
PFH50631
PFH50632
PFH50633
PFH50634
PFH50635
PFH50636
PFH50637
PFH50638
PFH50639
PFH50640
PFH50534
PFH50535
PFH50536
PFH50537
PFH50538
PFH50539
PFH50540
PFH50541
PFH50542
PFH50543
PFH50544
PFH50545
PFH50546
PFH50547
PFH50548
PFH50549
PFH50550
PFH50551
PFH50552
PFH50553
PFH50554
PFH50555
PFH50556
PFH50557
PFH50558
PFH50559
PFH50560
PFH50561
PFH50562
PFH50563
PFH50564
PFH50565
PFH50566
PFH50567
PFH50568
PFH50569
PFH50570
PFH50571
PFH50572
PFH50573
PFH50574
PFH50575
PFH50576
PFH50577
PFH50578
PFH50579
PFH50580
PFH50581
PFH50582
PFH50583
PFH50584
PFH50585
PFH50586
PFH50587
PFH50588
PFH50589
PFH50480
PFH50481
PFH50482
PFH50483
PFH50484
PFH50485
PFH50486
PFH50487
PFH50488
PFH50489
PFH50490
PFH50491
PFH50492
PFH50493
PFH50494
PFH50495
PFH50496
PFH50497
PFH50498
PFH50499
PFH50500
PFH50501
PFH50502
PFH50503
PFH50504
PFH50505
PFH50506
PFH50507
PFH50508
PFH50509
PFH50510
PFH50511
PFH50512
PFH50513
PFH50514
PFH50515
PFH50516
PFH50517
PFH50518
PFH50519
PFH50520
PFH50521
PFH50522
PFH50523
PFH50524
PFH50525
PFH50526
PFH50527
PFH50528
PFH50529
PFH50530
PFH50531
PFH50532
PFH50533
PFH50433
PFH50434
PFH50435
PFH50436
PFH50437
PFH50438
PFH50439
PFH50440
PFH50441
PFH50442
PFH50443
PFH50444
PFH50445
PFH50446
PFH50447
PFH50448
PFH50449
PFH50450
PFH50451
PFH50452
PFH50453
PFH50454
PFH50455
PFH50456
PFH50457
PFH50458
PFH50459
PFH50460
PFH50461
PFH50462
PFH50463
PFH50464
PFH50465
PFH50466
PFH50467
PFH50468
PFH50469
PFH50470
PFH50471
PFH50472
PFH50473
PFH50474
PFH50475
PFH50476
PFH50477
PFH50478
PFH50479
PFH50393
PFH50394
PFH50395
PFH50396
PFH50397
PFH50398
PFH50399
PFH50400
PFH50401
PFH50402
PFH50403
PFH50404
PFH50405
PFH50406
PFH50407
PFH50408
PFH50409
PFH50410
PFH50411
PFH50412
PFH50413
PFH50414
PFH50415
PFH50416
PFH50417
PFH50418
PFH50419
PFH50420
PFH50421
PFH50422
PFH50423
PFH50424
PFH50425
PFH50426
PFH50427
PFH50428
PFH50429
PFH50430
PFH50431
PFH50432
PFH50348
PFH50349
PFH50350
PFH50351
PFH50352
PFH50353
PFH50354
PFH50355
PFH50356
PFH50357
PFH50358
PFH50359
PFH50360
PFH50361
PFH50362
PFH50363
PFH50364
PFH50365
PFH50366
PFH50367
PFH50368
PFH50369
PFH50370
PFH50371
PFH50372
PFH50373
PFH50374
PFH50375
PFH50376
PFH50377
PFH50378
PFH50379
PFH50380
PFH50381
PFH50382
PFH50383
PFH50384
PFH50385
PFH50386
PFH50387
PFH50388
PFH50389
PFH50390
PFH50391
PFH50392
PFH50312
PFH50313
PFH50314
PFH50315
PFH50316
PFH50317
PFH50318
PFH50319
PFH50320
PFH50321
PFH50322
PFH50323
PFH50324
PFH50325
PFH50326
PFH50327
PFH50328
PFH50329
PFH50330
PFH50331
PFH50332
PFH50333
PFH50334
PFH50335
PFH50336
PFH50337
PFH50338
PFH50339
PFH50340
PFH50341
PFH50342
PFH50343
PFH50344
PFH50345
PFH50346
PFH50347
PFH50275
PFH50276
PFH50277
PFH50278
PFH50279
PFH50280
PFH50281
PFH50282
PFH50283
PFH50284
PFH50285
PFH50286
PFH50287
PFH50288
PFH50289
PFH50290
PFH50291
PFH50292
PFH50293
PFH50294
PFH50295
PFH50296
PFH50297
PFH50298
PFH50299
PFH50300
PFH50301
PFH50302
PFH50303
PFH50304
PFH50305
PFH50306
PFH50307
PFH50308
PFH50309
PFH50310
PFH50311
PFH50216
PFH50217
PFH50218
PFH50219
PFH50220
PFH50221
PFH50222
PFH50223
PFH50224
PFH50225
PFH50226
PFH50227
PFH50228
PFH50229
PFH50230
PFH50231
PFH50232
PFH50233
PFH50234
PFH50235
PFH50236
PFH50237
PFH50238
PFH50239
PFH50240
PFH50241
PFH50242
PFH50243
PFH50244
PFH50245
PFH50246
PFH50247
PFH50248
PFH50249
PFH50250
PFH50251
PFH50252
PFH50253
PFH50254
PFH50255
PFH50256
PFH50257
PFH50258
PFH50259
PFH50260
PFH50261
PFH50262
PFH50263
PFH50264
PFH50265
PFH50266
PFH50267
PFH50268
PFH50269
PFH50270
PFH50271
PFH50272
PFH50273
PFH50274
PFH50174
PFH50175
PFH50176
PFH50177
PFH50178
PFH50179
PFH50180
PFH50181
PFH50182
PFH50183
PFH50184
PFH50185
PFH50186
PFH50187
PFH50188
PFH50189
PFH50190
PFH50191
PFH50192
PFH50193
PFH50194
PFH50195
PFH50196
PFH50197
PFH50198
PFH50199
PFH50200
PFH50201
PFH50202
PFH50203
PFH50204
PFH50205
PFH50206
PFH50207
PFH50208
PFH50209
PFH50210
PFH50211
PFH50212
PFH50213
PFH50214
PFH50215
PFH50129
PFH50130
PFH50131
PFH50132
PFH50133
PFH50134
PFH50135
PFH50136
PFH50137
PFH50138
PFH50139
PFH50140
PFH50141
PFH50142
PFH50143
PFH50144
PFH50145
PFH50146
PFH50147
PFH50148
PFH50149
PFH50150
PFH50151
PFH50152
PFH50153
PFH50154
PFH50155
PFH50156
PFH50157
PFH50158
PFH50159
PFH50160
PFH50161
PFH50162
PFH50163
PFH50164
PFH50165
PFH50166
PFH50167
PFH50168
PFH50169
PFH50170
PFH50171
PFH50172
PFH50173
PFH50092
PFH50093
PFH50094
PFH50095
PFH50096
PFH50097
PFH50098
PFH50099
PFH50100
PFH50101
PFH50102
PFH50103
PFH50104
PFH50105
PFH50106
PFH50107
PFH50108
PFH50109
PFH50110
PFH50111
PFH50112
PFH50113
PFH50114
PFH50115
PFH50116
PFH50117
PFH50118
PFH50119
PFH50120
PFH50121
PFH50122
PFH50123
PFH50124
PFH50125
PFH50126
PFH50127
PFH50128
PFH50045
PFH50046
PFH50047
PFH50048
PFH50049
PFH50050
PFH50051
PFH50052
PFH50053
PFH50054
PFH50055
PFH50056
PFH50057
PFH50058
PFH50059
PFH50060
PFH50061
PFH50062
PFH50063
PFH50064
PFH50065
PFH50066
PFH50067
PFH50068
PFH50069
PFH50070
PFH50071
PFH50072
PFH50073
PFH50074
PFH50075
PFH50076
PFH50077
PFH50078
PFH50079
PFH50080
PFH50081
PFH50082
PFH50083
PFH50084
PFH50085
PFH50086
PFH50087
PFH50088
PFH50089
PFH50090
PFH50091
PFH50019
PFH50020
PFH50021
PFH50022
PFH50023
PFH50024
PFH50025
PFH50026
PFH50027
PFH50028
PFH50029
PFH50030
PFH50031
PFH50032
PFH50033
PFH50034
PFH50035
PFH50036
PFH50037
PFH50038
PFH50039
PFH50040
PFH50041
PFH50042
PFH50043
PFH50044
PFH49978
PFH49979
PFH49980
PFH49981
PFH49982
PFH49983
PFH49984
PFH49985
PFH49986
PFH49987
PFH49988
PFH49989
PFH49990
PFH49991
PFH49992
PFH49993
PFH49994
PFH49995
PFH49996
PFH49997
PFH49998
PFH49999
PFH50000
PFH50001
PFH50002
PFH50003
PFH50004
PFH50005
PFH50006
PFH50007
PFH50008
PFH50009
PFH50010
PFH50011
PFH50012
PFH50013
PFH50014
PFH50015
PFH50016
PFH50017
PFH50018
PFH49936
PFH49937
PFH49938
PFH49939
PFH49940
PFH49941
PFH49942
PFH49943
PFH49944
PFH49945
PFH49946
PFH49947
PFH49948
PFH49949
PFH49950
PFH49951
PFH49952
PFH49953
PFH49954
PFH49955
PFH49956
PFH49957
PFH49958
PFH49959
PFH49960
PFH49961
PFH49962
PFH49963
PFH49964
PFH49965
PFH49966
PFH49967
PFH49968
PFH49969
PFH49970
PFH49971
PFH49972
PFH49973
PFH49974
PFH49975
PFH49976
PFH49977
PFH49896
PFH49897
PFH49898
PFH49899
PFH49900
PFH49901
PFH49902
PFH49903
PFH49904
PFH49905
PFH49906
PFH49907
PFH49908
PFH49909
PFH49910
PFH49911
PFH49912
PFH49913
PFH49914
PFH49915
PFH49916
PFH49917
PFH49918
PFH49919
PFH49920
PFH49921
PFH49922
PFH49923
PFH49924
PFH49925
PFH49926
PFH49927
PFH49928
PFH49929
PFH49930
PFH49931
PFH49932
PFH49933
PFH49934
PFH49935
PFH49863
PFH49864
PFH49865
PFH49866
PFH49867
PFH49868
PFH49869
PFH49870
PFH49871
PFH49872
PFH49873
PFH49874
PFH49875
PFH49876
PFH49877
PFH49878
PFH49879
PFH49880
PFH49881
PFH49882
PFH49883
PFH49884
PFH49885
PFH49886
PFH49887
PFH49888
PFH49889
PFH49890
PFH49891
PFH49892
PFH49893
PFH49894
PFH49895
PFH49831
PFH49832
PFH49833
PFH49834
PFH49835
PFH49836
PFH49837
PFH49838
PFH49839
PFH49840
PFH49841
PFH49842
PFH49843
PFH49844
PFH49845
PFH49846
PFH49847
PFH49848
PFH49849
PFH49850
PFH49851
PFH49852
PFH49853
PFH49854
PFH49855
PFH49856
PFH49857
PFH49858
PFH49859
PFH49860
PFH49861
PFH49862
PFH49784
PFH49785
PFH49786
PFH49787
PFH49788
PFH49789
PFH49790
PFH49791
PFH49792
PFH49793
PFH49794
PFH49795
PFH49796
PFH49797
PFH49798
PFH49799
PFH49800
PFH49801
PFH49802
PFH49803
PFH49804
PFH49805
PFH49806
PFH49807
PFH49808
PFH49809
PFH49810
PFH49811
PFH49812
PFH49813
PFH49814
PFH49815
PFH49816
PFH49817
PFH49818
PFH49819
PFH49820
PFH49821
PFH49822
PFH49823
PFH49824
PFH49825
PFH49826
PFH49827
PFH49828
PFH49829
PFH49830
PFH49736
PFH49737
PFH49738
PFH49739
PFH49740
PFH49741
PFH49742
PFH49743
PFH49744
PFH49745
PFH49746
PFH49747
PFH49748
PFH49749
PFH49750
PFH49751
PFH49752
PFH49753
PFH49754
PFH49755
PFH49756
PFH49757
PFH49758
PFH49759
PFH49760
PFH49761
PFH49762
PFH49763
PFH49764
PFH49765
PFH49766
PFH49767
PFH49768
PFH49769
PFH49770
PFH49771
PFH49772
PFH49773
PFH49774
PFH49775
PFH49776
PFH49777
PFH49778
PFH49779
PFH49780
PFH49781
PFH49782
PFH49783
PFH49705
PFH49706
PFH49707
PFH49708
PFH49709
PFH49710
PFH49711
PFH49712
PFH49713
PFH49714
PFH49715
PFH49716
PFH49717
PFH49718
PFH49719
PFH49720
PFH49721
PFH49722
PFH49723
PFH49724
PFH49725
PFH49726
PFH49727
PFH49728
PFH49729
PFH49730
PFH49731
PFH49732
PFH49733
PFH49734
PFH49735
PFH49660
PFH49661
PFH49662
PFH49663
PFH49664
PFH49665
PFH49666
PFH49667
PFH49668
PFH49669
PFH49670
PFH49671
PFH49672
PFH49673
PFH49674
PFH49675
PFH49676
PFH49677
PFH49678
PFH49679
PFH49680
PFH49681
PFH49682
PFH49683
PFH49684
PFH49685
PFH49686
PFH49687
PFH49688
PFH49689
PFH49690
PFH49691
PFH49692
PFH49693
PFH49694
PFH49695
PFH49696
PFH49697
PFH49698
PFH49699
PFH49700
PFH49701
PFH49702
PFH49703
PFH49704
PFH49623
PFH49624
PFH49625
PFH49626
PFH49627
PFH49628
PFH49629
PFH49630
PFH49631
PFH49632
PFH49633
PFH49634
PFH49635
PFH49636
PFH49637
PFH49638
PFH49639
PFH49640
PFH49641
PFH49642
PFH49643
PFH49644
PFH49645
PFH49646
PFH49647
PFH49648
PFH49649
PFH49650
PFH49651
PFH49652
PFH49653
PFH49654
PFH49655
PFH49656
PFH49657
PFH49658
PFH49659
PFH49591
PFH49592
PFH49593
PFH49594
PFH49595
PFH49596
PFH49597
PFH49598
PFH49599
PFH49600
PFH49601
PFH49602
PFH49603
PFH49604
PFH49605
PFH49606
PFH49607
PFH49608
PFH49609
PFH49610
PFH49611
PFH49612
PFH49613
PFH49614
PFH49615
PFH49616
PFH49617
PFH49618
PFH49619
PFH49620
PFH49621
PFH49622
PFH49554
PFH49555
PFH49556
PFH49557
PFH49558
PFH49559
PFH49560
PFH49561
PFH49562
PFH49563
PFH49564
PFH49565
PFH49566
PFH49567
PFH49568
PFH49569
PFH49570
PFH49571
PFH49572
PFH49573
PFH49574
PFH49575
PFH49576
PFH49577
PFH49578
PFH49579
PFH49580
PFH49581
PFH49582
PFH49583
PFH49584
PFH49585
PFH49586
PFH49587
PFH49588
PFH49589
PFH49590
PFH49520
PFH49521
PFH49522
PFH49523
PFH49524
PFH49525
PFH49526
PFH49527
PFH49528
PFH49529
PFH49530
PFH49531
PFH49532
PFH49533
PFH49534
PFH49535
PFH49536
PFH49537
PFH49538
PFH49539
PFH49540
PFH49541
PFH49542
PFH49543
PFH49544
PFH49545
PFH49546
PFH49547
PFH49548
PFH49549
PFH49550
PFH49551
PFH49552
PFH49553
PFH49485
PFH49486
PFH49487
PFH49488
PFH49489
PFH49490
PFH49491
PFH49492
PFH49493
PFH49494
PFH49495
PFH49496
PFH49497
PFH49498
PFH49499
PFH49500
PFH49501
PFH49502
PFH49503
PFH49504
PFH49505
PFH49506
PFH49507
PFH49508
PFH49509
PFH49510
PFH49511
PFH49512
PFH49513
PFH49514
PFH49515
PFH49516
PFH49517
PFH49518
PFH49519
PFH49456
PFH49457
PFH49458
PFH49459
PFH49460
PFH49461
PFH49462
PFH49463
PFH49464
PFH49465
PFH49466
PFH49467
PFH49468
PFH49469
PFH49470
PFH49471
PFH49472
PFH49473
PFH49474
PFH49475
PFH49476
PFH49477
PFH49478
PFH49479
PFH49480
PFH49481
PFH49482
PFH49483
PFH49484
PFH49430
PFH49431
PFH49432
PFH49433
PFH49434
PFH49435
PFH49436
PFH49437
PFH49438
PFH49439
PFH49440
PFH49441
PFH49442
PFH49443
PFH49444
PFH49445
PFH49446
PFH49447
PFH49448
PFH49449
PFH49450
PFH49451
PFH49452
PFH49453
PFH49454
PFH49455
PFH49390
PFH49391
PFH49392
PFH49393
PFH49394
PFH49395
PFH49396
PFH49397
PFH49398
PFH49399
PFH49400
PFH49401
PFH49402
PFH49403
PFH49404
PFH49405
PFH49406
PFH49407
PFH49408
PFH49409
PFH49410
PFH49411
PFH49412
PFH49413
PFH49414
PFH49415
PFH49416
PFH49417
PFH49418
PFH49419
PFH49420
PFH49421
PFH49422
PFH49423
PFH49424
PFH49425
PFH49426
PFH49427
PFH49428
PFH49429
PFH49356
PFH49357
PFH49358
PFH49359
PFH49360
PFH49361
PFH49362
PFH49363
PFH49364
PFH49365
PFH49366
PFH49367
PFH49368
PFH49369
PFH49370
PFH49371
PFH49372
PFH49373
PFH49374
PFH49375
PFH49376
PFH49377
PFH49378
PFH49379
PFH49380
PFH49381
PFH49382
PFH49383
PFH49384
PFH49385
PFH49386
PFH49387
PFH49388
PFH49389
PFH49325
PFH49326
PFH49327
PFH49328
PFH49329
PFH49330
PFH49331
PFH49332
PFH49333
PFH49334
PFH49335
PFH49336
PFH49337
PFH49338
PFH49339
PFH49340
PFH49341
PFH49342
PFH49343
PFH49344
PFH49345
PFH49346
PFH49347
PFH49348
PFH49349
PFH49350
PFH49351
PFH49352
PFH49353
PFH49354
PFH49355
PFH49298
PFH49299
PFH49300
PFH49301
PFH49302
PFH49303
PFH49304
PFH49305
PFH49306
PFH49307
PFH49308
PFH49309
PFH49310
PFH49311
PFH49312
PFH49313
PFH49314
PFH49315
PFH49316
PFH49317
PFH49318
PFH49319
PFH49320
PFH49321
PFH49322
PFH49323
PFH49324
PFH49267
PFH49268
PFH49269
PFH49270
PFH49271
PFH49272
PFH49273
PFH49274
PFH49275
PFH49276
PFH49277
PFH49278
PFH49279
PFH49280
PFH49281
PFH49282
PFH49283
PFH49284
PFH49285
PFH49286
PFH49287
PFH49288
PFH49289
PFH49290
PFH49291
PFH49292
PFH49293
PFH49294
PFH49295
PFH49296
PFH49297
PFH49233
PFH49234
PFH49235
PFH49236
PFH49237
PFH49238
PFH49239
PFH49240
PFH49241
PFH49242
PFH49243
PFH49244
PFH49245
PFH49246
PFH49247
PFH49248
PFH49249
PFH49250
PFH49251
PFH49252
PFH49253
PFH49254
PFH49255
PFH49256
PFH49257
PFH49258
PFH49259
PFH49260
PFH49261
PFH49262
PFH49263
PFH49264
PFH49265
PFH49266
PFH49188
PFH49189
PFH49190
PFH49191
PFH49192
PFH49193
PFH49194
PFH49195
PFH49196
PFH49197
PFH49198
PFH49199
PFH49200
PFH49201
PFH49202
PFH49203
PFH49204
PFH49205
PFH49206
PFH49207
PFH49208
PFH49209
PFH49210
PFH49211
PFH49212
PFH49213
PFH49214
PFH49215
PFH49216
PFH49217
PFH49218
PFH49219
PFH49220
PFH49221
PFH49222
PFH49223
PFH49224
PFH49225
PFH49226
PFH49227
PFH49228
PFH49229
PFH49230
PFH49231
PFH49232
PFH49147
PFH49148
PFH49149
PFH49150
PFH49151
PFH49152
PFH49153
PFH49154
PFH49155
PFH49156
PFH49157
PFH49158
PFH49159
PFH49160
PFH49161
PFH49162
PFH49163
PFH49164
PFH49165
PFH49166
PFH49167
PFH49168
PFH49169
PFH49170
PFH49171
PFH49172
PFH49173
PFH49174
PFH49175
PFH49176
PFH49177
PFH49178
PFH49179
PFH49180
PFH49181
PFH49182
PFH49183
PFH49184
PFH49185
PFH49186
PFH49187
PFH49121
PFH49122
PFH49123
PFH49124
PFH49125
PFH49126
PFH49127
PFH49128
PFH49129
PFH49130
PFH49131
PFH49132
PFH49133
PFH49134
PFH49135
PFH49136
PFH49137
PFH49138
PFH49139
PFH49140
PFH49141
PFH49142
PFH49143
PFH49144
PFH49145
PFH49146
PFH49091
PFH49092
PFH49093
PFH49094
PFH49095
PFH49096
PFH49097
PFH49098
PFH49099
PFH49100
PFH49101
PFH49102
PFH49103
PFH49104
PFH49105
PFH49106
PFH49107
PFH49108
PFH49109
PFH49110
PFH49111
PFH49112
PFH49113
PFH49114
PFH49115
PFH49116
PFH49117
PFH49118
PFH49119
PFH49120
PFH49066
PFH49067
PFH49068
PFH49069
PFH49070
PFH49071
PFH49072
PFH49073
PFH49074
PFH49075
PFH49076
PFH49077
PFH49078
PFH49079
PFH49080
PFH49081
PFH49082
PFH49083
PFH49084
PFH49085
PFH49086
PFH49087
PFH49088
PFH49089
PFH49090
PFH49038
PFH49039
PFH49040
PFH49041
PFH49042
PFH49043
PFH49044
PFH49045
PFH49046
PFH49047
PFH49048
PFH49049
PFH49050
PFH49051
PFH49052
PFH49053
PFH49054
PFH49055
PFH49056
PFH49057
PFH49058
PFH49059
PFH49060
PFH49061
PFH49062
PFH49063
PFH49064
PFH49065
PFH49008
PFH49009
PFH49010
PFH49011
PFH49012
PFH49013
PFH49014
PFH49015
PFH49016
PFH49017
PFH49018
PFH49019
PFH49020
PFH49021
PFH49022
PFH49023
PFH49024
PFH49025
PFH49026
PFH49027
PFH49028
PFH49029
PFH49030
PFH49031
PFH49032
PFH49033
PFH49034
PFH49035
PFH49036
PFH49037
PFH48977
PFH48978
PFH48979
PFH48980
PFH48981
PFH48982
PFH48983
PFH48984
PFH48985
PFH48986
PFH48987
PFH48988
PFH48989
PFH48990
PFH48991
PFH48992
PFH48993
PFH48994
PFH48995
PFH48996
PFH48997
PFH48998
PFH48999
PFH49000
PFH49001
PFH49002
PFH49003
PFH49004
PFH49005
PFH49006
PFH49007
PFH48948
PFH48949
PFH48950
PFH48951
PFH48952
PFH48953
PFH48954
PFH48955
PFH48956
PFH48957
PFH48958
PFH48959
PFH48960
PFH48961
PFH48962
PFH48963
PFH48964
PFH48965
PFH48966
PFH48967
PFH48968
PFH48969
PFH48970
PFH48971
PFH48972
PFH48973
PFH48974
PFH48975
PFH48976
PFH48920
PFH48921
PFH48922
PFH48923
PFH48924
PFH48925
PFH48926
PFH48927
PFH48928
PFH48929
PFH48930
PFH48931
PFH48932
PFH48933
PFH48934
PFH48935
PFH48936
PFH48937
PFH48938
PFH48939
PFH48940
PFH48941
PFH48942
PFH48943
PFH48944
PFH48945
PFH48946
PFH48947
PFH48895
PFH48896
PFH48897
PFH48898
PFH48899
PFH48900
PFH48901
PFH48902
PFH48903
PFH48904
PFH48905
PFH48906
PFH48907
PFH48908
PFH48909
PFH48910
PFH48911
PFH48912
PFH48913
PFH48914
PFH48915
PFH48916
PFH48917
PFH48918
PFH48919
PFH48863
PFH48864
PFH48865
PFH48866
PFH48867
PFH48868
PFH48869
PFH48870
PFH48871
PFH48872
PFH48873
PFH48874
PFH48875
PFH48876
PFH48877
PFH48878
PFH48879
PFH48880
PFH48881
PFH48882
PFH48883
PFH48884
PFH48885
PFH48886
PFH48887
PFH48888
PFH48889
PFH48890
PFH48891
PFH48892
PFH48893
PFH48894
PFH48828
PFH48829
PFH48830
PFH48831
PFH48832
PFH48833
PFH48834
PFH48835
PFH48836
PFH48837
PFH48838
PFH48839
PFH48840
PFH48841
PFH48842
PFH48843
PFH48844
PFH48845
PFH48846
PFH48847
PFH48848
PFH48849
PFH48850
PFH48851
PFH48852
PFH48853
PFH48854
PFH48855
PFH48856
PFH48857
PFH48858
PFH48859
PFH48860
PFH48861
PFH48862
PFH48804
PFH48805
PFH48806
PFH48807
PFH48808
PFH48809
PFH48810
PFH48811
PFH48812
PFH48813
PFH48814
PFH48815
PFH48816
PFH48817
PFH48818
PFH48819
PFH48820
PFH48821
PFH48822
PFH48823
PFH48824
PFH48825
PFH48826
PFH48827
PFH48780
PFH48781
PFH48782
PFH48783
PFH48784
PFH48785
PFH48786
PFH48787
PFH48788
PFH48789
PFH48790
PFH48791
PFH48792
PFH48793
PFH48794
PFH48795
PFH48796
PFH48797
PFH48798
PFH48799
PFH48800
PFH48801
PFH48802
PFH48803
PFH48741
PFH48742
PFH48743
PFH48744
PFH48745
PFH48746
PFH48747
PFH48748
PFH48749
PFH48750
PFH48751
PFH48752
PFH48753
PFH48754
PFH48755
PFH48756
PFH48757
PFH48758
PFH48759
PFH48760
PFH48761
PFH48762
PFH48763
PFH48764
PFH48765
PFH48766
PFH48767
PFH48768
PFH48769
PFH48770
PFH48771
PFH48772
PFH48773
PFH48774
PFH48775
PFH48776
PFH48777
PFH48778
PFH48779
PFH48716
PFH48717
PFH48718
PFH48719
PFH48720
PFH48721
PFH48722
PFH48723
PFH48724
PFH48725
PFH48726
PFH48727
PFH48728
PFH48729
PFH48730
PFH48731
PFH48732
PFH48733
PFH48734
PFH48735
PFH48736
PFH48737
PFH48738
PFH48739
PFH48740
PFH48688
PFH48689
PFH48690
PFH48691
PFH48692
PFH48693
PFH48694
PFH48695
PFH48696
PFH48697
PFH48698
PFH48699
PFH48700
PFH48701
PFH48702
PFH48703
PFH48704
PFH48705
PFH48706
PFH48707
PFH48708
PFH48709
PFH48710
PFH48711
PFH48712
PFH48713
PFH48714
PFH48715
PFH48656
PFH48657
PFH48658
PFH48659
PFH48660
PFH48661
PFH48662
PFH48663
PFH48664
PFH48665
PFH48666
PFH48667
PFH48668
PFH48669
PFH48670
PFH48671
PFH48672
PFH48673
PFH48674
PFH48675
PFH48676
PFH48677
PFH48678
PFH48679
PFH48680
PFH48681
PFH48682
PFH48683
PFH48684
PFH48685
PFH48686
PFH48687
PFH48626
PFH48627
PFH48628
PFH48629
PFH48630
PFH48631
PFH48632
PFH48633
PFH48634
PFH48635
PFH48636
PFH48637
PFH48638
PFH48639
PFH48640
PFH48641
PFH48642
PFH48643
PFH48644
PFH48645
PFH48646
PFH48647
PFH48648
PFH48649
PFH48650
PFH48651
PFH48652
PFH48653
PFH48654
PFH48655
PFH48595
PFH48596
PFH48597
PFH48598
PFH48599
PFH48600
PFH48601
PFH48602
PFH48603
PFH48604
PFH48605
PFH48606
PFH48607
PFH48608
PFH48609
PFH48610
PFH48611
PFH48612
PFH48613
PFH48614
PFH48615
PFH48616
PFH48617
PFH48618
PFH48619
PFH48620
PFH48621
PFH48622
PFH48623
PFH48624
PFH48625
PFH48569
PFH48570
PFH48571
PFH48572
PFH48573
PFH48574
PFH48575
PFH48576
PFH48577
PFH48578
PFH48579
PFH48580
PFH48581
PFH48582
PFH48583
PFH48584
PFH48585
PFH48586
PFH48587
PFH48588
PFH48589
PFH48590
PFH48591
PFH48592
PFH48593
PFH48594
PFH48545
PFH48546
PFH48547
PFH48548
PFH48549
PFH48550
PFH48551
PFH48552
PFH48553
PFH48554
PFH48555
PFH48556
PFH48557
PFH48558
PFH48559
PFH48560
PFH48561
PFH48562
PFH48563
PFH48564
PFH48565
PFH48566
PFH48567
PFH48568
PFH48510
PFH48511
PFH48512
PFH48513
PFH48514
PFH48515
PFH48516
PFH48517
PFH48518
PFH48519
PFH48520
PFH48521
PFH48522
PFH48523
PFH48524
PFH48525
PFH48526
PFH48527
PFH48528
PFH48529
PFH48530
PFH48531
PFH48532
PFH48533
PFH48534
PFH48535
PFH48536
PFH48537
PFH48538
PFH48539
PFH48540
PFH48541
PFH48542
PFH48543
PFH48544
PFH48485
PFH48486
PFH48487
PFH48488
PFH48489
PFH48490
PFH48491
PFH48492
PFH48493
PFH48494
PFH48495
PFH48496
PFH48497
PFH48498
PFH48499
PFH48500
PFH48501
PFH48502
PFH48503
PFH48504
PFH48505
PFH48506
PFH48507
PFH48508
PFH48509
PFH48457
PFH48458
PFH48459
PFH48460
PFH48461
PFH48462
PFH48463
PFH48464
PFH48465
PFH48466
PFH48467
PFH48468
PFH48469
PFH48470
PFH48471
PFH48472
PFH48473
PFH48474
PFH48475
PFH48476
PFH48477
PFH48478
PFH48479
PFH48480
PFH48481
PFH48482
PFH48483
PFH48484
PFH48433
PFH48434
PFH48435
PFH48436
PFH48437
PFH48438
PFH48439
PFH48440
PFH48441
PFH48442
PFH48443
PFH48444
PFH48445
PFH48446
PFH48447
PFH48448
PFH48449
PFH48450
PFH48451
PFH48452
PFH48453
PFH48454
PFH48455
PFH48456
PFH48412
PFH48413
PFH48414
PFH48415
PFH48416
PFH48417
PFH48418
PFH48419
PFH48420
PFH48421
PFH48422
PFH48423
PFH48424
PFH48425
PFH48426
PFH48427
PFH48428
PFH48429
PFH48430
PFH48431
PFH48432
PFH48388
PFH48389
PFH48390
PFH48391
PFH48392
PFH48393
PFH48394
PFH48395
PFH48396
PFH48397
PFH48398
PFH48399
PFH48400
PFH48401
PFH48402
PFH48403
PFH48404
PFH48405
PFH48406
PFH48407
PFH48408
PFH48409
PFH48410
PFH48411
PFH48353
PFH48354
PFH48355
PFH48356
PFH48357
PFH48358
PFH48359
PFH48360
PFH48361
PFH48362
PFH48363
PFH48364
PFH48365
PFH48366
PFH48367
PFH48368
PFH48369
PFH48370
PFH48371
PFH48372
PFH48373
PFH48374
PFH48375
PFH48376
PFH48377
PFH48378
PFH48379
PFH48380
PFH48381
PFH48382
PFH48383
PFH48384
PFH48385
PFH48386
PFH48387
PFH48339
PFH48340
PFH48341
PFH48342
PFH48343
PFH48344
PFH48345
PFH48346
PFH48347
PFH48348
PFH48349
PFH48350
PFH48351
PFH48352
PFH48318
PFH48319
PFH48320
PFH48321
PFH48322
PFH48323
PFH48324
PFH48325
PFH48326
PFH48327
PFH48328
PFH48329
PFH48330
PFH48331
PFH48332
PFH48333
PFH48334
PFH48335
PFH48336
PFH48337
PFH48338
PFH48293
PFH48294
PFH48295
PFH48296
PFH48297
PFH48298
PFH48299
PFH48300
PFH48301
PFH48302
PFH48303
PFH48304
PFH48305
PFH48306
PFH48307
PFH48308
PFH48309
PFH48310
PFH48311
PFH48312
PFH48313
PFH48314
PFH48315
PFH48316
PFH48317
PFH48269
PFH48270
PFH48271
PFH48272
PFH48273
PFH48274
PFH48275
PFH48276
PFH48277
PFH48278
PFH48279
PFH48280
PFH48281
PFH48282
PFH48283
PFH48284
PFH48285
PFH48286
PFH48287
PFH48288
PFH48289
PFH48290
PFH48291
PFH48292
PFH48249
PFH48250
PFH48251
PFH48252
PFH48253
PFH48254
PFH48255
PFH48256
PFH48257
PFH48258
PFH48259
PFH48260
PFH48261
PFH48262
PFH48263
PFH48264
PFH48265
PFH48266
PFH48267
PFH48268
PFH48227
PFH48228
PFH48229
PFH48230
PFH48231
PFH48232
PFH48233
PFH48234
PFH48235
PFH48236
PFH48237
PFH48238
PFH48239
PFH48240
PFH48241
PFH48242
PFH48243
PFH48244
PFH48245
PFH48246
PFH48247
PFH48248
PFH48200
PFH48201
PFH48202
PFH48203
PFH48204
PFH48205
PFH48206
PFH48207
PFH48208
PFH48209
PFH48210
PFH48211
PFH48212
PFH48213
PFH48214
PFH48215
PFH48216
PFH48217
PFH48218
PFH48219
PFH48220
PFH48221
PFH48222
PFH48223
PFH48224
PFH48225
PFH48226
PFH48181
PFH48182
PFH48183
PFH48184
PFH48185
PFH48186
PFH48187
PFH48188
PFH48189
PFH48190
PFH48191
PFH48192
PFH48193
PFH48194
PFH48195
PFH48196
PFH48197
PFH48198
PFH48199
PFH48157
PFH48158
PFH48159
PFH48160
PFH48161
PFH48162
PFH48163
PFH48164
PFH48165
PFH48166
PFH48167
PFH48168
PFH48169
PFH48170
PFH48171
PFH48172
PFH48173
PFH48174
PFH48175
PFH48176
PFH48177
PFH48178
PFH48179
PFH48180
PFH48133
PFH48134
PFH48135
PFH48136
PFH48137
PFH48138
PFH48139
PFH48140
PFH48141
PFH48142
PFH48143
PFH48144
PFH48145
PFH48146
PFH48147
PFH48148
PFH48149
PFH48150
PFH48151
PFH48152
PFH48153
PFH48154
PFH48155
PFH48156
PFH48102
PFH48103
PFH48104
PFH48105
PFH48106
PFH48107
PFH48108
PFH48109
PFH48110
PFH48111
PFH48112
PFH48113
PFH48114
PFH48115
PFH48116
PFH48117
PFH48118
PFH48119
PFH48120
PFH48121
PFH48122
PFH48123
PFH48124
PFH48125
PFH48126
PFH48127
PFH48128
PFH48129
PFH48130
PFH48131
PFH48132
PFH48077
PFH48078
PFH48079
PFH48080
PFH48081
PFH48082
PFH48083
PFH48084
PFH48085
PFH48086
PFH48087
PFH48088
PFH48089
PFH48090
PFH48091
PFH48092
PFH48093
PFH48094
PFH48095
PFH48096
PFH48097
PFH48098
PFH48099
PFH48100
PFH48101
PFH48057
PFH48058
PFH48059
PFH48060
PFH48061
PFH48062
PFH48063
PFH48064
PFH48065
PFH48066
PFH48067
PFH48068
PFH48069
PFH48070
PFH48071
PFH48072
PFH48073
PFH48074
PFH48075
PFH48076
PFH48037
PFH48038
PFH48039
PFH48040
PFH48041
PFH48042
PFH48043
PFH48044
PFH48045
PFH48046
PFH48047
PFH48048
PFH48049
PFH48050
PFH48051
PFH48052
PFH48053
PFH48054
PFH48055
PFH48056
PFH48013
PFH48014
PFH48015
PFH48016
PFH48017
PFH48018
PFH48019
PFH48020
PFH48021
PFH48022
PFH48023
PFH48024
PFH48025
PFH48026
PFH48027
PFH48028
PFH48029
PFH48030
PFH48031
PFH48032
[truncated: 18,484,273 more chars]
