# Supplementary material for: Fungal communities represent the majority of root-specific transcripts in the transcriptomes of Agave plants grown in semiarid regions
Source: PeerJ. 2022 May 2;10:e13252. doi: 10.7717/peerj.13252 (PMC9070324; doi:10.7717/peerj.13252)
Supplement: Supplemental Information 11 [file peerj-10-13252-s011.zip]

Archive with 14 entries (13 files):
- arquivos_finais/
- __MACOSX/._arquivos_finais
- arquivos_finais/agave_sisalana_fungi_prot.fasta
- __MACOSX/arquivos_finais/._agave_sisalana_fungi_prot.fasta
- arquivos_finais/hybrid_11648_fungi_nt.fasta
- __MACOSX/arquivos_finais/._hybrid_11648_fungi_nt.fasta
- arquivos_finais/agave_fourcroydes_fungi_prot.fasta
- __MACOSX/arquivos_finais/._agave_fourcroydes_fungi_prot.fasta
- arquivos_finais/agave_fourcroydes_fungi_nt.fasta
- __MACOSX/arquivos_finais/._agave_fourcroydes_fungi_nt.fasta
- arquivos_finais/hybrid_11648_fungi_prot.fasta
- __MACOSX/arquivos_finais/._hybrid_11648_fungi_prot.fasta
- arquivos_finais/agave_sisalana_fungi_nt.fasta
- __MACOSX/arquivos_finais/._agave_sisalana_fungi_nt.fasta
