# Supplementary material for: Fungal communities represent the majority of root-specific transcripts in the transcriptomes of Agave plants grown in semiarid regions
Source: PeerJ. 2022 May 2;10:e13252. doi: 10.7717/peerj.13252 (PMC9070324; doi:10.7717/peerj.13252)
Supplement: Supplemental Information 11 [file peerj-10-13252-s011.zip › arquivos_finais/hybrid_11648_fungi_nt.fasta]

>HY_DN91720_c0_g1_i1 DN91720_c0_g1~~DN91720_c0_g1_i1  ORF type:complete len:454 (+),score=-29.03 DN91720_c0_g1_i1:117-1364(+)
ATGACCGAGACCATGACATCTACAATGACCGACACAATGACAGAGACGATGACCAAGACT
ATGACTGACACTATGACAGTCACTCAAACACAGTCCGTCACGTCTACGTCCGTTTCTACG
GTCACAGATGTCATGACCACCACCGCAACATCTACTAAGACGATTGAGACCACCAAGACC
TGGGTTTCGACCGAGACGGTAGAAGACACCACCACCATCGAGCACACTCTCACCACTTCG
TTCTCCGTCACGGTCCCCGTCACCGTCACCCAGACGGAAACCTCGACACAGACCTCGACG
ATGACCGATACCGTCACTTCCGTGTCGACAGTGCCCACGACGATCGTCAGCACGGTGCTC
TCCACGGAGACCATCAACGATACTTCCACGATCGTGCACACCGTTGAGGAGACCACGACG
TCGATGGTTACCCAGACCGTCACCGACACCGCCACTCAGACTCAGGTCGTTTCCGTTACT
TACACGTCGACGGAGACCGTCCCGACGACCTACGTCAGCACGGTGTTGAGCACTGTCGTC
GTTGACAATACTTCGACCGAAGTTCAAACGATGGTTTCTACGATCACCGACACCACCACC
GTTGAGCACACGTCGGTGTCAACCTCGACCCTCACCCAGACGGAGACTGCAACCAAAACC
CAGACGGAGACCGCTACCGCGACTGAGACTGTGGCTGTCATCGAGACAGAGTTGGTAACT
TGCATTGTTACCTGCAAGCAGAACTATTGGCCCAACTGGAACCCGACGGTCATCTCGGAG
ACCACCACTATCATCGAGAATGGCTCCGGCTACTCGAGCTCCTCGACGTCCACCCTCGAC
TCGACGTCCACTTCCGCCAACGCTTACACCAGCTCGTCGAACTCGTATGACTCTAGCTCA
TCGAGCTCGTATGACTCCAGCTCGTCCAACTCGTATGACTCTAGCTCGTCGAAGGCATAC
GACACGAGCTCAAGCAAGGGCTACTCCACCTCGACGGATGCGAGCACGAGCAACGGCTAC
TCGAGCTCCAGCAATGGCTACTCTAGCTCGAGCAACGGTTATTACAGCTCCTCGGACTCC
AGCTCTTCGTCGAGCGCAGCGTACACCACGACGGACAGCAGCTCGTCCAGCAGCGGTTAC
ACGACCGTCGCCGACTCGAGCACGGGCTCTAGCTACGACTCGAGCTCAAACTCGAGCTAC
AGCTCGTACGGCTCTAAGAAGCGTCGTTTCGCTCGCGAGCGGATCTAA
>HY_DN24335_c0_g1_i1 DN24335_c0_g1~~DN24335_c0_g1_i1  ORF type:5prime_partial len:336 (-),score=39.81 DN24335_c0_g1_i1:246-1253(-)
TTGAACTCAAACAAGGAAGAGTTTGCCAAGGTCGTTGGTGGTGGTTGCCTCAAGGTCGGA
GAGATCCTCCAATTAGCTGCAGGAAACAGCCTCTTCGATGCCCCCACCACGTCCAACACC
ACTGCATGGAGCATCCCATTCGACATCATCGTTTCCTCCATTCCTCGTCTCCAACCCAGA
TACTACTCCATCTCCTCCAGTCCCAAACTGCATCCCAACTCTATCCATGTCACATGCGTC
GTTCTCAAGTACCAGTCTGTTGCAAGTGATAAGGTTGGCTTGAAATGGGTCTACGGTGTT
GGCTCCAACTTCCTCCTGAACCTCAAACATGCCGTCAATGGCGAACAGGCCCCTCTTATC
AATGACGCCGGTGTCAGTAACGCAGCCCTTCCCAACTACGCCATCGAAGGCCCACGAGGT
GCCTACAAACAGGACACTGTCTACAAAGTTCCCATCCACGTGCGAAGGTCTACATTCAGA
TTGCCTACTAACCCGAAGAGTCCGGTTATTATGATTGGTCCAGGCACTGGTGTTGCTCCA
TTCCGCGGTTTCGTCCAGGAACGTGTTGCTCTCGCCCGCAGGTCTATCGAAAAGAACGGA
CCTGACGCTCTCGCCGACTGGGGACGCATCACTCTGTTCTTTGGTTGCAGAAAATCGACT
GAGGACTTCTTGTACGCCGACGAGTGGCCTCAGTACATGGAAGAGCTCCATGGCAAGTTT
GTCATGCACAACGCCTTCTCTCGGGACGGACCTCGCAAACCTGATGGTAGCAAGATCTAC
GTTCAGGATTTGCTGTGGCAAGATCGGGAAAACGTTGCTGATGCCATCATCAACGGCAAG
GGCTACGTGTATGTCTGTGGTGATGCCAAGAGCATGGCTAAGGCTGTCGAGGAGACACTG
GCCAAGATCCTCGGAGAGGCCAAGGGCGGATCCCAGGATGTTGAGGGTGTAGCTGAAGTG
AAGCTGCTTAAGGAAAGGTCGAGGTTGATGTTAGATGTCTGGAGTTAG
>HY_DN98931_c0_g1_i1 DN98931_c0_g1~~DN98931_c0_g1_i1  ORF type:5prime_partial len:182 (-),score=13.05 DN98931_c0_g1_i1:499-1044(-)
AAGACCGATGCTGCTGGTGAAAACCAGACGCAGTCAGAATCATCAAGCCAACAACATTCA
GGTCAAGTGGCGAACACTCCCGAGAACGCCATCGCATCTAGCTCCGATGAGGGCGCCGGC
ACTCCCGTCGCTCCTGTCAGCCGCCGAGGTCGTAAGCAGTCTTTGACTGAGGATCCCTCC
AAGACCTTCGTCTGCACCCTGTGCTCGCGTCGCTTCCGTCGTCAAGAACACCTCAAGCGT
CACTATCGCTCTCTCCATACTCACGACAAGCCGTTCGAGTGCAACGAGTGCGGCAAGAAG
TTTTCTCGCTCGGACAACTTGGCCCAACATGCCCGCACCCACGGGTCAGGCGCCATTGTC
ATGGGCGTGCTCGAGAACGGCGAGATCCAGACCTCTCAGTATGATGAAGAGATGGGTCAC
GTTCTCTACGAGGCTGCTCAACGTGCTGCCCTTGCTACCTCCTCGTCAAGCTCAGGCTCC
GAGTCCGGTTCATCGGGCGAGAGCAAGCGTGCCAACAAGAAGCGAAAGAGAGACGCCTCT
GCATGA
>HY_DN1321_c0_g1_i1 DN1321_c0_g1~~DN1321_c0_g1_i1  ORF type:internal len:193 (+),score=24.21 DN1321_c0_g1_i1:3-578(+)
GAAATCGGCATCCAGGTCCTCATCGTTTTCGTTGGAGGTGCTGCCTTCCAGGTCAGAGAG
ATTGGTGGCCGCGAGTGGGGGATTTCCCTCGCCTTGGGATTCGCTGCTATTCCTCTCGGT
GCCCTCATCCGTATGCTTCCCGACGAACCTTTCGAGAAGTTATTCAAGAAGCTTGGTCTT
TTTGGACGCAGTAAGACCCTTCCCGAGTCATCCACTGAGGCGGAAGAGGGCTGGTTTGGA
GCAGCCTCTCTGGTCCGTGACAACCTTCGTACCTTCACCACCCTCCGTGGAGGTCGTCTC
AGGGCTAACTCTTTCGTCGCCAAGAGCAGAATTGCTCATCCAAAACAAGAATTCGAACCT
CTCGGTGTCTCTTCCCTTATGGCCATGGCCCCTACCTTTGTGGCGGGTGCTATTGCTGCT
CGCGGTTATAAGGCAGACGGAGATCTCTCAGACCCCGCCTCCCAAGATCCTTCAAAATCA
TCAGCGGCCCTTTGGGAAGGAAAATTACAACTTCACCCAGATACCTCTCCCGATGATCCC
GCATACAAGAAATATGGTGGTGATCATAACATCGTT
>HY_DN60745_c0_g1_i1 DN60745_c0_g1~~DN60745_c0_g1_i1  ORF type:5prime_partial len:133 (-),score=7.24 DN60745_c0_g1_i1:110-508(-)
CCTGGTCATATCGTATTCACAGATGCGTATTATAAATCCCAGTCTGGCGTTGGCGAGGAA
GGAAGTCTCATTGCTAAGAAACATCTCGACCTCCCAACATACCTCAACCACACACCCATC
GCCATCGACATCCGCAACTTCCATCGTCTGACCCTGATAACGGTTAACAAGCACACGCCC
GTTTCGGTGCCTAATGTCCCCGTCAAGGAGGGTGTGATTCATTTGGTGTCGTCCATTCTG
CTTCCGCCCCATGAGCATGGCCATGATCACTCTGATGCTGATGTCCCTGAGATCAAGGAG
GATTGTGGCCACGACCATGACAATGACCACGACCACCATGACCATCATGAACTCACCGTC
CGTGAACTAATGGAACGACTGGAGGCATACGTCGAGTAA
>HY_DN107636_c0_g1_i1 DN107636_c0_g1~~DN107636_c0_g1_i1  ORF type:complete len:181 (-),score=2.12 DN107636_c0_g1_i1:176-718(-)
ATGGCGGTCTCCATCGACAATAAGCGCGATACAATCTATGCATTCAGACCTCCAAGACTT
CGACTATTCCTTGCTATTGGTCGCAAGCGAAATGGCTGGTATCTCATCTTTGCGAAACCA
TACCCAACAGCCGATAGCCGTGTCGTCACTCGTCTAGACGTGCCAGGCTTGCACGCCAAT
GGTCATCAATTTTGGTTCAGCGAGAAAGCAGTAACCGGTTGGGAGCCGTATGGGAAGACT
CTGCTCGAATACCTGCTCTCCATGAGCCCCAAGCAACCTCCAGTCATTGGCATCACCTCG
AACGATTGCTGGGCGGACAGACCAAATAAGGTAGCTGTGCTCGTCCCGGAAAATAGGATC
GCGCATTGGTGTGAGGGTTGTCATGCATGGGAGAACATGGAGGATCCATATTCGAGATGG
ATCATCTGGAAGGCAGGGCCCCCTCCGCGGTATCTTTGCCCCAAGTGCTTTGAAAAGGAC
TGGCTCGGACAGCGCACCGTTAGAACGCTTTGTGGTGTAGCCCACCGCATTATCTGTCCT
TAA
>HY_DN112490_c0_g1_i1 DN112490_c0_g1~~DN112490_c0_g1_i1  ORF type:internal len:152 (+),score=16.33 DN112490_c0_g1_i1:1-453(+)
GCCGCCCCCACCGTTCTTCTTCTGGACCGTGGCCTGGACAACCTGTCCGGCGGTGTTGAA
GACGATATCGACGAGCGCGCTCAGGGGTTCGTAGGAATATGTCTTCTGGATGAGACCGTT
TCCAAGCTGCTTCTGGTCTCCGGTAAACGTCATGTTCTGCAAGTAGTTTCCGACGATGGT
GTCTATGGTACCGGTAGCTCCACCAATGACTTGCTGGACGATATTTCCCAAGTTATCGAT
GAGGAAGTTGAGGGTTGTGCCACCCTGAGTGATGGATCCGAGGAGACCGTCGACTGCTCC
AATAACCTCGCCGATCAAGCCGGTGACGTTGTTGATGAGGCCGATAAGGAGAGGGTTGAG
GTCGAGAGATTCGAATACGCGCTCCACGATGTCGACGAGATGGCCGAGGCGGACAATAAG
TTCGAGGTTGGCATCCACCTCTGCGATTGTGAC
>HY_DN40105_c0_g1_i1 DN40105_c0_g1~~DN40105_c0_g1_i1  ORF type:5prime_partial len:122 (-),score=16.77 DN40105_c0_g1_i1:151-516(-)
ATTGCCAGGGCTCCCATGGAAGGTGGCATTCAAATTGGCAAGGCGTCCAACGTTTTCAAG
AAGGGCGCTGTTATTGGCTTTGATAACGAGGAGATCCACCTTGAACAATATGAAATTCTC
GTCGGCGACATGCGGGGTTTGAAATGGGTTGCTTCCAACGGCCGCTTTAACATTGGCTCT
CTCGGTGGTGCCCGTCCCGTCGAGGGTGGACGGGACAGGGACGGAAGTCCCATCTTTGTC
GCCAAAGCACCCCACAAAGGGGCCGAACATCCAGGAAAGGTTGGTGAGCGCATTGATGGC
TGCATCATTCCATTTGGCGGTAAGGAGAAGGAAATCGACCAATATCAGGTCTTGTGCTAC
GCCTAG
>HY_DN3862_c0_g1_i1 DN3862_c0_g1~~DN3862_c0_g1_i1  ORF type:5prime_partial len:150 (-),score=13.58 DN3862_c0_g1_i1:749-1198(-)
AGCTCCAACCCCAGTATGCAACAACTCCAGGGCAGCTACAGCCAAACGTACAGCCAACAG
GGTGTCGGTGTCTCCATCAAGCTTTCTCCCACCGACAGCGTCTCCGGTCCAATCTCTCAG
TTCGAGTTTACCTGGGCCAACGGCAAGATCTCATATGATCTTTCCAACATCAATGGCTAC
CCCTTCTCGGCTGGTGGTATGGAGATCGTTCCTTCCATGCAGAACGATCCCAACAACCCG
ACCTGTGTTCCTGTGAATTGCCCTGCCGGCCAATCAGTCTGTACTGCCGCCTACAATCAG
CCTGACGACACCCGCACCATGGTCTGCGACGAGAACTCCAACCTCGTTTTGACTCTCTGC
CCTGGTGGAGCCGCCAAGCGAAGCATCGCTGAGGCTGGCAGCGACATCATCTACCGCGTC
CATGCTCGGCACTTCCCCTCCCAGGCATAG
>HY_DN55549_c0_g1_i1 DN55549_c0_g1~~DN55549_c0_g1_i1  ORF type:5prime_partial len:111 (-),score=5.77 DN55549_c0_g1_i1:88-420(-)
GGCAAGACTGGCTGTGGATTCGTTAGCAGTGCATCTGCGCCCGATCAGCAAACGGCACCC
GCACCAGCTGCACCCGCACCAGCTCCCCCCGCGAACAGTGCCGGTGGCCCACCTTTCGAC
CCAGCAGGCGCCAAGAACGTCGGTAACGGGCAAGGCCAACAGTTCATTGGTGGTCAGTGT
CTCAGTGCTGCCGACTGCGGCAGTGGTTGTTGCGCTGGCCCCGCCGGTATTTGCTCTGGC
CCCGGTGCTTCAACGCAAAACGGCAAGACTGGCTGTGGATTCCATGCCAAGCGGTTCTTC
AATATGAGAGGGCTTTTCGAGGAACTTGATTAA
>HY_DN43381_c0_g1_i1 DN43381_c0_g1~~DN43381_c0_g1_i1  ORF type:5prime_partial len:283 (-),score=25.28 DN43381_c0_g1_i1:265-1113(-)
TCGGCAGTTGCCACGGAAAAGGCTGTTCTCACAGCTGTCCAGCTGCTTTGGATCAATTTG
ATCATGGACACATTGGCAGCCCTAGCCCTTGCCACCGATGCTCCTACCAAGAAGATCTTG
AACAGACCGCCCGAACCAAAATCTGCGCCTCTGATCTCCATCAATATGTGGAAGATGATT
CTCGGTCAGACCGTCTACCAGCTTGCGGTCACGTTCATCCTTTTCTTCGGTGGCCAAAAG
ATCTTTAATGGCATCGACCCCAAAGTCCTCGATACCATTGTTTTCAATACCTTCACCTGG
ATGCAAATTTTCAACGAACTTAACAATAGACGTCTTGACAACAAGTTCAATGTCTTCGAA
AACATTCATAAGAATTATTGGTTCTTAGGCATCAACTGTATCATGGTTGGTGGTCAAATT
ATGATCATCTTTGTCGGTGGCGCCGCTTTCCAGATCACCAAAATCAACGGCTGGCAATGG
GGCGTGTGTATCTTGGCCGCTTTCCCTTGTCTATTTTGGGCCATTGTCCTCCGTTGCATC
CCAGATCGCCATTTCGCTATCATTTTCAATGGCACAGTCAATGCATCCAAGTTCGTTGGA
CGCCCAGTTATCCGCGTCCTCCGCGTCATCTTCCATCCCGTCGCCCAAGCATGGCGGGCA
TTTTCCCGTTCGGCGAAGAGAAGTGTTTCCAAGATTAGTGGCAAGAAGAACGAAGTGGAG
AAGGCACCAGCTCAAGATGAGGAAGCTGCTCTATCTACTCCCAACAGTGATCCGTCAAGC
CCTCAAAAAGAGAAAGGTCCTCTTCCTCCAATCACCTTGACTACTCCAGAAGATGCGGCC
CCTCGCTAA
>HY_DN39879_c0_g1_i1 DN39879_c0_g1~~DN39879_c0_g1_i1  ORF type:internal len:139 (-),score=16.00 DN39879_c0_g1_i1:2-415(-)
AAAGATCTGGAAGAAAAAGTAGAGGAGCTTGAGAAAGCCTCGCAAACCACTAATCACGAG
AATGGTCTCCTTCGAGCCCAGGTTGAAAGACTGCAGGTGGAGCTACGCGAATACCGCAAA
CGCGTCTCCTGGCTTAGCAATGGCAACGGTTTGTCGACTGTGGCCACGATGAGCAACATG
AACTCCCGCAATCTATCCGGCCTTACCAACAATGACTTTTATTTTGATTTCCCCAAGTTT
GGAGACTTGCCCGGAAACCATATTTTCAAGAACACCAATGGCACTCAGAACAAGCAGACA
TCAGAGTCATCCTTGTCAACAGACGTGTCGCCATCTACCCAGCTTCCTGGTGACCTGTCT
CGCAATTCCTTGAACAGCAAGAACCTGTCCAAAGCTGGACGTGCCAACGGCACT
>HY_DN19895_c0_g1_i1 DN19895_c0_g1~~DN19895_c0_g1_i1  ORF type:5prime_partial len:318 (+),score=28.03 DN19895_c0_g1_i1:2-955(+)
CAACCTGCTAACAAGGCTGCCGCCAACAAAGCTACCCCCAACAAAGCCACCCCCAACAAG
GCTACCGACCCGAAGGCGAAGGCGAAGGATGCCAAAACAAACTGCAAGCGGGCGGGCGAG
AACTGCCCAGTCAAAACCACCGAGCCCAAGCTTCCAATTTGTCCCGTCATCGCCGATAGC
CCTCCCTCATCTCGGGAAAACTCGCCAGCCAGTTCGAGGGCAGGTTCCACAAGTCCCAAG
CCGAAGAAGAAGACCCGGGATTTTGAAGATGACTTTACTTCGCGTCTCTTCCGTCGAGCT
ATAGACGAATCAACCCTCGAGTTTGTCGGTTTCCACGGGACCAATGCGGAAAACGGAGCC
CTGTACCAGAAGGCCGCTGCTAGTAAGGAAGCACTCGTCGTTCCTTTCAAGTACAACGGA
AACGATGGTGAACTCGGTGGTGGGCTCTATGTCACCGATGACTTTACTACTGCCGAAAGC
TTCGCGATCAGCTCTGCAAACAACCGTAAGGCTCAGGCTCTCAAGGACAAATGTCAGCTG
GCACCCGGCGCAGACGTGGGTGTCGTGTGCATAGTTGAAGCAAAGGTATCCGCGAATTTC
CGTGCGAACGTTGGCAAGCAGTGGATTCCGGTCGGGGAGATTGCTCGTCCCATCCCCGGT
CTTGGGAACGACCCTGCAACTTTGGCTCTCCAGGAGGCACGGATCAAGGCTTCTGGATTG
GACCCGAAGACCACGCTCAGGTTCAGTGCCCTCGATCAAACAAACCCTGGTAACCCCAAG
ATTGGAAACCAGTTCATGTTGCCTCCTGGTGCATTCACTGAGTTTGTTATCCGCCAATGT
CACCCCACGACTGTCAAACCCTCAGCCCTCGGTCTACAGGACTTCCCTGCGTTCAACTAT
AGGCAGAAGACCACTGAATGGAACATCCGAGGAGATCCTCTGGCTCAAGCTTAG
>HY_DN9420_c0_g1_i1 DN9420_c0_g1~~DN9420_c0_g1_i1  ORF type:5prime_partial len:396 (+),score=63.94 DN9420_c0_g1_i1:1-1188(+)
GTTTTGGATCCCGGAATCAAGGATACCATTCTTGAGGACGCGAGGGATTTCTTGAACAGC
AAAAAGTGGTACAACGAACGTGGAATTCCGTTTAGGCGGGGATATCTTTTGTACGGCGCT
CCTGGGAGCGGCAAGACCTCGTTGATTCACAGTCTTGCTGGTGAACTCGATCTGGACGTG
TATATCATCTCGCTTTCTCGCATTGGTCTAGACGACAGCGGTCTGAACTCGCTCATCAAC
GAGTTGCCCGAACGGTGTGTCGCGTTGATGGAGGATATCGACGCGGCCTTCACTCACGGA
CTGATGAGGGATTTGGATGAGGAAGAGAAGAGGCTTGGTGACAAGGAGGACGAAGAGGAC
GAGGAAGGCGAGAAGAAAGAGAAGAAGGCGGATGAATCAAAGCCTCAGGCGACAGCCAGT
CGTGTCAGTCTCAGTGGTCTTTTGAACGCTTTGGATGGCATCAGTGCACAGGAAGGACGT
ATCCTGTTCGCCACGACCAACAAGTACTCTTCGTTGGACCCTGCACTTTGTCGACCTGGA
CGTATGGACCTCCACATCGAGTTCAAGCTTGCTAGTCAGTACCAGGCCAAGGAACTCTTC
AAGCGGTTCTATAACCCCAATGACGACGCCCACGAAGACGAAGACGATACCAGTGCTAGC
ACCAACCAGAAGTCGTCGCCAAAGAAGAACCGATCCGCTGATGGCGAAAACGAAAAATCC
AGCGATGACTCTGGGTACAATACATCCGACTCGAACGAAACCTCCCCACTCTTACCTCAG
CCCGCGTCGGATCCTTCGCCCTCGGTGACGGTAACTGGTCCGACACATCAGTCTCGTCAC
AAGTCTGGTCCTAGACTTTCTAAAGCCCAGTTGGAGAAGCTTGCGACGGAGTTCAGTGAT
GCGGTTCCGGAACGGGAGATTTCGATGGCGAGTTTGCAGGGGTATTTGATGGTGTATAAG
ATTAGACCTGAGGATGCGGTTAAAAATGTTTCGGTGTGGGTGGAGGGAGAAGTGAAGGAA
CGGAGGGAGAAGGAGAGGAAGAGGCAGGAGAGGATTGAGAAGAGACGGAAGTTGGCAGAG
GAGAAGGAGAGGAAGAGGAAGGAGAAGGAGGAGAAGGAGGCATCTGCGTCTGACGAAACT
AAGGTGGAGACCAAGGTTGAGGGAGGCGAGGCGGTGACGAGTTCGTAG
>HY_DN109352_c0_g1_i1 DN109352_c0_g1~~DN109352_c0_g1_i1  ORF type:internal len:136 (-),score=0.89 DN109352_c0_g1_i1:3-407(-)
CGAGGCTGGTGGCAGCAGCGCCGGACAAACTTCAACCAGGCCTTCCACACTTTCACGCTC
GAGTGGACCGACAAGTTCATGTGGATCTTTGTCGACAAGCGAGTGCAGCGTGTCATCAAC
CTCAACTTCAAGAAGCAGTCATTCTTTGAACGCGGTCACTTCCCGCTCACGATTCAGAAC
GGCACTAGCGAGGTATTGCTCACCAACCCATGGGAGGGCCGGCCCAACGTTGCACCGTTC
GATCAGGAGTTCCAACTGATCATGACCGTTGGCGCTGGTGGCACCAACGGCTGGTTCCCG
GACAACGTAGGCAACAAGCCGTGGTTCGATCAGTCTAGCCAGGCCATGTGGAACTTCGCC
AACGCGACCAGCACATGGCATGCAACTTGGCCGAGCGCTGCCACC
>HY_DN52577_c0_g1_i1 DN52577_c0_g1~~DN52577_c0_g1_i1  ORF type:5prime_partial len:123 (-),score=1.67 DN52577_c0_g1_i1:35-403(-)
CACCATTATACATCCAAAATGAACGCCAACGAACGGAAGCACGACGATAAATATGAAGCA
CAGAACGACGGAACTGGTAGTGATATTCCGTCCGGTGTCCCTAAAGACGACTCGTATGTG
ACCCACGACGCTCAAGGTCAGGTCGCGGTGCAAAGCGACGATGCTCCAGTCGAAGACCCA
ATCGGTGACCCCAAAATTGCGAACTCCGACCAGACGCTTGAACATGATGACCGGGAAGCC
ATTGACCGGTCCAATATAATCGAGGGTCGCACTCGTGGCGCTGCCAAAAAGCCCGGAACG
TACGTTGAGCCGGGAGACAACGAGGATCTTCCGGGTCCCGATGATGGCTCTTCTGCTATG
CGGAAGTAA
>HY_DN80147_c0_g1_i1 DN80147_c0_g1~~DN80147_c0_g1_i1  ORF type:5prime_partial len:344 (+),score=24.75 DN80147_c0_g1_i1:3-1034(+)
CACACAATCCCCCTCTCAAAAACAACATACAATTCGAAAACATTCAAAAACAATATGCCA
TCAATTCAATACATGAACAGATCTGCTCCCTTCTGGGACTTCGTTGCCAGCCTCGAACAA
GAGGGCACGAGCCATCCCTTCTTTCAATGGAACAACCAACAAGGTGAGAACAACGAACGC
GGCGAGGAGGGCCATGATGGACCCCACGGTCCTCCACCACACCATCCTCCGCCTGGACCT
TGGGGCTGGGGCTTCCCTGGCTTTGGTGGACGAGGATTCCCCTTCCGTGGACCTCCTCCG
CCGCCCGGCCCACCGCCTCATCACGAAGAACACGATGGAGAGAAAGGCAAAGACAAAGAA
AAAGACGATGACAATGACAACGGTGAGGGACCATCAGGCAGTGGCTCTGAGACCGAGGGT
TGCCCCCGCGGACGAGGTCGCCATGGACGTTGCGGCTCTCGACGCGGCCGACACGGTTGG
GGACCTTATGGGCGAGGAGGCTTCGGCCCTCACCATGGACCACCGCATCACGGTCCTCAC
GGACATGGGCACGGACGACGTGGCGGTTGGGGACCTTGGAGCCGCGGCGGCCCGTTCGGC
GGCGGACCTTTCAATCCGCTGAACTTCGCTGCCGGTCTCTTCGACCCCGAGTCAAACGAT
AAGAAGGAAGACGAGGACTTCACCCCTGATGCTGATATCTTCGACACGCCTTCTGCCTTC
GTTATTCACGTGTCGCTCCCGGGTGCTAAGAAAGAAGACGTGGGTGTAAACTGGGATGTC
GAGAAGTCTGAGCTCTCGATCGCCGGCGTCATTTACCGACCTGGTGATGAAGAGTTCCTG
AAGACGCTCGCTATGAACGAGCGCAAGGTGGGTCCATTTGAGCGGAAGGTCAGACTAGGC
ACGAGGGCGAACCCGGCGCAAGTAGATGCCGACGGTATTAGTGCCAAATTAGAAGACGGG
ATTTTGAGGGTTGAGGTCCCGAAACTAGGGGACAATGGATTTGTCGAGGTAAGGAAAGTA
GACGTTGAGTAG
>HY_DN11880_c0_g1_i1 DN11880_c0_g1~~DN11880_c0_g1_i1  ORF type:internal len:186 (+),score=14.79 DN11880_c0_g1_i1:1-555(+)
GCTAACTCGAAACTCAAAAGCACCGAGGCCCAGAGAGCTGCGTTCGACTACACGGAGCCT
CGACCTCTCCATCAGCACGATTCGCCGAACCCCTTGAGCATTTATAGGGTTCCGCTATGG
GAAGTGGTGCAGGACATGCGGGAGCAGAGGATGAGTTTATGCCAGAGCTTGCGGCAGTAT
GTCTTCGTTCACGCCGTCGTCGTAGAGGGTGCTTTGATGGTTTTGGACGAGGAGAACGAG
AAAGATGGGATCCCTCGGAGACCCCGAAAGAGTAGGAGAAGAAAGGGCAAGGGCAAGAAC
AATGGACTGAAGCATCCGATTGCCGACGAGGTCATGTCAGATGGAGCAATGGCGTCCAAA
TCAGATATCTCACGCCCAACTACCCTCGTATCCATGGGGTCTGGAAGTGGAAGTGGAAGT
GGAGGCGGGAGCGCCACGAGCCACAAGAGACAGGCTAGCCCTACGGAGCTTCCGCAGGAG
AACAAGAAAGGCGGATTACTATTGCACAAGAAACCAAGTCTCAAGCGTAAATCGAATACC
TCTAGCGACGAGTCC
>HY_DN72133_c0_g1_i1 DN72133_c0_g1~~DN72133_c0_g1_i1  ORF type:internal len:107 (-),score=21.08 DN72133_c0_g1_i1:3-320(-)
GGCAAGAAGCATGGCGGCAACATTGACGAGCAAGTCGATGCTACATTGGACAATTTGCTT
GTGCAGTTTGGCAGCGAGATTCTCAAGATCATCCCGGGCAAGGTCTCGACAGAGGTTGAC
GCGAGGTTTTCGTTTGACACCGAGGCTTCAGTTAACAAGGCTCTTCGCATCATTGATCTC
TACAAGGAGATTGGCATCTCCAAGGACCGCATCCTGATCAAGATCGCCTCAACATGGGAA
GGCATCAAGGCCGCGGAGATCCTCCAATCTAAGCATGGAATCAACTGCAACTTGACCCTC
ATGTTCTCCTTGGTCCAG
>HY_DN6331_c0_g1_i1 DN6331_c0_g1~~DN6331_c0_g1_i1  ORF type:5prime_partial len:192 (+),score=10.43 DN6331_c0_g1_i1:1-576(+)
AACCTCGATCCTTTCAATTTGCACGATGATGCAAGGCTGTGGGACGCGCTCAAACGTTCT
TATCTGGTGGAGCCGCAGCCACAGGAAAAGAGGGCGTCATTGTTATCTCAAGGAGCGAGT
ACGATCGAGGATGAACTGCCTAGTGGCGCCCATACACCCCGGAGCGGTCAGAATAGGTTC
ACGCTTGACACGGTTGTGGAGGATGAGGGCAACAATTTGTCTATCGGGCAGCGCTCTCTT
GTATCCCTGGCACGAGCGTTGGTGAAGGATACAAAGGTTTTGATTCTTGATGAAGCAACG
GCTTCTGTGGATTATGAAACGGACCGAAAAATCCAAGATACTATCGCGCATGAATTTGAA
GATAGGACAATTCTATGTATTGCTCACCGACTACGCACGATTATTTCTTACGACAGGATA
TGTGTCTTGGACGCTGGACAAATCGCGGAATTCGACACTCCCGCGAATCTTTATGAACAT
AATGGCATCTTTAGGGGGATGTGCGAACGGTCGTCAATTTCTCTGGACGACATCAAGATG
GCAAGCAAAGAGAGGAGAATAGAACAGGAGAATTAG
>HY_DN10036_c0_g1_i1 DN10036_c0_g1~~DN10036_c0_g1_i1  ORF type:internal len:102 (+),score=5.23 DN10036_c0_g1_i1:1-303(+)
TGGAGCTCCATCCCATCATGGCAGCTTTCTGGCGCTATTCTGATTGTCGACATCATCGCC
ACCATGTTCTGCTTGTTCGGCTGGTTTATCGGTGGTCAGACTTCCATTGTTGCTGTTGTC
CGTATATGGATTTTCGCCTTTGGCGTCTTCTGCGTCATGGGCGGTGTCTACTACCTGCTC
CAAGGCAGCACTGGCTTCGATAACCTGATGCACGGCAAGTCATTAAAAGGGGACACGAAG
AGGAGGTCGCTGGAAGACTTTGTCGTCTCACTACAACGTGTCTCCACACAGCACGAGAAG
AGC
>HY_DN68262_c0_g1_i1 DN68262_c0_g1~~DN68262_c0_g1_i1  ORF type:5prime_partial len:166 (+),score=17.66 DN68262_c0_g1_i1:2-499(+)
GAGGAGCACTACAAGTGGGTATCTCCGGCGTGCAGCAAGCATGCTCCAAAGCTCGGCGGC
CAGGGGAAGGGCATCTTCCACGAGGAGACGCGCCTTGTCGCCGACAAGGAGGTGAAGGAG
AGGTGGAAGACGGATTTCGAGGCCGACGTCATCGAGTCCGAGTTCCAGGCTGCTGTCGAC
CCTTCGCTGAAGGCCGTCTGCGACGTCGAAGCGGAGAACGGTCTTTCCGTTTCGCACAAC
TTGATCATCGAGATGGTCGTTGCCGAAGAATGGGCGCCGACCAAGAAGCCTAGCCAGGCC
ACCCCGACCGGCGCCGCGCGCGTCCTCCGCACGCAGTTCAACCTCGTTCTCACCGAGAGG
GGCGGCTTGGGCATTTCTTGGGACGAGGAGCAGCCGCCCATGTACGAGGACGTCCCCGCC
TCGCCTCCCACCTACAACCAGGTCCAAGACTACGATCTCAGGGACCTGGACGAGATTGAG
CGGATGCGGCTGTACTAG
>HY_DN106489_c0_g1_i1 DN106489_c0_g1~~DN106489_c0_g1_i1  ORF type:internal len:220 (-),score=18.20 DN106489_c0_g1_i1:1-657(-)
ATCTTCTGGGGCCCCACCGGCGAGGAGGGCAAGAGCGTGTTGGCCTTGAACATCAGCAGG
ATATTCGGGACCGGGGCGAGGTGGACGGTCACCGACTTGATAGGGAAGAAGTCCAAGTGG
CCCGACGCCGAGACGGTCATGGAGCTGGCCGAGAAGAGGTTGATCATCTGCGACGAGTGC
GACATCGAGGAGGACATGAACTACAACAACATAAAGAGGTGGACGTCCAACGCCCCGGTG
CAGTCCAAGGACGTCTCGGCCTACCTGTCCCAGACGATCATCGGCATCACCAACAAGCTG
GGCTTCTCGAGGCCGGGCTCGATCAACAACAGCATCGGCAGGAGAGTCATCATCTACAGG
ATGAACAAGAGGCTGGGCAAGCTCAAGCCCTTCCCCAAGGAGGCCATCACCAGCGCGGTC
AGGCTCCAGTTCATCGGCTTGGCGCTGTCGGTGTCCGACTGCTACGAGAGGGCCCCCGTC
TCGCTGGAGATCGCGTTGGAGACCGAGTTCAAGAGGAGCGTCAACTTCGTCACCGCCGGG
ATGATCATCGACCCGTCGGCTACGGCGTCCGAGTGCAGGGCAGCTACCGCCATGATGGCG
GTGAGGACCGGCGTCCCGATCGACCGCTTGGTGGGCACCTTCGCCGCGAGGTCGGCC
>HY_DN93916_c0_g1_i1 DN93916_c0_g1~~DN93916_c0_g1_i1  ORF type:internal len:120 (+),score=5.26 DN93916_c0_g1_i1:1-357(+)
GTTAGCTGTGTTACCGACGGCATCCAAATAGCGCGTCAAGAAGAAGCTGAAGAGTTTCTG
ATCGAGGGCGCCTTCTTCGGAGAGAGTCTGTGCCAGCGGCGTCGCGCCAGAGGACGCGAT
GGTATTGAAGCCGAGCCCAAGCAGTCCAGAGAGGCTGTCGTCGAGCAGTCCGGAAGAAAC
GCTGTCCACGACGCCAAAAGCCTGGTTGGTGACCTCGAAACCGTTCATTTGGACGATGTC
AACGCCGAGGAAGCCCGAGGCGGCACCGCTGCCGTAGGTGATGGAGAAGGACTGGTTCAG
GCTCTGGAACGAGGACGACTGGTTGTCGTCGAACACGGTGACGCCGCGGCAGAGGCG
>HY_DN34584_c0_g1_i1 DN34584_c0_g1~~DN34584_c0_g1_i1  ORF type:complete len:741 (-),score=14.04 DN34584_c0_g1_i1:1156-3378(-)
ATGGCTTCCACAGTGAACCAACAGCACACCTTCCCAGCTGTACCTCCATCTCTCTCCGCT
GGCGATCATGAGATGCGAGACTACTACACCCCGCAAGATGCACCACGACCTGCAATAAAC
CAGACACCATACCTCACACCATACCTCGGCCTTCGAGCTAGGCTCTCACAGATATGGATC
AACCGATGGACAGTACTCTTACTATTAGTTCTTGCCCGAGTTCTCTTCGCTATCGCTAGC
GCAGACCAAAACCTCGCCTCTGCACGTCGAGAGGCACTCTCAGCATGTACGACCGTGGAA
AATGTGGGCAGCTCCATGGCGTCGATGCCGCACTACATGGCCCAAGGCGTCAACTCAATG
ACAGCTCACGGGGTCACCAAAGCCGTCAATGGACTGATGTCGATGGTCACCATGTCTCTG
ACAGGCGTCGAGGAAATTGTTGTCTTCGTCATTGGCATGATGACAAATACCTACCTCTGC
CTGATCACGCTCGCAGTGTCAGGCAGCCTGCAATATGCCATCGATCTGCTCAGCAATGCC
CAGAATGATCTGAATGGGATGCTCAAGAATATCGGCAATGATATCGGCTCCGCGGAGAAG
GACCTTCAGAATGGCTTGAACGGGCTTGTCAGTGGCATCAACACATTCACTGGCTCCAAT
ATTCCGAAGGTCGACTTCTCGAAGCAAATAGATGAGCTTAATAATGTGAAGCTCCCAGCA
AATCTCAATGATGACCTGCAGAAGCTGAACAGCTCGATCCCCACCTTTGCCGACGTCAAG
AATGCGACCGAGACAATAATCCGGCTGCCGTTCGAAGATCTCAAGACCTTGATCAAGACT
CAAATTGGGAATTACTCTTTCAACGACTCGCTGTTTCCTGTCCCTGACAAGAAGGCGTTG
ACATTCTGCTCGGACAACAACGACATCAACACCTTCTTCGACGGGCTCGTCAAAGTCGAG
CGGATGGCGAAGATTATCTTCATTGTCGTCTTAGTCATCGCGGCAATTCTCTGCTGTATT
CCAATGGCTTGGTGGGAAATCAAGAGGTGGGCAAAGCTCCAGGGGCGCGCCAAGCTAATC
GGCCAACAAGCTGTCGATCCACTGGACGCCGTTTACATGGCTTCTAGGCCATACACGTCG
CGCGTAGGAATGAAGATTGCGAACAGATTCTCTTCTCCCCGACGTCAACTCATCGCGCGA
TGGGCCGTTGCGTACGCGACATCTTTACCCGCGCTGTTCCTTCTTTCGCTCGCGCTCGCG
GGACTCTTCGCCTGTTTATGCCAATTCATCTTGCTCAAGGCCATCGAACGGGAAGTTCCA
GTGCTGACGCAGGAGATCGCCAATTTCACTGGCAAGGTGGTGACCGAGCTGAATAACGCC
TCGTCAACTTGGGCTACAGAGGCGAATCAAGTCATTCTCGACGAAGGCAAGAAACTCAAC
GCTGACCTTTTCGACTGGGTCAATACCAGCACTACAGCAGTCAACAATACTCTCAACACC
TTTGTCGACGACACTATGCATGTGCTGAACGCGACCTTCGGCGGAACGCCTCTCTTCGGC
CCTATCACTGGAGTCTTCAACTGCTTAGTCGAACTCAAGATTCAAGGAATCCAGAAGGGT
TTGACGTGGGTGCACGACAACGCTTACATCAGCTTTCCGACCCTGCCCAATGACACGTTC
ACTCTCGGCGCCATTGCAAAGATGACAAGCAATAACGGTGTTGGCAATTTCCTCGAGAAC
CCCGCGAGCACTGCAAGCGATGATATTAGCGCTACTGTCAAGCGTGTGACGGACATCATC
GCAGGAGCGATTCGGCAAGAAGCCATCATCGCGACCATGATTCTCGTCGTTTGGCTCTTC
GTCGCCATCATCGGCCTGGTGCGTGCAATCTTACTGTTCGGTGGACGCGACAAAGTTCGC
GCCGAGGCTGGCAACGAATACGAAACCCGCTCTGATCCTTTCGGCCGAGAAATGCGACCG
GTCTCCCCGCGGCCCGCCAGCGCAGCTCCGCCCTACACTTACGCCAACCCCGATGTAAAT
CGCCATGCTCCGTACACGCTGAATCCCCATCCATCCCCACAACGCCCCGTTAGCGAAGAA
ACCTGCGAGAAACGAGCCTCATCAACCGCGTGGCCGTTTAGCACGTCAAATCATCCGGCA
CAAAGTTCAGTCAGGCAAGACCCCTTTGCTGATCCAAATCACGAAAAAACCGGTTTCATA
TGA
>HY_DN4610_c0_g1_i1 DN4610_c0_g1~~DN4610_c0_g1_i1  ORF type:internal len:132 (-),score=14.75 DN4610_c0_g1_i1:3-395(-)
CTACCCCCAGACAGGTACCTCCTTTCCAGTCCCCAGTTGGCCGACCAAATTTGTGTTACT
CTCGGCGGTCGTGTCTCGGAGGAAATCTTCTTTGGGTTAGAGAACATCACGAGCGGTGCT
CAGGACGATCTTCAGAAGATTACCCGGTATGCATTTGAGGCCTGCGCCAACTACGGAATG
AACGAAGTTATTGGCCCTGTCAGTTATGGTGGTGACAGGGGTGCGAAGGAGGGATGGAAT
AAGCCTTTCAGCGAGAAGACGGCGGAGACGCTAGATACTGAGGTCCGGAAGATGATCACG
AACATGTACGACCGAACAAGGACTCTCCTGACTGAGCATCGCGAGGATGTGGAGAAGGTG
GCTAAACTCCTGCTTCAAAAGGAGGTCCTGACC
>HY_DN59021_c0_g1_i1 DN59021_c0_g1~~DN59021_c0_g1_i1  ORF type:5prime_partial len:109 (-),score=1.88 DN59021_c0_g1_i1:56-382(-)
CTTGGGTTACTGATGGTCATTGTCGAACTAGTTTGGACCTTTACCTTGATGATCCTCTGG
GTTGCTGCCGCTGCTGCGATAACCGATGATGCTTTGCCTCCAGGTGGCTGTCCATCAGCT
CTTGGAGTCTGTGCTGAATTGCAGGCCTTGGACGCATTTGCTTGGTTGAGCTGGATCACC
ATCCTCACCTGGTTCCTTATCCTTTTGATCGCCAGCGTTCTCTCGCACTCCCGTGGCAAC
AGGGGTGTTTGGAGAGAGCCCGTGTCTGGAGCCAACTATCGCGGTTCTACGACGGCACCT
ATGTCTCAACACACTTCCAGGGTCTGA
>HY_DN3697_c0_g1_i1 DN3697_c0_g1~~DN3697_c0_g1_i1  ORF type:5prime_partial len:117 (+),score=3.17 DN3697_c0_g1_i1:3-353(+)
TCCGACTATGTCATTGGACCCTACGGCGACATCTTCGCCGGCTCCAAGACGGATGCGCAA
ATTGAGGACTACGTTCGAGGACTTTGCACCACCATATTCCACCCGGTCGGCACGGCTTCT
ATGTCACCTGCCAAGGCTAAGCATGGTGTCGTTAATCCTGACCTCACCGTCAAAGGAACT
GAGGGACTGCGCATTGTGGACGCCTCCGTATTTCCCTTCGTCCCCAGTACACATACGCAA
GGTCCAGTTTACCTGCTAGCTGAAAGGGCATCTGATATCCTCAAAGAAGCCGCTAAGAAA
GCTCACGCCTCTGGTACCTCGACGGATTCAGCCAGTCATGACGAGCTCTAA
>HY_DN15086_c0_g1_i1 DN15086_c0_g1~~DN15086_c0_g1_i1  ORF type:internal len:113 (-),score=8.76 DN15086_c0_g1_i1:1-336(-)
CATACACACCACAACAAGAACCCCGCCCAGCTCCGTGCCCTCGATTTCGCTGAGAGGAAT
GGTTATGTTCGGGGTGTAGTGAAGGAAATTATTCACGACGCTGGCCGTGGTGCACCCCTC
GCCCGTGTAGTGTTCCGCGACCCGTACCGCTACAAGCTTCGTAAGGAAACCTTCGTCGCC
ACTGAGGGTCTCCATACTGGTGCCTTCGTCTACTGCGGCAAGAAGGCAACTCTGTCTGTC
GGAAACGTCCTTCCCATTTCACAGTGCCCTGAAGGTACCATCGTCTGCAACGTCGAGGAG
AAGGTCGGCGATCGTGGTGCCCTCGCCCGTACTTCT
>HY_DN107548_c0_g1_i1 DN107548_c0_g1~~DN107548_c0_g1_i1  ORF type:3prime_partial len:110 (+),score=3.77 DN107548_c0_g1_i1:50-328(+)
ATGGCATTCAATAACGGATCATCCGCATTTACAACGACGTCAACTACTACGACCACGACA
GGAATCCCTTCGTCGATGCTATCCACGTCAAACATATCGCAGATTGCCCTGCAAGCGGGA
CACCCGCAACAATTTGCCCAACAACCGCCGCCTCATTTTGGCGAACATCGCCAACAACAA
CAGCAGCAAAAACAATGGGCTACCGAGGCACAGGCAGGCCCCGGTGCTAGCACAGAGCTG
GATCAACACCAGCAACAGCAACAGCAACAGCAACTCCAG
>HY_DN95127_c0_g1_i1 DN95127_c0_g1~~DN95127_c0_g1_i1  ORF type:5prime_partial len:142 (-),score=10.54 DN95127_c0_g1_i1:172-597(-)
GTAATGCTGGAGAATGGCACCCTTGTCAACGAAGTACCTGTACAGAAGGGGCAGAGGATC
CGTGTGGATATCTCAAGCTACAACCGGCTGGAAAGTGTATGGGGTGACGACGCCAACCAA
TGGAACCCTCAGCGACACGTTCGGATGGACACTGACTCGGAGGAAAAGAAACAAGCCCAG
GTGGGGTTGTTCGGGAATCTGTTGACCTTTAGTGGTGGTCCCAAGGGATGCATAGGATGG
CGATTTGCACTGATGGAAATGCAAGCCATTGTCACTGGCCTGCTCGAGCGTTTCGAGTTC
TCGATTCCTCCGGGTCTGGAGTTCGAAGCTACATGCCCGGGGTTGATCGTTCCCGGGATA
AAGGGGAAGGAGGACGAGGGGCCACAGCTTCCGTTGAAGGTTACTCCGAGATCCGTAGTT
GGATAA
>HY_DN67136_c0_g1_i1 DN67136_c0_g1~~DN67136_c0_g1_i1  ORF type:5prime_partial len:161 (-),score=5.62 DN67136_c0_g1_i1:104-586(-)
CGTTCCGATCAGGGCCGTGCTATACGTTTGTATGGCGGCCTTGTTGGTCGTATTGCTGCT
GAAGTGGTGTCTGACGACAAGGTCTTGGAGGGTCCTTCTCTGGCGAACGCGGAAGTTGTC
GGCACTCTGGGGGATTGGAACTACGTTGACGACAAGGCCGAAGACATCAACATTGACATC
GTAAGCGGGGTCTATAGGGTGCCAACGTTCAACTCCAAAAAAGCGAGCATCTCATACCCT
TCGTGGTTTCCATCCGAACCTGCTTGGCGAGGGGGTGGCCTCTATTTCGAACAATGGGCC
CCAGACGCAGAGCAGTTCTATATGGGTCTCAAGGGCAAGTATAGCAACGGAGGTCATGAG
CTGACGGGGTCTCGGGAGTGGAAGAAGGACTTGAGGAGACACAAACCAAGGGTCAGGACG
ATTTGGGACGAGACAGACCGATGGGCTTCGGCCTTCATTGCTGAAGGTGGTCGATTACGT
TAG
>HY_DN83064_c0_g1_i1 DN83064_c0_g1~~DN83064_c0_g1_i1  ORF type:internal len:211 (+),score=19.25 DN83064_c0_g1_i1:3-632(+)
GCCATCCTTAACCAGAAGCGCATCAACGCCACCAACGATGAGTCCAAGAAGCTCTACTGT
GTCTACGTTGCAGTTGGCCAGAAGCGTTCGACTGTTGCCCAGCTCGTCAAGACCCTCGAG
GAGAATGATGCCATGAAGTACACGATCATCGTCGCCGCTACTGCCTCTGAGGCTGCTCCT
CTGCAGTACCTCGCACCTTTCTCTGGATGCGCTATGGGTGAATGGTTCCGTGATAACGGC
AAGCATGCCTTGATCATCTACGACGACTTGTCGAAGCAGGCCGTTGCCTACCGTCAAATG
TCCCTCCTTCTCCGTCGCCCTCCCGGTCGTGAAGCCTACCCTGGTGACGTCTTCTACCTT
CACTCGCGTCTCCTCGAGCGTGCTGCGAAGATGAACGATAAGTTCGGCGGAGGATCCCTC
ACTGCCCTACCTATCATTGAGACCCAGGGTGGAGATGTGTCCGCGTACATTCCCACCAAC
GTCATTTCGATTACCGACGGTCAAATCTTCTTGGAAGCCGAACTCTTCTTCCGTGGTGTC
CGTCCCGCCATCAACGTCGGTCTCTCCGTGTCCCGTGTCGGCTCTGCTGCTCAGACCAAG
ATCATGAAGAAGTTCGCTGGTTCCCTCAAG
>HY_DN116282_c0_g1_i1 DN116282_c0_g1~~DN116282_c0_g1_i1  ORF type:internal len:102 (-),score=1.23 DN116282_c0_g1_i1:1-303(-)
AAAAGACATCCCAACCTAGCTCATCTCCACGCAGTGGAACCTAGAATTGATTTTATGGCG
GAGATGAACCCAGAAGGCCCCGCACCCAATTTACAGGGAGACGAAAATGACTTCCTAAGA
GAAATTTGGGCACCAAATGTTTACATCTCTGCGGGTAATCATACCGTCGAATCTGCGTTG
CGGGTAACTGCGAAGCGTCCGACAGAATTGACAGCATTTGGAAGACTTTTCATAGCCAAT
CCCGATTTAGTGACTCGCCTTGAAAAGAATATCCCATTGAACAAGTATAACCGGGCGACG
TTC
>HY_DN55612_c0_g1_i1 DN55612_c0_g1~~DN55612_c0_g1_i1  ORF type:complete len:191 (-),score=19.11 DN55612_c0_g1_i1:641-1213(-)
ATGAAGACCTTCGCTGCCGCCGTCCTTGTGTCATTGGCTTCTGTTGCCACTGCTCAGCTT
GACAACATCCCGTCTTGCGCGTTGAACTGCTTCATCGATCCCCTCACAACCGATGGCTGC
AGCAGTCTCACCGACTTCGCCTGCCACTGCCAAAAGGCCGACTCCCTCTTTGCAGCGGTA
ACGCCGTGCGTGCAGGGCGCCTGCAGCGCCTCAGACCAAGCCGCAGTCATCTCCGCCGTC
GAGGAGACCTGCGCTTCCGCTGGCGTTACTATCGTGGTTCCTACTCCAGGTGCTACCTCT
GCGGCGGCATCCACAGAGGCACCTGCTAGCTCTGCTGTTGTAACCTCTGAGGCTCCGGCT
TCAACTGGGGCCGCCAGCTCTGCCTACCCAACCTCTGCGGCGCCTGAGACCTCCCTGGTC
TCATCCGTATCTGGTGTCCCAACCCCAACCGGAAACGGAACTGCTCCAACCACTGGCGCA
CCAGCTCCATCACAATTCACTGGTGCTGCTGCTCTTCCTTCGCAAGCCGTTGGTGTCATC
GGTGCCGCTGCTCTTGCTCTTCTCGCCTTGTAA
>HY_DN111793_c0_g1_i1 DN111793_c0_g1~~DN111793_c0_g1_i1  ORF type:internal len:117 (-),score=17.03 DN111793_c0_g1_i1:3-350(-)
CCTTCCCCGGCTGTCCTCATCTCTTCACGAGAAATCGACGAGGATGACTACGACGATGAT
GCGGAAGACATCTACGAGGACTTCGAGAACGACACCGAGCATGCTCTCACCCGCGTCTCA
TCACATCCGCCTCTATCGCCCCCTGAGCTTGTCGACGACTCAGATTCGGAGGAAGAAATC
ATGCCTCCATCGCCTCCAACGCAGACCCTCGAGTTCTCGGAGAAGGAGAGGGAAGCTATT
TCGACAACAGCATACTACGAGCAAAAACACGCTGTTGCCATATCAGAAGAAGCCTTCATG
CGAGACGGCTTCTTCATACCGGAAAGGAACACACCTCTCATAGCCGCA
>HY_DN9342_c0_g1_i1 DN9342_c0_g1~~DN9342_c0_g1_i1  ORF type:complete len:331 (-),score=16.99 DN9342_c0_g1_i1:28-972(-)
ATGGAGAAGCTGAAACAGCAAATGACTCAAATAGAAATGGGAGGAGGTAATATTGGCAAA
AGAAAACGTAGCAATATGTCTGTCTCGAATAAGAGTTCTGACCATGGTCGCCCAGTCAAA
ATTCCAAAGCACAAACGAACGTGGTCGATGGACTCACAAGACGGCAAACTATCCCCGGAA
GACGACCTGAACCTGAAATATGCCATGATGCAAGACATGTTTACATCAACCCGTCCCGTC
AGCCTGCTAAGCCTACGAGGCGACGACCAAGACGATCCCGACCTGTTTCCCGTCGCGTTA
CCGGGCGATTCTCAAGACTTCAAATTCGAGCCTCTTTCTCGTCGAAGCACCCGCGAGTCG
CTGTACAGCAACGATGGAGCATCTGGCGCCTCCAATATGCTTTCTCCCACTAACAGCAGT
TTTTCTACCTCCAACTCCCCGCGACGGCCTCCGGAAAGGCAACTGTCGAGCCATATCTTC
CTTAATAACGACGAGGGAATGGAATGGTCCAACCCCAGTCTCTTCTCCCGGCCAGTGAAG
GTGCAGAAGGCCACAACCGGTTATATCGAAGCCATCGACATCGACCCGACCTACAGACCT
CCAGCAGAACGCCCTCCTAAGCCAATCGCATGTTTCTACATACGATTTCCCGATGAACAA
AATGGCGACTACTACCGAGCCGTGTACCTAACTGAGCGAACGGTTCGAAATTTGATGAAG
AAAATATCAGAGAAATACCCAATCGACCCAGATCGCATTGTTCGGATATTGCGTGTTAGT
CGAGATGGACTGAAAGTCATGGTGGACGACGATGTAGTTGAGCACCTGCCTGAGGGGCAG
GACATGGTAGCAGAATTTTCCCAGACATCCAAGTTTGAAGCTGTGACTCCCGATGTCAAC
ACCCCTCCGTCAGCAGCAGCTGTGGAAGTCAAGTTAACATACTGA
>HY_DN32890_c0_g1_i1 DN32890_c0_g1~~DN32890_c0_g1_i1  ORF type:complete len:397 (-),score=47.34 DN32890_c0_g1_i1:419-1609(-)
ATGGCTGACAAGGGACTCGAGGAGGTTCCTGAGAGCCAAATCGAGTCGAACTACGATGAG
GTTACTGACTCCTTCGATGCGATGAACCTGAAGCCCGAGCTTCTGCGAGGTGTCTATGCC
TACGGTTTCGAGCGCCCTTCTGCCATCCAGCAGCGCGCCATTCAGCCCGTCATCAAAGGC
TCCGATGTGATCGCGCAGGCCCAGTCCGGCACTGGCAAGACCGCCACTTTCTCCATCTCT
GCCCTCCAGAAGATCGACGGGAACCTCAAGGCCTGCCAGGCGCTCATTCTTGCCCCCACT
CGTGAGCTTGCTCAGCAGATTCAGAAGGTCGTTGTTGCCATCGGCGACTTCATGAACATC
GAGTGCCATGCCTGTATCGGCGGCACTAATGTCCGCGAGGACATGAAGGCTCTGCAGGAT
GGTCCTCAGGTCGTTGTTGGCACTCCCGGCCGTGTCCAGGACATGATCCAGCGTCGTGTC
CTCAAGACCGACAATATCAAGATGTTCATTCTCGACGAAGCCGATGAGATGCTCTCTCGT
GGTTTCACCGAGCAAATCTACGACATCTTCCAGCTACTTCCTCAGTCGACTCAGGTCGTC
CTGCTGTCCGCCACGATGCCCCAGGACGTCCTCGAAGTCACAACGAAGTTCATGCGCGAC
CCTGTCCGAATTCTCGTCAAGAAGGCCGAACTCACCCTTGAAGGTATCAAGCAGTTCTAC
ATTGCTGTTGAGAAGGAAGAGTGGAAGCTGGACACCCTCTCGGATCTGTACGAGACCGTG
ACCATCACCCAGGCTGTCATCTTCTGCAACACCCGTAGAAAGGTCGATTGGCTCACCGAC
AAGCTGACTGCCCGCGACTTCACGGTCTCCGCCATGCACGGCGATATGGAGCAGGCGCAG
CGGGATGTGATCATGAAGGAGTTCCGATCCGGCTCTTCTCGTGTCCTGATTGCCACTGAC
CTCCTGGCTCGTGGCATCGACGTGCAGCAAGTCTCCCTAGTCATCAATTACGACCTGCCC
GCCAACCGTGAGAACTACATCCACCGTATTGGTCGTGGTGGGCGTTTCGGCCGAAAGGGC
GTTGCCATTAACTTTGTCACGGCTGACGATGTGCGCATGATGCGTGAGATTGAGCAGTTC
TACAGCACTCAGATCGAGGAGATGCCCATGAACGTCGCTGATCTCATCTAG
>HY_DN98429_c0_g1_i1 DN98429_c0_g1~~DN98429_c0_g1_i1  ORF type:internal len:134 (-),score=2.23 DN98429_c0_g1_i1:2-400(-)
CGCCGTCGCTGCGCCCCATGTCTACTTGCTAATTCACCAAGAGTGAGCGATGTTGTATTC
TGTGGTGGGAAACGTATGCGAATCAACGTGAAAGAGCACATCCTTGTCGAATACACATCA
CACCCGCCCCGCTACGATGCACACAAATTTCCCAAAAATTTCAAACGTCGTCCAACTCTC
GCCCCCAAACCTTCAGCGGTTACGGCTGAAGAGAGGCCAGCATCACCAGTACGTGGAGAG
AGCAATCTTTCCGTGACAAGCTCCCTGAGCGAACCTTTCGGCTATGAGCTCTCATCGTCT
TCCACTGAGCAAACGAGCGACGAGATTCGGTCTGTTCCTCCCTCTGAGCCGCCATCTCCA
ACCACTGCTACTCACGCTAAAGCGGACGCAGCTCGCAAA
>HY_DN94542_c0_g1_i1 DN94542_c0_g1~~DN94542_c0_g1_i1  ORF type:5prime_partial len:139 (-),score=20.09 DN94542_c0_g1_i1:61-477(-)
CGCCAACCTTCCCACGTCGAAAAATGGAATGTCTGGGAACCATCATCTAAGCCTGAGCGC
CGGCACCACCACCACCGTCACCATCATCACTCTTCCGACGATGAGGATAGCTACAAGTAC
AAGTACAAGCGCACCACCTACATCGACGACGAGCCGGAATCAGAGTACAAGTTGAAGATG
AAATATACGCGGCCCTCGAGTTCGAGCTCTAAAGAGCCACAGTTCTGGCCTGGCGATATG
TTCAGGACGAAGGATAAGTGGGAGAGGGTGGACTGGGAGAGGAAGGAGAGAGAGCGGGAG
TCCAACAGTGCATTCTGGGATGAGCCAGAGGTGAAGGAGAGCACTACCAGGTATAGGAAG
ATCAAGCGGACAAGGACGAATGATTTCAAGCCTTTGGGCGGGTTCAAGCACTTCTAA
>HY_DN53681_c0_g1_i1 DN53681_c0_g1~~DN53681_c0_g1_i1  ORF type:5prime_partial len:119 (+),score=5.76 DN53681_c0_g1_i1:2-358(+)
GGCGCTGCTGTCGCCCTCGCTGAGTGCGACCATGTTACCGACACCTTCCCTAACGGAAAC
CAGACTTTCGTGGTCTCCCAAGACCGCGGTCCACTCAGAACCTTCGGTGGTTCCAAGTGC
CTCGACGTTCCCAATGGTGACGCTACAAACGGGAACAAGCTCCAGATCTGGACCTGCGTT
GATGGAAGCGTGAACCAGCAGTGGACAGTTCAAACTCACGCTGCAATTGAGTGGGTTGGA
AAGAACAAGTGTGTTGATATAACCAATGGCAACTTGACGGCTGGCAACCCTCTTCAGATC
CGGGACTGCGACAATAGCAGCAACCAGAGTTGGCTCGTTGCCCAAGTAATCAATTGA
>HY_DN54007_c0_g1_i1 DN54007_c0_g1~~DN54007_c0_g1_i1  ORF type:5prime_partial len:138 (+),score=11.87 DN54007_c0_g1_i1:2-415(+)
GAGCTGCAACGTGTTGCCATTGTCCTAGCCTTGGGCTTGCCCGCAGATATCTACCTCATT
GATGAGCCCTCCGCCTACCTCGACTCTGAGCAGCGTATCATTGCCGCCCGTGTCATCAAA
CGCTTCATCATGCACAGCAAGAAGACCGCCTTCATTGTCGAGCACGATTTCATCATGGCC
ACATACCTTGCCGACCGAGTTATCGTCTTTGAAGGTGAACCGTCCAAGAACGCCTGGGCT
CAGCGTCCCGAGAGTCTGCTCACTGGCTGCAATCGCTTTCTCAAGAACCTGGATGTCACC
TTCCGCCGCGACCCCAACACCTTCCGTCCACGAATTAACAAAGACAAGTCTCAGATGGAT
CAAGAGCAGAAATTATCCGGCAACTACTTCTTCCTCGAGGCGGAAAAGAGTTGA
>HY_DN70247_c0_g1_i1 DN70247_c0_g1~~DN70247_c0_g1_i1  ORF type:internal len:193 (+),score=8.39 DN70247_c0_g1_i1:1-576(+)
ATCGGATTGAACGACTTGCGTTCTCGCATGTCTATCATCCCGCAAGACCCGACGCTATTC
GCGGGAACGATTCGATCCAATTTGGATCCCTTTAATACCCGCACCGACGAAGAACTCTGG
GCTGCTATCCGACAAGCCCATCTCGTCGAGGACAACAACTCACCTACAACCGAAACAATA
GCCACCAACAAAGAGACATCCGTCGACACCAAGAACGACAACAGCAACACTCAGTCATCC
CAAATAACATTAGACTCCATCGTCGAAGAAGGCGGCACAAACTTCTCCCTTGGCCAACGC
CAACTCCTCGCCCTCGCCCGCGCCCTCGTCCGCAACAGCAAAATCACAATCTGCGACGAA
GCCACCAGCTCAATCGACTTTGAGACCGACCTGAAAATCCAAAAGGCCATGTCGGAGGGA
TTCAAGGGTCGCACACTGCTGTGTATTGCGCATCGACTCAAGACTATTATTGGGTATGAT
AGGATCTGTGTTATGGATAGGGGTCGAGTTGTGGAGGTTGCGTCGCCCTTGGAGTTGTTT
GACGCTGGGGGGATTTTTAGGAGTATGTGTGAGCAG
>HY_DN108240_c0_g1_i1 DN108240_c0_g1~~DN108240_c0_g1_i1  ORF type:internal len:297 (+),score=64.75 DN108240_c0_g1_i1:2-889(+)
CCTGAGAAGCCGGACTTTTCAAGCGTTGCTGGTCTATCACCAAACAAGACCGGTAATGTC
ATTGGCCATGGTGGTGTGCCTGTCGCCCGAGTCGTTGAGGGTAACCTGAAGGAAGTTGCC
GGCCGAAAGGTCGACGCCGATGGCCAGATCTGGAATGATGCTGGCAAGGTCATTGGTCGC
GTTGAACTCATTCCAGAGGATGAGCGTGAGACCAAGCCTGAAGGCATCTTTGGCGGACTC
GAGGGTCTTGTTGTGAACAAAGAGGGTCTTGTGGAAGACGAAGAAGGTAATATTGTCGGC
AAGATTGTCGAAGGAGATGCAAAGAAGCTTCGTGGTCGCGCGGTTGACGAAGACGGCGAC
ATTCTCGACAAGCACGGCAACGTCAAAGGCCACGCCGAGCCATATGAAGTGCCCGAAGAG
GAGGTTGAGGAAGATGATCTATCCTCCCTCGAAGGCAAGACGGTCAACAAGCTGGGCAAC
GTGGTTGATGAGCACGGTACCGTCTTTGGTCGCATTAGCGATGGCGACCCCAAGAAGCTT
TCTGGCAAGAAGGTTGATGGCAAAGGCCAGATCTGGAGCACCAATGGCAAGGTCATTGGC
CACGCTGAGCTCATCCCTGGCAACGAACAAGGAAAGTCCGAGGGGGTGTTCTTCGGTGTT
GAGGACGCCAAGGTTGGAAAAGATGGCGTTGTCGTTGACGGCTCTGGTAAAATCATTGGC
CGGCTGACTGAAGGAGACGCCAAACGTCTTCAGGGCCGCGCTGTCGATGAAGATGGTGAC
ATCCTCGACAAGTCTGGTAATGTGATTGGGAAAGCAGAGCGATGGGAGCCTGAAGAGAAG
AAGCGCGATGTCAACCCGATGTCCGGCCGCAAGGTCAACAAGCAGGGT
>HY_DN6592_c0_g1_i1 DN6592_c0_g1~~DN6592_c0_g1_i1  ORF type:internal len:100 (-),score=5.93 DN6592_c0_g1_i1:3-299(-)
ATCTACAAGACCAACCCCTGTGGCTACTTTGTCGCAACTTGTGAACAAGTGTCGTCACTC
AACGTATGGATTCAAAGTGGATCGTACATCCTCATTGCTTTCAGTGAGATCTTTGCCTCA
ATTACTGGGCTTGAATACGCTTTCACGAAAGCTCCGACAAATATGAGATCCCTCGTTATG
GCTGTCTTTTTGTTCACTTCTGCTGTGGCGTCTGCCTTGGGTGAGGCCTTTGTTGCACTC
TCCGAGGATCCCCTCCTCGTGTGGAACTACGGATCAATGGGTGTCCTCGCCGGCGTC
>HY_DN55192_c0_g1_i1 DN55192_c0_g1~~DN55192_c0_g1_i1  ORF type:5prime_partial len:123 (+),score=13.76 DN55192_c0_g1_i1:1-369(+)
TTCATCACCAACCGACTACTCTCTCGCAAGCAGATGGTCGTCGATGTCCTCCACCCCAAC
CGGCCAAACGTCTCCAAGGATGACCTCCGCGGCAAGCTCGCCGAAGTCTACAAGTCCAAC
AAAGACCAGATCAACGTCTTCGGCATGCGCACACAGTACGGCGGCGGCAAATCCACCGGC
TTCGCCCTCATCTACGACTCCGTCGAGGCCATGAAGAAATTCGAGCCCCACTACCGTCTC
GTACGTGTCGGCCACGCGACCAAGATCGAGAAGGCCAGTCGGCAGCAACGCAAGCAGCGG
AAGAACCGCGCCAAGGAGTTTAGGGGCACGGCGAAGACAAAGGGTGGAAGCAAGAAGAAG
GACAAATAG
>HY_DN85293_c0_g1_i1 DN85293_c0_g1~~DN85293_c0_g1_i1  ORF type:5prime_partial len:116 (+),score=14.18 DN85293_c0_g1_i1:2-349(+)
GACCAGTCCTGCATGGACCCCAACACCATCAACGCACCCCTCGTGATCAGCACCACTGGT
CACGACGGCCCGTTCGGAGCCTTCTGCGCCAAGCGTCTTGTTTCCATGGCCGCAATCGAG
AAGCTCGGCGGCATGCGTGGCTTGGACATGAACGCTGCCGAAGACGCCATCGTCAAGAAC
ACTCGTGAGGTCACCAAGGGTCTCATCATCGGTGGTATGGAGCTGTCTGAAATTGACGGC
TTCAACCGTATGGGCCCTACCTTTGGTGCTATGGTGCTTAGCGGTGTCAAGGCTGCTGAG
GAAGCTCTCAGCGTGATTGAGGACCGTAAGCGCGAATGTGCTGAGTAG
>HY_DN18677_c0_g1_i1 DN18677_c0_g1~~DN18677_c0_g1_i1  ORF type:complete len:129 (+),score=34.40 DN18677_c0_g1_i1:57-389(+)
ATGGCCTCTGCTGAACTCGCCACCACTTACGCTGCCCTTATCCTCGCCGATGATGGTCTT
GAGATCACTTCGGACAAAATCACCACTCTCACTAGCGCTGCCGGTGTTGAAGTTGAGCCC
ATATGGGCAAGTTTGCTCGCCAAGGCTCTTGAAGGAAAGGACGTGAAGGATCTGCTCTCT
AACGTTGGGTCTGGGGGTGGTGCACCTGCCGCTGGCGGTGCACCTGCTGCTGCTGGAGGA
GGTGCTGCCGCAGAAGCACCGAAAGAGGAGGAGAAGAAGGAGGAAGAGAAGGAGGAGTCG
GACGACGATATGGGCTTCGGTCTCTTCGATTAG
>HY_DN14066_c0_g1_i1 DN14066_c0_g1~~DN14066_c0_g1_i1  ORF type:5prime_partial len:295 (-),score=9.25 DN14066_c0_g1_i1:200-1084(-)
AGCAACCTGACCACTACCGGCGGCAGCTCCCTCGCGGACGAAGCCGCAAGCGCCCTCAGC
GATTTAACCGATATGAGCAGTGATTCACTCGAAGAAGCATTGGCAGAATCCGTCGCAGAC
GGCAAAATTCGCGACTTTTACGACATCGGTCTATGGAGCTACTGCACGGGAAACAAGACC
AGTTCTGGAAAATTTGAAGTCGACTACTGCTCCAAGCCCAAGGCCGAGTTTGCATTCGAT
TGGGTGGGCACCTTGGGCTTGAACTCGTCAAGCAACGGCACCTCGGCCGACGATGTTCTT
CCCAGCGGTCTGAAAGACGCCATCAAGACGTACAAGAATGTCTCCAAGTGGATGTTCATT
GCCTACATGATCGCTTTCATTGCCACTGCTCTGGAGCTGGTTATCGGTCTCACTGCTATC
TGCAGCCGCCTGGGCAGTTTCGTCACTAGCATCATTTCTGGTATTGCCTTTTTGTTCACC
GTTGCTGCCTCGGTCACCGCAACCGCCATGTTCGCCGTCTTTACGGGTGTATTCAACTCG
GATCTGAAGCAGTACGGTGTCCATGGTTCTATGGCTAAGAGCATCTACGTTGCTACATGG
TTTGCGGCCGCATTTTCTGCTGCAGGAACTCTCTTCTGGCTGTTTAGCTCGTGCTGCTGC
TCCGCTCGCTCGCCCTATCATGGCGACCGTCGCCGCAACCGCGTTATGGCTGAGAAGGCT
CCTTACACTTACGAGCGCGTCAGCAGCCCTTATGCCAACAACAGCCCGTATGTGGGTGGC
GCTGGTGCTTCCCCCGAGGCCAGACCATATGGTCACCAGCAACAACACAACGTTCCTATG
CAGACTTTCCGCCAAGACGCGTACGAACCCTTCCGTCACGTGTAA
>HY_DN28631_c0_g1_i1 DN28631_c0_g1~~DN28631_c0_g1_i1  ORF type:complete len:183 (-),score=8.43 DN28631_c0_g1_i1:230-778(-)
ATGGCAGCTCAAAAAGTTCAGCAGCACCCAGTCGTCATTCAGGCGCAGAACAAATTGGGT
TACTACCATGACCAGCTCGACAAGGAGCTGAACAAGTACCCCGTCATGATCAACCTCGAA
CAGAGGACTCAGATCCCTAAGACGTACGCCGCTCTCGGCGCTGGAGGCCTAGTCGTTCTC
CTTCACCTTTTCAATCCTCTCGCTCAACCCGCTTCGAATCTCGTCGGCTGGGCTCTCCCC
GCCTATCTCTCCTTTAAGGCCCTCGAAACTCCATCGCATCAGGATGACATTCAATGGTTG
ACATATTGGGTCGTTTTTGGTTTCTTCAACTTCCTTGAGAGCATAGCCCTCAGCGTTGTC
CTCTACTACGTCCCCTGGTATTTCGCCTTCAAGACCGTCTTTGTCCTCTGGCTCCAGCTC
CCTGCCTTCAGGGGCGCACAAACAACCTACTTCACTATCTTGAAGCCTGTCGTTGCTAAC
CTCAGCAACTCTGCTGTCGTCCGCCAGCCTGAATCGACCCCCGCACCTCCCGTCACCACC
GCTGAGTGA
>HY_DN83476_c0_g1_i1 DN83476_c0_g1~~DN83476_c0_g1_i1  ORF type:internal len:116 (-),score=17.76 DN83476_c0_g1_i1:2-346(-)
GCCGCCAAGGCTGTCGGAAAGGTCATTCCTTCCCTCAACGGCAAGCTGACTGGTCTCTCC
TTCCGTGTCCCCACCCTCGATGTCTCCGTCGTCGATCTCGTCGTCCGCCTCGAGAAGTCG
ACCACCTACGACGACATCAAGGCCACCATCAAGGCTGCCGCTGAGGGTGAATACAAGGGC
ATCGTTGGCTACACCGACGAGCAGGTCGTCTCCACCGACTTCATCGGCAACGAGAACTCG
TCCATCTTCGACGCCAACGCCGGAATCCAGCTCAACCCTAACTTCGTCAAGCTCATCTCG
TGGTACGATAACGAGTGGGGCTACTCCCGCCGTGTCTGCGATCTC
>HY_DN43968_c0_g1_i1 DN43968_c0_g1~~DN43968_c0_g1_i1  ORF type:5prime_partial len:258 (-),score=-6.97 DN43968_c0_g1_i1:230-1003(-)
ACCGCGTTCGTCCTCAACGCCATCGCGGTCACCAAGGTCAACATGAGCGTATATCTTGGC
AACTACATTTCCGCGTCCGACAATACGGCCTACACGCGCCAGAAGAGCGCCATCAACGAC
GCCCTCGCCAAGTACGGCGTCAGCAACGTCCTTGGCATCACGGTCGGCAACGAGGTCATG
CTCAACGCGTGCACGGACGCAGGTGTCTCGGATCCCAACTCGAGCGCGGTGTCGAGCACG
GCCAACTACGTCGTCGATTGCATCAAGGATACCCGGTCGTCGCTCACGTCGTCTGGGTAT
ACCAACATCAAGGTCGGCAACTCGGACGCGGGCAGCTACTTCTCCAACCTCGTCCTCGAG
GCGTCGGACTACGGTATGGCCAACGTTCATCCATGGTTCGCAGAAACGACCATCACGGAC
GCCGCCAACTGGACATGGTCCTTCTTCCAGGACACGGACGTCGACCTTGCCAACTCGCTC
TCGAACAAGCCCGACATGTTCATCGCCGAGACTGGCTGGCCGACGGGCTCCAAGGACGCT
GCGAGCGCCAACGACGGTGCCGGCACAGGCGGCGAGGCAAGCGTGGCCAACTTGCAGACT
TTCCTTGATACGTTCGTGTGCCAGAGCAACACGCAAGGCGTCAAGTACTTCTATTTCGAG
CTCTTCGACGAGGCGTGGAAGAACATCACGTACGGTGGTGTCGAGGGCTACTGGGGTCTC
TTAGACCAAAACAAGTACCTCAAGCAGGGCATCACCATCCCGACGTGCTCGTAG
>HY_DN111714_c0_g1_i1 DN111714_c0_g1~~DN111714_c0_g1_i1  ORF type:internal len:151 (+),score=36.82 DN111714_c0_g1_i1:2-451(+)
GAGGAAGAGGAGCAGCAGCAGGAGCAGCCCCAGGCTGAGCAGTCCCAACACCACGTCACC
GCTGAAGACGACGAGGGTGAGGACCATCAACAACACCCGGAGAACGAGGAGTACGACGAG
GAAGACCCCGAGGGCGAGGACCAGCGCGTGCTGGAGGACGACTACCAGCACGAGGGCGGC
GACCACGACCAAAGGGGCGAAGCCCAAGAAGAAGAGCACGAGGGAGAGCCTCAGCCCCAA
CCGCAACAAGAAGAAGAAGACGAGGGCGAGCACAGCCCGACGCTCTCGCAGCCGGCCACA
CCCAAGGACGACGAGAAGCCGCAGCCCAAGTGGATGCAAAAGCAGAAGCAGCAAAACCAA
ACCGACAACCAGCAGCTCGACCGCCCCCGCCGGCGCCGGCGCCGCCAGCCGCGCTACTCG
GACGAAGAGGAGGAGGACGACGACTACGAT
>HY_DN79853_c0_g1_i1 DN79853_c0_g1~~DN79853_c0_g1_i1  ORF type:internal len:113 (+),score=1.59 DN79853_c0_g1_i1:2-337(+)
GTGAATGCTTACAAGGCTGCCGTGTCGAATGGTCTCATTCCGGCCATCCCGCCGACGACC
GTCGTCACGGATGAGAACTACGATTCGAACCCTGTCTACGCCGACGGCTACGACCCGTCG
AGCTCCACTGTCTGCTCGAGCTACTGGCAGTGCTACAATGCCACCGACTATTACCAGGGC
AAGGACGGTACTGTCGCCATCTCGTTTGACGATGGCCCGGCGGACGGCTCCCAGGTTCTG
TACGACTTCCTCCAGTCGAACCACATCCAGGCTACGCACTTCCTCATCGGCAGCAACATC
GTCGACAACCCCGACCTGTTCATCCAGGCGTTCCGC
>HY_DN24187_c0_g1_i1 DN24187_c0_g1~~DN24187_c0_g1_i1  ORF type:5prime_partial len:212 (+),score=0.70 DN24187_c0_g1_i1:2-637(+)
AAGAAGCCCAAGAAGGCCGACGTTGGAGATTTCGAGGCTAAGCTCGCCGAGGCTGGTGTC
ACAGAGGAAGGCGCAGAAGGCAAAGAACCCGCTGGCGAACAACTGCCCGAAGGCGATCTC
GAGAAGGGAACTGGTATCTGGGCCCACGATGCCACACAAGCTATTCCATACCAGTTGCTC
GTCACACGATTCTTCTCCCTCATTCAGAGCCACCACCCCGATCTCTTGTCTAGCGGCTCG
AAATCGTACAGGATTCCTCCTCCCCAGTGTCTGCGTGAAGGAAATCGTCGTACTATTTTC
GCCAACATCGCCGATATTTGCAAGCGAATGAAGCGTTCGGACGACCACGTCATGCAGTTC
TTGTTCGCTGAGTTGGGTACCAGTGGTAGTGTTGACGGTAGCCGACGATTGGTTATCAAG
GGTCGTTTCCAACAGAAACAGATTGAGAACGTGTTGCGACGATACATTGTTGAATACGTT
ACCTGCAAAACCTGCCGAAGCCCCGACACCGAACTCAACAAAGCAGAGAACCGTCTGTAC
TTCGTCACCTGTAACTCTTGCGGATCCCGACGATCCGTCACAGCCATCAAGACCGGTTTC
CGTGGACAAGTCGGTCGTCGTAAGAAGGCAGCTTAA
>HY_DN187_c0_g1_i1 DN187_c0_g1~~DN187_c0_g1_i1  ORF type:internal len:108 (-),score=2.97 DN187_c0_g1_i1:3-323(-)
CTCAAGGGGTACAATCCAGTGATCTACGAAAGATCGAAGCAAAATGCGGATGCCGGCCTG
GGCCTCATGTTACAAGCCAACGGTTGGCGTGTGCTTTCTCTGCTTCCAGGTATCGTGGAG
AAAATCCCTGGCCAGATCCTGAGACAGATGCAACTGTATTCAACCGTTACCGGGGATGAA
GGACTCTTGGGTGAAGCCTCAGAGTCGGTCGCAAACCTTGGAATGACAATCGGCGTCCGT
CGCCGGGACTTCCTTAACATGCTTGCGGAGGCTGCAGTCGCACAGGGCATCCAAATCCAC
TGGGAGCAAAAAGTTGTTGAC
>HY_DN76389_c0_g1_i1 DN76389_c0_g1~~DN76389_c0_g1_i1  ORF type:5prime_partial len:111 (-),score=5.57 DN76389_c0_g1_i1:26-358(-)
GAGGGCGACGACGCTCCTTCGAACATGGCATTGGGACCGCAGGCTCTGGGTTACGCGAGC
GCGGTCTGCTACCTTGGAGCCAGGATACCCCAGATCGTCAAGAACCACCGCGACAAGTCG
TGCGAGGGCCTGTCCCTCCTCTTCTTCATGCTCTCGCTGCTGGGCAACTTGACCTACGGC
GCCGGCATCCTGTTTCACTCCGTCGAGCGCGAGTACTTCCTCACAAACCTGCCCTGGCTC
ATCGGCTCCCTAGGCACCATGGTGGAGGACGTCACCATCTTCGTCCAGTTCCACATGTAC
GGCGACGCCGGCCTGTCTGCTGCGGTCGTGTGA
>HY_DN57745_c0_g1_i1 DN57745_c0_g1~~DN57745_c0_g1_i1  ORF type:5prime_partial len:225 (+),score=32.89 DN57745_c0_g1_i1:2-676(+)
GTCACCTGGTATCTCGACGGAAAATCCGTCCGTGTTCTGAACAAAGATCAGACATACAAC
GCAACTTCCAAACAGTTCATGTTCCCTCAGACTCCTTCTCGCCTCGAATTGTCTCTCTGG
CCCGGTGGTCTTGCCTCGAACGCCCCTGGTACTATTGCTTGGGCTGGTGGTGAAATCGAT
TGGAACAGTCAGGATATGCAAAATCCTGGTTACTACTATGCCATCTTCAGCAATGTCAGC
ATCACTTGCTACGACCCTCCTTCTGGTGCCAATGTCCAGGGCAATAATGCATACATCTAT
ACCAACTCCGCCCTCACAAACAACACCGTTGAGATTGTCAACAACAGCACTGTCTTGGCC
AACTTTGCAGACACTGGTCTTAACATGACCGCAGGTGCTTCCACCTCTACCGCCTCAGCA
GCTTCATCCAGCTCGACTGTCGCAGACAGTATTCCTGGCCAAAGTGGCGGTGATGCCGCT
CACGGCGCTGGTGACTCAAGCAGCTCATCAACAAACACAGCAACATCAAGTGGTGCCTCT
GCCACCTCGACTGGTTTCAACCAGGGCTCAGGTTCTGGTACCACCAAGACTGGCACTGCT
TCAGCCAACGAGAACATGTTCCAAAGCTCCATCTTTGCTGTTCTCGTTGCAGTCGTCGCT
TTGGTTGCTCTGTAA
>HY_DN101756_c0_g1_i1 DN101756_c0_g1~~DN101756_c0_g1_i1  ORF type:internal len:123 (-),score=1.19 DN101756_c0_g1_i1:3-368(-)
CGGAATCTTAGCCTGCACGATCCCCCACGCAACCCACTGCGCCGAGTTGGCGGTCCGCCA
CAGCCTCGTCTCGCCCAGCAGCTCCGCCACGCTCCTCTCTCTCGCCTCCTCGCGCCGCTT
CTCTTCCTCGCGCCACCCGCCCGGCGGGAGATCCGCCCCGCGGGCGTCCAGCATGAACTC
AACGATGGAGGTGCTCGAGAGGTTGCTATGCAACGCGGGCGGTGCCGCATTCGTGCCCGG
ACCTCCGCTGGGGGTGGGAGTCTCTCTCGCGGGTGTGGCATCGGTGGGTGTCGCGGTCGG
GGAGAGGAACGGGGACGGGGCGGCGTCCGGGTAGGGCAGTTTGGGCTGGTGGTCGACGTA
GGCCCG
>HY_DN27129_c0_g1_i1 DN27129_c0_g1~~DN27129_c0_g1_i1  ORF type:5prime_partial len:129 (-),score=12.44 DN27129_c0_g1_i1:263-649(-)
CGCGACCTTGGAATGGCCCTTGCTTCAGCAAAGGAGCAAGAGGCCATGCTGGAGAAGATC
GCAGCGGCGAGAGGACACAAACGGACACTCTCACACACTGCTGAAAGACATTCAAAGGAG
AGCTATCCGATAACCCAAACTCAGAAGGGTGACAATGTCCCCCTTGAGGAGTTGGGCTAC
AGTCCTTGTGACATTCTGACCACTCTTCAGAAGAGATGGCAGCTGCCGTCAAAGCCATGG
GCTATACCTAAAAGACCTGTACCGAATCTATCGGACAACAAACGTATGGCATTTGGCTGG
CCCACAGAGCGACAACTTTCCCCCCCCGAGCGAGCAGCGCTTGAGCTGAGAGGTCATCCT
CTACAAGTTCCAGCGACGCCATCTTGA
>HY_DN22567_c0_g1_i1 DN22567_c0_g1~~DN22567_c0_g1_i1  ORF type:5prime_partial len:171 (-),score=10.51 DN22567_c0_g1_i1:83-595(-)
GTGATTCACGCGTTCAGCAATGGTGCTGTCTTCGGTCTCATCGTCGCCGGTCAAATCTTG
ACCAATGTGCTCACTGTTCTGGCCCTTGTTGCTGCCATCAACGGCTTCCTCACATGGATT
GGCAAAGGTTTCGGGATCAACCAACTCACGCTTGAGCTCATTCTAGGCTACATTTTCTAT
CCCGTAACCTTCTTCATCGGTGTTCCCCGCAACGAAATCCTTCGCGTCTCTCAACTTCTT
GCCACCAAACTTGTCGCCAACGAGTTCGCAGCATACTCCACCCTCCAAGAGATCATGAAG
AGCGATAACCCCCTCTCCCACCGCGGTCACACGATCGCAAGTTACGCCCTCTGTGGATTC
GCCAATCTCGGTTCTCTCGGTATCCAAATTGGTGTGCTGGGTGCTATGGCTCCTTCCAAG
AAGAGCGTGCTCGCCAAGATCGCCTTCTCTGCTATGATCTGTGGGTTCCTGTCGACATTA
CAGACAGCGGGTATTGCGGGAATGCTTGTTTAA
>HY_DN67232_c0_g1_i1 DN67232_c0_g1~~DN67232_c0_g1_i1  ORF type:5prime_partial len:119 (-),score=16.12 DN67232_c0_g1_i1:288-644(-)
CCCATCCCCGGTGACTGGAATGGTGCCGGTCTTCACACCAACGTCTCCACCGACGAGACC
CGTGCTGAGGGTGGTATGAAGGCCATCGAGGCTGCCATGAAGAAGCTCGAGGCCCGTCAC
GTTGAGCACATTGCCGTCTACGGTGAGGGTAACGAGGCTCGTCTCACCGGTCGCCACGAG
ACTGGTTCCATTGACAAGTTCTCCTACGGTGTTGCTGACCGTGGTGGTTCCATCCGTATT
CCCCGCCAGTGCGCCAAGGATGGCAAGGGTTACTTCGAGGACCGCCGACCTGCCTCCAAC
GCCGACCCTTACCAGGTTACTGGTATCATTGTTGAGACTCTCTGCGGTGGCGTTTAA
>HY_DN66393_c0_g1_i1 DN66393_c0_g1~~DN66393_c0_g1_i1  ORF type:complete len:273 (-),score=36.25 DN66393_c0_g1_i1:184-1002(-)
ATGTCTTCCCAGCCATATTACGACAAGATCTCCGATAATGAGGGCGACCTGGACCTCGAT
CAACCCGCTGAAAAACCCTCTCTTGCGAAGAGATGGAGCTGGGGCCAACAATCTTTCATC
ATCCGCACTCTTGTCATCGCCATTTACACTATCCTGATTGCCGGTATCTGCTCAGCAATC
GTTGAATACCGTCACAGCGATGATGCAACAACAACAGAGGCTGCTGCCGCTACAACTCCA
GCTGCGGTGAGCACCAAGGCTTTCTCGCCAGAGGCAACAGGCCAGGCCGACAACGCCAAA
GCTCCAGTAGAGGAGATGAAGCCTGGTGACACACCTAACGATGGTCTCGCTGAGATCACC
CACTGTGGCTCCAACTACCAGGAGGCTCGTGAGCTTGGCTGTGTGTATGATGTTATGATG
CAACTTTGGATGCCTCCTGCTTGCTACGATGAAGTCTTGAGTGAGAGATTCCTCGCTGAA
GGCAACTGGACTTGGTGGAAGGACCCTGAGAACGGTGTCACCATGTCTGATGAAGAAATG
AGAAAGGGAGAACACACCGTCGCCTATATGCTCCAGGATTACCACAAGATGCATTGCATC
TTCGCCATGGAGAAGCTTGTTCGCACTCTGAGAAATCAATGGCCCCTGATCCCTGAGCTC
ATTTCCCTCGACCACATTGTTCACTGCAAGCACAAGACTCTGCACAGAACCGACGGCGAC
GTCGCTGGCGTCAAAGCTCCAACTGGCTTCACCTCTTGCGGATACTACGAGACGTGGCTG
AAGCAGCTTCCTGAGGACCACGAGTCATCAACAGATTAA
>HY_DN55092_c0_g1_i1 DN55092_c0_g1~~DN55092_c0_g1_i1  ORF type:5prime_partial len:239 (+),score=2.59 DN55092_c0_g1_i1:3-719(+)
GGTGAAGAGAACAGGCCGGTCTCTACTGCATCCGTGAAATACTTCATCGTTAAAAGCCTA
ACTCTGCAAGACCTAGAATTAAGCGTAAGGAACGGCATATGGGCAACACAGTCGCACAAT
GAAGACATTTTGAACAAAGCCTACCAGTCCGCAGAACACGTCTATCTCATATTCTCAGCC
AACAAGTCTGGCGAGTATTTCGGCTACGCCCGAATGGCATCCCCGATACTCGAGGACGCG
ACACATTTCACAGGAATGGCACCGAAACCGGAAAACATTCTAGAATCGCCTGATGTTCCA
AAATCGATACCGACTCCGGCGACAGAATTCGCTCCCAAGGGTAAAATCATCGACGACTCT
GCACGCGGTACGATCTTTTGGGAGGCCGAACTATCTGACTCTGAACCTGAGGAAGGGGAC
AATGATAAGCAAGATCTAGATGAGGCTGATGGCGATACGTCTCCTACTGCCCAGAGCTGG
GGCAAGCCATTCAAGATTGAATGGATTTCTACAAACCGACTACCATTTTACCGTACTCGC
GGACTCCGCAACCCTTGGAACGCTAACAGGGAGGTCAAGATCGCGAGAGACGGGACTGAG
CTTGAGACTAGCGTCGGAGAGCGTTTGATTCAGATGTTCCATCGTTTGGGACCATCCAGC
GCTGGGGCACCTATGATGCCACCTCAACTTGGTGTACCCCAAATGCGCCCGTTCTAG
>HY_DN28210_c0_g1_i1 DN28210_c0_g1~~DN28210_c0_g1_i1  ORF type:5prime_partial len:111 (-),score=23.76 DN28210_c0_g1_i1:191-523(-)
GCCAGGAACGGCCTCGAGTCGTACGCCTACAACCTGCGCAACTCGATCAACGACGAGAAG
CTCGCTGGCAAGTTCGACCCTGCTGACAAGTCCAAGCTCGAGTCTGCCGTCAACGAGACC
ATCTCCTGGCTCGACAACTCACAGGAGGCCTCGAAGGAGGAGTACGAGGACAAGCAAAAG
GAGCTCGAGTCGATCGCCAACCCCATCATGCAAAAACTCTACGGAGCAGCTGGTGGTGCT
CCAGGTGGCTTCCCTGGAGCCGGAGCTGGTGGTGCCCCTGGTGGCTTCCCTGGCGCCAGC
GAAGAGGGTCCCAGTGTGGAGGAGGTCGACTAA
>HY_DN65499_c0_g1_i1 DN65499_c0_g1~~DN65499_c0_g1_i1  ORF type:5prime_partial len:146 (-),score=16.47 DN65499_c0_g1_i1:192-629(-)
TACCTTCTGGCGCCTGGGGCATTTGCACGAAGTCCCCTAATCCGTCGAATTCAAGGTATA
GGCCGACAGGTAATCCGGCCCAATTCACCCGCAGCAATCACACCGTCACTCAACCAATCT
CCATCACCTGTGGCTTCAACAACCGAGATTCAGTCACAAAAAGAAAATGGCATCCCCGTC
GTTTTTATGTACGGTGACCACGATTGGATGGATGTTGCTGGTGGTTTTGCAGCGAAAGAA
AAGCTAGAAGAGGCAAAACGTGAAGCTCTAAAGGACGCTACTCCCGAACAACGCAAGGCG
GATAATGGTTCTGCTAAAGTGGTCATCATCAAGAATGCTGGCCATCATCTTTATTTAGAA
GGGGATAAAGAGTTCAACAAGATCATTCTAGAAGAGATGGAGGATGTGCGACGGCGAGAA
ACGAAACGTCCATCATAG
>HY_DN25855_c0_g1_i1 DN25855_c0_g1~~DN25855_c0_g1_i1  ORF type:internal len:118 (-),score=4.35 DN25855_c0_g1_i1:1-351(-)
CTCCACTTGACTCCATCATCACATCAATCACACACACACAAACAACTTGACCAACAAAAA
AACAACACAACCATCAAAATGTTCAACAACAACGAACGCGGCATCCGCAACCCCAACGCA
GCCACCACCGGCGCCGGCACCGCCGCCAACACCGGAGCGGGCATGACCTACGGACAATCC
GCCGCCTCGGGCCCGGCGCCCACCACGGCCGGCCACCACCGGCACGACGTGCTCAACAAG
CTGGACCCGCGCATCGACAGCACGCGCGACCAGCAGCCCATGGCGCAGTCCGGCAGCGGC
GTGCCGGCCGGCACCTACGGTCCGCACTCGTCGCGCATCGCCAACGTGCTG
>HY_DN108351_c0_g1_i1 DN108351_c0_g1~~DN108351_c0_g1_i1  ORF type:5prime_partial len:171 (-),score=12.80 DN108351_c0_g1_i1:463-975(-)
CATCGGAAGAGATGGGTTCATGTCGATGTTTGCGAAGAGGCCTGGGACAAACCACGGCTA
TACACTGATGGTTGGGGCAAGAAGCTCGCATATTGCATTGCTTTCTCCGTCGACGGTGCA
ATGGATGTCACCCGAAGGTATATTCGCAACCCATCGAAGCATGCATTGGAGCGTAATAGG
GCTCCGGAAGCCGTTCTTCTTCACATTATGGACGAGATTCGAGCTATGCGCCGAAGCAAT
ATGTCCAAACAGGACAAGTTCCGTTTGGAAGGTGAAGATATGCGCGAAAACAGAGAACTC
CGCAGCTATGTCATCTCATCAATCGCTCACGAGGTTGGCAAACTTAGTGTTGACGACATC
ATCAATGGCCGAAGCAGCCACCCGCGGCCTGATCCCGACTCTCAGAAAGCCTTGGAGGGC
CGAACTAGCGGAAATTCCCAGTGGATACGAGCCAGAGGTGAAGGTGGCCGTGGCACACCA
AACCAACAAAACCCTCGAGATGAACCACGATGA
>HY_DN54327_c0_g1_i1 DN54327_c0_g1~~DN54327_c0_g1_i1  ORF type:5prime_partial len:427 (+),score=51.87 DN54327_c0_g1_i1:3-1283(+)
GATATTTACTTGGTTATCGACTTGAGCTCGCCCACTGAATCTATCGACCGTGACGATCCA
TCCTGGGGGGTTTCTCTCTACCAACGCTACACTTCTGTTATCGACGAGTTCTCCAACTAC
ACCAATGTCATTGGTTTCTTTGCTGGAAATGAAGTCACCAACTCAGAAAACACCACCGAA
GCCAGTGCTTACGTCAAGGCCGCTGTTCGTGACTGCAAGTCCTACATCAAGGAGAAGGGT
TACAACAAGAGTGTCGGTTATGCCGCTGCTGATGTGTCTTCCATCCGTACTCAGCTGGCC
GATTACTTCAACTGCAACGAGGAAGACGAGTCTGTCGACTTCTTTGGTGACAACGTCTAT
GAATGGTGTGGAAACTCGTCTTTCACCGAATCTGGATACTCCACCATCGCCTCCGACTTC
TCCAACTACTCTGTTCCCTACTTCTTTGCCGAATATGGTTGCAACACTGTTGACCCCCGT
ACCTTCACCAACATCCCTGTCATGTACGGCTCTGACATGGATTACATGCTGAACGGTGGT
ATCGTCTATGAATACTTCAATGATGTCAACGACTATGGTCTCGTCACAGTCTCCGACGGT
GTTCTCAGCACTCTCACCGATTACTCCGCTTTCTCCACTGAGATCGTCAGCGCTACTCCT
ACTGGTACTTCACGATCTGACTACACCATTACCAACACTGCTCTTGAGGCTTGCCCTACA
GTCGACTCCGTCTGGAAAGCAAACACCGCCCTCCCCCCTACTCCTGACTCCACTCTCTGC
GACTGCATGGTTGCCGCTTTGACCTGCGTTGTTAAGGACAGCGTGTCCAGCGATAGCTAC
GGTGATCTTTTCAACTACATCTATGGCCTTGGAGACTCTGCCTACTACGATGGTATTTAC
AGCAATGGAACCAGCGGTGTGTATGGTGACTACAGCATGTGCAACTCCAAGGACCAGCTT
TCCTGGGCTATGAACGCCTACTATAAAGTGCAAGATGCTGATGGTAACAGTGATGCCTGC
TCCTTCGGTGGCTCTGCTACCACTCAATCTGCCACCACTTCCGGCAGCGTCTGCTCTTCC
AAGTTGGCCGCTGCCGGCACTGCCGGCACTGGCGTCCTTTCAGGCACTAATGCTGCCGCC
ACTGGCAGTGCTGGTAGCTCCTCCAGCTCTGGTGCTGCTTTCCACACCTCTGCCCCCACT
GCAGTCTTCGTCGGCAGCTGGCAAATGGGTGCTTACATCGTTGCCGCTGCTCTCAGCGGT
GGTGCCATGCTCATCCTGTAA
>HY_DN99425_c0_g1_i1 DN99425_c0_g1~~DN99425_c0_g1_i1  ORF type:internal len:146 (-),score=4.83 DN99425_c0_g1_i1:2-436(-)
ATCTATCTGGCCGGTATCAAGTTCGGAGATGGACAGGTTACGATCAGCGGAATGATGATG
TCGGTCTGCTTTCTGTCCATTTCTCGAGCTAAGCCCGTGGAGGCATTGTCTCGCGAACGA
CCTCAGCCAAACATTCTGAACATGTACATCTTGGGTTCAGTGCTCGGTCAATTCGCCATT
CACTGCGGCACTCTGATCTACCTGTCTGAGTACGTTTACTCTATTGTTCCACCGAATGAA
GAGATCGACCTCGAAGGAGAATTTGAACCTTCACTCCTGAACAGTGCAGTTTATTTGATG
CAGCTCATCCAACAAGTGTCCACCTTTGCCATCAATTATCAGGGTCGACCCTTCCGCGAA
AGCATTAAAGAAAACAAGGGCATGTACTGGGGGCTCGTCGCTTGCTCCTTTGTGGCATTT
GCCGGCAGCACGGAG
>HY_DN19439_c0_g1_i1 DN19439_c0_g1~~DN19439_c0_g1_i1  ORF type:5prime_partial len:145 (+),score=39.30 DN19439_c0_g1_i1:1-435(+)
CACTCTCCAGATGACGCCAAGGCACTCGCTGCTGAGACCTTCGATATCAAGAAGCCTCTT
GAGAGCGCTGCCGCCAAGACCGAAACTCCCGACGAGGATGAGGATGAGGAACCGTCGTTC
AAGGACGATCCTATCACCTTCATCCGTGAGAAGGTCTTCTCCTTCGTCGACCTCGCCAAG
CTCGACCCCGTTCTGGCCTTCAAGACCCACCCTGAGACTGGTGTCGCTTTGGCCACTGCT
CTGCTCACCATCTTCGGTATGCTCGGTGCCATCACTGGCTTGATTGGCGGTCAACAAAAG
CCTGTCACCAAGTCCTCGAAAAAGACTGATGCCCCCACTCCCGACGACAAGAAAAAGACT
GAAGCTGCCCCCGTTGCCCCTGCTGGTGGTGACAAGAAGGAGGACAGCAATGTCAAGAAG
CGTGCTGGGAAGTAA
>HY_DN80900_c0_g1_i1 DN80900_c0_g1~~DN80900_c0_g1_i1  ORF type:5prime_partial len:161 (+),score=12.22 DN80900_c0_g1_i1:1-483(+)
TGGAGTGGTCAGCAGATCCAAAGCTTCAATGCTAACGCGGTTACTTGGGGAGCCCTCGGT
AAAGAACTCTATGGTCCTGGAGGTCCATACTTCATCGTTCCCCTTGCCATCCTTCCTGGC
TTGATTCTGCCTGTCATTCCTTGGCTGATCTACAAGAAGTTCGGCTGGAAGTGGCTCACC
TTCGTGAATACACCGATCCTTGCTTATAACATTGGTGACCTTGCCGGTGGTACCAACGGC
TACATCAACACTTGGATGGCCATTGGCTTGACGTCACACTTCTACATTCGCAAATATCGT
GCAGGATGGTTCCGCAAATACAATTACCTGTTCGGTGCGGCCATTGATGGCGGAGCACAG
ATCTTCGTCTTCATTTTCTCGTTCGCTTTGGCTGGTGCGGGTGGTAAAGCTGTTCCATTC
CCAGAATGGGCTCTGAATCCCGCAGGAAACTCGGATTATTGTAAAGTCACTGGATCTGAG
TAA
>HY_DN74292_c0_g1_i1 DN74292_c0_g1~~DN74292_c0_g1_i1  ORF type:internal len:106 (-),score=12.30 DN74292_c0_g1_i1:1-315(-)
ATCGATTCTCGCGAACTTCCAGACAGAACATTCATCTATCACAACCACACAAGAACCCGC
ACAATGGCCACTCTACACTACCTCCCACCTGTCAAGCCTTCGGCTATCGCCCTGGGTGTT
CTCTTCACTCAGGCGTCCTCTGCCGCCGTCCTTGCTCCTCTGTTTGGTGATACCTACCAC
CGCGCCAAGGCTGCCGACACCAAGGAAGAGTTCCTCAAATCCAAGGAGAGCGCCACTGCT
GCTGCCGCCTGGGGGTCTTCGCTCGTCGGTTCCGGTATTCAGACTTATGGTGTCGGTGCT
CTGCTCAATGCCACC
>HY_DN18733_c0_g1_i1 DN18733_c0_g1~~DN18733_c0_g1_i1  ORF type:complete len:155 (+),score=10.62 DN18733_c0_g1_i1:57-521(+)
ATGCCTCTCTTCCACCACAACACCACCGCATCCTCATCCTCCACCTCCCCTGCCCGCCAC
TCGCGCCACGACACATCCCCCTCCGCCGCTACCGCTGCACCAACCGAATCCCGTCGAACA
GGCCTCTTCGGCTCGAGGAGACACAGCACCTCCCCCTCCACCCACTCCACCACCACAACC
TCATCAACCACAAAATCCCACAGCGGCCTCCTCCACCGCGGCGCCACCAACCATGAGGAC
CCATCTATTTCAGCAGCGCGCGAACAAGTCGTCCTCGCCGAAACCGCCGAGCGAGACGCC
GATCGCGCGCTTGTAGCAGCCAGACAAGCCGTGAGGGATGCACGGGAACACGTGAAGAGA
CTAGAAGCAGAGGCAAAAGAAGAGGCGAGACTCGCGAAAATAAAGCAGGATCAGGCGAGG
AGTATTTCCAAGAGGGCGAGGCCGTTGGGTCGGTTTGGGAATTAG
>HY_DN73844_c0_g1_i1 DN73844_c0_g1~~DN73844_c0_g1_i1  ORF type:internal len:100 (-),score=10.53 DN73844_c0_g1_i1:1-297(-)
CGGACTAATGCGCGACGGCTCACCACCCACCCCAAGATTGAGATCAAGTACAACACCAAT
GCGGTTGAGATCAAGGGCGAAGAGAAAAAGAACGGCCTCATGACTCATCTGGTCATTCGC
AACAATGTCACCAAAGAGGAACAGACCATCGAAGCCAGAGGCCTTTTCTACGCCGTTGGC
CACGACCCCGCGACCTCGCTTTTCAAAGACCAGCTTGATATGGACGAGGATGGCTATCTC
ATCACAACTCCAGGCCGGGGCTTGACCAGCGTTGAAGGCGTCTTTGCAGCCGACGAC
>HY_DN109864_c0_g1_i1 DN109864_c0_g1~~DN109864_c0_g1_i1  ORF type:5prime_partial len:127 (+),score=5.41 DN109864_c0_g1_i1:2-382(+)
CAGGACCTGCCAGCTGCATTATCGATGACATGGTTAGTTTTGACACCGCCGGCGACGTGT
TCAGAGGCTATTGCGCTCCAACTGCGCCGGCCAGGGCAAAATGGCTACATCAATGCACAA
GTCTTCACGGCCATGATGTACGTTGGTGCTGGCGTATGTCTCTGGCTCGTCCGGGCTTGG
AAAGTCGGCGAGATTGAACGTCACGTAGCAAGGCCACCACAGCCCCCGGTCGTACCGGAA
GGGCTGGCTGATAAGAATCCCAGCAACATGGACATGGACCTCCAAGATCAGGGGCTACGA
GATGTACACGGACACATTGATGCAGGCCCATGGCGACCACAGGCGTTTCTTCGGGGGCTG
GTGGTCATCAAACATGTATGA
>HY_DN96943_c0_g1_i1 DN96943_c0_g1~~DN96943_c0_g1_i1  ORF type:5prime_partial len:180 (+),score=25.90 DN96943_c0_g1_i1:3-542(+)
TACAAGAATATTGATTCGTACCTGGACCAGATCCAAAAGGACAAAACCCCTGTCCTCGGA
TTGACGGTCGGAAAACATTCTGATGTCACTCCGGGCGTCAAGATCCCCAAAGCCGACGCT
CAAAATCCCCCGGAGTTGCGCCTCCCCCAATCTCTCACCTCATCAAGCGACACCTACCTC
ATGATCGCAATCGACATCGACGCCCCCTTCCCCTCCTGGCGCGGCCTCGGTCCAATTCTG
CACTGGGTTCAACCAAACCTCAAACCCAACCCTGCCACCGGTATATTGTCTGCTCCATCG
GCGGATTCCTTCATCACCAACTACATCGGTCCTGCGCCACCACCACCTAGCTCACCGCAT
CGGTACTGCTTCTTTTTGTACAAGCAGCCTGCTGGACTAGATGTGGACAAGTATGTGGCT
AAACGAGGGGGGAAGAAAGTTGGGAATGCGGCGAGGATGTGGTTTGATTTGGAGAAGTAT
GAGAGGGAGTTGGGACTCAAGGAGGGTATTGTGGCGGGGAATTTTTTTGTTAGTAATTAA
>HY_DN74754_c0_g1_i1 DN74754_c0_g1~~DN74754_c0_g1_i1  ORF type:5prime_partial len:101 (+),score=3.01 DN74754_c0_g1_i1:3-305(+)
CTGGCGCAGAATCAAACCATTGGAGACCTAGCCGAGTGTCTTATCAAAGGTTCTGAACCA
GGCGAGGTCTGGTGCAATACCAATTCTAACGCCACCGCCACTGGGACGGCCATCGCTACT
GGCACGAGCATTATCGATCTAGGAACTTCCACAGCATCTTCGGGTTCCTCTAGTGCTAGT
ACTGCAACCACGAGCTCGACTTCGAGCTCTGGCGGAAATGTGTCAGCTCCTCCTCTCACC
AAAATTGCTCTCGGCTTTGCTGGGCTTATAATTTCCGGACTTGCATCGGCATTATTCGTT
TAG
>HY_DN31792_c0_g1_i1 DN31792_c0_g1~~DN31792_c0_g1_i1  ORF type:internal len:114 (+),score=19.95 DN31792_c0_g1_i1:2-340(+)
CACTTGAAGGGTGGTGCCAAGAAGGTCATTATCTCCGCTCCCTCTGCTGATGCACCCATG
TTCGTCTGCGGTGTTAACCTCGACGCTTACGACTCCAAACACACTGTCATCTCCAATGCT
TCTTGCACCACCAACTGTCTCGCCCCTCTTGCCAAGGTCATCCATGATAAGTTCGGCATT
GTCGAGGGTCTCATGAGCACTATCCACGCCACCACTGCTACTCAAAAGACTGTCGACGGT
CCCTCCAACAAGGACTGGCGTGGTGGTCGTTCCGTCAATAACAACATTATTCCTTCCTCC
ACTGGTGCTGCCAAGGCTGTCGGCAAGGTCATCCCTGAG
>HY_DN82471_c0_g1_i1 DN82471_c0_g1~~DN82471_c0_g1_i1  ORF type:internal len:141 (-),score=19.87 DN82471_c0_g1_i1:2-421(-)
GAGGCCGACTGCAGGAAGATCACCGTTGGCGGCGAATCCTTCGATGTCGGCGGCAACCCG
TCGGCCGAGGGCGGCGACGACGAGGGTGTCGAGGATGCCGCGCAGACCGTTATCGACATC
GTCCACAGCTTTCGGCTGAACGAGACGAGTTTCGATAAGAAGAGCTATCTAAGCCATCTC
AAGACCTACATGAAAAAGATCAAAGAGCACCTCAAGGAGAAGGGCGCGTCCGAGGAAGAG
ATCAAGGACTTCGAGACAAAGGCCGGAGCCTTCGCCAAGAAGATCGTGGCAAACTTCAAG
GACTACGAGTTCCTTATCGGCGAGTCCATGGACCCGGATGGCATGGTGGTCCTGCTCAAC
TACCGCGAGGACGGCATCACTCCCTTTGTCACCGTCTGGAAGCATGGGCTGGAGGAGATG
>HY_DN79743_c0_g1_i1 DN79743_c0_g1~~DN79743_c0_g1_i1  ORF type:internal len:126 (-),score=9.97 DN79743_c0_g1_i1:1-375(-)
AACAAGCGCGTCATGCAGGGCAAGCAGAAGAAGGCCGAGCTTGAGAAGCGTGCCAAGGAT
ACCAAGGTCAACGTGGCTGTCACACAACAGGACAGCATCTTCAAGAACATTTCTTTGCCT
GGCGGTATCAGTACCAAGGCTACCGAATACAAGGAGCTGGCTGCTAAGGGCGAGAAGTGG
GAGAGCCCTGTGTTCTCTATCGGCTCAGCCAAGGAGTCTGCCAGCGTACCCAAAATTGCG
GCTGTCACGCGCAAGCCTCACGGCCGTTCCGAAGGCTACGCATCAGCACCCGGTGCGGTT
GGCGGCCCCGGCGGTCCCAACGGTAGTGCCGGTCAAGGTCTCGCGAACCAAATGGACGGA
GCCTTCAATAACGCT
>HY_DN39653_c0_g1_i1 DN39653_c0_g1~~DN39653_c0_g1_i1  ORF type:5prime_partial len:224 (-),score=15.53 DN39653_c0_g1_i1:341-1012(-)
GCTCACTCGCATACACAAAAGCTTACTGCATTTTTACTGTTTGTGCATTCGCAGTACTTT
CGTTGTAATAATCTTCACAACACTCGCTACCCAGCAACAACCCCGTTTAAACCAACCAAA
ACAGTCAACATGAAGGTCATCGCTGCTTTCGCCGCGCTCGCCGCCCTTGCTTCCGCTCTC
CCAGAGAAGCTTGACAAGAGAACCGTTGATCCTGCCTCTGCCACCGCTTCCCTCATTGCC
GTCCTGCCCTCGAGCATCCTCAATGTTGCCCTCACCAACCCAGCTGCGGCTACGACCCTG
ATTGAGCAGGCCTTCTCGACCGGCACCCCGGCCTGGTTCACCTCCCTGCCTGGTGAGGTC
CAGACCTACTTCCTCACGCAAGTTGGTGCTGGCCCGGCGACGGCTACGGCCTCCGTGACG
TCCAGCGCCTCCGTGCCAATGGGCACCGGCAGCAGCTCCGGCAACAGCACGGCTATGACG
TCTGGCAGGTACAGCAACAGCACAACGACCTCCACGGGCTCGTCCACGAGCGCAAGGACA
AGCGGTAGCAGCTCCTCCAGAGCCTCGGCTGCAGCCTCCTCTAGCTCCACGGGCGGTGCT
GCTGTCCCAACCGCCATCATCGGTGGTGGCCTTGCTGGCGTTGTCGGCCTTCTCGGCATG
CTCGCTCTGTAA
>HY_DN97085_c0_g1_i1 DN97085_c0_g1~~DN97085_c0_g1_i1  ORF type:internal len:145 (-),score=31.40 DN97085_c0_g1_i1:1-432(-)
AGCGATCTGGGCGTTGACAGCAGGGATGTTGTTAGCAAGCTGCTTGGTGGGATCATTGGG
ATCAGGGTGGGTCTTGTTGAAACCAACGGTGACACCGATGATGGCGACGAGGAATTGACA
GATAGCCATGGCACCAGCACCGACGATGAGGAGAGGGCGACGTCCGAACTTCTCAATAGT
CCAGAAGGAGATGGGGGTCGAGCAGACGTTCACGAGGGTGAAGATGAGCGAGATCAAGAA
AGTGTTCTTGATGGCTCCGGTGGACTGGAGGAAAGGAGTAGAGTAGTAGAAGATGAAGTT
AACACCAGTCCACTGCTGCATCATTTGAAGAGAAGTACCAAGGATGACACGGCGGACGTT
GGAGGCTTGGTTCCAGAGAGATCCGGTAAAGCAAACAGCCCAAGTGGACCAGAAGCCCTC
CTGAGGAATAAC
>HY_DN56239_c0_g1_i1 DN56239_c0_g1~~DN56239_c0_g1_i1  ORF type:5prime_partial len:121 (-),score=19.94 DN56239_c0_g1_i1:399-761(-)
CTTGGTCGAGGCAACGACGCTGTTAAAGTGAAGAAGGGCAAAGTTGTCCGACAACTAAAT
ACGGACGATCTATTCGCTCCATCGTCTGATAGCTCAGCTGATGATGAAGTTGGCAATGGG
TTTCATGGCCCACAGCCAGTCCCCGATGCGGAGATCATGTATTCGTATGATGCTGCACAC
GGCCCTGCGCAAGGAAGCCAGATTCTCAGTCTTGCAATCACAAAAGCCGTTGAGCGATTT
GAGTTCCAAGAGACTGAGAAGCTAGCAAAGGAGTACGAGTTTATTGATGGCAAGGACAAT
GAAGCAGACGGATACTTTGCCGACGAAGACGACTTCGAGATTGTCGACTCAACCAAGATT
TAA
>HY_DN40097_c0_g1_i1 DN40097_c0_g1~~DN40097_c0_g1_i1  ORF type:internal len:104 (-),score=5.55 DN40097_c0_g1_i1:1-309(-)
CAAAACATTGTTGACTCCTGCCTTGGTACCACACAACCCCAAGTTCAGGCTTGCGCTGCC
AATGACTGGAAGTGCATGTGCGCTGCTCAGCAGCAAGTCTTGACCTGCTACAACAACTGC
CCGAATGACCCAGCGAAGTCTGCCGCGCAGAACCAGCAGATCTCCTGGTGTAACGCCGCC
GCTGCCCAATCCTCCCAGTCCGCTGCCGTCTCCGGCACTCAGACCTCTTCCACCATGGCC
ACCAGCGCGTCGAGGGCCTCTACCACCGGCTCTGCGACCTCGACTGGCGCCTTCCAGACC
GGCTCTTCC
>HY_DN15551_c0_g1_i1 DN15551_c0_g1~~DN15551_c0_g1_i1  ORF type:5prime_partial len:124 (-),score=4.32 DN15551_c0_g1_i1:89-460(-)
TCACTCTCACGACCCACGCCTTTTTACGAACACCAATCTACTCTATACAACATGTCTCAG
CAACAATCCACCGAGCCCAACCGCTCCACCGGCCAGTACCACTCCATGAAGGGTACCGCT
GTCGAGACCATCGGCAACGTCACCGGCGCAACCTCCTGGACCGATAGCGGTCGCCGCGAG
CACGCTGACGGCGAGGCCGAGATCAAGGCCGCCGAGGGCAAGGCTTACCTCGAGGGCGCT
GGCGACCGTCTCGAGGGCAAGAAGGACTCTGTTGTTGGCGCCGTCACCGGCGACAAGCAG
CAGCAGATCTCGGGCAACGCCCAGCACGATAAGGGCCAGATGCAGATGAACGCCAACGAC
CCCACTCGCTAA
>HY_DN115025_c0_g1_i1 DN115025_c0_g1~~DN115025_c0_g1_i1  ORF type:internal len:121 (+),score=13.09 DN115025_c0_g1_i1:2-361(+)
AAGCAGCAGGGACAGAATTCCCGTCACACATTCCACATGCACATGACCCAGATCCAAGCC
GACATGCGTGATGTGCTGTTCTACTTCAATAAGAAGGGAGGAGCGATCAAGATTAAGGAT
TCGGGTGTTGCTGATCTTGTGCTGGGTGGGGAGGGTATGAGCGTTGATGTTGAGTTGTCG
GATTCGAAGGATGAGGCCAGGCTCTTCGACATCAAGCGTGTCAACGTGAAGATCGAGGGC
TCGCTCAAAGTCTCTATCCGAGATACCAAGCACGACGTTCTATACAAGACTCTGAAACCA
CTCATGATGGGTCTTGTCAAGAGGCAAGTCCAGAAAGCCGTCGAGTCGGGTATCAGGAGT
>HY_DN65685_c0_g1_i1 DN65685_c0_g1~~DN65685_c0_g1_i1  ORF type:internal len:200 (-),score=17.43 DN65685_c0_g1_i1:3-599(-)
GCCGCCGCCGTCATGGCCCTCGAGCGCGTGCCCGCAGACATCCGCGTCCAGGGCGGCGTA
GCGCGAATGTCAGATCCCAAACTCATCAAGGAGATTATGGAGGCCGTGACGATACCCGTG
ATGGCGAAGGCACGGATTGGGCATTTCGTCGAGTGCCAGATCCTCGAGGCAATAGGCATT
GACTACATCGACGAATCCGAAGTCCTCACTCCTGCCGACCACGCCCACCACGTTGAAAAG
CACTCCTTCCGCGTCCCCTTCGTGTGCGGCTGCCGTAACCTCGGCGAGGCTCTGCGCCGC
ATCAGCGAAGGCGCCGCGATGATCCGCACCAAAGGCGAAGCCGGCACCGGCGATGTCGTC
GAGGCCGTCCGGCACATGCGCACAGTCAACTCCGAAATCGCCAAAGCTGCTGGTATGTCC
GACGAGGAATTAAGGGTATATGCAAAGGAGATAGGGGCGCCGTTTGAGTTGCTAAAGGAG
ACGGCTAAGCTGAAGAGGCTGCCGGTTGTGAATTTTGCGGCCGGCGGTGTGGCGACGCCG
GCGGATGCGGCGTTGATGATGCAGCTGGGCTGTGATGGTGTCTTTGTGGGGAGCGGG
>HY_DN79661_c0_g1_i1 DN79661_c0_g1~~DN79661_c0_g1_i1  ORF type:5prime_partial len:230 (-),score=25.26 DN79661_c0_g1_i1:93-782(-)
GGCCAACCTATTAAGAACCCATGCTCATGCCCACCGGATCGTGGAACCTTCTTGCAGAGT
CTTAATGCCAACGTTAACGCCGGACGTGCAGTTAATAACCCCTCGGTTCCCGTTTCCTTC
CCTACAGACAATTCCAAGGAATCGCAGATTGCTCGTATACAAACTGCATTGGTTACCTTA
CAGAACCTCAATGGTCCTGGTGTCGGTTGTCCGGCTGCCTCAACCACCCTGCTCGCCCAG
CAGAAGGCTATCCAGGATGGCACTGCTCCTCCTCCTCCAGCTGCGCCCCCTGCAGCACCC
CCCGCCGCTCCTCCAGCACCGCCTCCTCCAGCAACTGGTGGTGTAGATCCTGCACTCGTT
CCCGACTTTGGCCACCAGGCAGGTCTTAACCCGACCGGTACTGGCGACTGTGACGGTATC
CCAGGACCTGATGGAAACCCTATTAAGATCCCATGTGCATGCCCTCCTGATAGGAACTCA
TTCCTCCAGTCTCTTAACGCAAACGTAGCTGCCGGCCGCGCAGTTAACAACCCATCAGTT
ACCTTATCATTCCCCACTGGCAACTCGAACGCAGATAAGGCTGCACGTATCAACGCTGCC
CTCATTACCTTGCAGAACTTGAGAGGACCTGGTGTTGGATGCCCCGCTGCGTCCACAACT
CTTCTGGCTCAACTCAAGGCTGTTCAGTGA
>HY_DN6457_c0_g1_i1 DN6457_c0_g1~~DN6457_c0_g1_i1  ORF type:5prime_partial len:263 (-),score=35.29 DN6457_c0_g1_i1:74-862(-)
CTTGTCAACGCTTTCACATTCCCGACTGGTCCCCTTGAGCCACTCGCCGGCAGTGATATG
CCTCGTCTCGCATTCAACACTACCAACGCGTCTATCCACGAATACGAGCATTCGCTTTCC
GAACTACTCACCAAGCTCGATGGAATCGAGAGTCATGGTTTCAGGGGTGTTCGTGAAGCA
AGGAAGCAATTGGTTGTGAAGATTGGCAAGAGGCTAGAGCAACTTGAGCAGAAGATTGCT
GAACGTTTGTCTCAAAATGCTTCACCTGCTTCGGCTCCTGTTCCTGTTCCAGAGGAGATT
CACGTTCCAGTTGAAGAGGTCACCCGCCAAGAGAAGGAAGTCCAGGACGTTGAGATGGCC
GACGAACCAACCACCACCGTTCAAGATACTGCTACTGCTGGTTATGACGTCGAGCCCGAG
GAGGAGCCTGTCGAACCTGTCAAGAATGCCGTAGAGTCCGCCGACGCTGTACCCTCTCAG
GACATGGAGGTTGAAGTAGAGAACGTCAGCGTTCCTGTCACTGTCCCTGAACGCATTTCA
CGACCCTCTTCACCAGTACCGACTCCGGCCGACGCAGCACCGGCACTCTCCCAATCCGCT
GTAGAGGTTAACGAGTCTGTACCCGCCCCAACCCACGCGACTACTACCGCCCTAGAAGAG
TCAACTTCGGATGAGGAGAGTGAAATAGAAGATGCGGTTCACGTCTTCGTTGATTCGAAC
GACGAAGCCACTTCACATGATCAGAAGGGGGATGCGTCTGACCAAGAAGTCGAGTTTGAG
CTCGTGTAG
>HY_DN19242_c0_g1_i1 DN19242_c0_g1~~DN19242_c0_g1_i1  ORF type:5prime_partial len:129 (-),score=19.27 DN19242_c0_g1_i1:176-562(-)
CAACCCCCTCAGTTCTTCAAATCAACTTCTTCACATCACTCAAGCAACTCCAAATCAAAC
CACTCTCAATCATCAACAACACCAACCATGTCTGACCTCGGACGCAAGGATCTCGGCGAG
CAGGCCAAGGAGAAGGGCACTCCGGACAACCAGAAGTCTACCCTCGACCAGGCCAAGGAA
TCCGTTACCGGTGCTGGTGACCGCATTGCCTCCACCGTCCAACCCGAAGGCGAGAAGTCC
ACAACCCAGAAGATTGGCGACACCGTCCGCGGCGGCAGCGACGACGCCGAGGGCCAGAGC
AAGTCCATGCTAGACTCGACCAAGGATACCCTTTCCGGCGCGGCCCAGAGCGTCTCGGAC
ACCTTTAGCGGTGGCCAGAAGAAATAA
>HY_DN81065_c0_g1_i1 DN81065_c0_g1~~DN81065_c0_g1_i1  ORF type:5prime_partial len:178 (-),score=15.36 DN81065_c0_g1_i1:10-543(-)
CAGCCGTCCGTGCAGATCCAGGTGTTCCAGGGTGAGCGCGAGATCGCCCAGTACAACAAG
AAGCTCGGCACCTTCGAGCTGACCGGCATCCCGCCGATGCCCCGCGGTCAGGCGGAGCTC
GTCACCACGTTCGAAGTTGACGCGAACGGCCTGCTTAAGGTCTCTGCGCAAGACCGCGCC
TCCGGCCGCAAGGCATCCATCAACATCGTCAACTCGGTTGGCCGCTTGTCGAGCGCCGAA
ATCGAGCAGATGATCAAGGATGCGGAGCAGTTCAAGAACGCCGACAAGGAGTTCAGCGCT
CGGCATGACGCCAAGTCCGACCTGGAGGCGTACATTCACCAGGTCGAGAACACGATCACC
AGCCCGGAGTTCGGCATGCGGCTCAAGCGTGGCGCCAAGGCGCAGGTCGAGTCGGAGCTC
GCACGCGCGCTCGAGAAGCTGGAGATCGAGGACAGCACGGCAGATGAGCTCAAGAAGGCG
CAGCTCGGCATCAAGCGCGCGTTGCAGAAGGCGACCGCTGGTATGGGGCGGTGA
>HY_DN98454_c0_g1_i1 DN98454_c0_g1~~DN98454_c0_g1_i1  ORF type:5prime_partial len:119 (-),score=7.13 DN98454_c0_g1_i1:110-466(-)
CTCTTTCTTCTCTTCCACCATCTACGAACCCTACGAACTATTTCTCTCAACACCATGGTT
AAGACTTCCGATATACTTCTTATTCTTGTTGCAATCATCTTCCCTCCTGCTGCTGCTGCC
TTCATCACAGGATGTAGCTGTGACCTTATTATCAACATTTGCTTGACAATTCTTGGATAC
CTCCCAGGTCATTTGCACGCATTCTGGCTCATCTACAAGAAGATGCAAGCCGAAGAGAGA
TACGGACAAGGAGGGTATCAATACGTTGGAAATGGTACCTACGAGCCGTACGCCCAACAA
GCCCCCGTAGGAGGCCCACAATATTACGGTGCTACTGGCCACCAGACTCAAGCTTAA
>HY_DN456_c0_g1_i1 DN456_c0_g1~~DN456_c0_g1_i1  ORF type:complete len:168 (-),score=1.40 DN456_c0_g1_i1:84-587(-)
ATGTCGTACCAGCAGCAGCCCGTCTACGGTGCCCAGCAGATGCAGCCCACCATGGCCATG
CAACCCCAGGGCGGTAACCGCAACTCCAAGAACCTCCCCCTCAACTCTAACAGCCAGCGC
GAGTGGTCCAACGGCTTGTGCTCCTGCTTTGGCGACTGCGGAACTTGCTGCGTTGCTGCT
TTCTTCCCGTGCGTGATCTACGGCCAGAACAAGACCCGTCGCGAGCACCTCGAGCGCAAC
GGCTACCCCCACCCCGAGGGCGGCGAGTCTTGCGGCAGCGACTGCTTGCTCCACGGCTTC
ATCACCGCCTGCTTCGGTCTCGGCTGGATTTTCCAAATCGGCGAGCGCGGCGCCACCCGC
CACCGCTACAACATCGAGGGAGGCGGCTGCGGCGACTGCTGCACCGTCTGGTGCTGCCAC
TCGTGCGCCCTCACCCAGGAGTCGCGTGAGCTGCAGCTCGAGGAGGAGAGCATGGTCCCC
TCCGGCCACCCGATCAAGAACTGA
>HY_DN69004_c0_g1_i1 DN69004_c0_g1~~DN69004_c0_g1_i1  ORF type:internal len:108 (+),score=26.65 DN69004_c0_g1_i1:3-323(+)
TACAAGACCATTGTCATGGGTGCATCTTTCCGAAATGTCGGAGAAATCATCGAGCTGGCC
GGCTGTGATTACCTGACCATCTCCCCCAATTTGCTCGAAGAGCTGTACAACTCGACCAAC
ACTGTCAGCCAGAAGCTGGATGCCAAGTCTGCCGCTGCTCTTGATATCCCGAAACGCAGC
TATCTCAACGACGAGGCATTGTTCAGATTTGATTTCAACGAGGAGCAGATGGCGGTTGAG
AAATTGAGAGAGGGTATCAGCAAATTTGCGGCTGATGCTGTAACGCTCAAGGGCATCCTT
CGGGAGAAGATTGAGAAGGCA
>HY_DN40062_c0_g1_i1 DN40062_c0_g1~~DN40062_c0_g1_i1  ORF type:complete len:218 (-),score=28.62 DN40062_c0_g1_i1:4-591(-)
ATGTCGACCCAACACCAAACACTGATTGAAGCCATCAAGAGTGATCACCGGGAGATGTAT
GAATATCACGACCAGTATAAGAAAGCAGCGGGAGATCCCGATGCTCAGGCTCGATGGGCA
CGGCAGCTTACTTGGGAAATCGCTAGACATGCAGTTGGAGAAGAGATTGTGGTCTACCCT
CTCTTCGAGAAACACTTGGGCGCCTCAGGCAAACAAATGGCCGAGTCAGATCGGCATGAC
CATCAGCTTGTAAAGGAGAAACTATACCACCTCGAATCTTTGACCGCAGGGACAGCAGAG
TACGACAGCACCATCTCCGAGGTGATGGCAACCTTGCGCAAGCACAATGAAGGCGAGGAG
ACAAACGACTTACCTCAGCTGGAACCACTTTTGGGTGAGGAAGGTAGCAGGAAAGCAGCT
GCTTCGTTTGGTCGCACGAAGAAATTTGCCCCCACCCGACCTCATCCGTCTGCACCTAGC
CATCCCCCGGGTGAAACGTTGGCTGGTTTCCTCGCTTTGCCCATGGACAAGCTGAAGGAC
ATGTTTGCAAAGTTCCCGACTGATGAGATGAAGGAGGGAAAGAACTAG
>HY_DN80163_c0_g1_i1 DN80163_c0_g1~~DN80163_c0_g1_i1  ORF type:5prime_partial len:206 (-),score=2.17 DN80163_c0_g1_i1:218-835(-)
CCGCTCCATACATCTTATATTCGTCCTTTATTGGGACTTAATAGAACACTCTCACTTCTA
ATCCCTCCCCTGATGCACTTTTTCAACCAAACATTCTCATATGACCATCCTTGGTCGCAC
GTCGTTATTGGAATGTGGCACAAGTATCCCAACCCAAAGTGCTCGCATGTTATCAGCGTA
GACGTATTGGATCGGTCGGTAGACCCCAAGACTGGGATCATTAGAACGGAGCGGATACTG
GCTTGCAAACAAAAGGCTCCAACATGGATCGTCAAGCTCTTTGGCGGTTCAGAGGATGCC
TTTGTTCGTGAAATATCATTCATCGACCCACGAACACAAAACGCAACGATATCCTCAGAA
AACCTCTCTCTGTCCCAGTTCGCAACATGTCTAGAACAGATCACATACACACCTTCCTCT
ACATCCTCTAACCAAACCCTTTTTCGACAAACGGCAGAGATTCAAGCAAGGATGGCACTA
TGGCGAAGTGCAGCAGACGGACTAGAAAAGTGGCTGGTGCAGCGGTTTGAGCAGAATGCA
CAGTTAGGCAAGATGGCGTTTACTGATGTCTTGAGGCGGTTATGGGAAGAACGACAAATG
CAGGGTGCAGCCGTATAG
>HY_DN52240_c0_g1_i1 DN52240_c0_g1~~DN52240_c0_g1_i1  ORF type:complete len:198 (-),score=23.46 DN52240_c0_g1_i1:299-856(-)
ATGGCCGCTCATACCGGTCGTCTGGGCGTCGAAGGAGGTCCTCTCGTGATTGACGATGAA
AAGCGCGAAAAGAAAAAGATGATCCGAAGAGAGCTCATAACTGGGGGTCTTGCAACAGTA
GCTACAATACATGCCGCACACAGCGTCATGAAGAATGTTGAAGATCAGAAAAAGCGACGT
GAAGCTTTGAAGGAGGGAGAAATTACTCAGAAGCAGGAAGATAAGATGCAAATGAAGGCA
AATTTACAGAATGCGGCTTCCATAGGGTTGGCTGCTCTCGGTATTAAAGGGGCATATAAG
GAGTGGAAAGAGGTGCAAGAACAGCGGAAGGAACACAAAGAGTTTGAAGAAAAATGCCAG
GAACGCCATAAAAAGCGAATACTACGTCGAAGCCAAAGCGTTGGTGGGGGTAAATCTTCA
CGAGGTTCTCAATCCATGTCTGCCAGTGCGGCCGGCTTGACCATGAACAATGGGCACGAC
TATGGATACTCCGGTGCACACGGTGCACATTATTATGATGGCAACCCGTATGGCGCAGAA
ATTCCTGTTGATTTTTAA
>HY_DN31733_c0_g1_i1 DN31733_c0_g1~~DN31733_c0_g1_i1  ORF type:complete len:367 (+),score=31.04 DN31733_c0_g1_i1:91-1101(+)
ATGGACTCCGTCACCAGTCCCTTTGACTGGGCAAACAGCGCCTTCCTCGTCCTCAACGAA
GCCAACCTCGACTCAGCGCTAGATAAATGGCCGTCTTACGAGAATCTCAACACCTCCGCA
CCTCACCAGCCCTTCACTATCCCACCTGCTCTCCTCTCCCAGGCCTCAACCGAGCGATAT
GGACAGATCACTCCGCCCGACGAGCTCTCACCCACGGAACCGCATCGGGATGGCGGGTCC
CGCGAGTCCTCAATTCCTCTTGAGCAATTGCACAATGAGGCGCTGTGGCCGTCGGACCAG
GTACAATCGCTCAGCTACTCGGCTGCACAATCACGACTGCAACAACAAGCAGAGCCGCTC
TCACACGCACAAGAGTCTTCAGAACCCCCATTAAAGCGTCGGCGGGCATCAAATGTGAAC
CCCGCCTCCCAGAAACAAGCTCTCGCCGCAGCTCCACAGCCAACCACAGATAACCCGCAA
CCACAGAAGCGCAAGAGGGGGAGGCCAAAGGCGAATCCCCAGCCTCAGACCTCGCCGGAG
CTTGCGGATGACGGTTTCGGCGATGCACCCATCACGAGTGCACGACAATCACACCTTGAA
AAGAACAGAGTGGCAGCACATAAATGTCGGCAGCGCAAGAAGGAATTCATCCACGATCTC
GAGACTCGAGCCCGAGAATATACAACCAGGAACAGACAGCTCAAAGAGTCTGTCGCTCTT
CTGCGCGAGGAACTGCTCTACCTGAAGAACGAGGTCTTGAAACACGCAGATTGTGGATTC
TGGGCCGTCGACGAGTATCTTGCAAAGTGTGCTGGAGATTTGCTGGGTCGTGAGGGCGAG
TCAGCTTTTAGACGGAGTCTGAGCCAAACGCACAGTCCCACGATGAGTACACTGCCGAAG
GAGAAAGAGCGGGAAGAGTCAAGTCCCGCATTGCAGACGACCGAGGAATCGAAAGAGGAT
CTTGGTGGCCTGGAACTCCTCAAGGACTTTGATGACGAAGGTGACGAGTAG
>HY_DN93280_c0_g1_i1 DN93280_c0_g1~~DN93280_c0_g1_i1  ORF type:5prime_partial len:102 (-),score=2.88 DN93280_c0_g1_i1:132-437(-)
CTGAAAAACTACCAGTACGAGGTGACATTCGCCCTGTACATGCTTACGCCCACCGAAAAG
TTCATCTTCAATTTCATAGTCCTGACCATCGTCTCCCTCTTCGTCACTGCTGCCTACGTC
TACCTCCCCGATCACGTCGCACAAATCTACGGACATATTGTCTACTACTTGACCGCCGAC
GGTTCCATGATCAAAGAATATATCCCCTCTGCAAGCTCGATCTTACAAGGAAACGGTGGT
CCGGCAACCGGCGCTCTTAATGTCGTGTACGAGGCTGCATCGACTGCTGGACTTGACGAG
TTGTGA
>HY_DN67014_c0_g1_i1 DN67014_c0_g1~~DN67014_c0_g1_i1  ORF type:complete len:169 (+),score=23.41 DN67014_c0_g1_i1:89-595(+)
ATGTCCGCACCCACCGAGGAGAAGAAGACGGTCGTCTTGACCACTTCCGACAACGCTGAC
CTCACGGTCGAGCGCGAGGTTGCAGAGCGGTCCATCCTGATCAAGAACTTGCTGGAGGAT
CTCGGCGGCGACAATGCTGAGGCCATTCCAATCCCGAACGTTAACGAAGCTGTCATGAAG
AAGGTTCTCGAGTGGTGCGAGCACCACCGCAAAGACCCTCCGGCTTCCCAGGACGACGAT
TCTGACTCCCGCAAGAAGTCTACGGACATCGATGAGTGGGACCAGAAATTCATGCAGGTG
GACCAGGAGATGTTATTCGAGATTATCCTCGCTGCCAACTATCTCGATATCAAGGCTCTG
CTCGACGTCGGCTGCAAGACGGTTGCGAATATGATCAAGGGCAAATCCCCCGATGAAATT
CGAAAGACGTTCAACATCCAGAACGACTTCACACCCGAGGAGGAGGACCAGATCCGTCGT
GAGAACGAGTGGGCTGAGGACCGCTAA
>HY_DN91702_c0_g1_i1 DN91702_c0_g1~~DN91702_c0_g1_i1  ORF type:5prime_partial len:185 (+),score=9.20 DN91702_c0_g1_i1:2-556(+)
TTGACTTTCCTCCATACCTACCATCATGGTGCAACTGCGCTCCTGTGCTATACTCAGTTA
ATTGGCAACACGGCTGTCTCATGGGTCCCTATCACTCTGAACTTGACCGTCCACGTTGTC
ATGTACTGGTACTATTTCCAGGCCGCCCGAGGCGTCAGGATCTGGTGGAAGAAGTACATT
ACCATCCTCCAGATTGTCCAATTTGTGATCGACCTTGGCTTTGTCTACTTCGCCTCTTAC
ACCTATTTCACCAGCACCTACTTCCCATGGGTGCCTAACGCAGGGAGCTGCGCTGGTGAG
GAATTTGCGGCTTTTGCTGGCATGGCTATCCTCAGCTCCTACTTAGTTCTCTTCATCTCA
TTCTATTTTGCTACATACCGCAAACAGGGCAAGACTGGGCGTCCGAGGAGGAACACTGGC
AAGGAAGCCTTGATCGCCATGAAGGACTTTCCCGCAGATGGACAGAAGATTCTCGAGCTG
GGCAACGAGAAAGCCAATGGTGCTGTCGCAACCGGCCGGAGTAACGGTCCCATCACCCGA
TCAAGGAAGGCTTAG
>HY_DN78695_c0_g1_i1 DN78695_c0_g1~~DN78695_c0_g1_i1  ORF type:complete len:265 (-),score=10.23 DN78695_c0_g1_i1:413-1207(-)
ATGGCCGTCAACGAGTCACCCGCCTCTCCTTCGTGGCCGGCAGAGCTAGCCGCGCATCTA
GAGGCTCTCAGCAACCAAATCAAATCCAGAACCTTGCAAAACGATCAATCGCAACCTCCA
ACCCCAGATGGCACAGGCAAGCCAGTCAACCTCCAGACGATTGCGCCTGGCATCTATCGC
TCCTCGTATCCTCAGCATGGCCATTTCGAGCATCTCCAAGATCTAGAACTCAAGACAATT
GTCACCCTGGTTCCAGAGCCTCTACCTCTTGAGTACGCCAACTTCATCTCAACAAACGGC
ATCACCCACCACCACATCCCGATTTTAGCAAACAAAGACCCCAATGTCTTCACCGACCCC
GAAACTGTCAATAAGGTCTTGGAGATTATGCTCGAGCCTGCCAACTTCCCCGTGCTCCTG
CACTGCAACAAAGGCAAGCACCGCACTGGCTGCATGACCGCCTGCTTCCGCAAGGTGACC
GGTTGGTCCATCGACGCCTGTATCGAGGAGTATAAGCGTTACTCAACCCCTAAATCCAGA
GAGCTTGATCAAGTTTTCATCACCCGATACGATGCGTCGGCGCTGAAGTCAGTCGCGCTC
GAGAGAGGCTACGTCGGCGGCGTGTATGGCCAAAACACCTTCACACCTGCCACCTCTTCT
CTCTGCACCGTGACCTCGATCGAAACCACGACCACAACAACTACTTCTGAGCTGCCCAAG
AACGACTACCACGAAAAGGCATTTAAAGCCAACGCTGAGCAGCTCGAATCTTCACGCCTC
TGGTCACATAAATGA
>HY_DN86135_c0_g1_i1 DN86135_c0_g1~~DN86135_c0_g1_i1  ORF type:internal len:243 (-),score=6.84 DN86135_c0_g1_i1:2-727(-)
GACCCGGTGCGCGTCCCCGAGGCCTCTGTCAGCCGCGTAGCGCCTGGGTCTCCTGTTCCT
GGGGAGGGAAGTGTCATGGTCCGCCGGACTGGGACAGGTATCTCTTTCGACACGTCGAAA
TCGAAGGAGGAAAAGGCGACAGTCGGTTTAGAAACGCCAGCCGTCGTCCGTCGCCCAGCC
AAACCCTCTCGGTTCCTGGCTCTGTTCACGCCACAGAAACCACTCGTCGGGCCGGAGCCA
ACCTATAAACAATCTCTGGTGGCGCTCGTCCGGTACACACCTCTCAACATTTGCCTTCTG
TTTATCCCAGTCTCATGGGCTCTACATTTTACCCATCAGAATGACACGATCATCTTTGTT
TTCTCGTGCCTGGGCATCATTCCGTTGGCAGCGTTACTTGGTTTTGGTACGGAACAAATT
GCGTTGAGGACCAGTAGTACTGTTGGTGGTCTTCTCAACGCCACACTCGGCAATGTGGTC
GAAATGATCATTGCTGGAATTGCTTTGAATAAGTGCGAGTTGGAACTGGTCCAAAGTTCT
TTGCTCGGAGGACTTCTAAGTAATCTTCTTCTTGTCCTTGGTATGGCTTTCCTGGTTGGC
GGATATCGTTTCCAACAGCAGGAATTCCAGCCTATGGTAGCTCAGCTCAATTCTTCGTTG
ATGACCGTGGCGGTCATTGCGTTGATTGTTCCCGCTGCCTTTCACGAATATTTGGGAGAC
AGGCTA
>HY_DN66699_c0_g1_i1 DN66699_c0_g1~~DN66699_c0_g1_i1  ORF type:internal len:120 (-),score=6.72 DN66699_c0_g1_i1:2-358(-)
CTCGATGTGCTTGGAACACCAACCTTGGACGAGTTTTACGCCATCACAACGAGAAGATCC
AGGGACTATATCAGGGCTCTACCTTTCCGGAAGAAGCGACCCTTCTCACAAATATTCCCG
AACGCCAACCCGTTGGCTATTGATTTCCTCACCAAAACCCTCACTTTCGACCCTAAGAAA
AGGATTACGGTTGAGGATGCGTTGGCCCATCCTTACCTAGAAGCCTACCACGACCCAGAC
GATGAGCCCGTTGCACCCCCACTCGACCCCGAATTCTTTGAATTTGATCTTCATAAAGAC
GATATCAGCCGTGAACAATTAAAGGAATTACTGTATGAGGAAATAATGTCTTTCAAA
>HY_DN89039_c0_g1_i1 DN89039_c0_g1~~DN89039_c0_g1_i1  ORF type:internal len:122 (-),score=1.06 DN89039_c0_g1_i1:2-364(-)
GCCTCCCACTCCGCCAACAAGGCCGACCCTCGTGTTGACAGCGACCACATCGGCTCCACC
GGCAACACTGCAGGAACCAGCCACGGCACCACCGGCGGTCTGACTGGCAACACCACCCAC
GGCACAACGGGCACTGGCGTCACGGGCACACACACCCACGGCACCGACCCTACCGGCCCT
CACGACTCCCACCTCGGCAACAAGGCTGACCCGCGTGTTGACTCCGACCGTGTTGGCGCT
GCTGGAAACTACGGCTCCACTGGCCACGGCACGACCGGACACGGCGTGACTGGCACCACT
ACTCACGGCACCACCGGACACGGTGTGACCGGCAGCAACACATATGGCTCAGACCCCACT
GGT
>HY_DN72800_c0_g1_i1 DN72800_c0_g1~~DN72800_c0_g1_i1  ORF type:internal len:135 (-),score=7.19 DN72800_c0_g1_i1:3-404(-)
AAATTCGACATTCGCGACCTCAAAGAAGTCGCCTCCAAAATGTTCCGCAACCAACTCAAC
CGCACCCCCGTCGAGAACCTAGACATGCCCTCCATCATCCGCGCCATGTACACCTCCACG
CCACACAACGACGCCTCCCTGCGGCCCGTCCTGATCGACTACTGCGTGCAAAATCTCAAC
TCGCTGCTCCTCCAACCCGACATGGCCGAGGTGCTCTCCGACTTTGGCGAGTGCGCCTTT
GAGTTGCTGCGCTCGTACAAGGATGAGGCCGACTTGCGCTCGCGCAAAGCCGTCGAGGAC
CAGCGCACGGCCGTGCTCGAGATCAAAAAGGCAGAGTCGCAGCAGCTGCGCGAGTCGTTG
GCGAAGCTGCAGAAGCGTGATACGCACTTGATGGAGATGTTG
>HY_DN103747_c0_g1_i1 DN103747_c0_g1~~DN103747_c0_g1_i1  ORF type:5prime_partial len:124 (-),score=17.44 DN103747_c0_g1_i1:165-536(-)
CATCAACAACTTCTCTCAACCGCAAACACTTCACCAATCCGCTTCAAAACCAACCTCACA
ACACAAACCATCATGTCTGACCAAGGCCGCAAGTCCGTTCTCGACCAGGCTCAGGAGAAG
GTTACTCCCGACAGCCAGAAGTCCACCCTCGACAAGGCTGGCGAGTCCCTCTCAGGTACC
TACGACCGTGCTGCCGGCGCCCTCCAGCCCGACGACCAGAAGTCCGCTACCCAGAAGGCT
TCGGACAGCCTCCGCGGCGGCTCTGACGATGCCAGCAAGCAGTCCAAGGGTGTTCTCCAG
AGCGCCCAGGAGACCATCGGCAACGCTGCTCAGAGCCTCAGCGACACCATCTCCGGCAAC
AACCGCAAGTAA
>HY_DN2339_c0_g1_i1 DN2339_c0_g1~~DN2339_c0_g1_i1  ORF type:complete len:205 (-),score=13.54 DN2339_c0_g1_i1:257-871(-)
ATGCATACGAGCGAATACGACTATCTTTTCAAGCTTCTCCTCATTGGTGACTCCGGTGTC
GGAAAGTCCTGTCTACTCCTTCGTTTCGCGGATGACACATACACGGAGAGCTACATCAGT
ACGATTGGTGTCGACTTCAAGATCAGGACGATTGAACTCGAGGGAAAGACCGTGAAGCTG
CAAATCTGGGATACTGCAGGTCAAGAACGGTTCCGCACCATCACCTCTTCGTACTACCGT
GGTGCTCATGGTATCATCGTCGTCTATGATGTTACCGACAACGACACCTTTACGAATGTC
AAGCAATGGCTCCAGGAGATCGACCGGTATGCGTCTGAGGGGGTCAACAAGCTGCTGGTA
GGCAACAAGTCGGATTTGACGAGCAAGAAGGTTGTGGAGTACAGTGTTGCCAAGGAATTC
GCCGACCAGCTTAGCATTCCCTTCCTTGAGACCTCAGCTAAGAATGCAACCAATGTCGAG
CAGGCCTTCTTGACCATGGCGAAGCAGATCAAGGACAGAATGGGATCCACATCCGCCGCA
CCCGGCACTGGCAAGTCAACAGTCGTCACTCCTGGACAGAGCGTCGGCCAACAAACATCA
AGCGGTTGCTGCTAA
>HY_DN54387_c0_g1_i1 DN54387_c0_g1~~DN54387_c0_g1_i1  ORF type:3prime_partial len:133 (-),score=5.45 DN54387_c0_g1_i1:1-357(-)
ATGGACTACGAGTACTACTGGCGAGTCGAGCCTAGCGTTGAGCTGTACTGCGATATCCAC
TATGATCCATTCAGAGTGATGAAGGACAACAACAAGAAGTACAGCTTCGTCTTGAGTTTA
TATGAATATGTCGAAACCATCCCGACTCTGTGGGAGAGCACCAAGAAGTACATAAAGAAC
CATCCCGAGCACATCGCTTCCGACAACTCGATGAAGTTTCTCAGCGACGATGGTGGCGAA
ACGTATAACAAATGCCACTTCTGGTCAAACTTTGAGATCGGCAACCTCAACTGGCTCCGC
TCAAAAGCCTACCTCGACTACTTCGAGTCCCTGGACCAAGACGGTGGCTTCTTCTAC
>HY_DN54320_c0_g1_i1 DN54320_c0_g1~~DN54320_c0_g1_i1  ORF type:5prime_partial len:117 (+),score=16.14 DN54320_c0_g1_i1:3-353(+)
CTTTTCAAAATGTCTCAGAGAAATACAGGAAAACCTAACGTAGATGCTTTAGAAAACGCT
GCTTCGACAATTCAGCGTGAAGAACAAAAATGGGCAGGACAAAATTACCCAGGAGGAGCT
GCTTCAAAAGCGAAATCTTTAGCCGATCAAACAGCGAATGTATACGGAGCACCTAAGAAA
TCTTCTAATAAAGACATGATTGATCCTGAAGCCATTGATAATGCCGCACGTACCATTCAA
CGTGAAGAATCTAAATTGTATGGTGGTGAAACTCCGGCCCGTGGTGCAGGTGCCGCTGCT
CAATCGCTTGCTACTAAAGTTGGTCGAGGAGAAAAACCAGAACAAGTCTGA
>HY_DN70040_c0_g1_i1 DN70040_c0_g1~~DN70040_c0_g1_i1  ORF type:internal len:111 (-),score=30.94 DN70040_c0_g1_i1:1-330(-)
GATAAAGGTCGTCTCTCCAAGGAGGAGATTGAGCGTATGTTGGCTGAAGCCGAGAAGTAC
AAGGCTGAAGACGAAGCCGAGGCTGCTCGTATTGGTGCCAAGAACGCTTTGGAATCATAT
GCCTATTCTCTCCGCAATACCATGAACGATCCAAAGGTTGACGAAAAGCTCGATGCATCT
GACAAGGAGAAGCTCAAGGCTGAGATCGACAAGACCGTCACTTGGCTCGATGACAACCAA
CAAGCTACCAAGGAGGAGTACGAGAGCCAGCAGAAGGAACTGGAAAGCGTCGCCAATCCT
ATCATGATGAAGTTCTACGGTGCCGGTGCT
>HY_DN58498_c0_g1_i1 DN58498_c0_g1~~DN58498_c0_g1_i1  ORF type:5prime_partial len:263 (-),score=25.35 DN58498_c0_g1_i1:331-1119(-)
GTTTCTCTCGCTCAGAGACGTGAGGTTCGCCGCCAGCAGCTTGAGACCCAGATCGCGCAG
CGCAACCAGATCCGCATGCAGCAGGCCGCCCAGATGGGCGCTGGCCCCAACTTCATGAAC
GGGCCGATGTACTACCCGCCTGGCCCAGGATATCCTGGTCCCGGTGGCCGTGGCATGATG
GGTTACCCACCGCAGGGTATGATGCCCCGCCCGCGCTACCCGCCGAACGGCCAACAGATC
GGCGGCATGCCCATTCCCGCGCCGTTTGGCCCGCCGCAGTTCGGTGCCGTCCCGCCATCG
TTCGGTCGCGGTGGCCCTCGCCCACCGGCTCCCGGCGCTCGCCCTGGTCCTGGTCCTCAA
GGCCCCGGTGCTCCCCCAGCTGGCCCTCCCAACAACGCTTCTCGTCCTCCGCAGGCTGGT
GCGCCGGCTCCCGCTGCAGCCGGTGCCCCTCGCCCCGCTCCGGTCAACGGCGGTGCTCCA
CGCCCGGCTGGCGCTCCTGCCCCCGCCCCTGCTGCGGCTCCGGCAACGCCGCGCAAGGGC
GGCCTCGACCCCGCTCAGGCCGCTGCCATCCAGAACGCGTCGCCCGCAGACCAGAAGCAA
GTCATTGGTGAGATGATCTACATGAAGATCTACAGCACTCACCCGGATCTCGCTGGCAAG
ATCACCGGCATGCTTCTCGAGATGGACAACCAGGCGCTCATCCAGCTCCTTGACACGCCT
GACTCGCTGACCGCCAAGGTCAACGAGGCCATCGCCGTCCTCAACGAGTTCACGCAGAAG
CAGGATTAA
>HY_DN2189_c0_g1_i1 DN2189_c0_g1~~DN2189_c0_g1_i1  ORF type:3prime_partial len:252 (+),score=35.36 DN2189_c0_g1_i1:63-755(+)
ATGGCCGACGTCGTGGCTGGCGTCGAGTGGGCCGCCAAGTCGCACATCGAGCAGGTCAAG
GCTGCCAAGGATGGCAAGCGCAAGGGCTTCAAGGGCTCTGTCGCCAACATGTCTCTGGGT
GGTGGCAAGACCAAGGCTCTCGATGACACTGTAAATGCTGCCGTCTCTGTGGGTATCCAT
TTCGCCGTCGCTGCCGGAAACGACAACGCCGACGCCTGCAACTACTCGCCCGCCGCTGCC
GAGAAGGCCGTCACCGTCGGTGCTTCTGCCATCGACGACAGCCGCGCCTACTTCTCCAAC
TACGGCAAATGCACCGACATCTTCGCCCCCGGCCTGAGCATCCTGTCCACCTGGATTGGC
AGCAAGTACGCCACCAACACCATCTCGGGTACTTCCATGGCCTCGCCCCACATCTGCGGT
CTGCTGGCCTACTACCTCTCGCTGCAGCCCGCCAGCGACTCCGAGTACTCGCTCGCTCCC
ATCACGCCCGAGAAGCTGAAGAACAACCTGATCAGCATTGCCACCGGGAACACCCTTACG
GACATGCCCAAGGGCACTCCCAACCTGCTCGCCTGGAACGGCGGCGGCTGCAACAACTAC
ACGGCCATCGTCGAGGCTGGCGGCTACAAGGCCGAGCGCAAGGCCAACAAGGCTGACAAG
ATTGACATTGACGCCTCCGTCTCGGAGCTTGAG
>HY_DN65413_c0_g1_i1 DN65413_c0_g1~~DN65413_c0_g1_i1  ORF type:complete len:275 (+),score=-4.91 DN65413_c0_g1_i1:106-930(+)
ATGTCCATTGCGCGGGGCCTTACGAAGCGTATGAAGCGGCCAGAGGTGCCGGCTTCGCCG
CCGGCTAGGCCTCAAAGTATGAAGAACCCAGGACAACAGATTGATCGCGCCAAAATTTCG
TCGCCTGTGGCTTTGATCTCGACGACCAACATGCTGTCCTACAACGCTCCGGATATCGCT
ACCTTAAGGCACGCTTCGTCGTCGTCGAACGCTTCGACACATTCGGCGGAAGACTCAGAC
CACAGTGCTTCGACAAACCGCTCAAGATCCTCGTCTCATGGCTCTCGGGAAACCCTCACT
GATGCTTCGTCCGTGGACTCATCACCGACTCTACCGGCACCAAACCACCTCTCCGGGTAC
TTCGCGTCCGCGAACAAGGTTCCTCGACGGTCAGCATCCTCGGGCAACCTCCATTACAAG
TCGCAGAGCATAGAAGCCGTGCCAGCAATTCCCGAACGGGCTCTCTCACATAGCAAACGT
GCTCACGAGCGTCTAGCTCAGAAGCGGTCGTTGCAAAACATGACTCGCGGCAGCCTTCAC
TCGAATCGATCGTCTCGAGAACACCGGACATCGCTCGACATATTCCGCGGGACTATCGAA
GAGAAAAGCCATCCTTTCGGCAAGGAACTAGAGCAGCTCAACGAGGTAGCCGAAGAGTTC
GGAGGTGTGGTTCGAGACGCAGAAATGGAGGCCGACATGGCTGTCATGAACGAGAAAGGG
CTCGCAATGTTCTGCGTGGCAGATTACGTGCAAGAGATCAAACCGCTATTCAGCAACCGA
TTCGAAAACCCATATCTGGCTCCTCCCGCGATGGCCTGGATATGA
>HY_DN99949_c0_g1_i1 DN99949_c0_g1~~DN99949_c0_g1_i1  ORF type:internal len:115 (-),score=10.04 DN99949_c0_g1_i1:3-344(-)
CTCGGATGTGCTGACGCCGTGCTTGCACCACTGCCAGAGCTGGCTGCGGGACACCTCAGC
GGTCGCTGCATCTTCCATGAGGAAGTTGATGGGCACGCAGCCGACGCCTCGGAGCCAGCC
CTCCATATATCCGAGACCAATGTTGAGGTTCTTCCGGATTCCCTCTTCGGTGATGGAGCC
AGGGACGTTGGTGTTCAAGAGATCGTTGGCGGTGACATGGACGTCTTCGCGACGGTTGAA
CAATTGGTTAGGAGTAGGCATGTACTTGTTGAAAACCTCCGAGGCAATGGCGGCCAAGGC
AGGGTGAGCAACCCAGGTACCGTCGTGGCCAGCACGGACTTC
>HY_DN111822_c0_g1_i1 DN111822_c0_g1~~DN111822_c0_g1_i1  ORF type:internal len:108 (-),score=4.15 DN111822_c0_g1_i1:2-322(-)
AATTACAAAGGTAAAGTCGTCCTCGTCGTCAACACAGCCTCCAAATGCGGCTTCACGCCT
CAATTCGCCGGCCTCGAAAAACTCTACAAATCCATCGAGGAGAAACGTCCCGGAAAATTC
ACCATTCTCGGGTTTCCATGCAATCAATTCGGAAACCAAGACCCCGGAAGCAACGACGAG
ATCCAGAGCTTTTGCCAGGTTAATTATGGCGTTACGTTCCCCGTTTTGGGGAAGATTGAT
GTGAATGGGAGTAATGCGGAGCCGTTGTTTGAGTGGATTAAGAGCGAGAAGCCGGGATTG
TTGGGTGTGAAGCGCGTGCTT
>HY_DN85694_c0_g1_i1 DN85694_c0_g1~~DN85694_c0_g1_i1  ORF type:internal len:113 (-),score=3.67 DN85694_c0_g1_i1:2-337(-)
GCCCTTGTACGCGTTGAACGCGTCCGTCGCGAGGTAGATGAGCGTCGTGCCAGTGTCGAC
GATGCCCGCGCTGTTGAGGATCTGCTGGTCGCCGTAGCTCACGGTTTGGTCGATACCCCA
GTAGTTGGACGCCGGGGACGTGCTCGTGATCGGGACATAGGTGACGTCGCTCGTAGTCTT
GCTCGTGTCGATGCCACCGTAAGTGAGCTCGCCGTTGACCTCATTGAGGGAGGTGGGCGG
CTGGAAGCTGATGCCGAGGACGCCGGACGAGATGGTGCCTTGCGACTTGAGATTGTCCAC
CACGGTCGGGATCTCGCTCGCGCCGCTGACGGTGCC
>HY_DN65237_c0_g1_i1 DN65237_c0_g1~~DN65237_c0_g1_i1  ORF type:internal len:129 (-),score=6.19 DN65237_c0_g1_i1:3-386(-)
CTGAATATTACCAACAACCCCGCTCCTAACGAAGAGGACCTTTCTCCAGGCATCTCGAGC
AACGTTTCGGCCTTGTCATGGCCTGGCCGAGAGCTCACTTTGACCTGGGAGAATCCTGGC
AAGACGACTGGTTATGATGGACTTTACACTACAAACACGACTGCCGGAGCGCCCAAGTTT
GTTGGCTGGATAACGCAACTCAACACCACTTACACACCTTTGACCAACATCTCGGGTAAC
TCCGGGAAAACTATACAGCCAGGAGGAACCATTTATGGTGACGGCACTGCACCTCTTATT
AACAGCACAATATTCCTTGTGGTTACTGATGATGACGTGTTTGTGACGCCGGCCAATATG
TCGATGTTGAACCCACATATTGTT
>HY_DN101679_c0_g1_i1 DN101679_c0_g1~~DN101679_c0_g1_i1  ORF type:internal len:102 (-),score=2.96 DN101679_c0_g1_i1:2-304(-)
CGGTCGCAATCAATTGACGTTGCCAGCATTAACCGGAGTCAAGCGAACGGTGTCCACCCG
GTACCATCGCCGCACCCGCCCAGCATTGCTACTACCAGTCAGCCTGCGCAACCACAACGG
ACTGCTTCTACTCCTGTGCTTCCTAGTATCCCGCCTCAACCCATCAGCCGAACAAACAGC
CTTCAAACGAACCGCCCAAGGCTGAGGGTAGAAATTCCCAACGAGTCGGATGAGGAGTCA
TCCAAACAGACAGGCGCCACATCAGCCAACCCAGCGGCGACGGCTCTTACTCCAATCCGT
GAG
>HY_DN18772_c0_g1_i1 DN18772_c0_g1~~DN18772_c0_g1_i1  ORF type:5prime_partial len:119 (+),score=23.54 DN18772_c0_g1_i1:1-357(+)
CACAAAGTCAAAGAACTTCTCAAGCAGTTTCAAAACATGAAACCAAAGGATCCGAACTAT
GTCGAGAAGCTCAAGGAAATTTGGAGTCTCCTATCAGGACACATGAAAGAGGAAGAGAGG
GACGACCTTCCTGCCCTTGAATCAGTCCTTAACTCTGATGCCGGCCAATCAGAGTCAATG
GCAAAGAGCTTCGGCAGGACCAAGGCATTTGTTCCTTCCAGGAGCCACCCTAGTGCCGGA
GAGAATCCTCCTTTCGAGACGGCCATGGGATTACTGGCAGCTCCTATTGACCATATCGCC
GATATCTTCAGAAAGTTCCCCGATAAGACAATTTCTGCCAATCCATCTACAAAGTAA
>HY_DN63088_c0_g1_i1 DN63088_c0_g1~~DN63088_c0_g1_i1  ORF type:internal len:122 (+),score=6.23 DN63088_c0_g1_i1:1-363(+)
GCAGGCACAGAGCAGTTTACTGCGATGAGGGAACTCTACATGAAAACCGGTCAAGGATTC
CTCCTAGTCTTCAGCATTACGTCCATGTCATCACTGTACGAACTCACCGAGCTGCGAGAG
CAGATAAGGCGAATAAAAGAGGACGACAATGTGCCCATGGTGCTTGTCGGAAACAAGTCA
GACCTCGAGGAAAGCCGCCGCGTACCGCGCCCGAGAGCATTCAAGGTATCACAAGATTGG
GGGAATGTTCCATACTATGAGACGAGCGCAAGGATGAGAGCAAACGTTGATGAAGTCTTT
GTGGACCTCTGCAGGCAGATCATTCAGAAGGACACATACTTTAGAGGACCCGGTGGGGGA
CGG
>HY_DN46658_c0_g1_i1 DN46658_c0_g1~~DN46658_c0_g1_i1  ORF type:internal len:118 (+),score=0.51 DN46658_c0_g1_i1:2-352(+)
ATCGGCGTCAATCCGTTCTTCCAAGATCGGAGTATAATGCACAAACCTGCTGTTGCTGGG
CTGCTGGCTGTCTTGACTGCGTTTACTGACGCTAAAGGCTTTATACTCGACAAATACCAC
TGGATGCTGTATTTCCTCGTTAGCTCTATGTCTCCGCGGTTCATGATCGCTCTTGATGAG
GACCTCAACACCCTCCCTGTCACTGTTCGTGTCGGCCAGGCTGTTGACGTCGTCGGACAA
GCCGGTAAACCACGAACAATATCAGGCTTCCAGACACACCAAACACCCGTACGGCTGGGG
ACGACGGAACGGGCCGAGTTGGGTACTGAGGAGTATATTGCTTATCCGCAT
>HY_DN71220_c0_g1_i1 DN71220_c0_g1~~DN71220_c0_g1_i1  ORF type:5prime_partial len:128 (-),score=7.01 DN71220_c0_g1_i1:182-565(-)
ACTGAGCTCGACAAACTTCTCCGCGAGTGCAACTTCCCCAGCACAGCCGTTCACTCCGGT
ATCGGTCAAGAAGAGCGCATCAAGCGCTACAAGGAGTTCAAAGAGTTTCAGACCCGTATC
TGCGTGTCCACGGATATCTTCGGACGGGGTATCGACGTCGAGCGCATCAACGTCGCTATC
AACTATGACATGCCGGACAAGGCTGACGCATACCTACACCGTGTTGGTCGTGCTGGTCGC
TTTGGCACTAAAGGTCTCAGTATCTCTTTTGTGAGCAGCAAAGAGGATGAAGAGGTACTT
AAGTCGATTGAAGAGCGTTTCCAGGTCTCACTCCCCGAATTTCCCGAGGATGGTGTTGAC
TCTGCAACTTACATGGACAATTAA
>HY_DN68472_c0_g1_i1 DN68472_c0_g1~~DN68472_c0_g1_i1  ORF type:complete len:171 (-),score=23.29 DN68472_c0_g1_i1:312-824(-)
ATGGCATCCGAGCAGACCTTCTCTACTCACGATCTCCGCAGCGGAGCTAAGGAGTTCTCC
CGCGACAAGGACCATAGGGTCAAGTGGGCACACGGCGAGTCGTTCGGCCCAGGACGACGA
GTCGAGGATGCTCGTCCTCGACCTGCCCGTGTCATTCCCACTCCAAAGTCGCACTCCGGC
TTCAACAAGGCCCGTACTGCTATGAAGAACGACATCGCTGAGGCCAGCGGCGACTCTTCG
GCCGATGAGGACATCGACGCACCTTCCACCGCCCCTGTGCCTGATGCTGAGATAACCTAC
TCTTATGATGCTGAGCGAGGACCGAACCAAGGCAGCCAGATCCTTGGACTTGCCCTGGCC
CAGGCTATCGAGCGTTTCGAGGTCCGCCAGACTGATAAGCTGATCAAGGAGGAATATGAG
GTGCTGGATGCCGGCGCTCTCTCTCCAGCCCCCAAGGCCAACAAGAAGCTCGTTCCTGCG
GAAGACGAGGACTATGAGTTCGTTGAGGCCTGA
>HY_DN31630_c0_g1_i1 DN31630_c0_g1~~DN31630_c0_g1_i1  ORF type:internal len:163 (+),score=17.42 DN31630_c0_g1_i1:1-486(+)
GCGCGTTACTCTGATACCTTCATCACTCTTTCCACTACCTCCACCCTCCCGCTTGTCCAG
TGCTACACAGGAAATTCAATGGCTCCCAAACCTGCTTCCACCGCCTCCAAGGCTCCCGCA
ACCGGATCTACTGCCGGCAAAGCACCTGCTAAGACTGAGGGCTCCAAAGCTGCTAAGAAG
ACCGCCAGCAAGAGCAAGGCTTCAGCACCGGCTGACGGGGAGAAGAAGAAACGCAAGAAA
TCGAGAAAGGAGACCTACAGCTCATACATTTATAAGGTCTTGAAGCAAGTCCACCCGGAC
ACTGGTATCTCGAACAAGGCCATGGCCATCCTCAACTCCTTCGTGAATGATATCTTTGAA
CGTATCGCGACGGAAGCCTCCAAATTAGCGACATACTCCAAGAAGTCCACCATCTCTTCT
CGCGAGATACAAACCAGTGTGCGCCTCATTCTTCCCGGTGAACTGGCCAAGCACGCCATC
TCAGAG
>HY_DN30826_c0_g1_i1 DN30826_c0_g1~~DN30826_c0_g1_i1  ORF type:5prime_partial len:278 (+),score=21.63 DN30826_c0_g1_i1:2-835(+)
AACTTTGTCGGAAATGTGGGCCCAGGGGATCTTTGGTACTTCCCTCCCGGAATTCCGCAC
TCTTTGCAGGCTACCAACGATACAGAAGAAGGTTCAGAATTTCTATTGATATTCCCCGAG
GGAACTTTCGACGAAGACGACACTTTCCTGTTGACGGACTGGCTCGCTCACGTCCCTGCA
GAGGTCATCCAGAAGAACTTCCAAGTCACCGATCCGAATGTGTTTTCACACATACCAGCG
GAACAGCTCTACATCTTCCCCAGCCAACCCCCTGCAAACGCAGATGCCCCCGAGGATCCC
CAGGGAACGGTTCCGTTGCCGTTCGCCTTCCCCTTCTCTAAGGTGGAACCAACCCAACTC
GCAGGAGGCACCGTCAAGATCGTCGATTCGAGAACATTTAACATCTCCACAACTGTAGCC
GCCGCGGAAGTAACTGTCGAGGCTGGCGGACTTCGGGAGCTTCACTGGCATCCTACTATG
GATGAATGGACCTTCTTCTTGGAGGGTGAAGCCAGAGTCACCATTTTTGGTGCTAACACC
AACGCGAATACTTTTAACTATCAGGCTGGTGATATTGGATACGTCCCGGTGTCGATGGGC
CATTACGTCGAGAACACTGGAAACACAACCCTTAGATATCTCGAAATCTTCAACAGCGAT
CGTTTCCAAGATATCAGTCTTTCTCAGTGGCTCGCCCTCACCCCACCTGCGCTGGTGAAA
GCACATCTCGGCCTGGATGACGCGGCGATCCAAGAATTGACTAGGTTCAAAGAGAAGGCT
ATCGTCGTCCCCCCATTGTCTAAGGATGGCGCGAATTCTACTTCTGGAAATTAG
>HY_DN106592_c0_g1_i1 DN106592_c0_g1~~DN106592_c0_g1_i1  ORF type:5prime_partial len:168 (+),score=19.71 DN106592_c0_g1_i1:3-506(+)
GCTATCGATTCCTCGACTGCTCTTCCTGTTGGTGCCAACGGTCTTGTCGCTGGTCTGACC
ATCACCAACTTCAATGGTGGTACGGACGGTTCTCGTCAGATCAAGTCTGCCGCTGTGAAT
ACTGATGGCACTGGCAGCAACTTTGTTGCTGCTACTGTCACCCAGAATGGCAATGGCAAC
CCCAGCAATGTTGGTTCTGAACCACTGACCGTCCAACTGCCCGCGAACACTCAGTGCAAA
GGTGGTGCCGCTGGAAATCGCTGCTTGCTCACCTTGACTACCACTGCTGGATTCGGAAAC
TGCGTCGTTCTGCAGCAGGGCGCTGGTGGTACTAACAATGCCGCTGCTGCTACGACCAAC
GCGACGACCAGTGCCACTGGTACGACGACTACCGCTGGTAAAGGTACCGGAAAGGGTCGT
GGACGTGGCAAGTTCCGTGGCTCCAAGGCTAACGGGAAAAGCAACAACCAGCGTCGGTGG
ATCATTGTCAAGGACCACAACTAA
>HY_DN8771_c0_g1_i1 DN8771_c0_g1~~DN8771_c0_g1_i1  ORF type:complete len:162 (+),score=13.91 DN8771_c0_g1_i1:73-558(+)
ATGGGTTCCGATCTCAAGCCTCTCCGCATTGTCGTTGGCGGCGATGACGCCGGATACGAC
TACCGGGCCACGCTCAAATCGCTCCTCGAGAAGAGCCCCCTTGTCGAGTCCGTGATTGAT
GTGGGTGTCGGCTCAACCAGCGACAAGACGGCCTACCCTCACCCAGCCGTGGAGGCAGCC
AAGTTGATTGCAGAGGGCAAGGCTGACCGTGGTCTGTTGGTGTGCGGCACTGGACTCGGC
GTTGCCATCGCCGCGAACAAGGTGCCCGGCATTCGCGCCGTGACTGCCCACGACCCTTTC
TCCGTCGAGCGCTCCATCCTCAGCAACGACGCCCAGGTGCTCTGCTTCGGCCAGCGTGTC
ATTGGCATTGAGTTGGCCAAGAAGCTCGCTCTCGACTGGCTCACGTACCGCTTCGACCCC
TCGAGTGCCTCTGCCTCCAAGGTCCAGGCCATCTCCGACTACGAGAAGAAGCTCAACGCT
GCTTAA
>HY_DN82775_c0_g1_i1 DN82775_c0_g1~~DN82775_c0_g1_i1  ORF type:internal len:145 (+),score=0.81 DN82775_c0_g1_i1:2-433(+)
AATTCGGTCACCCGGTATATTCGCAATAATTTTATGGACGGTCCTCGACAAGACGGGTTC
GACATTTTCCTCGGCACTTATTTGCCGCAAGACTCGGCGTTGGGCAGTCTCTTGCTTTTC
ATTGATCGCCGACCTGTCATTATCCAGGCGATCCCTTACCTCCTAGCAGCAAGTGTGTTT
ATGGTGCTGGTTGCCATGTTCACCCGCCGCCTACCTGATGCTGCAGTCTGGCCTTTAAGG
ATATTCACACTTGTCTGGATCGTTATCGGCGCATGGGCATCATACTTTATATTTAGCCAT
GGAATGCTCTATGTCAACTGGCCCAAGCTTAATACACCAAGTGCAGCTTCGGAAGGCTAC
CAAGAAGCTCTCAACCATGCCCGCTCTGACAAACTCATTGGCCGTTTCTTGGTCAATAAG
CGACACCAACGC
>HY_DN86831_c0_g1_i1 DN86831_c0_g1~~DN86831_c0_g1_i1  ORF type:internal len:109 (-),score=3.13 DN86831_c0_g1_i1:1-324(-)
CTGAAGCCAAATACTACCTCAAATCACTACCTACAACCAAACACCAAAAGCAAACCTTCT
GGAGAGGCAAAGAAAATGCCATTCTCATCTTCCTCCTACACATCCTTCAACTTCTCCACC
TCAGCAAGCGCAACCCGCAACGGCTCAACGCAAAACTGGGGCCATCGCAGCGCGCGCGAG
GTATACCGCGACGAAGACAATACGCGGCATGAGCGCTCTTTGTCGCAGACGCTAGGCGAA
CAGCCGGTTTATGAGGAGAGGCATTTCGATGCGCAGGGGAGACAGGTCATTGACGATGGG
CGGGGAAGTGGGCAGCAGCAGCAG
>HY_DN98721_c0_g1_i1 DN98721_c0_g1~~DN98721_c0_g1_i1  ORF type:internal len:101 (+),score=0.89 DN98721_c0_g1_i1:1-300(+)
GCGATCCCCGCGAGCGCCTTGGACGAGGAGCTCAGCGACGACGAGGATGAAGGTCCGCTC
GGAGAAGAGCGTGACGATGAGCGCACTGGCACCCGTTATAACTACTCATGGTTCCATATC
ATCTTCGTGATGGGCTCGATGTACGTCGGCATGCTGCTCACGGACTGGAACGTCCTGCGC
ACCGTGCCAAGCAGCACTGACGCGGACATCTACATCGGTCGCTCCGAGGTTGCAATGTGG
ATCCGCGTCGTCTCAAGCTGGGTGTGCATCCTGCTGTACTCGTGGAGCCTGCTCGCGCCC
>HY_DN74431_c0_g1_i1 DN74431_c0_g1~~DN74431_c0_g1_i1  ORF type:internal len:105 (+),score=8.52 DN74431_c0_g1_i1:2-313(+)
GAGAAGCGCAAAGCCCGCGCAAAGCGTTTCGGATTGAAGATTGACGATGATGAGAATCTC
AAGAAGCTGGAGCGAGCAAAGAAATTCGGTGAAAGCGGCCCACCGAAAGGATTGGACGAG
GCGCTCCCAGAGCGCCGGAAGCGAGGACGAGATGACAACGAAGATAGTAGCACGAACAAA
CGGCGTGGCGGTGGCCGGTTTGGTGGACGTCGGGGACGCGGTGGCCACCGTGACGGCGAC
AGGAGGCGAGACAACCGAGACAACCGACGAGAGGACAGGGGCAACGCCAACGGCGGACCA
ACTTGGATGTCT
>HY_DN21026_c1_g1_i1 DN21026_c1_g1~~DN21026_c1_g1_i1  ORF type:5prime_partial len:163 (-),score=44.10 DN21026_c1_g1_i1:23-511(-)
ACTGTCCAGGCCATTGCTGCTGCCGAGGCCGGCGCTTTCCTCATCTCTCCTTTCGTTGGT
CGTATTCTCGACTGGTACAAGGCTGCCCACAAGCGCGACTTCTCTGCCGAGGAAGACCCT
GGTGTCAAGTCCGTCCAGGCCATTTACAACTACTACAAGAAGCACGGCTACAACACCATT
GTCATGGGTGCATCTTTCCGTAACACCGGTGAAATCACAGAGCTTGCTGGCTGTGACTAC
CTGACCATTTCTCCCAACCTTCTCGAGGACCTCTTGAACTCCACTGCTCCAGTCCCCCAG
AAGCTCGACCCCTCTGGCGCTTCTACCCTCGACATCCCCAAGCTCTCGTACCTCAACGAC
GAGGCTCTCTTCCGCTATGACTTCAACGAGGAGGCCATGGCCGTTGAGAAGCTCCGTGAG
GGTATCTCCAAGTTCGCTGCTGATGCCGTCACCTTGAAGAACCTCCTCAAGGCCAAGATT
GAGGCTTAG
>HY_DN84022_c0_g1_i1 DN84022_c0_g1~~DN84022_c0_g1_i1  ORF type:internal len:107 (+),score=12.16 DN84022_c0_g1_i1:3-320(+)
TTCACGTACGGCATGACCGTTGTCCAGATCTTCGACAACGGCAACGTCTTCCCGCCGAGC
GTGCTCGACATTGACGACGACGAGCTCATCAACCGCTTCATGAGCGGTATCAAGTCCATT
GCGGCCATCTCGCTCGCGCTCAACTACCCGACGCTCGCCTCGGTCACGCACTCGCTTGTC
AACTCGTACAAGAACCTCCTCGCCGTCGCCGTCGAGACCGAGATCTCATTCGAGGGTGCC
GACAAGGTCAAGGAGTACCTCGCCAACCCCGAGGCGTTCGCCGCCGCCGCCGCGCCTGCC
GCGTCGTCGTCTGCTCAG
>HY_DN39704_c0_g1_i1 DN39704_c0_g1~~DN39704_c0_g1_i1  ORF type:internal len:105 (-),score=4.34 DN39704_c0_g1_i1:2-313(-)
TCTACGTATGTCGATCAGGCTAAGGGTCTCGCTGGCTCGGCGCTCGGGACAGCTCAGACC
TACGTCGAGTATGGCAAGGAGAAGCTGGACGGATACGTCAGCGCGAACCCGCCGAACACG
GAGACGACGCTTGGGTCTGTAGCTGCGACGCTGCACTCTGCGACGTCAACGGCGCTCGGT
ACCACTGGGCAGTACCTGGCGTCTGCTCAGAACCAACTTGGCCCCAAGGCGGACTCTGTG
AAGCCCGATCTGGAGTCTGCAGCTGCGACCGCAACTGGTTACACCGAGACGGCTCAGGCC
AAGGCGCAACCC
>HY_DN52614_c0_g1_i1 DN52614_c0_g1~~DN52614_c0_g1_i1  ORF type:internal len:122 (-),score=16.63 DN52614_c0_g1_i1:2-364(-)
AAACCCGGGAAGGTCGCCATCGTTCTCCAGGGCCGTCAGGCTGGCAAAAAGGTCGTCATC
ATCAAACAGTTGGATGAGGGAACCAAGGACAGACCATACCCCCACGCTATCGTTGCTGGC
ATCGAACGCTACCCCCGGAAAGTGACCAAGCGTATGGGCCAGAAGAAGTTGGCAGCTAGG
AGTAAGGTCAAGCCCTTCATCAAGACCATCAACTACTCTCATCTGTTCCCCACACGGTAC
CAACTCGAGTTGGAGGGTTTGAAGAACGCTGTGGTTGCCGACACCTTCAAGGAACCATCA
CAAAGAGAGGATTCGAAGAAGAACATCAAGAAGTTGCTGGAGGAGAGGTACACCTCTGGC
AAG
>HY_DN41837_c0_g1_i1 DN41837_c0_g1~~DN41837_c0_g1_i1  ORF type:5prime_partial len:181 (-),score=19.88 DN41837_c0_g1_i1:285-827(-)
GATCACGATATACGGGCCAGAATCTACTTCGGTGAGCCGACACCTGTTGATAACGCAAAG
CAATATCTGGATAAGCCGGATGCGGGAAAGCTGTTCTTTATATCACCTCCACCAAGCCCA
CCGGTGGGTTGGGAGAGCACTAAGGAGGGCGCCCCGAATACCGAGACTCACGCAACGGAT
CTTCAATCAGCATTAGAGCAACTGGGATCTAAGATTCGAAATGGCAGTTTGGATGACACA
AATGATGGCCGATTGAGCGAACTTGAGGTTCAAGTCAACAATGCCGCTACCGACGCTGAA
GTTGAGCCCCTGTCTGCGGTAACGACTACTTCGAGATCCGGCACAAGGACCCGTTCCAGC
AGTCAGGCAATGATTTATGACCCGTCAGAACATGCAACTAATAGCAGTAAATGCCTACCA
GCTGTGATGCTTGAGGATACGTCATACACTGAGGAAGAGGAATTAGAAGGTCTGAAATTC
GACGAAGGAAAGAAGCTCGTTGCACATACTTCAAGACCACCAATCGAGCTGATGGAGGAA
TAA
>HY_DN42201_c0_g1_i1 DN42201_c0_g1~~DN42201_c0_g1_i1  ORF type:5prime_partial len:118 (+),score=13.73 DN42201_c0_g1_i1:3-356(+)
GTCGACATCCGGTTGAAGGAAATCGCTCAACGGCTGGCTCCTCGCAAGATTACCTTGGAG
TTGGACAATGACGCGAAACACTATCTCGCTAGTGCCGGGTACTCGCCCGTCTATGGTGCT
CGTCCTCTGAACAGAGCCATCCAGCACGACCTTCTCAACCCACTCTCACTGTACTTGCTT
GAGGAGCGGATTCGGGACGGAGAGAAGTGTAGAGTGACGTTTGACGGCCCGCATAATAGG
TTGAAGATTCATGCTAACCACCGACCAAAGGTGGTCAAGGCTGAGGCGATGGACTTGGAT
GATGATGACGACGACGAAGACGACTGGGAGATGGGAGAGGGAGAAAGAATGTAA
>HY_DN40788_c0_g1_i1 DN40788_c0_g1~~DN40788_c0_g1_i1  ORF type:5prime_partial len:398 (+),score=47.66 DN40788_c0_g1_i1:1-1194(+)
GACGCTCAGCTCAAGACGGCCTACAAAAAGGGCGCTCTGAAACATCATCCAGATAAGAAT
GCCCACAACCCAGAAGCCGCCGAGAAATTCAAAGACCTATCCAAAGCCTACGAAGTTCTC
TCCGACCCTCAGAAGCGCCAACTCTACGATCAGTATGGCGAAGAAGGCCTCGAACAGGGC
GGCATGGGCAGCGGTGGAATGGCTGCCGAAGACCTGTTCGCCCAGTTCTTCGGCGGTAGT
GGCTTCGGGGGCGGCCTTGGTGGCATGTTTGGCGGCGGCATGCGCGAGCAAGGCCCCAAG
AAGGCGAGGACCATTCACCACGTACACAAAGTCTCCCTCGAAGATATCTACAAGGGCAAG
ATCTCCAAGCTAGCCTTACAGAAGTCCGTCATCTGCCAGGCTTGTGACGGCCGAGGCGGC
AAGGAGGGCGCAGTCCGTACTTGTCCCGGGTGTCAGGGTGCTGGTATGAAGACCATGATG
CGGCAGATGGGCCCCATGATCCAGCGTTTCCAGACAGTCTGCCCTGACTGCCAGGGTGAG
GGTGAGATTATCCGCGACAAGGATCGCTGCAAGAAGTGTATGGGCAAGAAAACAGTTGTT
GAGCGCAAAGTCCTGCACGTTCACGTTGACCGTGGCGTCAAGACGGGCCACAAGATTGAT
TTCCGCGGCGAGGGCGACCAGGTGCCCGGCGTTCTCCCAGGTGATGTACAATTTGAGATT
GAACAGAAGCCACACCCTCGGTTCCAGCGCAAGGACGACGATCTCTTCTACCGAGCCGAG
ATTGATCTTCTCACCGCTTTGGCAGGTGGGCAGATCTATGTTGAGCATCTTGATGACCGC
TGGTTGACTGTCAATATTTATCCTGGAGAAGTAATCACACCTGGCGCCATCAAGGTGATC
AAGGGCCAAGGTATGCCATCATTCCGACACCACGATCACGGCAACCTGTACATCCAGTTC
GATGTCAAATTTCCCGACAAGCAGGATCTCCGCAATGTCGAGCAGCTGGAGCAAATTCTT
CCTCCGCGGATGCAGCAGCCGGGACCTGCTCCCGACAGCATGGTGGAAGATTTCGATCTA
GAGGACGTGGATGCTCGCGGCCATGCCCGCGCTCAAGGCGCCGCAGGCATGGGGGACGAA
GACGACGATGACGTGCCACCAGGAGCGGAGCGCATGCAGTGTGCTTCCCAATAA
>HY_DN104142_c0_g1_i1 DN104142_c0_g1~~DN104142_c0_g1_i1  ORF type:5prime_partial len:334 (+),score=4.32 DN104142_c0_g1_i1:3-1004(+)
CAGGTCAGCTCTTATCCCGTCCGTTCTCCACTGTCAGAGGGATTCGGGTCGCAGGAAAGT
ACACCTACTCCTTCCCACTACAAGGTACCTCGCTTCCTTGAGCCAAAGCCAGACCTTCTT
CCGCCAACCCCGTCCCTCGTTCGCTTGGGTCCGTTGCCTACGCCTGCTTTGACGCCCCAG
TCCAATGTCTCTAATACTCCTGCAGCGAGTGTTATGGCATTTGGACCTAGGCGCCCATCC
ATGTGCTCTGCAATGGCACAGGCACAGAGCTCGTCATTGGCACGCTCCTGTGTCGATCAA
TATAACCCCAGCATCAGGAACGGCTTGGAGGCTTACCACTTCCCCAGCCGACGTCCATCT
TTGGCTCCGTCGACCGCGTCCTCAGCTTCATCACCAGAGTCTATGGTTACGGACAACTCT
CGCTCTTCTCGCGCCTCCTCCATTTCGTCAGTCTCATCTGCTGGCTGGGCGCCGAATCAG
GCCAAGTTGGCCCGATTGGCGACGTGCCGCAGCGCGAGGCTGCCTTATCCGGCACTGTCG
AAGTGCAAGGAGCAATACGAGTATGCCCCCAGCGAGCCAATGTCCTCGCCAGATCTGGAG
AGCTTCCACATTGATGACTCTGATGCTACGCCGGTCCGGTTCGACAGCCCAGTTGCTATG
TCCGTGTCTTCCTCCAAGGCAAGCCGGAAGCGCGGCAGGTCATCTGTCGACCTCCAGCAG
AACGTTCGTCATTTGCTTCACAGCTCTCGCTCGACGTCCCTCCTCCGTGGACAGACAACT
GTACTACCCGATCGTTCGATCGCTCAGTCATTTGCGCTATCCGGAGACCGAACGCCTTCG
TCTTGCACTGGGCCGAAGGGGCTGCAGTCCCCTAAGCATACGGTGCCGGAGTGCCGCGTT
CCTTTCCAGAAGGACTACGGAAAGAAGCGAACATGCTGCGGGACCGAAGCTGCTGAAGTA
TTCCGCCGGGAAGGCCCTGGTATGTGGGAAGGCGTGCTATAG
>HY_DN88376_c0_g1_i1 DN88376_c0_g1~~DN88376_c0_g1_i1  ORF type:internal len:122 (+),score=8.38 DN88376_c0_g1_i1:3-365(+)
GGGATCAGCGCTGCCTACCATCTGTTCGTGATGATCCGAAAGAAGGCATGGTTCTATAGC
TCCCTTACAGTGGGCTCCTTCATGATGACGGCTGGCTACGTCTTCCGATTTATTTCCGCA
AAATCGCCCGCCGACCTAGGTCCATATATCCTTCAGTCGCTCTTTATCATCCTTCCTCCA
TCTCTCTATGCAGCGACAATCTATATGATTTACGGCCGCCTCGTTCTCTTCGTCAACGCC
CCAGAAGCATCGATCATTCGTCCTACACGTGTCACAAAGATATTTGTCACTGGAGATGTG
CTCGCCTTCTTCATGCAAGCTGGCGGTGGCGGCATGATGGTTGAACCAGGCTTAGGCAAG
CTT
>HY_DN52207_c0_g1_i1 DN52207_c0_g1~~DN52207_c0_g1_i1  ORF type:5prime_partial len:274 (-),score=-10.51 DN52207_c0_g1_i1:732-1553(-)
CCGGACAGTGGCGCAAGCGAGTACGAACACCAATACAACGGTGGCGACCAATATAGAAAC
GCCACCCACTCCACCCAATCTGGCTTCGACACCAATCCGTCGCAGTCTTACCGCCGTGAC
AGCTGGGCTACTCCGCAGTTTTCTCCTAATTTCTCGACTTCTGGATCTCAACCAACGTCG
ACTTTCGCGTTTGCGCCCCCAGCGATTTCGGGGAATATGCATGGTTTGCCGTTCGCAGCC
TCGCAGTACAGACAAGTGAACAGCATGCCGTCGGCATCCGACCCGACGCCGGACTTTCCG
GCACACCTTACGTCCATGGAGTCATCTGCTAGTGAAGCCGGACCCGAATCAACGCAATCC
AGTTCACAAAACACACTCCAGAAACCAGCACACTCGACGGCAGACACTGGGACCTACTCC
TGCACATACCACGGATGTACCCAGCGTTTCGAAACTCCGCAAAAACTCCAGAAACACAAG
CGCGAGGGGCACCGAAACGCGAATACCGCGACTATCAGCTCCGGTGCTAATATGACGTCC
GCGGCTCTTGCTGAGAGGAATTCTCAAGCTGGGCCGCATAAATGTGAAAGGATTAACCCG
ACGACGGGGAAACCGTGCAACACCATTTTCTCGCGGCCGTATGATCTCACGCGACACGAG
GATACTATCCACAACGCAAGGAAACAGAAAGTGCGGTGCGCGCTCTGTGTTGAGGAAAAG
ACGTTCAGCAGGAATGATGCGCTGACAAGGCATATGCGCGTTGTCCATCCTGAGATTGAC
TTTCCGGGGAAGCATCGAAGGAGGGGTGGGAACCATGATTGA
>HY_DN53357_c0_g1_i1 DN53357_c0_g1~~DN53357_c0_g1_i1  ORF type:5prime_partial len:167 (-),score=24.96 DN53357_c0_g1_i1:132-632(-)
GTCATTGCCAAGTTGGAGGCAAAGGCTGGCCCTTGCATCGGTGCCAACGAGGCATTGGAG
AGGCTCAAGCAGTCTGGCAAATACGACATGGCCGTTGTCTCATCCTCTGCTCTTCGTCGT
GTCCGTGCCTCAATCAAGAAGGTCAACCAGGACAAGTACTTCAAGGCAGACCACGTTTTC
AGCGCCGCTACTTCACTTCCCCAGCCAACCTCTAAGCCCGACCCTGCCATCTATCTTCAT
GCCTTGAAAGTATTGGGCAAGAAGGCAGAAGAGTGCGTCGCCATCGAAGACAGCCGCTCT
GGTGCTCTCAGTGCGGTCCGTGCTGGAATTCCAGTCGTTGCCTACGTCGGAAGCTACCAC
GGCGATGACAAGCGTGGCGAGATGGCAGCCAAGTTAACTGAATTGGGCGCCAAGGTCGTG
ATGAGGGATTGGGCCGAATTCGACAGTTGCCTCAAGCAGCTCGAGGGCGAGCCTGCAGAG
ACCAGCGTTCCCAGCCTCTAA
>HY_DN41952_c0_g1_i1 DN41952_c0_g1~~DN41952_c0_g1_i1  ORF type:5prime_partial len:101 (+),score=30.68 DN41952_c0_g1_i1:2-304(+)
CCATCTGCCTCCACACATGGCGAAGCAATTGCCATTGATTCTACGTCTGATAATGAAAAG
ACTGGTGTTGAGATAGCACAGGAAGATGCCAAAGAAGCGCCCCTCGATGCTCCTGCGGCC
ACTGAAGGAGTCCACGAGGAGACACCAGCTGTGGAAAAAGACGAATTCCATTCGACCTCG
ACTTCACCTACGGAAGAGTTGAACACTGTTGAACTGAAGGATGAGGCGAAAGACGAGACA
AAAGAAGAGGCAAAGGAAGAAGCCAAAGAAGAATCGAAACCAGAAGCGGAAAAGGCGACA
TAA
>HY_DN54548_c0_g1_i1 DN54548_c0_g1~~DN54548_c0_g1_i1  ORF type:internal len:158 (+),score=8.37 DN54548_c0_g1_i1:1-471(+)
GGTCTGCGCAGCTCAGAAGCTGCGTCACCTTACGAAGCTGGCTACTCGAGCTCGAGCCCG
CCTATGCCTTCCTTCCCCAGTGTGCCCCAGCCGCACTCAACCACTCGGAAACTTTACCAC
TACTCCACACCTGGAGGCGGCGTGAAAGTGTCACAGGAAGCTGTGGATGTGGCGAATGGC
CACCGCACCGTGCTTCGTGAACCCGAACGCCACCGAGCCAGCTCACCAACGCCACTATCT
CGACCACCAATTGGAGTCAACAGACCAGTCGAATCAAGCTCATCTTCGTCTCGAATGAAT
GTCCCGCCACCTACACTCGGACGCTCCGCAACCTTCAACGTTAGCCCCGTTCGAGGCGAG
GAGCGTGGAAGGTCGCGGAAGCTCTTCGGAGAGGTTGGTCGAGAGAATACCAGGACTGCA
TACAGCCCTGAGGGAGTCTCCTATACGAAGAAGTATGGCCCTGAAGATATC
>HY_DN67455_c0_g1_i1 DN67455_c0_g1~~DN67455_c0_g1_i1  ORF type:internal len:117 (+),score=23.96 DN67455_c0_g1_i1:3-350(+)
TATACCCCTTCTCAGGCCGACGTTACCGTCTTCACCGCCCTCGGCTCTGCCCCCGACGCT
GCCACCTACCCCAACGTTGCCCGCTGGTACAAGCACATCGCCTCCTACCAGGCTGAATTC
AAGGCCCTCGCTGGCTCCTCCACTGCTGGTGAGGCCTTCATTGGTACTGGCAAGGTTGCC
GAGGCCCCTGCCGCTGGCGGTGACGACGACGAGGACATCGACCTATTCGGTGAGGACGAG
GAGGAAGATGAGGAGGCTGAGCGTATCAAGGCCGAGCGCGTTGCCGCCTACAACGCCAGG
AAGGCTAATAAGCCCAAGACTGTTGCTAAGTCTGTTGTCACCTTCGAG
>HY_DN29675_c0_g1_i1 DN29675_c0_g1~~DN29675_c0_g1_i1  ORF type:3prime_partial len:125 (+),score=5.69 DN29675_c0_g1_i1:214-585(+)
ATGCCTTACACCATCACCGAGCCGCACCCGACGGTGGCCCAAAACAGCTACACGCACTCC
GGGCGAGGCGGCCTCGGCAACTTCTTCCGCGCCCCGGCCACCACGGCGCCCTCGGGCGTG
CCCACACCTGCCGCCGCCAGCAGCACCAGCACCAGCACCGCCCCGCGGCGCTTCTACTCG
GGCCGCGGCGGCGCGGGAAACGCCCACTCGACGGCCGAGCGCCCCGTCATCTCGTTCGAC
GAGGAGTTAACGCGCGCCGAGGTGCGCGAGAAGACGGCCACCCTCGGCCACGTCGGGCGC
GGCGGCGCCGGGAATATCTTCAGCGGGTTCGGCAAGACCACCACCAGCAGCAGCAGCAGC
AGAAGTAAAGAG
>HY_DN76634_c0_g1_i1 DN76634_c0_g1~~DN76634_c0_g1_i1  ORF type:internal len:125 (-),score=4.19 DN76634_c0_g1_i1:3-374(-)
TACACGCCGGCCGAGTGCACCGTCATGGGCGTGCCCAGCATAACGACGAACCTGTCGGGC
TTCGGCTGCTACATGGAAGAGCTGATCGAGAACGCGTCGGACTACGGCATCTACATCGTG
GACAGGCGGATGAAGGGCGTCGACGAGTCGGTCAACCAGCTGACCGAGTGCATGTTCGAC
TTCACCAAGAAGAGCAAGCGGCAGCGCATCAACCAGCGCAACCGGACGGAGCGGCTGAGC
GACCTGCTCGACTGGAAGCGGATGGGCATGGAGTACGTCAAGGCGAGGCAGCTCGCGCTG
CGACGAGCATACCCCAGCGCCTTCGACGACGAGACGGAGCCCGACTTCTTCGGCGCGGCG
GAAGTCAAGATA
>HY_DN14471_c0_g1_i1 DN14471_c0_g1~~DN14471_c0_g1_i1  ORF type:5prime_partial len:134 (+),score=19.21 DN14471_c0_g1_i1:3-404(+)
GCTGGTGCTGGTCCTACTTTTGCTGGACACAGGGATGCCAAACGTGCTATGCGCGAAGGT
GCCGGCGTTGTCGAAGCTCGTCCGGGAATTATTGAAGACACTCACATTGACCCCTTGAGT
GAGGATTCTAATAAAGATGACGGTTGGGCTCATGCGACGCAAACATCCGGCGCCAAGTCA
GCCATGCAGCAGGCAACCGAGAAAACTTCGGAGACCGTCGACTCGGCGCAAAGAGGAACT
ACAACTGCGCGCGGGACGGTTAGCGATACCGTCACCTCAACACTAAATTCCGCTGTAGAT
TTCACGACTGGTGCTGCAAAGATGGCCTACGGTGCTGCAACTGGCAACCAGCAATATGTG
GAACAGGGCAAAGAAAGTGTATTCGGTGAAAAGAGAGCTTAG
>HY_DN81270_c0_g1_i1 DN81270_c0_g1~~DN81270_c0_g1_i1  ORF type:5prime_partial len:106 (+),score=17.77 DN81270_c0_g1_i1:3-320(+)
CAGCACGCCGTCAAGATGGAAGTAGCTTCTGCCTCTGTCCATGATGAGAAGGCCCTCTTT
GACGAAGATGACGCTGACGACGATGAAATTGTGCTGGGACGAAATAACGATGCTGTTAAA
GAGGATGTGACCTCGAAACAGAGGCTTCTCTCCATGGCTAAACCGAAACCCGAGTTCGAG
GGGCTCCGTGTCTCCCAATCTGGCCACAAGATTCAGGACATCCGCGAATTAATGACTGTT
CCTGTCATCGTCACTGCTGACTTGACCAAGAGCCCTCCCGTCATTAAGGTTTACAGCGTC
AACCCTTATGCCGCGTAA
>HY_DN71813_c0_g1_i1 DN71813_c0_g1~~DN71813_c0_g1_i1  ORF type:internal len:123 (+),score=15.98 DN71813_c0_g1_i1:1-366(+)
GGCGATGTCGGCACTGATACCCTCGATCTCGGCGGTATTCAGGTCAAGAACCAGGCTATT
GAGTTGGCAAAGAATCTTTCCACTCAATTCCAACAGTCAGAGGGAGATGGTCTGCTCGGT
CTGGCTTGGGGCAGCATCAACACTGTCCAGCCTCAAGCTGTTCAGACACCAATGCAAAAC
TTGATCTCCCAGAACTCGATCCCATCAGATGCACAGCTCTTCACGGCTCATCTGGGTGAG
GCTGCCGCTAAGAGTGATAACTCTTTCTACACATTCGGCTACATTGACCAGGATACTGTC
AGCGCCACCGGTAACCAAATCGTCTACGCCGATGTCGACAACAGCCAGGGCTTCTGGACC
TTCCAA
>HY_DN92532_c0_g1_i1 DN92532_c0_g1~~DN92532_c0_g1_i1  ORF type:5prime_partial len:355 (-),score=17.25 DN92532_c0_g1_i1:375-1439(-)
CGGACTGTTCCAGGTGTACCTGGCATCAGAGTCACCGACGGCCACTCGGATAACCAAGGC
ATCGCTCAGCCCCAGCCAGATTTTGGGCCTTTCGATATATATGACCCCGGCGCCCCATCT
CCTCAGGCACGACATTTGAATATCGACACCAACTTCTCTAGTTACGGACCCTCACCGTTC
GTCATGGGAAATTTACCGCAAGACGCATCACCGATCCACACGATACAGGGAGTGCGACAC
GAGCGAACATCTTCAGTAAATTCTAATTCAAACATACCCACGCCCGTAAGCATGTCAGCT
CCCAGATCACCACTTTTGTCTCCTGTAGGCGACCGAAGACCTTCCGTCGCCAGCTCCCTT
GGCCACCGCCGTCAACAATCTGAGGATAGCTCTTCTCAAGATGGTGACAACGACGCTCTG
TCACCACGGAGGAATCACGCCTACAAGCGGTCTGAGGAACCGCAACGGAATCGAGAGGGC
AAGATGGTTTGCAAACATAAAGAATGCGCCAACATAACATTTGACCGCAAATGCGAGTGG
AGTAAACACATGGACAAGCACGACCGGCCATACAAGTGCAACGTCAAGGGTTGTGAAAAG
TTGCAAGGCTTCACTTATAGTGGCGGTCTTCTTCGCCATGAGCGTGAAGTCCACAAGATG
CATGGCGGCACGAAGAAATCCCTCTTCTGCCCCTTCCCTGACTGCAAGCGCAGTTCAGGC
TCCGGGTTTACGCGGAAAGAGAACCTCGCCGAACATGTTCGCCGCGTGCACCGAAGAGCA
AGCACGTCTGCGGATTTGGGTAACCTGGTCATTACAAGATCAGATACCGACGTAACAGAG
GTGCATCTTCCACCAGAGTCACCTTATCAACACTCTGCCGAAACACCGGAAGAGGCTCAA
ATAGCATTGAAGCGAAAACGAATTTCAGATGCCGGCTTCTCAGAAGAAGGCGACGAGTCG
GATCTCCGCGCTGAACTCAAGCGGCTGAGGAGAGAAAACGAAGAGAAGGACGCACGATTA
CAACAACTGGAAGCAGCAGTTATGGCGCTTCAGCAAGGGAGGTAA
>HY_DN95807_c0_g1_i1 DN95807_c0_g1~~DN95807_c0_g1_i1  ORF type:internal len:141 (+),score=13.12 DN95807_c0_g1_i1:2-421(+)
GAGGACATCGACTCATTGCCACGGAAGAAAGTTACGTTGGATATGCTTGGTCCGGAGGGA
CGTGCAGAATGCAGCATATGTATGGACGAAGTCAATCTTGGTGAAGAAGTCACGGTATTG
CCATGCAACCATTGGTTCCACCATACCTGCGTTGCAGCGTGGTTAAGCGAGCACGACACA
TGTCCACATTGCCGGAAAGGAATCACAAAGCGCAATGAAAATGCAGAGAATCAGTCTGGG
GGTAATGCAGCGTCCTCGGGGCCTAATGCAAGTAATCAGATGCCTGGTGCATTTGTCTCC
GAAGGGGGCACACCTGAACACCCGTTCATCATATCGGAATCATCCCAGCAGCGGAACAAC
GCTCAGGCAAGCTCAAATCCACAAGCTTCGCCCGGATCTGCTGCCAGTAATGCTACTGGA
>HY_DN101077_c0_g1_i1 DN101077_c0_g1~~DN101077_c0_g1_i1  ORF type:internal len:101 (+),score=0.09 DN101077_c0_g1_i1:2-301(+)
CTGAAGCCGTTCAGAAAACAGAACGTGGAACCACCCTACTTGGAGATTTTGCGCTGGAGA
GTCGATCAGAGATATGGACGACGATCGCGCCGGAGGTCGACAAATGGCTTGGGATTGAAT
ACGAATGTTGACAAATCGCGAAACTCTCCTTACGGTAGCCCAGCTCCAAGTGAAGAACGT
GGACGATCTCCTCACCGGTTTAGCAATCGTGTTCAAACACAGAGCCCCAAAACACAGTTT
GGCGTCTCGAGTCCTCTTGCGCGGGTGACCGAGGAGGCGTCCAGTCCAGTTACCTCTGCT
>HY_DN41588_c0_g1_i1 DN41588_c0_g1~~DN41588_c0_g1_i1  ORF type:5prime_partial len:145 (-),score=34.99 DN41588_c0_g1_i1:186-620(-)
GGTGGTCAGCGTGTCAAGGTCGTCCTTGCCGCCTGCACATGGCAACGCCCACATTTGATC
GTTCTGGACGAGCCCACCAACTACCTTGACCGTGACTCTCTTGGTGCCCTGTCAAAAGCT
CTCAAGGCTTTCGAGGGTGGTGTTATCATCATTACCCACTCTGCTGAGTTCACCAAGGAT
CTTACTGAGGAAGTCTGGGCCGTTATGGACGGCAAGATGACTCCTTCTGGTCACAACTGG
GTCCAAGGTCAAGGATCCGGTCCCCGCCTTGAGCAGAAGGGAGACGAGGAGGAGAAATTC
GATGCCATGGGCAATAAGATTGAATCAGCCAAGACCAAGAAGAAGCTCACCTCGAACGAG
GCTCGCAAGAAGAAGAAGGAACGCATGGCCCGGAGGAAGCGTGGCGAGGAGGTCTTCTCC
GACGAGGATGACTGA
>HY_DN113744_c0_g1_i1 DN113744_c0_g1~~DN113744_c0_g1_i1  ORF type:internal len:104 (-),score=20.50 DN113744_c0_g1_i1:1-309(-)
GACATTGCCGCGAAGATTGCCCTTCAGCCTCTAATCAACTTCCATGGAGGTGGTCATCTC
AACCATACCTTGTTCTGGGAGAATCTTGCGCCAAAGAATGCAGGAGGTGGTGAACCACCT
TCAGGCGCATTGGGAAAGGCCATCAATGAAGCGTATGGAAGTCTTGATGAGTTCAAAAAC
AAGTTCAACACCGCTCTTGCTGGAATCCAAGGCAGCGGTTGGGCATGGCTTGTTAAAGAT
ACTCAGACCGGGAACATTCAAATTAGAACATATGCCAATCAAGATCCTGTGGTTGGCCAA
TTTAAGCCG
>HY_DN92660_c0_g1_i1 DN92660_c0_g1~~DN92660_c0_g1_i1  ORF type:internal len:173 (-),score=8.76 DN92660_c0_g1_i1:1-516(-)
GTTGGTAAAGATCAACAGCCTCAATATCAACAACAATCTCAATATCACCCGGCACAACCT
CAAATAGTCAATGAACCACAACCCCAAAACTATCAAAATCAACAATATCAACAATACCCG
AACCAACAACCTGTAACCACTCAACCAAATCAACAAACTCAAACGACTCAACCAAATCAA
CCAATTCAAACGACCCAACCAACTCAACCAACTCAAACGACTCAACCAACTCAATCAACT
CAACCAAATCAATCAACTCAACCAACTCAAGAATATCAACACGTTAAACACCATCGTCAA
CGTGACAGAGATAATAAGGATAATAGGGATAATAGGGAAAATAATAGTAGTAGAGTTCAC
GTCCAAGAACGTCCTTATGGTTATTTTTCTAGGACAATCCAATTACCTAACGATATTAAA
GCGGAAGATAATTTTCAAGCAAATTTGGATAGTGGTGTGTTGAAAATTAGGGTTCCCAAG
AATAGTGATAGGCCCAGGAGGAAGATTACAGTCACC
>HY_DN55602_c0_g1_i1 DN55602_c0_g1~~DN55602_c0_g1_i1  ORF type:internal len:126 (+),score=14.95 DN55602_c0_g1_i1:3-377(+)
GTCGAGGAGTCCACCACCATTGCCGACCCGGATGCCGTCAAGCCCGAGGAGTGGGACGAT
GAGGAGGATGGTGACTGGGTTCCGCCTTCCGTCCCGAACCCCAAGTGCGAGGAGGCTCCT
GGCTGCGGCGAGTGGACCCGCCCCATGAAGGTCAACCCGGCCTACAAGGGCAAGTGGTAC
GCCCCGATGATCGACAACCCCGCGTACAAGGGTGTCTGGGCGCCGCGCAAGATCGACAAC
CCGGCCTACTTCGAGGACCTCACCCCCGTCAAGAGCCTCAACAAGATCGGCGGTGTCGGC
ATCGAGCTCTGGACCATGACCGAGGACATCCTCTTCGACAACATCTACGTCGGACACTCT
CCAGATGACGCCAAG
>HY_DN85501_c0_g1_i1 DN85501_c0_g1~~DN85501_c0_g1_i1  ORF type:complete len:223 (-),score=17.23 DN85501_c0_g1_i1:118-786(-)
ATGTCTGTACGCTCTCGCAAGTTCTGTTGCTTCCTCCCTGTCAGGCTCGGAGTCTTCGTT
TTGTCGCTTTTGGCGATGGTTGGAGGATCATTCACGGCTGCAGCTGGATGGATCCAAGTC
TCTCAGCTCAAGCAACTTGGCATGGACAAGGCTGAGGAAATTGCTCTCTGGATACACGCT
GTTATGTTCACCCTTCTTGCATTAGTCGCTATCTTCGGTTTCATCGGCGCCATAATCAAG
AACCGCAGAATGGTCGCTCACTTCGCCAATGCTCTCGCAATCCACCTTGGCTTCAATGTT
GCTGCAGGCATCTTTACCCTGTACAGCCTGTTCAAGAAGGACTCTCAAGATGCTATCAAT
CAATGCATGGCTCAATCTGCTGATGCCACGATGGACGGTTGCAAGAGCGCCATTGCCATA
ATGAAAGGCCTCATGGTTGCAATTTATGTCATTACCTGGCTCGTAGAATTGTACTTCTAC
TTCATCATTGAGCGCTATGTTGATCAACTTGATGACGAAGAGCTGGCAAAGCAGACGGTT
GTTATCCCCAGGACCATGCAGCAAGTCCCACCCCCTGTTACTACCTATGCCGCATACGGT
CCCCAGGGTTATGCACCGCCTTACCCCTTCACTGAGCCTCGCCAGGCGTTCGGGAGCACC
AACGTGTAG
>HY_DN41933_c0_g1_i1 DN41933_c0_g1~~DN41933_c0_g1_i1  ORF type:5prime_partial len:101 (-),score=4.60 DN41933_c0_g1_i1:174-476(-)
ACCGGGGCAGAATCCCTGACAGACTCGTACGACAACACACATCACAATCCAGCCCAACGG
CACACCTCGTCGGCCGGCTCCAAATTCCAGCTTCCACCCGCCTACGACTTCTCCAGCCAT
CGGCAGTCATCCTCAACGTCCCTCGCCACGTCGTCCTCCACCCTGTCTTCCTCTCTACCT
TCGCCCAAGGGCTCAACCTTCTCCAAGCTCACCGACAAGGCAAGAAGTGAACTACGAGAT
TATGCTGGCGGCTTCGACCAGACCAGAACGATCCGACGCCGAGTCTCCATGCAAAGCAAT
TGA
>HY_DN52429_c0_g1_i1 DN52429_c0_g1~~DN52429_c0_g1_i1  ORF type:3prime_partial len:356 (+),score=21.61 DN52429_c0_g1_i1:87-1067(+)
ATGGAGAAGATCAAGGCTAAGGTCGAGAACGTCCTCCACAAGGACAAGGACACTACTTAC
ACTGGGGGAACTCACACTGCTGGCGCCACCGGCCATACTGGTACCCATGCTGGTACCCAT
ACCGGTGGAACCGTCACTGGTGGTCCTCACTCCTCACATGCAGCCAACACAATCGATCCA
ACCGTCTCCACTGGCCACTCCACGACGGGCATCCATTCTGGCGTGCCTGGCACTGCCGGT
GATAGTCATGGACTTGGAGGTACTACAAACCATACAACACAGGGTCAGAATGGCAGTCTC
GGAGTTGGCACTCATGGCGCTTACACCGGAGGCACTCACACCGGGGGCACTCACACCGGT
GCTACGGGCGGCTTGACGGGAGGCACTACCGGCACGACGGGCGGTCTCTCAGGCACCAAC
GCCGGCGTGACAGGCATGCACTCTGACCCCAGTGGTCCTCACGATTCGAGACTCCTCAAC
AAGGCGGATCCACGTGTTGATGCTTCCCAGCCAGGTGGATATGGCAACACTGCCTCTACG
GGCGGCCATATGGGTAGTAATCATGGACTTGGTGGGACTACCGGCCATACAACACATGGT
CAGGGTACTGGCGGCTTTGGCGGTCTCGGAGCTGGCGCTCATGGTACTTACACCGGAGGT
ACTCACACCGGCACTGCGGACGGCTTGACTGGGGGCACTTCCGGCACGACGGGCAATCCC
CTAAGCTCTCACCATCAGGGGGCCAACGGTGGCTTGACTGGAGGCACCCACACCGGAGGT
ACTCATATCGGCGGTACTACGGGTGGCTTGGCTGGTAATACCCATCAAGGTGGAGGCTTG
ACAGGCCATTCCAGCCATCTTCCCGGCCCAGCGCCCAACACAGCTGGTCCACACAAGTCG
GACATGCTGAACAAGATGGATCCCCGTGTCGACTCTGATCTTGATAACAGCAAGACCGTT
GGTGGTAACCGCACTCTTGGT
>HY_DN85184_c0_g1_i1 DN85184_c0_g1~~DN85184_c0_g1_i1  ORF type:internal len:120 (-),score=10.65 DN85184_c0_g1_i1:3-359(-)
CTCTCCCTCCCTCCTCTTCGCAAACCCTCCTCGCCAATGTCTTACGCGTCTGTCGCCGCT
ACCCACCCTCCGCCGCCCTCGCTCGTCGGCCACCCCGACCCGGCGCTGCTCAACACGACC
CCGCAGCACGAGTACTCGCTCGTCGACGCGACCAACGAGAAGGTCGTCGTCGCCCCGCCC
GATTTCAAGAGCCACCCCAAGACGGTCACGTCCGAGTACGTCGCGCCGGCCGACGCGATC
TCGGGGGGTGGTGGCGCGGGCAGCAAGAAGGACAAGGCGCGCCGCGCGTTCGACCGCGCC
GAGGACGAGGCGCTTGGCTTCTGGGACTACACCAAGAAACAGTTCCTGCGCCCTGGC
>HY_DN92710_c0_g1_i1 DN92710_c0_g1~~DN92710_c0_g1_i1  ORF type:5prime_partial len:131 (+),score=16.94 DN92710_c0_g1_i1:3-395(+)
TACCAGCTGTATTGGCAGTCAGCCAATGCCCGCTGGATGCGAGCCAGGCAGAAAGCGAAG
GAGGTCGAAAAGAAAGTCGAGGGTAAGAAATTCAACATGGCCATGACCAAGCAAGACTCA
ATCTTCCCTAAAATCGATCTTCCATCTGGCATTTCCACCAAAGCCACTGAGTACAAAGAG
CTAGCAGATAAAGGCGAGCGATGGGAGTCACCTGTCTTCAGTATTGGTAGTGCTAAAGAA
AGTACCAACATCCCTTCTGCACCTACCATCCGCCGGAAGCATTTGGGGAAGCCTACCGGT
ACTGGTGTCACCAATGGAGTTACAAATGGCTCCCACGGATCTGCTGGCGTCAACCAGTCA
GCTCACAGTTTTGACCCAACTGCAGTCCCATAA
>HY_DN39005_c0_g1_i1 DN39005_c0_g1~~DN39005_c0_g1_i1  ORF type:5prime_partial len:146 (-),score=29.27 DN39005_c0_g1_i1:190-627(-)
AAGGTCGTCGTCTCCAACCGTATCACCGACTCTCCATGTGTCCTCGTCACTGGTCAATTC
GGTTGGTCTTCCAACATGGAACGTATCATGAAAGCTCAGGCTCTTCGTGACTCGTCCATG
TCCTCTTACATGGCTTCGAAGAAGACTCTCGAGCTCAATCCTCACAACCCCATCATCAAA
GAGCTTAGGAAGAAGGTTGCTGAGGACAAGGCCGACAAGTCTGTCCGTGATCTCACCTAT
CTCCTCTTCGAGACTGCCCTTCTCATCTCCGGATTTGTGCTCGAGGAGCCAACCAGCTTT
GCTAAGCGCATTCATCGTATGATCGCCCTCGGCTTGGATGTCGATGAAGACGCTGAGACC
ACCGAGGCTGTCAAGATGGACGAAGACACTCCCGCCGCTGATACCGCCGCTGCCTCCTCA
TTGGAGGAGATTGACTAG
>HY_DN74524_c0_g1_i1 DN74524_c0_g1~~DN74524_c0_g1_i1  ORF type:3prime_partial len:103 (-),score=0.52 DN74524_c0_g1_i1:3-308(-)
ATGCCGTCCAATAGGCTGACTTACAGGAGACGAGTCTCATACAAGACCGACTCCCTCCGA
ACACGCATCGTCAAGACTCCCGGCGGCAAGCTTCGCTACCTGCACATCAAGAAACCAGGC
TCGCCTCCGAAGTGCGGTGATTGCGGCATGAAGCTCCCGGGTCTCCCAGCCCTCCGACCA
CGCGAGTATGCTACTACCTCTCGGCCGAAGAAGAGCGTCTCGAGAGCATACGGTGGAAGC
CGATGCGCCAACTGCGTCAAGGACCGCGTCGTCCGTGCTTTCCTGATCGAGGAGCAGAAG
ATCGTC
>HY_DN100313_c0_g1_i1 DN100313_c0_g1~~DN100313_c0_g1_i1  ORF type:internal len:181 (-),score=37.68 DN100313_c0_g1_i1:2-541(-)
CCCAAGATGCGGAAGGTCAAGAAGCAGCAGAGGAAGGGCGACCTCCCTCTGTCTGCCGGT
ACTGCGGCGCTAGATCAGGCGACCAAAGACTTATGCATGGAGAAGGAGAACCAGATGATC
ATGGAGGACAAGCTGGTTGCGGACACTGAGCACCAGAAGAACGAGCTCGAATCGTTCATA
TACGAGCTCAAGGAAAAGATCATTGGTGTCTACGCCGACTTTTCGAACGAAGACGAGAAG
TCTAAACTCAACGCCAAGCTTGAGACCATTGAGGATTGGCTCTACGACGACGGTGAGGAT
GCGTCTAAAGCTCAGTATGTCTCCAAGATGGAGGAAATCCGATCGATCGCCGGGCCGATC
ATCCAGCGGTACAACGACAAGATCGAGGAAGAGCGACAAGCAGTCCTCAAGAAACAGCAA
GAGGCCGCAGCAGCGAAGCAGGCCGAGATCGAGCGAAAGAAGCGGGAGGAGGAAGCGAAG
AAGCAAGCCGACGCACCAGAGTCCAAGGACGCGGAGATGACAGACGCGGAGACAACAAAG
>HY_DN48200_c0_g1_i1 DN48200_c0_g1~~DN48200_c0_g1_i1  ORF type:internal len:174 (-),score=11.21 DN48200_c0_g1_i1:1-519(-)
CCCGATTGGATTGACGAGGCCAAGGCGAAGGCGAGTCGTGAGGACATGGTGAAAAACAAC
GTTATCTACGGAGGGAGCGTTCCTTACCGCAATATGTGCCGCTTCAACTCAGGATTCTTC
TGGAGAAACGAGCTTCTCAAGGATTACAAGTACTACTGGCGGATTGAGCCTGATGTCAAA
TTCTTCTGCGACTTGGACTACGATCCATTCCTGATAATGGAGGACCAGAAGAAAGTTTAT
GGTTTCACGATTTCGCTTCCTGAGTACGAGGCCACCATCCCTACTCTTTGGCAGGCTGTT
AGAGAATTCACCGAGCAAAACCCTCAATATTTGGCACAAGATAACGCAATGGGCTTTCTC
TCTGACGACGGTGGTTTAACATACAACCGATGCCATTTCTGGTCCAACTTCGAAATCGGA
GATCTCGACTTTTGGAGGGGAGAGGCCTACACAAAATTCTTCGAATTCCTCGATGCAAAA
GGCGGTTTCTATTATGAGCGATGGGGAGATGCTCCCGAC
>HY_DN25916_c0_g1_i1 DN25916_c0_g1~~DN25916_c0_g1_i1  ORF type:complete len:113 (+),score=23.13 DN25916_c0_g1_i1:25-339(+)
ATGGGCGCCTCCTTCCGAAACGTCGGCGAAATCAAAGCTCTAGCCGGTGTTGACTTCCTC
ACCATCTCACCATCGCTTCTCGAAGAGCTCAAGAAATCCTCTGATCAAGTTCCCAAGAAG
CTCGACGCAGAGGCGGCTGCTGCTGGCAAAGCGGATACCATTCCCAAGGTTTCCTTCGTT
GACAACGAACCCGAGTTCCGATGGGCACTGTTGCAGGACCAGATGGCGTTCGATAAGCTT
CATGAGGGTATCAAGAAGTTTGCAGAAGATGGAGAGACGCTTAAGGAAGTGTTGAGGAAG
AAGCTGTCTGTTTGA
>HY_DN69069_c0_g1_i1 DN69069_c0_g1~~DN69069_c0_g1_i1  ORF type:complete len:130 (-),score=5.83 DN69069_c0_g1_i1:300-689(-)
ATGTACGCCGCACGCTCAGCCAAGCCTAAGCTGTCTCTCAGCATCTCTGCTGCGACAAAC
ACCACTCGTCCAGCTCTGTCTTTGCGATCACCAGGCCCCATGCCACGGACACCTGTTTCT
CCATCGCCTCTCAGCCCAGTCTATGCTGCGGCGCGAGACTTTACCAAACAGACTGTCCCG
ATGTACTCCTACAGCAATTCCAGCTCCGCCAAGAGCATTCTCAAGAAAGGTTCTGCCTCT
TCCACCTCGTCGCGATCAAGCGGCAAGGCAATTCACTTCCAGAGCACACCTACTGTGTAC
TGCGTGACCCCGATTGAGAACAAAGACGAATACTATGGAGGCCATGTCAAGATGTCGCGC
GACGAGCGACGATGGGGAGCCCGATCTTGA
>HY_DN7373_c0_g1_i1 DN7373_c0_g1~~DN7373_c0_g1_i1  ORF type:complete len:271 (+),score=4.64 DN7373_c0_g1_i1:100-813(+)
ATGCCCGCTCTCTCTCTCCTCCTCCTTGCCGCTACCCTCTTCTCCTCCTCTGTCCTCTCC
CGCCCTCTGACTCAACCCAATATCGTACCCCGAGTCTACAATCCTAATGACCCTGATCTC
CCGCCTTCTGTGCTTCAAATATGCGAACAAGGAGTAAATTCTACTTCAGTCTCCAATTCA
ACCACGTTTGGTACTAGTCAAGTGGTCATCACAACCGGTTCTTGTACTCCCAATGTCACC
GATCCAGTTATGGGAGCCGATTCTGTTCAATCTTGTATGACCGCTGCCAACGACTGCCAA
TCTCGTTTCGGTTCGCTTTTCCAAGGAAATGGTTATGTCGGCAAATGTGGCGCATCTTGT
GATTCTACATGCTATCCCGGATCAAATGGTCCAGACCCAAATGATTGTCAGACTATTGCT
GACTCTCTCAGGGCTCATAATCCACCCGTCTTCACCCTCAGCCCTAATAATTTCCTCTTG
TTATCCTACAAGTCTTGTGGATTTGGCTTCCAGAATCAAATCGCCTCATCCCCGATTGGG
TGCTCTCAGCAAATAATCTACGATTACCCTGATATGGCGGATGTAGCTCAGTACCTTGCT
TGGAACTGTCAGTCATCCCAAGGCGCTAGGGGAGGACGATGCACCGCCAAATCTGGAGTC
TACCAATCAAACACGCCCGACTTCTATGTACAAGTGTATCAGAATGCATCATAG
>HY_DN40843_c0_g1_i1 DN40843_c0_g1~~DN40843_c0_g1_i1  ORF type:5prime_partial len:106 (+),score=7.74 DN40843_c0_g1_i1:1-318(+)
GCCCCGCCAGGTTTGTCTATCCCACGATTTCCCAACTTAACTATCGCTCACCCCGTAACA
GAATTCAACGAACACCAGCGCGATGTATTCTGCGTCTTCAGTGGCGTTGGCGTCCAGCGC
CTCCGTAATTATCTCAACGCTGACTCGGTGGCCACCAGCCGAATGTCTCTGGTTGATCTC
GACGCCGATGGTACCATGTTCGACGACAATGACGAGCAAGAAATGATGCAGCCTCTCACT
GCTCAGGCCCACGGCATGGTACTGGAAGAGATGGATGAAGAGTATGGCGAAGGGAGCGAA
ATGATGGGTCAGGACTAG
>HY_DN38958_c5_g3_i1 DN38958_c5_g3~~DN38958_c5_g3_i1  ORF type:5prime_partial len:243 (+),score=62.56 DN38958_c5_g3_i1:1-729(+)
TTGCTTCTGCTGGATGTCACTCCTCTCTCGCTAGGTATCGAAACCCTCGGTGGTATCATG
ACCAAGCTCATCAACCGTAACACCACCATCCCCACGAAAAAGTCGCAGGTCTTCTCGACA
GCGGCTGATGGACAAAGTGCCATTGAGGTCAAGATCTACCAAGGTGAACGTGAGCTTGTT
CGCGACAACAAGCTGCTTGGTCAGTTCAACCTCGTCGGCATTCCTCCTGCCCCCAAGGGT
GTCCCTCAGATTGAGATTACCTTTGACATTGATGCTGATGGTATTGTTCATGTCAACGCA
AAGGACAAGGCCACGAACAAAGACCAATCCATGACCATCGCCTCATCGTCGGGATTGAGC
GACAAGGATATCGAGAAGATGGTCTCCGACGCCGAGCAGTTTGCTGAAGCCGACAAGGCT
CGACGTGCTCTTATTGAGGAGGCAAACAAGGCTGACTCTGTCTGCAGTGACACCGAGAAG
GCCATGAACGAGTTCAAGGAACAGATTGATGCCACCGAGAAGGAGAAGGTTCAGAAGCTC
GTCACTGAACTTAGGGAGCTTGCTGTCAAGGGACAGGCTGCCGATGCCTCTGTCACCGCT
GACGCGATCCGTGAAAAGATCAACGAGACCCAGCAGGCCTCTCTCGGCCTTTTCCAGAAG
GTCTACGAGAAGCGCAACGCTGAGAGCTCGGAGAAGCCTTCGGAGCCTGAGCCCGAGAAG
AAGGATTAA
>HY_DN81151_c0_g1_i1 DN81151_c0_g1~~DN81151_c0_g1_i1  ORF type:5prime_partial len:187 (+),score=38.82 DN81151_c0_g1_i1:3-563(+)
ACCAAGGACAACAATCTTCTCGGCAAGTTCGAGCTTACAGGCATTCCTCCCGCACCCCGT
GGTGTCCCTCAAATTGAGGTCAGCTTCGAGCTCGACGCCAACGGTATCCTGAAGGTTTCC
GCCGGTGACAAGGGCACCGGCAAGACGGAATCCATCACCATCACAAATGACAAGGGCCGT
CTCAGCGCTGAAGAAATCGAGCGCATGGTCGAGGAAGCCGAGAAGTACGCCGAGGAAGAC
AAGGCTACCCGCGAGCGCATTGAATCTCGTAACAAGCTTGAAAACTATGCGTACAGCCTG
AAGAACCAAGTCAACGACGAGGAAGGCCTTGGCGGCAAGATCGACGAAGAGGACAAGGAG
ACCATCCTCGAGGCCGTCAAGGAGACCCAGGACTGGCTTGAGGAGAACGCGGCGAGTGCC
ACAAGTGAGGACTTTGATGAGCAGCATGAGAAGTTGAGCAATGTGGCTTACCCGATTACC
TCAAAGCTTTACGGTTCTGGAGGTGCGGGAGGTATGCCCGACTATGGCGATGATGCTGAT
GGCGGACACGACGAGCTGTAG
>HY_DN40855_c0_g1_i1 DN40855_c0_g1~~DN40855_c0_g1_i1  ORF type:internal len:176 (-),score=5.45 DN40855_c0_g1_i1:3-527(-)
TTCTCCTTCGTTCTGCCTCTCTACTCTTTTTGGAAACAGGACGACTTCTCCTGGGGTAAC
ACACGTATTGTCATTGGGGAGAAGGGTATGAAGCAAGTGGTCACGACCGATGATGAGGGC
TTCGATCCAAGGAGCATTCCCCTTCAACGATGGGACGATTATGCTCTCGCGAACAATCTC
CCTGGTCGTCGTGGTCTTGTGGCTCAAAACTCCGAGAAGGGGGGACAGAGCGCCTACGAT
GATGACGGATACGAGATGAACGACATGCAATCCGTCTACTCGTCAGTCAAACCAGCCTCA
ACCATCATGTCCAACATGCATCACATCTCTCATATGCCGCCTCAGTCGCCGGGACCGTAC
CAAGGCATGCAACCCCGACAGTCCTCCTACTCCAACTTCTCGCGCTACCAGGACAACCCT
CAGGATGGCCGTCTCATGTCCATGGGCGGCATGAGTGATCAGTATAACGCTTCGCCGTAT
GGCAACCGGCCGTCTATGGGCGGTTTCCAGAGCTCCGACAACCTC
>HY_DN61083_c0_g1_i1 DN61083_c0_g1~~DN61083_c0_g1_i1  ORF type:5prime_partial len:158 (-),score=13.70 DN61083_c0_g1_i1:55-528(-)
GAGGAAGCGACCTACCTCACCAAATACGGGTCCCATGTCTATGTCCTCGTCCGCCGAGGC
GAGCTGCGTGCCTCCAAGATCATGGCCAAACGACTCCTTAACAACCCCAAGATTACCGTT
CTCTGGAATACTTTTGCAACAGAATGTCAAGGAGATGGAGAGCTCCTAAAGAACTTGCGC
ATAAAGAATGCCCTTACCGGGGAGGAAAAGGACCTTGCCGTGAACGGCCTTTTCTACGCG
ATCGGTCATGAGCCAGCGACTGCTATATTCCGCGGTCAACTCCAGACTGATCCGGACGGC
TACATCGTGACTGTCCCGGGGACCACACAAACCTCCGTTAAGGGTGTCTTTGCTGCAGGA
GATGTCCAAGACAAGCGGTACAGACAGGCTATCACTAGCGCCGGCAGCGGTTGCATGGCT
GCTTTGGAGGCGGAGAAGTTGATCGCTGAGGAGGAAGAGCTGGGTCAGGAGTAA
>HY_DN99552_c0_g1_i1 DN99552_c0_g1~~DN99552_c0_g1_i1  ORF type:internal len:109 (-),score=19.41 DN99552_c0_g1_i1:3-326(-)
CAAGTCGTCAATGACACCAAGCCTACCTACTACTTCTGCGGCGTCGGTCAACACTGCAAT
AATGGAATGTTTGCTATCATTAATCCCCCCATGGACGTGAACGGCGGCTCATCTGTTGGT
AACATGATGGGGGAGATGATGGCCAACAACTCCGACCTCAAAGCATACGCCACCTACATG
TCCAATGCTACCTCCGGCAAGACTGGTTCCAACTGGGGTGCTGGTATCTCGATGAAAGAT
GTGCCTGAGTGGGCTCGTCCTCTTGTTGCTGAGAACGTTCTCTACACCCGTGGTGTCCTC
GCCCTCAACCAGGAAACTGTCAAG
>HY_DN102757_c0_g1_i1 DN102757_c0_g1~~DN102757_c0_g1_i1  ORF type:5prime_partial len:111 (+),score=4.80 DN102757_c0_g1_i1:3-335(+)
CAGCTCGCCTGGGTTGCTAACCAGTATTACCTTGGCAACAGCCGATCGGCTAGCGCGTGC
TCCTTCTCGGGTATGGCTACCACACAGAGCGCTACGACCTCCGGTAGCGTCTGCGGCAAT
CTCCTCTCGGCAGCAGGAACTGGAGGTACTGGAACTGTCGCAAGCCCCACAGATAGGGGC
ACTGCTGTTGGTACTGGAGGGCCTGCGAGCAGCTCTTCTAGGGGTGCTGCGCCTGGAATG
AGCACGCCTGCTTTCTTCGAATACGGCAGTGCTTTATTCGCAGGATATGTAACCGTTGCT
GTCGTGTCGATGTTGGGAATGATTGCTTTGTAA
>HY_DN42854_c0_g1_i1 DN42854_c0_g1~~DN42854_c0_g1_i1  ORF type:3prime_partial len:193 (-),score=9.67 DN42854_c0_g1_i1:1-534(-)
ATGGCTGTCATGGATCTCGACATGGTCAATATGGGGAACCGTACAAGACGTGCGGTTCGA
ATGCTGAAGGTCCGGATGAATGTTGCAGATCCCGGGATCTCGTTGAAGCCGGCCAGTGAT
AACGTTTTGAAAATTCTTGGACGTCGCGGATTTCAAAACCTTAACAAGTGCATTGTGAGC
GTTCCCGTCGCAGGAATTGTCACCAGTGGCTCCATGGATTCTGCCTCATCACGGCATAGC
CAAGGATCGACGACACGGCAAGACTCCATCTCGGCTGCAGGGAGCAAAGCAGCATCTTTT
ACCGATCCAGATATCCGCGGGTCGACTTCGAGCGGTTCCGACCGAAATTTCCTCCTCTCT
GATCTCATTGCAGATGACTCCCCCAAGTCTGACCAACGAATTACGAAGATGGTTGCCAAA
GTTGGCCGCTGGTGGTACACCCGTTGCTATGAATGGGCGGTGCTCCCCGATGGCGACCTC
GAGCGCAGCATCTGGGCGGACAAGAAGGTGCTCCAAGAATGTGAGAGCCGCGGT
>HY_DN7889_c0_g1_i1 DN7889_c0_g1~~DN7889_c0_g1_i1  ORF type:5prime_partial len:244 (-),score=18.54 DN7889_c0_g1_i1:42-773(-)
ATCGAAATGACCTTGTTCTCCTCTGAAAGAGACGACAACTTTTGTTTTCCTGTACCCGAC
GTTCTCGAGAACGAGAGGATCAAGATCGTTCCCTTTATTCCTTCAGAGCATGCAACGGAG
GTTTTTGAGAACTGGAAAGCAGCACCTCAACTCTTGACATATCTGCCATTCGGCCCTTAC
AATTCCACAGAGGAGTTCCTGGAGAATCTCTGGGAGGGGCGTCTAAAAAAGAACTTTGGC
GATGCGTACTTTGTGGTATATGACAAGACTCGACTCGACGAGAACCAAAAGCCACAGATG
GCAGGGACCATCGCGTTCATCGATTCGAGTGCTGAGGATCTCTCCACTGAAATCGGCTGC
ATCGTGGTGTTTCCCCAGTTCCAACGTACGCATGTCACTTCCAACGCGGTCGGTCTTATG
ATGCACTATGCTCTCGATCTACCCAAGGACGGTGGAATAGGATGTCGAAGGGTTCAGTGG
ATGGCCAATGCGCTTAATTCGGCTAGTGTTGGTTTCGCTAAAAAGATGGGATACGAGCTA
GAGGGAATTATTAAATGGCATCGAGCAATTCCGCAGAGCAAGGCTATAGGACACAATGGC
TTGGCCATAAGAGAAGGCGACCCTCGCGGAGATTGCCTTGCGAGGGATACTGCGATACTG
GCAATGTACTGGGATGTATGGGAGAATGGTGGACGAGAGAAAGTTGATGAGAGAATGGCT
AGGACAGCATAA
>HY_DN104605_c0_g1_i1 DN104605_c0_g1~~DN104605_c0_g1_i1  ORF type:5prime_partial len:146 (-),score=4.50 DN104605_c0_g1_i1:21-458(-)
TTATATCGAGATACTCCCCCGCAGTCAGCGCCAGCTACACAGCAGTCGTTCCCTCGCACA
GCATTGATGCAACCTCCGCAGATGAGGGCTGGATTCCATTCATCCACCGATCTCACCATT
GCACAACCTAAGCCATCCCATTTTAGGCGGCCATCACTACCTGAACCAGGACATGGGCAA
ATGGACGAGGCCAACCTGCAGTATCCGAACCAGTACGGCAATTTCAACTACGACGACTTC
AAGGACATCTCACTGAGCGGCATCACCCATAACGTTCCATTTGCACCGCCTGTGTCGGCT
ATGCCGGACTTCCTGGTCCATCATTACTCACCTCCTCAGGGCACAGGTCCGCACGCTACG
CTTATGCGTCGGACAACTGAGCCTCAGCCAAAGAGTTACATATTCGCGAACCAAGGCCCG
CACGACTTCCGTTCATGA
>HY_DN104638_c0_g1_i1 DN104638_c0_g1~~DN104638_c0_g1_i1  ORF type:5prime_partial len:155 (-),score=12.05 DN104638_c0_g1_i1:319-783(-)
CTGGGCATTGCAGGCTTGGGTATCAAGGGAGCGGTCAGCGAGTGGCAGGGGTTACGAGCC
CACAACAAGGAGATAGAGGAAAAGAGGCAAGCAGCGGAAAGACACAAGGAGAAGCGAGAC
GCACGGAGGAGGAAGGAGAACATGCTGGCCGCCGAACAGTACAGAGCCAACGGCTATACT
GGAAGTTTGCCCAATCTTGCTCCAACTGATTCGCCATTCTATGGCAGCGATGGGGGCGTC
CATGCCAATACTCACGGGCCCACCCAGTACTATGACGATAATCCCTACGGTTCGATGTTT
GCGGCCCCTGGCCCGCAGCAATTCTCGACACCCCCGCCACCTGTACCCCAAGGTTATCCA
CCGCAGTACGATCCTCACTACCGGCCCCAACAACAGCAGCCCTACAATGATATCCCACCT
CCACCTATGGGACCCGGCCAGCCTCTCCGACACGACACCCATTAA
>HY_DN79953_c0_g1_i1 DN79953_c0_g1~~DN79953_c0_g1_i1  ORF type:complete len:269 (+),score=16.67 DN79953_c0_g1_i1:49-807(+)
ATGGCAGAGGCGCTCGTTGAAGCGGGGGCTGAAGTACACTGCGTCGACCGCCTCCCCCAT
CCTGACGACGAATTCCATCTCGCCCAAAAACGGGCCAACCCAACCTTCGGCGGCTCCCTG
CACTACCGCCGCATCGACGTGCGTGACGCTGAGAACACCGCAAACACATTCGCCGAAATC
GCGCAGCTCAACAACCGGCTCGACGGTCTCTTGGCGGCCGCAGGCGTCAACCACGTCGAC
AGCGCCATGCACCACACCCCAGAAGAAATCTGCGAAATCATGGGAATCAACTACATGGGG
ATATTCATTTCTGCCACCGAAGCAGCCAAGCAAATGATGAAATACCGCTGCCAAGGATCC
ATACTGCTGATTGCGAGTATAAGTGGCATGATAGCCAACAAGGGCATGCTCTCGCCGGTA
TACAATAGCTCAAAAGCGGCAGTGATTCAGCTCACGCGCAGTTTGGCTATGGAATGGGGA
AAATCCAATGTTGAGAAGAATGCGAAGGAAAATGGAGGAGGAGGGGGGATGTGGATTAGG
GTTAATTGTCTCTGCCCCGGACATATTGCGACGCCGATGGTGGAGAAGATTCTGGCTGAT
GATCCAGAGTCGAAGGAGGTGTGGAAGGGGGAGAATATGATGGGCAGGCTTGCGCGGCCG
GAGGAGTTTAGGGGTGCGGCGTTGTTTTTGTTGAGTGATGCGAGTAGTTATATGACGGGG
GCGTCGTTGGTTATTGATGGGGGACATACGGCGTGGTAG
>HY_DN114500_c0_g1_i1 DN114500_c0_g1~~DN114500_c0_g1_i1  ORF type:internal len:120 (+),score=7.24 DN114500_c0_g1_i1:1-357(+)
TTCAACCTGCGCCTCCGTGGTTATGACCCCGAGCCGACGAAGACTTTTGCAAGCAGACTA
CGCAAGGCAAACTTCGTCAACAACCGGAGTGCATGGGTCTTCCTACCAATGGGTGCAGAA
CACCCTGACAGACAAGTGCTAAGGGAAACACCCTTCCCTCAATGCCCTAGTGTAAGCGAT
TTGGCCAACTATGAAGCAGTCCATGGCCCGATCGGTTCAACTAGTGATGCCGCCAGCATT
GCCGGTCTTCTCGGAGGTTGGATGTGGGAGCAGTGGAAGATCAAGCTAGAAAACGAGGCG
GGCAAAGATCAGCATAAGTGGTTAGATGGCGTGAGTGATGCGATTCGAGAGGGGAGG
>HY_DN104777_c0_g1_i1 DN104777_c0_g1~~DN104777_c0_g1_i1  ORF type:complete len:114 (-),score=16.11 DN104777_c0_g1_i1:9-350(-)
ATGATATACGCCTCCGCAGTCTCTCTCTCGGAGTCGCTCAATGAGCAGGAGAAGGCCGAC
GGCTGGCTGTATCCGGACATCCGCCGCATCCGGGAAGTGTCTGTTGTTGTTACTCGTGGC
GTCATCCGCGCTGCACAGAAGAACGGTGTCGACCGCGAGCTGAACCTCCGCAATCTCAAC
GACCAGCAGCTCGACGAGTACATAAAAGACAGGATGTACGACCCTTTCCGCGAAAAGTCC
AAGCTCTTGGATCAAATAGCCGAATTGACTGCTCAAATGAGTGGCCACTCCAATGGTGTG
AATGGCCAGACTGAGAAGCAGTCTGCGTCGGCTCACCTATAA
>HY_DN12140_c1_g1_i1 DN12140_c1_g1~~DN12140_c1_g1_i1  ORF type:5prime_partial len:258 (-),score=42.12 DN12140_c1_g1_i1:19-792(-)
TCAAGATCAGCAAGTAGTCTTATGCAATCAACCAGGACCCGCATCATCCCTCACACAGCG
AGAATCACCAAGCCAACACTCTCCAGCGCCAGAACCATGTCTTTCCTCTTCCCAAGAATC
GCCTACGCGCCTGTGCGCTGCGGACCCGTCCGCCACGAGATTGCCCCTCTCTTCAGCCTC
TTCGACGAGACCTTCAATGAGCTCCAGAAGGCCAGCCGAGCAGCCCGAAGACAGTTCAAC
CCTCGCTTTGACCTGAAGGAGACTAAGGAGGCTTACTCCCTCGAGGGTGAACTCCCTGGC
ATTGATCAGAAGGACCTCAACATCGAATTCATCGATGAGCACACGTTGACTATCAGGGGC
CGCACTGAGAGTCGCACCGAATCTGGGCGCCGCCCTGAAGCCGTCGAAGCCGAGAAGAAG
GCGGCGATTGATGAAGCAACTGCCACCTCCGAGACAAGCAGCGTCAAGTCACATCAAGCT
ACTGTCGAGGATGAAGAACCTGCAAACTCATCCGCCGCCGCTGCCGAGAACAACACAGAA
GCAACTGCCACGACGCCGGCCCCCGCTGAGCAGCAACCAGCAAAGACTGAGCAAAAAGCC
CCCGAGCAACAGTACTGGATCTCTGAGCGCCATGTCGGAGAGTTCAGCCGTAGCTTCAGC
TTTCCTCAACGCGTGAACCAAGAAGCTGTCAAAGCCTCACTTAAGGACGGCCTTCTCAGC
ATCGTGGTGCCCAAGGCACCTGCTCCTGAGAGCCGACGCATCAGCATTGAGTAA
>HY_DN83420_c0_g1_i1 DN83420_c0_g1~~DN83420_c0_g1_i1  ORF type:internal len:128 (-),score=0.24 DN83420_c0_g1_i1:1-381(-)
CCGCCAGCGGAGAATTGGCTCGAAAATGGCATCAGGGCTAGCTTATCATCCATCTTCGAC
TCAAATCGGAGCCCCGATGCTGTGCGTCTTGTCTCTCAAACTCTGCCCTACCCTCGGGCC
CCCGAACATAATGTCCGGTTACCAACACAGGGTACCGTATTTGGCTCGATAATCGAAAAT
ATACAAGACCGTCTTCATCCTGAGAAACCCCCGTACATCCACGTTGTTCATGCTGTCCCC
GAAGATTTCAGCCTATCCAACTTGCCAACTTCTCCTCCCAGCACCCCGGGTCAGATGATG
CAAATGGACAACTATTTCGATTCAACAGTGTTTTCCAGCGCCAGTACAGTGCCGGTATAC
CATGATGTACATGGCAATTCC
>HY_DN40364_c0_g1_i1 DN40364_c0_g1~~DN40364_c0_g1_i1  ORF type:5prime_partial len:122 (+),score=4.33 DN40364_c0_g1_i1:1-366(+)
GTCCTCGCTGTTGTCATCGTCGGTTTCTTCCTCCTCTTCGTCCTATGCAGTTGCATAACT
GCTCGCCGCCGACGCAAAATGGGCCGTCAACCCTTCTACGGCACCGGATGGGCCGCGCGA
CCTGGCCAAAACGCCCAACCCTACTACAATAACAACAACTATTACAACCCGCCGCCGCAA
TATTCCGCGCAGCCTCAGAGTAACTACGGAGCCAACCAGGGCTACTACGGTCAGCAACCA
TATGGACAACAAGCAGGCGTTGAACTTCAATCTCCTCAGCCTACGTACGGTCGCAGTGGC
GATGATGTGTATGCACCACCTTCAGGTCCGCCACCGGGCAAGGGAGGTGATGGCGTCATC
CGATAG
>HY_DN11777_c0_g1_i1 DN11777_c0_g1~~DN11777_c0_g1_i1  ORF type:5prime_partial len:124 (+),score=20.24 DN11777_c0_g1_i1:2-373(+)
CTGTCTGGCAAGGGATTCAGCTCCGTGTTCGCTGCTGAGGATGAGTCCCCTATTGAAGAG
GTCAAGCCTGACTTCCCTGTCATCGAGCGCCCTGTCGAGTCCGAGAAGCCTGCCGTTGTT
GAGGCCGAGGAGGAGTACGACCCCGAGTTCGATCTGTACTGCTCGGCTCCCGCTCCTTCT
AACCCCGCCACCGTTGTCGCCTCTCCTCTTTGCGGTGAAGTCAACTCTGAGAAGGTCTCT
GCCCACTTCGAGCTTGTCGTCAAGAATGAGGCTGCCGATGAGTGTCTGATGGCTCGTTTC
GAGAGGCAATGTGCCAAGATGGAGACTGTCTATCAGAGGATAGCTGCCATGACGTCGCAC
CTTGACTCATGA
>HY_DN56770_c0_g1_i1 DN56770_c0_g1~~DN56770_c0_g1_i1  ORF type:internal len:110 (+),score=24.06 DN56770_c0_g1_i1:3-329(+)
GAGACCGGCTACGGCGGCGACTTCATCTACGATCACGCAGAGGGCTGCAAGATCGACTGG
AAACCGTCCAAGGATCTCACCGTCAAGATTGAGAGCAAGAAGCAGCGCAACAAGAACACC
AAGCAAACCCGCGTCGTCAAAAAGACCGTGCCTACCGAGTCTTTCTTCAACTTCTTCTCT
CCCCCTAAACCCCCTGTCGAGGAAGACGATGCTACCAGTGATATTGAGGAACGATTAGAG
CTCGACTACCAGCTCGGTGAAGATATCAAGGAGAAGTTGATTCCACGTGCCATTGACTGG
TTCACCGGTGAGGCTCTTCAATTTGAG
>HY_DN23567_c0_g1_i1 DN23567_c0_g1~~DN23567_c0_g1_i1  ORF type:complete len:714 (-),score=16.05 DN23567_c0_g1_i1:1213-3168(-)
ATGGCCTCCATGCCGCACTACATGTCCCAAGGCATCAACGAAATGACTGCGACCGGGGTT
GAAAAGGCAGTGAATGGCCTCATGTCAATGTTGGAGCTTAGTGTCACTGGCGTTGAGGAG
ATTGTGCTCTTCGTAATCCACATGATGACTAACACTTATCTCTGCCTCATCACCCTTGCC
GTTAGCGGTAGTCTCCATGCCGCTGTTGAGATTGGAACCGACCTTATGGCGAATCTTAAC
AAAACCGTCGACGACGTTACAGGTCATTTGGGGGGCGCCGCCAAGGATATCACGCAAAAG
ATGAAAGACATCCTGGATGATATCCCAAATCTCCCATTTGGCCCAGACTTCAAAGTACCT
GAGCTTAATCTCGACGATGACATCAATAAACTTCAAGGACTCAAGGTACCTCCGGAAGCG
CAAAAAGGGCTCCAAGATCTCAATAGCTCAATTCCCACATTCGAGGACGTCCAGAATTTC
ACTGACAGCGTCATTCGGATACCTTTCGAAGAGGTCAAGAAGCTTATTCGGGGCTTGGAC
AAGTATGAATTCAACCGAACACTTCTTCCAGTGCCACAGAAGGAACAACTCACCTTCTGC
TCCGACGGCAATGGTATCAACAAATTCTTCGACACACTCGTAGAAATGGAGATCACGATG
AAAAAAGTCTTTCTTGGTGTTCTCATCGTTCTCGCCATCCTCGTGTGCATTCCCATGGCA
ATTACCGAGATTCGTCGCTATCGTCAAATGGAAGAACGCTCCCGACTTTTCCAGAAAGGA
CACGATGGAATGGACGTCGTTTATTTGGCTTCTCGACCACACTCAGCAGGCTTTGGTCTC
TGGCTGGGTAGGCGTTTCGGATCTGGGCGTCGACAACAAATTGTGCGATGGTCTTGGGCC
TATGCAACATCAACTCCTATGTTGCTCTTACTCTCTCTCGGAATTGCAGGACTCGTCGCA
TGCTTATGCCAATTTATTCTCCTGAGAGGCATTCAACAGAAGGTTCCGGAACTCACAGAC
CAAGTCGCCAATTTTGCGGACACTGTCGTCAAATCGCTCAACAATGCCTCCATGTCATGG
TCAACCGGCGTGAATGGCGCTATCGGCGCAACGGATGAAAAGATCAACGACGACATCCTT
GGCTGGGTGAACACAACGACCACTGCAGTTAACAGTACCCTCAATGAATTCGTCGATAGG
ATGAGTAAAACCCTAAATGACACTTTTGGTGGTACCATTCTCTACGATCCCATCAAAGGT
GTTCTTGATTGTCTCGTCACATTGAAGGTTACCGGAATCCAAAAAGGCTTGACATGGGTC
AAAGATCATGCCCACGTTGAATTCCCGTCAGTGGCCAACGACACTTTCTCCCTTGGCACC
TTAGCCAAAGTCAGCGATTCCCAATCGGCAGCCGAACTTCTTGCCAATCCCAGCAGCAAG
ACGAGGGATGAAATCTCCGAAGCCGTAGACCATGTTATCCGCAAACTGATAGACGGCATT
CGCACCGAGGCAATCATCTCAACATGCCTCATCTTGCTCTGGCTCATTATCGCCATCGGC
GGTGTAATTCGCGCCTGCACGCTGCTCATGGGACGAAAGGAAACCAATCCAAACATTGGC
CTTGCCTACACTGTCGACCCATCCATAGACGCTGCTCCAAAAGCCCAAGAGTACCCCGAC
ATCGCCGCACCGCCGTACGAGTACCCCATGAACAAAGCCGCACCGTACACAATCCAGCCC
CGACCTTTCCCGACATTCGAGTCCGAAGATAACCACCAAACTGAATCTGAGAAAGTCGGC
CAAGTCGGTGCGCACGCAGTCGCCGAATCCTCTCGTCCAGGCCACCTGCGCGCAAGTAGC
CACGGCCACCTCGCCGATCCGTCCCCTCTCGACGAAAAGAGGAATCCGTTTGAGCCATCT
CCCCGTGACGAGAAGCGGAATCCGTTCGCGGACTAG
>HY_DN56981_c0_g1_i1 DN56981_c0_g1~~DN56981_c0_g1_i1  ORF type:3prime_partial len:220 (+),score=3.83 DN56981_c0_g1_i1:2-658(+)
ATGATGCAGCCTGTCCCGGTGCCGGTCGCGCCCGTCGCACATGGTGGTTTCCCGGCGTAC
GCGCTCCCGCCGCACGCGCATGGTGTCCAGTACGCGTACGCGTTCCCGAGCCCGGTCCCG
TACGAGGCTCCCGCAGGCTACTTCCCCGCGCCGCCGCCCGCACCTCAAGGCTACGTCACC
GTCCCTGCGCAGTGGGTCTTCCCGCAGTACCCGCAGCCTCAGCCCCAGCAGCAGCAACAG
CAGGACCAGCAGCGCGCGTCGATTGTCTTCCCGGGTCTTGCCCCGCCCGTCCTGTACGGC
GAGACCCCCACGGCGTTCGTCTATGGCATGCCTGGCGACGCACACACCGTGCAGACGCTC
GGCGAGGCCGCTATCGATGTCAGCGCTGTTGGCGGCATGATGACCTTCGAGGACATCGCG
GAAGAACCGACCGGCTACGGCGTCGTCTCGCACCCTGACGTCGATGGCGACGAGATGGAG
ATGGATGTCGTGATGGGCGGGATGCCCGTCGTGCCCACCACGCCCGCGCCGACGAACAAC
GCGTTCGCTCAGCTCGCCAAGTGGAGCTGGGCGGACGAGGTCGAGGCGGAGGACCCGCAG
TACGTGAGCCCGATCGACAACGTGAGCAAGAGCTGGCCCGAGGCGTCCACTGCGCCG
>HY_DN85230_c0_g1_i1 DN85230_c0_g1~~DN85230_c0_g1_i1  ORF type:internal len:108 (-),score=1.90 DN85230_c0_g1_i1:3-323(-)
GGCATGGACGCCGAGATCGCGAAACAGTCCCAAAAGATCCTTGCCAAACAAGGTATTAAA
TTCAAAGTCAACACCAAAGTCACATCCGGCGACGCTTCCGGCTCAGGCGTGAAGCTCGAA
GTCGAAGCGGCCAAAGGCGGCAAGAACGAGACCATCGAATCAGACGTCGTCCTGGTCGCA
ATCGGTCGGCGCCCTTATACCGAGGGCCTGGGCCTTGAGAACATTGGCATTGAAGTCGAC
GAGCGCAAGCGCCTGGTCATTGACCAAGAATACCGCACAAAGATCCCACATATCCGTGTC
ATCGGCGACTGCACCTTCGGT
>HY_DN107380_c0_g1_i1 DN107380_c0_g1~~DN107380_c0_g1_i1  ORF type:internal len:123 (+),score=6.32 DN107380_c0_g1_i1:2-367(+)
GGTACCCCAAAGGACGGAAGCGGTGAAGAAGGTGTTGATACCAGGGCAGGTGAATCGGTC
CTTCTGGGTTGGAGAGCACACATCCTCGATGTTTGTCATCTGGAAATTGACGATAGAGAT
GGCCACGAAGGTCGAAACGATAGTAGCAACCATTTGGATCCAGAAAGTAATTCTGGGTGG
AATATGCGTGTAGTGCGCAAGTTTGAGATCCTGCGCGAATCGAACGGTATGGGCAGTAGT
CACGTAGCCGTAACTCTTGAAGTAGTTCATGGACAGAGCATCACCAGGGAACCACAATCC
TCCGAAAAGTTCGGCAAGCACGTTGAGGGTAATTTCCTGGTTGGTGATCGACTTGATAAT
ACCGAC
>HY_DN83243_c0_g1_i1 DN83243_c0_g1~~DN83243_c0_g1_i1  ORF type:5prime_partial len:115 (-),score=0.18 DN83243_c0_g1_i1:44-388(-)
CGTGGTATCCGCGTTTGCACTGGTACCGGCTTGGGCGCCGCCCTTTCAACATGCATCCAA
AGCCCCAACTGGTACTTGATCTGGATTGGCTCAGATCAGGAAAAGACCTTTGGTCCGACT
ATCTCAGGTCTTATCCACCGTCATTTGGGTCCTGAACGTCTCTGTCTTTGGGATTCTAAG
CAACGCGGAGGACGTCCAGACGTTATGAAGCTGGTTAGGGAGGCTTATCACTCCTGGAAG
GCTGAAGTCGTTTTCATCACCTCAAACTATCAAGGCAATTCCGAAATTATGCAAGGCTGT
AAAGTGGAGGGTATTCCTGCCTTCGGCACTCTCTGGGACTTCTAA
>HY_DN106570_c0_g1_i1 DN106570_c0_g1~~DN106570_c0_g1_i1  ORF type:5prime_partial len:150 (+),score=28.71 DN106570_c0_g1_i1:2-451(+)
AACGGTATCCTCAAGGTCAGCGCCGCTGACAAGGGAACTGGCAAGGCTGAGTCTATCACT
ATTACTAACGACAAGGGTCGTCTTACCCAAGAGGAAATTGACCGCATGGTTGCGGAAGCT
GAGCAATTCGCTGAGGAAGACAAGGCAGCTCGTGGCAAGATTGAGGCCCGTAACGCTTTG
GAGAACTACGCTTTCAGTTTGAAGAACCAGGTCAACGATGAGGAAGGCCTTGGTGGCAAG
CTCGATGAGGATGACAAGGATACTATCCTGGAGGCTGTCAAGGACGCCACTGACTGGCTT
GACGAGTACGGTGCTAGCGCCACTATGGAAGACTTTGAGGAGCAGCGCGAGAAGCTGTCC
AGCGTCGCCTACCCCATTACCAGCAAATTGTACGGCGCTGGCGCTGGTTACGATGAGGAC
GATGAGCCTAGTGGCCACGACGAGCTGTAA
>HY_DN110976_c0_g1_i1 DN110976_c0_g1~~DN110976_c0_g1_i1  ORF type:internal len:112 (+),score=13.27 DN110976_c0_g1_i1:2-334(+)
TTGGTTGACGAGAAGGTCACCGACTCCGCCTCGTGGGCCGAGACCGTCAAGCCTTTCATC
GCCGTCGTCGTTGGCGATGCCGAGTCCCAGTCGGTCGTCGACGCGCTCCGCAAGCGCGCC
TCTCCCGGCATTACGGACGAGGATGAGGCTGAGGAGGATGATGAGGAGGGCGAGGACCTG
TGCAATTGCACCTTCTCGCTCGCCTACGGTGCCAAGATTCTCCTCAACCAGACCCACCTG
CGCCTCAAGCGCGGCCAGCGCTACGGTCTGTGCGGCCCCAACGGTTCCGGCAAGTCGACC
CTCATGCGTGCCATCAACAACGAGCAGGTCGAG
>HY_DN83388_c0_g1_i1 DN83388_c0_g1~~DN83388_c0_g1_i1  ORF type:internal len:141 (-),score=10.97 DN83388_c0_g1_i1:2-421(-)
TTCCCGGAGCCGCTCTTCGACAAGTGGCAGCACATCCTTATGAAGTACACTCCTCAGCAA
CCGCCATCACCGGGTTCGCCTCTTTTCAACAATGCGTGGAAAGCGGCCATTCTTCGGTTG
ACGCCGGAACTCGACACAATAGACATTGCTGAGAGGCCATTCCAGCTATCTGTTCCAAGC
CTTAGGAAGCGGTTGACTCCCCCGCCACTCTTGACGGCCTTGCCTAGTGTGTCGAGCCCG
ATGCCATCACCAGTGACACCGATGCCGCCTCGTGTCTTGGAACCAACACCGAATATGCCT
CCTCCAACACCTTCGCTGGTCCGCATGGGGCCTCTTCCAACCCCATCGATGACACCGCAA
TCAGCGGTCAGCAGCACTCCTGCAGCGAGTCTTGCTGGCTTCGAGTCGCGGCGACCATCC
>HY_DN68237_c0_g1_i1 DN68237_c0_g1~~DN68237_c0_g1_i1  ORF type:3prime_partial len:124 (+),score=12.92 DN68237_c0_g1_i1:56-370(+)
ATGGCTGCTCACAAGCAGAGCCCGTACCTTGTCCACTCTGGTTCTGAAGCTCATGGTGGC
CATCTGAATAATATTGACCGTCATTCATTTGAACAGGCTAAACCTCCTATGATTCACGAT
CCGAAGCGTCCTCTAATGCCCGGACAGCAGCCTCCCAACCAAGAACTCGACTGGGCGACC
ATGTTCCAACCTGGTGCCCCAGAAGGCTACATGAACCCGGTTTTCCCGCAGTCGATGGCT
CCCAGCCACGAGCCTATCCACACCCAGGTTGATACTGACCGTAAATACTACCCGACCACG
ACCGGCGGACCCCAT
>HY_DN105517_c0_g1_i1 DN105517_c0_g1~~DN105517_c0_g1_i1  ORF type:5prime_partial len:355 (-),score=3.60 DN105517_c0_g1_i1:68-1132(-)
GAAGACTACGGTTATAGCGGAATCTTTGACCCGTACGGTCAGGCCCGCACCCGCGCCAAG
CAGCGCGCCGAAGCTCAAGCTCAGCTCCAAGCAGCGGCCCGACGACGACGCGAAGCGGAA
GAGCGTGCCCTCGCCGAAGCCGAAGTTGAAGACCAGAAACAACGCCGCCTCCGCTACGAG
CAGGCAAAAGCCTTCGCGGATGCGTACGAGCAGCAAGAAAAGGTTCGTTGTGCGCCGGCG
TGTCCACAGCCCGATGCTGATGCAGATCCACAGCAGCAACACCTGAACGTCCCCGGAGCG
TCGCGGCCGCGCTCGCAATCGCCTCGCCAGCAGTCCTATCGCGAGCTTGGCCGCGTCACG
CCGACGCCTGCAGCGAGCCCGGAGGTCACACCCGTTAAGCTCGACTCCGTACCCCCTGCA
CCGAAGCTGCGCCCAGCTGCGCCAGCGTTCATCCCCACACCAGCCCCGACATCTGCCGCA
GCATCATCTTCCGCTACAACTGCCTCGTCTTCTCGCACCCCTGCCCTCAGCGCAATCGCC
AAGATAGCATCGGACGCCGCATCACTGCGCGACTCCTTTAACATGCCGCCCGCACTCGAC
TTCGTGGAAGACGCGGACGCCCACAAGCTGAGCTATGCGCCGGCGAACCTCCCCGTGCGC
GCGTATGAACACGCGTTGGGCGGGCTGCTCGAGCAGCTCGATGCAGTTGAGAGCGCCGGC
GTCGAAGAGATCCGCGCAGCTCGCCGCTCTGCGGTGCAGGACATCGAACGCGCGTTGCGC
GAGCTTGAGACCCGCGTCGAGGACGAGTGGCGCAAGCTGCACCCGGAGGCGGTCACCGCA
GACTCCGAATCGCGCGAGTCAGACGGGGAGATGGTCGTCATCGAGCAGGACGAGGCACAG
GAGAAGCCAGCTCCGCAGCCACTGCCCGAAAACGACATGGTCGCGACGGACTCTGAGCCT
GATCAGTCGCCTGCGTCTGCCGCAGACGAATCCCATTCGGCACCGCAACATGAGATTGCG
GCCGAGTCGGATGATGAGTGGGACAATTTCGACCTTCTGTTCTGA
>HY_DN95476_c0_g1_i1 DN95476_c0_g1~~DN95476_c0_g1_i1  ORF type:internal len:101 (+),score=5.13 DN95476_c0_g1_i1:1-300(+)
TTCGACGTGAATTTTCTGACTCCATTAGACACGTCGGGCAACACCAACAACGCCAGCTCC
AACAAGTCCAGCCTTTCGTCCTCGCCGCGGCAATATCCCACCGACCTGACACACCACATC
CTGGAGGAAACCGATGAGACCGATAGTGAGGCTCTAAACGAACCCGTCACACCTGTGAGC
GGGCGCCAGTCACAGGATTTTCAGGCCGTTCCCAACCCCGACAGCAGTCACTTGGACGCC
GCCCACGAGGACCAGACCGCCGCCGCTGCCGCCGCTTTTCCAGCCCAGCAGCCAGGCGCG
>HY_DN67189_c0_g1_i1 DN67189_c0_g1~~DN67189_c0_g1_i1  ORF type:complete len:119 (+),score=12.92 DN67189_c0_g1_i1:1-357(+)
ATGTCTACCAGGAAACGCGGCAAGTGCGGTCTTATTGCCGTATATTCTGCCACTGCAAAC
GGTGTCAACCTCGGTGCATTGATGGAGAGGGGCATTCGTCTTATCGGCAATGGACAAGCA
CCAACCCACCTGTACTGGAAGGAGATTCTCGACGAGTACATCATCCCCGGCAAGTTCGAT
CCTACTTTCATTGTTACCCATCGTGTGCCATTAGAAGATATGGCTAAGCTTTATGAAGCG
TTCGATAAGCGTCAAGGCGGCGTCGAGAAGGTGTTCGTTGAGACTAAGTTCTCGTCACCT
CCTGCTCCAGGATGCCCGAAGACTACTCGTGTTGAGGAGTGGGCAGCTGTCAACTGA
>HY_DN13229_c0_g1_i1 DN13229_c0_g1~~DN13229_c0_g1_i1  ORF type:internal len:122 (-),score=23.81 DN13229_c0_g1_i1:1-363(-)
ACCGGCAAGGGCGAGTCCATCACCATCACCAACGACAAGGGCCGCCTCACCCAGGAGGAG
ATTGACCGTATGGTGGCCGAGGCCGAGAAGTACGCCGAGGAGGACAAGGCAACGCGCGAG
CGCATCGAGGCCCGCAACGGGCTGGAGAACTACGCCTTCAGCCTCAAGAACCAGGTCAAC
GACGAGGAGGGCATGGGCAGCAAGATCTCGGAAGAGGACAAGGAGACGATCCTGGACGCC
GTCAAGGAGGCGCAGGACTGGCTTGAGGAGAATGCCGCTACCGCTTCCACCGAGGACTTT
GAGGAGCAGAAGGAGAAGCTGTCCAACGTGGCGTACCCCATTACGAGCAAGCTGTACTCA
GGC
>HY_DN35213_c0_g1_i2 DN35213_c0_g1~~DN35213_c0_g1_i2  ORF type:5prime_partial len:317 (-),score=14.30 DN35213_c0_g1_i2:335-1285(-)
CCCGGATCTCCATCAGAAAACACACACTTCTCAAAGCACAAAGACAGCCAGTCTTCATCT
TCACAACACCCCATCCTCAAACACTCAACAGCAACCCCCACAACGCCCAACACCATCTTC
TCCTCCACAACCGCTCCCACACATCCAGCCAAAATGATGTCCATCTTCCCCCGCTCGTAC
TGCGCTCCTTCCGCCGACGCGGGCCTCGTCCCGCTCTTCCGCCTCCTTAACGACTTCGAC
ACGTACTCGCGTGAGGTCTCCAACGCCTCCCCGAGCCCGGCAGCCGCCCGCCGGCACCAC
CACCGGCGGGGCGCGCGCGCCCAGCTCACCTCTTTCAACCCCAAGTTCGATGTCGCCGAA
ACAGAGCACACCTACGAGCTGCACGGCGAGCTGCCCGGCCTGAGCCGCGAAAACGTCGAC
ATCCAGTTCACCGACCTGCAGACCATCGTCATCCGCGGTCGTGTGGAGCGTAGCTACGGC
TCGGGGTCGGAGTCCAACAACAACAACAATGCAGCCGCTGCCGAGGAGAGCATCGCCACC
ACCCCCGAGACCACCGAGACCGAGGCCGAGCCCGAGAAGCCGCGCCGCAACTCGCACCAG
GCCACGGTCGAGGACGACCCGGAGGACGAGAACTGGAGCCCCGTCTCGACGCCCTCCGGG
ACGCCCCGACCGGAGGTGGTCCAGCCCGCCGTCGCCGAGAACCAGGTGCAGCACCAGACT
CAGACTCAGACCCAGTCCCGGACTGAGCAGCAGGCTCAGGCACAGCCTCAGCAGCCTCAG
CAGCGGTACTGGCTCTGGGAGCGGTCTGTCGGCGAGTTCTCGCGCACCTTTACCTTCCCC
GGCCTGGTTGATCAGGACGGCGTCACGGCTGCGCTGAACAATGGGATTCTGACTGTCTCG
GTGCCGAAGGCGAAGAAGCCTGTTGCGAGGAGGATCCAGATCAGCGCTTAA
>HY_DN7906_c0_g1_i1 DN7906_c0_g1~~DN7906_c0_g1_i1  ORF type:5prime_partial len:182 (-),score=0.28 DN7906_c0_g1_i1:159-704(-)
TTCGCTATGGGCTTCTTCCTCTTCCTCGTCGGTGGTCTCCAAGGTGGCCTCGGACACTGG
GGTGAAGTTGACGGTGTACGCTCTTGGGTCATCGAAGGCCACGATGCCGCGACGAAGGGC
ATTATCGTCCTTTCGTACTTGTTCGTGTGCAGTTTCGCAGTCACAATGGGTCCCGTATCC
TGGACTTACCCTGCTGAAATCTACTCCCTCAAAGTCCGTGCCAAGGCTGTCTCGCTCTCC
ACCGCTGCGAACTGGATCTTCAACTTTGCCCTTGCCTGGGCCGTCCCTCCCGGTTTCGCT
ACGATTGCGTACAAAACCTACTTCATATTTGGTACATTCAACTTTGCAGCCCTCATCCAC
GTCATTTTCATGTACCCCGAAACCGTTGGTCGTTCACTCGAAGAGGTAGAGGAGATCTTT
GCCCAAGGACATGCGTTCTCGGCCTGGAAGATTGGAAAGGATGTCGGAAAGAAGACTCTT
TCAGAGGTTGTCAACAAGACGAAAGAGGTCGAGGGGAAGGAAAGTATCGAAAAGTCGTCA
GTTTGA
>HY_DN56655_c0_g1_i1 DN56655_c0_g1~~DN56655_c0_g1_i1  ORF type:internal len:139 (-),score=11.43 DN56655_c0_g1_i1:2-415(-)
CCCTCATCGTCGTCCATCGTCCCATTCTCCTTCTCTTCCTTTCCCCTCGCCCTCTCACCC
CTCCTCCCTCCAATCATGTCCGATTCCGTCAAGCGTGACTCTGACTCACCGCAGCAGTCG
CGTTCTCCCTCCCCTTCTCCAAAAGACACCTTGACCCTCAGAGCCCTTGTGACCACCAAG
GATGCTGGTATTATCATTGGCAGAGCCGGAAAAAACGTTGCGGATCTACGTGACCAGACT
GGCGTCAGAGCCGGGGTCAGTAAAGTCATCCCTGGAGTGCATGAGCGGGTTCTCACTGTC
ACTGGTTCCGTTGAAAGTGTAACCAAGGCTTATGCTCTCATAATCGACCAGCTGGTGGCC
TCCAACGCATCTTCCCCAGTCGCTGCAGCACCTTCCACCTCACATACTTCCATC
>HY_DN67832_c0_g1_i1 DN67832_c0_g1~~DN67832_c0_g1_i1  ORF type:complete len:350 (+),score=23.80 DN67832_c0_g1_i1:109-1158(+)
ATGTCTCTTACCACAATCCTTTACGACCACGGTGGCGCACCCAGAACCTCACAGTTTCGC
GACAGTCGCAGCAAATCTTCAACAGCCATGCCTTTCTCTGGCCTTATAAAGAAACTCTCT
CGTCGCGGATCTAATCCTCTCAGCTCTTCTAACTCGCCTTCGTCAACGCCTAAAGCGAGG
TCTTCCCGAAGTGGGCATCTCTCGGTTGGTGCCCAAAGTAACAACCCCTTCACTTCAGGT
TCTCCAGCAACTCGCCGTCCTGATCGCGCAGGCATGAACGCCTTCAGCACACCATCAAAT
GAGCCGCCACCAGCATACTCTCCTAGCCCCGTAGAACAGTCAAATGCTCTAACCTCAGCG
GCGGCCTCGACTGTCGATGATGAGTATGCTTTTCTACGGACTTTCGATACTATCTTTTTG
ATCGACGACTCTGGCTCCATGGCCGGTCGCTCGTGGTGCGAAACTGAAGAGGCTCTGAAG
ACTATCACGCCTATCTGCACTCAGCGCGATGCTGATGGTATTGATATCTATTTCCTCAAC
CACCCTGACTCATCTGTCTACAAGAACGTAAAGACTCCTAGCACGGTCGTCAATATTTTT
AAGACAGTACGGCCAGGTGGCGGAACTCCAACTGGCCAGCGTCTGAACAAGATCATTCGC
CCATATCTCGCACGATACCAGAATGACCCCAAAAACACTAAGCCTATTAACATCATTGTC
ATCACTGATGGAGAACCATCTGACGACGTCGAATCTGTAATTATCTCCGCTGCTAAGAAG
CTCGACAAGCTCGACGCCGTCCCGTGGCAGGTCGGTATCCAGTTCTTTCAGGTTGGCAGG
GAAAAGGGTGCTCGTGAGCACCTCAAGCAGCTCGATGATGGACTTGCCGAGCTGGCTGGT
GATAGCGACCTGCGAGACATCGTTGACACAGTGCCCTTTACGGGAAGTGACGATGAAGAG
CTTTCTGGCGCTGGCATCATGAAAGTCGTCCTTGGCAGTGTCAACAGGCGGCTCGACAGG
AACTCAAAGGAGCTGCACAGACGGAAATGA
>HY_DN39565_c0_g1_i1 DN39565_c0_g1~~DN39565_c0_g1_i1  ORF type:internal len:103 (+),score=1.22 DN39565_c0_g1_i1:2-307(+)
ACGGTCGAGCGCATCTGCGACGAGATCAGCGTCCAGCACGGCGTCATCCACCAAGACGAG
GACTTCGATGCCTTCGTCGGCACAGAGATCGCCCTCCTGTTTCCCTTTGCGCCCACACGC
TCGCCCACGGAGTGCTCGTTCTACGAGAAGAGTGTGGCGGGGAGGCAGCATCCGATTGAT
TGGCGGCATATGATGACGCCTTCTGTCTTTAGCGCGGAGTCGGAGCATTACTCTATGCAC
TCGGACAACGGGATGGACTTTGAGGATCTCGTTGAGGCGGAGAATCCGTGGTTGTCTGAA
TCCAGT
>HY_DN55413_c0_g1_i1 DN55413_c0_g1~~DN55413_c0_g1_i1  ORF type:5prime_partial len:124 (+),score=13.14 DN55413_c0_g1_i1:1-372(+)
GTAGAAAAGGGCATTGCACCAAAGACTCTCATCCTCCCTCAGAGTCATGCCCGCAAACTT
AGTCAAGAAGAGGTCAATGAGAAGGCTATCGTCGTCAAAGGAGTCTTACGCAAGAGCATG
CCTCCACCACCGCCACCAAAGACTCCTAGTAGCTTTGAACAATTCATTCTCATCGTTCCA
AACAAGCTTAAATACGTCGTTCCTCGTCTTGGTCCCGTACCCAGATTCTTCATCACCATT
CCCGACAATATTCAATACACTGTCCCTCGAATCGCCCCTGCTCCAGACGCCAAGGAAAGG
AGAAAGGAGAGGCGTAAAGCTAGACGAGCTCAAGAGCCTAGCCGATGGACTCGCTATCTC
AGCAGGGCATGA
>HY_DN66864_c0_g1_i1 DN66864_c0_g1~~DN66864_c0_g1_i1  ORF type:complete len:133 (+),score=8.54 DN66864_c0_g1_i1:22-399(+)
ATGGACGACAAATACAAGGTGTCCTCCAAGGCTTCCGGCGCATGGAATGGCCTCAACTCA
TACTTCGAGAAGGCGATCAACACTCCCTCGGGCCAGAAGCTGAGGAAGTTCTACGAGCAA
GGCTCGAAGCAGGTCATGGACGTCCACAACGAGGCTCGCCATTTGGCAGACTTGAAGACT
GGCAAACAGAGCACGGGTAGCTCTTCGACTGAGAAACCGAGTGTCGAGGAGGCCGGCGTC
GAGCAGATTCCTGGAACAGACAAGACGAAGTGCAATTGCGGTTCTACGGCCGAGAAGTGC
CCGTGCCCGCCTGGCAAGTGTGGATGCGCGAATTGTGCTAAGTCGACGGAGCCTGCTGCT
CCTGCTACTTCGTCCTAG
>HY_DN17926_c0_g1_i1 DN17926_c0_g1~~DN17926_c0_g1_i1  ORF type:5prime_partial len:438 (+),score=25.83 DN17926_c0_g1_i1:1-1314(+)
GACCGGAATTACTCCGCCCGTGCCTGGAGCAGGATGTCTGGCTTGAAGGTGAACGAGATC
AATGCGAACGAGATGACCTTCCTGGCTGCTGTCAACTGGAAACTGCATATCACTGACCCG
GTTTGGGAGCGATGGCAGGAGGTTGTTCTCCGACACACACCATCCAACCCTCCTGCATCT
CCTGGGGCTTGCATACCAAACACTTGGCGAACTATTATTCCGCGATTAAATCCAGAACTG
GATATCATCGAACTTGCTCCGAAAACCCCAGTCACACCTACACGACCAGAGTTGAAGTCG
CAGGTCTCTCAGTATCCCATCCGATCTCCTCTTCCACTTCCAGACGGTTTCAGTTCCCAG
GAAAGCACACCTACGCCCAACCATTACAAGGTACCTCGTTTCTTGGAACCAAAACCAGAG
CTTCTCCCGCCGACTCCGTCTCTTGCTCGGTTGGGACCATTGCCTACTCCTGTCTTGACA
CCTCAGTCTGTTGCTTCTTCTACTCCTGCAGCGAGTACAATGACATTTGGATCGAGGCGA
ACATCTATGTGTACAGCAATGGCACAAGCACAAAGCTCGTCCCTTGCTCGATCATGTGTT
GATCAGTTCAACCCAAGCATTAGGAATGGATTAGAGGCATATCACTTCCCAACCCGACGT
CCGTCTTGGGCACCCTCGACGGCGTCGTCTGCATCATCGCCTGAGTCTATGATTACCGAC
TCTTCTTCACGCTCTTCCCGGGCTTCCTCAATCTCGTCAGTCTCATCTGCAGGCTGGGCG
CCGAATCAAGCCAGATTGGCACGATTGGCGACATGCCGCAATGCAAGACTGCCCTACCCG
GCGTTGCAGAAGTGCAAGGAGCAGTACGAGTATCCCCCGAGTGAACCAATGTCTTCACCA
GACTTAGAGAGCTTCCACATCGATGATGCCGACGCCACTCCTGTCAGGGTCGATAGTCCC
GTCTCTGTCTCCGTTTCCACGGCTTCGCAAGCAAGTCGGAAACGTGGTAGGTCGTCTGTT
GACCTCCAGCAGAACGTCCGTCATATCCTTCACAGCTCTCGCTCGACGTCATTTCTTCGC
GGCGAAACAACCGCTCTCCCTGATCGGTCCATCGCCCAGTCTTTCCTCCTTTCTGGAGAT
CGGACGCCATCATCTTGCACTGGACCTAAGGGGCTGCAGTCCCCAAAACATACAGTGCCG
GAGCGTCGTCTGCCGATCCAAAAAGACCTTGGAAGGAAGCGAACCTGCTGTGGCACCGAA
GCCGCTTCTGCTTTCCGTCGTGAAGGCCCTGGAATGTGGGAAGGTATTCTATAA
>HY_DN25161_c0_g1_i1 DN25161_c0_g1~~DN25161_c0_g1_i1  ORF type:5prime_partial len:409 (-),score=1.92 DN25161_c0_g1_i1:146-1372(-)
CTCGATTCCTTCTCATGGACACATTCATCTCAACCAAGCGCGTCTACAAGGCAAGACTCG
CTTTCCTCAGATCAGGAGCACACAAGGACAGCAATCCCCATCCACATCGAATCCGACTCT
ACGTCATTAGAGCGGCCATCAACCATTTCGCTGCCTTATGGGGACATTTCTGAACAGGGT
AGCGTCAATACGACGTGGACCAATCGTGCTGTTCAGACAATCGTAACCACCCTTGGAGAT
CTAGCAACCAATGCACAGGTGCAGATGGTTGTTCAAGCAATGCCATCGCAATTCAAGCAT
ACGACGATGAAGCCTGTTTTTGAAGAAGTCGTACAAGCGTTACAGCAGGGATCGACTAAC
GTCCCATATGTCACGATCACACACGCCGTGTCCGATAGGAAATCGATCGGCTTCGACGAA
GTCCCTGCCTCGCCGCCGGCGACCCCGAACACCATTCACGATGGTCAAGACTACTTTGAC
AACGAGACGATATTCACACATGCCGCTCAGATTCCAGATTACCACAACCCCAGCCGATCT
TTTACTGCCGCCCCTCGCTCATCAAGGATTGCTGCACCCTCGAGTATTAACGTGGGTACC
CTTGAGCGCTATATCCCTCCCACCACCGCGAATGAAGTTCAAGACTTCTTCTCGATCAGT
CGCCGCTCTCATCTAGTGGACCGTCTGACCGAACTGTCGAGCTCGAATGGTACTTTACTT
TTGATCTATCCCACCAAAACTGGTGGCCGAACTTTCAAAAAGTCATACAAAGACCCGGTC
CTCGATCCCTTCCTCAGACAGTTCACCCTCCTCCACAATCTGACAACACACGCAGCCCTT
GCCCTAGGGAAGATGGAGGCAGTCGAGACGCTGATGGACTTTGAAGAAATGCAAGGGACG
TTAGAGAACCTCTGCCAAGATCTTGGACAGCGTGTCCCACCCATGGGACTAAAGACGGCA
TACAAAATCATTCATGCCGAGCAGGCTGCGGTAACTCTGAACCGACAAACGTGGATAGAG
CTGTTTTTGGCACAAGAAGGCGTGCGAATGAAGCAAGATCTGATCGACTATCAAAAGTCC
GGCCAAAGGATGCCAGCTCAAGGCTTTGAGTCATCGCCAACAGCGCTTGCAAGGGAGGTA
GAGGAAGGGATTCGAAACAGCCGCGAAGCCGCAGGCGGTGTCGGCATTGAGGTTGGCGTT
TTTGTCATCCGACGAACAAGGCTATGA
>HY_DN96460_c0_g1_i1 DN96460_c0_g1~~DN96460_c0_g1_i1  ORF type:5prime_partial len:135 (-),score=9.13 DN96460_c0_g1_i1:242-646(-)
CTCGAAAGGGCTGAAGCTGGTGACAATATGGGTGCCCTCCTCCGTGGTGTTAAGCGCGAG
CAAATCCGTCGTGGCCAAGTCATCATCGCACCCGGCTCTATGAAGTCCATCAAGAAGTTC
CGTGCTCAGGTCTACGTCTTGACTAAGGATGAGGGTGGTCGCTACACTCCTTTCATGGAA
GGGTATCGCCCACAACTGTACCTCCGTACCGCTGACGTTACGGTTACCTTGAAGTTTGCT
GAGGGTACCCCCGACGCTGCCGAGAAGATGGTTATGCCCGGTGATAACGTCGAACTTGAT
TGCGAACTCTACCATGACCTCGCTGTGGAAGTTGGTTCTCGATTCACCCTCCGCGAGTCT
GGCAGGAACATCGGAACTGGTGTCGTCACGAAGATCCTCGAATAA
>HY_DN38770_c4_g1_i1 DN38770_c4_g1~~DN38770_c4_g1_i1  ORF type:complete len:281 (-),score=-2.20 DN38770_c4_g1_i1:645-1487(-)
ATGTTCGGCAAACGCTCTTTTGCAAGCTCAAAGGATCGCTCGGGCAAGATAACGAAACAG
CCGAAGAGATCGTTTCGCGAGACTACAAAGCAGAAGCAGATGATCGAGAAGATGGACACG
CGGGTGGACAGTCCGATGATGGAGAGTGTTTCCCCGAGTCTCACTTCCGCCATCGTGACC
ATAGTCGTTGGTCCTGATCAACGGCTGTTCGCCGCGCACGAAGACGTCCTCTCCCACTCC
CCGTTCTTCGCCTCGGCGTTGCGGGGCCAGTTCTTCGAGTCCAACACTCGACGCATCGAT
CTGCCGTCGGAAGAACCCGAAATCTTCTCCTGCATCCTCGAGTATCTATATAAAGGTGAC
TACTACCCGCGACTTGTGCACGACAAGCGGCGCCAAACCTGGATGCTCGAGGGCGCAGTG
TCAAGCCCGGACCCAAATAAAGGTGACCGCGTAGCCGCCGTCGAGCCAACCATATACCAC
TCCGGCGTCGGTGACATCATTCTCCGCGACACGGCCGTGTACTGCGCAGCCGAGCGTTAC
GGCCTCGAGGAGCTCAAACGGCTCTCCCTGCGCAAGCAGGGCCTGCAAAGCGGGATCGAG
GTTGGGACAATCCTGCGTAGTGCGCGGTACGCCTACGAGAACACGCCGGACAGTGATTCG
AGGCTGCGCGCTCATTACCTAGCGCTGATTATCCGCAGCCGGAAAACCTTCAAGCGTAGT
GGAACCATGCAGATGGAAATGGAGATGGGTGGGAAATTGTTCTTTGATCTGTTCGTGGCC
ATGTGCAATCATATCGATGATATTGTGGATGTGACAAACAGTCGCACTCCCAAATCAATC
TAA
>HY_DN67794_c0_g1_i1 DN67794_c0_g1~~DN67794_c0_g1_i1  ORF type:internal len:163 (-),score=7.36 DN67794_c0_g1_i1:2-487(-)
TGGTCACTGGGACGAGACTGCAGAGTCGAATCTGTGCAAAATGAGTTGGAGACGTTGATT
AAATGGCAGCAATTATTGGATACAGCGCCGGGGATACTGTTTGGTGTGTTTTATGGGATG
GCCGCGGATCGGTTCGGGAGGAGGCCTGTCCTTGGGCTGGCGCTTGTGGGGATTACGTTG
GCGGCTGTTTGGACGCAGGTTGTTTTGTTCTGGCCGACGGTGTTCCCGACTCGATTGACT
TGGCTGTCGGTGGTGTTCCAACTAGCCGGAGGCGGCACCCTCGTCGTGAATGCCATGATA
TTCGCGATGATATCTGACATCGTACCAGAGGAGAAGAGGGCCTCGAAATTCTTCCGTCTA
TATGGAGTCGCCCTCCTCTCAGACATGGTTCTATCACCAGCCAGCGGTGCCCTGGCAAAC
ATCCAGCCCTGGTGGCCAGCTCGTTTCGGGCTGATTGCATTTATAATGGCCATTCTTGCG
ACTGTG
>HY_DN79904_c0_g1_i1 DN79904_c0_g1~~DN79904_c0_g1_i1  ORF type:5prime_partial len:111 (+),score=7.99 DN79904_c0_g1_i1:2-334(+)
ACAGAGTTGTTGGAAATGCCAGTGAAAGATGAGTGCTCGGAGCGCGGGGTTAATGTGCCG
GTAGAGATATTCTCGGGATCCAACTCCTCGTTCGCAATGGTGATGATCTGGGGTGCGCTG
AAATTGTGCATAGAGCTGGATGAGGCAAAGGAGTGGAAGGATTGGGTTGCCTGGTCATGG
TCCTCGGCTTCGGACTGCGGGATGGAGGCCGTCTGTGGATTCTCGGGTTGCAGATGCATG
GAGTCAGGGGTCAGATCGATCAGCTGGCCAGCTGTTGGGGATGAGACAATATCACCATCG
ACGGTGGCGTTACTTCCGGGGGACTCGATGTAG
>HY_DN74697_c0_g1_i1 DN74697_c0_g1~~DN74697_c0_g1_i1  ORF type:5prime_partial len:230 (-),score=15.83 DN74697_c0_g1_i1:141-830(-)
CACCTCCTCCACACTACGCACGCCGCCCGTCTCGGCGCTCGTGCTGGTCTTGGCGTCACC
CTCATTCAATATGGCTTTGCTCTTCGGGAGAAACTCGATAACAGGACTCCCGAAGCCGAA
GCTGCATGGGAGGAGTGGAGGGCGGGATTGAAGTACCCACCCGCCGCAGAGGCGGGCAAC
TATTACGTTAATGGTACTGCGACTACTATCAGCAACTCGACAATGCCTGGCCTCACCGAA
GAACAAGCCAACATTCTGGTGGCCGATGCCACGACGGAGTGGCTGTCATTCTTCCTTATG
ACTATCGGCTGGTTCATACTTCTCACTTCCCTTTTGAGTTTCTGGCGAGTCAAACGTTGG
GAACGTAATATCCTCGCTTCACAGGCCAGTAACAACCATGCCCAATCCAATCAAACAACA
TCCCAGTTTGAAAGGGCATTCGGGTTCGGTGGGCTTACTCGTGGTGAATTCTTTAGACAA
GGTTTCGGGTTTGGTAACTCGAACAGACGCCAGGAGGAACCCGACATTGAGGCGCAGCCA
GGAGTGGGCGAGAGAGAATCCACCGCCCAAGAGATTGAAGAGATGCTCAATATCAGGCCT
GACGATCCGAATCGTGAGCGGTTGATCGCAGAGGCGATGGCGAATGAGCGTCGGTTGCAG
GAAGACCTTAGGGCAGCTGGGCTCCTTTAA
>HY_DN111296_c0_g1_i1 DN111296_c0_g1~~DN111296_c0_g1_i1  ORF type:complete len:151 (+),score=11.61 DN111296_c0_g1_i1:27-455(+)
ATGGGGACGGATGGCCGGGTGAAATTGTCACATGACTGGGAAGAGAGCCGAGCAAGACAA
TGGGAAGCAAGAGAACGGGAACTTGACTATGAGCGTTTTCGAGCAGCAGCATTACGACCG
CAGCAAACTGGAAGCCGAGGGCCTAGTCTGGGGAGCGCAAAGGATAGCTTACAGAGCGAT
TACCATGCAAGAGTCGGTAGCCTCGACATAGATCGAAACCGAGCCTCTCCCGTGCCGAGG
CGCAGCTTGCAAGCTGGACGAACTGGGTATGGATATGGATATGACAGCAACGAGAGCCTC
AGTGGTCGCTCAAGAGGTTCGCTCGAGCCTCAAACCATCGAGGTACCAAAGGAACATGCT
GAAGAGCCGAGAGACATGTCATCATTATTTGTCGATGATATACTGCGAGAACGTGGTCTC
TCACGATAG
>HY_DN44310_c0_g1_i1 DN44310_c0_g1~~DN44310_c0_g1_i1  ORF type:internal len:176 (+),score=14.36 DN44310_c0_g1_i1:3-527(+)
CGGGACAGTGAAAAGGGTACCGCAAAAATTCTATTCGATAAATCCAAGCCGTCTGCTTTG
GAAAGCAAAGGGAAGGGAAAACAAGAAGCCGCCGATTGGGTCGAGAGCGACACAGACGAA
CAGCTCATGCTGTACATCCCGTTCAACTCGACGCTGAAAGTACATACATTACAAATCACA
TCGCTGCCACCTACTGAGTCCGAAGACAACGACGACGAACTGCCCATGCGCCCCCAAACG
CTACGTCTCTACGTCAACAGAGCCACCATCCTCGGTTTCGAAGAAGCAGAAGACATCGAC
CCCGTGCAAACAGTCAGCATTGCACCCGAAGACTGGGATAGCAAGACGGGCACGGCCAAG
GTGGAACTACGATTCGTCAAGTTTCAAAAGGTGAATTCGCTGGTTGTTTTCTTTGTGGAC
GGGGACGGCGATGCAGAGAAGATTCGCATTGACCGTATACGCGTGATTGGCGAGGCGGGC
CAGCAGAGGGAGATGGGTAAATTGGAGAAGATTGGGGATGAGCCA
>HY_DN57869_c0_g1_i1 DN57869_c0_g1~~DN57869_c0_g1_i1  ORF type:internal len:110 (+),score=6.62 DN57869_c0_g1_i1:1-327(+)
CCGAGCAAAAAAGCGGATTTTTTCAGTGAAGTTTCGTACTTCAAGCTTGGGATTTACTTA
ATTTTCCTTTCCCTTGCCACTACCATCATCGCCCCCTTAGAGGTGATCTTGACACGTCTG
GCAATTCAACGTAACCACTCGTCCTCGGAATACAACTCCGTCTCCCAAGAGATTGTCGGA
GATTCTGAGGAGCCAAACGAGTTCGCCGGGACAGACGAGGACGTCATTGGATTGAGGAAC
GAGGAGGACCCGTATGTCGGTCTCCTAGACTGCGCCAAGAGAATTCTTGATGAGGAAGGT
TGGAGGGCATTGTATCGCGCATGGCGG
>HY_DN67172_c0_g1_i1 DN67172_c0_g1~~DN67172_c0_g1_i1  ORF type:5prime_partial len:143 (+),score=8.38 DN67172_c0_g1_i1:2-430(+)
CCATCCAGGTCTCCTTCGACTTCTCCTCAAGTCAAACCCCAAGATCAACCCGCTCAGGAT
CCTTCCCGCGGTCGCTCCCGTCCCCCAGGTGGTCGCTCCGTCTCGATGTCTTCAAACAAT
GCTTCAGATAATGAAAGCGAAGCCGGATCGGTGACGGGAGGACGAAACCGACGACGAAGG
AATCGAGGACGAAAACAACCCCAGAATTTGGGACAAATTGACGAGGGTGGCAATCAAATT
CAGCAAGTCACGAATACCGCCAATGGAGTCGTGGATACCGTGAAAGGAACGGCTGATGGG
ATTATCGGCGCAAAGCCCGGTGGAGGTGACAAAGAGACGTTGAGTTTGAGGTTGGATCTC
AACATCGATGTCTATGTCGAACTGAAGGCGAAACTTCATGGAGATGTCACCCTTGCACTT
TTGGGATAA
>HY_DN6693_c0_g1_i1 DN6693_c0_g1~~DN6693_c0_g1_i1  ORF type:5prime_partial len:143 (-),score=15.24 DN6693_c0_g1_i1:146-574(-)
TACACACACGCGAATGCCCCCATACACGGATACGCCGAGTCTTTGAACAGACTTTTGGTT
TCATTAGATGGAGTGGAGAGTTTTGGTGAGAAGAAAGTGCGAGAGAGGCGGAAAGAGGTC
GTTCGAGTAGTTGAATCTGAGGCGGCAAGGATTGAGAACACGTGGAAGGAGTTGTGGAAT
CGGTGGGTTCACTTCCTGAAGCAGGTAGAAGAGGTTCCGCAACCCACTGTGGATGGAAGG
GGAGATTTGGACGCGGGAACTCCGGGGAGTGTTACGGAGGTCGCAAACCAGGACGGGAAC
GAGACTAAGGGTGGAAAGGAGGCCGATGAAGGGTTCGAGATTGTCAGTGCATCAGAGGCA
TCGAATCAAGGTCGCCCATGTGAAGACTCAAACGAGGGTTTACAACATTCCACGGCGGCC
ACGTTATGA
>HY_DN110164_c0_g1_i1 DN110164_c0_g1~~DN110164_c0_g1_i1  ORF type:internal len:101 (-),score=7.02 DN110164_c0_g1_i1:2-301(-)
ACCGCAGACCAGCGAGCCGACTTCGAAGATAAAGAGAGCGGAGATGTAGACCCATTTGAT
CGAGTAGAAGGTGTAGAATTTTCCGTAGATGAGCTGGGTTGCGCAGGTGGTGAGCAGGTA
CGAGCTGCCGTACCAGCCGACATCGTTGAGGGCCTTGAACTGGTCAGTGATGCGCGGGAT
GGCAGTGGCAATAATGGTGTTGTCCAGGGCCATGCAGAACACGGACAGGCACAGGGCAAT
GGTGATGACGGTGAGACGCCATGCGGTCGGGTACTCGAAGTTGTCCTCGTCGTCGACGGA
>HY_DN79837_c0_g1_i1 DN79837_c0_g1~~DN79837_c0_g1_i1  ORF type:5prime_partial len:236 (-),score=8.34 DN79837_c0_g1_i1:261-968(-)
ACACAGCAACACAGCTTCATGCAATCTATTCGAAGTCGGACACCAGCTCTTTGCGGAATC
CTTAAGCCAGCAGCGACCCAAGCTAGAAATATGGCATTCTTCCCACGCTACACCAACACC
TTCGGTGCTGACTTTGCGCCTCTCTTCCGCCTGCTCGACGACGGATTTTCTGACCTGAAC
CGTCAATCTGGTCGTCATGCCTCAGTCCGGGCCTTCTCTCCTCGATTCGATGTGAATGAG
CGCCAGGAATCGTACGAGCTCCACGGGGAACTCCCAGGTATCGACCAGAAGAATATTGAA
ATCGAATTCACCGACCCGCATACTCTAGTTATAAAGGGTCGAACTGAGCATAGCTACACA
TCAGGTGAGCCAATCGAAGGCGACCCAGTTCAACAGGGCCGTATCGAAGGCACCATTGAC
GATGAATCCTCAACCAAATCCCAACAGCCAACTGTCGAAGACGAGAATCCGAAAACATCG
ACCGAAGTTGCAACTACAGATTCAAAGAAGGATATCGCTAAAGCAGCCGAACAACCAAAT
TACAAGTCCTGGATCTCGGAACGTTCTGTCGGTGAATTCCACCGTAGCTTCAGCTTCCCT
CAACGTGTCGACCAGGATCTTGTTAAGGCTAGCTTGAAGAACGGCATTCTCAGTATTGTC
GTGCCGAAAGCCAAGGCTCCCGAGTCTCGCAAGATCAACATCGAGTAA
>HY_DN71209_c0_g1_i1 DN71209_c0_g1~~DN71209_c0_g1_i1  ORF type:5prime_partial len:172 (-),score=17.42 DN71209_c0_g1_i1:263-778(-)
ACCGATGCAGCAGGCTCCGAGTACGTCCTCGGTTTCAACGAGCCCGATCTCTCCGAGCAA
GCCAACTTGTCTGCCGAGAAAGCTGCTCAGCTTCATATCCAAGTTCTCAACCCACTCGCT
GAGGCCGGTTCGAAAGTCAGCTCTCCTGCTATCACCAACGGCGGGGCACCTATGGGAACT
ACTTACCTGCAAAGTTGGTTCGATGCTTGCAACGGGGAGTGTAAGGTCGACTTCGTTGCT
TGCCACTGGTACGACAGCGCCAACAATATTGAGTACTTCAAGAGTCACATCCAAGATGTA
ATCGACGTTGCTGCAAACAACGGCGTCAGCGAAGTCTGGGTCACCGAGTTTGGTACGACA
GACGGGGACGAGGCGACTTTCATGACGGAGGCTACAGCCTGGCTGAACTCCAAGTCTGAG
GTTGCAAGATACGCTGCCTTCATGGCCGCAGAGGGAGAGCTGATCAGCGGCGGTAGCCTG
AATGCTGCTGGTAAGGCTTATGTTGGTTCGTCGTAA
>HY_DN70015_c0_g1_i1 DN70015_c0_g1~~DN70015_c0_g1_i1  ORF type:5prime_partial len:137 (+),score=13.23 DN70015_c0_g1_i1:3-413(+)
AACGTCACAGACGAAGAGGTTGCGCGTCGTCTGGAAACATTCCTTGCGTCTACACCTCCA
GAGTCAGACCACGACCACGAAAGCCAGCTGCCTTCCATCACCATTGCGGAAGACCCCACC
GCCGCCGTGCACATGGACCCCACTCCGTTCAACAAGTACAGCTTGATGGATCTGCCGCCG
CACTCCTTTGGCAACATCAACCATCACCAGGATGACGAGATGCTATTCAGCAGCCTGCCG
ATTAACCACGACTTTGACGAGGGCGACTTTGACAGCTTGCTGAATCTGGACGCCGTGGGC
GAAGCGTTCAGCTTCACGGATGCCGCTTTAGAGACTGGCATGCCGATTGGCGACGTGGAC
TGGCTGGGAAACGGGACGACGCTCATGCCTGAAGAGGCGGTGAGGGCATAG
>HY_DN65880_c0_g1_i1 DN65880_c0_g1~~DN65880_c0_g1_i1  ORF type:internal len:145 (+),score=1.92 DN65880_c0_g1_i1:1-432(+)
TATACTTCAGGAACGCAAGTTATCACTAGGACCACAACTTCGACAATTACCGTAACTTCT
TGCAAGGGCGGATGCCATCACCAGCCGACACCTCCTTCGACTCCTGTCGTTCCGCCATCC
AATCCGACCGGTCCAGTCACCATCCCCACGACGATCACAACAACCACCTACACATTTGTG
CCCTGCTCCACCTCTGTTGGCCGCAATGGTAACAATGTAATCTACTCCACCTACCTCACA
TCCTCATACATCACCAAGACCTACACTACTGATGTTGTCTACTACCCGACTCCCGCTCCT
CAGCAGCCTCAGCCTCCAGCTGTGACTCCTCCAGCCAACTGCCCTGCCCAAGCCACCGTC
ACCGTCTACGCTCCCGGACCATGCAAGGAGTGCGAGGTCAAGACCTACACCATCACTGAG
GGTGGCTCCAAG
>HY_DN23361_c0_g1_i1 DN23361_c0_g1~~DN23361_c0_g1_i1  ORF type:5prime_partial len:115 (+),score=10.70 DN23361_c0_g1_i1:2-346(+)
TTACAACGAACTCGAAAGCACTCATATCAACTCTACAACAAGACTTCGAACTCATCACCA
ATATCAAGCATCATGGCCGACACTGGACGCAAAGATTTCTCCGACAAGGCCAAGGAGCAC
ATCACCCCCGACTCCTCGAAGTCCACTCAGGATAAGGTGAAGGAAACCTTCACTGACACC
ACCGACAGGGCGGCTCGTGGCACGCAGTCCGACGAATCAAAGTCTTGGACCCAGTCTTTG
GGGGACAAGACCACTCGCAGCAAGGACGAGCACGTTCACGGCGGTACCGGCGACAGCATT
ATCGACAAGACCAAGAACGCCCTCGGCATGGGTGACAAGAAATAG
>HY_DN1944_c0_g1_i1 DN1944_c0_g1~~DN1944_c0_g1_i1  ORF type:internal len:105 (-),score=13.72 DN1944_c0_g1_i1:1-312(-)
AACGGCATCCTCGACGCCACTGTTGAGCAGTGGAACGAGGTCATCGAGACCGACTTGACT
GGCACCTTCAACTGTGCCCGCGCCGTTGGCCTGCACTTCCGCGAGCGCAAGACTGGCTCG
CTCATCCTCACTGCTTCCATGTCCGGCCACATTGCCAACTTCCCTCAAGAGCAGACCTCT
TACAACGTCGCCAAGGCCGGCTGCATCCACATGGCTCGCTCCCTCGCCAACGAGTGGAGG
GATTTCGCACGTGTCAATTCCATCTCTCCGGGATACATTGACACTGGTCTCTCCGACTTC
GTTCCTCAGGAC
>HY_DN3779_c0_g1_i1 DN3779_c0_g1~~DN3779_c0_g1_i1  ORF type:internal len:140 (-),score=7.00 DN3779_c0_g1_i1:3-419(-)
GTCGCGGAGATGCTGGCAAAGGGATATGCTCTGACAGATTCGATCCTACATAGAGCCATC
GAGGTTGATCAGAAGCAGGGAATTTCTACGCGTTTCCTCAACTTTATCCGCGGTATCGAC
TCGTCTATCGGCCAAAAGATTGGCGGTCCCGACAGTACCGTATCAAGCCAGGCCAAAGCA
ACCCTTGCAGCCGGTCAGCAACGCGCTATGACAATCAACGAACAGCACCAGATCACTCAA
CGCGTACAAACCTTTGACGAGCAACATGGCCTGACTCGACAAGCGACGGCTTACTATTCC
AAGGCCATCTCTTCTCCATTTGGACAAAAGGTTCTCGCTTTCTATACACAGACTGCGAAG
CAGGTTCAAGATGTCCATGAAGAGGCAAAGAGAATTGCTCAGGCTGAAAAGGAGAAG
>HY_DN97998_c0_g1_i1 DN97998_c0_g1~~DN97998_c0_g1_i1  ORF type:5prime_partial len:197 (-),score=1.80 DN97998_c0_g1_i1:47-637(-)
TCGGGCGTGGTCAAGTATAGAGCGAGCAAGATGTTGGCAGAGAAGGCTGTGTGGGCATTC
GTATCCGAGAATTCTGCCCTTCCATTCGACGTCGTCACTTTGAACCCGCCGTTTGTTTTT
GGTCCACCAACGAACTATGTCCCGACGCCGGACAAACTGGGTACCTCTGCGACGGACTGG
TACAAAACTCTTTTGACATATGAGCCTGATGCTGCCGAGCAGTCCGCCCAAGCCCTGGCG
TCCAGAAACTTCTGCTGGGTCGATGTTCGAGATATCGCCGAGGCTCATGCCCGAGCTTTG
ATCAAACAAGCGGCAGGGGGAAACCGAATCATCGTATGTGCGGGAGACTTTACCTGGCAA
GATTGGCTCGACACTGCGAACTCGTTGACCCCTTCTCCGTATACGAAGCATCCTCTCTCA
CGTGGTACGCCTGGCGCTGGTAGGGACAGCCAACCTCACATAGTGTACAAGACCGAGAGG
GCCAAACAGCTCCTCGGGATATCGAACGACGAGGGCGCGGAATACAGGTACAGAACAAAG
GAAGAGACTACGAGAGACACGCTAGCTGACTTTGCAGCAAGGGGCTGGTAA
>HY_DN22919_c0_g1_i1 DN22919_c0_g1~~DN22919_c0_g1_i1  ORF type:5prime_partial len:520 (+),score=81.23 DN22919_c0_g1_i1:2-1561(+)
CCGGCGTCTGGCGCTGCTGGTTCCTCTAAAGAGGTGAAAGCACCGGCACACCCTTCCTCG
CCATTTACCGCTGTGAAGGAACAACTCCGTGCTAGGCTCGGAACTGAGGAAGCCGTTGAG
ATTCACGACACCATTCAAGCTATTCTAGCTTCTCTAGCGGATGCTTCCCAGTACGAATCT
CACACAAAGTCCACTCCTACTTCTTCCAGCTCCGGTTCCCAGTCCACTCCCGCGCCTGCT
TCGACCACCTCCAGCCTAGATAACAAGGGCAAGAAGAGGGTTGATTCCACGCCGGTCACT
GCTACTCCATCATCTCTCGAACCCACCTCGAACGATGTCCTCAAATCGATGGAAACGGTT
CATAACATCGCCGCTGCCTTCACGGCTCTTCAGCAAGATTTTGTCTTCCCTTCCCAACTT
GACTTTACACCTACGTCATCGGCTGCTTCCTCCCCGGTCTCATCTGATACGGAGAGCTCC
ACGCAGACGATTAGCAAGTTGGCGTATACGTCCAGGAATCATCCCGTGAGGTATTATGAA
CAGAGTTTGACGGGGTTGTTGAGTCAGTTAGATGAGGTTGAGAGTTTCGGGAATGTTGAG
GTGAGAACGAGGAGGAAGGAGGTCGTAGAAAGGGTTGAGGGAGCTTTAGATGAGCTAGAG
AGAGAGGTTGAGGGAAGGTGGAAGGTGAGATCTGAGAAGGAGAGAAAGGATAGGGAGCAA
GAGGAAGTGAAGGAGAAGGAGGCGGACAAGGATGCACCTTCGCCTCAAGCCGCAGCTGCA
GCCGCGGACTTTGTCGTTCTCGATGAAGTTGCTGCAGTACCTACTCAAGTCGACGAGGCT
TCCGATGCTCCGGTCCACGTTGATGAACCACAATCTACGAGTGACACCAGCGAGGTGATT
ACTGAATCTCATGAATCACCTTCGGTGGAAATACAGGACACGCCAGTTTCAGATGCTCCA
GAAACCGCCCCTTCCGAAGCGGTCGAACCCCTTGATCACCAGGAACCCGAGTCCGAGGCG
GACACTTTAATTTCGCCTTTAGAACATCAGACAGTCGAGGGTTCTGGAGACTCCCACGTT
GAAGCTGCCACAGAACCACATGATGCTGTCTCCCCTGCTGCTTTGGAATCGGAAAGCTCA
GAGGTCGCTCCTGTCGAGGCCGAGGAACCGTCGTCCGAGGACGTGCCAGACTCCCTCACG
CTGGAAGAATCGCACGATGCGACATCGACATACGGAACTTATCCACCATCACAATCGATA
TCGACGGCCATCGAGGAGACTATGAGCTTGTCTGCGCAATATCCTCCCTCCGTGGCCTCC
TCGACAACATCTTCCGCAGCGGCATCGGTAGCAACTATCCGACCGCATGATGTTCAAGAT
ATCGAAACTGCGTCTACATCCTCCGAAGAGGATGAGGAAGATCGACGTGATATGATTGCT
GAGGTTGAGTCTGACTCGGATGGCTTTCTGTTATCAGAAAAGGTCGCCGACGAGACTGAT
GGGAAAAAGAGAAAGCTAGAAGAGGATGTTGGAAGTGATTGGTCTGAGGTGGAGGCATGA
>HY_DN56356_c0_g1_i1 DN56356_c0_g1~~DN56356_c0_g1_i1  ORF type:internal len:102 (+),score=18.55 DN56356_c0_g1_i1:3-305(+)
TTGACAAACAATGGAAGGAAGCTTGCCAACTTTGCGGGCTTCTACAAGGGTATCCAGTCT
GCTGGTTCCGCCATCACTTGGCGATTGGACGACCTGAAGATCCCGTATATGAACATGTTT
GCCTCCAACTGGGCACTCCTCAGCGGAAGCCTTGTCATTGCTCTGCCCGTCATCCTTTGG
AAGGTCGAGGACACGGTCGCTTTGGAGAAGGACATCCAATTCACGGATGAGACGATCGAA
GAGGTTGCTCCTCAGACGCAGGTCTATGACCCTCCGAGCCAGGTTCCTGATGCGAAAGTC
CAG
>HY_DN107673_c0_g1_i1 DN107673_c0_g1~~DN107673_c0_g1_i1  ORF type:3prime_partial len:204 (-),score=13.09 DN107673_c0_g1_i1:3-611(-)
ATGTCCTGCCCCGACTGCTTCCAAGGCTCAGTCCACGACGACTCTGACACCCCAAAAGGT
ACCATTACCACCCTCCACAATCTCACCACCTACGTCGCCCAACCTGCCTCCGGCAACCCC
CCAAAAGGCATCATCGTCATCATACCCGACGCCTTTGGTTTCGACTTCATCAACAACCGC
CTCCTCGCCGACCACTACGCTGCCAAGAGCGACTTTCTTGTCTACCTCCCCGACTTTATG
CTCGGCCACTCGGCACCGCAGTACATGCTTGATTCTCTGCGGGAGTTTCTCGCGCCCGGG
TTCAAGTTGACCAAGCCGTATCACCTCGTCCGCGGGCTGTATGGTTTTGCGGGATTCCGA
TATCACAATGCCTTTCCGAAATCACATCCGGTTGTGAAGGAGTTTTTTGCTCGTCTATAT
GCGGAGCAGCAATCTTCTTCGTCAGGCAGGCGGCCCTTGCCAATCTTTGCAGCCGGTTTC
TGCTGGGGCGGGAAACATGCCATCTTGCTTGGCCAGAAACATTCCTCCTCATCAGACTCG
GGGGATGCGGATCAAACAACACCCCTTATAACAGCGGCATTCACAGGTCATCCCTCGGCT
GTGTCCATC
>HY_DN112264_c0_g1_i1 DN112264_c0_g1~~DN112264_c0_g1_i1  ORF type:internal len:106 (+),score=20.37 DN112264_c0_g1_i1:3-317(+)
CAGGAGGAATGGTTCAACAACACTGTCCGAAAGGCATCCAAGGCTGAGGAACCCCGACAT
GTGCAATGGGTGGACACAATTGAGGAATCACTAGAGGAGGACGACGAATCAGACTCGGGC
TCAGAATCCGACTACTACGACGAGGATGGTGACTTCGATATGGTTGCCCCACCACGAAGA
ATAGTGCAAGCACCAGTCCACATCACCACCACCGAGGTTGAGGATGACGATGACGACTTC
TACGACGATTTGGAGGATGACGAGGAACTCGCTCTCACTCGCGTGCCATCACAATCACCA
CCAGAGCTCGTACAC
>HY_DN87726_c0_g1_i1 DN87726_c0_g1~~DN87726_c0_g1_i1  ORF type:5prime_partial len:124 (+),score=3.80 DN87726_c0_g1_i1:3-374(+)
ACTTCAAAACCCAACCCGCACACTCATCGTTCTCATCAACCCATCGTATCTCACAACATG
TCTGGCAACCCCGGCAACGTCATCGGCGGCCACAAGGCGAACCTGAAGAACCCCAACACC
TCGGAGGAGTCGAAGGCGCACTCGCGCCAGGTCGTCGACGACATGGAAGGCGGCACGTTC
GACGACTCCGGTAACTACAATGACTCGAGCGCCGGCCGCGCGCAAGTTGGCGAGATCGAC
GACGCGGGCAAAGAGTCGAACCGTGTCCTCGGCGGATATAAGGCCACGCTCACGAATGAG
CGTACCAGCGACCAGGCCAAGCAGCATGCGCGCGAAGTCCTCGAGGAAAATGGCGTCGAA
GTTGAGAAGTGA
>HY_DN111423_c0_g1_i1 DN111423_c0_g1~~DN111423_c0_g1_i1  ORF type:5prime_partial len:124 (-),score=13.21 DN111423_c0_g1_i1:84-455(-)
AAGAATCCCAAAATCATTCTTCTCGATGAGGCTACTGCTGCCTTGGACACCGAAACCGAG
GAACATATTCAACATGCCTTTCGAACTCTTGGCGAAGGCCGAACAATGGTGGTTATCGCC
CATCGACTCTCGACGATTACATCGGCCGACCAAATCCTGGTCTTTTCCGGCGGTCGAATT
GTTGAGTCCGGTGATCATTCGTCACTTGTCGAAATGAATGGGAAGTATGCATCTATGTGG
AGGAAACAGATCCGGGCGCAAAAGGCGGCCGTGGAGGCGGAGGAGCTTCGACAACGAGCC
AGGGATATCATGGAGGCCGGAGGGGCCGACAGTACCAGCCAGAGCGAGGATGAGGGAAAG
ACCAGGAAATAA
>HY_DN94447_c0_g1_i1 DN94447_c0_g1~~DN94447_c0_g1_i1  ORF type:internal len:132 (+),score=3.69 DN94447_c0_g1_i1:1-393(+)
GCAGAAGAGAGCCGTATCAAGCGTAACCCGCGCTTCCGCGACAACCGTGTCCACGCACTG
CTCTACTTCATTCCGCCCACCGGCCATGCCCTGCGCGAAATTGATATCGAGCTCATGCGC
CGTCTGTCTCCACGCGTCAACGTCATTCCTGTCATTGGCAAGGCGGACTCGCTCACGCCG
CAGGAGCTCAAGGGCTTCAAGAAGCGTATCATGGAGGACATCGAGCACTACGATATCCCC
GTCTACAACTTCCCCTACGACATTGAAGAGGACGACGAGGACACCATTGCCGACAACAGC
GAGCTGCGTGCGCTCATGCCGTTTGCTATTGTCGGCTCGGAGGACGAGATTGAGATTGAC
GGCCAGCTCGTTCGCGCACGCATCTACCCGTGG
>HY_DN25263_c0_g1_i1 DN25263_c0_g1~~DN25263_c0_g1_i1  ORF type:5prime_partial len:366 (-),score=-8.44 DN25263_c0_g1_i1:450-1547(-)
CCAGCTATCACCCTTACCTTCTTTTTCCTCAGGATCAACCCTTTCCTTTGGTCCCCCAGC
CCAGACGACCCACAAATCTTCGACAAGGACCGCATATCCCCAACTCATCGTTTTGACCCT
CACGTGCCCCATTCACCGCTTAATCACATCCCCCGTCGCGACCTTGGTCACATTGAGAGA
AGAGCATCGGCCAGTACTGTCTCCATGCAGAGTAACACCGCGACGGCCTTGCAGACAGCC
AGCGGCTCCAGCGGGGGGAGTAATCCAACAGCAACTCTTCCTCCGGTCACAGGTCAAGCC
ATACCTACCGTTCCCAGTTCGCCACCAAAGCTTCCGACTCCCTTTCCTCAACCCTTCGAC
TCCGATTTCGGCCAGAATTTCTCTGCACAGAGTTGTTACGATTTCCTCTTGAACATGACC
AACACACAACCGTTCCGGACTTGTCGACCATTTGGAATGTTGGTGGCTGGCAGTAGCTCA
TTTTTGGATGCTTCATCATCGCTCGAGACCCTTAATTCGGTCGTATGGGGTACTTGTAAC
ACGAATACGCCCTATTCAGAGTGTATCGGAAATGTTAACTGGTTTTCCAACGCCCTTCAG
ACCGCTTGTGCCAAGGAAGTGTCGGATAGGAACCCGCGAGTACTCAGTATCCTAGGAGCT
CTCCAATCCTATCCACTATATCGTCGCGTTGGTTGTCTTATCGACCCAGGTTCAAACACC
TATTGCTACCTCAATGCTGTCCACAACAGTAATCCGGCAGATGTATATCTCTATGGACTC
GGCCTTGGCAAGCGTTTCCCTACCGGAGGAAAGGCAAACCCGACGTGTAGCGCGTGTAGC
AGACAGCTTTTAGGTGTTTATTCTGGCGCATTAGCGAATGGAACGGGGATCGATAAAGCC
CTCCTTGGTGATATGGCTGAGAACAACCTCCAGGGTTCTTTCCCTCCCGCAGCACAAACG
TGGAATGATGCTTGCGGAAGTGAGTTTGCCAAGGCCCAAGTCTCGGGCGGTGTCGTTTCA
GGCGCGAGGAATTTCCCCGGTCTCCTGTCCCTCTCTCTCCTTGTCGCGGCACTTTCGTTC
CTGGCGTTTGGCTCATAG
>HY_DN9590_c0_g1_i1 DN9590_c0_g1~~DN9590_c0_g1_i1  ORF type:complete len:142 (-),score=13.00 DN9590_c0_g1_i1:254-679(-)
ATGAAGTTCTCTTCTGCTCTTACCCTCGTGCTTGCTTCAGTCGCCACAACTGTGTCTGCT
GCTCCTCGGGAAACCAATGCCGACCGTTTGGCTCGCGGATTGCCTCCAATGCCACCCCTC
AGGCGAAGTGGAACACCTGCCTTTGCTGCTAAGCGTCAATCGCCATCAGGTACTCCCAAC
CAATGCAACACAGGTAGTACTCTCTGCTGCAACCAAACGTCAACCGCTGGCGCACAAAGC
GTGCTCTTGGGTCTTCTCGGAGTCGTCATTCAAGATGTTAACGCATTGGTTGGTTTGGGC
TGCAGTCCTATCTCTGCTATTGGTGTTGGAGGAAACTCTTGCTCTCAACAACCAGTCTGC
TGCGAGAACAACAATTTCAACGGTGTGATCGCTATCGGCTGTACACCTATCAACATCAAC
CTTTAA
>HY_DN45044_c0_g1_i1 DN45044_c0_g1~~DN45044_c0_g1_i1  ORF type:internal len:146 (-),score=18.88 DN45044_c0_g1_i1:3-437(-)
GACGAGGATGATGACTTTGTCGACAATACGTTCGTTCCTGACGATGACGACGACCGTTTG
TTGAGCCCTATCACATCACCCATGTCTTCTTCAGATGACCTGTCTTCAGACGGGTTCAAC
AGCCAGGCTGATTTTGCTTCTCCTATGACTGTATCGTATCCTTATCCTGTTCCTTACCCA
CCATTCCATCCTCCTCTCATTTCCTATCACCAACTTGACTCCTCTTTTGATTCGCTAGAC
ATCACTGGGGACCCTCTGCCTTATTATGATATGGAAGACGTCGAGGACTTGCCTGTTCCT
GATGCTATAGAGGACACTTCGGACGATGAATCGGACACTCTCCTCACCCCTTCTGTCGGC
CATTCCAGTTCTTCATTGACCTCATTGGAGCCTTCTACCGCACCACTCTCTACGGGTAGA
AGCCGGACTCGTCGC
>HY_DN46531_c0_g1_i1 DN46531_c0_g1~~DN46531_c0_g1_i1  ORF type:internal len:119 (-),score=6.47 DN46531_c0_g1_i1:1-354(-)
GGATCGATTGTCATTGTTGTTGAAACTGTACCGTTGGCGAAGAGGCCTGTGTTTCAAGGA
CTGATTGGTGCCGTGTTTGGGGTTGCGAGTGTCGTTGGTCCGTTGTTAGGAGGTGTGTTC
ACGGACAAAGTGAGCTGGAGGTGGTGCTTCTACATCAATCTGCCTCTCGGAGCAGTTTCT
GCAGCAGTGCTGATTCTAGTTCTCCATCTAGAGAAAAAGAAGGATGCCGAGGGTTTATCG
CTTCTACAGCAACTGGGGAAAATGGATCCTTTAGGAACCATACTTTTCGCGACGTCAGTT
ATATGCCTTCTGTTGGGCCTGCAATGGGGCGGAACCACATACGCATGGTCGAAC
>HY_DN104419_c0_g1_i1 DN104419_c0_g1~~DN104419_c0_g1_i1  ORF type:internal len:135 (+),score=25.72 DN104419_c0_g1_i1:1-402(+)
GCAAGATTTACCATTCCTTCTTCAACTCACACAATGTCTTCTTCATTGGATCAATTGAAG
GCCACCGGCACTGTCGTCGTGTGCGACTCTGGTGACTTTGCCACCATTGGCAAGTACAAG
CCTCAGGATGCCACCACCAACCCTTCCCTGATCCTCGCGGCTTCCAAGAAGCCCGAATAC
GCCAAGTTGATTGACACCGCTGTCGAGTACGGAAAGCAGCACGGCAACACTGTCGATGAG
AAGGTCGACGCCACCCTTGACCGTCTCCTCGTCGAGTTCGGAAAGGAGATTCTCGCCATC
ATCCCCGGAAAGGTTTCCACCGAAGTCGATGCTCGCTTCTCCTTCGACACCAAGGCCTCT
GTCGACAAGGCTCTTCACATCATCGAGCTCTACAAGTCCATT
>HY_DN17129_c0_g1_i1 DN17129_c0_g1~~DN17129_c0_g1_i1  ORF type:complete len:184 (+),score=22.52 DN17129_c0_g1_i1:38-553(+)
ATGGCTCCCCCAACAAAGTTAACATACACCTACCGCCATAAGAAGGCATCCAAGCCACAT
GCTGGCAAATTACGCCCATCCCTCACTCCTGGGACCGTGGTCATCTTGTTGCGCGGGAGA
CACGCTGGTGCACGTGCCGTCTTCGTGAAGCAATTGCCCAGAGGAGAACTCCTTGTCACT
GGACCCAAAAGGATCAATGGCGTGCCCTACACAACTGTGCCCCAGTCCGCCGTCATTGCG
ACCTCCACCAAGATCGACATTTCAGCTATTAAAGTTGCTGATGTGAATGAGACTTGGTTC
AAAGCCACAGTTGTCCGTGCTGCCAAGAAGTCCGAGGACGCTTTCTTCGGAAAGGACAAG
CCCACCGCTGAAAAGAGGACTGCACAAAACGCCGCTACCTTAGCTGCTGACAAGATCATC
GCTGCTGAGATCAAGAAGACACCCCTTTTGGCCAAGTACTTGAAATCCACCTTTTACTTG
AAGAGGGGAGACAGACCTCACTTAATGAAGTTCTAA
>HY_DN63310_c0_g1_i1 DN63310_c0_g1~~DN63310_c0_g1_i1  ORF type:5prime_partial len:130 (-),score=34.01 DN63310_c0_g1_i1:5-394(-)
GAGGCCGAGAAGTATAAGGCTGAGGACGAAGCCGCTGCTTCTCGCATCCAGTCCAAGAAC
GGTCTCGAGTCTTACGCTTACAACCTCCGCAACTCTATGAACGATGAGAAGCTCGCTGAG
AAGTTTGAGGCTGGCGACAAGGCCAAGCTCGACGCTGCTGTCAATGAGACGATCCAGTGG
CTCGACAACTCGCAAGAGGCCTCGAAGGAAGAGTATGATGAGAAGCAGAAGGAGCTTGAA
AGTATTGCCAACCCCATCATGCAGAAATTGTACGGTGCAGCTGGCGGTGCTCCCGGTGGA
TTCCCTGGAGCTGGTGGTGCACCAGGCGGCTTCCCCGGTGGCGCTCCTGGCGGTGCTGAA
GACGGTCCCAGTGTAGAGGAGGTCGACTAG
>HY_DN1837_c0_g1_i1 DN1837_c0_g1~~DN1837_c0_g1_i1  ORF type:complete len:132 (+),score=17.88 DN1837_c0_g1_i1:47-397(+)
ATGGCTACTTTCTTCAGATTTCTTGCCTCTAATCCAACTCTTGTTCCCCTATTTGGAGCT
GTTGGTTTGGGAGTTGTTGCTGGCGGAGGAATGTGTATTCATTATCTAGCCAACTCTCCA
GACGTTGTCGTCAACAAGAAGAAAGATGACTATCCTTGGAATCGCGTGGCTCAACATGAA
AATACTAAATTCACTTCCTACAACCCCGATTTCTGGAAATCTAGGGTAGGAATGCTTGAT
CCAAGAAGGCATCTCCTTGAAGACTCCAGTGACCAATACGAAGAGACCTCATCAACACTG
ATGGACAAAATCAAGGAGATCAGGGAGAAGAGTCGTAAAAAGGACGCCTGA
>HY_DN1548_c0_g2_i1 DN1548_c0_g2~~DN1548_c0_g2_i1  ORF type:5prime_partial len:191 (+),score=20.84 DN1548_c0_g2_i1:1-573(+)
GCTGGTGAGCTTGGAACCGACCCTAGGACATTAGAACGCGAGCTTCAGAATATTCTCGAC
ATCGCCCATTCATGGGGAGCCATCCTGCTGCTTGATGAGGCGGATGTCTTTATGGAACGA
CGATCTCTCCATGACATCCACCGCAACGCTCTCGTCGGGATCTTCCTACGCCTCCTCGAG
TACTTTCAAGGGATCTTGTTCTTAACCACCAACCGTGTCGAGACTTTCGATGACGCCTTC
CAATCCCGCATCCACGTCGCTCTGCGCTACGGGGAACTCGACTTCCACGCCAAGAAGTCA
GTCTGGAAGATGTTTATTTCCAAGATCCAAGCCGTCGTCCCGGCTGATAGAGTCGGCAAA
TTCGACGACGACGACTTTGATCGTTTGGCTCGTAAAAGTCTAAATGGGCGGCAAATTAAG
AATGCTGCGAGGGCAGCGCAGGCTTTGGCGGTGGATGAAGGGAAACCATTGAGTATGAAA
CATGTCGAGGAGGTGTTGCGGGTGGCGCAGAGCTTTGAGCAGGATTTGAAGGGGGGCACG
GGCTACGAGGATGCCATGAGGAGCTATTTCTGA
>HY_DN106258_c0_g1_i1 DN106258_c0_g1~~DN106258_c0_g1_i1  ORF type:complete len:110 (+),score=0.04 DN106258_c0_g1_i1:86-415(+)
ATGTCTGACACCATCCCCGCTCTGCTGATCATTTTGATCACCATCCTCTTTCCGCCAGTC
GGCGTCTTCATGGTCGCAGGTTGCGGAGCAGACCTCTTCGTCAACATCTGCCTTACTATC
CTTGGATATTTCCCAGGACATATTCATGCATTTTACTTAGAATACGTCTATTTCGACCGT
CGCGAGAAGGGAAGACTGGGTCAGCTGACCGGGAAGAGAGCACCAGGTGTCTACAGTGAG
AGAGTCAATAGTGGAGGTTACAACCGTAGGGGATATACTCAACCCCCTCCTCCACCTGGC
CCACAGCACGGCTATGGAACTGTAAACTGA
>HY_DN108005_c0_g1_i1 DN108005_c0_g1~~DN108005_c0_g1_i1  ORF type:3prime_partial len:121 (+),score=15.45 DN108005_c0_g1_i1:32-361(+)
ATGGCTTGCTCGAAGAGGTTGGGCAACATGTACACAGGCAGTCTTTACGGTTGCCTGGCT
TCTCTCGTCAGCACGGTCGAGCCTGCTACACTCAAGGACAAGCGTGTCGCACTCTACGCT
TTCGGAAGTGGTTGCGCTGCTTCCTTCTTCACCCTCAAGGTCAAGGGTGATACCACGCAG
ATTAGGGAGAAGCTGGATCTGCTCAACAGGCTGGCATCGATGAAGGTCGTTCCTTGCCAG
GACTTCATTGACGCTCTCAACCTCCGAGAGAAGAACCACAATGCAAAGGACTACACTCCT
GAGGGTTCAATTGACAACATCTGGCCGGGT
>HY_DN107484_c0_g1_i1 DN107484_c0_g1~~DN107484_c0_g1_i1  ORF type:3prime_partial len:116 (-),score=3.21 DN107484_c0_g1_i1:3-347(-)
ATGAACAGATCAAATACAATGCCTATTCCGACCACCTCCCGTAAAGAGCAAACTTCTAGC
CGGAGTTCAAAGTTGAAACATGCTGAAACTCACGATTCAGGATATGGTAGTTCCGGCCAA
AATACTCCCGAGATTCACTCCGGAAGTCCACCGAAAACCTCGAAGACGACAACATCGAAG
TTCTTTATCGTGGAGGAGGATCCCGAGCATGTCCGAGGAAGCTACCGAACCGTCCCTGTT
GGCGAGACTTATACTTCTCGTCGCACCAGGTCACCTTCACCGTTACACAGGGATCGGGAT
CGTGAGCGGGATCGAGACAGGGACAAAGATAAGGAACGGAAGCGA
>HY_DN81936_c0_g1_i1 DN81936_c0_g1~~DN81936_c0_g1_i1  ORF type:5prime_partial len:102 (+),score=17.06 DN81936_c0_g1_i1:3-308(+)
AAGTTGTGTCCTCCACCGGAAGAGCAGCTCGTCAACGAGTCTCGAAGTTTCTGGAAAGAT
CTGACAAACGCCATTCTTGAGAAGCGGTACAGCGACGCGAACAGGATCAAACAGAACATT
GAGCAGCAGCAACGCGATAAGGCTGCTGAAAGAAAGACCAGCAATGTGGAATGGAAGCCG
AGATTCTTCGCAGAAGTCACCGATCCCACTGGCCGTCCGCACTTGAATGAGGAAGGAAAG
CAGGCTATACATGGACTGCAGACGAAAGATTTCCGTCTACCAGAGCCGGAGGTCACAGGA
GCATAG
>HY_DN95279_c0_g1_i1 DN95279_c0_g1~~DN95279_c0_g1_i1  ORF type:5prime_partial len:174 (-),score=21.27 DN95279_c0_g1_i1:125-646(-)
GTCACGACGACAGATAGACTACAGGAGCAAGTCAAGCAGACGACGAACGCAGCGGTTACA
CAAGGCCAGCATGATGTTCAGGAGGCGAAAGCAACTGGCCAGACTTACGTGGACCAAGCG
AAGAACCTCGCTGCCAATGCCGCCGCGACGGTGAATGCCACTATTCAGCCTTACATTCCC
GGTACCAATAATTCGACAACTGCCACCAGATCAGACCCGAGTGGGACTCAACAGCCTGGT
GTCGTTTCGCAGCTTCAATCTGGTGCAGCTGCAGCCGTCCAGACTGGAAAGGAATACCTT
GCTGCTGCACAGCAGGCGGCTCAGCCCTATGTCGACAAGGCCACGACTACTGCGCAGAAT
TACTTGGGCAGTGTCCAGGAACAAGGATCGACGACAACCGGAGCCCCACCTTCGGATGTC
CCCGCGACCACTGCTCCACTTCAGAGTGGTGGCAACACGGTTGGAGGACCTTACGCTCCC
GGCGCTGGTACCAAGGTTGGAGAGGTTGCTAATAAAGTATAA
>HY_DN30975_c0_g1_i1 DN30975_c0_g1~~DN30975_c0_g1_i1  ORF type:5prime_partial len:185 (+),score=4.35 DN30975_c0_g1_i1:3-557(+)
TCTCCATCGGAGGACATGCTGGTGCCCGAATCTCTGTGCATAGCATCCGCCGAATACCTC
ATGTTGTCTCCTACCGATACGACCCCGAGATCGATGGCGGACCTTACTTCGGAAAGTCGG
TCGCACTTCTCGATGTCCGCCTTTGCGTCCCCATTGTCAGAAACTACGCCCGCATTATCT
TCACCTTCCTCAAGTTCGACCTCATCTTCTCCTTCTGCTGACGAGTTTGTGTCGTCACTT
ACGGCCGCTCTAACTCGGGACATCGAGACTGAGAGGTCGAACTATCACCAGTTCCTCAGC
AGATTTTGTTTCTTCACTGGAACGGAGTCGGGTACCAGCTCAAGCTCAGATTCGAACTCT
CCCACTGATGATCTTTCACGTTCATCCTCATCTGAGGATGTCGAAGTTCTTCTTGGCCAG
TCTCCAAGGCTGCAAGGCTACGCTTATGGCCCGCATGTCTCGCCGCCCGCTATCGGGAGC
GGATCGGTCACTCCTACTTCTGTAACCAGCAGTGGTGTTGAAGATTCGAGAAGTCCCACC
CCCGTACTGTCTTAA
>HY_DN42139_c0_g1_i1 DN42139_c0_g1~~DN42139_c0_g1_i1  ORF type:5prime_partial len:189 (+),score=15.01 DN42139_c0_g1_i1:1-567(+)
CGAATAGTCATATACCAGCTTATTGCCGGCGTCGGCGTCGGCCCCAACTTTCAAGCGCCG
CTTGTCGCCATCCAAAGCACCGTCAACCCTTCGGACATTGCCACCGCAACTGCCACCTTT
GGTTTCATCCGCCAAATCTCCACTTCCCTTTCTGTCGTGCTCGGTGGCGTGATCTTCCAG
AACCAACTCTCCAAGCATCGAGCCTACCTTCTCTCACATCTCAACGATCCCGCACTCGCG
GAACGGGTTTCGTCTGCCTCGACCGCCTCCGCTTCGGCTTCCCTCATCCGGAATCTTCCG
GAGCCGCAACGTCGCATCATCGGCACCGCCATCACATCGTCTCTACGCACGATGTGGATT
TTCTATGTGGCGATTGCGGGGTTCGGGATTGTGTGTTCCCTCTTCATCGGAAAGAAGAGC
CTGAGCAAAGAACATCATCGGCAGGAGCAGGGATTGGAGGCGCAGGAACGGGCGAGGTTG
GAACGGTTGGAAAAGGAGAGAGCGAAGAAGGAAGGGAGAGGGAAGAAAGAGCAGCCAGGC
AGTCGGCAGAGTGAGGAGAAAAAGTGA
>HY_DN93453_c0_g1_i1 DN93453_c0_g1~~DN93453_c0_g1_i1  ORF type:internal len:158 (-),score=6.82 DN93453_c0_g1_i1:3-473(-)
ATATTCAAGAACTTCGCGAAGAGTGGTGGTGGCGGTATGGGCTTTGGCGATGATAACGAC
ATTTTCGCTGAATTCCTAGGTGCGGGATTAGGTGGTGCCCGGGGTGCAAGGACGTCTGCT
GGAGGAGGAGGAGGACCGGGCGCTACATTCGGTGCTCGTCGCGACCCTACACCAGAACCT
CAGGTCGTCGAAAAACCACTCAATCTGACCCTCGAAGAAATATTCAATGGTACAACCAAA
AAAGTCACGACGAAGAGCAAGACGTTCGACTCCACCGGCAAACGGACTGTGCAGGACATC
ACGCTCGAAGCCAAAATCAAACCTGGTCTGCGGACAGGCTCAAAGCTGAAATATAAAGGT
GTCGGAGACCAGGAGGAAGGCGGTCGTCAAGATGTTCATCTTGTCGTTACAGAGAAAGAA
CACCCAACCCTCAAACGAAGCGGCGACCACCTCATAACAACAGTCGATCTC
>HY_DN83063_c0_g1_i1 DN83063_c0_g1~~DN83063_c0_g1_i1  ORF type:internal len:107 (+),score=7.48 DN83063_c0_g1_i1:3-320(+)
GATCTACTAGAGACTGTAGACGTCCTTTCACTCGCTCTCAAATCCATCCCCCAGTCTGCC
TTGTCATCACCCGAGTCATCATCAGAAACCCCCGAAAAAACCCCCCTTGCTTACCTCCAA
GAACTCCACCACGGTGTCGAAATGACCCAGCGCCAGCTTCTCCAGACCCTTTTCAAGTAT
AATGTAAAACCCTTTGATCCCACCGGCGACAAATTCGATCCCAACCGACATGAGGCGCTA
TACCAAGCTCCCATACCTGGTAAAGAGCCTGGCACTGTTATAGATTGTCAAAAGACGGGT
TACATGATAAAGGACCGG
>HY_DN68908_c0_g1_i1 DN68908_c0_g1~~DN68908_c0_g1_i1  ORF type:5prime_partial len:106 (-),score=14.05 DN68908_c0_g1_i1:119-436(-)
CAATCAAACGACAATTTCACGGCGGGCTCGGGATCCGCAAACACTGATCAATGGGGCAAC
TCCACCGACCCCAGTTCTGTCAACAGCTCCTTTGACCGATTACAGCAGCAACAGCGGCAC
GGACAGCAGCAGCAGCAAGACTATTATAACAATGGGGGTCCACCACCTCCGCCGCCCCAT
CGACAGTCCTATAGCCAGGGAGGCGCCGGTGGCATGAACCCAGCGCTCCCGGCCCCGGCC
AAACGGGTCATGGACGATGACGATAAAAAGAAGCGCGGCAGTTGGCTGAAGCGGCGGTTC
ACCAAGGATCGGGACTGA
>HY_DN45225_c0_g1_i1 DN45225_c0_g1~~DN45225_c0_g1_i1  ORF type:internal len:101 (+),score=7.52 DN45225_c0_g1_i1:2-301(+)
CAATACTACTTAGATGATGTAGCTCGCATAGCTGCACCCAATTACGTACCTACAGAGCAA
GATGTGTTGCGTTCTCGCATCAAGACAACTGGTGTTTTAGAAACTGTGTTTGAGGTGGAG
GATATCATTTTCCGTCTGGTAGATGTGGGTGGACAGCGTTCAGAGAGAAGGAAGTGGATG
CATTGTTTTGCAGAAGTTACCGCAATCATATTTTGTGTCGCTATTAGTGAGTACGACTTG
AAGCTCAACGAAGACAATGAGATAAACCGAATGCACGAATCGTTACAGCTATTCAAAGAA
>HY_DN108478_c0_g1_i1 DN108478_c0_g1~~DN108478_c0_g1_i1  ORF type:3prime_partial len:108 (+),score=14.58 DN108478_c0_g1_i1:3-323(+)
ATGCGTGGTCTGTCCGGTGGTCAGCGTGTTAAGGTCGTCCTCGCTGCCTGCTCGTGGCAG
CGCCCGCATCTCATCGTCCTTGACGAGCCGACCAACTATCTCGACCGCGACTCTCTTGGT
GCCCTTTCCAAGGCCCTGAAAGCCTTTGAGGGAGGTGTCATCATCATCACGCACTCGGCA
GAGTTTACGAAGGACCTGACAGAAGAAGTCTGGGCCGTGAACGCAGGGAAGATGCAACCT
TCAGGTCACAATTGGGTGACTGGACAAGGCTCTGGACCGAGGCTGGCAGAAAAAACCGAG
GAGGGAGACACTTTTGATGCT
>HY_DN6977_c0_g1_i1 DN6977_c0_g1~~DN6977_c0_g1_i1  ORF type:internal len:139 (-),score=3.62 DN6977_c0_g1_i1:1-414(-)
AATCCCTCTCTCCACTCTACCTTGTCTTGTTGTATCAACAGACAATCTTTTTTCATCGTT
GGCAACTGGATAGAAGCCGATAGAGCGAGACCTGCGTGCTCTGCGCAAGTCCGTGGGCAT
CCCTTGCTCGTCTTACCCTTAGACCGCTGTTTTCAGCCCTTCCTCGTTTTACGCACACTC
CTCGCGACTCAAAAGAATACAACACCCACAACCGTCTCCTCGGTGCTCGAAATGCCCGCT
GTTGACACCATGACTTCCACACCCATCACCACCAAAGCCGAGACAACCAAGTCTCTGGCC
ACGCTAGATGAACTGCTGAAAAACCTTTCAGTCTCCAAAGATCAGGGATCTGCCAATGAG
CACGCCAGCAATGTTGCTTCTCTTCTGAATGGTCCTATCGAAGAGCAGGTTGTC
>HY_DN89722_c0_g1_i1 DN89722_c0_g1~~DN89722_c0_g1_i1  ORF type:internal len:123 (+),score=5.19 DN89722_c0_g1_i1:3-368(+)
GGTGTCTCTACTCCTCGCGCCGGTCTTTCTGAGTTGAAGAATCCTGCCATTGTCAATAAT
AGCAGGAGTCGATCTCCAAAACAAAACCGTCGCGCTGCCAATCATGTTAGTGAGCATACC
GGCTTTGTCTTCGAAGAGCACACTCCCATCGCACCTCGCTACTCCCCTCCTTCGAAGCGC
ACTGTCATGGACAAGTGGGCCGCCCTTGGAGACCGCAGGCGCGCCCAACAGCAACAAGAG
ACGCCAAAGAAGCCCGTCAAAACACCTAAGCAATCGCAACCAACTCCTAATTCCGCCCGG
AAGCGGAGCAGGACTGGTAGCTGGAGACGTCCGATCCACTGGGGCCCGAGTCAACATGAA
AATGCT
>HY_DN734_c0_g1_i1 DN734_c0_g1~~DN734_c0_g1_i1  ORF type:internal len:195 (-),score=2.00 DN734_c0_g1_i1:3-584(-)
GAAACCTTCGAAGTCAGTTCTCAGCTTCCACAGCGCACACCCTCCCGGCCGCACACGGTG
CTGCCCTCAACACTCCCCTCTAGTCCAACCTTAGCCCCCGCCATTTCTCAACAACAGTAC
TACAATAACATTACAAACGCTCAAGATGTTCGTTCTTGCGTGAATAACCCGGCTCTCTCA
GCTCCGTCTAAGGCCCCTCGTCATGGACTTTCGTCGCACAACCCGCTTGATTCCTCAAGC
TCCTCCCAACCCAACCATGTATCGTTGACCACCTCGTCTAACCCCGTTGCTCTTCAGCAA
CTCGCTAACCACTATGGCATCCCCTCTGTCTTGCCCAAGCCGCCCTTATCTAAACCAGCA
AAAAACTTACAGCAACCTCAGCAATCCCGGTCGACGCCTCCGCTCCCGGACTTCCAGTCT
CAATTATCAAACTATTTATCCATGTTAGCCCAGAAATCAGAATCTAATCCGACAACCTCC
GATATCGGTAACACCATGATCAATAATAGCGCCCAAGACAGTCACCAGAAGGACGTTTCC
ACAATGAACAAGGATGAGGATGCGCTCAAGAGCGTCGTTGAG
>HY_DN4569_c0_g1_i1 DN4569_c0_g1~~DN4569_c0_g1_i1  ORF type:internal len:111 (+),score=2.88 DN4569_c0_g1_i1:2-331(+)
GGTGACAAGCGCATCTGCCTTGCCATTACAGAACCAGACGCTGGCTCCGACGTGGCCAAC
CTGACTTGCGAGGCCAAGCTCTCCGAAGATGGTAAACATTTCATTGTGAACGGTGAGAAG
AAGTGGATCACGAACGGTGTCTGGTGCGACTACTTCACCACCGCTGTCCGTACCGGAGGC
CCAGGCATGAACGGCGTCTCTCTTCTGCTGATCGAGCGCTCCGAGGGAGTCAGTACCCGC
CGCATGGACTGCCAGGGTGTGTGGTCTTCCGGTACCACATACATCACATTCGAGGACGTC
AAGGTCCCTGTCGAGAACTTGCTCGGCAAG
>HY_DN107068_c0_g1_i1 DN107068_c0_g1~~DN107068_c0_g1_i1  ORF type:5prime_partial len:112 (-),score=8.58 DN107068_c0_g1_i1:113-448(-)
TCTTTGACTGTGACTAAGGACTCTGCTCCTGGATCCCTGTCTATCGACATGCTCGTACAA
GACGGTTCCTTTGTCACTGACAACGTCACCTTCTACCGTGACTCGAAGATTGGCACTGAA
TTGAGTGCTGAGGCAGATTGGAAACGACGGGGAATTTACCTTGGCCCTCAGTTCGATACC
CTTGACGTCGGCCTCCAGGAAGAATTTGATAAGTGGTTGCAGGAACGTGGCGTCAACGAG
TCTGTCGCCCTCTTCATCCCCGAATACGCTGAATGGAAAGAACAGGCGGAGTATGTCAGA
TGGCTTGAGGGTGTTAAGGGCTTTATCGAGCAGTAA
>HY_DN41393_c0_g1_i1 DN41393_c0_g1~~DN41393_c0_g1_i1  ORF type:complete len:200 (-),score=16.58 DN41393_c0_g1_i1:344-943(-)
ATGCCGCACGCAGAAAAGGATACCACTTCATCCACCACCAGCACACGAGACGGCACAATG
GGCGAGCCAATGACCAACGGCGAGAAGCCATCTTCCCTCACTCTTCAGCACCTCACATCA
TACCCACTCGTCTCCGACTCGATCTCAACCTACAAGAGCAACCACTACGGAGCCAAGACT
ATAGAACTCGCCAATGGCGCCTACACGCGATTCTTCGTCCCCGTCCAGCCTTATCTCCAG
ACCCCATACTCCTACGTCGCCCCATACCTTGCCAAAGCCGATAGTCTCGGCGACAAGGGC
CTCTCGGAGGTCGACTCGCGGTTCCCTATCGTGAAGGAGGAGACGGCGTCTCTGAAGGAG
AAGGTGCAGGGCGTCGTCTTCTTCCCGCTCAAGATCGCCAATGAGGGCAAGGACTATCTC
TTCAAGACGTACGACGACGAGTATAAGAAGACAGGCGGCAAGGGGCTCGGCACGACGGTC
AAGGCCGTCATCTCGACGGAGCTCAAGGTTACGTCGGACGTGTTCCAGTGGGTGGCCGAG
TTTCTGAGCCAGAAGAAGCAAGAGGCGAAGAAGGCGGCGAACCAGAAGTTGAACAACTAA
>HY_DN81817_c0_g1_i1 DN81817_c0_g1~~DN81817_c0_g1_i1  ORF type:internal len:104 (+),score=0.86 DN81817_c0_g1_i1:3-311(+)
GACGTTGCCTCGATACCTACGACAGACCTGACAGAATCGATCCAAAAGCTCACCAGACTA
AATACCCTTCTCGAGTCCGCACAGTACGACGCTTTCTGGTCAACCCTTGGATCTGATGAT
CTCTACGCTGATCTGTACGCCGATGTCGCCGGTTTCGAAGATCTGATCAGAATAAGAATT
GCGGGCGAGGTGGGCAAGACTTTCAGAGAGATTGATCTAGCAGTCTTGAGTAGTTGGCTG
GACCTTCGGGCAGACGCGCTCATCAAATTTTGTCAGACGGCTTGTGGATGGCGTGTCTCT
GACCAGAAG
>HY_DN66273_c0_g1_i1 DN66273_c0_g1~~DN66273_c0_g1_i1  ORF type:5prime_partial len:192 (+),score=15.61 DN66273_c0_g1_i1:3-578(+)
GCCCAGCTCAAGTATCCTTTCGATCAGGTTGAGATCACTACCGACAGCATCAGCGCCTTC
TCCGAAGGCTTCATCGACGGCTCGATCAAGCCTAAGCTCAAGAGCGAGCCGGTCCCGGCA
AGCCAGGACGAGCCCGTCTACTACCTCGTCGGCTCCGAGTTCGAGCAGGTCGTCTATGAT
GACGAGAAGGACGTCTTTGTTGAATTCTACGCCACCTGGTGCGGTCACTGCAAGCGCCTT
AAGCCAACCTGGGACTCGCTTGGCGAGCGGTTCGCGAACGTCAAGGACCGACTTACCATC
GCCAAGATGGAGGCTACGGAGAACGACCTCCCCGGCGACGCGCCCTTCCGAGTCTCTGGC
TTCCCGACGATCAAGTTCAAGAAAGCTGGCACGCGCGAGTTCATCGACTACGAAGGCGAC
CGCTCTCTCGACTCGCTTGTCGAGTTTGTTGAGGCAAACGCCGTCAACCCTCTGGACCCG
TCGGTGCCGTTCAAGAAGGAGGAGCAGCCCTCAACATCGGCACAAGTTGCCCAGCCCACC
GAGGAGGCAGTGCATGACAAGCATGATGAGTTGTAG
>HY_DN73798_c0_g1_i1 DN73798_c0_g1~~DN73798_c0_g1_i1  ORF type:internal len:101 (-),score=9.09 DN73798_c0_g1_i1:1-300(-)
CCTATTGAGGTTCAGATTCACGAACCAGCCGGCCAACAATCTGGCCGTCGTTCAACTCTG
GAAACCAACACTATCATTGGTACTTCCAGATTGCTGGTTCGAGATGCCGAAATAACCCGC
CAATCCGCTGGGCTTCGCAATCGCACGTCTTTGTATGTTCTTAATCGCGCGGATGATGTT
GCTGAACTGTTTGCCTCCTGGCAGAAGGGGAAGGAGGCGGTGGAGACCATGCTAGCTCAA
GGTCATCTTGCCAATCCTAAGAAGCAGGTCGCCCAGTGGCGCTCTATCGTTTATTTTCGC
>HY_DN74506_c0_g1_i1 DN74506_c0_g1~~DN74506_c0_g1_i1  ORF type:internal len:164 (+),score=12.71 DN74506_c0_g1_i1:1-489(+)
GTCAAGCACAATGTTTTGACTCTGCACTCCTCGGCGAACGAGGGTAAGGACGGCGACGTT
TCGGTCTTCTTCGGTCTGTCTGGTACTGGCAAGACAACCCTTTCAGCAGACCCGAAGCGT
GCTTTGATTGGTGACGACGAGCACTGTTGGAGTGATCGCGGCGTTTTCAATATCGAAGGT
GGCTGCTACGCTAAGTGCATCGGTCTCTCCGCAGAGAAAGAGCCAGATATTTTCAACGCC
ATCCGCTTTGGTTCTATCCTCGAGAATGTCGTCTTCGATCCAGTTACCCGTGTTGTCGAC
TACGATGATGCCACTCTCACTGAAAACACACGGTGCGCCTACCCGATTGAATATATTGAG
AACGTCAAGCTGCCATGCCTGAGCAACAACCATCCCAGCAACATTATTCTCCTCACCTGT
GACGCCCGTGGTGTGCTCCCACCGATCTCCAAGCTCAACTCGGAGCAGACTATGTTCCAC
TTCATTTCT
>HY_DN447_c0_g1_i1 DN447_c0_g1~~DN447_c0_g1_i1  ORF type:internal len:119 (-),score=14.03 DN447_c0_g1_i1:2-355(-)
CCGCAGATTGTCGCCGCTTTCCTACCGAAGCTGATGCCGGCTCTCACCAAGAACTATGAG
ACGATGGCCGACCCAGAAGCTCGTGAGAAGACGAAGCAAGCGCTTGACACGTTGGTCCGC
GTCGGCGATGTCAAGGATGGCAAGATTCCAGAGGTTTCCAAAGCTGGCGACATTGAAACC
GTCTATGCGATTTTGACGCAATGCTTTGGAGACAACAAGGATGCAACCTCTGCCAAATTC
GAGCCTGTTTTGAAGTATATCTCTGCCATCGCCGGTCATCTCATCGACGAGAAGGAGAAC
GAAGAGATCGCCTGGACCACGCATACGCTGCCTTATCTAATCGCTGTTGTTGGT
>HY_DN24368_c0_g1_i1 DN24368_c0_g1~~DN24368_c0_g1_i1  ORF type:5prime_partial len:247 (-),score=17.94 DN24368_c0_g1_i1:132-872(-)
TGGTCCCAAATTGCTCCCCTCATCACCAAGGGCAAGACTCTCTACTTCTCCCACGGTTTC
TCCGTTGTCTATAAGGAAGATACCAAGGTTATTCCCCCCAAAGATGTTGACGTGATCCTA
GTGGCACCCAAGGGATCAGGACGTACTGTTCGAACTCTATTCAAGGAGGGTCGTGGCATC
AACTCCAGTGTCGCCGTTTGGCAGGATGTCACAGGCAAAGCCAAGGAAAAGGCCATCGCG
CTCGGTGTCGGTATCGGTTCTGGATACATGTACGACACCACCTTCGAGAAGGAAGTGTAC
TCGGATTTGTACGGTGAACGTGGTGTCTTGATGGGAGCCATTCAGGGTCTCTTCCTTGCC
CAATACCAAGTTCTCCGCAAGAACGGCCACTCCCCGTCAGAGGCCTTCAACGAAACCGTC
GAGGAAGCCACCCAATCCCTCTACCCTCTCATCGGCCAAAAAGGAATGGACTACATGTTC
AACGCCTGCTCCACCACTGCCCGTCGTGGTGCTCTCGACTGGGCACCCGTATTCGAAAAA
GCCAACGTCCCCATCTTTGAGCAACTTTACGAATCCGTGCGCAACGGCACAGAAACGAGG
AAATCCCTTGAATTCAATGGAAGGAAGACGTACAGAGAAGACCTCGCTAAGGAGCTCGAA
GTCATCAACAACCAGGAGATCTGGAGAGCTGGCAAGACTGTACGATCCCTCCGACCTGAT
TACAAGCCCGAGTCCGACTAG
>HY_DN96684_c0_g1_i1 DN96684_c0_g1~~DN96684_c0_g1_i1  ORF type:internal len:117 (+),score=0.88 DN96684_c0_g1_i1:1-348(+)
GCCTCGTCGGTCACCTCGATTGCTTCGATGTACTCAAACTACAAAGATGATCCGACTTCT
GGCCCTGAAATTACCCCAGCCAATCAATGCGAAGATCCGTTTGATCGACCATACAACCTA
CCCCAAGCTTCGGCATCTGAGCACACCTTGCCCTTCTGGGGTACCAATGGACAATTTTCT
CAAGCTGAGATGTACCAACACAATAATGCCTCTGCGCAAGCCGTTCTATCATCCCCTGGC
CAATGTGAGTCGCGAAAGCCCAGCACAAGTCATTCCGATTTCGAAACCCCACCTGCGTTC
GCTGATGATGCCTTCTCACGACGCAATTCGTCAACGACTAATCTTGCC
>HY_DN83464_c0_g1_i1 DN83464_c0_g1~~DN83464_c0_g1_i1  ORF type:internal len:139 (+),score=21.80 DN83464_c0_g1_i1:2-415(+)
GAGATCCTTGAGCCCAAGTACAAGGCTCAAATTGCCGGCGCTGATGCCACCATCGACTAC
ATTTCTGCTATTGCCGGTCAGCTCATTGACGAGAAGGTTGTTGAGGTTGTCAGCTGGACT
GAGAACACCACCCCTTACTTGGTCGCTCTCATCGGTGAGGCTGATGCCAAGTCCGTTGCC
GAGACTCTCCGCAAGCGTGCCTCTCCTACTGCCGCTGAGGAGGAGGAAGTCAACTCCGAC
GAAGAAGAAGGAGAGGACCTCTGCAACTGTACCTTCAATTTGGCCTACGGTGCTAAGATC
TTGCTTAACCAGACCCATTTGCGTTTGAAGCGTGGTCAGCGTTACGGTCTTTTGGGACCT
AACGGTTCTGGCAAGTCCACCCTCATGCGCGCCATCAACAACGAGCAAGTCGAG
>HY_DN81941_c0_g1_i1 DN81941_c0_g1~~DN81941_c0_g1_i1  ORF type:5prime_partial len:129 (-),score=7.34 DN81941_c0_g1_i1:91-477(-)
TACAAGGACAAATACAAGATGGGCGCCGTCGAAGATCGAAACACCAAAACCCACGTCTCA
GGCGGTGCCAGTGCAGTGCCCACACCAGCCAACAATGTCACTGGCAACAACAGCGTACAA
CATGGCAGCAACTACCAAGGACCAGGACACACATCCGTACTAAACCCAGCAGAGTCATCA
GGCTCGTTTCTGGGGCTGCGAAACCAAAAGGACGCCGCAGAAGCACATACGGCTAGCAGG
ATGGCTGAATGCGGTGGTTATCTTGACGAGAGACTGCATAATGGTACGCTCAAGGAGACC
TGTGAGACGGAAGATCATAGCTTTATGCAACGCAAGCCTGGTTCGGAGTCGTTTCTGAGG
GGTGCTATTGATCGGCTCACTAAGTAA
>HY_DN30312_c0_g1_i1 DN30312_c0_g1~~DN30312_c0_g1_i1  ORF type:5prime_partial len:208 (-),score=23.78 DN30312_c0_g1_i1:215-838(-)
TACATGAACCTCGCTGGAGAGGAGACCACCGAGAAGTACAAGGGTCTCATTTGGTTGGCT
GGTTCTGCATCCGCAGAGGTCTTCGCCGACATTGCCCTTTGCCCTCTTGAAATGACCAAG
GTCAAGATCCAGACCAGTCCCACTGGCACTTTCCCCACCGCCTTTGGCCCTGCTTTGGCC
GAGATGAGCAGGCTCAAGGCCGACACTCGTTACCCCTTCGGTTCCCTCGTTCCCCTCTGG
TCTCGCCAGATCCCCTACACCATGGCCAAGTTCTACTTCTTTGAGAAGATTGTGTCGCTC
TTCTACACTCATGTCTTCACCGCGCCCAAAGACACTTACAACAAGCCAACTCAGCTCGGT
GTCACTTTCGCCTCCGGTTACCTTGCTGGTGTTGTCTGCGCCATCGTTTCGCATCCTGCC
GACTCTCTGGTCTCCCTGCTCGGAAAGGCCGAGAACAAGGGCAAGTCCGTCGGACAGATT
GCTGGTGAGGTTGGCTTCGGAACCTTGGCTACCAAGGGTCTCGGAACTCGTGTATTGATG
ATCGGTACTTTGACTGGCTTCCAATGGTGGATCTACGACACCTTCAAGGCCACTATGGGC
TTGGGCACGACTGGTGGCAAGTAA
>HY_DN82239_c0_g1_i1 DN82239_c0_g1~~DN82239_c0_g1_i1  ORF type:5prime_partial len:224 (+),score=8.52 DN82239_c0_g1_i1:3-674(+)
GCAGTTGCTGCTATGAAGGTAGTTGCACCAACCGGTTCAGAGCCCGATGGTTTCGACTTG
AGTGGGCACTCGTTTGAAACGAGTAGCACCCTCGTCGGTTCTGGGTCCCCCGATTCCGGA
AGTGGAAGCGTTACATACGACTTTCTCGAAGAAGACGATGTTCTCGAACGAAAAGCCGAG
CTCATGGAGCAAGACAGGATTCTTGTTCACAGGTTCGGCCGATACCTCGATGGTTGGGGG
TATCGAGAGAGACGGGCCCCTTTGACGGTTCCCTCCTTCCACCCAGGGTCTTACCTGACG
TTTTTGGATGGGGATCAAGACAAGGAGAACGCCGACGCTCCTTTCGTCGCGTTTTTGTCC
GTTAACGGTGATTCGGAGGATGACGACCCCTTTCTACCTATGGATGTTGATCATGAACCC
GAATCCATGCAGGTCGACTCATGGTCTGCTGGTGGCACGTCTTCGGCACCTACGCCTCCA
TCTCTCGTCCGCCGTTCTACACCCTCGCCGCCACCGATTATTCCCGTACCTCGCGGAGAG
CGTACCTTGGCACTCGATCAGCTCGTTGCTACGCTCACCCTCAAACACCGTGATAGGACT
GGAGCTCGGAAGAATAGGACTTATGAAGTTGAACGGTTTTCTGGGTCTAAGCTCAAGTTG
GAGCTTTGTTAA
>HY_DN47056_c0_g1_i1 DN47056_c0_g1~~DN47056_c0_g1_i1  ORF type:3prime_partial len:135 (-),score=15.80 DN47056_c0_g1_i1:3-404(-)
ATGGCCGACACTTCATCTCACAGACTAGACCTTCGTGTTGGTGGCAAGTACAGGTTGGGA
AAGAAGATTGGGTCGGGCTCCTTCGGTGACATCTACTTGGGTGTCAACATCATTTCAGGA
GAAGAAGTCGCCATCAAGCTCGAATCAGTCAAAGCCAAACACCCCCAGCTGGAATATGAA
TCCAAAGTCTACAAGACTCTCGCCGGTGGTGTCGGTGTTCCGTTCGTTCGTTGGTTCGGA
ACAGAGTGCGACTACAACGCTATGGTGCTCGACCTCCTCGGCCCCTCTTTGGAGGACCTG
TTCAACTTCTGCAACCGCAAGTTCTCGCTGAAGACGGTGCTCCTCCTCGCCGACCAGCTC
ATCTCCCGCATCGAGTACATCCACGCCAAGTCCTTCATTCAC
>HY_DN39974_c0_g1_i1 DN39974_c0_g1~~DN39974_c0_g1_i1  ORF type:5prime_partial len:520 (+),score=51.29 DN39974_c0_g1_i1:1-1560(+)
ATTGATCAAGAGATCGCAAAGTGTCAGATTGCATTGGAACAGCTTCGCCGTTGTACAGAA
ATCCCCTATCCCGGATCAAGCGCACATGGGATCTCGCAGTCAGTCAGTGATGGTTCAGGA
TATACGATTCCCTATTCAGGAAGCGGTCCGCCACCCGAATCACCTGCCCCGTGGGGGGTC
GCGGATGGTCCTTATTCTCGACATTATGCCAAATGGCTGCTTCCTGACCCGCGTTTCGAT
GGTGGCGAATCTCCAGAGCTGTCCCTCCCTAACGCTGCTGCCTGGGATGGACGCTCTACT
CGTGGTTCCTTCACCGAGAATGGTTATATCGCAGGGAAATCCCGTGCTCAGAGGGCTAGC
ATGAGCACCCGGCTACAATCTCTACCGAGCGGCTATCCTCCCCCGAAGGAGAAAGCGGGG
CCCATGGTCATCAAACGAAAGAGCGATAACAAACTTGTTAAGCTGGTTTGTCTTGATTGT
CGGCGATACGACTTCTCTAGCACCCAAGGCTTCATCAATCACTGCCGTATAGCACACAGC
CGTACCTTTGCCAGCCATGATGCCGCTGCCGAAGCATGTGGAGAACCAGTGGATGTCGAT
GAAGCTGGGGTTGTAATTGGTAGTACTGCTGAACCGACTACTATCTCTACTCCTGGATCT
GTTCATCCTCTCATTCGATCAGCGCATACTATTGAAAAGACACCCAAAAGTACACCCGAC
GTTCAATCAACTGCAAACCAGACACCTGTTGCAAAGGTAGAGAAGGCGAAGAAAAAGGAG
CACCGTGCTACTCCGCTGTCCTTCAAAGCATCGCCCGATGCACCCCATCTATCTACTATG
CTGGCTGATCTTGGGTCGAAGCTAAATCTGGATGAGATTGTGGGCGATGCCAAGAAGATG
GTTGACTTGAGCGAGTTTATGTCGGAGGGCGAATCTGAAGATGAAGACGAGTCTAGTACC
CAAGAGCCTCAGGCTGTGTCAGGTGCAAGGCTACCTGCTCGCACAACCATGCCTCAGGCT
GCCAGTCAACGTCCTACCAGCAGCAAGAGACACGAGGCGCCACATATTATGAACATGCCT
CCGCATAGCCCGCATGTTTCCACGCCGACCAAAGCAATTCCTTTCTCGCCACCTCAGCAG
TTCTCCCAAGCTACATCTTTGCCAAGTGCCTTGAACTTGGATGCATCGAATCATTCAGAT
GCAGTTCGTATCGATGAGAACCTTAGCCCTCTGACAGTAGAGTCAAACCAGGCTCCTAGT
CTGGTGAGCGATAATGAGGACGAGTTTGAAGCAGTTTCTGATTCCGAAAGCCTCAGCTCC
AGGTCATCGCACGACGGCCATGATGAGGACGACCTCGACGATGTTGAGGTCGAAGACGAA
ACGACACATGAAGTGACTAGCCTCAAGCGAAGCCAGGATAAGAAAGGCGAGCGTGTCCTT
CCACCGGCAATAGTCTCATTGAATCGAGGCGGCAAACGTTCTCGGCGTGTTAGCTTCGCC
AGCGAACAGGACTCGCCGTCCAAGCCCAAGAAAGCTACGAATCCAAAGAAGCGTCATTAA
>HY_DN107151_c0_g1_i1 DN107151_c0_g1~~DN107151_c0_g1_i1  ORF type:5prime_partial len:261 (+),score=-2.03 DN107151_c0_g1_i1:1-783(+)
GCATTATTTCCTGCATTCGTCACGAAAACACAAACACTACTCAAATATACACAAACAATC
CGACACTTCGCCGCGGCAGGGGCGAACAACCCTTTTCACTTCAGAATAACAACTATACAT
AAATGTGTCTCACCCCGAGACCCATCATCAAATTTAACCATGTCTAAGTACAACAACGGA
GTGTTCTTCACCTCGGCATACGCGAACATCTCTCCTCCCGCCACATCATTCGACATGGCG
CGTTCTTCGAGTCGCGACTCTGATTGCAGCGTCACCACTTCTGCCTACGCCTCTCTCGCC
ACTAGCCACCCATTATCACGCAGCTCTTCAGATACGTCCTCCACACACTGCATACAACCA
TCATCTTCCGCGCCAGGACCAACATCAGCACCCATGCGCCGTACATCATCATCATCGTCG
TCGTCCTCGACTTGGCTCGCCTCTCCTTATCGTTCTTGCCTCACGACCTCACATGAGGAA
AACCCTACGAGCTATCTCTCAGATGATGACCTCCTTAGCCTCGCCATCCCTGTAGAGGTG
ATTGCAAATCCTACACCCAAACGCGAGATGACTACCGAGGAACAAATTCAGCACCTACGC
GACATCCAGGAGCAGGAAGAGCGCGAGGAGCGCGCTCGCCGGGAGACACTCGCTGCTTCG
CGCCGGAAGCAAGTCAGATTCGAGTCTGTCGACTCACAGCGAAAGCCTAGGCGCCCAAGT
CAACTCAAGCGCCGCAGCACTGCTGTGCGCAAAGGCCTTTCGGGACTGAATGGTCCCATG
TGA
>HY_DN49064_c0_g1_i1 DN49064_c0_g1~~DN49064_c0_g1_i1  ORF type:internal len:122 (+),score=1.73 DN49064_c0_g1_i1:1-363(+)
GTAAAGATGGTCGTGGGTCAGGATCAGCGCCTTTTCGCTGCACATGAGGATGTATTGTCT
CTTTCCCCATATTTCCGTGCCGTTTTGAAGGAAGAGTCCCTGGAAGAAGGCACAAAACAG
CTAGTGCTACCCGAGGAAGAGCCCGAAATCCTGTCGTGTATTCTCGAGTTTTTATACAAG
GGCGACTACTATCCACGCCTACTTCATGGTAAGCGTCGAGACTCTTGGTATCTCGAGAAT
TCCCAAATCAATAACAACGGTGGCCGCGGGTCGAGTGAAGCGACAATTTTCCACCCCGGT
GTGGGAGATGTTGTTCTTCGGGATACGGTTGTGTATTGTTCCGCCGAGAAATATGGCTTG
GAG
>HY_DN14953_c0_g1_i1 DN14953_c0_g1~~DN14953_c0_g1_i1  ORF type:5prime_partial len:150 (-),score=14.57 DN14953_c0_g1_i1:52-501(-)
ACGAAATGCTTCCTCGGTCCCCTGACCAGCGACGGATGCGAGGCCATTGAGGACTTCAAG
TGCCACTGCGAGAAGGCCGAGTCTCTTTTCGCTGCCGTGGTTCCTTGCGTGCAGGAGGCT
TGCTCCGCCGAGGACCAGCAGGCTGCCATCGCCGCCACCGAGGCTACCTGCAAGGCCGCC
GGCGTCGAGGTTGAGGTGCCCGACACACAGAACAGCGCTGCTCCTTCCAGCACCCCGGCT
CCCACCGAGACTCCCGCCTACAGCACCTCAATTGAGACCCCCGTCACCGTCACTGAGACC
TCCAGCGTCAGCGGTGTTCCTACCCCCTCCTCCAACGGCACCATCCCCTCTGCCTCGCCC
ACCGTCTCCGATTTCCCTGGCTCCGCTGCTCGCGCTACCCAGGCTGCTGGTCTCCTTGCC
GCTGCCGGTATTGCTCTGTTCGCCTTGTAA
>HY_DN65430_c0_g1_i1 DN65430_c0_g1~~DN65430_c0_g1_i1  ORF type:internal len:120 (+),score=3.57 DN65430_c0_g1_i1:3-359(+)
ACTGAGCAAGTGGCTTTCTGTACAAGCCATGTCGTTCCCGGCATCGGATTTAGCGACGAC
CCGCTTCTTCAGGGACGAAACTTCTCCTACTTGGATACCCAGCTGAGCAGACTAGGTGTT
AACTTCCAGGAGCTGCCCATCAACAAGCCAGTGTGTCCCGTTATGAACCATAACCGGGAC
GGAGCTATGCGACACACTATCACAAAGGGTACCGTCAACTACTGGCCAAATCGCTTCCAG
GCTGTTCCACCAGCGACCGAGGAGGAGGGGGGCTTTTTGGATTATCCCGAGAAAATCGCG
GGTATCAAAGCTCGCATGAGAAGCAAAAAGTTCAAGGAGCACAAGAACCAGGCTGAG
>HY_DN83032_c0_g1_i1 DN83032_c0_g1~~DN83032_c0_g1_i1  ORF type:5prime_partial len:140 (-),score=17.16 DN83032_c0_g1_i1:2-421(-)
CTTGATGATGCAGCCGCCGCGCCACATGCGCGCGATGCCTGCGTAGTTGAGGTTCCACTT
GAGCTCCTTGGCGGTCTCGCGCATGAGCATGAAGCCCTGGGTGTACGAGATGATCTTGCT
CGCGTAGAGCGCCTGCTCGAGGTCGTCGATGAACTGCTTCTTGTCGCCGCGGAATTCTTC
CTTCTGCGGGCCGGCAATGACTTTGCTGGCGCGCACACGCTCATCCTTGATCGAGGAGAG
ACACCGAGCAAAGACGGCCTCGCCGATCAATGTGACCGGTGTGCCTGCATCGAGCGCGGC
AATGGCGGTCCACTTTCCTGTACCCTTCTGACCGGCAGAGTCGAGGATCTTGGTAACGAG
AGGCTGGCCGTCGTCGTCGTTGAAACGAAGAATATTGGCGGTGATGTCGATCAAGAATGA
>HY_DN93060_c0_g1_i1 DN93060_c0_g1~~DN93060_c0_g1_i1  ORF type:internal len:125 (-),score=1.34 DN93060_c0_g1_i1:3-374(-)
GAGAGGGTGCTCATAGCATGGACCGGCCTTGTAGATGTAATATTGAATTACCGCGGCATA
GGCCATGGCCAATGCGCCAACCCAGAAACCGGCAACGATACGGTTGATTGGTGGGAACGG
GATCCTGGCCTTTCGCATAGCGGGGTAGATATATCGATCGAGAATTGGGAGGAAGACAAT
AATAGCAATGGGGTCGAAGTTTTGCATCAAGTCGTTGGGAATGCCGTGGCCGCGCATCTG
GCCAGCCTGAGTGACGAAGTTATTGGAGAAGTTGCCGTAGACGACCCAGTAGATTGGGTA
GAAAGTAAAGACTTTGCAGGCCATAAGAGCGCGTTTCACTTCATCAACGAAGTGATCGTC
CCAGCGGAGGGA
>HY_DN65331_c0_g1_i1 DN65331_c0_g1~~DN65331_c0_g1_i1  ORF type:5prime_partial len:156 (-),score=8.85 DN65331_c0_g1_i1:350-817(-)
TCCCCGGCGGATATTCGGAGCCCACCGCAATCCTATTTTAATCACCGTCTTTTCTTCTAC
GAAACGAATCAAAGCAAAGCAAAAATGTACGCCGCCCGTGCTGCCAAGCCCAAGTTGTCT
CTCAGCATTTCTGCTACGACAACGACTACTGCTCGTCCTGCTCTTTCTCTGCGATCACCG
GGCCCAATGCCACGAACACCAGTGTCACCATCACCTCTGAGCCCAGTTTACTCACGGGAC
TTTGGCCATCAGGCCCCTCAGATGTATGCGTACACAAACTCGAGCTCAGCAAAAAGTATC
CTCAAGAAGGGCTCTGGCGCCTCTTCAGCACGCTCTAGTGGCAAGGCAATCCAATTTCAG
AGCACGCCTACTGTGTACTGTGTCACTCCCATTGAGAACAAAGACGAGTACTATGGTCGC
CATGTGAAGATGTCGCGCGATGAGCGACGATGGGGAACGAGGTCCTGA
>HY_DN96325_c0_g1_i1 DN96325_c0_g1~~DN96325_c0_g1_i1  ORF type:complete len:195 (+),score=8.24 DN96325_c0_g1_i1:116-700(+)
ATGATGGCAAAATTGACTGTCGTGTTCGCCCTCCTTTTCGCCAACCTTGCCGTTGCCACC
TACATTCCTCGTGCATCCCCTGGCACTCAATTCATCACTGGACCTTGCCAGAGTGACGCT
GACTGCGCCTCCGCTTGTTGTGGTTTCAACAGCGGTAAATGCGCTGGACCCATCGTAGCA
CAAGAACGCGACGGAGGCTGTGGTTTTGGTGATCCTCAACCCAATGACAACGCCGCAAGG
GTCCTCCGTGGCCAATCCCCAGCAACTCCCTCCAACAATGGAGGCGCGAACAATGGTACT
GCCAATGACGGAGGCGTAAACAACGGTGGAGCGAACAATGGTGACAACGGAGGCGCTAAC
AACGGAGACGGGGGCGCCACCAACACCGGAAGTGGCAAGCCCCCCGGTACCCAATTCATC
ACTGGACCATGTGCCAACGACGGAGAATGCGCTTCCGAATGCTGTGGCTTCAACACTGGC
AAATGTGCCGGACCTATCGTCGCGCAGGAACGTGATGGAGGTTGCGGTTTTGGTGATGCC
CAGCCCAACGACAACGCTGCCAGGAAACTTCGTGGTTTGCTCTAA
>HY_DN21972_c0_g1_i1 DN21972_c0_g1~~DN21972_c0_g1_i1  ORF type:complete len:186 (+),score=16.32 DN21972_c0_g1_i1:1-558(+)
ATGGTCGAGCAGAAGCTGGTCGACGAGCCCGTCTTCGGCTTCTACCTGGCCGACGAGAAG
GGCCAGTCCGAGGTCATCTTTGGCGGTGTCGACAAGGACAAGTACAAGGGCAAGATCACC
ACCATCCCGCTGCGCCGCAAGGCCTACTGGGAGGTCGACCTCGAGTCCATCTCGTACGGC
CACGACATGGCCGAGCTCGAGAGCACTGGCGTGATCCTCGACACGGGCACCTCGCTCATC
GCCCTGCCCAGCCAGCTCGCCGAGATGCTCAACGCCCAGATCGGCGGCAAGAAGAACTAC
GCCGGCCAGTACCAGGTCGACTGCGACAAGCGCGGCTCCCTCAAGGACGTCTCGTTCAAC
CTCGCCGGCTACAACTTCACCCTCAGCGCGTACGACTACACCCTCGAGGTCAGCGGCAGC
TGCATCTCGGCCTTTATGGGCATGGACTTCCCCGCGCCGACGGGCCCGCTGGCCATCCTC
GGTGATGCGTTCCTGCGGCGGTACTACTCCATCTACGACCTCGGCGCCAACACCGTCGGT
CTGGCTGAGGCGGTTTAA
>HY_DN109395_c0_g1_i1 DN109395_c0_g1~~DN109395_c0_g1_i1  ORF type:internal len:122 (+),score=9.63 DN109395_c0_g1_i1:3-365(+)
AGCATGGCTAGTCGTCGTGCAGAATCTGTTAGTCTTCATGATGACCGCGACGCGACTATT
CGTCGACGACGAAGGCTGTCTATTCCCTCTGCACCCGAGGACCCGCAAAGCCCAGACAAG
GACAAGTCAACTGATTCCGTACCCCTCAAGTCAACATTGCGCCCTCCTAAACTAGCGCCA
TCTGCGTGGCAGTTATATTTCACCGATTGGATTCAGCGACAGCAAGCATTGAATACACGT
AAGCTGAATGTCGCCCAGGCGGCGAAAGAAGCCGGACAAGAGTACGCCTCTCTTAGCGCA
GAGGAGAAAGAGCCCTATAAGCGGCGTTCTCAGTTAATGAAGGAGGCTCGGGAGAAGGAG
CAT
>HY_DN58446_c0_g1_i1 DN58446_c0_g1~~DN58446_c0_g1_i1  ORF type:internal len:146 (-),score=2.51 DN58446_c0_g1_i1:1-435(-)
GCTCGTCCCGGTGCTGCTTCTGTGACCACCAGCTACCCATACAATGCCAGTAACATCTTT
ACCATCACGGCGTACCTCTCCACCGGTATCACCTCCCGTGGAAGGATCGGTATCGACGCT
GCGATCAGACCTCGAGTTCTCAAGACTCCATGGTTCCAAGATCCTGTCGACAAAGCCGTC
TTGATCCAAGGTCTCAAGGACATCCTTAGCAACGTCAAGAACATCACTGGCTTGACACTG
ATTACGCCTGACAACACCACGACTCTTGAGGATTATGTTAACAACTACCCAACTGCCGAT
TTGAACTCCAACCACTGGGTCGGACCCTGCTCAATCGGTACCAGCTCTTCCAAGGCAGTC
GTCGACGAAAACACCAAGGTCTTCAACACCAATAACTTATTCGTAATTGATGCATCGATT
CTCCCTGCTATACCC
>HY_DN93705_c0_g1_i1 DN93705_c0_g1~~DN93705_c0_g1_i1  ORF type:internal len:102 (+),score=2.49 DN93705_c0_g1_i1:3-305(+)
CTCCGGGACACGGCCGTGTACTGCGCCGCGGATCGGTATGGCCTCGACGAGCTGAAGCGG
CTTGCGCTCAAGAAGCAAGGGCTGCAAAGCGGCATCGAGGTCGGCACCATCCTGCGCAGC
GCTCGGTTCGCGTACGAGAACACGCCGGACACGGACTCGAAGCTCCGCGCTCACTATCTC
GCACTCATCATCCGCAGCCGGAGGACGTTCAAGCGCAGCGGCACAATGCAGATGGAGATG
GAGATGGGCGGCAAATTGTTCTTTGATCTGTTCGTCGCGATGTGCAACCACATCGATGAT
ATT
>HY_DN97773_c0_g1_i1 DN97773_c0_g1~~DN97773_c0_g1_i1  ORF type:internal len:100 (-),score=33.66 DN97773_c0_g1_i1:2-298(-)
CTGAACGTCGAGTCTGGTTACTATGTGGAAGAAACTGAGATCGAGGAACCTATCCCCGAA
CCTCCAAAGGAAGAAAAGAAAGAAGGCGATGCAATGGATGTCGACCAGAAAGAAACTAAA
GAGCTAGAGAAGCCAAAGATGCGAAAGGTCAAGAAGCAACAAAGAAAGGGTGATCTACCA
TTATCCGCCGGCACTGCATCGCTTGACCAGAGTAGCAAAGATGCCGCAGCTGAGAGGGAG
AACCAAATGATCATGGAAGACAAACTCGTTGCTGATACCGAGAATATGAAGAATGAG
>HY_DN44674_c0_g1_i1 DN44674_c0_g1~~DN44674_c0_g1_i1  ORF type:internal len:160 (+),score=8.64 DN44674_c0_g1_i1:3-479(+)
AATTCACAAGACTCGCTCGCCCCATCGCTCAAGACCCCACGAACAGCTCGATTTGCGGAA
GCCACATCAGTTTATTCACCCATCGACTCAAGATCACCCTTCTCAAACCTCCCTACGAAC
CACTACAAGCCACAGCCCCAACCTTCAGACGTAGGCTTCGGCTACGTCCAGAGCGTCGAA
ATGGAGGAGACCGATAAGAAGTACCTCCCTCCGCCAACACCAATGACCCCACTCAAAAGC
GCATTGAAGTCACCTGGAGCTCCTCCACGGACGCAAGAAACCATGATTCTCAGCCCAACC
TTCCGGGAAGAACAGATATTGGAGAAGAGAGAGGAGATGACGGAGAAGGAGCAAGCGAAA
GACTTGAAAGTGAAAATAAGGGTACGGATAGCGAAGATATTCTTGCGAGGTATCAACTTT
GCATGCAGTTTGATCGTTCTTTCGATGCTCGCGACCGCCTTTTCAATCTTTAACGCA
>HY_DN109452_c0_g1_i1 DN109452_c0_g1~~DN109452_c0_g1_i1  ORF type:5prime_partial len:149 (+),score=12.86 DN109452_c0_g1_i1:2-448(+)
CTCGATGACTGGAAACGCAAATACTCTAATGAGGAGACTCGTGAGGTTGCTCTGCCCTGG
TTATGGGAGAACTACAAGCCAGACGAGTACTCTCTCTGGCGCGTTGATTACAAGTACAAC
GATGAGCTAACCTTGACCTTCATGAGCGCCAACCTTATCGGTGGTTTCTTCGCCCGCCTT
GAAGCCTCTCGAAAATACATTTTTGGGGCCGCCTCCGTCTACGGTAAGACCAACGACAGC
GTAATCCAGGGCGCCTTCCTGGTCCGTGGCCAGGAGGCTCTTCCCGCCTTCGACGTCGCC
CCCGATTGGGAATCCTATGAGTTCACCAAGCTCGACCCCTCCAAGCCTGAGGACAAGACC
TTTGTCGAAGACCAATGGGCCTGGGACAAGCCTATCGAGGTCAACGGCAAGAGCTACGAG
TGGGCTGACGGCAAGGTCTTCAAGTAA
>HY_DN50604_c0_g1_i1 DN50604_c0_g1~~DN50604_c0_g1_i1  ORF type:internal len:228 (-),score=57.73 DN50604_c0_g1_i1:3-683(-)
CCTGAGGCCCAGTCCCAAGAGACGTACAAACCAGAGGCTAGTCCTGCTCAACCTGCTGCT
AAGGACGAAGACGAGATCGACTTTGAGGCCATTGAGGCGGAGCTAGCTGCACAAGAAGCC
GAGGAAGCACGCAAAGAAGCGGAATACCAAAAGAAGAAGTTAGCGGAGAAAGAGGCGGAA
GCAAAACGGGAGAGGGAAGAGGCCGAGCAGTATGAAGCCAACATGCGAGAATTGGAACGC
AAGGCTGAAGAAGCGGAGCTTGCCCGAGAGAAAGAGCGAGATGCGGGCATGGGCGACGAT
GACAACAAGCGTCTCTTTGCTGAGCTCAAAGGCGGTGTCAAAACACCCGCATCTGTCGAA
ACACCTCCTGCTGCTACTCCTTCTGGACCTAGCGGTACAGCAACTCCAGTTTCTGACGTG
TCCATGCCCCCGCCTGCCCGCGGCCTTGGTCCTAAGCGTGGGAAAGCTGCGGAGCTCACA
CTTGATACCAAGAAACCAGTTGAGCCTCCAGAGCCAAGTGCCACTCTGAAAGCACTTCAA
TCGGCCAGAAAGCTTGAGGATTTGTCCAAGGTTAGTTATCCTTCAGATTACGCCTCGCCA
AACCCAGCTCTGAACCAGAACGCCCCTGCGAACCGTGGATTCAAATACGACAAGGTATTT
CTGTTGCAATTCCAGAGCATT
>HY_DN79980_c0_g1_i1 DN79980_c0_g1~~DN79980_c0_g1_i1  ORF type:5prime_partial len:142 (+),score=42.16 DN79980_c0_g1_i1:2-427(+)
GAGCACCAGAAGAACGAACTCGAGTCGTTCATCTACGAGCTCAAGGACAAGATCATTGGT
GTATACGCAGAATTCGCCAATGACGATGAGAAGGCCAAGCTTTCGGCCAAGCTTGAGACT
ATTGAGGACTGGCTGTATGACGAGGGCGAGGATGCTACAAAGGCACAGTACGTTAGTAAG
ATGGATGAGATCCGGTCTATCGCTGGACCTATTATCCAGCGTTATAACGACAAAATTGAA
GAAGAGCGGCAAGCAGTGCTCAAGAAACAGCAAGAAGCTGCAGCTGCTAAGCAAGCTGAG
ATAGAGCGGAAGAAGCGAGAGGAAGAGGCAAAGAAGCAGGCAGAGGCACCCCCAGAGCAA
AAGGACGAAGAGATGAAAGACGCCGACGCCGTGAAGCCAGACGAGGTTGAGGAGCCTTCT
GCTTAG
>HY_DN54127_c0_g1_i1 DN54127_c0_g1~~DN54127_c0_g1_i1  ORF type:5prime_partial len:137 (+),score=15.64 DN54127_c0_g1_i1:3-413(+)
ATCTACCCTGCCGTCGACCCGCTTGACTCCAAGTCTCGCATGTTGGACCCGCGTATCGTC
GGCCAGGAGCACTACGAGGTCGCCACCGCAACGCAGAAGATCCTCCAGGACTACAAGTCG
CTCCAGGACATCATCGCAATTCTTGGCATGGACGAGTTGTCTGAAGAGGACAAGCTGACC
GTCGAGCGCGCTCGCAAGATCCAGCGCTTCATGTCACAGCCGTTCCAGGTCGCCCAGGTC
TTCACCGGCTACGAGGGCAAGCTCGTCTCGCTCAAGGACACCGTCCGCTCCTTCAAGGAG
ATCCTGTCCGGCCAACACGATGCTCTGCCCGAGTCCGCGTTCTACATGGCTGGCACGATC
GAGGACGTCAAGTCTAAGGCTGAGCAGCTCGCGAAGGAGATGGGGCAATAG
>HY_DN87061_c0_g1_i1 DN87061_c0_g1~~DN87061_c0_g1_i1  ORF type:internal len:115 (-),score=7.80 DN87061_c0_g1_i1:2-343(-)
CTGTACAAGGTCACCCTCCCCCCGCGCGGGCAGTCGCTCGGCCACACGGCCTTCCTCCCC
GAGATGGACAAGTACTCGTATACGGTCCGCGACTACCTGGCCCTCATTGACCGTGCCATG
GGCGGCAAGGTGGCCGAGGAGATTGTCTACGGCAACGAGTTTGTGACCGGCGGTGTCAGG
GCTGACCTGGAGCAAGCCACCCGCACAGCCTGGCAGATGGTAGCCCAGCTCGGCATGTCG
GAACGCCTCGGCCCCGTCGAGTACCTCCGCAGGTACGAGCGGCTGAGCTCTGAGACGCGC
GCCATGGTCGAATCCGAAGTCAAGAAGGTGCTCGACGACTCG
>HY_DN61956_c0_g1_i1 DN61956_c0_g1~~DN61956_c0_g1_i1  ORF type:internal len:101 (-),score=7.44 DN61956_c0_g1_i1:3-302(-)
GCTACCGCCAGCGCCACCGTACCATCCGGATCTGCTCTTGGTGATGCCGCCACAAGTACT
GCTTCATCTAGCACAGTCTCCGGCACCGCTGCCGCTGCTGAATCCTCTGCGGCCGCCTTC
CAGCTGCCCGGTCAGAAGCTCAGCGTCCTCCCGATTGGTCTCGCGGTCTTCGCTGGTGTT
TCCGTCATCGCATTGATTGTCGTTGGTCTCGTCACGTACGAGAGGACCAAGTATCGTCGA
GCATTCAGGCAGCGCAAGTTAGCAGAACAAGGAATGGCGCCTGGTATGAGTCAGATTCGG
>HY_DN77869_c0_g1_i1 DN77869_c0_g1~~DN77869_c0_g1_i1  ORF type:internal len:110 (+),score=6.72 DN77869_c0_g1_i1:2-328(+)
AGGGCGAAGCATATGTACGGGAGCGCCGCAGTCTTAGTAGATCTTCTTCTTCTCGTCCAC
CGAAAGCCCGCCAGGACCCATGTTGACGAGAAGCAAGAGGCCACCGACGATGGACAGCGT
CTGGAAGAAGTCATACTTAAGGAAGTCGCGCTGCGGGTGCGCAGAGTGGACACTCCACCA
GTTGTTGACGAATACGTTGAAGACGGAAAGAAGGATGACGAGGAAGGCTGCCGACCACTT
GGCTTTGAAGCCGACGGCGACCATGACACAGGCGGCGAGGCCGAAGATAGATACGAACAC
GCGGGACACGCTCCATTCGCCCTGGAT
>HY_DN67424_c0_g1_i1 DN67424_c0_g1~~DN67424_c0_g1_i1  ORF type:internal len:122 (-),score=0.81 DN67424_c0_g1_i1:3-365(-)
GTCGGAAATCTGCGTGACAGGAGCGCCAGTGGGCGCTTGAGGCTGACCGTCAGAGATCTG
GGTGACTGGGACGCCTGTTGGTGCTTGAGGCTGGCCGTCAGAAATCTGCGTAACAGGTGC
ACCGGTAGGTGCTTGCGGCTGGCCGTCGGAAATCTGCGTGACAGGAACGCCAGTTGGTAC
TTGCGGCTGTCCATCCGAGATTTGGCTAATGGGGGCTTGAGGCTGTCCATCAGTGATTTG
CGTCACCGCCGGAATTTGGGTGGTTGCACCGGGTTGTCCGTCAGGGCTTTGGGTTACTGG
GCCGGTGCTACCACCCTGGGCGACAATATAAATTTGATTGCACTGTTGGCCCTGAGAAGT
GTC
>HY_DN105738_c0_g1_i1 DN105738_c0_g1~~DN105738_c0_g1_i1  ORF type:5prime_partial len:244 (-),score=11.36 DN105738_c0_g1_i1:39-770(-)
ACCGATCCCAGTATGGAGTTGCAAGGGAAGCCAATTGGAATTACTGGGAGCGGAACAAAG
AACACGTCTGTTCCAGCTGAACCTATACAAGAAGGCCCAGGTGCTGTCGCCAAGGATTCT
CTCGCAGCTGAATCCTCAGCCGTTCCCGACCAATACACATCCGATGTCACAGGCAAGGCG
TCAACATTCAACAACACCGACACATCCGGAGCTAAGACACTACCTCCAGCCGGAAGTGCC
ACAGATCGCATTCCAGCCAAAGTGCGTGACAATACCGGTGGCATTTCAGGTCGAAAATAC
CCCGAAGCGGCTGGTCGAGCCGAGTTCGACGGCAAGCATTCCGATCAGGGCTACACGGGT
GGTCCGGCTTCAGGCTCGACTAATACGACAGGCTCGGGGGTCTATCACACAAATGGAGCC
TCAAGGGGTAGTGGTGTACCAGGAGGAGGGCTGAAAACGGCAGGACCAGCACTAACCTCC
CGTTCCGTGCCCCTCCAGCACACCAAACCAAAAGGCACCAATATCCAAGAAGGAGGTTTC
GACTCAACCGATGCCCCAAATGCAAGCTTCACCTCTGAGATTGGGACGGAGAACGATCCC
GGGAGGAAAGCGGAATACGACCTGCAGAGACAGAGTGCTGGCGATGCTGCAGATAGCGGA
CTACCCAAGACACAAAAAGGATTGGATACCGAGCATCCGTATCAGGCATTGAGGAGCGAG
GAAACCGCGTAG
>HY_DN32042_c0_g1_i1 DN32042_c0_g1~~DN32042_c0_g1_i1  ORF type:complete len:264 (-),score=22.55 DN32042_c0_g1_i1:123-914(-)
ATGGCCAAATTCTCTATCATCTTCGCTCTCCTTGCTGTCAACTTCGTTTCTGGTGCCGTC
CTCCCCCGCCAAGCCCCTGGTACCCAATTCATTACTGGCCCTTGTACCAAAGACGCCGAC
TGTGCATCTGGGTGCTGTGGAGTGAACTCTGGCAAATGTGCTGGTGCTATCATCGCTCTC
ACTCGTGATGGAGGATGTGGTCGCGGTGAAACACCCAACTCTCGTGCCGCCGCTGTCCTT
CGTGGCAACTGCCCCGGTACCACCTTGAAGCGTTCAATTATTGAGGAGATTGAGGCTAGA
GCTCCTCTCTCCCCAGACCCTGCTGGTGCCCAGAACGTCGGAAACGGCGCAGGCAAACAG
TTCATCACTGGTCAATGCTTGTCCAACGCCGACTGTGCCTCGGGATGCTGCGCTAAACTT
GGTGACATCGGTATCTGCTCTGGTCCCGGTGCCGCCGACCAGCAAGGCAAGCAAGGTTGT
GGCTTCAGCGGTGGACCTGGTGGAGGTGCCCCCCCTCCTCCCGTCAACAACGGCGGTAAC
GGTGGAGGTGCACCACCCCCACCCCCTCCTCCCGCTGCCCCTGCCGGTGGACCCGCCACA
TCTGGTAACGGCGATGTCGGTGCCAACTGCGGTCGTGATTCCGAATGCAAGACCGCTTGC
TGTGGATTCAACACCGGCAAGTGTGCTCTTGCCAAGTCTGCTCCTGGTAGCGATGGTGGA
TGCGGAAGGGGAGAGGGTGCGCCTAACACCAAGGCTGCAAGCATCATTAACGGAAACGCA
CCGATTTGCTAA
>HY_DN20096_c0_g1_i1 DN20096_c0_g1~~DN20096_c0_g1_i1  ORF type:3prime_partial len:196 (-),score=19.96 DN20096_c0_g1_i1:2-523(-)
ATGGACCGGGCAAATAAGCAAGTTACCGAGGAAGACGAGGCTGCAGCGCTTAAAGTCTTC
AATGTCGACGGCACCAAGCGTCGTGTGATCGGCATACATTCTCGTAGGAAGTTCAAAAAC
TCTTACGAGTATGAATGCTCTTTCGCTCTCGGTGAGAACGTTGGCCAGAAGAATGAGAAG
TGGACGCCTATGATGACAGCAGACAACGGGTGGTTGTCACGTTCAGAGCTGCTGGCCTCT
CACCAGAAGATGGTTGCTGAGATTGACCAGAAGGAGGCCCTGGCAAGCGGCCAGTTCCGC
CCTCTAGTCCGTCGTGAGATCGAACAGCACTGCGCCAACTTTGGTCTCGATAACGAGTTG
GTAAGCCACAGCAGAATGCGCGGCCTTTCTGGAGGGCAGCGTGTGAAGGTGGTGTTGGCG
GCATGCAGTTGGCAACGACCCCACCTGATCGTTCTCGACGAGCCAACCAACTACCTCGAC
CGCGACTCTCTTGGCGCTCTCTCAAAAGCACTTCATAGCTTC
>HY_DN95586_c0_g1_i1 DN95586_c0_g1~~DN95586_c0_g1_i1  ORF type:5prime_partial len:156 (-),score=7.44 DN95586_c0_g1_i1:265-732(-)
GACGACGACCTCTTCTACCACGCCGAAATCGATCTTCTTACTGCTCTTGCTGGTGGGCAG
ATTCATCTTGAGCATCTGGACGAGAGATGGTTGACCGTGGATGTCATTCCGGGCGAGTGC
ATCAGTCCTGGCGAGGTCAAGGTAATCCGCAACCAGGGTATGCCTTCGTACCGACACCAC
GATTTCGGAAACCTCTACATTCAATTCGACGTCAAGTTCCCCGAGCGACTGGGAGGCCCC
GATGGCGGCCCGATGACCCCGGAGCAGATCCGAGCGCTTGAGAGTGTTCTCCCCCCGAGA
AACATTCCCGCCGCCATGCCTCCGCCAGACGCCATGGTCGAAGACTTCACGCTCGATGAC
GTAGACCCAACACGCGAACATGCGCGGGCGCGCGGAATGGCGAGCATGGACGATGAGGAC
GACGAGATGCATCCGGGTGCCGAGCGCGTGCAATGCGCCTCTCAGTAG
>HY_DN14770_c0_g1_i1 DN14770_c0_g1~~DN14770_c0_g1_i1  ORF type:internal len:122 (+),score=31.70 DN14770_c0_g1_i1:3-365(+)
GAACAGAGACGTGTTATGGCCGAGAGGAAGGCTCAGCGTGAGGAGGAGAGAAAGAAACTC
GATGAGATTGCCGCCAAACAGAAACAACGTGAAGAAGAAGCCGAAGCTCGCCGCGCAGCT
CGCAAAGCCGGTGTCCCTGCTGCACCTGAGCCCACTCGCGCCGCTGAACCCATCGCCGAG
CGAGGTGAACGAATTGCTCCCAGACTCAATCTTGCTCCTCGTGCTGGTACCGGCGGTGGA
AGCTGGAGAGAACGTCTGGCCGCCAAGGAGGCTGCAGGAGAGACTGCTCCTGCTCCAACT
ACTGCTCTCGGTGCTACTACTGCTGCTGCTACCGCAGCCAAGGAAGAACACGCTGCCCTC
CCA
>HY_DN52223_c0_g1_i1 DN52223_c0_g1~~DN52223_c0_g1_i1  ORF type:complete len:119 (+),score=12.69 DN52223_c0_g1_i1:64-420(+)
ATGACAGACAAGTCAAACTATCGTGCCGCCGACGACGCGTACGAAGCCAAAAATGACGAC
GCTACCGAAGTGTCCGGCCAAGTTAAAGACAGCAGCTACGCAAGCTCAGATGCGTATCCC
GTTCAAGTTCAAGGGGACAATGCCGCTGTCGAAGATCCCATCGCGCCCCCAGGGTCCAAT
TCGGATGCTGCTCTTGCCCAAGACGAGAATGAGGCGATAGACAAGTCGAATATCATTAAA
GATCGCACAAGAGGCGCCAAGGTTAAGCCAGGAACCTACTCTGAAGGCCCTGATGAAGAA
GATTTGCCGGAAGCGGCAAGGTCCGGAGACACGGGAAGAAGTGGCATTAGGCAGTGA
>HY_DN33035_c0_g1_i1 DN33035_c0_g1~~DN33035_c0_g1_i1  ORF type:5prime_partial len:395 (-),score=42.37 DN33035_c0_g1_i1:227-1411(-)
GGCAAGGTCATCTCCATGAACGACTTCGTCGCCGATGCCTCGTTCCGTGTCCTTCCCATC
AACAAGAAGGTCATTGGCGACGGTCTTGAGCTTCTCAAGGACCCCGAAGGTCTTGATGTG
TCTCCTGAGGGCTGGAACAGCGATGGTACCACTGCCACCACCGACACCACCGGAAACAAT
GCTATTGTTGTCAAACTCCTTGGTCGCAACGGTGCACAACAACAATCCACCGCGGGAACT
GGCAGTGGTGCCGCCCTCACCTTCGACTTCACGTACGATCCGGCTAAGGATCCCACCGAC
CCCGAGAACATTGATGCCGCCCGCACCAACGCATTCTTCGTTGCTAACGAGTTCCACGAC
ATCCTCTACCGTTACGGTTTCACCGAGAAGGCTTTCAACTTCCAGATCAACAACTTCGGA
AAGGGTGGCAAGGAGGCTGATCCCGTCTTGATGTCCGTCCAGGATCCTTCTGGCAAGAAC
AATGCCAACTTTGCTACTCCCCCCGATGGTCAACCCGGTCAATGCCGCATGTTCATCTGG
GATCTCACTAACCCGCAACAAGATGGTGCTATGGAGAACTCGATCCCCATCCATGAATTG
GCCCATGGTTTGACCAACCGCATGACTGGTGGAGGAACCGGACGTTGCTTGCAATCCCTC
GAATCTGGTGGTATGGGAGAAGGATGGTCCGATGCCGTTGCCGACTGGATGACCCAGACC
AGTGCTCAAACCGCCGACTTCGTTGTTGGCCAAGGTGTTTCCGGCAGGGCTGGTGGTATC
CGTTCGAAACCCTACTCCGTCGATCCGGCAGTCAACCCTCTCAGGTACTCTGACATTGGC
AAGCTCCAGGAGGTTCACCAAATCGGAGAGGTCTGGGCTAACACCCTGCACACCGTCTAC
GCCGACCTCGTCACTGAACTCGGATTCTCTGCCAACGCTCAGAAGGATGCCAGCGGCAAG
GAAGGCAACGTCGTCTTCATGAAGCTCCTCGTCAACGGTCTCACCATCCAACCCTGCAAC
CCCACCGTTCTCAACGCTAGGGACGCCATCATCCAGGCTGACGTAGCACTCAACAACGGT
GCCAACGAGTGCACTCTGAGAAAGGCTTTCGCCAAGAAGGGTCTCGGTTTGAACGCCACT
CCCGATTTCCAGGATGATGATACCGTTCCTGCCAACTGCCAGTAA
>HY_DN103197_c0_g1_i1 DN103197_c0_g1~~DN103197_c0_g1_i1  ORF type:internal len:108 (-),score=1.52 DN103197_c0_g1_i1:2-322(-)
GCTTTCAACGGTCTCAACCCCCATACGAGTGGAACAGCACTTGATACGCTCCTGAATAAC
GCGTGGCAAGAGGATCCCGCGTTGACCTTGAGGTTAATCTGGCAGCAACGAAGTATTCAC
GAGGGCAAGTCTGAGAAGGAAGGGTTCTATCGTGCATACGGCTGGTTATACAAAAATCAC
CCTCGAACCGCCATTCAAAATCTTCCCATGCTCGTCTCCAACTCATGCCCTCCTAGCAAA
GCCCATCCTGATGGCGTTCGTTCTCATGGTTATTGGAAAGATCTCCTGAATATCCTTGCC
CTCGCTCTCGACGGGGAGCTC
>HY_DN6747_c0_g1_i1 DN6747_c0_g1~~DN6747_c0_g1_i1  ORF type:internal len:129 (-),score=12.50 DN6747_c0_g1_i1:2-385(-)
TTCAGAACATTTTCGTACCGTGGAGTTGAGCTCGACAAGCTCCTTGACTTGAGCAATGAA
GAGTTCGTTGATCTCGTCCATGCTCGTGCTCGCAGACGGTTCCAGCGCGGTCTCAAGCGC
CGCCCCATGGGTCTCATCAAAAAGCTCCGCAAGGCCAAGAAGGAGGCCCCTCCCAATGAA
AAGCCCGCTGTTGTGAAGACACACCTCCGTGACATGATTATCGTCCCCGAGATGATTGGC
AGCGTCGTTGGCATCTACAACGGAAAGGTCTTCAACTCTGTCGAAATTAAGCCTGAGATG
ACAGGCCACTACCTCGGCGAGTTCTCATGCTCGTACCGACCCGTCAAGCACGGTCGTCCT
GGTATTGGTGCAACACACTCATCC
>HY_DN116365_c0_g1_i1 DN116365_c0_g1~~DN116365_c0_g1_i1  ORF type:3prime_partial len:106 (+),score=6.55 DN116365_c0_g1_i1:3-317(+)
ATGCAGCAGCAGAAGGCCATCAACGCGAAGAAGCAGGCAAAGCGCGAGGCCGGCCAGCAG
TCGGCACGCTCACGCTCCGCATCGCGCCGTGCACGCCGTCAACGTATCCTGAAGGGCATC
GAGGAGGGCAAATACATGAAGACGGCCTCGCTCGAAGCGCTGGAGGAAGCCGACGCCAAC
GGGGAGCTGAACCAGATGCAGGCGTTCGAGCGGATCGGCCCAGACAGCACCAGCATGGAC
GGCCCGGTGACGAAGGCGAGGGCGATGAGAGGCGAGATCCCGATGAGAGGTACGGATCCG
AACCAGCCGTTCAGG
>HY_DN61429_c0_g1_i1 DN61429_c0_g1~~DN61429_c0_g1_i1  ORF type:internal len:104 (+),score=5.75 DN61429_c0_g1_i1:3-311(+)
TTAGATATGGTAAATCCAACACAAGAAGAAGTGTTCGCTGTCTGCAAGGCTTTTGGTGTC
CATCCTCTTACCCGAGAGGATATCACAACGCAAGAGACTCGCGAAAAAGTGGAGCTCTTT
CATCAATATTACTTCGTTTGCTTCCGCTCTTTTTACCAGATGGACAAGACTGCAGAAGAT
TACCTTGAGCCCGTCAATTTCTACGCTATTGTTTTCAGGGAAGGTCTTTTGACTTTCACT
TTTACAGAAAGTCCACATATGCTTAATGTCCGCAAACGTATTGGACGACTTCGGGACTAT
ATCAGCTTG
>HY_DN107428_c0_g1_i1 DN107428_c0_g1~~DN107428_c0_g1_i1  ORF type:5prime_partial len:198 (+),score=11.95 DN107428_c0_g1_i1:1-594(+)
GTCTCGGAATCCGAAAAGCGTGACCGCATGATCCAGCACCTCGAGAAGATCATGAACGAC
AGGAAGAACAAGATCCTAATCTTCACAGGCACGAAACGTGTCGCTGACGAAATCACTCGC
TTCCTCCGTCAGGACGGCTGGCCCGCGCTATCTATCCACGGCGATAAACAACAAACCGAG
CGCGACTGGGTCCTCAATGAATTCAAGACTGGCAAGAGCCCGATCATGGTGGCCACCGAC
GTGGCTTCCCGTGGCATTGATGTTCGAGACATTTCTCACGTGCTGAACTATGACTATCCG
AACAACTCGGAGGATTATGTTCACCGTATCGGACGTACTGGGCGTGCTGGTGCTACTGGT
ACCGCGGTTACCTTCTTCACCCAAGATAACTCGAAGCAGGCTCGCGATCTGATCGGCGTC
CTCCGTGAATCTAAGCAGCAAATTGACCCACGCTTGCTTGAGATGAGCCGATCCGGCGGC
GGTGGTGGCGGCGGCTATGGCGGCGGTCGCGGATGGGGTGGCCGTGGTGGTCGCGGCCGA
GGCGGAGGCTACTCTGGCTCCAACGCCGCGCCAATCCGCAACAGCCGCTGGTAA
>HY_DN110097_c0_g1_i1 DN110097_c0_g1~~DN110097_c0_g1_i1  ORF type:internal len:266 (+),score=-4.09 DN110097_c0_g1_i1:1-795(+)
CGGTCGTTCACTTCTTCCCGGGGGACGAAGGATCGCGTGGGCAAGATCAGGAAGGAACAG
CCCAAGAGGACCATGCGCGAGGAGACGAAGCAGAAGATGCTTGAGAAGCTGGAGAGCCCG
ACGTCCGCGGGCAGCGGTTCGCCGAAGCTCACGAGTGCGATCGCCACCATGGTGATCGGA
CGCGACCAAAGGCTCTTCGCGGCTCACGAAGACGTACTGTGCCACTCGCCGTTCTTCCAG
GCGGCGCTGCGGGGCCAATTCTTCGACGAGTCGCCCAACAAGCGCATCGTACTGCCAGAC
GAGGAGCCCGAGATCTTCTCGTGCGTACTTGAGTATCTCTACAAGGGTGACTACACCCCC
CGCCTGCTTCACGATAAGCGGCGCGGGTCCTGGATGCTCGAGGGCGCCGAGGTGGTCCCC
TCAACCCAGACAACACCGGACCTAAGCAATCCACAAAACAACAACGGCGGCCGAGGTGGA
GGAGCAAACGAAGCAACAGGCAGCGCCAGCAACAGCATGGCGACCATGTTCCACGCGGGC
GAGGGTGCCGTGCTCCTGCGGGACACGCTGGTGTACTGTGCCGCGGAGCGGTATGGGCTG
GCCGAGCTCAAGCGGCTGGCTCTGCGCAAGCAGGGCCTGCAAGCGGGCATCGACGTCGGC
ACCGTGCTGCGCTCGGCACGCTATGCCTACGCCCACACGCCTGACACGGACTCGCGGCTG
CGCGCACACTACCTGGCGCTGATCATCCGCAGCCGACGCACCTTCAAGCGTAGCGGCACC
ATGCAGCAGGAGATG
>HY_DN50181_c0_g1_i1 DN50181_c0_g1~~DN50181_c0_g1_i1  ORF type:internal len:117 (-),score=7.12 DN50181_c0_g1_i1:2-349(-)
CACAACCAAGAATTCGTTTCTGCCTTGTGCCCTGAAATATGGCACATAGATGCCGGACGC
ATGACGCACAAAGGCAAAGCTGCGACCATAGACGACGCCTTCCTGGACAAGAAGGGTAGC
GGCACGAGCACACCGATCCGGTCGAGGTATGCTACCCCTATCGCATCTACAAACGCCACC
CCGGCTGCAAGTGGTGCTGAGGACAACGCGGGGGCCGCGGGAACTTCTACTCCGCCCGTG
AAGAAGAAGAAAAAGATGACTCGTAATCAACAAAAAGCACAAGAGGAACGACGTCGTCTG
CGGAAGCTTCATTGGCTCACTCACGGAGGCCCCAAGCCCGAGGACACT
>HY_DN50958_c0_g1_i1 DN50958_c0_g1~~DN50958_c0_g1_i1  ORF type:internal len:103 (+),score=6.07 DN50958_c0_g1_i1:3-308(+)
TACGGCTTGGGAGCTGGCCAAAAGCAAAACTGGTCTTCGCCAGCGCACCCGAGCTCGACC
CAATTTCCTGCAGCATCAGGTTCTTCGCCGGCTCAGAGCAATTTCAACTTTGTCCCAGCA
TCGGTGCCTGGCATGATGCACGGATTGCCAATGTCAAACCAGTACCCACCAGCCACTACG
AGCATGTCCGCGCCTGAGCAAACGCCGGAGTTCCCAGCGCATCTTACTTCCATGGAGTCC
AGCGCAAGTGAGGCTGGGCCGGAAACAAGCCGCCAAAAGAGCGACTTGCAGAAACCCGCC
GCGTCT
>HY_DN87917_c0_g1_i1 DN87917_c0_g1~~DN87917_c0_g1_i1  ORF type:5prime_partial len:135 (+),score=10.19 DN87917_c0_g1_i1:1-405(+)
CAACAACAGCGTGGTAATCGTCAAACCCCGCGAACAAGCGAGAATCCACCATTGATCCCA
CCAAGGAGGAATCATGTGCAGACTCATAGACCGAATAACGAACCAGCACCTCCACCCACT
TACGAAGAAGCTGCTACGAACCCGCCATATCATCCCCCACAAGGGCATCCGAGTAATCCA
AATGCGCCGCTGAGGCCCCAGGGAAGTGCGTTCATGCAGCAGAATTCGCATATGTTGCAG
GGCCAGGGTCCCGGACCAGCAATGGGAAATGGTGGAAGGAGGAATAGTAGGCCGATAGGT
ATGCAAAATCCGATGCATCCGAGGCCGAATAGGAGACAGAGCGCAGGAGTTGGTGGACCA
AATGGTGTAGGCACCGAAGAGAGGGAGAAGTGCGTTGTTATGTGA
>HY_DN9114_c0_g1_i1 DN9114_c0_g1~~DN9114_c0_g1_i1  ORF type:5prime_partial len:244 (+),score=28.55 DN9114_c0_g1_i1:2-733(+)
GGCTCCAACCTAAAGAAGGTCACTCTCGAGCTCGGTGGCAAGAGCCCGAACATTGTCTTC
GAGGATGCTGATATTGACAACGCCATTTCTTGGGTCAATTTCGGTATCTACTTCAACCAC
GGACAGTGCTGCTGCGCCGGATCACGTGTCTACGTCCAAGAAAGCATCTATGACAAGTTC
ATCGAGAAGTTCAAAGCACGCGCGGCTAAGAACGCTGTTGGTGACCCATTCCACAACGAT
ACCTTCCAAGGCCCTCAGGTGTCTCAGGTTCAGTTTGACAGGATCATGAGCTATATTGAA
GAGGGCAAGAAGGCTGGCGCCACCATCGAGACTGGCGGCAAGCGCATTGGTGACAAGGGT
TTCTTTATCGAGCCCACTATTTTCTCAAACGTCACTGAAGATATGAAGATCGTGCAGGAG
GAGATTTTCGGCCCTGTCTGCTCCATCTCCAAGTTCAAGACTAAGGAGGAGGCTATCGCT
ATCGGCAACAACACCACATATGGCCTCGCCGCGGCCGTGCACACCAAGAACCTCAACACC
GCTATCGAAGTCTCGAATAATCTCCGCGCAGGAACAGTCTGGGTCAACACCTACAACACT
CTCCACTGGCAGCTTCCCTTCGGTGGCTACAAGGAGTCTGGTATCGGCCGTGAGTTGGGT
GAGGCTGCCTTGGACAACTACACTCAGGTCAAGACTGTGTCGATCCGTCTCGGTGATGCG
CTCTTCGGTTAG
>HY_DN23298_c1_g1_i1 DN23298_c1_g1~~DN23298_c1_g1_i1  ORF type:internal len:131 (-),score=15.95 DN23298_c1_g1_i1:2-391(-)
TCTGCTAAGGACTGGCGTGGTGGCCGTACCGCCGCCCAGAATATCATTCCCAGCAGCACC
GGTGCGGCCAAGGCTGTCGGAAAGGTTATCCCGGACCTGAATGGCAAGCTTACTGGCATG
TCGATGCGTATCCCCACCGCGAACGTCTCCGTTGTCGACTTGACTGTCCGCATTGAGAAG
GGCGCCACTTATGATGAGATTAAGGGTGCTGTCAAGGCTGCTTCCGAGGGCGAGCTCAAG
GGCATTCTTGGATACACTGAGGACGACGTTGTCTCTACCGACATGCTCGGCGACAACCGC
TCCTCCATCTTCGATGCTAAGGCTGGTATCTCACTGAACAAGAACTTCGTCAAGCTCGTC
TCCTGGTACGACAACGAGTGGGGTTATTCC
>HY_DN109618_c0_g1_i1 DN109618_c0_g1~~DN109618_c0_g1_i1  ORF type:internal len:213 (-),score=1.60 DN109618_c0_g1_i1:1-636(-)
CTCGCCGCCATACTTAAACTCTCTGCAAGCCCAAGCCTCATCACCACCAGTACCATGCGT
TCAACATTCGTTCTCGGCCTGCTCGCCGTCATCGGCCTGTCCTTCGCCCAAGAACAGTAC
ACTATCGACCCAGACAGTGTGTCGGCGTCAGACAGACAAACATGGTGCGATAACCAGAAG
ACACAATGCCCTCTCATCTGCCTCCAGCTACCCGGCGTGAACACTATGGATACCATCTCC
AACGACTGCGATCCGGACGCCCTCACCTACAGCTGCGTCTGCGCCAACAATGTCACCCCC
AACGTCACCCAGTACTCGCAAACCCTTCCATACTACATTTGCACAGAATGGGGCAACCAG
TGTGTGAAGGCCTGCGGAACCGATAACACCTGCTCCGACAAGTGCCGAGCAGATCACCCC
TGCGGAGCCCAACACCCCAACCCTCCCAACTCCTCCATTTCCACCACAATGCCCGCTACC
TCAACCGGTGGAAACAAGCCTCCCGTCACTGGCTTCGGCGGCGCGGCTGCTACGACGGCG
GCTGGCGGCAAGGGAGCTGCTTCAGCTATGCTCAATCTCGGACAAAGTTACGGCCTTGCT
GTTGTCTTTGCTGGAGTATTCGCTGGTTTCGCTATC
>HY_DN73267_c0_g1_i1 DN73267_c0_g1~~DN73267_c0_g1_i1  ORF type:internal len:149 (-),score=8.45 DN73267_c0_g1_i1:3-446(-)
GAGAACGATAAGGCTGAGGTTGAGGAGTTCATCAAGTGGTACGGCTTAAACGCCGAAGAG
ATCGTCCAGGTACCAAGTCGCGAGGATCCCGACATTCTTGAAAGCCGCACCGTCTACCAA
GCCCTCATGCAAAACGTCGACATCTTCGGCCGCCCGCCCAAGAAATTCTACGAAGCGCTC
TCCGAGTTCGCCACAGACAAGAAAGAGAAGGAAGACCTACTCGCGCTCGCCGGCCCCGAA
GGCGCCACCGAGTTCAAGCGTCGAGCCGAAGTGGACACCATCACCTTCGCCGACATCCTG
CTCGAATTCACCTCCGCCCGGCCCGCCTTCCACGACATCGTCCGCATCGTCAACCCTATG
AAACGTCGGGAATACTCCATCGCCTCCTCCCAGCAGGTCACACCGACCTCCGTCTCCCTG
CTAGTTGTCACAGTAAATTGGGTC
>HY_DN62563_c0_g1_i1 DN62563_c0_g1~~DN62563_c0_g1_i1  ORF type:3prime_partial len:122 (+),score=18.17 DN62563_c0_g1_i1:42-365(+)
ATGGAGGTGATTCTCTCGCGGATGGCGGCTAGGGAGGCGGGTTGGAAGACGAGGAGGTTG
TGGAGTTCGGTAATGATAAGTGTATTGCTGGGAGGACTTGGTCGTGAGAGAGGTGGTAGG
TTGGAAAGGTCTAAAGTCAGGGAAGGTTTAGACCTGGGCAAGGATTGGGATGAAGACGAA
TGTGAGGTGACCATTTTGCTGTTGTTGCTTTTGGTGTGGTTGTGCTCTTCTGATAGTAAT
CGCAGCTTTTTCGACAAGGTATGGAGTTGTTCTAGAGAAGAGGAAGAGTGCGACAGTTTG
CGAGTTCTGGATGGAGGAGGAGAG
>HY_DN59662_c0_g1_i1 DN59662_c0_g1~~DN59662_c0_g1_i1  ORF type:complete len:107 (-),score=17.94 DN59662_c0_g1_i1:42-362(-)
ATGCCCACCGAAATCAAGAGCATCGACGAATTCCGCCAGATCATCAATTCTGATCAACCC
AGCATTATCGACTTCTGGGCCTCATGGTGTGGCCCATGCAGAATGATTGCGCCCGTCTAC
GAGAAGTTCTCCCAGGAGCACACCGAACTCAAGTTCTACAAGGTGGATGTTGATGCTCAG
CAACAAATCATGCATGAGTGTGGAATTCAGGCTATGCCTACTTTCCAAGTTTACCACAAA
GGAAATAAGATCGGTGAGACAAAGGGTGCTGTTCCCCAAGCACTGCAGGAATTGGTTTTG
AAAGGGAAGGCACTCGCATGA
>HY_DN27611_c1_g1_i1 DN27611_c1_g1~~DN27611_c1_g1_i1  ORF type:complete len:148 (+),score=3.07 DN27611_c1_g1_i1:35-445(+)
ATGGCTGACTTGGGCCAAAAAGTCATGCTCATCGGTCTCTTCGTCCAACTCCTGTTTTTC
GGCTTTTTCGTTGTCATCTCGCTCGTTTTCTGGATGCGCATGCGCAGCTCCCCCGCGCGG
TTTGGCAACCAACAGTACGGTAGATATGCTTGGCCGACGCTGCTCAAGCTGTTATTGTGT
GCGGCCCTGATCATCATTCTGCGATGCGTGTTCCGAGTTGTGGAGTTTGCTCAGGGACAT
AATGGCTATCTCGTTAGCCATGAAGTGTTCATGTATCTTTTCGACACAGCACCAATGCTC
GTTGTGCAGGTTATGTTTCACTTCGTGCGTGCCAACGATGTGTTCGGTCTTGATGCAATG
GGGAAGCTGGGGGAGAGCGACAGTTGTATTAACTTGCATGAGAGGAGCTAG
>HY_DN66089_c0_g1_i1 DN66089_c0_g1~~DN66089_c0_g1_i1  ORF type:5prime_partial len:265 (-),score=-4.74 DN66089_c0_g1_i1:141-935(-)
GTCGGTAACACAGATAACGCCGAACAGTTCGGCGGCGAGTTCATGCTGGGCGGTACCAAC
TCATCGCTCTACACCGGTGATATCCAGTTCATCGACATTCCCGACGGCAGGGAAGGCTTC
TGGGGAATTGACTTGACGAGCCTGCTCGTCAACGGCACGTCGCTCTCCCTCTCTTCCTCC
GAGAGCTTTGCCGCCATTGACACTGGCACAACTCTGGTCGGCGGCCCATCCGATGCCATC
GCAGCTCTGTATGCTCAGATTCCCGGAGCTCAAGCCGGTACAGGCGACCTCGAAGGATAC
TGGCTGTACCCGTGTAGCGAGACCCCGACGATCCAGCTCGAGTTCGGCAGCTCAGGCACG
CTGTGGTCAATCGACCCGCGCGACATGAACCTCGCGCAGGTGTCGAGCACGATGTGCGTC
GGCTCATTCTTCGAGGTCAACCTGGGCAGCAGCGCGTCGAACCCGTCATGGATCGTTGGT
GACACCTTCCTCAAGAACGTGTACTCGGTCTACCGCTTCGACCCGCCTAGCGTCGGTTTC
GCGTCGCTCTCCAGCACCGCGCTCGCTCAGAACGGTGTGCTCAACGAGCGCCTTGCGACG
GTCACCACCGTCGCGAACCCAGTCCGTGTGTCTGCGACATCGCTTCCCAGCGGCGACGGC
AGCTCTAGCGGCAGTGGCGTCGTGAACTCTGGGGATGTTATCGGAAATGCGGAAAGCGCT
GCCTCGCAGGCATTCAGTGTGTCGGCGTGGACGTTGGCAGGCGCTGTGCTCATGGTTTTC
GCCGCGACGTGGTAA
>HY_DN103542_c0_g1_i1 DN103542_c0_g1~~DN103542_c0_g1_i1  ORF type:5prime_partial len:130 (+),score=5.93 DN103542_c0_g1_i1:3-392(+)
GGTTCATGGGAGCAAGGTGTATACGACTATCGCGCGCTGCCACGACCCAACGCGTATCTG
CTCCGCGACCGCAAGATTGGCGCCAGCTGGTCCTACGACTACCAATCGAAGGAGATGGTG
TCCTTCGACAGTGAAGAGGTTGGCGCATGGAAAGGCGAGTGGGTCGCGCAAAACATGCTC
GGCGGCGCGATGTTTTGGGAACTCTCGGGCGACAAGGGTCCGCCACGCCCAGACATGGAG
AAAGGCGGCGCGAAGGACCAGGTGCCGGGCAAGAGCCTTGTGCACGTCGTCGTTGAGGCC
ATGGGCGGCCATGGTGCGCTCGACATGTCGCACAACTGCTTGCAATACCCCGGCAGCAAG
TTTGAGAACTTGCGAAAGGGCATGGAGTAG
>HY_DN88684_c0_g1_i1 DN88684_c0_g1~~DN88684_c0_g1_i1  ORF type:internal len:115 (-),score=4.66 DN88684_c0_g1_i1:1-342(-)
CGTAGATTATTTGCGATGAAGCGTGATCATCTGCCTCCAGTAGTGACGCACAACATGGCC
AACGATTCAGAAGATCCGGTACTGAACCAAATTCGGCGGTGCGGTTTATTCAATTCTCCA
TCAGACCGTGTCAAGATTATTTTCCATCCTGAATTCTTGAACTCGTCGAGCCCGATACTA
CCAATGGACTATGATGATTTTGTAAGAGGAACTCACTTGGGGGTATTTGCGTCCTACTAC
GAGCCGTGGGGTTATACACCAGCCGAGTGCACAGTCATGGGTATACCGAGCATTACGACC
AACCTCTCCGGCTTTGGATGCTACATGGAAGAGATGATCCAA
>HY_DN53368_c0_g1_i1 DN53368_c0_g1~~DN53368_c0_g1_i1  ORF type:3prime_partial len:122 (+),score=10.81 DN53368_c0_g1_i1:44-406(+)
ATGCCCGGAAAAGTCAAGGCCTATGAACTCCAGTCCAAGTCCAAGAACGACTTGAACAAA
CAACTCGTCGAGCTCAAGAATGAGCTGCTTCAGCTGCGGGTACAGAAGATTGCAGGCGGG
TCTGCGTCCAAGCTCACTAAAATCAACACTGTGAGGAAGTCGATCGCACGGGTATTGACG
GTCATGAACCAAAAAGCCCGTCAAAACCTGCGGGAGTACTACAAGAACAAGAAGTATGTT
CCCCTCGATCTGCGACCCAAGAAGACGCGGGCCATCAGGCGGCGACTGACCAAGCACGAA
GCCTCGCTAAAGACGCTGAAACAACGCAAGAAGGACCAGAACTTCCCGATCAGGAAGTAC
GCG
>HY_DN110603_c0_g1_i1 DN110603_c0_g1~~DN110603_c0_g1_i1  ORF type:internal len:145 (+),score=9.22 DN110603_c0_g1_i1:2-433(+)
GAGGACTCAGATGACAACGCGATTGAAGATGACGAGTCCGACGACGACGAGGATCAATGG
GAAGACGATGACGACAGCGGTCCGTCTAGCATGAACGAAAAGGAGTATTTCCAGAGGGTC
GATTCAAAGCCAAATCTTACTTCACATCGTTCTCTCCTTACCACACTTATGCATGAGGGC
GACCGTGCACAAGCACTCCAGAATGCAGCTTCACGATCGACGCCTGCAATCCGCCGCTCC
CGGACTACTACCCCTAACGGACCTTCGACTGGCAACTCTCCCCAGGAAGACAGCGGACTA
ATGATGCGCACCCATGTTCCCCGTTCAAAGCCAATCATTATGACTACATCGAACGTCCAT
CCTCCGGCATTGTCTCCACGCACGACCCGCCGCAATATGCTCCAAACCGAGCTGACCGAA
AGTTTGCGCAAG
>HY_DN54659_c0_g1_i1 DN54659_c0_g1~~DN54659_c0_g1_i1  ORF type:3prime_partial len:107 (+),score=11.02 DN54659_c0_g1_i1:38-319(+)
ATGGAGATTATCCCCAACGGCAAGTCCATCCCTGCCGACAAGAAGGGTGAGGCCGATGTC
TCGGTGCTCCAGCTGGAAACCGCTGTTGGTGCCGCTATCCGCCACTTCAAGAACGCGCAC
GGTGTCAACGTGCCTAGGCGACGCTTCTTGCCTGTCAAGACTTGCTCCGATCTGATGCTC
GTCAAGTCTGACCTGTACACCCTCCAGCACGGCCAGCTTGTGATTGACCCCAACCGCTTC
GGCCCTGCACCGTTGATCAAGCTCGGCAGCGACTTCAAGAAG
>HY_DN67274_c0_g1_i1 DN67274_c0_g1~~DN67274_c0_g1_i1  ORF type:internal len:141 (+),score=1.19 DN67274_c0_g1_i1:3-422(+)
TCCGCTGGCTCGGTCGATGGCGAACGCAGAAAGCCGACACGGGCTCAAAACGAGTCGCCC
CTGAGCAAAAGCCGAGGCAGGGAAAAGCACATTACGCCCAAGCGGCTTGAACAACTCGTC
GTCAATATAAAAGAAAAGACTGTCCCAACTCCTCTGTCACCAGCAATTGCCGCTAGCGTT
GCTGCTCTCGCCGACACCACCCCTCGCCCATCCTCACCCAGTCCTGTTCGTCCCATTTCG
GCTGAAAGTCCCGAGCCCCGATCAACCCGGTCAAGTGACTCCCAATACTCATCCAGGACA
CTGGATAGCGACTCAAGTGTCATGCCTGCTCATCTTCCTGGCTCCGACACGAGCGTCTCA
TCAACGGTGATCACGCAATCGCCGACCATTGTTCACGGCTTCTCTCCCTCCATCAGTTCC
>HY_DN41277_c0_g1_i1 DN41277_c0_g1~~DN41277_c0_g1_i1  ORF type:internal len:182 (-),score=18.53 DN41277_c0_g1_i1:2-544(-)
TCTGCCTCAGACTGCAACTGCGCGCAGGAGATCCTTCCAGCTGCCAAATCTAAGGGCTTC
CAAGTCATACTCGGTGTCTGGCCCGACACTGATGAGTCCTTCCAAGCCGACAAGGAAGCT
CTTTCCACCTATGCCACGAAATATAAGGACCAAGTCTACGCCGTCACTGTGGGTTCCGAG
ACTCTCTACCGCGGCAATTTCACTGGTTCCGAGCTCCTCGAGAAGATCAATGACGTGAAG
GACCTCCTATCAGATGTCAAGGTCGGCACCGCGGACAGCTGGAACAAATATGCAGATGGT
ACCGCCGATGCTGTCATCCAGGGCGGCGTGGACCTCCTTTTAGTCAACGGTTTCGCCTAC
TGGCAAGGCCAAGAAATCGGCAACGCTACCGCTACCTACTATGATGATATGATGCAGGCT
TTCGGACACATCCAGAGCGTCAGCGGCTCAACCAAGTCTCCTGAGCTCTGGACTGGCGAG
ACTGGCTGGCCAACTGATGGTGGCTCTGACTACGAGGCTGCTACTGCTAGCACGGCTAAC
GCC
>HY_DN70734_c0_g1_i1 DN70734_c0_g1~~DN70734_c0_g1_i1  ORF type:internal len:101 (+),score=1.92 DN70734_c0_g1_i1:3-302(+)
GCGCATGGCGACACTTTAGTTTCAGGTAGCTACGACTGCACTGTACGAGTGTGGAAGATT
TCTACTGGGGAAAGTCTACACAAGTTGCAAGGCCATACACTCAAGGTCTACAGCGTCGTT
CTCGATGTTGAGAGGAATCGATGCATTAGTGGGTCCATGGATAACATGGTCAAAGTCTGG
TCGCTTGACACTGGGGCGCTACTCTACAATCTTGAAGGACATTCATCACTTGTCGGTCTG
CTCGATCTCAAGGGTGATCGTCTGGTGTCGGGAGCCGCTGATTCGACCCTGCGAATTTGG
>HY_DN80741_c0_g1_i1 DN80741_c0_g1~~DN80741_c0_g1_i1  ORF type:5prime_partial len:279 (-),score=19.04 DN80741_c0_g1_i1:309-1145(-)
CGCGACTTCTTGAAGGAGTACATTTTCCTTTCCGTTGGTCGCGTTGGCTCCACCTCTGAG
AACATCACTCAGAAGGTTGAGTATGTCGAGGACATCGACAAGCGTTCCGTTCTTCTTGAT
ATCTTGCACACACACGGCGCTGGTCTGACCCTGATCTTCGTTGAGACGAAGCGCATGGCG
GACTCTCTCTCAGATTTCCTCATCAACCAGGGCTTCCCTGCCACGTCTATCCACGGTGAT
CGCACTCAGCGCGAGCGTGAGAAGGCTCTCGAAATGTTCCGTACTGGACGATGCCCGATC
CTTGTCGCTACTGCCGTCGCCGCAAGAGGACTCGATATCCCAAATGTTACTCACGTTGTC
AACTACGATCTCCCTACCGACATCGACGACTATGTTCACCGCATTGGCCGTACCGGACGT
GCTGGAAATACTGGTATCTCCACTGCCTTCTTCAATCGCGGCAACCGTGGTGTTGTTCGT
GACCTCATTGAGCTGTTGAAGGAAGCCAATCAAGAGGTTCCCTCATTCTTAGAATCCATC
GCTCGCGAGGGTTCCGGCTTTGGCGGTGGCCGCGGCGGTCGTGGCGGAGGCCGTGGACGT
GGTGCTACTGCCACACGCGATGTTCGTCGCTATGGAGGTGGCGGTGGTGGAGGAGGCAAC
TCTGGCTTCGGTGGAGGCTGGGGCAGCGGCGCACCGCAGGGCGGATACGGAGGCGGTAGC
TTCGGTGGCCCACCTAGCGGCTATGGACCTCCGGGTGGATATGGAGGCGGCGGCGGTGGT
GGCTTTGGTGGAGGTTACGGAAACCCATCTGGCCCTGCCGGCAACTCTTGGTGGTAG
>HY_DN66316_c0_g1_i1 DN66316_c0_g1~~DN66316_c0_g1_i1  ORF type:complete len:152 (-),score=14.50 DN66316_c0_g1_i1:135-533(-)
ATGGCGTGGTTGGTGGACAACGAACGGCGGCCGGACCACAATCTTAAAGCCCATGGGTAT
TCCACATGCCATTTCTGGTCCAATTTTGAGATTGCCGACATGGAGTTTTGGCGAAACCCG
GCATACGAGGATTACTTCAACCATTTGGATAGAGCCGGGGGTTTCTTCTACGAGAGATGG
GGCGATGCACCCGTCCACAGTATTGCGCTGGGTCTGTTTGAAGATGCTTCTAGAATCCAT
TGGTTCAAGGATATTGGCTATAACCATATTCCCTTCTTCAACTGCCCAAACTCGCCGAAA
TGTAAACGCTGCAAGCCGGGGAAATTTTATGCTGGAGAATCGTGGCTGCAGCGGGAAGAC
TGCCGGCCGAACTGGTTCAAGTATGTTGGCACTGGATGA
>HY_DN83546_c0_g1_i1 DN83546_c0_g1~~DN83546_c0_g1_i1  ORF type:5prime_partial len:156 (+),score=28.56 DN83546_c0_g1_i1:3-470(+)
TTCGTCTCTCACAACACCATGAGGGGTCTCTCTGGTGGTCAGAAGGTGAAGGTCGTCCTT
GGTGCCGCTACTTGGCGACGACCTCACGTTGTCATCCTCGACGAGCCCACCAATTATCTC
GATCGCGAGTCGTTGGCCGCTCTCATTGATGGACTGAAGAACTTCGAGGGAGGAGTCCTC
ATTATCACTCACTCCAAGGAGTTCTCAGAGTCGCTCTGTAACGAAGTATGGGCTATGAAG
GACGGTTACCTTACTCCTTCTGGTCACAACTGGGTTGAGGGTCAAGGTTCCGGACCTAGG
ATCGACCAGAAGGATGGTCCTCAAGAGGATACTTTCGATGCCATGGGTAACAAGGTCGAG
AACAAGGCATCGAAGAAGTTGACTTCGAAGGAGGAGAGGAAGAAGAAGAAGGACAGGATG
GCCCGCCGCAAGCGTGGAGAGGAAGTCTTCACAGACGAGGAGGATTAA
>HY_DN108968_c0_g1_i1 DN108968_c0_g1~~DN108968_c0_g1_i1  ORF type:internal len:114 (-),score=12.71 DN108968_c0_g1_i1:2-340(-)
TTCTCTTCGACAGATGTCGTCCAAGTGAACATTTGCGCTGCAACTGGTGACATGGGTATC
CTAGCCAACCACGTTCCTTCCGTTGAGCCCTTGCGCCCTGGTGTTGTCGAAGTTGTCGAG
CCTAGTGGTTCTAAGAAGTGGTTCATCTCCGGAGGATTTGCTACCGTTCACCCTAACAAC
AAGCTTACCATCAATGCCGTCGAAGCAGCGCCGCTCGACGCTTTCTCTCCAGAGGCTGTT
CGTACCAACCTCCAAGAAGCTCTCCGAACGGCAAATGGCAACGGAAGTGAGGAAGACAAG
GCTCAAGCACGGATTGAAGCTGATGTGTACGAATCGCTA
>HY_DN105444_c0_g1_i1 DN105444_c0_g1~~DN105444_c0_g1_i1  ORF type:5prime_partial len:171 (+),score=14.15 DN105444_c0_g1_i1:3-515(+)
CCTGCTGTTATGTCTCGTACCGCAGCCGTAATGATGCTTCTAATTAGCACTGGTTTAGTC
GCCGTTTGTGCCGACTTCATGAGCGACGCAATTGAGCCCATGGTCGAGAAAACTGGCATC
AGTGAGGCCTTCATCGGTCTCATCATCTTGCCTATTGTTGGAAATGCCGCCGAACACGTC
ACGGCTGTCACTGTCGCCGCCAAAAACAAGATGGATCTCGCCATCGGCGTTGCTGTCGGT
TCATCCATTCAGATCGCTATCTTCATCACGCCTTTCATCGTTATCCTCGGTTGGATCATG
GGCAAAGATATGAGTCTATACTTCAATATCTTCGAGACCGTGGCTTTATTTGTCACCGCC
TTTGTTGTCAACTTCTTGGTTCTTGACGGTAGAAGCAATTACCTCGAAGGAAGTTTATTG
ATTGCAGCATATGTCATCATTGCGCTGGCATCTTTCTTCTATCCGGATGGCTGCGATGCT
TCTCAGATTGGTGGGCAAGAGGGAGCCTGCTAA
>HY_DN52838_c0_g1_i1 DN52838_c0_g1~~DN52838_c0_g1_i1  ORF type:internal len:172 (-),score=0.55 DN52838_c0_g1_i1:2-514(-)
CCAAGCACTTACTACGATGTCGGCCAGAGGCTGATGGGCCTCCAAAGCGTACCACTTCCT
GTCATCGGCGGTTACCAGGGCGGTGTTTCGGACTACGGCAGCGGAGGTACTATGCTTGCG
CACGCCAGCCATCCTCCAATGCACCCTTATTCCCTGCCCCTTCCAAATTTGAGGACGAAA
AGTGACCTATTGAACATTGACCAGTTTTTGGAGCAACTCCAGAGCACTGTCTATGAGAAC
CCTAACCATGCCGCCGCTGCAGGCGTCCAGCAACCAGGAGCTCACTACGTCCACACTGGT
TCCGCTTTCCGCTCAAGTCACTCGCCCCCAGGACTGGCTACCTCCCACCCACAATCGTCG
CATGCCACCGCAGTCGCCTCCACAAGCTCAGAGACTCCCGCTTTGACGCCTGCCTCAAGC
GTGCTGTCGTACAACTCTCAACATTCTCCTGGCTCTGGACACTCCGCTAGTACTGTTTCT
CCTACCTCGAGAGCCTCCATGGGTAGCATGTAT
>HY_DN55741_c0_g1_i1 DN55741_c0_g1~~DN55741_c0_g1_i1  ORF type:5prime_partial len:131 (-),score=10.21 DN55741_c0_g1_i1:740-1132(-)
AGCTCTGGTCCCAAGCCAGACGAGACAATACGCCCCAAAGGTCGACAGGCTCACTCACTC
GTCGAGCGGAAATACAGGGAGAATCTCAACGCAAAAATTGAAGAGCTGCACGAAGCGCTG
AAGAAAGTTCGCTCTGGCTCGATGGCTAACGGCACCTTCACACGACCAGCACAGCCATTC
GGTTCGGCGAACAGGGCTCGGAAAGGCGACATCCTGGGCGAGGCTTTAAACTACATTTAC
CAAAGTCAGGTTGATATGCGACATATGGCGGAAGAAATTGGTCGTTTGAAAACGCAGCTC
GCAACAGTAGAGCAGCCTCCAAACAAATGTGCAGATTGCAACATCCGCAAACAGGTGAAG
AGTCTGAGGCTTTTGGCTGAAGCCACTGATTAG
>HY_DN6849_c0_g1_i1 DN6849_c0_g1~~DN6849_c0_g1_i1  ORF type:5prime_partial len:212 (+),score=4.31 DN6849_c0_g1_i1:3-638(+)
CACGGGCTGGTTGTGAACCTGTTCGGACCTCCCGGTGTCGGCAAAACCTTTTCCGCAGAA
GCTACGAGCGAACATGTTAAACGACCGCTCTATCTTGTGGGAGCGGGCGATCTTGGAACC
GACTCTGTGAAGTTGGATGGCGCCCTCGAGAGAGTGTTCGAAGTCGCTACTGCTTGGAAG
GCTATCGTTCTCATCGATGAAGCTGACGTTTTCCTCGAAGAACGTTCATTACACGACCTC
GATCGGAACGCTATGGTTGCTGTCTTCCTTCGTCATGTCGAATACTACCGGGGTATCTTG
TTCCTCACTACCAACCGTGTCAAGGCTTTCGACGAAGCCTTCCTCTCTCGTATTCATGTC
GCGCTACACTTTACGCACCTCCCTTTCGAATCCAAAATCAAGATCTGGCAAGCCTTCCTC
AGAAAGGTCGGATCCCTCGACTCCATCACTCCAGAACAGATCGAGATGCTCGCTAAGCGG
AACATAAATGGAAGACAAATTAAGAACGCCGCTAGGACAGCACAATCATTGGCAGTCGGG
AAAGGAGAGACACTTTGTTTCCAGCATTTCATTACCACGCTGAACGCGATGGAGGAGTTT
GAGAAGGATTTCAACAAGATCAAGGTTTCGGAGTAA
>HY_DN87957_c0_g1_i1 DN87957_c0_g1~~DN87957_c0_g1_i1  ORF type:internal len:123 (+),score=10.80 DN87957_c0_g1_i1:1-366(+)
AACGCGAAGCATAAGACCAATCACACCGCTATCGCCAAATCCACTCGCGACGCTATCCAT
GGCGTCGACCGCGAAATCGAGTCTCTTGGCAAATCCGCGGAAGATGGCGTCAGCACTGCT
ATCATGAATGGCGCTTCTGCGCTTCGTGGTAGGGCTACGAAACAGGCAAACGGTGACCAC
CGCAATGGATCACTGAGCCCCGAGAACAAGAAGTTTATTGACTCTTTTAAAGGGCGAGTG
AGCCAAGAGCTGGAGAGGATTGGCGAAGGCGAGGAGGAGACAAAGCAGAGGGCAAAGAAG
CTTGCGAAAGAGGTTGTCAGTGGTGCGGGGAGTCCGAAGAGTGAGAGGGCGATGAGCCCG
AATGGA
>HY_DN104705_c0_g1_i1 DN104705_c0_g1~~DN104705_c0_g1_i1  ORF type:complete len:247 (-),score=18.65 DN104705_c0_g1_i1:80-790(-)
ATGCCTTCTGCTGCGTATGCTGAGTTACAAGTTGAAGAGGCTCCTGATACTCGACGCAAT
TACAAGAAGATAGGAGCAATTGCCGGAGCCATCATTCTTGGATGCGTGGTAATCATCGTT
CTTGCTACCACGGTGAAGAACTCGGGCAAAAGCAATCAAGACGATCCCTACAAGACCTTC
AGCACTCAATACAATAACGTATCTCTAACTGCTGGACCTGCTGATGGCATCCCATGCCTT
GCAGGAACGACGAATAGCCCTTCTGGTTGCAAACAAAGGTTCTTTAAGTGTGGAACTATC
ACGGATACGAGTGGTGTTAAAGCTACCATCCCTCCTGCAACTGGAACTGCCTGCAAAAGC
AACAGAGTTTATGTTGATGAGATTTACATCGTTCAGTTTTATGACAAAGATCGTGTGTGC
TGGGAGATAAAGATGGCTTTGGGTGAGTGCTGGGGCAAACACCCAACAAATGGGGATACC
TATTCTTGCCAGGGTAAATGTGGCGCAGGCTGTGGTAGCATTAACTGTGGGGCTTGGGCT
AGAGATTGCTTGAGACACGACGTTTGCAGTTGGTATTACACGGCAACAAGCGGAAGTTCC
GACAAGAACTGCGGAGAATCATACAGCTTGGCAGCCGATGACTACTTGCAAAATTGTGAC
TGCAATGCATCGGGAAGCAAGGACAAATCATTGACCAGCCTCTGCCCATAA
>HY_DN106302_c0_g1_i1 DN106302_c0_g1~~DN106302_c0_g1_i1  ORF type:internal len:124 (-),score=14.51 DN106302_c0_g1_i1:1-369(-)
TGGGGTCTGATCCTTGGTGGTGGTCTCTTGCTTCTCCCAGACTCTCCCCGATACTTTGTC
AAGAAGGGCAACCTCGAGGCTGCAACCAACGCGCTCTCTCGCCTCCGTGGTCAACCCCGC
GAATCCCAGTATATCCAGGTCGAGCTCGCTGAGATTGTCGCCAACGAGGAGTACGAGCGC
AACTTGATTCCCGACTCTGGCTGGCTGTCCAGCTGGATGAACTGCTTCAAAGGTGGTCTC
TGGGTCTCCAAGTCTAACCTCCGCCGCACCATCCTGGGAACTTCCCTTCAAATGATGCAA
CAGTGGACCGGTGTGAACTTCATCTTCTACTACTCCACGCCTTTCCTACAATCCACTGGC
GCCATCGAC
>HY_DN7336_c0_g1_i1 DN7336_c0_g1~~DN7336_c0_g1_i1  ORF type:complete len:219 (-),score=7.24 DN7336_c0_g1_i1:331-987(-)
ATGTCCCACATTCCTCGCGGCACCGTCTACCATCAAGCGGCGGACCCGAGCTTCACCCCG
CTCTTCCGCCTCCTCGACGAGTTCGACACCTACAGCCGCGAAGCCCACCCAGACAGCGGA
GGAGAGCGCCCCCGCCAACGCGGCGGCCGCCCCGCCAACACCGCCAGCTACCCACCCAAG
TTCGACGGCTGCGAGACGACCGACGCCTACGAGCTCCATGGCGAATTCCCCGGTATCGAG
CGCGACAAGATCGACATTGAGTTCACGGATGCCCAGACCCTCGTCATCCGCGGCCGCACC
GATCACAGCTGCGCCTCCGGCACCCCTCCGTCCGCGGCGGGCCTCGTCGAGGGCGGTGGC
CCGCAGTCCGGCGCCGGTGCCATCACCGAGAGGGGCGGGGGTCGTGCTGCCGTTGCTGCT
ACCCAGGAGTCCAACACCAACGGCGAAGGCGATACCGGCGGGCAGGCGAAGAACAAGGCG
TCGAGCCCCGTGAGGTACTGGATCCAGGAGCGTACCGTCGGCGAGTTTGCACGCACCTTC
CGCTTTCCGGGCCCTGTCGACCTAAACGCCGTGTCGGCCCGCCTTCACGACGGCGTCTTG
AGTCTTGTCATTCCCAAGACGAAGAAGCGTGAGGCTCACCGCATCGCCATCAACTAA
>HY_DN55352_c0_g1_i1 DN55352_c0_g1~~DN55352_c0_g1_i1  ORF type:5prime_partial len:118 (+),score=12.84 DN55352_c0_g1_i1:3-356(+)
GCTGACTCAAGACATGCAGATCCGAAAGTGTGGAGGGATCCAGAAGAGTTCCGGCCAGAA
CGGTGGATCGAGCAGCCGGACGCGCCACTGTTTACATATGGTCTCGGCTACAGGATGTGT
GCTGGGTCGCTGCTTGCGAACAGGGAGCTGTACTTGACTTTCCTGAGGATGCTGAACAGC
TTTGAGATTCTGCAGGATAGCCAGGTGGAGACGCATCCTGTACTTGGGAGCGCAGATCCG
ACGAGCTTGGTCACCATGTGTAGGCACTACAAGGTCATCTTCAAGCCGAGGAACGAAAGC
GCGCTGAGGACGGCTCTGGAGCAGGCGGACAAGAAAGGGGACATGCTGGGGTAG
>HY_DN80039_c0_g1_i1 DN80039_c0_g1~~DN80039_c0_g1_i1  ORF type:internal len:326 (-),score=45.30 DN80039_c0_g1_i1:3-977(-)
GTCGACGACAAGGACGTCAAATCCAAGTACGAGAAGTACATCCTCGAGCACTCTGGTATT
CGCTTGATCGAGCCAGAGCTGTTCAATGGCTACGACCCCAACAAGAAGCAGCTTCTTCAG
GAAGTCCAGATCGAGGAGGATCTTGATCCGTTTGAGGCCTCGAAAGAGACCGCTGAAGAA
TTCAAGCGCGAGCACGGCGACAAGGTCGAAATCTTCGAGGTTGCTGACAGTGGCGAGTAC
ACCGTCCGCCTCAAGAAGGGTGCTACTCTCCTCATTCCAAAGGCCCTCCGTTTTGACCGC
CTCGTTGCTGGTCAGATCCCAACCGGCTGGGATGCCCGCAAGTACGGCATTCCGGAAGAC
ATCATCTCCCAGGTGGATCCGGTCACCCTCTTCGTCCTTGTCTCCGTTGCTGAGACTCTT
CTGTCGTCTGGTATCACCGACCCATATGAATTCTACAAGTATGTGCACATCTCGCAAGTC
GGCAACTGCGTCGGTTCTGGCATAGGAGGCACGAGCGCACTGCGAGGTATGTACAAGGAT
CGGTACCTCGACAAGCCCCTGCAGAAAGATATTCTCCAGGAGTCTTTCATCAACACCATG
AGCGCCTGGGTGAACATGCTGCTACTGTCTTCCACCGGCCCAATCAAAACTCCAGTTGGT
GCCTGCGCCACCGCTGTTGAGAGTATCGACATTGGGTACGATACCATCGTCGAGGGCAAG
GCCAGAATCTGCTTCGTCGGTGGCTTCGACGACTTCCAGGAGGAGGGTTCGTACGAGTTC
GCCAACATGAAGGCCACCAGCAACGCTGAGGACGAGTTCGCCCATGGTCGTACACCAAAG
GAGATGTCCCGCCCGACAACCACCACCAGAAACGGATTTATGGAATCCCAGGGCTGCGGT
ATGCAAATCATCATGGATGCTCAGCTCGCTCTCGACATGGGTGTCCCAATCTACGGTATC
CTTGGCTTTACTGCT
>HY_DN92611_c0_g1_i1 DN92611_c0_g1~~DN92611_c0_g1_i1  ORF type:5prime_partial len:225 (-),score=31.03 DN92611_c0_g1_i1:133-807(-)
CACTTGGCAAACAACAATACAATGGGCCTTTTCAAATCCTCCAAAGACAAATCTAACACT
GCTCGTCACGATGCAGCCCACAATGATTACACCACCGGTACTGGTGCCACTGGTGCTGGT
ACTGGTATGAACCATGGCGCTGATGCGGGAACGCACCACGGCGCTGGTGCTGGGATGCAT
CATGATTCTGGCGCTGGTATGGCCAACGGACCATACACCCGCACCTCACCCGAACATGCA
GCTGGCGCTACTGGATTCGGCGGTCACCAAACACAGCCTGGAATGGATACCGTTGGAAAT
CACAATAACGATTACCCAATTGGTGGTGGACCTAGTATTAACTCGGACCCATACTCAGCG
GCTGGTGTTGGACACCATAACATTCCCTCAAATGCAGGCATGCATGCCGGTTCTACAACC
ACTAGTGAGCGCCGCGGAGGCGGAGGTTCTATGACTGGCAAGTTCGAGAAGACCATGGGA
AATGTACTTGGGAGCAACTCGCTCAAGGACAAGGGCATGCAGAAGGAGCAGGAAGCTCAA
GCACTGAAAGTTCAGGGCGCCGAACTGGCTGAAGCAGAGCGTCTTGAACGTGAAGCCGCG
ATGCGCCGCGAGCGTGCTGTGGCCCATGGTGCCCATCCCGACAACAAGCATTTGGGAGTA
GGAATGTACAACTAG
>HY_DN23925_c0_g1_i1 DN23925_c0_g1~~DN23925_c0_g1_i1  ORF type:5prime_partial len:305 (-),score=5.60 DN23925_c0_g1_i1:191-1105(-)
ATTGGTCTCTTCGTTGTTTGCGCTGCTGTTGGAATTGGTACCTCATATGCTGCCAAGTCT
GGCCTTCCTGCATGGGCAACCATCGTTGCGCTCCTGTTCGCCTGGATCTTCGTCCCCGTC
ATCGGAACTCTCAATGCCGTTGTGGGATACGCACCCAGTGTCGAAGTCATGGTCCAAATG
ATTGGTGGAGCAGTTGTTCCCGGGAAACCTGTCGCCAACATGTATTTCTCAGCCTACGGA
TACAACCCCGTCTACCAATCGTACAAGCTCATGCAAGACTTGAAGATTGGCCAGTACACC
AAGCTCCCTCCTCGTGTCACTTTCAGCATGCAAATGATCGGAAGTATCATTGGTGGTCTA
TTGAACTACATCATCATGGCTACTGTCGTCTCCTCTCAACGCGAGATCTTGAGGGCCGTT
CAAGGAAGCAATGTGTGGTCCGGTCAACAGGTACAATCCTTCAACAGTGCCGCCGTTGCA
TGGGGTGCTCTCGGTAAACCACTCTACGCTACGGGAACCCGCTACGGATTCGTTCCATAC
ATGCTTCTCGTAGGTCTCGGCTGGCCTATTCCCTTCTGGCTGCTGCACAGGTGGTACCCG
AAAGTCGGCTTCAACAACGTTTTCACCCCCATCTTGGTCGCCGAGCTCGGTTATCTCGCC
GTCGGAATCAACTCGAGTATCTTCACCACTTTCTGTCTCGCCGTGTTCTCGCAGTACTAC
CTGCGCAAGTACCGCGCTACATGGTTCCGAAAGTACAACTTCTTGATGAGTGCTGCCCTC
GACGGAGGAACCTCTATCATGGTCTTCATTTATACGTTTGCCGTCGGTGGTGCCGGTGGT
AAGGTGATACCTTTCCCGAACTGGGCCTTGAACCCCAAAGGAAACCCAGACTACTGCCTA
CGTCTTTCAGACTAA
>HY_DN23374_c0_g1_i1 DN23374_c0_g1~~DN23374_c0_g1_i1  ORF type:complete len:466 (-),score=21.71 DN23374_c0_g1_i1:256-1653(-)
ATGAGGTTCTCGATATCCTCGCTGATGCCGCTGGCCGGCCTTCTATCCATGACCAATGCA
GCCTACAACCTCGATCTCCAGAGTACAGACTCCATGAAATCAGTATCGTCATTACTCGCG
CATGACATGATGACTTATTACAAGGGCAATTTGACGGGGGGGACACCTGGCTTATTGCCG
GGTCCTTGCGCGTCCACAGATTGCTACTACTGGTGGGAGGCAGGCGCCATGTTTGGTGCC
CTCATCAACTACTGGCAATACACAGGCGACGATAGTTACAATGATGTAGTCAGTCAAGCG
CTACAGTTTCAACGGGGAACCGATGAGAATTTCAACCCTTCCAATCAATCGAAAAACATG
GGTGTTGACGATCAAGCGTTCTGGGCTTTCTCTGCCATGGACGCCGCCGAAGCTGGCCTA
CCGGATTCTGGTGGGGATGATCCCTCCTGGTTGGCACTTGCACAAGCCGTCTTCAACTTT
CAAGCCACTTTGTGGGACAACAAGACATGCAACGGCGGATTCAGATGGCAGGTCTACTCC
TTCAACGCCGGCTACAACCTGAAAAACACCATCTCCAACGGCGGCAACTTCCAGTTAGCT
GCGCGACTGGCCCTCTACACCAGCAATCAAACATATGCCACATGGGCCGAGAAGGTATGG
GATTGGATGGCCCAGTCTCCCCTCCTTCAAGAAAGCGGCGATGATGGCCAACTTTACATT
TGGGACAACACCGATGTCGACAACGGCTGCATCGACATGGAGCGGCATGCTTGGTCCTAC
AACTATGGCACCATGCTCATAGGCGCCGCCAGCTTATACAATTTCACAGAAGATTCCAAA
TGGGAACAGCGCGCCTCGCGCATCCTCAATAGCACCCTCACAAATTTCTTCCAGGACCAA
TACGGTGGTGGCAACATCATGAGCGAATTCCAATGCGAGCCCACCAGCGTTTGCAACAAC
GATCAGAGCAGTTTCAAGGCCTACCTGACTCGCTGGATGGCCGTCACCTCCCTCCTCGTG
CCTTCGCTCGCCGACACAATCCAGTCCAAACTCGCCACTAGTGCGACAGGCGCCATTGGT
CAGTGCACTGGTGGCGACAACGGTAGAATGTGCGGTCGGAGATGGTATGAGTCAACGTGG
GATGGCTCCAGTGGTGTTGGTCAACAGATGGCGGCGCTCTCGGTAGTCGGCGCGAATATG
ATCACGCCCGCAATGGTGCCGTTAAGAGCAGATACCGGCGGCAAGTCTGTCAGCGACCCG
GATGCCGGATCGACCGCATCTACGGAACCGCACGAAGATTTGAGCGAGATCACTACGGGT
GATCGAGCAGGTGCTGGGATATTGACGGCGCTTGTTGCGGTGGGCGTGGTTGGTGGTGCT
GTGTGGCTGATTCTGTAA
>HY_DN26963_c0_g1_i1 DN26963_c0_g1~~DN26963_c0_g1_i1  ORF type:complete len:105 (+),score=5.52 DN26963_c0_g1_i1:279-593(+)
ATGCAAAGACAAAGAGTGAACGAAGGTGGTTTAGTTCTTTTTTCTGAACGAGCAACCTTC
GGTCAATCTTGCCTTACCACCTGTCGGTTGGCAGAGAACAGAGGCACACGAGCCGCAAAT
AACCACAGTCTGTGCGTGACTGAAGACGGTGGTGATAGAGAAGCACCCAGGGCACTTAAC
ATCCATGAAGTACGAGTTGGGCGATTGTACAAGTCGCTTGAGCTTGTGCTGCCTCTTTTC
GAATTCGGGGGAGGGGTTGAGGAGGTCGACGGCGAGAGTCATTTTGTTGGAGAGCTAAGA
GGTCGATTCGGGTGA
>HY_DN86851_c0_g1_i1 DN86851_c0_g1~~DN86851_c0_g1_i1  ORF type:5prime_partial len:107 (+),score=12.55 DN86851_c0_g1_i1:2-322(+)
GAGGAAGCGCCTACAGAAAACGACCAGGCAGTTGTTGCGCCTTACTACCCCGCCAAAAAA
ATGGCCAACTGGTGGCTCGTCGTCGGAGAGCATTCAACGAAACAGTTGCTCGTCATCAAG
CGAGTGACAGTGACTAAAAGCCAGAACGTCAAACTTGAGTTCACGCTCCCGAAAGGCAAG
CATGATTCACTCAAGTTGTATGTCATATGCGATTCCTATGTGGGCGCGGACCATGACATT
GAGTTGGACGAGATCGATGTCGCGGAAGGCGAGGATTCGGACAGTGATGAGGATGACAGT
GACGACGCCATGGAGGAGTGA
>HY_DN72397_c0_g1_i1 DN72397_c0_g1~~DN72397_c0_g1_i1  ORF type:internal len:197 (+),score=19.17 DN72397_c0_g1_i1:3-590(+)
CGTGATGACGACTACGGCCATCCAGGAGGTGGTCAGGGCTATGGAGGTCGATCTGACGAT
TATGGGCGCACAGGAGGCGGTTTTGGTGGCGGTCGTCAGGATGACTCTGGTCGTCCAAGC
GGCGGCATTGGCGGATATGGAGGAGGCCGAGACGATGAATATGGCCGCACTTCTGGTAGC
CATGGCACCTATGGTGGTAGCGGTCAAACAGCTTACCCAGGCGGACCCCCTACTACAAAC
GAGTCCGGCAGTGGCTACGCTTCGCACTCAAAGCCTGGGCACGGAAGCAGTCAGCCAACA
GGACGCTATGGTGAGGTAGGAGGTGGCTATTCAGGCCCTCAGTCAGGCGTCGAGTCTACC
CCATACGACGCTCCCACATCCGGCTATGATGGCCAATATCGGCCAGCTGGAGGCCACGGC
GGCAGTGGTGGTAGCCACGGACTTGACGACGACGAAGTCTTGAACCATACCGATAAAGAC
GATGACAAGGGTCTCTTCTCGACAGCATTGTCGTTCTTGAAAGGAAGCAAAGACGAGGAC
GAGGACATAGATGAGAGCAAAATGCAGCGACATCATGATAACATCTAC
>HY_DN7834_c0_g1_i1 DN7834_c0_g1~~DN7834_c0_g1_i1  ORF type:internal len:136 (-),score=3.73 DN7834_c0_g1_i1:1-405(-)
CTTTCGAGGGCCGTCGAGCCATCAACAGGAATATTACGCACTGAGCGTCTCATAACCTGT
TATCAGTCCGCGCCGAAATGGGTGCTCAACCTCTTCGGGGGCAGCGAATTGTCATATGTT
TATGAAGTTTCATACGTCGACCCGATCACCAAGAAAGTAACCATGTGCTCCACGAATCTC
ACATGGGCCAATGTTCTTAACGTGCGAGAGACCGTCACCTACCAACCATCTCAGTCATTG
CCAGACAAGCAGACCGAGTTCCAACAAGAAGCCACAATTACCGCTCTCTGCACGGGCTGG
CAAAAGATCAAGAACAAGGTGGAAGAAGTCAGCGTTGAGCGATTCAGAGAAAACGCAAAG
CGAGGTCGCGAGGGCTTTGAGGCCGTTCTTGAAATGAGTCGGCGC
>HY_DN9847_c0_g1_i1 DN9847_c0_g1~~DN9847_c0_g1_i1  ORF type:5prime_partial len:112 (-),score=8.89 DN9847_c0_g1_i1:32-367(-)
CACCAGTCCGACCGCTTCAAATGCGTCGACCCGTCATGGAGGAAGCCCAAGGGTATCGAC
AACCGTGTCCGCCGACGATTCAAGGGCACCATTGCCATGCCCTCGATCGGTTATGGTAGC
AACAAGAAGACCCGCCACTTGATGCCCTCTGGTCACAAGGCTTTCCTCGTCCGCAACACC
AAGGACGTTGAGCTCCTCCTCATGCACAACCGCACCTACGCCGCTGAGATCGCCAGCGCC
GTCTCCTCCCGCAAGCGTGTTGACATTTTGGCCAAGGCCAAGGCTCTCGGTGTCAAGGTC
ACAAACGCCAAGGCCCGCGTTACCACCGAGTCATAG
>HY_DN26738_c0_g1_i1 DN26738_c0_g1~~DN26738_c0_g1_i1  ORF type:complete len:390 (-),score=20.92 DN26738_c0_g1_i1:462-1493(-)
ATGGCCTTCCGTCTCCCGCCCCCGCCGACCCACTCCGGTCAGATCCAGCAGCAACAGCCC
ACTGTTTTCGACAACTACCTCAATCTCCGCAACTCGTACTTTAACATGATCAACAACAAG
AACGACGATTCGTCCGCCTTTGCTGCGGTGGACCCGGCCGCACCTGCCCTGGTGCCACTG
CCCGGCTCCACCGCTGCAGCCGCCGCTGCCGCCAGCTCGGCATCTTCCCTCGCGCTCCAG
GACTCCCAGTTCGTCGGTGACCAGACCGACATGAACAACTTCCGCGAGCTGCTTGAGCTT
TGTGGCATGACGCCCGACGGCACCCCTGCCCTCGGCAACTTCGACGGCTCGCCCATGCAG
GACACTCCCCTCTTCACACCGGGGATGGACATGCTGGGCACGACGCCTTTCCTCGACGGC
TGGGAGACCTCGCCCGCCGTCGGCGACATGGACTCGTTCGACGCTTTCCCCTCTCTCTTC
GAGTCCTTTCCCAAGTCCAACACGAACACGAACGACAACAACACCGCAACCATCGACAAC
CCGTCGCTCCTCACCATGCCCACGACGCCGTCGCTGCCTCTCGCGACGCTCGACTCCATG
GAAGGTGGCTCCGCCTCTCGTGCCACCGCGTCCAGCGGCCGCAAGGGTGGACCGACGGGC
TTCCGCAAGGGCACCAACCCCACCAACATGGTGCCCATGGATGCCCCGACCCAGACACGT
CAGTACCTGTCGGAGAGCAAGACCTCGCGCAAGGAGATCCCCGCTGCGTTCCAGAACAAG
GCACGCAAGCGCCAGCACGAGGAGATGCTCGACGACGACGACGTCCCGGAGGACATTCAG
GACGCGATCGCCGCCAAGCGACGACTGAACACGCTCGCCGCTCGCCGATCCCGTGCGCGT
AAGGCGCAGACCGCGCTCGAAAACGAGGAGCGCATCGCCGGCATGGAAAACCAGATCGAA
CGCCTCCAGCAGGAGCTCGTTCGCGTCACTGCCGAGCGCGATACGTACCGGGCGCAGCTC
GGCCTGATGTGA
>HY_DN22309_c0_g1_i1 DN22309_c0_g1~~DN22309_c0_g1_i1  ORF type:complete len:173 (-),score=3.44 DN22309_c0_g1_i1:64-558(-)
ATGGCTTCTAACATCGTCCTCCCCCCAGCAACGACCTGGGCCCAACAACACCTCACTACA
CTCATCAACGCAAGCTCCCAGACCGACTTCGACTCTGCCTTCGACGCGTTCGTATCCACC
AGCGTTCAGGAGATCATCTTGAACGGCGTGTCACTCTCTCGAGACCAATACAAGCAGAAA
TTTCGATCACAAGTCTTTGATGAACGAACTGCAGTCGTCAAATTTGTGGATACTGTAGCT
AGCGGCGAAAGCGCCAATCTCTCCGGAGGAACGGGTGCCGTGGGACTTTTTTACACAGCA
CAGTACTTTGAGAATATCGTCATCCGTGATGCTCCCATCGAAGTAGATGCGAAGTCATCG
ATAAACTTGATTGTCGACCAGGACCCGAGTCTTAAGCCACCGACCCTCCCTGGGGGTATC
CGAGGGGATTTCGACGGGAGGAGGGTTTTCAGAGTAAACCAAATTCTGGTTGATGGGCGC
GCAGGAACGAATTGA
>HY_DN92009_c0_g1_i1 DN92009_c0_g1~~DN92009_c0_g1_i1  ORF type:internal len:179 (+),score=13.99 DN92009_c0_g1_i1:1-534(+)
AAGACAAACCGCCCGGTCTACACCTTGACCACTTCACACTCCCTTCGCCCTTCAACTCAG
CCATCTGGCATTCCTGAGCGCAGCGATCGCACGGACCGACCAACCACACATCCAGCCAAC
ATGTTTGCCAACGGACTCACCACCGGCGCCGTCGCGCTCCTCCTGGCTGGCGCCCAGCTC
GCCTCTGCCCACATGGAGATCTCGTACCCGGCCCCGTTCCGATCCAAGTACAACAAGTTC
GCCACCAACATCGACTACACCAACACGGCCCCCCTCGCCGCCACCGGTGCCAACTACCCT
TGCAAGGGCTACCAGTCGGATCTCGGCACCGCCGCTGGCACCCCCACCGCCTCGTTCGCC
GCGGGCTCCCAGAACCAGTTCACCGTAGTCGGCGGCGCCCCCCACGGCGGCGGCTCCTGC
CAGGTCAGCCTGAGCTACGACAAGGGCAAGACCTTCACCGTCATCCAGTCGATCGAGGGT
GGCTGCCCCCTGCAGTCCAACTACACCTTCACCGTCCCCTCGGATGCGCCCGCG
>HY_DN65786_c0_g1_i1 DN65786_c0_g1~~DN65786_c0_g1_i1  ORF type:internal len:125 (+),score=14.39 DN65786_c0_g1_i1:3-374(+)
TTCCGCTACAAGCACCAGAAGGAGCTCTTCGTCGCCGCCGAGGGCATGTACACGGGCCAG
TTCATCTACGCCGGCAAGAACGCCGCCCTGACCGTCGGCAACGTCCTCCCACTCGCCTCC
GTCCCCGAGGGTACCGTCGTCTCCAACGTCGAGGAGAAACCCGGTGACCGTGGCTCGCTC
GGCCGCACTTCGGGCAACTACATCACGGTCGTTGGCCACAACCCCGATGAGGGCAAGACC
CGTGTCAAGCTCCCATCTGGTGCCAAGAAGGTCCTCCCCAGCTCATGCCGTGGTATGGTT
GGTATCGTTGCCGGCGGTGGACGAACAGACAAGCCTCTCCTCAAGGCCTCGAGAGCCAAG
CATAAGTTCGCT
>HY_DN11538_c0_g1_i1 DN11538_c0_g1~~DN11538_c0_g1_i1  ORF type:internal len:109 (+),score=17.07 DN11538_c0_g1_i1:3-326(+)
GTCAAGAAGGCTACTGGCGAGATCGTCAGCGTCAAGGCCATCCACGAGAAGCACCCCGAG
AAGGTCAAGAACTTCGGCATCTGGCTCCGATACGACTCGAGATCCGGCACTCACAACATG
TACAAGGAGTACCGTGAGCTCTCCCGGACCGCCGCTGTCGAGGCTCTCTACTCCGACATG
GCTGCTCGCCACCATGCCCGCTTCAGGTCCATCCACATCCTCCGCGTTGTTGAAATTGAG
AAGACCGAGGACATCAAGCGTCCTTACATCAAGCAGCTCGTCACCAAGAAACTCTCCTTC
CCTCTCCCCCACCGTGTCCCCAAG
>HY_DN77171_c0_g1_i1 DN77171_c0_g1~~DN77171_c0_g1_i1  ORF type:internal len:109 (+),score=12.39 DN77171_c0_g1_i1:2-325(+)
AGGCGCCGTGAGAACAAATCGTCTAAGGATTGGGACGAGTATGATGAAGAAGCCGCTTAT
GAGCAGGCTAGGCGTACCGCTACTCCCGACACCTATGGTCAACAGCCAGGCATACCCACA
CCGAACCCAGTTCTTGATGGCAATGACCGCCCCAGATCTGTGTCGAATGCCAGCAATGCT
TCCTTCGCGCCCCCGCGTCGCCCCAGTATGGATGACATGGCTCAAAGTTACCAAGCAAGC
AATGGCTATAACCAGATGGCTCCACCACAGAGTACCGGATATTCTCAAATGTCGCAGTAT
GGATCAAGCCAAAACCAGTACCAG
>HY_DN33496_c0_g1_i1 DN33496_c0_g1~~DN33496_c0_g1_i1  ORF type:5prime_partial len:241 (-),score=16.84 DN33496_c0_g1_i1:247-969(-)
TTCATGCAATCAACACTTCGAGCTTCAGTCAGAAGACTTCCATCTCTCAGAGTTATCAAG
TTCACTCCAAAGACGAAAGCAAAGTTCTCAACCCAAGCCCCCAAAATGTCTGTCTTCCTT
CCACGCTTCCACGAATTCTCTCCATTCTTCCGCCTTGCGGATGAGCTTGACCGAGCTAGC
CGCTCTCTCGAGCAACATACCACCAACACGCGCTCCTTTGCTCCTCGCTTCGACGTAAAG
GAGACCCCAGAGGCCTTCGAGCTCCACGGAGAGCTTCCAGGAGTCGAGCAATCCAACGTC
AACATCGAGTGGAGCGACGACAATACCATCACTATCTCCGGCCATACTGAGAGCCGCTAC
GAGTCTAGCGGCCCAGAGGTGGACGAAGTCGAAGGTACACCAGAGGCTGGTAAGTCTGAG
CATCACCATGCTTACCACAAGCCAACTGTCGAGGAAGAAGGCGCCGAAGCATCCGGCTCC
AAGTCTGCCGCCAAGCCGACCTCAACGGCCGTCACCAAGACCGGGGGCGAAAAGTCTGTC
GCCAAGGGAGACCGCCCTCGCTTCTGGGTCACCGAGCGTAGCTATGGAAGCTTCAACCGT
ACCTTCCAGTTCCCATCTCGCGTCGATCATGACGCTGTCAAAGCTTCCATGAAGAACGGC
GTTCTTTCCATCATTGTCCCGAAGGCCAGGGCTAAGGAACCCCGCAAGATCACCATCTCC
TAA
>HY_DN53096_c0_g1_i1 DN53096_c0_g1~~DN53096_c0_g1_i1  ORF type:5prime_partial len:211 (+),score=19.19 DN53096_c0_g1_i1:2-634(+)
TCAGAAGCAACAGATGTGGCGACACAGAGCGCTATCCTTGGGCCGTTCTTCCGGAGTGAC
CACCCCATTCGCGACAAGGGCGCGACCATCTCGTTCGACACCCCAGACGATGCCGAAGTT
GTGTATATGTACGGCCAGGTGCTAGATGCAAAAACCAAGAAGCCGCTTGTCAAGGCCACA
ATCGATGTATGGGAAGCATCCACCAATGGGTACTATGAGCAGCAGGATCCCAATCAGCAG
GATCTGAACTTGCGTGGAAAGTTTGTGACGGACGAGAATGGCGAGTACGCCTTCTACTGT
ATCAGACCGACGCCATATCCAATTCCATTCGACGGCCCTGCTGGCAAGCTCCTGCAGCTA
CTGGACCGTCATCCATACCGGCCTGCGCATATCCACCTGATTGTCATGATCGAAGGATAC
AAGCCCATCACCACACAGATCTTCGACAAGGACAGCAAGTACCTAGATGATGACTCAGTA
TTTGCGGTCAAGGACTCACTTGTTGTCGAGTTCGTGGCTCGTAAGGACGACCCCAAGGCG
AAGAAGGAGCTGAGATATGACATTTATATGGCTCCCGTTGACTCCAAGCTGGGCGGCACA
GAGCTGAGGACCAGCAATGCTATCTCTGGGTGA
>HY_DN68953_c0_g1_i1 DN68953_c0_g1~~DN68953_c0_g1_i1  ORF type:5prime_partial len:157 (+),score=25.93 DN68953_c0_g1_i1:3-473(+)
ACCTTGGCCGATGAGCGTGCTTACTTCTCCAACTACGGCAAGTGCAACGACATCTTTGCT
CCTGGTCTGAACATTCTCTCTACCTGGATCGGCAGCAAGTACGCCGTCAACACCATCTCC
GGTACCTCCATGGCTTCTCCTCACATTGCTGGTCTTTTGGCCTACTTCCTCTCTCTCCAG
CCTGCCAGTGACTCCGCCTTCGCTGTTGCTGAGATTACTCCCAAGAAGTTGAAGGAGAAC
CTCATTGCTATTGGTACCCAGGGCGCTCTTACTGATGTTCCCTCTGACACCACTAACATT
CTCGCCTGGAACGGTGGTGGCTCAGCCAACTATACCGACATTATTGCCCAAGGTGGTTAC
AAGACCAAGACCCTCAGCAACGAAGTTGACGAATTGATCAACAAGTTGGAGGTCGTGAAC
GAGGAACTCGGTGCCATCTACAGCCACATCAAGGATGCCATTGCCGCATAA
>HY_DN8601_c0_g1_i1 DN8601_c0_g1~~DN8601_c0_g1_i1  ORF type:5prime_partial len:268 (-),score=24.72 DN8601_c0_g1_i1:224-1027(-)
ATTGAGGCTTGCGACTGGCTCGGTCTCGATGCCTACCCATACTTCCAGAACACCGATTCC
AATGACATCACCAGCGGAAAGTCTCTCTTCCAGGATGCCATCAACAATGTCAACACTGCC
TCCAACAACAAGGCTCTCTGGGTTACCGAGACTGGTTGGCCCGTCAGCGGTGACAAGGAG
AACTTGGCCGTTGCCTCTACCGATAACGCCAAGACTTACTGGGACGACGTTGGCTGTGGC
TTGCTTTTCGACAAAGTCAACACTTACTGGTACATTCTCCAGGACGCTGGAAAGAGCACC
CCTAGCCCCAGTTTCGGTATCGTCGGCTCTGAGCTCACCACCACTCCTCTCTACAACCTG
ACCTGCCCGGCTGTTGTTTCCACCTCTACTTCTGCTACTAGCTCTGCTACTTCCACTGGT
TCCACGGGTAGCGCTACCGGCTCCGCCACTTCTTCTCCCACTTCCGCTCCTGCCTCTAAC
GCCACTGGCTCTGCCACCGGCACCGCTACTGGCGTTGCTTCTGGCACTGCTACCGGCTCT
GCAACTGGCTCTGCCACGGCTACTGCCACTGGATTTTCCACCGGCGCTGCCTCAACAGGC
ACCTCCACCGCCACTGGCACCCCCGGCGCCGCCTCCGGTACACCCACTGCCACCGGCACC
CCAGGCTCCGCAACCACCCCCACCGGCGCAACCGGCACCTCTTCCAGCACTGTCCCTCAC
TTCACCGCCGGCGCCTCCAACACCGTCTCTGCCTCCGTGACCGGCATCATCGCAGCTATC
TTCGCTGCCATGGTTGCTTTCTAA
>HY_DN109848_c0_g1_i1 DN109848_c0_g1~~DN109848_c0_g1_i1  ORF type:5prime_partial len:133 (-),score=8.45 DN109848_c0_g1_i1:24-422(-)
CAGTACCATGGCGGAGAAGAGCTGGCCGCCGAGCCAGCAGCCGCCACCGGGGGACACGGA
GGCCTCGATGATGGCGATCTTGAGGTCTGGGCGTGCGCGTGCGAGGACGTACGCGGTAGA
GAGACCGCAGGAGCCGGCACCGACGATGACGACGTCGGACTCGGCATAGGTATCGAGGTC
CTGGAAATAGCGGCGGGTCATGGCGCGAGAGACTTGGCTCTCGCGGATGGGGGCGAAGGT
GAAGGAGTGCCATTTGTCGGCGAAGACGTCGAGGAGCTTGGTGTTGCTGGCGGTCGCATC
CTCATTGGCTTTGAGAGTGACCTTGCCGCCGTTCAGAGGCAAGTCCTTGGTATTTGGGGC
GGCGGTGTAGGTGTCAAACTCGTTGGAGTAGACTGCTGA
>HY_DN85012_c0_g1_i1 DN85012_c0_g1~~DN85012_c0_g1_i1  ORF type:5prime_partial len:123 (-),score=10.73 DN85012_c0_g1_i1:3-371(-)
TACATTAAGCCCACCATCTTCGCCGACGTCAACAACGAGATGAAGATTGTCCAAGAAGAA
ATTTTCGGACCTGTCTGCACAGTCCAGAAATTCAAGGATGAGGAGGAAGTTCTCAAGCTC
GCCAACGACACCACCTACGGTTTGGCAGCTGGTATTCACACCAACGACCTCAACACTGCG
ATCCGCGTCTCCAACGCTCTTAAGGCCGGCACAGTCTGGGTTAACCAGTACAATATGACC
CACTACCAGACACCCTTTGGTGGATACAAGGAATCGGGTATCGGCCGAGAGTTGGGTTCT
TATGCGCTTGAGAATTATACTCAGATCAAGTCGGTGCGCATTCACCTTGGTGACGCTCTG
TTTGGTTGA
>HY_DN6638_c0_g1_i1 DN6638_c0_g1~~DN6638_c0_g1_i1  ORF type:5prime_partial len:160 (+),score=10.90 DN6638_c0_g1_i1:2-481(+)
TACGACGGGAAATGGGTACCACTGCGGACATACTTACCTGAGCCCGGACAGCGTTTGTTT
TCTGAACGCATGTTGGCCGAATTTGACGGAAAAGTACCTGGCAGACCCATTTATCTTGCG
ATTGACGGAGATGTCTATGATGTCTCGAAAGGAAAGGCGTACCAGCCGGGAGGCTCATAT
CACATAATGGCTGGTGTCGATGCTGCTCGCGCATTCGGGACAGGATGTTTCAAGACCCAT
CGGACCCATGACTTGCGAGGGCTGACGGAACAAGAACTGCAGGGTGTTCAACACTGGAAG
AAGTTCTATACGGAGCATAAGGACTACTTCAAAGTGGGTAGGGTGTCACACCCGCCGATC
GACCCCGCAGCCCCCATTCCAGAGCACTGCAAGAAGGACAAGGATACCAGCGGCAACCCG
AAGAAGGACACTCCTGAGAGGGCTCAGGTGAAGGTGGGGCATGCCAAAGGAGACCTGTGA
>HY_DN76114_c0_g1_i1 DN76114_c0_g1~~DN76114_c0_g1_i1  ORF type:internal len:103 (+),score=0.89 DN76114_c0_g1_i1:2-307(+)
GGCGGTTCTATCACCGATAAACTCCGTGCTGCGATGAACTCGAAACCCGAACCATACAGG
ACGTCAGGTGTTTGGGCTATGGCTCAGCTGATCGAAGATGGCTCGACCTACACACACTCC
ATTCCCCAAGGTCTCAAGAACGGCAACTACATGCTCCGCTCCGAAATTATCGCCGTCCAC
AACCCCTTGCGTGACGGTGACTCGACCTCGGGTCCTCAATCCTACGTCGCCTGCGCACAG
ATCGAAATTGAGAACGGTGGTGATGTGTCGTTGCCTGGTGGTACCAAGGCCGGATCACTC
TACGAG
>HY_DN95074_c0_g1_i1 DN95074_c0_g1~~DN95074_c0_g1_i1  ORF type:complete len:165 (+),score=18.19 DN95074_c0_g1_i1:226-720(+)
ATGGTTGCCATCAAGCCGGCCTTCCTCTTCGCCCTCTTTGGCCTTGCTGCCAACGTCATT
GCTACTCCTCCAGCATGCCTGCTCGCCGCAGTTAACGACCACGATGACCCAGCCGACATG
AAAGCGATCTGCGGCGATAGCGCCACAAATGTCCAGTCTACTCTTGCTTCAAACTGCGGC
TCCAATGCCGATGCTGCTCAAAAAGCCTTCATCGCGTCGTGCGGTGATGCCAACATCAAA
GTTGCGTCCTATTCGGCTTCCTCGTCCGCCTCCTCCAGCAATACCGCCTCCGGTTCATCA
GCATCTGCCACTGGCTCAAGCGCCACAAGAACTGGTTCCTCCGGGTCGACTACCACACTC
GCGAATGGGGCTTCCACCCAAACGGGATCCAGCAGCAGCAGCACTGGTTCATCGTCAACC
AATTCCGCAGGCAAGCAGCTGGGCAGTGCCACTGCTGCTATTATCGCCGTCGCTGGTATT
CTTGTCGTGCTATAG
>HY_DN68236_c0_g1_i1 DN68236_c0_g1~~DN68236_c0_g1_i1  ORF type:5prime_partial len:208 (+),score=5.98 DN68236_c0_g1_i1:2-625(+)
TTGACCACACCAGACCAGACCAATCATATCGCTGCGCATAGGAATCGACCGAGCCTAGCA
GCATACATCAATATACCTACACAGGTAATTCACACAACATCTACCAGCATGCCTATCCCA
GGAGCTCTCTCGCGCCCCATTCTGCTGGCCACCCGGGCCCTGCAATGGATCAGCGCCGTC
GTCGCCATGGGTATCTATTCCTACTTTGTCAAGAGACAACGGCACGGCACTCACATCATC
TTCAACGAGGTCATTGCTGTTCTCTCAGTGGTGTTTTTCCTTCCAGCTTTCCTTTCGCCT
TTCAGATCGACCTTGAGCAAGTTTGTCGTGGTCATTGATTTTATCTTCTCCTATCTGTGG
TTGACTGCCTTCATCTTCGCGGCACAGAGCTACAGCACTGGAAACGTTCGCCTGAACGCT
CCCTTCGGTGTCCACGTTTCTCTGAAGCATGCCGCTGAGGCTTTTACCTTCCTAGCCTTC
ATCTTTACTGTTCTCGGCCTGGCCTTCGAGACCTCCACACGCTGGTCTGAGAGAAATGTC
GATGCAGGTGTTGGCCGGGAGAAACACTCTGAGACTCGTGCTCCACTGGATGCCCCGGCC
AACCCTGGCCCAGCCCAAGTTTAA
>HY_DN94028_c0_g1_i1 DN94028_c0_g1~~DN94028_c0_g1_i1  ORF type:internal len:312 (-),score=20.47 DN94028_c0_g1_i1:2-934(-)
CAAAATCATATCTACCTTGTTCTCGAATTCTGCTCGAATGGCGACCTCTATGAAGCCATT
CGCCTTGGCAAGGGCCCCTTGGAGACCCAACACGTCAGGGACTTCATGCTTCAACTGGTT
GGTGCTGTCGAGTTCTTGCACTCGAGGGGCATCTACCATCGGGATATCAAGCCGGAAAAC
ATCTTTCTCACCCAGTCTGGCTCGATGAAGCTTGGTGACTTTGGGCTTGCCACTACAGAT
ATCTGGTCCTACGAGATAGCTGTAGGCAGCGATCGTTACATGGCTCCGGAACAGTATGAC
CCACCCAACGCTGGGTACTCAACGGCCAAGGCAGATATCTGGGCAATTGGCATCTGCCTG
TTGAATGTTCTGTTCTCTCGCAACCCATTTGCTGTTCCGACAACCTCGGATCCTCTCTAC
GCAGACTTCGCTCTCGACAGACAAACTCTCTTCGATGTGTTCCCAAACATGTCTCAAGAT
ACCTTCGAGGTCTTGATTCATTGCCTAGCCATCGATCCCGAGAAGCGTGACCTGTCTCTC
GTCAAGGAGGCTCTTTATCGCGTCATCAGCTTTACCACGGACGATGAGAGCCTCGATGAG
TTCTGCACCGAGGACCGTGAACCCGTTGTTGCCAGCTCCAACCGCGAGCCTCTCCGAACT
CCTTCGCTTTCAACTCCCCAACTGGATCAGGGTGGATCGTTTCCATGGGCCAAAGCTCTT
GCCATGTCCCCACCTCAACAGATTCGTCAACTGTCGGCCATTCCGGATACAGAAGTATAC
GCGGAGGATCTGTTCCCGGGAGCCGAACGATCAAGCCAGGGCTGGTATGCTGTCAACCCA
GACAATGCTTCAACTGCTTCTTTCGTCGATTCCGGATTGGGTCTGTCCTTCAAGTCCATC
GACACCACCCAGCCCGAACCGATCAAGATTGCC
>HY_DN110395_c0_g1_i1 DN110395_c0_g1~~DN110395_c0_g1_i1  ORF type:internal len:175 (+),score=17.77 DN110395_c0_g1_i1:2-523(+)
AGAGCCGAGGAGAACGCTGTCGGTGACCCATTCCACAACGACACCTTCCAGGGACCCCAG
GTGTCTCAGCTGCAGTTCGACAGGATCATGAGCTACATCGAGGAGGGCAAGAAGGCAGGC
GCCACCATCGAGACGGGCGGCAAGCGCATCGGTGACAAGGGCTATTTCATCGAGCCGACC
ATCTTCTCCAACGTTACCGAGGACATGAAGATTGTGCAGGAGGAGATCTTCGGCCCCGTG
TGCGCCATCGCCAAGTTCAAGACCGAGGAGGAGGCCATCGAGCTCGGCAATGATACCTGC
TACGGCCTGGCCGCGTCGGTGCACACCAGGGACCTCAACACCGCCCTGCGCGTGAGCAAC
GCCCTCAAGGCGGGCACCGTCTGGGTCAACAGCCACAACATGCTGAGCCACCAGCTCCCC
TTCGGCGGCTACAAGGCCTCGGGCATCGGCCGCGAGCTCGGCGAGGCGGCGCTGGATAAC
TACACTCAGGTCAAGACTGTGTCTATCCGCCTCGGTGATGCG
>HY_DN8764_c0_g1_i1 DN8764_c0_g1~~DN8764_c0_g1_i1  ORF type:5prime_partial len:203 (-),score=2.01 DN8764_c0_g1_i1:347-955(-)
CGACTCCTTTATCTATCTCAATCGATTTCATCGCATTTCTCATCACAATACAATATGAAT
CCAGTTCGGAACATTGTCCGCTCAGGACACTTGCTCTCAGCAGCACGACCGGCTTTGCGG
TCGCCGGCTCTCCCAGTTTTGGCCGTGGCTGCTCGCAGAGGTTATCATGAAAAAGTGTTA
GATCATTATACGAATCCTAGGAATGTGGGCTCTCTGGACCGCAAGTCTGTAGATGTTGGA
TCTGGTCTCGTCGGAGCTCCTGCATGCGGTGACGTCATCCGCCTCGACATCCAAGTCGAC
GAAAACACCGGCAAAATCGTCAAATCAGCCTTCAAAACATTCGGATGCGGCAGCGCAATC
GCCTCAAGCTCATACCTCACCACCCTCCTAGCCGGAAAGACCTTGGAAGAAGCCGGCAAA
ATCCAAAACACCCAAATCGCAAACGAGCTTTGCTTACCCCCCGTCAAACTCCACTGCTCC
CTTTTGGCCGAAGACGCGATCAAGGCAGCTATCAAGAATTATCAGTCCAAACGACCTGCG
GCCGCAGCCACGAATTTGGCGGATACGAGTAAGGCGTTTAAGGAGAGTGTTGCTTCTGCG
CAGGCTTAA
>HY_DN58574_c0_g1_i1 DN58574_c0_g1~~DN58574_c0_g1_i1  ORF type:5prime_partial len:101 (+),score=11.01 DN58574_c0_g1_i1:2-304(+)
CCGCGGTCCGTGCTGTCGGACAAGCTGTCGGTGGCCATCACGACGCTCGACGAGCAGCTG
CAGCACTCGGACCTGTGGGAGAACGAGACGGTCCGCCGCGCCGTGCTGGCGGATGCCTTG
CCGAACCTGCTCATCGAGGAGATTGGCTTGGATACCATCATCCGCCGCGTGCCGGACCCG
TACCTGCGCGCCATCTTTGGCAGCTACCTGGCTAGCCGGTTCGTGTACGAGTTTGGCAGC
TCGCCAAGCCAGTTTGCGTTTTATGACTTCATGTCCAAGAGGATGGCTCAGATCAAGGCT
TGA
>HY_DN41032_c0_g1_i1 DN41032_c0_g1~~DN41032_c0_g1_i1  ORF type:5prime_partial len:114 (+),score=8.17 DN41032_c0_g1_i1:1-342(+)
GAAGCAGGCGCAGTCAAAGTTGTTCGCGACCAAGGTATGCCGTCGTACCGCCACCACAAC
TTCGGCAACCTCTACATCCAGTTCGATGTCCGGTTCCCACAGCGGCTCGGCACTCTAGAC
GGCGGCTCTATGACCGATGAGCAAATCCGCGCCCTTGAAAGCGTACTGCCACCACGAGTC
CACGACGCCCTACCACCACCAGACGCGATGGTCGAGGACTACCCTCTCGAAGACATTGAC
CCGACTCGCGAGCAGGCACGGGCAAGAGGCATGAACGCGCTTGACGACGACGACGACGAC
ATGCATCCAGGTGCAGAGCGTGTGCAGTGTGCCCAGCAGTAA
>HY_DN53655_c0_g1_i1 DN53655_c0_g1~~DN53655_c0_g1_i1  ORF type:5prime_partial len:129 (-),score=8.75 DN53655_c0_g1_i1:109-495(-)
CAACGATCAAACGACAATTTCACCGCTGGTTCTGGGTCTGCAAATGCCGATCAATGGGGC
AATTCCACCGACCCGAGTTCGGTGAATAGTTCGTTTGACCGACTACAGCAGCAGGCGGCA
CAACAAAAACAATACCAGCAACAACAACAACAAGCCGAGAGTTATGGATTCAATGACTTT
GGCGGAAATCCAGATACTTCATTCCATCAACAAGACTATCAGAACGGAGCACCACCACCA
CCGCCACACGGACAATCAAACAATCAAACGAACGGCGCCATGTCCTCGCAACCATTCAAT
TCACCGCTCCCGGCTCCAGTACGCAAAGTCGCGGATGACGAAAAGAAACGCGGTAGTTGG
TTCAAGCGACGATTCAGCAAGGATTAA
>HY_DN19799_c0_g1_i1 DN19799_c0_g1~~DN19799_c0_g1_i1  ORF type:5prime_partial len:228 (-),score=23.24 DN19799_c0_g1_i1:269-952(-)
ACATTCGTTAATCTACCAGCAGACAGCTCCAGGACAGACGTCTCTCGCTCTTCTGTAAAA
TTTACTCGACGCTTACCAAAGCAATCAAATAATTCCTCAACCAGCGCCAAAATGAAGACC
ACCTTCGTCGCCGTTGCCGCTTTGGCCTCCGTCGCCTATGCTCAGTTGGACGCTATCCCG
AGCTGCGCTCTTAGCTGCTTGACCACTGCCATTGGGGGTGATGGCTGCTCCGGCCTGACC
GATTTCGCCTGCCACTGCGGCAAGCCATCGCTCGTCAGCCAGGTCACTCCCTGTGTCCAG
AGCAACTGCGATGCCCAAGAAATTCAGGATACCGTCACCGCCGTTGAGAACCTTTGCTCT
TCCGCTGGCGTTCCCATCACCATCACCGTTGGCGGCGCCAGCTCATCCGCTGCTGCTACT
TCCGCTGCTTCTTCCGCTGCCGGTTCTTCCGCCGCTGCCTCGACTCCAGCGTCCTCTGCG
GCTGAGTCCACCCCGGCTGCCTCCTCCCCAGCGGGCTACAGCAGCGCTGCTGCTACCGGC
ACTGGTGGCTCCCCCTCCACCGGCACTAACGCCACTGTCACCACCTCCAACCCATCGCAG
TTCACTGGTGCTGCCAACTCCCAGCAGGTCGCCGCTGGCTTCCTCGGTGTTGCTATGGCT
GTTGCTGCCGTCGCTGGTCTGTAA
>HY_DN95676_c0_g1_i1 DN95676_c0_g1~~DN95676_c0_g1_i1  ORF type:5prime_partial len:290 (-),score=27.65 DN95676_c0_g1_i1:127-996(-)
TTCTTTGCCGGGCCCTCGACGGAGAATCGTGAAAGGGATGACCGTGAGAGCTCCGACGAG
GAAGGGCGCCGCGGATGGGGTCGTGGTCCTTGGGGCTATGGAGGTCCTCGCGGTTGGCAT
CGCGGTCCCCATGCTCCATGGGGACGCTTTGGACCTCACTCACCGCCGCCTCCACACCCC
GAGGGCCACCCTCCGCCTCCACACCATGACGGCCCTCACCCACCACCGCCCCATCACGAG
GGCCACCCTCCGCCACCTCCACCCCCGGGATCCAACCCAGAAGATCCCGCTCAACCTCAA
GAAGAAGGTGAGCCGCGTCACGACGGGCCACCTCACCCACACCATCACCGCCGCGGACAC
TGTGGCCGCCGCGGAGGACGTCCTGGAAGCTTTGGTCGCGGCGGCGGATGGGGCCGCGGC
CCCTTCCCCATGGCCGGACCGTTCGGCTTCGCTGGTCTCGCCGAAGCGTTCCAGAAGCAG
CTGTTCGGAGACAACGAAGAGAAAGACGGCCAGGACGACTTCCAGCCGGAAGCCGACGTC
TTTGACACTGAGAGCGCGTACGTAATCCACGTCTCCCTCCCCGGTGCGAAGAAGGAAGAT
GTTGGCGTCAGCTGGGACGCCGAGAAGAGCGAGCTCAGCGTTGCCGGCGTCATCCACCGC
CCGGGCGATGAGGACTTCCTCAAGACCCTGGCCCTGGACGAGAGGAAGGTCGGCGCGTTC
GAGCGCAAGATCAGGCTTGGCTCGCGCGCCAATCCGGCGCAGGTCGATGATGATTCCATC
TCGGCCAAGCTTGAGGACGGAATTCTGAGGATCGATGTCCCTAAGCTCGACAAGGACTAC
GTCGAGATCAAGAAGGTCGACATCGAGTAG
>HY_DN104160_c0_g1_i1 DN104160_c0_g1~~DN104160_c0_g1_i1  ORF type:5prime_partial len:150 (-),score=18.64 DN104160_c0_g1_i1:82-531(-)
GGAAAGCTCACTAAGATCCCCTTGAGGCGAAAGGCCTACTGGGAGGTTGATCTTGATGCC
ATCACTTTCGGTGACAACACTGCGGAGATGGATGACACTGGTGTTATCCTTGACACTGGC
ACCTCCCTCATTGCTCTGCCATCCACCATTGCTGAGCTTTTAAACAAAGAAATTGGCGCC
AAGAAATCGTTTAACGGCCAGTACACCGTCGAGTGCGATAAACGCGATGGCCTGCCCGAC
CTCACTTTCACCCTTACTGGCCACAACTTCACCATCGGTCCCTACGATTACATCCTTGAG
GTCCAGGGATCATGCATCTCAGCGTTCATGGGTATGGACTTCCCCGAGCCTGTTGGCCCA
CTTGCTATTCTCGGAGACGCATTCCTCAGGAAATGGTACTCTGTCTACGATCTTGGAAGC
TCTAGCGTTGGTCTTGCGAAGTCGAAGTAG
>HY_DN109299_c0_g1_i1 DN109299_c0_g1~~DN109299_c0_g1_i1  ORF type:5prime_partial len:165 (+),score=6.81 DN109299_c0_g1_i1:3-497(+)
GGAGTGGTGAATCCGAGTGATTTACCCCCCGTGTTACCCCCTCAGCGGATGAGAGGAGCT
GATCCTAGTACCGGGAATCCGAGTAGTAGAGTCGGCCATGGTAATGGCAGTGGTGGAGGT
GGCGGCGGCTTACCCCATACCCCACCTAATCCATTTTCACAAACACAGACTCAGACGCAA
GTGCAGGCGCCCCCCGCATACGCACCATTCCTTTCACCACTCCCACCACCACCTGAACGT
TGTTGGATTGAGGTCGAAACAACCCCTCATGCGTACAAGCTCAATATCCGGTTAGAGGGA
TTCAAACGGGACGGTATCACCCTCGCCACACGGCGGAGACGGATTCTCCATGTCGTCGCC
GATAGTTGGGACGCCGACGGCGGAGGTCACTTTGAGCGAAGGATCAGCTTTGGGTACGAT
GCTGATCTTGTTGGCGTGAGGGCAGAGTTTGATGGAGAGTGGCTGCGAGTTAGTGTTCCG
AGGAGGACGATATGA
>HY_DN70553_c0_g1_i1 DN70553_c0_g1~~DN70553_c0_g1_i1  ORF type:5prime_partial len:197 (+),score=15.95 DN70553_c0_g1_i1:1-591(+)
GCCAACTTGAGAGTGGCTTGGATTCATGTCGTCATCTCGGAGCCATCCACCAAGTCGCTC
TGGTCTCGCATTCCCTCATGGCGCAGGACATTCATGAAGATCGCCCCCGCTGCAGCTCTT
CGCTCTCTCGCTGCTCAGATAGTCACATTCGTTCCCCTCACTATCGCATACGGCACCAAG
GTCCTCGAGTATGGCTCTGAGCCTACCGCACGCTCCCCTTATGCTGCTCTTTCCGGTGGC
TTTGGTCTCCTCGCGCTCTTCCTCGTCCTCTACATCTTGATTCAAATGCCCGCCGAGGTC
ATCTTCATCCGTGTCGCTGCTTCCATGCTTCCCGAAGATGACGAGACCATTGTGCCCTTC
GACCGGTCCTTCGGCGGCAAGGTTACTCCTGAAATCGTCGGTGGGCAGGGTAAGATTGGC
ATTGTTGACGCCTGGAAATCATTCAGCTGGGGCTCTCGCATGCGATTCTTGACTGTCGTC
GGAAAGGTTTTCCTTCTCCAAGCCGCTCTTGGTTTGTTGTTCGGTGTGGTTCTCTTCGCT
GAGATACTAATCTTCTTCGGCAACAAGGGTTTCGTTGACGTTAGCGCGTAA
>HY_DN94663_c0_g1_i1 DN94663_c0_g1~~DN94663_c0_g1_i1  ORF type:internal len:107 (-),score=16.89 DN94663_c0_g1_i1:2-319(-)
AAGGACGCTGCTGAGCGCGCCTACGAAGAGGAAGTCATCCGCAAGACCCGCGAGAGCCGC
GATGCCTTGGGTGGCATTTCCTCTGGCCGTGGTGGCTCTGGCAACATCAGCAAGTCCAAG
TCTCGCTCTCGCTCTCGTGAGCCCGGCATCGCCTCTGGCCGTGGTGGAATCGGCAACGTC
ATCGACCACCTTCTTCACCCCAACCACGGTGATCTCGAGAGGCTCGATGAAGAAGAGCGT
GCTGCCGCTGAAAAGCCTCACGGAATCTTCTCTCACGGCCGTGGTGGTCAAGGCAATCTT
GGTCCAGTTGCTGCTGAC
>HY_DN13546_c0_g1_i1 DN13546_c0_g1~~DN13546_c0_g1_i1  ORF type:5prime_partial len:173 (-),score=10.18 DN13546_c0_g1_i1:102-620(-)
CCGGCTCCGTATCTCTCGCAGACCCGCATCTCTATAATCTCTCACGCAATGTCGAACGTT
GATTGGGACCACCAGACCGTTATTGGCAAGCGTGCCAAGGCACCAACCGTCACCCGCTCC
GAGTCCGAGGTGAACGCGGCTCGTCGTGCGGGCGCGGTTGTTGCGACTGACAAGAAGACA
ACTACCTCGAACAAATCGCATGCCGCTGCAGCAGGACCTGACCACCAGCGCATTGCCAAG
CTCGACCGCGACAACGAGGTCGCACCTCCGCCCAAAGTCGCCCCGAGCGTCGGCAAGGCC
ATCGCAGCAGCCCGTGCCGAGCTCAAGTTGACCCAAAAGGACCTCGCCCAAAAGATTAAC
GAGAAGCCATCTGTTCTGCAGGATTACGAGTCGGGGAAGGCCGTCCCTAACGTGCAAATC
CTGTCAAAGATGGAGCGCGCGCTCGGCGTCAAGCTGCGGGGAAGCGACATTGGCAAGAAA
CTTGAAGGGCCGGGCAAGAAGAGCGCTACCAAGCCGTGA
>HY_DN74396_c0_g1_i1 DN74396_c0_g1~~DN74396_c0_g1_i1  ORF type:5prime_partial len:115 (+),score=10.15 DN74396_c0_g1_i1:1-345(+)
GACGAGGATCAGCATATCATCTTGGCCAGCCACGGTCTATGTATCAGTGAACTCGTCTCG
GCACTGGTCAAGTTGGATCCAGAGGCGGACACTGGGGTGGACTATAGAGGGCTTTTGAAC
ACGGCTTGGACTAGAGCAGTCGTCTCACTCAAGGATCCGTCCTTGAAGGATTTCAATGTA
TCGAAACCTCCCGCTCTGAACGTGAAGATCACCGACTTCAACGTTTCAAAGCACTTAGAC
GATGTGGGAGTCATCCCCGTCAAGACGGCTGATGCAAAGCAAGCGTTCTTTGCCGGTAAG
ACCGATGCTGCCGAGGCAAATGCGGCAGCAGTAGAGAAGCTTTAG
>HY_DN110796_c0_g1_i1 DN110796_c0_g1~~DN110796_c0_g1_i1  ORF type:internal len:127 (+),score=8.13 DN110796_c0_g1_i1:3-380(+)
TCGCTCAACGAGAAGGTCGAGACCATCTTCTTCGACGAGCTGATCCGCAACATCACCCTC
AACAAGCCCGGCTACGACAACGTTCCCAACCGCAACTTCGTCTTGAACTCGCTCAAGGCC
ATCCGCAAGCAGGAGGAGCTCCACTCCATCAATGCCGACAATGCGCTCAAGGCCTTCGGC
AAGGATCCGCTTAGGCTCTGCAGGTACAACTTCCCGGTTGATAATTTTGAGGATGCCATC
GCCTTCATCTCCAGAATTACGGACTTCGTGCAAGGAGTGCTCGGGGACGTAATCACCAAG
GCTGGCACTGCTGGCGATGCTGGGTTCACTCGAGGTGTGGCCGGTGCGTTATCCAACGAG
GGCGAGCAAGACGGTTGG
>HY_DN103758_c0_g1_i1 DN103758_c0_g1~~DN103758_c0_g1_i1  ORF type:complete len:124 (-),score=13.23 DN103758_c0_g1_i1:112-438(-)
ATGGCCGATTTCGACGAGTCCGACATCCCCAAGGAGGTCCCTCGCTCCGAGGACTACGCC
GCCGAGCCCGAGAACGTGCTGCGCGGGCACAAGGCCACCATCTCCAATCCTCAAACCTCC
ACCAAGGCCAAAGAGCACGCCAAGAAGGTGCTCGAGTCGTATGACGAGCCCTACGACGCG
TCGCAAGCCAGCCACGACACGACGGAGCAGAGGGAGAAAGACCCGGGCAACGTTGCGCGG
GGTCTCAAGGCCAGCATCACCAACCCGGGCGTGTCAGAGGAGGCTAAGGAGAGCGCGAAG
AAGAAGCTGGGACAGTTGGGCGAGTAA
>HY_DN97092_c0_g1_i1 DN97092_c0_g1~~DN97092_c0_g1_i1  ORF type:complete len:274 (+),score=9.63 DN97092_c0_g1_i1:53-823(+)
ATGAAGGACTATCTAGCAAAACGACAAGTGAACCCAGAGAACTACTACCGCCTTAACGTC
AATGTGGGCGTTGGCGAATTTGGCATGAACGAATGGAACCGTCTCGCCGAGATTAGTACC
AACACAAGAATTTACCTTGCAGAATCAGCAGTTCAAGGCATGAATCTGGACGCAGCCGCA
AAATTATCGAGGATACACCGAGCGAAGCTGAGATGGGAAAGAGCAGAGAAAGGACAGCCT
CCATTACCGACAATAAACCCCTGGGAGCGACCTCTTCCCACTGTTCCAGATGCTTCCCCC
CTCGCAGTCGAATTGCCAGCCGAAGAAGTTACATCCCAATATTTCCAGCATGACTCTGAC
CACCTCTACCCAAACCAAAACTTCCGCCACCCCGACAACGACAAATTTGTCGTCGTCTCA
TCAGATGAGTATCCTCAGCCAGTGCCCTACGACCAACACCCACGTCACTCTGGCGAACTC
GTCGCCCCGAATCGTCGGTCTGGCGAGCAGTTCAATGTCAACTCAATACACAGCTCACCA
AGATTGAGCTTTGAGGATGCACAACGACAGACTCCTCCACCGCGGCCACCGAAGACCCCA
CTCCAGAGCGATGCTAAACTAGCAGCACCTCCACCAAGGCCACCGACTATACCTCCTGCC
GGATCGACGTTGTCTGGACCGCCGAAAGGCATCTCGCTACCCTATCCAGATACTGATGGA
CCGCCGCCCGTCGTTAACAAGGCGAGGAAGCCGGAGTTTAAGCCACGATAG
>HY_DN32757_c0_g1_i1 DN32757_c0_g1~~DN32757_c0_g1_i1  ORF type:internal len:361 (-),score=55.55 DN32757_c0_g1_i1:2-1081(-)
GCTGCTGGTGTCAACAACGCCAATAACGGTGCCAATAACGCCAACAATGCCAACAACGGT
GGCAACAACAATGCTAATGGTGGCGATATCCAGTCGTCCTTGACTCTGGATCCCTCCGTC
ATTGGCGCCAACCTTGCTCAGAACGGCCTTGGTGCCAACGGCACAGAAGCTGGTCAAGCA
CCATCCTTGACCTCGACGGACAATTTCATCAACTTCTGTGTCGGCAAGACGATCACAAAT
GGCCTCCAGATCCAGGATGGTTCGTGTAATCCTGTGCCAATGGGTGAAATTCCCTCGAAG
GCCAACCAGCCAGCATGCAAGTTCCAGTTCCCCGTCAATATGCAGAACATCCAAGAGAAT
ACCGCCTTCACGATCAAGATGGCCATTCAGGGTCTTGAGACTGGCTTCTTCGTCAACCCC
AACACGAATTACTTCGGTGCCCCGCAACAACTGAACGGGCAGGGAGTCATCCAAGGTCAC
TCCCACGTCGTCATTCAGGCCATTAACGGCGTTCTTGATCCCAACCCTGCTGACCCTCAG
ACCTTTGCTTTCTTCAAGGGTTTGAATGATGCTGCGCAAGGAGGTGTGTTGACAGCTGAT
GTTGACAAGGGTCTCCCTGCTGGTACCTACCGTCTCTTCTCCATCAACACTGCTGCCAAC
CATCAGCCCGCCGTTGGTCCCGTCGCCCAACACGGTTCCTTCGATGACGCCGTCTACTTC
ACCGTCGGTGATGCCGCGGGTGCCCAAGCCGCACAGGATGTCGCCTCCGTATCTGGTAGC
GCTGCTGCCAGTGCTGCCAACAACAACAATAGTACTGCTGCGAGCGCCACTGCGGGTCAG
GCCGCAAACAACAACAATGCTGGCGCTGCCCAAGGTGCCAACAATGCCACTGCCGCCGCC
GGTGCTGCCCAGGGTGCCAACAACGCAAATGCTAGTGCTGCCCAAGGTACCAACAACGGC
AAGGGCGCGCAAGCCGGTGCCCAAGGTGCCAACAACAACAAGGGTGCGCAAGCCGGTGCG
CAAGCTGCCAACAACAACAAGGGCGCGCAAGCCGGTGCCCAAGGTGCCAACAACAACAAG
>HY_DN9909_c0_g1_i1 DN9909_c0_g1~~DN9909_c0_g1_i1  ORF type:5prime_partial len:290 (+),score=6.38 DN9909_c0_g1_i1:3-872(+)
ACAAGTCAACTTGATAAATTTGATATTATCTGTTTACAAGAGATGTTCAATTTGGCTAAT
TACAGACAACAACTCTTGTTGAAGACAGCGTTTGAAAAAGGATTTTCATATTATTCTAAA
TCTGTAGATCCTCATTGGTTATCTGGCAAATTTATTGATGCAGGACTTGTGATTTTATCG
AAGTATCCCATTTTGGAGACTGACGGGATGATCTATTGCGCGGGTAATCAAATCGATAGC
TGGGCGGCAAAACAGGTCATTTATGCTAAGATTCAAATCTCTCCTACTTTCTTCGTTCAC
GTATTCACAACTCACATGCAAGCGTCGTATTTTGATAATCACGAAAGTATAAATGTGATA
AATGATAAAGCAAGAGCAAGTCAAGTGCAAGAAATCGCGGATTTCGTCGCGCGAAAAACG
GCTAACTCTCCTTATCCTTCTATCGTTGCTGGTGATTTTAATATTGACTCTCGTGGGGAG
AATAACGAGTATAAATACATGATGAACACCCTCACTGCGGCTAAACCTACTATCAAAGAT
CTTTTGAAAGAAACCTATAATGATCACCCTATCACGTACGGAGATTTCCACTCGGTGCCT
CACGAAACAGAAGAGGATAAAATGGTGAATACTCCCAGAGAACTCCATCTCACTCACAAA
GCTGATCACTGTTGTGGACTTTCGATTGATTACATTTTTTTGGCAGACACAGAGGCCAAC
CAAAGAGAAAACATAGTAGAAATTAGAGACACGAAAATAGAGGAGTTTTTTGTACCCGCG
GAAAAGTTTACATTTTCTCAACTTTCTGATCATTACGGCATTTCTACTGCCTTACGCGTA
AATAAATATGATGTTTGTATCGAGAATTGA
>HY_DN58803_c0_g1_i1 DN58803_c0_g1~~DN58803_c0_g1_i1  ORF type:internal len:182 (-),score=3.21 DN58803_c0_g1_i1:1-543(-)
CATGAGCGCGGTCTGGTGCAGGCCAGCCAGCGTGATGAACTGCCAGCAGTAGCCCAACTT
TGCGAGTCTCTTGATATACGTCTCCTGCTCGTCGCGCGGCATCGCTTTCTTCCAGTTGAA
GGACGGGGAGAGGTTGTACGCGAGCTTTTGCTCCGGCCATACGGCGTGGACGCCCCGCGC
AAACTCCTCAGCTTGTGCATAGTCCGGCAGCTTGGACTCCATCCAGATGAGATCGCAGTA
GGGAGCGTAGGCGACGGCGCGGTTGATGGCGCATTGGCAGCCACCTTGGTATCTGTAATA
GCCCTCGCGCGTCCTCGGTGCCTCCCAGTCAAAGAACACATCGACGCCCGTAATTGCCTT
CGCGATCGCACGGGACTCTGCATTGCTCTTGCCCTTGCTCTCGCGCATGAACTGGTCGAT
CAGGCCCTTCTTATTGACATGCACGCCCTGATTGATCGTGTCGATAACGGCTTCGTGGAA
GAGCTTGAGTCCGGCTTGTTTGACCCAAGCATCTTCGATGGCTTGGAGTTCGGCGCCGTA
TTT
>HY_DN95688_c0_g1_i1 DN95688_c0_g1~~DN95688_c0_g1_i1  ORF type:5prime_partial len:145 (-),score=24.60 DN95688_c0_g1_i1:317-751(-)
TTGACACGTGTCACATCTTCCATCACTTCAGATGTCCTCACCACCTTCACCACTGTCACC
GATGGTAGCACCTTGATTGGGACAAGCACATCCCAGACCGTCATTCCTACCACGACCGAC
GTCGACCCAGCATCTTTGTCTGACGGTGGCAGTAGCGGCGGCAGCTCCGGGCTCAGCGAT
TCTGCCAAGAAAACCATTGGAGGTGTGGTTGGTGGTGTTGGTGGCGCTCTTCTTTTGGCT
GGTCTGGCTTATACTGCATGGCGCATCTGGGGCAAGAAGAAGAACCTGCATGATGAAGAT
CTCTATGATCCCAACATGGCCCAGGACAAACTCTCCTCGTCCACTGCCGACAACACTAGC
AACACAACCCCCTTCAGCCGGACCCTGGACCAATATCACAACCCAGGACCTGTCAATACG
GCATCCAATTTCTAA
>HY_DN63858_c0_g1_i1 DN63858_c0_g1~~DN63858_c0_g1_i1  ORF type:5prime_partial len:127 (+),score=4.33 DN63858_c0_g1_i1:1-381(+)
ATCTACCCGTGGGGCGTCGTTGAGGTCGACAACCCTAAGCACTCCGACTTCAGCCGCCTG
CGGAGTGCGCTCCTTAACACGCACTTGACCGAGCTCAAGTCGCTCACGCACGACGTCCTG
TACGAGACGTACCGTACCGAGAAGCTCTCGCGGACCGTGCACTCCGAGCAGGACTCTTCC
ATCCTGCCCGAAGACCTTGCCACTCAGGGCATGCGTCTCAAGGAGGAGCAGCTCCGTCGC
GAGGAGGAGAAGCTGCGCGAAATCGAGCTCAAGGTCCAGCGCGAGATCCAGGAGAAGCGC
CAAGAACTGCTCGCGAAGGAGGAGTCGTTGCGCAACCTCGAGAGCCGTCTGGCCGCGCAA
GGTCAAAACTCAGATTTCTAG
>HY_DN91980_c0_g1_i1 DN91980_c0_g1~~DN91980_c0_g1_i1  ORF type:internal len:199 (-),score=14.61 DN91980_c0_g1_i1:2-595(-)
TCCGATGTCTACCTCCGTCCTGCTGCCATCTTCAAGGACCCATTCCGTGGCGGTGACAAC
ATTCTCGTACTCGCCGAGACTTACAACAACGATGGAACCCCCAACAGAACCAACTATCGT
CACCATGCCAAGAAGATTATGGACCAAGCAAAGGACGAGGAACCTTGGTTCGGTCTCGAG
CAGGAATACACTCTCTTCGACGCCGATGGCACTCCCTTTGGTTGGCCCAAAGGCGGCTTC
CCCGGTCCTCAGGGGCCTTACTACTGCGGTGCTGGAACCGGAAAGGTCTTTGCTCGTGAT
CTTATCGAAGCTCACTACCGTGCCTGTCTTTATGCTGGCGTGAACATTTCTGGCATCAAC
GCCGAAGTCATGCCCGCTCAGTGGGAGTTCCAGGTCGGTCCCTGCGAGGGTATCTCAATG
GGTGACCACCTCTGGATGGCTCGCTACCTCCTCATCCGTATTGCCGAGCAGTGGGGTATC
AAGGTTTCCTTCCACCCCAAGCCTCTCCAGGGTGACTGGAACGGTGCTGGCTGCCACTCC
AACTACTCGACAAAGGCCATGCGTGAGCCCGGAGGCATCAAGCACATTGAGGCT
>HY_DN87845_c0_g1_i1 DN87845_c0_g1~~DN87845_c0_g1_i1  ORF type:internal len:104 (-),score=7.78 DN87845_c0_g1_i1:1-309(-)
CAGGCGCTAGTTGCCTCTGGCTCCGATCTGGCCATTGTCGACCTGAACAAGGACGAGGCT
GAGGACCAGGCCAAGAAGCTCGTTGCCCAATTCCAGAAGGAAAACCCCGGCTTGGAAGAA
CTCCCCCGAGTAACCGCCCACTATGCCGACGTTTCCGACCCCGAGTCGGTCAACCAGGTG
CTCGCCAGCATCATCGAACAGCACGGCAAGATCGACAACCTAGTTACCTCGGCCGGCTTC
ACTGAGAACTTTGACGCCATCTCCTACCCATACGACCGCATCAAGAAGCTCTGGGGCGTC
AATGTGGAC
>HY_DN27382_c0_g1_i1 DN27382_c0_g1~~DN27382_c0_g1_i1  ORF type:internal len:177 (-),score=7.24 DN27382_c0_g1_i1:1-528(-)
CGGGAGAGCAGGTTCTCTAACCTCAATTGCATCCTCATACATTGCTTGGTGCCGGTCACC
AGGATCATCTTTCCATATAACCCGACTTCCAACATGTTCTCTATGCGTACAATGATTATG
TCTGCGGCTGCGATCCTGCTCGCATCCGTAGCAGTGAATGCGCTACCCATTCCAGAAATT
CATCCACACCATGTCAATCCTGGATCCGTGTTTGTGGCTAAGCCTGCACATTTCGACCCA
CCTTTGCCTGGACATACCGGTCCCAGCGGGCATAGGAACCACCCTGTTATCGCCCTAAGC
CATCCAGACCACGAAGGTTGGGTCCCAGTTGCAGTGGTCTCGCACAACCACCCGGCGCAT
ATGCAAGATGCTGTTCACGACGCCCACCACTATCATCAACACACTGCCGCCGCCGGCCAT
GGGTCGTTCAGTGAAGGCAGTAAGATTGCTGTTGGCAACCCGACTCATGTCCACGTCAGC
AACTTGAATATGGTGTCGTCTGATAGCAACTTACCTCACCAGCCCCTC
>HY_DN104144_c0_g1_i1 DN104144_c0_g1~~DN104144_c0_g1_i1  ORF type:5prime_partial len:302 (+),score=-2.72 DN104144_c0_g1_i1:1-906(+)
GTTAAGCTATTGATTCGAGGATCAAGAGGCCGCTGGCACCTGAACCCTTGGGCGACTTAC
AAGCACTTGAACGATGGTACATATTGGGAAAACGTTAAACCGTCACGTATTCCTGCCAAT
GAGCGTCCAGTTTGGATGGACTTCGATGACAACTGGGTGGACGAAGTAAGGCGTGGTTGG
CATGCAGTCGCTGTCTTTCTCTGGTACCCACTCTACTGGCTTACGTATAACCAAATTAAC
AACAATCTCACTTCTCAAGCCGCTGTCATGGAGTTGAATGGCGTGCCCAACGACGTTGTC
AACAACCTCGACCCATTCGCTCTTATCATCCTCATACCAATTTTCGATATGTTCCTCTAT
CCATTCCTCCGCAAAATTGGCATCAATTTCACTCCACTTAAGAGAATCACAGCTGGCTTT
TTCACCGGCTCAATGGCCATGATCTGGGCGTGTATCATTCAAGTTTATATCTACCGTAAG
TCTCCCTGCGGCAACATGCCCGGGGGTGAGAATTGCGACCCAGCTCCTATCAACGTCTGG
GCCCAAACCGGCTCTTACATTCTGATCGCCATTTCCGAAATCTTCGCTTCCATCACTGGT
CTCGAATATGCCTTCTCTAAAGCGCCGAAGAACATGCGCTCACTCGTAATGTCTTTCTTC
CTCTTTATGAGCGCTATCTCCGCCGCCATCGGCCAAGCCTTTAATCCGCTCTCGACTGAT
CCGCGACTCGTGTGGAACTACGGCTCCATGGCGGTACTTGCCTTCATCGGTGGTTGTCTG
TTCTGGCTGCAATTCCGCAAGTTGGATGCTGAGGAGGATATGTTGAATATGGTTAAGGCG
GGGCATGTGCATGGTATGAAGGCTGAGCCTGCTATTGTGGGTTCCGCTGTGCAACCCGAG
CATTAG
>HY_DN59545_c0_g1_i1 DN59545_c0_g1~~DN59545_c0_g1_i1  ORF type:internal len:104 (+),score=1.12 DN59545_c0_g1_i1:3-311(+)
CTGCTTTTCCTAACTACGCCCGATGGCCAAGCAGAGTATAAGGCTAGAGTGGATAATACA
GTGACTTTCGAGGATGTGCTCAGAGATTTCCCCTCGGCTCATCCAAGCCCGGAAAAACTG
CTTGAAATTATTCCTCCCATAAAACCTCGACACTATTCGATAGCCTCATCGATGAAAATG
TACCCTAACAGCGTCCACTTGTTAGTGGTCCTTGTGAGCTGGGAGACAACTACTAAAAAA
TCAAGATTCGGCCACTGTACTCACTATCTTTCGGGATTGGTGCCTGGGGATATTGTAACT
GTATCTGTT
>HY_DN24225_c0_g1_i1 DN24225_c0_g1~~DN24225_c0_g1_i1  ORF type:5prime_partial len:242 (-),score=0.92 DN24225_c0_g1_i1:460-1185(-)
CGCTCCCAGACCAGCGACGCCAAGATCCTCCTCATCACGATGGTCACCGCCTACCGCGAG
TCCATGGTCAACAACCTCGACTGCGGCGACCAGGACTCGGTCGGCCTCTACCAGCAGCGC
CCGTCCCAGGGCTGGGGCTCCCGGGAACAGTGCATGGACCCGACCCACGCCACCGACAAG
TTCCTCGACGCGTTGAACGGCTGCTACCAAGGCCACGAAGACGAAGACGCCGGCCAGCTC
GCACAGTGCGTCCAGGGCGCCCAGGCCGGTAACCGCTACACCGAGAACGAGGCCACCGCC
AAGAAGCTCATCGAGCAGGCCGCCGCCTCGGTCGGCGATTCCGGCGACGGCTCCGGCGAC
AGCTCGTCCAGCACCAGCTCGAGCACCAAGACCCACACCTCGCACTCGTCCACCGCCACC
GAGTCCACCACGTCCGGTGCAATCAACGTCGGCGGCAACCCGTCCGCGACCGAGACCAGC
ACCTCGGCCGAGCCCACGTCGACGGACGACTGCTCGGACGACGGCAGCGGCGACAACTCT
GGCTCTGGCTCGAGCTCGGACGGCAGCTGCACCAAGACCTACACCCCCGTCCCGGGCGAC
AACTGCTACAAGGTCTCGGACATGTTTGGCATCAGCCTCGACGAGCTCTACTCGCTCAAC
CCGTCCATCGACCAGTACTGCTCCAACCTGAACGCTGGCACTCCCTACTGCGTCTCGACC
GCGTAA
>HY_DN19815_c0_g1_i1 DN19815_c0_g1~~DN19815_c0_g1_i1  ORF type:5prime_partial len:124 (+),score=18.82 DN19815_c0_g1_i1:1-372(+)
GGATTTGGAGGTGCTGGTGCGCCAGGATGGATGGGCATGCAGAATAATATGGGAGGTATG
GCTGGCCGAAGAGCTCCAAGTGCGCGTTCGACCGGAGGTGGGGCCCGGTCCAATGCACCC
AACGCGGGTGCGACGCCAAAGGGAGAAGATGATGTGGACCCTGCTCTGTTGAACGATATC
CCTGGTTGGTTGAGGAGTTTGCGGTTGCACAAGTATACGCCGAACTTCGAGGGCATGAAG
TGGCAGGATATGGTTGTTATGGATGAAGCTCAACTAGAGGCGAAGGGAGTTGCAGCGCTT
GGAGCCAGGAGGAAGATGTTGAAGACCTTCGAATTAGTCAGGAAGAAGATGGGCATCGAG
GAGCCGGCTTGA
>HY_DN23854_c0_g1_i1 DN23854_c0_g1~~DN23854_c0_g1_i1  ORF type:complete len:238 (-),score=4.55 DN23854_c0_g1_i1:530-1243(-)
ATGCAAGCACCACAACAACGACTCTCACGAGTAATCCCAAATCTCCACCGAGCAATCAAC
GCAACACCCACCCGCCACTACTCACCGGTCATCACTAGAGACAAGATGGCTCTGTTTCCA
CGCCCCCTTTCCTCCAGCCTCATGCATCACGAATTTTCCCCCTTTGTCAACCTCTTCAAC
TCCACCTTCAACGAACTGGAGCGACTCTCCTCCCAGTTCCCCACTCAGCAAGCCTTCGCT
CCCAAGTTTGACGTCAAGGAGACCCGGGATGCGTACACCCTCGAAGGCGAACTACCCGGA
ATCAACGGCAAGAACTTGGCCATTGAGTTTGCAGACGAGCATACCCTGACCGTCAAGGGA
CGCACCGAGTCCAGCCGTTCGGAGGGGACCCCTCCTTCCCAGGGCAGCGCAGAAGAAGCT
GGCGCATCTTCTGCCAATGCCCAGGGAGGGCCGGCTGACGAAAGCAAGGAAGTAGCGGCC
ACGACTGCTGGCGCGGGCACCTCGGAGGTCGCTAAATCATCGCCACAGCAAGATCAGCAC
ACGTACTGGGTCTCCGAACGCAGCGTAGGCGAGTTCCAGCGCTCGTTCAACTTCGCCAAC
AGCGTTGATCCGGACAATGTGAAAGCAACACTCAAGGACGGCATCCTGAGCATCATCGTG
CCGAAGCTCGCGAAACGTAATACATCGCGCCGTATCACTGTCCAATCCGAGTGA
>HY_DN41571_c0_g1_i1 DN41571_c0_g1~~DN41571_c0_g1_i1  ORF type:5prime_partial len:132 (-),score=10.53 DN41571_c0_g1_i1:146-541(-)
TCAAACCAGCCAATTCATCTAATCAATCGCTCAATACTTACAAGTATATCTCGAAACGAG
ACACCTTCCCGCTTCCAGCTCAGGAACAACACACCATCTTCATCTTCATCCAAGAATATG
CCTCGCGGAGCCGAATACGACAATGGGATTCCTCAATCCGACAATGCCATTGAGAACGGC
CCTACAAAAGCTCATGGTACAAACCCGGGCTCGGATATAAACCGTGCTCACAAAGCTGTG
GATCTTCCAGAAGTAACAGGCGGCAACAACCTTGCCAGCGGTGGAGGGAGCCATGGGCCA
ACGGCAAGTGGTTCTGGAAAGGGCGGCCATGAGCCCAAAACGTTGGGCGAGCGCAAGGGT
CTAGGGACTCGAGTCACTAGGCAAGAGGAAGCTTAA
>HY_DN72335_c0_g1_i1 DN72335_c0_g1~~DN72335_c0_g1_i1  ORF type:internal len:123 (+),score=3.93 DN72335_c0_g1_i1:1-366(+)
GGCCAGCAAAGCTTCATTCTCGACCCGTCATACCAACAGCATCACGAGGAACAGCTGCCA
CCGTACTCGAGCATTCCCAAGTCACCCACTCCCCCAACACCGACTTTCCGACTAACTCCA
CCACAAGTGTCCGCTTCGCCAGTCGAGACCGGTCGTACACCAACTCCACCAAAGACAATC
ATCGCTACCGTTCAAGAGGTTGAGCCTCTCCCCCCTCCATCCGCAAATGCATTCCGCCGT
GGCCACAAGAAGAGCATGTCAATCGTCTCGGGTAACAAGACTATTTCTGAGGCCAAGACG
ACTGGTCCCAAGTCGGCTGGCTTCCCTCAGACACCGATCAGCGGTACGTTTGGACCCGGC
CAGGCT
>HY_DN85957_c0_g1_i1 DN85957_c0_g1~~DN85957_c0_g1_i1  ORF type:internal len:144 (-),score=1.34 DN85957_c0_g1_i1:2-430(-)
CCGTCTCGTGACCAAGGTATCAGTCCGTCAGAGGCGGAGCTGCGCCGGCGCACTTGGCAT
CCTTCCACATACCATCCTCGTCCGGCCACGAGTGGTCTAGTCAAGTACGGAGAACCAGCC
AGCAACACTCTTCGTCCTGCCTTTGGTGCTGGGAACAACGATAACCAAACCACCCGACTC
CCCGGTATCGAAAGCTTTGATAAAGTCATCCAAGGCCGTCCACTCACTCCTCCTCTACGC
AAACCTAGTCCTATGCAAGTCGACACGCCCAGCCGGGGACCACCACCTCCTGCAACCCAA
GCTTACACTCCTGGTTTTGGCGGACAGCTGCCGACAAGCCGTCCGCCGCCTCCAATCTCG
GGTCCAGGCCACCGCCGAGCCCAGGGATCTTGGGACCTACACTACAATCTGACAGGGCTC
AATCTAGGG
>HY_DN115553_c0_g1_i1 DN115553_c0_g1~~DN115553_c0_g1_i1  ORF type:3prime_partial len:113 (+),score=11.26 DN115553_c0_g1_i1:22-336(+)
ATGGAGGTCGATACTGATTCCACCGCGTTCTGGGTTGCAGACATCACAAGTGCCTACTTT
GAAGATGTTTCCTCGGCTAAGCGCGGTGTCCGTCTGCTCAATGGCCGCAAGCAGGTCCTC
ATTCAAGATGAAATCACGACAACCAGTTCATTCCAATGGCGAATGCATACCAATGCAACT
GTGACAACTTCGGGCAGCTCGGCTTCGCTTGAGCTTGACGGACAGAAGATGACGGTGCAA
ATTTTGAGCCCTAGTTCGGGAGCATCCTTTACTACTTCTGAAGCCAAACGGTTCGACACT
GACCCTACGCCTCCC
>HY_DN15288_c0_g1_i1 DN15288_c0_g1~~DN15288_c0_g1_i1  ORF type:internal len:116 (-),score=18.40 DN15288_c0_g1_i1:1-345(-)
GGAACGGATAGTCAGAGGGAAGATCTCGCCAATGACGATCCAGGCGGCCGGACCCCAGGT
GGTGGCGAAGGAGGCAATGTTCAAGCAGATGAAGGCAATCATAGCGCGGACAGCATTCTG
GTTGTTCTCGGACTTACGTCCAGCAGTGGCACCGATGATACCGACGATGAACTGCATGAC
AACCATGGCAGCGGCACCGTAGATCAGGATGGTACGACGACCAATCTTCTCGACCATGAC
GAAAGAGAAGGGGGTGGAGAGCACGTTCACGAGGGTGGTAACCAGCGAGATGAGGAAAGG
GTTGCTGATGGTGCCGAGTTGCTGGAAGAAGACAGTACCGAAGTA
>HY_DN12550_c0_g1_i1 DN12550_c0_g1~~DN12550_c0_g1_i1  ORF type:5prime_partial len:168 (-),score=4.15 DN12550_c0_g1_i1:229-732(-)
AAGAAATGGCTCCCCAGCTCGCCGGCAAACGACTCTGGGCGGTCGACCCCTCGTGGCGGC
CTGGTTGAGCACAAGAACCCTGCTGCTGTGAACAACAGCAGGACTCGGAGCCCTGCCAGC
ACTCGCCGCTACGATCATCGCATCAGCGAGCACACAGGCTTCATCTTCGAGGAGCACACG
CCTCGCTACTCTCCGCCGTCCAAGCGTTCCACCTTAGACAAGTGGGCAGCCCTTGGTGAT
CGTCGCCGCGCACAAGCCACGCCGGAGAAGCCGGCACCTTCTCCGAGCGTTACGCCGTAC
AAGAAGCGCACCCGAGCGGGGAGTTGGAGGCGTAATAATAACGGGCGTTGGGGAAACCAT
CACAATTACGATAATGGCGTTTGGGAACGGAAGGAATGGAGTTTGAGTAAGGACTGGCGC
CAGCATTCGACTTTCCATAACGGCCATACCGGCGATGTTGGTGACTTAGAGTGGGTTGGA
GGTTGGCATGACTTCCACTTGTAG
>HY_DN108977_c0_g1_i1 DN108977_c0_g1~~DN108977_c0_g1_i1  ORF type:internal len:144 (-),score=16.47 DN108977_c0_g1_i1:3-431(-)
GCCATTGTTGCATCTTCACTTGCATCATCAAGGGCGCCATCTCCACATAAGTTTTCACAA
CGATCACCTCCTCCTTCGCGTCCAAAACCACGAAATCTTATCCAACGCATGGTAGATTCG
ACTGACTCACGGTCAACAAGTCCACCAAAGAAAGGAATGAAGCAAACGCTCCGAAAGCCT
CATAAGTCCGACGAAGAAGACGAAGGCAATCCCAGAAGGGGCCGCCGGCATCTTGTCCGA
AAGCACCATAGAAAGCATCATGAGGGTGACCGGAAGAAGTGGAGAGATGAGGTTGGCGCA
CGACAGCGAAAGAGGTACGAAGGTGTCTGGGCTTCAAATAAGGGACTTTTTATGGCCAGG
GAACCCATTCTCGTGGAGGATGCAACTTCTGACTGGCCTAATTCAGAACTCGTACTGAAT
TTAGTGGTT
>HY_DN84919_c0_g1_i1 DN84919_c0_g1~~DN84919_c0_g1_i1  ORF type:5prime_partial len:181 (+),score=31.38 DN84919_c0_g1_i1:1-543(+)
GTTAATGGCTTGAGCGGCGCCGGCGTGCAGACCATCAGCGTCCCATCTGGTGCTAATATC
ACTCTCGAGTGGCACCAGCACGCCCAGAGAACCGGCGAGGATGCTATCTCCGGTGGACAC
AAAGGCCCTGTTCAGGTCTACATTGCAAAAGCACCATCAACCGCTGCTTCCTTCGACGGA
CAGGGTGCTGTCTGGACCAAGGTCTACTCCTCCGGTCTCCTGAACCCGAGCTCCCAGCAG
TGGGCAAGTGACGTTGTCAACAGCAACCAAGGCAAACACAGTTTCAAGCTCCCTTCCTCC
CTCCCCGCCGGAGAGTACCTCATCCGTGGTGAAATGATCGCTCTCCACGTCGCCCAGAGC
TACCCTGGTGCTCAGTTCTACATTGGCTGCGCACAAGTTAAGATTGAGAGTGGCGGAAGT
GCTAGCCCTCCCAAGATTTCTCTTCCTGGTGCCTACAAGGGTAGCGACCCTGGTATCACT
GTCAACATCTACAACAACTTGCAAAGCTACACTGCTCCCGGTGGCTCCGTCTGGTCTGGC
TGA
>HY_DN12649_c0_g1_i1 DN12649_c0_g1~~DN12649_c0_g1_i1  ORF type:5prime_partial len:101 (-),score=6.08 DN12649_c0_g1_i1:724-1026(-)
TCGCTATCATCATCAACAGAAGATTTGCAAGTTCCACCTCCAGGCCACATGAGCCACCTC
CAACGTGAAAACTCCGGATTGGTTTTATTCGAAAACGACTATGACAATGCCACCATGACA
GAAACACCGGAGTCAAGAACAAGACGGGGAAAGCCTTCCATTGCGCCAACGAGAAAAGCG
CAAATGAAGCTATTCGAAATCGCCATGGAAGGATGGGAAGGCCAAGGTATCCAAAATCCC
AGTAAAGTTGGCGAAGTCAATGGTGAAGTGGTTAATGATTCAACGTCGGCGAAGGCAAAC
TAG
>HY_DN109356_c0_g1_i1 DN109356_c0_g1~~DN109356_c0_g1_i1  ORF type:5prime_partial len:120 (+),score=22.93 DN109356_c0_g1_i1:1-360(+)
GGCATCATTGTCGTGTATGATGTGACTGACCAGGAGAGCTTCAACAATGTCAAGCAGTGG
CTGCAGGAAATCGATCGGTATGCTACCGAGGGCGTCAACAAGCTCCTGGTTGGCAACAAG
AGTGATATGACAGATAAGCGTGCCGTGGAGTACACTGTGGCTAAGGAATTCGCCGACAGC
ATCGGCATCCCATTCTTGGAGACTTCTGCTAAGAATGCTTCCAACGTGGAGCAGGCTTTC
TTGACCATGGCCAGGCAAATCAAGGAACGCATGGGAACCACCACCGTCAACAACAAGCCT
ACTGTCCAGGTCGGCCAAGGTCAAGGGGTGCAGTCTGGATCCGCTGGAGGCTGCTGCTAA
>HY_DN43447_c0_g1_i1 DN43447_c0_g1~~DN43447_c0_g1_i1  ORF type:internal len:100 (-),score=9.76 DN43447_c0_g1_i1:1-297(-)
GCAAACTCTAATTTCGAAGGAGGAAAGAAAACTACTATCTCGTGGCAGGACACACGGGAT
AAGCCCTCTTTGGCGGAGTGGGGTCCCTCAAAGGTGTCGATTTACACTGGCAACGTCAAT
CAGCAGACTATGCTCCAAGAAATTGCTGCCAACGTTGACGTCTCAAAAATTAACACCATT
GAGTTCACTCCCGACGCATCTATTGGCCCCAACGGCAAATTCTACTTTGTTCGCATCGAG
TCCTTAGCTTTGAAGGACTCTAAGGACCCGAAACTGCCTGCCCTTGCCTTCTCAGCC
>HY_DN39347_c1_g1_i1 DN39347_c1_g1~~DN39347_c1_g1_i1  ORF type:complete len:337 (+),score=31.10 DN39347_c1_g1_i1:4095-5105(+)
ATGGCTTCTTCGTCCGCTACGTCGTTTTACTGTGTGCTTTGCGCTAAGGATGTTGATGAA
TTGATCGACGAACACATCGCTTCTCAACATGATTCTCCCGATAAGAAAAAACATGCCATT
GGAGGTAAGGAGATGGATCTCACCGATGGTGAGTACATCAAGGCGTCTCTCACAACGACT
CCCAGGGGTAAGGCTCGCCAGCAAGCTTTCTCACTGCCTTTCCGCGACCCCATAACCGAA
CTTGGTGTCCTTGAGACGGATATTATCTCGGCCAAGAGTACGGTTGTGGGGGGGGGTTCT
TGCACGAAAAGGGAGGCCAACGCCGCCCTCGACTCTCTTGAGAAGACCTTCGGCGATCGG
ATCAACAGGGCCCAATGGCTCGTGGACTTCGTCGAATGGGGTGTGCGCAATGGTTTTACC
GAGGAGTTGCAGGATGCTGGTGGTTTCGATGTCGAAACCTCCAAGGATCTTGCTCCCCGG
TCTAGTTTTTATACCGTTGAGACCATGCAGAGGGAGATCGAGAAGTATGTCAATTCCCAG
TTCGGTCGTCGCTTCACGTTCCGTCGGTTGGGTCGTTATCTTGGTCCTTCAATTATTCGC
ATGTTTGAAAAGAACGAACAGCTCTCTCAACTCATGGTCACCGGGACTCCGCTGTCCAAT
AGGTTGGGGATTCCACCTTCTTTAGTGTTGGTTTCTTCGTCCATTTACGATTCTATCAAA
CCGTATGGAACCTGGACTGAGGCCGAGCGTGAGGCGCACGCGGCGGCTGTCCGTGCTGTT
GAGAAATTTCCACGGCAGACGGCTTCAGCGCCTCGTGATCTCAGGCCTCAGCCTGATACT
GCTCAAAGGGCTCGGGAGGAGTTTGCAAGTGACTTCGCCCGTAACCATCCAGGTTTGTCA
AAAGGGTTTGGTAGTATGGAGACGTTGGTCACCAAGAGTGGTGAGGAGAAGCCCTATGTT
CGTCCGTGGGAAAAGCTTGGAAAGCGTTTTATTTCTGGCGGTTCGATCTGA
>HY_DN68034_c0_g1_i1 DN68034_c0_g1~~DN68034_c0_g1_i1  ORF type:5prime_partial len:809 (-),score=110.00 DN68034_c0_g1_i1:198-2624(-)
CAAAAGGACAGCTTCGTTGCTATCGACCACTTGATTGTTTCCGTCGCCCAGGATAGTCAG
GTCCAGAAAGCTCTTGCCGATGCCAACGTTCCCAACGTGAAGCTTATCGATAGTGCCGTT
TCACAAATTCGAGGCACCAAGCGAGTGGATTCAAAGACGGCCGATGCTGAAGAGGAACAC
GAAAATCTCAAGAAATTCACAATTGACATGACTGCTCTCGCACGTGAAGGAAAGATCGAC
CCGGTTATTGGCCGTGAAGAAGAAATCAGACGAGTTATTCGCATCCTTACTCGCAGAACA
AAGAACAATCCTGTCCTGATTGGTGAACCTGGTGTTGGTAAAACAACTGTGGTGGAAGGG
CTTGCTCGCCGTATCGTCAACGCCGATGTGCCAGCTAATCTAGCCCAATGCAAGCTTCTA
TCCCTCGACGTCGGTTCCCTGGTCGCCGGCAGCAAGTTCCGTGGTGAGTTTGAGGAGCGA
ATGAAAGGAGTGCTCAAGGAAATAGAAGACGCACGGGAAACAATTGTTCTCTTTGTCGAT
GAGATCCATCTTCTGATGGGTGCCGGATCTAGTGGTGAAGGAGGCATGGACGCCGCCAAT
CTGCTCAAACCAATGTTGGCTCGTGGTCAGCTTCACTGTATCGGTGCCACCACTCTCGGG
GAATATCGAAAATACATTGAAAAGGATCAGGCCTTTGAGCGACGATTCCAACAGGTTTTG
GTGAAAGAACCGACAGTCCCAGAGACCATCTCCATTCTCCGAGGTCTCAAGGAACGATAC
GAAGTTCACCATGGTGTTAACATTCTGGATGGTGCAATTGTGACAGCTGCAACTCTCGCA
GCTCGCTACCTCACAGCTCGTCGACTCCCGGATTCTGCTGTTGACCTGATTGATGAAGCT
GCTGCAGCTGTTCGTGTCACCCGTGAATCCGAACCAGAAGCCCTTGATAATCTCGAGAGA
AGACTGCGTCAATTGCAGATCGAAATCCATGCCTTGGAGCGCGAAAAGGATGCTGCATCA
AAGGCTCGCCTTGACCTTGCGAAACAAGAGGCCGCGAACGTCGCCGAAGAATTGCGGCCC
CTTCGCGAAAAATACGAGCAGGAGAAGAGGCGCAGCAAGGATATTCAGGATGCAAAGATG
AAGCTGGATTCCTTGAAGGTCAAAAGGGACGATGCTGTGCGCTCTGGAGATACTGCGGCG
GCGGCCGATCTTGAATATTATGCCATCCCGGAGACCCAGGCTTTGATTCAGCGACTCGAA
ACTGAGAGAGCCAAAGCTGATGCTGAGGATCGCGCCCGATCAGGCAACGAAGGGGAAACG
TTGATGCCCGATGCTGTTGGTCCCGACCAAATCAACGAGATTGTTGCTCGCTGGACCGGT
ATTCCTGTTACTAGGCTCAAAACAACTGAGAAGGACAAGTTGCTGCAGATGGAGAAGCAT
TTGGCCAAGATCGTTGTTGGTCAGAAAGAAGCTGTGCAGTCTGTCTCCAATGCAATTCGT
TTGCAACGCTCTGGTCTAGCCAACCCCAACCAGCCTCCCAGCTTCCTGTTCTGTGGTCCC
TCTGGTACTGGTAAGACGCTTTTGACCAAAGCGCTTGCTGAATTTCTCTTCGATGACCCA
AAGGCTATGATACGGTTTGATATGTCTGAGTACCAAGAACGACATTCACTTAGCCGCATG
ATCGGTGCGCCTCCAGGTTATGTTGGCCATGACGCTGGCGGGCAACTTACCGAGAACCTA
CGCCGTCGTCCATTCTCTATCTTGCTATTCGATGAGGTTGAAAAGGCTGCAAAGGAGGTG
CTGACAGTCTTGCTCCAGCTCATGGATGATGGACGAATTACAGACGGTCAAGGCCGCATT
ATTGACGCAAAGAATTGTATCGTTGTCATGACTTCCAACCTTGGCGCAGAATATCTAGCC
CGTCCGGTGGGTAAAGACGGCCGAATCGACCCAGCCACACGAGAGCTGGTTATGGGCGCT
CTGCGCGACTATTTCCTTCCTGAATTCCTCAACCGTATCTCCAGCACTGTCATCTTCAAT
CGTCTCACCAAACGCGAGATCCGGTCTATCGTGGATATTCGTCTCAACGAAATCCAGCGG
CGTCTGGAACTCAACGACAAAGATATCAAGATTGAATGTACGGAGGAGGTCAAAGACTAT
CTCGGCGATGCCGGCTACTCGCCTGCCTACGGCGCTCGTCCATTGTCTCGTCTAATTGAG
CGCGAGGTTCTCAATCGTCTTGCTGTCTTGATCCTGCGCGGTAGTATCCAAGACGGGGAA
ATCGCCGAGGTGGTCATGAAGGATGGCCGTATCGATGTTCTGCCTAATCACACTGATAGT
GAGATGGCCGATGAAGATATGGTTGACTCGGATGATGCGTTGGCGGAAATTGAAGAGAAC
AGCGGTGACATGGATCTCTACGAGTAG
>HY_DN68527_c0_g1_i1 DN68527_c0_g1~~DN68527_c0_g1_i1  ORF type:5prime_partial len:153 (-),score=20.86 DN68527_c0_g1_i1:198-656(-)
GATGTCGACAACAGCCAGGGCTTCTGGACCTTCCAATCGACTTCTGCTACCGTGAATGGC
AAGACCATTAACCGCTCTGGAAACACCGCTATTGCTGACACTGGTACCACTTTGGCCCTT
CTTGACGACGCTACTGTCAAGGCAATTTACGACGCCATCCCAGGATCCAAGTACGACAGC
AGTCAGCAAGGTTACACCTTCCCTAGCAACACCTCTGCCGACAAGCTTCCTACTGTCACT
TTTGCTGTTGGTGACGCCCAGATTGCTGTTCACAAATCAGCTCTCGCTTTCGCCGACGCC
GGTAATGGATACGTCTATGGTGGTATTCAGTCTCGTGGCTCCAACCCATTTGACATTCTA
GGTGATACCTGGTTGAAGGGTCTCTACGCGATCTTCGACGTCGGCAACACTCGCTTCGGT
GCTGTTGCAAAGCCCGACCCTGATGCTTCTTCTTCTTGA
>HY_DN46988_c0_g1_i1 DN46988_c0_g1~~DN46988_c0_g1_i1  ORF type:internal len:106 (-),score=12.87 DN46988_c0_g1_i1:1-315(-)
CGTGTTGGTGTGCTCGATGAGTCCCGCATGAAGCTCGATTACGTGTTGGCCCTCAAGATC
GAAGATTTCTTGGAGCGCCGCCTGCAGACCTGCGTCTATAAGCTCGGACTAGCCAAGTCC
ATCCACCATGCCCGTGTCCTGATCCGTCAGCGCCACATCCGCGTCGGCAAGCAGATTGTC
AACGTTCCTTCCTTCATCGTCCGTCTCGACTCCCAGAAGCACATCGACTTCGCCCTGACC
TCGCCGTTCGGCGGTGGCCGCCCCGGCCGCGTCAGGAGAAAGAAGGCCAAGGCCGCCGAG
AAGGGCGAAGAGGGC
>HY_DN40370_c0_g1_i1 DN40370_c0_g1~~DN40370_c0_g1_i1  ORF type:complete len:183 (+),score=6.93 DN40370_c0_g1_i1:1174-1722(+)
ATGACCGAGCCCGAGATCGAGGCTGCAGCTATCACCTTCATTGTCGCTGGGAGCGAGACC
AGTAAGCTTATGCGCGTGACCACTGTTTTCACAAGTTCAGCTCGAATTAACTGTTGTGCA
GCTGCGACCATGCTAGCCGGTACTATGTATCTCCTTTGTACAAACCCGGCGGTCCTACAA
AAGTTGATATCTGTGGTCCGCTCTAGATTTGTCGCGGAATCTGATCTAACTCTTGTCAAA
CTCCAGCAGTATGAGTATCTTAATGCTGTTCTACAGGAAAGCCTACGACTCTACCCTCCG
GCCCCAGATAACCTCTTCCGGATAACCCCCGACACAGGAAGCATCGTGATGGGGGAAATG
GTCCCTCCGCACACTAGCGTGACTATGAACTTATGGGCTGCTAACCGATCGCCTAATAAC
TTCTACCGCCCAACTGAGTTCATACCAGAGAGATGGGTGAAGGCGGCTCCGGTCGAATTT
CATCAAGATGATAGGAATGTATTGAAGCCATTTAGTGTCGGGGCCAGGGACTGCCTGGGG
AAAAAGTAA
>HY_DN59066_c0_g1_i1 DN59066_c0_g1~~DN59066_c0_g1_i1  ORF type:5prime_partial len:104 (-),score=7.27 DN59066_c0_g1_i1:58-369(-)
GATATCGGTAGAGATGACTTAATTGATTATACTTCTACTAAAGGTGCTATTGTCTCATTT
ACTAGAGCTTTATCCAATCAATTTGTTGGTAAAGGTATACGAGTCAACGCCGTTTGTCCA
GGGCCTGTTTGGACTCCATTAATTCCTTCTACAATGAATGAAAAAGCGCAAAAGCAATTT
ACATCACCAATGGGTAGACCAGCTCAACCTTCAGAAATTGCCTCTTGTGTAGTATTTTTA
GCCTCTTCGGATTCAACTGCTATTTCTGGATCCTCACTCCACCCTAATGGTGGTACAGTC
GTAAATTGTTAA
>HY_DN100014_c0_g1_i1 DN100014_c0_g1~~DN100014_c0_g1_i1  ORF type:internal len:108 (+),score=7.39 DN100014_c0_g1_i1:3-323(+)
ATTACCGACCCGGAGATTCTCGAACGTCGATATCCAGTCATACTACATGCGTTCTCGCTT
CGTGCCAATTCTGGTGGGGCTGGCAAATACAAGGGCGGTGACGGTGTTATCAGGGATATC
GAGTTCCTCCTCCCGATGCAAGTCAGCATTCTGAGCGAGCGCCGAGTCCACAGACCATAC
GGTCTGGAAGGAGGGTCTGCAGCACGACCTGGGCTCAACTTGTGGCACAAGAAAACGCGG
AAGGAAGATGGAGACTGGAAAGGGGACGATGATAAACCTCGAATCCTCAACATTGGTGGA
CGAGCGACCGTCAAGATGGGT
>HY_DN9043_c0_g1_i1 DN9043_c0_g1~~DN9043_c0_g1_i1  ORF type:5prime_partial len:298 (+),score=20.43 DN9043_c0_g1_i1:2-895(+)
GTTGAGGTCCAAACCTCGACTGCTACTGAGCTCACCACTCGTGTCTGGGTCTCCACTGAA
ACCATCGACCGAACGTCCATCAAGGAACACACTCTCACTGCTACTGAGACCTTGACCAAC
ATCTATACCCAGACTGCCACTGAGACTGACACTGCCACTGTCACCTCCAAGGAGACGGAG
ACACAGTCCGTGACCAAGACTGAGGTGAAGACAGTCGTCCAGCCTACTACCTATGTCAAG
GTTTGGACTACCACGGAGGTTATCGACAACACAAAGACAGAAGTTCAGACCAAGACTGCA
ACTGTCACCTCCGAAATCACTTCTGTCGAGACTGCTACCAAGACCGAAGTCAAGACTGAT
AGGGTCACTGAGACTGAAGTGAAGACCGTCGTTCAGCCCACCACCTATGTCAAGGTCTGG
ACTACCACCCAGGTCATCGACAACACCAAGACCATGGTTGAGACCAAGACTGCCACTGTT
ACTGATCAAGTCACCTCCGTGGAGACCGCGACCGCGACCAAGACCAAGACTAACGAGGTC
ACCAAGACTGAGACCGAGGTCGTCAAAAATACTGGTCTCTACGAATGTCTTGGCAAGTGC
AAGAGCAACTGGGGAATGAAATATGGCAACCACGACACATATAACACCTATGCAACCCCC
ACTACCACTGTTGCCACTTACACTGAAGCTTCGTCCAGCGCATACGAGACCTCCATGGCT
GAGTCTTCCCAAGCCTACGAGACCTCGTCTGCGGCTTCCTCAACAGCCACGGCTGAGATG
TCGTCTGCGGCTTCCTCCGAGTCGACTGCTGAGACCTCGTCTGCGGCTTCCTCGACGGCC
ACTGCTGAGAACTCCGAGTCGACCTCATACGAGTCTTCTGGAGGCTACTATTAA
>HY_DN2011_c0_g1_i1 DN2011_c0_g1~~DN2011_c0_g1_i1  ORF type:5prime_partial len:105 (+),score=26.88 DN2011_c0_g1_i1:3-317(+)
ACCATTGTCATGGGTGCTTCTTTCCGTAACACCGGTGAAATCACTGAGCTTGCTGGCTGT
GACTACTTGACCATCTCCCCCAATCTCCTCGAGGACCTCTTGAACTCGACCACCCCCGTC
CCCAAGAAACTCGACGCCTCCGGCGCAGCTTCCCTCGACATCCCCAAGCGCTCTTACCTC
AAGGATGAGGCTCTCTTCCGATTCGACTTCAACGAAGAGGCCATGGCCGTCGAGAAGCTC
CGCGAGGGTATCTCCAAGTTCGCCGCCGACGCTGTTACCTTGAAGGACCTCCTCAAGTCC
AAGATCCAGGCTTAG
>HY_DN20604_c0_g1_i1 DN20604_c0_g1~~DN20604_c0_g1_i1  ORF type:5prime_partial len:382 (-),score=16.46 DN20604_c0_g1_i1:321-1466(-)
AGCACCTTTGCTCAAGGTCAGACCGAGGAAGGATTGGCAAAAATTCTCGATCCTGACCAA
GAATGCCAATACTACTCCTACCCCGACGTCCAGAACCACCTCAGCGAGTTCCCAAAGTCC
TGGCAGCCGGCACAAATCCTCTCTACCGACTCCGAAGGGCAAAACAAATGGAACTCGATA
AAGGACTCTGTACCCAACCTCCCGCCCAAGGGCGGTGCCGACGGCGACTTCTATCAGTTC
ATGTCTACATACCCACCTTCGGACCCCGATTGTTGGTGGTCTTTCAAGCAATGTATCGCA
GATGGGGATGTTGCCAAAGTGCCAGAGCCTATGACTATCGGTTTCGGCTTCGACGACGGT
CCAAATTGCTCCCACAACGCCTTTTATGACTTCTTGCAGCAAAACAACCAGAAAGCCACC
ATGTTCTACATTGGTAGCAACGTACTGAATTGGCCACTTCAGGCTAAAAGAGGCGTCACG
GATGGTCATGAGATATGCGTTCATACCTGGTCACATCGCCATATGACTACCCTTTCTTCC
GAGGACGCCTTTGCCGAACTTTGGTATACTATGAAAGCAATTGAACTCGTCACCGGTACC
ACCCCGGATTGCTGGAGGCCTCCTGAAGGAGACGTCGACAACCGTATTCGGGCCATCGCC
AAAGGACTCGGTCTCAAGACCATCCTGTGGGAGTACGACTCTGAGGACTGGCGAGTCAAC
GCGGGCAAGGCAACTCCAGAACAGGTTGATGGCAACTATCAGAACTTTATCAACGCTGCA
AAGAACGGCACGTTTGACAAGCAAGGTGCGATTATCCTCCAACATGAGATCAACAACTAT
ACTATGGGAGAGGCTATGAAATGGTACCCAGCGATGAAAGAAACCTTCAAGAGTATGCTC
CCTGTGGGCGTTGCTCTTAGTGGTGGAGGAAGCGGTGGTGGAAGCAGTGGCAACGGTAGC
ACGAGCACTTCGAACTCTTCAGCGTCCGCCTCCCACTCTGCCACCCACTCTGCCGCCAGC
AGTACAGGCTCAGCCACCGCGAATAGAAACACCAGCACCGGTAAAAACGATGCTTCCACT
CCTTCTCGTGCACCTGGCGCACTCGTGGCGTTGGCTGCTCTTTCATTCAGTGCATTGTTT
CTCTAA
>HY_DN23641_c0_g1_i1 DN23641_c0_g1~~DN23641_c0_g1_i1  ORF type:5prime_partial len:119 (+),score=8.48 DN23641_c0_g1_i1:3-359(+)
CGGTGCCATACTGACCGCTCCGGATTCAGCGGACCCTGGACATTCTCACCGACGACCTTC
ACAAACGACTTCTATAAGCTTCTCTTTGACGAGAAGTGGGTCTGGAAGAAGTGGAACGGC
CCCAAGCAGCTCGAGGACAAGACAACCGGTAGCCTTATGATGTTGCCAACGGACTATGTT
ATGGTCACCGACAAGTCTTTCAGGAAGTGGGCGAAGGCCTATGCAGACGACAATGATCTT
TTCTTCAAGGACTTTTCTGCTGCCCTCGCTCGTCTCTTCGAACTCGGTGTTCCCACTCAA
CAGTTCGTCACTGCTGAGCCCTGGACTATGAAGAACGCCGATGAACAGAAGGCATAA
>HY_DN61553_c0_g1_i1 DN61553_c0_g1~~DN61553_c0_g1_i1  ORF type:internal len:144 (-),score=2.95 DN61553_c0_g1_i1:2-430(-)
TATGCTCAGTCCATCCCAACCACAGCCACAGAGCTCCAGCTGCAGACCGTCGATGCTCAG
TACGATGTCGAAGGATTCAGCGGGACAGACCCAACGACGGCGTTTGGGATCGATTTGCTC
TCTCAGGCACTCTTGACCGTCGTTTATCCTACCGCCACCGTTGGCCTGGATAGCTTGGGA
AAGCCTTTGACAGCTGTGGCTGTTTCCGAGCTCCCCCAAGCATACATCACTCCCTCGACC
GAACACTTGACGAACTTTACCTCTGCGACGACCTTTACCGTCACCCTTGCGGACGCATCA
GCTTTGGGACACCCGGATGCGCAAGGGAACTTCCGTCATTACCTCAAGAACGGAGTCACC
CTGTCCGCTGCCCCTTCGGCTGAGAACCAAACCGCTGGATTGGTCCTCGGAGGGAGTGGT
GGTAACACC
>HY_DN84210_c0_g1_i1 DN84210_c0_g1~~DN84210_c0_g1_i1  ORF type:internal len:103 (+),score=9.86 DN84210_c0_g1_i1:2-307(+)
ACTTCACACTTTACACACATCATAAATACCGTCAAGATGTCTGCTTGGGATACCGCCGAC
GTCAAGATCGGCAAGAGCGTGAACCGCGGCGGCGCTGCCGCGCGCGAGACGGTTGTCCGC
GGCCAGTCCGCCCTCAACGCCGCGCGGCGCTCCGGCGCATCCATCAACACAGAGAAGAAG
TTTGCCACCGGCAACTCGGCCTCCAAGCCCGGCGTAGAAGGCCAGCGCCTCACAATGGTG
GACCGGTCCGACGACATCGTCAAGCCCAAGACGGTGGGCGTGGACGTCGGCAAGGCGATC
CAGAAG
>HY_DN23804_c0_g1_i1 DN23804_c0_g1~~DN23804_c0_g1_i1  ORF type:5prime_partial len:141 (+),score=21.87 DN23804_c0_g1_i1:3-425(+)
ACTAAGAAGCCACTTTTCGCCAAGTACGGTTTGAACCACATCGTCGCCCTTATTGAGGCC
AAGAAGGCTTCTCTCGTCGTTATCGCCCATGACGTCGACCCCATCGAACTCGTCGTCTTC
CTTCCTGCCCTCTGCCGCAAGATGGGTGTACCCTACGTTATCGTCAAGGGCAAGGCCCGC
CTCGGCACCGTCGTCCACAAGAAGACTGCTGCTGTTCTCGCCCTCCAGGAGGTCAAGTCT
GAGGATCAGCGCGAGCTTGCTACCCTCGTTAGCGCAGCCAAGGCTAACTTCTCTGACAAG
TACGAGGAGCACCGTCGCCAGTGGGGTGGAGGTCTCCGTGGCAACAAGTCTACCCAGATG
CTTCGCAAGCGTGCAAAGGCCGCTGGTCAAAACCCTGCTGCCGCCAACATTGGCAAACTG
TAA
>HY_DN51481_c0_g1_i1 DN51481_c0_g1~~DN51481_c0_g1_i1  ORF type:internal len:112 (+),score=4.69 DN51481_c0_g1_i1:1-333(+)
GTGTCGCGATACATTATCATCAAGTCACGCGAGTCACGCTCTGATTCACGATCGCTGAGC
CCTCAGAAAGCTTCCGCGCACCGCGTGAATATTGCAAATACCCTACAGCGCGGAGGCAGC
AAGAAGCTCCGAGGCACAGGCGGCACGGCGCTAATATCATTCTTGAAACAAGCTCGAGAC
GAAACTGGAGAGCCGGCTATCGATGCTTGGGCACGGCGTTTGCTCAATAATGGCCCTGCT
GATTTCAACGATGGTGTTGCGCGACTTGGGAAGATGAGCGAACACTTAGATGGAGAAGTC
GAGATTGTTGGGCTTGCAGGAACATGGTCGGTG
>HY_DN21531_c0_g1_i1 DN21531_c0_g1~~DN21531_c0_g1_i1  ORF type:5prime_partial len:220 (-),score=26.17 DN21531_c0_g1_i1:165-824(-)
CAACACCTTTCCCCACGACTTTTCTTCCCGCCTCCCCCCCATCCTCCAACCTCTTCTCCA
CCCAAAATGTTCTCCAAAGTAGCTCTCCTTGCTCTCGCCGGCGCCTCTGCTGTTCAGGCC
TTGTCTCTGAGCACTCCTTCGGGTGTGACTTCAGGTGGCAGAATAAACCTTACATGGACT
GCTGATCAGAGTGATCCTGTCTTCACCCTGGAGTTGCACCACCCCGATTTCAACCAGGAC
ATCGCCATTGCTAACAATGTGGACCCTTCACTTATGCAGTTGGACATTCTCATGCCCATC
GTCCTTGCCAGGGATAGTCAATACGTAATTCGGGCTGTCAACATCTCCAACATCAACCAA
GAATACGCCAGGACTGGCAACTTCTTCGTCGGCGACACTGTTTCTTCGTCCGCTTCTTCT
CAGTCCGTTTCTGCAACGAACCCTCCTTCCGGTGTCAGCACCACTGCCAGCGTGCCTGTA
ACACAGTCAGGTTCTGCACGTCCCACTACTGCTACCGGTTCCAACACTGCATCCCCCTCC
GGATCGTCCTCTAGCGAAGCGCCTACAGGCACTGCAATCGGCAACAACGGTGCAGGTAGC
GTCGCTGCTAACCTCGGTCTGCTTGTTGCTGCTGTCGGTGCTGTTGCAGTTGCTCTCTAA
>HY_DN110616_c0_g1_i1 DN110616_c0_g1~~DN110616_c0_g1_i1  ORF type:internal len:109 (+),score=4.02 DN110616_c0_g1_i1:1-324(+)
TTCCGCGAGGGTGTGCTCGTGGCCAAGAAGGACTTCAACCTTCCCAAGCATGGAGAAATC
GACACCAAGAACCTTTACGTCATCAAGGCTCTTCAGTCGCTAGACTCCCGTGGATACGTC
AAGACCCGTTTCTCCTGGCAATACTACTACTACACCCTCACCCCCGAGGGTCTCGACTAC
CTCCGCGAATGGCTCCACGTCCCCGCCGAGATCGTGCCTGCTACTCACATCAAGCAGCAG
CGCTCTCACGCACCTCCCCGCGGAATGATGGGTGGCGACGGTGAACGACGAGGTGGTGGA
CGTGGTGGCCCGAGACGCGATGGC
>HY_DN19574_c0_g1_i1 DN19574_c0_g1~~DN19574_c0_g1_i1  ORF type:internal len:111 (-),score=16.36 DN19574_c0_g1_i1:1-330(-)
TTGGTCGGCGGATCTACTCGTATCCCCAAGATCCAGAAGATGGTTTCCGACTTCTTCAAT
GGAAAGGAGCCCAACAAGTCCATTAACCCTGATGAGGCTGTTGCGTACGGTGCAGCTGTT
CAGGCCGCTATCCTTTCCGGCGATACCTCCTCCAAGTCTACCAACGAGATCCTACTCTTG
GACGTTTCCCCGCTGTCTCTTGGTATTGAGACTGCTGGTGGTGTTATGACTCCCCTCATC
AAGCGCAACACCACCATTCCCACAAAGAAGTCCGAGGTCTTTTCTACCTTCAGCGACAAC
CAGCCCGGTGTGCTCATCCAGGTCTACGAG
>HY_DN110327_c0_g1_i1 DN110327_c0_g1~~DN110327_c0_g1_i1  ORF type:5prime_partial len:167 (+),score=16.53 DN110327_c0_g1_i1:2-502(+)
GCTGAGGTCTTCACACTCTACCTCGTGCCCTACCTCTGGGTCAACCACTGGCTGGTCGCC
ATCACCTTCTTGCAACACACCGATCCCTTGCTCCCTCACTACCGTGCTCCCGAGTTCACC
TTCCCCCGTGGTGCTCTTGCCACTCTCGACCGCTCGATGCTCGGTAACTTGGGCTCTATC
ATGGGATGGCTCGGAGCTGTTTCCACACACGGAATTGCCGAGACCCACATTCTGCACCAT
GTTTCAAGCCGAATTCCTCACTATCACGCATGGGAGGCTTCTGCTGCCTTGAAGAAGAAG
CTGACGGAGAATGGAATGAAGGTTCAAGGAAACCCGGTTAGCTGGCCGGAAATTTACAGG
GTCTACAAGGAGTGCAAGTTCGTTGAGGATGAGGGTGACGTTGTCTTCTTCAAAAATGCT
CATGGTCTCGCCCAGATGCGACCGGCGTTCAACTCTGAGAGCCCTAGCGACTCTGGGATT
GAGATCAACGAGAAGAAATAG
>HY_DN69394_c0_g1_i1 DN69394_c0_g1~~DN69394_c0_g1_i1  ORF type:5prime_partial len:104 (-),score=5.10 DN69394_c0_g1_i1:114-425(-)
GACGACCTCGGTGGGAGCGTTGAGATCGATCAGGCGCTTGTGGATGCGCATCTCGAAGGT
ATCCCAGGTCTTAGAGCCCTCACCGCAGGGGGTCTTGCGGGTTGCAATCTTGAGAGTCTT
AGTGGGCAGGCGCACGGGACCCTTGACACGCAGGTTCTTGGATTTCGCGCGCTCGAGCAG
CTCGGTGCAGACCTTCTCGAGCGACTGCACTTTGCGCGAGGTCAGAGTGATGCGGATCTT
GTGGACCTTGGGGCCCTCGCCGAAGTCCTTCTCGGGTTTCTGGAACGACATAATGGGCGG
GATTTGATCTGA
>HY_DN62258_c0_g1_i1 DN62258_c0_g1~~DN62258_c0_g1_i1  ORF type:internal len:148 (+),score=12.48 DN62258_c0_g1_i1:2-442(+)
CTCCATATGCCGGGTATCGTCGGTGCCGCTGTCTTCACACAATACTGGTACTGGTTCCCT
CTCGCTCACTTCATGTCACTATCCTTCACCCCGACCGCCGTCATCGGCGTCGACCAGAAG
CTAGAGGTACCCGTCTTCAAGTTTCACAGCAACACTCGTCCCAGCATGTTTGACTACCCA
CCCGAGCAGACAGCGAAGACGGATGAAGCGCCCGAGAAAGTCAAGACTGCAGTCCTCAGC
ACTACCGCCCAGGCTAAGCGAAGACAGGCCAAGAAGGAGAAACAAGACAAGCAAGAAAAA
GGCGACACCATGGATGTTGATGTCACAGCCACTACCAGCCCAACAACACCGAAGGTGGAG
AAGACAGAAGACAAGATGGAGACCGACGACTCATTCAAAGACCACGCGGATAAGAAAGAG
ACGTCCGCTGAGATCGAAGCC
>HY_DN7976_c0_g1_i1 DN7976_c0_g1~~DN7976_c0_g1_i1  ORF type:5prime_partial len:130 (-),score=12.13 DN7976_c0_g1_i1:34-423(-)
CGCGTCCGAGTCCACCCCTTCCATGTCATCAGGATCAACAAGATGTTATCGTGTGCCGGA
GCTGATCGTCTCCAAACGGGTATGCGTGGTGCCTGGGGCAAGCCTTACGGCACTGTCGCC
CGCGTGAACATTGGCCAGATTATCTTGTCTATCCGCTGCAAGGAGCAAAACGCCCCTGTC
ATCATGGAGGCCCTCCGCCGTGCTCGCTACAAGTTCCCCGGCAGGCAGAAGATCATCGTG
TCGAAGAAATGGGGCTTCACCAACGTTGACAAGCAGGACTACCTCAAGCTGAAGGAGGAG
AAGAAGGTGTTGCAGGATGGAGCTTATGTACAATTCATTCGTCCGAAGGGCCCTCTCGAG
GCCAATCTCCGCGCCCAGCTCCGCGCATGA
>HY_DN75323_c0_g1_i1 DN75323_c0_g1~~DN75323_c0_g1_i1  ORF type:internal len:110 (-),score=7.25 DN75323_c0_g1_i1:3-329(-)
GCCGCCTTCAACGATCCGTCCCGGAAGCGCGGCGTCGACGACCTCAACGACTTCTTCGGC
AGCGTGAAGCGCCACCAGGTCGATCCGCGCTCCTACTCCCAGATCGGCCGCTCGCTCATG
CCCATCCACTCGTCCCTCGGCCTCCACGCCGGCGGCGGTCTGGCCGCCGAGTACATGCCG
CAGGCGCCGCACACGCTCGGCGCCGTCGGGGGCTCGCACGGCCCGCTGACCCAGCACTAC
TATCTCCCGCCCATGCCCAACGTCCGCACCAAGGAAGACCTGCAGCAGATCGACCAGATG
CTGGAGCAGATGCAGGCCACCATCTAC
>HY_DN23878_c0_g1_i1 DN23878_c0_g1~~DN23878_c0_g1_i1  ORF type:5prime_partial len:265 (+),score=23.58 DN23878_c0_g1_i1:1-795(+)
ATCATTTTCCTGTCCAACGCCGATAACTTGGGTGCTGTCGTCGATCTCCGCATCCTGCAG
CACATGGTCGACTCCAAGTCGGAGTACATTATGGAATTGACCGACAAGACCAAGGCTGAT
GTCAAGGGTGGAACCATCATTGACTACGAGGGCTCCGTGCGCCTGCTCGAAATCGCGCAG
GTGCCCAAGGAGCACGTCAACGAGTTCAAGTCGATCAAGAAGTTCAAGTACTTCAACACC
AACAACATCTGGATGAACCTCAAGGCCGTCAAGCGCGTCGTCGAGAACAACGAGCTGGCC
ATGGAGATCATCCCCAACGAGAAGTCGATTCCAGCCGATAAGAAGGGCGAGGCCGACATC
CGCGTCCTGCAGCTCGAAACCGCCGTCGGTGCTGCCATTCGGCATTTCCGCAACGCACAC
GGTGTCAATGTGCCCCGTCGCCGCTTCTTGCCGGTCAAGACGTGCTCTGATCTTATGCTC
GTCAAGTCGGATCTATACACGCTGCAGCACGGCCAGCTGGTCATGGATCCAAACCGCTTT
GGCCCGGCACCGCTCATCAAGCTCGGCAGCGACTTCAAGAAGGTCTCCAGCTTCCAGTCC
CGCATCCCGTCCATCCCCAAGATTGTGGAGCTTGACCACCTTACCATCACGGGCCCCGTC
AACCTTGGCCGTGGTGTCACCCTGAAGGGTACCGTCATCATCGTCGCGACAGAGGGTCAG
ACGATTGATATCCCGCCAGGCTCTATCCTGGAGAACGTGGTTGTGCAGGGTTCGCTCAGG
TTGCTCGAGCACTAG
>HY_DN30210_c0_g1_i1 DN30210_c0_g1~~DN30210_c0_g1_i1  ORF type:5prime_partial len:260 (-),score=13.54 DN30210_c0_g1_i1:172-951(-)
TCAACCCACGACAATTTTCTAGAAAGTACGAATAGACTTGCAACCATGAAGATTCTCACG
AAAGAAGAGGAGAACGCTCACTACAGCGCCGTTATCAAATCAGGCGTCATCGGCGGAGTT
GCAGGCCTCGCCGCCGGCACAGCAGGCGTCTGGTGGGCCTCTCGCCGCTTCGCCGGCTTC
CGCTCCCTCACAGTCCCCTTCCGCGTTTTCCTTGCAACATCGGCCGGTGTCGCAGCCTCT
GTCATTCGCGCCGAACACACCAGCATAAACTATAGTTACGAGCACGACCCTGAGCGCCGA
CGCTACGCCGAAAAGCGCGAGCATTTGCAGGAGCAGATCGACGCTGCGAAGCCCGGCTGG
CAGCGCGCCCGCGACTGGGCTGCCGACCACCGGTACGGCATCGTCGGTGTGAGTTGGATC
GCCTCCATGGCCCTCGCGCTCGGCCTCGTGCGCCGCAACCCCTACCTCACCGGCAAACAG
AAACTCGTGCAGTCTCGTGTGTACGCTCAAGGGTTGACCGTCGCCGTCTTACTCGCGTCC
TTCCTGCTCGAAGCCAACGATGCGACGAAGGGCAAGGGACGCTGGGAGACGGTCAAGATT
TTGGACCCCGAGGACCCTGAGCATAAGCGTGTGATTGAGAAGAAGATACATCATGAGAGA
TATGCGGGAGAAGACCAGTGGAGGGATATGGTGGAGGCAGAGGAGAGGAAGATGAAGATG
AGGGAGGAGCAGAGGATAAGGAAAGAGCTGTTAGCGAAGAAGCAGGAGCAAGGTCACTGA
>HY_DN63327_c0_g1_i1 DN63327_c0_g1~~DN63327_c0_g1_i1  ORF type:5prime_partial len:163 (-),score=11.24 DN63327_c0_g1_i1:3-491(-)
CCGGAGTACCCTGCTAGCACTCCTTCCCCGTACGTCCCGGAGTATCCCGCCAGCACCCCC
TCCCCGTACGTTCCGTCCTACCCGGCTAGCTCCCCGAGCCCGTACGTCCCCTCGTACCCG
GCCAGCTCTCCTAGCCCGTACGTCCCCTCGTACCCTGCTAGCACTCCCGAGGCTGCTTCC
AGCACACCGTCTCCCTATGTTCCATCTGAGACGCCTTGCACCACCTCGACCACCATCACC
GTCACTGTCCCCTACCCGTCTGGCACTGGCTACCCGCCAGCTCCTCCTGCGGGCCCTGGA
TACTCCTCTGCTCCTTACCCCGTTCCTTCCGGCTCTGGCTACCCCGTTGCGCCGCCTGCT
GGCACTGCCTCCTCCACTGGTGGATATGCTGCCCCAAGCTACCCTGCGTCGTTCACTGGT
GCTGCCAACAGCCTCAACGCCGCTGGTTTCGTCGCTGGTGTTGGTGCTTTCGCCGCTCTT
TTCTTGTAA
>HY_DN20977_c0_g1_i1 DN20977_c0_g1~~DN20977_c0_g1_i1  ORF type:complete len:162 (+),score=31.33 DN20977_c0_g1_i1:71-487(+)
ATGACCATCGCCTCGTCGTCCGGTCTCTCCGACAAGGAGATCGAGCGCATGATCGAGGAG
TCGGAGCAGTACGCCGAGCAGGACAAGTCGCGCAAGCTCGTCATCGAGGAGTCGAACCGC
GCCGAGAGCGTCTGCAACGACACCGACAAGGCCATGAACGAGTTCAAGGATCAGCTCGAG
GCTGGTGAGCGCGAGAAGGTCAGCAAGCTCGTCCAGGAGCTCCGCGAGATTGCCAGCAAG
GGCCAGAGCGGCGACCAGAGCATCACCCCCGACGCCATCCGCGAGGCGATCAACAACACG
CAGCAGGCAAGCCTTGGCCTCTTCCAGAAGGTGTACGAGAAGCGCGCGGCCGCGAACGAG
CCCGCCAAGGAGTCGTCCGAGGAGAAGCCCGCGGAGGAGTCTGAGAAGAAGAACTAA
>HY_DN72584_c0_g1_i1 DN72584_c0_g1~~DN72584_c0_g1_i1  ORF type:complete len:103 (+),score=10.44 DN72584_c0_g1_i1:27-311(+)
ATGGGTAACCAAAACACCTACAACACTTATGCTACTCAAGCCGCATATACCACATCTACT
GCTCTCAGCTCCGCGGTCACTGAGCAGGCTTCCATGGGTTGCTACGGCTCATCTTGTGGG
GAGAACACCAGTTCAGTCGAATCCTCTTCCAGTGCAACTGGTTGCTCCGGCTCCGAGTGT
GGATCTTCCTCGGCGTCAGCCACTGCTTCTGCTGATATGTCGAGCATGACTGGTGGCTCA
TCTTACGGTGGCTCATCTTATGGTGGCTCCTACGGTGGTTACTAA
>HY_DN115432_c0_g1_i1 DN115432_c0_g1~~DN115432_c0_g1_i1  ORF type:internal len:107 (+),score=2.49 DN115432_c0_g1_i1:1-318(+)
CAGGCTGCCGCAGAGCAACACGAACGTTTGGGCTCAATCGGCGAAGTCGCTGTCACGGAC
GCCGTCGGACCAGACCAAATCAATTCCATCGTTGCTCGATCGACAGGCATACCAATCACC
CGTCTCCGCGCCTCCGAGAAGGAGAAGATCTTGCATATGGAGCAACACCTACAAAAGATT
GTCGTTGGCCAGAAGGAAGCCGTCAAGTCAGTATCGAACGCTATTAGGCTACAGCGTTCT
GGGCTTGGAAATCCCAACCAGCCACCAAGTTTCCTTTTCTGCGGTCCTTCGGGCACTGGT
AAGACTTTACTAACCAAG
>HY_DN12847_c0_g1_i1 DN12847_c0_g1~~DN12847_c0_g1_i1  ORF type:internal len:285 (+),score=41.79 DN12847_c0_g1_i1:3-854(+)
GTCATGCGAGATGAAAAGGGAACTTCCAAAGGTTTTGGCTTTGTATGCTTTTCTTCTCCC
GACGAGGCCACCAAGGCAGTCGCGGAGATGAACAACAAGATGATTGGTTCGAAACCCCTT
TATGTCTCACTTGCTCAACGCCGTGAAGTCCGTAGGCAGCAGCTCGAGAGCCAGATTGCT
CAGCGCAACCAAATTCGCATGCAGCAAGCTGCCGCCGCCGGAATGCCCGGGGGTTACCTC
AACGGACCCATGTACTATCCTCCCGGTCCCGGCTTCCCTCCTCAAGGCCGCGGCATGATG
GGCTACGGTCAGCCTGGTATGATGCCTCCTCGTCCCCGTTACGGCCCCAACAATGGCCAG
GTTGGTGGTATGCCTATGCCCCCCTACGGCCAGCCTCCCCAGGGATACGGTATGCCTGGC
TATCCCGGTGGTGGTCGCGGTGGACCTCGTCCCAACCAGAACCGTGGTCCCGGCTCTTCC
CCTACTATGCCTAACGCTCCTATGCCTCGTCCCAACGGTGCTGGACCTACTAATGGTGCT
CCAAGGGGTCCTAGCGGCCAGGGCGCCAACAGGCCTGCCGCTGGTCCTGCCCAGGGTCGT
GGTCCTCAGCAGGGACAGCCAGGATACAAGGTCAACCCTCAGACTCGCAATGCACCACCT
GCTGCTGCCCCTGCTCAGGCTCCTGTCGCTCCCGAACTGCCTCCGTTCAACTCCGCTGCC
CTCACCAATGCTAGCCCGATGGAGCAAAAGCAGATGTTGGGTGAAGTCATTTACATGAGG
ATCGTCACGCAACAACCCGAGCTCGCTGGCAAGATTACTGGTATGCTTCTCGAGATGGAC
AACGGTGAACTG
>HY_DN1764_c0_g1_i1 DN1764_c0_g1~~DN1764_c0_g1_i1  ORF type:5prime_partial len:436 (-),score=12.34 DN1764_c0_g1_i1:387-1694(-)
CTCTCCACACCACACAGACACAGACACAGGCATCCACCGGTATGGCTGCCTTCTAAACTC
TTCAGCTTCCCAACTGTTTTGTCTACAACAGACAAAATAGAGTCCTCCGGCCTAGCAGCG
CAACTCACCACTCAAACAAACTTCCACCCAGAGTCTCCCGCGTACGCAGGACCTCTGAAC
TCAAGCATCGCCCCCGGCAGCTTCAGTTCTCCAGCAACCATACTTTCCACGGCCACCACG
GCTTCTCAACCTCAGTCAACATGGCTCCCCTCATCAGCTCCCCAAGCCTTAAGGCTCCAG
CAAACACCGCAGCGACAGAGCTTCCAAGGAGACTTCGTCCTCTTCGACCAGCCGGCGCCC
CAACCCCAGCGTCGACCCAGCACTACCGTTCCTGGTCGTCTGTTTGAAAACGCTCAAACG
GTCCAACACACCTTCTACTCGAACTCGGCACCTTCAAGCACCGTCGGCTTTCGTCCACCT
CGACCTCCGGTTCCACTGTTTAACCAATCCACTGGGCAAATCCCACAGCAGAGTATCTCG
CAGTCTAACACAATGACTGGTAATTCATCTTCCACAACTCCAACAGTCACGGCAGACAAT
CTCACACTTGCAACAGACTTCGACACGCACTTCGACCTCGGGCGCCTTGATGGCGCGGCG
GATTTCAACTGGGATGACGCGGGCAACGCCAACTTCACGGCGATCAACACGGCTGCCTCG
TCTGCACAAACCGTATCTCCCAAGGATCTCTTCAACGACGGTCTTGGCTCCGCCCCGCCG
TCCACCGCCTTCACGAACCTGACGTCGCCTGACATCAATGACTCTCCGTTCCTGGATAGC
TATGACACGTCACCTATGTTCCAAGGCGCCGCAGATATCACAGGCGCTGACAACTGGTAC
CCGCTCTTCAGCGACGCCACACCTGAGGAGCCAGCCGCTCAGCCCATGCAGCGTGATCTC
AGTACGAATACTCTCAGCGGACAAACCGACTCCAGCTCCGGCAACTCTCCTCTGGTCCTC
GATCAGAGCAACCGGCGCAAGTCGTCCCCAGTCGGTGTTAACCAGAGCCTGCACCGCCAC
TCTAGCAGCTCTGGCGTGAACCGTCGCCGAAGGCAACGACCTCTGCCAGCAATCGAGGTC
GATCCGAACGACAAGGTTGCCCTCAAGCGAGCGCGCAATACGCTTGCCGCTCGTGACTCC
CGCCAGCGCAAACTCGAGCACGTCCTACAGCTCGAGGGCCGCGTCGCTGAGCTGGAGGAG
CAGCTGAAGGCGTACAAGGAGGCATTCGGTCCCTTGCCACTGCAGTAA
>HY_DN74706_c0_g1_i1 DN74706_c0_g1~~DN74706_c0_g1_i1  ORF type:internal len:105 (-),score=12.08 DN74706_c0_g1_i1:2-313(-)
CCACGAGTCAGTAGTTGCAAGACCAAAGTCACCAAGCTTCATGGAGCCCGATTGGGTGAG
GAAGATGTTCTCGGGTTTGATGTCGCGGTGATAGATGCCCTTCGAGTGCATGAACTCGAC
GGCACCGACCAACTGAAGCATGAAGTCACGAACATGCTCCGTCTCCAAAGGACCCTTGCC
GAGACGGATGGCCTCATAAAGGTCGCCATTCGAACAGAACTCAAGGACGAGGTAGATGTG
ATTCTGTGTCTCGAAGGACTGGAGCAGGTTCACGACATTTGGGTGATTAGCAATGCGGAG
ATGGACATCAAG
>HY_DN107886_c0_g1_i1 DN107886_c0_g1~~DN107886_c0_g1_i1  ORF type:5prime_partial len:130 (+),score=15.55 DN107886_c0_g1_i1:2-391(+)
CAAGATATTGAAGAAGCTGCTGTTGTCGCTTTGTTTGGCACATCGCCGTCTCCGTCGCTC
ACTTCGGTCGCATCTTCTTTGTCGTCTGGTACGACCGCATCCTCCGAATCAGACACTCCC
GATGTTTCACTCTCCTCGCACGGCGTCAGTGGCGTTGTTTCCATAACCGCCTCAACCCAT
TCCTCTATTAGCCCTGAGGTTGATGACATGCCTTCATCCTTGAAACGGCCGTTTGACATG
GTCGAGACTGGTTTCCCGACAAAGTCAATCACGGACTCGAAGCTATCTAGGACTTTTGAC
TTTGATATGATCATAGATTCTTGGAGCGATCTTCGCAGCCCTGAAACCATAGAGGTTGAT
GAGCTGGATGAGATGTTTGCCGATATCTAA
>HY_DN45836_c0_g1_i1 DN45836_c0_g1~~DN45836_c0_g1_i1  ORF type:3prime_partial len:133 (-),score=22.49 DN45836_c0_g1_i1:2-397(-)
ATGTCGACTGCGATTCAACAGCGTCAAGAAGAAAACCTCGGTGTTCGAAACAAAGATGGC
AGGACTGAAGAAGAACAAGAACGCGATAACGAACTTGCTGAAAGACTCTCCTCGATCATC
GAAGATGCTAACTCCAGAGTGGTACCCATCTGCAAGATGATCAGAAATCATATCGAAAGG
ATGGACAGTCAAAAAGATGAAGACAAAAACGAAGATGAGTTGATCAAACAGGTCAAGCCA
CTTCTTGAGCAAGCCGAGAAAATCCTAAACGAAACCAACGGAGCCATCAAAGGAGCGGAT
CCGGACAACAGAATCAGTAATACTGCAAAGAGGAATCTTGCAGACCATAAAGCTTCACCT
CAAGAGCAGAGACTTGCTGAAGCTTTGAAGGTCTTG
>HY_DN52962_c0_g1_i1 DN52962_c0_g1~~DN52962_c0_g1_i1  ORF type:5prime_partial len:150 (-),score=28.68 DN52962_c0_g1_i1:245-694(-)
TCCGTCGACATCACCGTTGAGCGCGCCGTCGCCGAGCGCTCCATGCTCATCAAGAACTTA
TTGGAAGATTTGGGCGAATCCGAAGAGCCTGTCCCCATCCCCAACGTCAACGAGTCCGTC
TTGAAGAAGGTCATTGAATGGTGCACTCACCACAAGAACGATCCCCAGACCACTGGCGAG
GACGACGACAACCGCCGCCGCACCACAGAGATTGACGAGTGGGACCAGAAGTTCATGCAG
GTTGACCAGGAGATGTTGTTTGAGATTATCCTGGCCGCCAACTACCTCGACATCAAGGCC
CTTCTCGACGTCGGCTGCAAGACTGTCGCAAACATGATCAAGGGCAAGTCCCCCGAGGAG
ATCCGCAAGACCTTCAACATTCAGAACGACTTTACTCCTGAGGAGGAAGACCAGATCCGT
CGTGAAAATGAATGGGCTGAAGACCGCTAA
>HY_DN13453_c0_g1_i1 DN13453_c0_g1~~DN13453_c0_g1_i1  ORF type:internal len:233 (+),score=11.01 DN13453_c0_g1_i1:2-697(+)
TTAGACACCTTTGGTGCTCCGTACCCGAAAGAGGCGGATCCGGACGAGACCATCACGCAG
GGCGGGTACTCCTCACACATCCGAGCACACGAGTACTTCGTCTTCCCCATCCCCGACGCC
ATTGCATCAGAGCTTGCGGCGCCCATGATGTGCGCGGGGCTTACGGTGTGGTCCCCGTTG
GTGCGGGCCAAAGTCGGACCCGGCAAGAAGGTGGCCGTCGTGGGCCTTGGGGGTCTGGGA
CACTTTGCGGTGCTGTGGGCGGCGGCTCTCGGAGCCGACGTCACCGTCATCTCGCACTCC
CCCCACAAGAAGAAGGACGCGCTGGAACTCGGCGCGAAAGACTTCGTGGTGTCGAACGAA
GAAGGCTGGGAGAAGCCGCTGGCGTTCCAGTTCGACTTCGTCCTCAACACGGCAGACATG
ACGCACGAGTTCGACATCTCCAAGTACCTGTCCATCTGCAACGTCAACGCGCCCTTCCAC
CAGGTCGGCCTCCCCGACGAGGCTCTGCCGCCGATCAAGGCGCAGGGCTTCATGTCCAAC
GGGTCGTCGATCGGTGCCAGCCACATCGGCTCGCGACCGGAGATGCTATCCATGCTGAAG
TTTGCGGCAGAGAAGAAGCTGCTCCCCAAGGTCGAAACGATTCCCATCTCCGAGAAGGGC
TGCGCCGAGGCCGTGGAGCGGGTGTCCAAAAACAAG
>HY_DN107949_c0_g1_i1 DN107949_c0_g1~~DN107949_c0_g1_i1  ORF type:5prime_partial len:145 (+),score=11.03 DN107949_c0_g1_i1:3-437(+)
CGGCGCGATGCTGATGATGCATACTACGAGATGCACAATAGGCGTTTCGGTCGGGATGAC
GTCTTGAAGGTCGAGTGGGCTCGCACCCCACCATCTGCTTCGTGGCGCTTCGACTCCGGT
CGTGAGCGTCGTGACGACCGCCGTCGGTCTCCGCGTCGCCGTAGCCAGTCTCCTCCTCGC
CGTGGCGGCCGTGATGGATATTCTCCGCGCAAGGAAGATCGCGACCGCCGCGACCGCGAC
TATGATCGCCGTGACCGGGACCGTGGCAGCCGCACTCCGGACGACCGTGAGCGTGAGCGT
GATCGCGATCGCGACTTGAAGGACACTCGTGACAGAGAGGACGAGCGCGAGAACGGCACG
AACGGCGATGATAGGAAGGCGCCGATTGAATCTCCTCCACCACATGGACATGACGAACTT
GATACCGCTGAGTAG
>HY_DN13679_c0_g1_i1 DN13679_c0_g1~~DN13679_c0_g1_i1  ORF type:5prime_partial len:110 (-),score=14.61 DN13679_c0_g1_i1:354-683(-)
CAGATCGCCGACACTGAGGCCATTCTCAAAGACATGAAGGGCCGCGGCGTGGAAATGACT
CCTTACATTGCAAACTCTCTGATCCACGGCTGGGCTCTAACACACAACATCAAAAAAGCG
AAGGCTATTTATGACTCTGTCTCTGAGGACAAGCGCGAGCCTAGCACATACGAAGCCATG
ACTCGTGCTTTCATGGCCGTCGAGGACCGGACCAGCGCCATGACCGTCGTCAACGAAGGC
CTATCCCGCGGCTATCCTGCTGCTGTTGCAGGCAAGATTCTCGAGTTGGTGGGAGGTGGG
AGACCGCCTGTTACAGATGCCAGTGCTTAA
>HY_DN85535_c0_g1_i1 DN85535_c0_g1~~DN85535_c0_g1_i1  ORF type:internal len:106 (-),score=10.09 DN85535_c0_g1_i1:1-315(-)
CTTCTCAACATGCTAAATATCTCTCCCTTCACATACGGTATGGGTATCGCACAGATCTAC
GACCAGGGCCAGACTTTTTCGGCATCCGTCTTGGATATTGAGGAAGCCCAGCTTCTCAAA
GCTTTCTCTTCTGCCATCACTGCCATTGCTCAGATCTCTCTGGCCGTCAACTATCCCACG
CTCCCTTCTGTCATCCACTCCATTGTCAACACATACAAGAAGGCTCTGGCGATTGCTGTC
GAGACCGACTACGAATGGGAAGGCATCGAGGAGCTCAAAGACCGCATCAAGAACCCCGAG
AAATACGCCGGTGCC
>HY_DN66497_c0_g1_i1 DN66497_c0_g1~~DN66497_c0_g1_i1  ORF type:complete len:134 (-),score=20.07 DN66497_c0_g1_i1:296-697(-)
ATGCGGCGTCGCCCGCAGCGAGATATCAACAACTCCCGCAACCTTGATGCAGAGGCCGAT
CCAGAAGACCTAGACCGCCGCCGCAGACATCATCGTCGCCGACGGAGCCACGACCCCTCT
TCGTCTAACCCCTCTTCATCACGCCGCGGCCGCGAAAGAGATAACGACGAGCCCAGCTCG
TCATCCAGACCAGAGCGAGTAGACTCGCCCGACTCGGACGTGACAGTGGATCTACCGGCG
AGGTTTGACGAAGATGGCAAGAAGAAGCCTGAAAGGGGAGAGGATCCCCTCGCGGATCGG
CTGGGTGATATCATTCAGGGGAAGGGAGCCGCGGGCAAGGTGTTTGGGAATTTCATGGAT
GGTTTATTTGGACCTGAGGGGCGCAAGAAGAAGGAGAGGTGA
>HY_DN98932_c0_g1_i1 DN98932_c0_g1~~DN98932_c0_g1_i1  ORF type:internal len:248 (+),score=23.27 DN98932_c0_g1_i1:1-741(+)
GGTTCTCGTAGGGTTTCACCTGCATCCTCCGAAGACCCATCACCTCTTGCCTCCGAATCC
ACCACTCCTGCTCTCACCCCCGGAAGCTCAGCTCCTTCATCCCGCGCCGCCTCTCGTACC
TCCTCCTTCGTCGGCTCTCTCTCCCAACTCGCGAGTCTTCGTCGTCCTTCGTTCTTGACG
AGGCTGACTGGTCTCCTCACCATGGCTTCGTTGCCCGAGCGTGAGCCAGCCATCTACGAA
GACACCATCTCGGAAGAGTCAGAGCACGAAGACTACGAGCAGCAGGAGAAGACGTTGCGC
AAAGATCAACTCAAGGCATGGCAAATCGAAGCGAGTGCTGTAGATCGATCTGTGCAGATC
CTCCCTGGCGTCAAGAAGATGATCTCATCCATTCCAAAGGGAAGGTACGCTGTTGCTACT
TCCGGTGCTAAGACCTATGCCTACGGTTGCATGACTCGCGTCGGTATCGTTCCCCCTCAA
GTCACCATCACCGCCGACGACAAGCGTCTTAAGGCTGGCAAGCCCGCTCCCGACCCCTTC
TTGCTCGCTGCCAAGTGCCTCGGATACGACGCTAAGAAGTGTCTCGTCTTCGAAGACTCT
CCCTCCGGTATCCGAGCTGGTGTCGCTTCAGGTGCTACCGTCGTCGCCGTCTGCACCTCT
CACGAGCGACGCAAGATCGAGAACTGCGGTGCTCACTATATCGTGGATAACATGGAGAAG
GTCGTCTGTGAGCCTGTTGGT
>HY_DN16567_c0_g1_i1 DN16567_c0_g1~~DN16567_c0_g1_i1  ORF type:5prime_partial len:235 (-),score=2.06 DN16567_c0_g1_i1:93-797(-)
AAGAACCCCGCAGCCCTCAACGCCACATTGCCCGCCGCAACCCGGGCACCAGCTTCGTTG
AAGACGCCTTACAGCCCCGCTTTCAACAACTCGGCACCCTTCGGCCAGCTCGAGCAGTTC
CCGTCCGGCTTCGCTTTCGAGCCAATCCACGACCCCTTTGACACAAGCGTCTCCCCGCTT
TCCCAGCACTCGCGGACGCCCTCCCTCTGTGGCGACGGCCCGCAACAATTCCAAGCGCCA
AGCTCGCCAGAGCTTTCCTCGCGCCTGAACCTTAAGCGCGAGTCTACCGACGAAGGCGTC
GAGGTCGACGAGGAGCCCATGCCGAAGCGCCCGCAGCGCAAGCGCGGTCGACCGCGACTT
GACCGCAGCAATTCCGACACCTCCTCGGCCTCGTCAAAATGCCATCGAACCAGCCGCCTG
CCTCACAACCAGGTAGAGCGCAAATATCGCGAAGGCCTCAACGCCGAGCTTGAGAGGCTA
AGGCGCTCAGTCCCGACCCTGCCGCAGAGCGAGGAGGGTGGAGTCATGGGCCAGCCGAAG
CCAAGCAAAGCCATGGTCCTCGCCGGTGCTATCGACTACATCAAGAAGATTGAGAGAGAG
CGAGATATGTACCGAGAGGAGAACGAGCGATTAAGGGCTCTTGCCCAGCAGGGCTGGGGC
AAGCGGCGATCCGATTCCGTGTCGGATTTCTTGGCAGATCCTTGA
>HY_DN62457_c0_g1_i1 DN62457_c0_g1~~DN62457_c0_g1_i1  ORF type:internal len:140 (-),score=15.89 DN62457_c0_g1_i1:3-419(-)
TCGTCGACTCCTGAGCCAACTCCCACTCCTGAACCCGTTGTCCCTTCGCCTACCCCCAAG
CCCAGCTCTGCCCCTGCTCCTTCTCCTTCTCCTGAGCCGTCACCTGAGCCTTCCCCTGAG
CCATCGCCATCGCCATCGCCCGAGCCTACTCCTTCTGCCCCTGCTGAGCCCGCCCCGACC
CAACCTTCCGAAGGCGGCAGCGGCAGCGGTGAGTCCTACACCGGTTCCCTTACCATGAAC
TACTACTCTGGCGGTCTCGGTGCTTGCGGTAAGCCCATTGCCGACACTGAAATGGTTGCT
GCCCTCGCCGTCACTGGCTTCGGTGACTCCACCTACGACACTGCCACTGGCAACCCCACC
AACAAGTGGTGCAACCAGAAGATCCGCATCACCTACAACGGCAAGTCTGCTGACGCC
>HY_DN10486_c0_g1_i1 DN10486_c0_g1~~DN10486_c0_g1_i1  ORF type:5prime_partial len:175 (-),score=12.88 DN10486_c0_g1_i1:61-585(-)
GCAACCTCATCTGCTTCTGAAGTCTCGGGAGCAACTGCGAAAGATGACAAGGTCAAGTCT
ACTGCTGTGACTACCCTTATTGTAATAGCTGCCTCTATCGGTGGTGTTGTTATCCTCTGG
ACCGTTTTCCGCAAGTGGAAACTTGCTCGTTCTTCCAAGTTTGATCAGCGCTTGCAACCC
ATCGACTGGCAACCCACCGACCCTGAAGACCGCAGCCCTGTCACTCACCGTCGCCGTACC
TCGGATACCTCCTCTTTCCACTCTGGCACGGGCCATGGCGGCTATAGTGCCTCTGGATCC
GATCAAGGACATGGTTATGGAGCTACTAGTTTGCCATCCCTCCCTGATCACGATTTCACT
GCTGGTCCCGCTCATCTCGCCCCTGTTGGTGGATATGCCGATCTTGCTCGCGGTCCTAGC
CCAGGTCCCCAGATGAACGAACTGAGCCGGGGTCCTAGCTTCACCAGACCCGACTATGAT
ATCGATGTTCCACTCCACCATCAGACTGGAGGATATAGATACTAA
>HY_DN54025_c0_g1_i1 DN54025_c0_g1~~DN54025_c0_g1_i1  ORF type:5prime_partial len:196 (-),score=13.38 DN54025_c0_g1_i1:12-599(-)
GCAACGAACAGCAACAAACGCAGCAGCAGCAGCAGCAGCTCCTCCCCGCCCACCCTGCCG
TCGCCGACTCGTCCTTCCTCCTTCTCCCTGAGACTCCGAACCCTTCGGAAGATCCTTACC
TGCAGCCCCACTCTGGCGCGTCCCTTGATGGATGCGACGATGGCGGTCTTGCGGTTAGTG
TCGTCTGAGGGACGCGCGGTCGTCCGGGTTCCGGGAGGTAGCAGCGACGAGTCAGCGGCG
GTGGTGGCGGCAGGTGGGAGAGATGCCGCGCCGCAGCAATTGTTGCCCCGTCGCGGGCCG
GTGGTGGAGGGCTGGCCCATGAGGGCCGCGCTCCCGTCGAAAGAGGTCCTGCTCGCACTG
CTGTGGGTCCTCAGGGTCGAGGAGCGGAGATTACAGATCCGCGCCGCCGCGAAGAAGGAA
CCTGGAATGGCCGGTATCCCCAACACCAAGACAATGGCACCATCAGTATTGACCAAGACG
ACGTATGTCTTGAAAGTATCATCATCAGCGTTAGCATCGCACAAGCGGGCACGCGAGGAA
GAGGGAGGCCGTGGTTCGTCTTATTTGAAGAGGCGCCGCCTTTCATGA
>HY_DN39940_c0_g1_i1 DN39940_c0_g1~~DN39940_c0_g1_i1  ORF type:5prime_partial len:317 (-),score=8.52 DN39940_c0_g1_i1:247-1197(-)
GTTCCACAGGGAGGGGCCGGTGCCAAAAGAGATGCGGAGGCTCTCTACGCTGCGATGAAA
GGGTTCGGAACCAACGAGAAGCAGCTCATTCGAATTTTGTCGAAACCGAATCCCGATCAA
ATGCGGGCACTGGTCCAGGCATTTAATAGCCTCCCCAAAAAAGACAGGAAGACCTTGGAA
CAATGGGTGGTATCGGAAACATCTGGAAACTTTAGAGAGGGCCTGACCGCTCTTGTTCGC
GGTCCGCTTCACCAGGATGTATATCTCCTATATACGGGAATGAAGGGTCTCGGGACAAAG
GAATCCTTCCTCAATGACGTCCTATGTTGCCGTTCAAACGCCGATATCAGAGCAATCAAA
ACTCTGTATAAGCAGACACACCACAAGGACCTCGTGGCTGCCGTTAAAGACGATCTGTCG
TTCAAGACAGAAACTATGTTTGAGATGATCTTGGCTGCGAATCGGGCAGAGGAGTCGATG
CCCTATGATCCTGCTGCATTAGATCGCGACGCCGAACAGCTTCGCAATGCAATGTACGGT
GCCGGTACGACGGATCAACTTAGTGTGTGCTCAGTATTGACGTCACGCTCAAACAACCAA
CTCCGAGGAATTGCTCAAATATACCCACAGAAATTGCGCAAACCCATGTCACTCGCCGAA
TCAATTGGAGAAAAATTCTCCGGGCATATGAAGGATGCATTGTTATTGATCCTTCGCCGA
GCCACAGACCCAGCGATGTGCGCAGCGGAAGAGCTAAATGCTGTGATGAACACGATCGGC
AGAGGCAATGAGCTGTTGGTGCAAAGAGTGGTTAGATGTCACTGGGATCGCACGGCGATG
GATCAACTCAAGCGCGCTTATAAGCATCGATATGGGAAGGACTTGATAGCCCAAGTGAGC
AATGCGGCTGGAGGGGACACCGGGAGATTGTTGGTGGCTTGTCTGGAATAG
>HY_DN2438_c0_g1_i1 DN2438_c0_g1~~DN2438_c0_g1_i1  ORF type:5prime_partial len:228 (+),score=21.95 DN2438_c0_g1_i1:2-685(+)
TGGCTGAACTCTTTGGATGTACAGCCCGCTGTCAACTCCCTCTTCGACGACCTCCGAGAC
GGCACAATTCTTCTCCAAGCTTACGACAAGGTTATTCCTGGTAGTGTCAACTGGAGGCAC
GTCAACAAGCCTCCCGCTTCTGGTGGAGAGCTCATGCGCTTCAAGGCGGTGGAGAACACA
AACTACGCAATTGAACTCGGAAAGCAGAACCGCTTCTCCCTTGTCGGTGTTCAGGGTGCC
GATATCACTGATGGTCAACGAACATTGACATTGGGTTTGGTATGGCAGCTGATGCGCAAA
GATATCACAAACACTCTGTCCTCCCTAGCACAACGGTTGGGCAAGCGTGAAATCACGGAT
GCCGAAATGATCCGGTGGGCTAACGACATGTCGCAAAAGGGAGGCGGCAAATCGACAATA
CGCAGCTTCAAGGATGGATCTATCGGCACTGGTATCTTCCTTTTGGATGTCCTGAGTGGA
ATGAAGAGCAGCTATGTCGATTATGACTTGGTTACCGCTGGACGCTCTCCTGAAGATGCA
TACGCCAATGCCAAGCTCAGTATCAGTATTGCCAGAAAGATGGGCGCGACTATATGGCTG
GTGCCCGAGGATATCTGCCAGGTCAGATCTCGTCTTGTGACAACTTTTATTGGTTCGTTG
ATGGCCACTTTCGAGAAGATGTGA
>HY_DN28466_c0_g1_i1 DN28466_c0_g1~~DN28466_c0_g1_i1  ORF type:5prime_partial len:395 (-),score=18.94 DN28466_c0_g1_i1:454-1638(-)
TCGCCTCCGGGTGGGTCTTCGGACTTCGGCCCGGACTTGGACTCCACCTCGGAGCCGTCC
TGTTACGGCATCGGCTCCCGAACGCCTCGCATCAAACGGCAGCCACGCCGATCCCACCGC
GACAGTATCCACCGCCCCAATACCGACTCAAGGCACAGCTCGGTTGGCCCCAGAAACAAA
AGTTCCCGGCACACTCACCTGCGCAAAGCCCACCATCTCCGCGCCGCCCGCCTCCGACAC
CGCTACCCCTGCGCGGCCGACGCCGACGAAGCGCACGAGCTCGCCCACTCATCTGCGAGA
CTGCCCGGCGAGCGGAGCCCATGCCACCAGGACCGTGAGGGCAGCGGTGCGGATCGCCAG
CGGCCACACGGCACAAGCAGGAGCCGGAGCGGCTCGGTCTCGCCCCGGCGCCGGCCGCCC
TCGCTGGAGCGACAAGACGCGTTCCGCGATGAGAAGACGGTCAAGAGGCGGCCGCTGAGC
GCGAGTGGGAGTTGGAGTTCTGGTATGGATCTGGACCGGGAGGAGGAGGATGCGAGCTAC
CTCGTGCGGATGGAGAGGGACGAAGAGAAGGGCGCGAGATACCTGGCGGAGATGGATAGG
AGGGAAGAGGAGGAGGTCGCCGAGCTGTACCGCATAGGTCTGCTGTACGACGACGAGTAC
GAGCGCGGGGAGGGCTTCTCCCTGGATGCGATATTCCGGGAGCAGCCTGTGTACTCGGTG
CGCGAGAAGCCTGCCAGGCAGGGCAGACTGGACGGAAAGGATGGTTTTGTGTCTTTGTCT
CTGGATCTGGCGTTTTCGGCGTTTGGTGAGGACGATGCGCTGGCCGCTTGGCTGGTTTCG
GAGTGTGGCTATGGGAGTGGACCGATGGACGGGGTTCATCAGGCTGGTTCCCCTCCACGG
CATCCGCAAGACGACACCCGACTGACCGTCATTTACGAGCTGGCCGACGATGCAGTGTCT
GCGGTGTCGGCTTACGATTTCCTTGATTCTATTTCGGTTTCGGAGATGTCGTACTGTCAA
CCGGATGAGAACGACGACGACGATTTGGCTTGGAGAATGCGCGACGGATGTAATGAGGAG
GAGGATGTGCCGGCGGCGGCCGCGGTTGGGGATGGTATGGTGCAGGCGGTGACCGTCGAG
GACGAGCTGGACCCTTGGGTTGTGCTGGGCCATGACGGCTCGTAG
>HY_DN4767_c0_g1_i1 DN4767_c0_g1~~DN4767_c0_g1_i1  ORF type:internal len:101 (-),score=23.71 DN4767_c0_g1_i1:1-300(-)
CAACAGTCGTCTCAATCAACCAAAAACTCAAACTTAAATACTTTATCAATAAAAATGTCT
GGAAACCCAGGAAACGTTGCCGGTGGATACAAAGCCACTCTCTCCAACCCCAGAACCTCT
GATGAGGCAAAGGATAACGCTCAAGCTCAATTGGAAAGAATGGAAGATGAGGGTTTGACT
TCTCAACGAGATGCATCCAAGAACGAAGGAAATGTTATTGGTGGTCACAAGGCTAACTTA
AAGAACCCCAACACCAGTGAGGAATCCAAGGAGAACAGCAGGGATGTCTTGGAGAGCAAA
>HY_DN8754_c0_g1_i1 DN8754_c0_g1~~DN8754_c0_g1_i1  ORF type:complete len:221 (+),score=18.28 DN8754_c0_g1_i1:34-663(+)
ATGGCAGACACTCTGTCTGACTTCCTCATCAATCAAGGTTTCCCAGCTACCGCCATCCAC
GGTGACCGAACTCAGCGTGAGCGTGAACGTGCGTTGGATTACTTTCGAAATGGCCGTTGT
CCCATCATGGTTGCCACAGCCGTTGCTGCTCGTGGCTTGGATATTCCGAACGTCACTCAC
GTCGTCAACTACGATCTGCCTACTGACATCGACGACTATGTTCACCGTATCGGTCGTACT
GGTCGTGCTGGTAACACTGGTCTCTCCACCGCTTTCTTCAACCGCGGCAACCGTGGTATC
GTCCGTGACCTGATCGAGTTGCTGAAAGAGGCTCATCAAGATGTGCCGAGCTTCTTGGAG
AACATCGCCCGTGAGAGCTCTGGCTTCGGTGGCGGGCGTGGCGGTCGCGGTCGTGGTGGC
GGCGGGCGTGGCGGCTCTGCTAACCGCGACATGCGTCGTGTGGGCGGCGGCATGGGTGGT
ACTCCGTCCTATGGCGGCAGTGGCGGTGGCTATGGCGGTGGCTACGGTGGTGGCTATGGC
GGCGGCAGCGGTGCCTCCTATGGCGGTGGAGGCTATGGCGGAGGCTACGGCAACCCGGGT
GGCGCCTCAGGACCTTCGTCATGGTGGTAG
>HY_DN84057_c0_g1_i1 DN84057_c0_g1~~DN84057_c0_g1_i1  ORF type:complete len:135 (-),score=14.03 DN84057_c0_g1_i1:139-543(-)
ATGACACGAACTGAGCGTTCTGCTTTTCCTCGCGCCGTCAATCGAGACCGCTCTCTCTCC
AAGTCGGGTCTCGAAAGGTCTATTCGCAAAGACGGTGGCGGAGCACATAACTGGGGTCGT
CTCGAAGACGAGATAGATCACGAATACGGTGCACTAGAGGACGACATCCAGGAAGACGGA
GAGATTTCGAGCACATCGAGTGATGCCGTTGAAAAGCCTACGATCTTGAGCCCTACCTCC
TCAATGACTGAGGAGGAGCTTGAGGCTGCCAAACAATTCAGGAAGCACGCTTTCAAGAAG
GGTCAAATTGACCTTGCCAGCATTGCTCGTACCTCCAACGCTGTCTCTACCTCCCCTCCA
AAAGCTTCCGTCATCTCTGATACAAGCTCCAACATCAGCGCGTAA
>HY_DN95836_c0_g1_i1 DN95836_c0_g1~~DN95836_c0_g1_i1  ORF type:5prime_partial len:234 (+),score=14.17 DN95836_c0_g1_i1:3-704(+)
GATGGCATGTTGAGGAAGGCCGAAGAATCGGCTCCTCGCATAGCAACTGGCACAGACAAC
GGAAATACAACATTACGAAGACGCGGAGCAGCAGGCTTCGAAGCCGGCTCTTCTTCAGTG
AATCCGTTCGCCGACGACCACCAGGTCCTTTTCGATCACGAAGATGACGAAGCACCCTCT
CCTAAACCCTTTCAGTATATCGAATCTCGCGAGAGCTCCACCACCATCCAAAACGATACC
ATACCCTCTCCTCAGTCCAACAACCTGATTGATCTCATGCCTGAAAACCCACAGACAGCA
TCGATACCCCAGTCTGAAGTCGACGAGGCTGAACAAGCTGCCCAATCCTTTTACTCCTTT
ACCAGCTCAGCGTCTCACGCACAGATTATCGATCTCGGCGAGGACTCCGATGGCGAGAAT
ATTTCAACTGGTACACTGACGCCTCGTTCCGAGCGTTCGGCCTTCACAGGCGTTTCTGGC
GCTTCAGTTGTTGGTAGTCATGCTGACGATATCGCTGTGTTGTCTATGCAGAATGATGAC
GATCATGATACCCGCTCTGAAGCTTTCTCGGAAGGTGGATTTTCGGAAATCGGCAGTGAG
AGACATTTGGGCGCCCTGACACCCTCCAGCTGGACGGATGTTGGCAGCGATGATGAGAGC
GAATGGGGTGGTCCGGCGCAGAGCGGACAGGTGCATCAGTAG
>HY_DN80552_c0_g1_i1 DN80552_c0_g1~~DN80552_c0_g1_i1  ORF type:5prime_partial len:190 (-),score=49.96 DN80552_c0_g1_i1:93-662(-)
CCCTCTCAGGCTGATGTTCATGTATTCAAGGCGATCGCCAACCCCGATTCTTCTTATCCA
AACGTAACAAGGTGGCACAAGCACATTGCATCATACGCCGCGGAGCACTCTTCTCTTCCT
GGTTCTAGTAAGGCTGGCGAGGCTTTCTTCTCCTCGGGAGCTGCTCCTGCTGCTGCCGCT
GATGAGGATGAGGATATCGATCTTTTCGGCAGTGACGAGGAGGAGGATGCTGAAGCTGAG
CGTGTCAAAGCTGAGCGTGTTGCCGCTTACAATGCGAAAAAGGCCAACAAGCCCAAGACC
ATTGCTAAATCGGTCGTCACCCTCGAGGTGAAGCCATGGGATGATGAGACGAATATGGAG
GAATTGGAGGCGGGCGTCCGCGCCATCGAGATGGATGGCTTGGTTTGGGGTGCCAGCAAA
CTGGTTCCGATTGGCTACGGTATCCGCAAGCTCCAGATGACTCTCGTCGTGGAGGATGAG
AAGGTTTCAACGGACGAGCTTCAGGAGAAGATCCAGGAACTCGAGGATTACGTCCAAAGC
ACTGATATCGCTGCCATGCAAAAATTGTAG
>HY_DN66958_c0_g1_i1 DN66958_c0_g1~~DN66958_c0_g1_i1  ORF type:5prime_partial len:186 (-),score=22.83 DN66958_c0_g1_i1:32-589(-)
GACCTCAACAAGGAAGAGGAGCAATCTTTCCGCAAAATCAAGCTGCGCATTGATGAGATT
CAGGGAAGGAATTGCCTGACCAACTTCCACGGGATGGACTTCACTTCCGACAAGCTTCGC
TCCCTTGTTCGCAAGTGGCAAACCCTCATCGAAGCCCACGTTGACGTTAAGACAACCGAC
GGCTACCTCCTCCGATTATTCTGCATCGCCTTCACCAAGCGCCGCCCATCACAAGTTCGC
AAGACCACCTACGCCCAAACCAGCCAAATCCGCGAGATCAGGAAGAAGATGTTCGAGATC
ATGACTCGCGAAGCTACAACATGCGACTTGAAGGAGCTCGTCCAAAAATTCCTGCCTGAG
GCTATTGGCCGCGAAATCGAGAAGGCTTGCCGAAGCATTTACCCCTTGCAAAATGTTTAC
ATCCGCAAGGCCAAGATTCTCAAGGCCCCTAAGTTCGACCTCAACAAACTTCTCGAACTT
CACGGCGAATCGACCGACGAAACTGGCACGAAGGTCGCCAAGGAGTTCAAGGAGCCTGAG
ATCCTGGAGTCAGTGTAG
>HY_DN11188_c0_g1_i1 DN11188_c0_g1~~DN11188_c0_g1_i1  ORF type:complete len:149 (-),score=19.51 DN11188_c0_g1_i1:187-633(-)
ATGGATAACGACTGGGATAGCAAAGTTGTTATTGGCAACAAGAGGCAGACCGCTAAAGTT
ACGAAAAAGGATTCGGAGGTCAATGCTGCTCGACGAGTGGGTGCTGTCGTCTCTACCGAC
AAGAAGGTTGCAGGTGGTGCGAATAAGGCTCACCAAGGTACCGACCACCAACGCATAGCC
AAGATCGACCGAGAGAACGAAGTCGCTCCCCCGCCCAAGGTTGCTCCATCTGTCGGTCGT
GCCATCCAAACCGCACGTATGGAACTTAAGCTTGCTCAGAAAGACCTCGCACAAAAGGTC
AACGAGAAGCCCTCCGTCATTCAAGATTACGAGTCTGGCAAGGCTATCCCCAATCCTCAG
ATTCTCGGCAAGCTCGAGCGTGCACTCGGTGTGAAATTGAGGGGCTCCAACATTGGGGAA
AAGCTGGGGGGTCCGAAGAAGTCATAA
>HY_DN22466_c0_g1_i1 DN22466_c0_g1~~DN22466_c0_g1_i1  ORF type:complete len:380 (-),score=21.30 DN22466_c0_g1_i1:495-1634(-)
ATGGCAAACCCGCCGTACAAAACGCCGCCGAGCCACCGCATGACCGTCTCCTCACTTCTT
TCGCCGCCTGAGATGAAGCGTTCTGAGTCCTTCGGTTCGTCAATTGCGCACGCAATTCCA
CGCTCGCCCTTCTCGTCCTTCAACTCAGACCAGCCGAAGCCTGCCATGGTTGCCTCGTTC
CAGGCAACACCGCTCTCGAACCGCGATGCCTATGCGTCGCCGCCAATTTCGCCCTACGAC
CCGCAATCGCAGAAAGAGAACATGGACTGCACTGAGGAGGACGGCGACCGGGACCCCCAG
CTCTTCGTTCGCAACGACCCGAACAGCTCGATTGCCCCTGACCAGCCACTCTTCCCCCAG
GAGCAGGTCGACCCAGTCGCACAGTCCCTGATCACCGAACACATGAAGTCTCCTGACTTT
GCAAGCCTGCAGAGCAAGCCTGCCCGCGAGGACTACGAACTGGCCGTCTCCTTCGTCTCT
ACTGTCTTCCAGTCGTACAACAAGAACCCCCGCGCATGGTATGCCCAAGAGCGAGCCTTC
GATCAGCGATACGGACGACCGAGTAGAGTGCAAAAGAGGCCGGCGCTGAAGAAATTGGCC
CCTGCGCCGTCGTCAGGCTCCCGCAACAAGCAGAAGATCGCGCTCCCCAGGCTTCCTCGC
GCTCCTCGCGCCCCCAAGAGGACTCCCCAGGCTCGTGTCTATGACTCCTTCGACTTCACC
ACCCCCGTCTCGGTGTCGCCGAAGCCTCCGCGACCAGCCACCAACCGTGACGACACCGAT
TACAATTCTCTTCCGGACCATTCGCCACCTCTCGACACCCTGCCCAAGGGCAACAACAAG
GTGCTTAAGGCCGACTGGAAGGGCCAGGTGCTCGACCTCTCCAACGACCCTGACCGCCAC
CTCCTCCACGAGGCTGAACTCAACCTTGCGTCTACGCTCCGCCTTGCCTGCGCCACGTAT
CTGTGTAGCAAGCGCCGCATCTTCCAGGCCCGCATCGAGGCCCTCAAGATCGGCAAGGAG
TTCCGCAAGACCGACGCCCAACAGGCCTGCAAGATCGACGTCAACAAGGCCAGCAAGCTA
TGGCAGGCCTACGAGAAGGTCGGCTGGTTCAAGCCCGAATATTTTCGTCAATTTCTGTAA
>HY_DN115848_c0_g1_i1 DN115848_c0_g1~~DN115848_c0_g1_i1  ORF type:internal len:106 (-),score=19.62 DN115848_c0_g1_i1:3-317(-)
ACTATTCCACTGAGGGGTATTGACGTGCCTTTCCACAGTACTTTCTTGCGCTCTGGTGTC
AAGCCTTTCCGATCCTTCTTGCTCAAGAAGATCAACAAGACCACCATCGACCCGGCCAAG
TTGGTGGGCAAGTACATCCCCAACGTGACGGCCAAGCCGTTTGCGCTCACCAAGGAGTAC
TTTGAGGACGTGTACCGCCTGACCAACTCGCCCAAGATTGGCAATATCCTGGCCAACTGG
GAGAAGTATCAGGACGAGAAGAGCGCGCTGTCGACGGCGGTGGTCAATGGTGGTGGCGTT
AGTGATAGTGATGAG
>HY_DN80443_c0_g1_i1 DN80443_c0_g1~~DN80443_c0_g1_i1  ORF type:internal len:650 (+),score=17.86 DN80443_c0_g1_i1:1-1947(+)
CGTAATAAGGACCTCATCACTGCTCAGTGGCCTCTCTCCTACAACAACATTGCCGACCTC
GACCTCTATTCCTGTCCCTTACAAGACGGCCAGCTCCCGCCTGACCTTCTTCAGCCTCCC
TCTTCTCTTCATCACACCTCCACCACCACCCTCGACTCGCCCTTCCAGTCCCCAAGGATT
CACTCTCCTGCCTTTCCCACGACGGACTTCCCAGGCGGCTATACCGGCGCCTTTGACGGC
AGTTTCTCTGACGCCCCTTCGATGAGCGTCACTTCCTCCTACAACCCGTCCTTCCACATC
TCACAGCCGGCTCCGTCGCCGTACCCCAACGCCTACTCGACCACACCACAATTCGTGACC
CAGTCACCCATGTTGGCGCAGCCCGGAATCACAGCAGCGAGTTGGGACAGTGACGCCAAC
GTCCAGCTGCTCAGTCCCGCCCATGCGCAAAAGGGCCTTGCTGCCCGAGGGTCAGGCTTC
AACAGTGTACACAAACGAGCCGCTTCTGGATCTTCCGGCAAGACAGGATCAAGTTCGCCA
CAAGCCGCTGCTTTTGCTGCCAGCCAATACCGGAACCCGAAAAAGTCGCTGCCTACGCCA
GTCCAAACGCCAATCCAGAACTCCTTCCTGGCACCTGCCTTTCAAAACTACGATCCCTCT
GCACAGAATGGGGATTCGGTCGTAGCCGACCAAGCCATGAGACAAGCAGTCATGGAGCAG
CAACACACTGGCAACAATAACCACAACAACAAGTCACATCAGGCAGCTGCCGATGACGAC
ACATTTCACTACTCTTTGGCGCCGTCGGTGTCTAGTCTAAGTCACCAGAATTCTCCGGTG
ACGCCGCAGACCACGTACGACGAGTTCGACGACGGCTCTAAAGCGGTAGTCCATGGTGAG
GACCGCTCTTCTGAATTAGACCGCTGGATGGGTGATTACTTACAATTCGATGCGCTTGCA
GACTTTAACAGCCAAGGCGCAATGTCCATCGGGGTGCCCAAGTTTAACCGCACCATTTCT
GAAATCTACCAAGACGAGCTCTACAACACCGCCATTGTGCCAACGTCGTCCTCACAGCAA
CTGCAAATGCGAAAACAAAACACTATTTCAAACAACGCCATGCTCAACGCACCATATCGC
AATCTCTTTGCCGACCGTCTCAATGCTGCCACCCAGGGCCATCTCTCAGCTCGCTCACAG
TCACCAGTTGGGAACTCGATGAACAGAGAGCGATCGCCGTTCCGACAAGGGTCTCCACTC
GCGGCAGACTTTAGGCATCAACAGGTTCATCTTCAATCTGGCTTGGCTTCTGCCCTGCAA
TTGCCTGGCGCTGAGACTACTGCCCAGGGAGAAGTGAAAACCATCTCCCCCAAGGATGCC
CTGCTGGAGTACCACGAGGGTCCCGATGAACCTGCCCATGGCCTGCCATCGCTGTTTCCT
TCAAATGACATGGCTTTGGCCGGCAGCAACATGACATCGCGCCGCCAGAGTGCCACCAGC
GCTTTCCAGCCTACATTACCCTGCAGTCGAATGGAAGCATTCCCGACTCAATACGCTACA
CAAGCTGCTGGTTTACAACAGCCGCTAAATAACTTTATCCAGCAGCAACAACAGCAGCAG
ACTCACTTCCCTGCGTCGCTTCCTACGATGGAGTCTACGACTAGCAACGGCAGTATGGAG
ACGACGACCACAAAACGGCCCGACGACACCTCGTCAGACTCGGGCACCTATACCTGCACG
TACCACGGCTGCACTCTACGGTTTGAAACGCCGGCTAAGCTTCAGAAACACAAGCGCGAA
GCTCACCGTCAGACCATGACGGGTCAGCCGACGGTCAGCGAGAGCACATCATTGGCTTTG
CGCAACTCCCAAGCAGGGCCGCACAAATGCGAGCGGATCAACCCTTCGACGGGCAAGCCC
TGCAACTCGATCTTCTCGCGGCCGTAC
>HY_DN95993_c0_g1_i1 DN95993_c0_g1~~DN95993_c0_g1_i1  ORF type:5prime_partial len:276 (+),score=-0.29 DN95993_c0_g1_i1:2-829(+)
GCTTTTGGACACCCCAGAGGGCACCCAGTCGGCACCGTCTTCCATGACCGCAGTGCCCTC
AACAAGCACATGATTCATGGTCCATTGCAGGCGGGCATTCACGGCCACAGCGCACATGGT
GCTTATTCCATTGTCATTTCGGGTGGCTACGAGGACGACGAAGATCATGGCACCTGGTTC
TGGTATACCGGTGAAGGCGGTCGACGCGCAGACGGAGCGGGTCCTCAAGTCAAAGATCAG
TCATGGAGCGACAAAGGCAATCGAGCTTTGAAGATGTCGGTCTACCAGGGCAGGCCCGTC
CGTGTAATTAGAGGGCATGTACGCGACTCACCGTATGGACCGGCCGAAGGGTTTAGATAC
GACGGTCTTTACACAGTCCAGGAGACCAGAACAGTAAGAGGAAAATCCGGTTTCAAGGTG
TGTAAGGCCCTCTTTAAACGTCGAGAAGGCCAGGATCCACTTCCTCCGCCTCGGTGGCAG
GTGCACGTCGATGACGAAGTCTCTGGAGTCCCAGTCATCGAGATCTCTTCAGACTCTGAC
GACGGCGCTCCCTCTGACTCGAGCTCATCCTCAGCTTCAGCTTCAGGGTCAAACTCCGAT
GCAGACTCCGATTTCGAAATTGGCCCCGTTCAACGAGCAGCTCCTCTGGTCCCCAGTAGC
TTGACCCGCGTACAGAAGAGACCTAGGGACCACCTCAACAACTCAAACGTAGCTCGGAAG
ATTCGTATATCTTCCCGCATCGATCGTACTTGTACCCTTCCCGAGAAATCTAGTGTAATT
GGGAGAAAAAAACTCTCGAACTTACCAAAGATTAAGAAGAACAAGTAG
>HY_DN48106_c0_g1_i1 DN48106_c0_g1~~DN48106_c0_g1_i1  ORF type:5prime_partial len:111 (-),score=8.85 DN48106_c0_g1_i1:29-361(-)
GCCATTTCCGATGTCGTCGCCCGCGAGTACACCATCCACCTGCACAAGCATGTGCATGAT
CGCGCGTTCAAGAAGCGTTCTCCTTTCGCGGTCAAGGCGATCACTAAGTTTGCGACCAAG
ATGATGGGTACCAATGATGTCCGGATTGACCCTAAGCTGAACGAGGCTATCTGGGCCCGT
GGTGTCAAGAGCCCCCCACACCGCATCCGTGTCAAGCTTGAGCGCCGGCGTAACGATGAG
GAGGACGCCAAGGAAAAGCTCTACACATACGCCTCTCACGTCCCAGTAACATCATTCAAG
GGCTTACAAACTGTCGTCGTCGACACCGAGTAA
>HY_DN84769_c0_g1_i1 DN84769_c0_g1~~DN84769_c0_g1_i1  ORF type:5prime_partial len:185 (-),score=0.34 DN84769_c0_g1_i1:47-601(-)
CCCTATTACGCCAATCGCTATTCCTCGAATCCGGACATGATCTATGGCGCCAGACCTGGC
TCCAATTCCTCACGCTCTTCGAGACCCGATCCTTCGGAAATGGACTGGGAACCTCGCGCC
CGGTCTACTTCCAGTCTGGTTAACGTACCTTTGGATCAATTGCCTTATCAAACCGGCGTC
GGGAGAGCACCCCGCTTTGATCCTTCAGATCCACGGTTTGCCTCGCCTCAAAGACGGGTC
GCGTCTGGACCCCCTGTGGTGCTTCAGAACCAGCCTGCTCAATATCGTCGTCCACAGGAC
GAATTATTCCTGCCTGACGATCGCCCAGAGGTCTACAGCTATCTCGCACCAGAAGCCGAG
GATGAGAACGATGACGATGACGACGATGATAGTGACTATGACGCAGGAGTCGAAGTCGTC
GATGTTAGTGAGCGGCCAGGTGGTAGTTACGCCATCCAAACGAGGAGTGCAACTGCAGCA
GCCTCATCGTCGCCTTCGGGCAGGGTTAGGGGCAATGGTAAAACCACGGCTGGGAAAAGC
AAAAAGGGCAGATAG
>HY_DN50608_c0_g1_i1 DN50608_c0_g1~~DN50608_c0_g1_i1  ORF type:5prime_partial len:116 (-),score=11.76 DN50608_c0_g1_i1:112-459(-)
GCGCGCCGCCGCCGCCGAGCCGGTCGCAAGCCTTTCTACGGCACGGGTTGGGCGGGCAAT
GTGAACACGCCATGGGGCAAGAACAACGGCGCACAGTATAATCCCAACTACAACACCCAG
CAACCGTATCAGGCGCCACCGCCCAACTACAACCAGTCGACCGGTACAAGCACTACTGGC
GGATATGGCAATCAAGGCTATGGTGGAGGGTATGGCAATCAAGGCGGTGGTGCGGCGCAA
GACTACTACTCCGGCGCTCGTGGAGGTAACATGGAGATGAACAACCAGGGCGCTGGCTTT
GCACCGCCTCCGGGACCCCCTCCTGGGAAGGATGCAGCGATCAGATAA
>HY_DN27017_c0_g1_i1 DN27017_c0_g1~~DN27017_c0_g1_i1  ORF type:complete len:415 (-),score=23.07 DN27017_c0_g1_i1:170-1354(-)
ATGGCTACATTTTCGGTGCTCCTATCACCGTCCGCTAAGGGTCTGAAATCGCCTCATGTC
CACTTCCCACCTTCTCCGTCGAAGCTCTTTGCGACATTTGTCACCCACGGACCGAAGTCG
TATGATCGTGGACCCATCTCTGTCTCCCCCAACCCCCTCGTTCTCCCTGGTTGGGGCGAA
CGCGTTTACTCGCCGTCCATCGATGGCTTCAGACTCTCACCAGCGCCAAGGCCTTTCCGT
AGCATCACTTACCAAGCTTCTCCGGTCATCACGGACTTTGAAGATCCTCGCTCTCCCAAG
CTTCCTGCTCCTGCTGGGAAGAACAAGACCAGTTCTGTCCGCTTCGCCTCTTTCAAGCCC
CTTCAAACGGCTGCACGCCCAAGCAAGAGTTTAGGCAAAGCTTTGTCTTCTTACCCCCGC
TCTCCCTATCCCTCGGCACCTATCAGCCCCTCTGAGAAATCAGACATCCCTGATGTTGAC
CTGGAGATGGAGACGCGCGGCCGTCAGTGGCCTCGCAATCGTGGACCGAATGATGACATC
CCTAGTGGCGGTGCTCGGGCGCGCGCTCGCGCTAACTCTTTGGAGGAACGCCGCAACAAG
CGTAACAAGAAGGGTCTCACCCTCGGCAACGCGCGCATGGGCACCGTGGCCAGCATGGTG
GGCAACTCGACATTCACGCCCATTCCCTCCCCTGGTCGTCGAGATATTTTCAGCCCTGCC
GTGTCCTCGCTTAACCGCCCCAACAAGCCTGCTCCTCTCGCAATGGACTCATTAACACAG
GCTTTCTGGGACTCAGTTTCTCTGGCTTCCGCCGAGGCTTCGGCTTCGGAGGTGGAGGAG
CCCATGGTTACGGCACTCGAGTACCCAGAGAGTGCTGTCGAATACGAGGAGAAGCTTGAC
ATGACCCTGCGTTCTGCAGCACAGCCTCCCTTGATGTACGCAGGTGCTGATGGGGTGGTC
TGGTCGCCTGCGGTGCCCAAAACCGGTGCTAGGGTGGAACGAATCAGGGAGAGCCTCATG
AGCCCCGCTCCCGCGAAGACATTCGAGCGCAAGGTGGTGAGGAGAGACTTCACTGCTCCT
TCTCCCAACGACCCCTTCGCGTCTTTCCCCTCGTTCACTGCCGCATTGCAGATGGATACT
CCTGGCCTTCAATATCCGCCCAAGGTCGCTCTCGAACTGGCCTGA
>HY_DN95221_c0_g1_i1 DN95221_c0_g1~~DN95221_c0_g1_i1  ORF type:internal len:110 (+),score=11.75 DN95221_c0_g1_i1:1-327(+)
GCAAGGCAAGGTCCAGAGTTTCGCCATGTTGAAAGACTCAAAGACCTGGCCTTGGTTACT
GGCGCCATCACCGTACAGTGCGAACGTCGCAGTGTTCTTGCCGAGGTACTGCTGGGCGAA
TGCAATACCAGCGCCGAGGGGAATTTGTGCGCCGACAATACCATTGCCGCCAAAGAAAGT
GGGAGTGAAGATGTGCATGGAGCCGCCCTTGCCACGCGACATGCCATCCTGGCGACCGAG
GAGCTCGGCGAGAACGCCTTTAATAGAGCCGCCGCGCAGCACAGCGAAGGGATGGCAGCG
GTAGGAGGTGATGATGAGGTCCTCCGG
>HY_DN22414_c0_g1_i1 DN22414_c0_g1~~DN22414_c0_g1_i1  ORF type:5prime_partial len:294 (-),score=23.75 DN22414_c0_g1_i1:100-981(-)
TCGGCGACGGTGACATTCGAGAAAGAGACAGCAGCCAAGACGGCTTTGCTTCTGGACAAC
ACCCAGCTCGGAAAGTCTCAGGTGCACGTAACCACAGCATCGACCATCGACCAGGTGGCA
ACACAAGCCGGCGCGTCTGTCACCAGCGCCGCTCAAGCCGCCGAGGACCACATCCCGCAA
GAAGACAAGCCGCGATCGCGAATTGTCGCCGAGTACCTTGCTCATGGATACACCCTGTCC
GACAAGGTCATTCAGAACGCGATCTCTCTTGATCAGAAGCATGGCATTAGCAACAGATTC
ACGGCCGCGCTGCAGAATTTCGACCAGAAATACAAGGTCACAGACAAGTCCAGGGAGATG
GATCAAAAGTACAAAGTGACTAACAAGGCCTGGAATGCCTGGGGCGGCCTCAACAGCTAC
TTTGAGAAGGCATTGGGCACTCCGACGGGACAGAAGATCCGAGGCTTCTACCAAGACAGC
GAAAAGCAGGTGATCGATGTGCACAACGAGGCACGAAGACTGGCAGATCTGAAGAAGGGT
ACGCAGGAGCCTCATCCCGTTGCCGGTGAACCGGGCAAGACTGCCTGCAACTGTGGCGGG
GAGGAAGGTGTCTGCGGCTGTGTCCCGGGCAAGTGCACATGCGCCAGCTGCGCAAAGAAT
GACAATCCCGAGAAGACTGAGAATCCACCTCAAGAAGTCAAGGGCACCGACAAGACCGTC
TGCAGCTGTGGTGGCAAGGACGGTGTGTGTGGATGTGCGCCAGGCAAGTGCGGGTGTGCT
TCATGCGGCAAAGCTAGCACTGAGGCGACCGTCGAGGTGAAGGAAGCTGCTCAAGCATCG
GGTCAGCATCTCCCAACGGAGACGTTTGGTGCTACAGCATAA
>HY_DN34195_c0_g1_i1 DN34195_c0_g1~~DN34195_c0_g1_i1  ORF type:5prime_partial len:152 (-),score=28.31 DN34195_c0_g1_i1:277-732(-)
AGTATCCAAGACGGCAACAACCCTAACGGCAATGCTCTCTTCCGCTTCCCCGACCAGACT
GGTAACGAGCTGACTTGGGAAGTCAACTTCCAAGCTGGTACCAGCCTTGGCTTCCTTCTT
CGTGATAGCAACGGTGCTACGAGCCCGACCTCCGCGGTCATTGTCCAGGCTGGATCTTCT
ACTGACTGCATTGGCAAAAGTGCGTCGGTCTCGGGAGGTCAAACCAACACCGGCGGCTCT
GGCCAACCCCCTCAAACTGGTGGTAGCTCGAACACGAACACTGCTACTACCACTGCCCCC
ACCAACTCCAATGGCTCCCCCACCACCAGTTCCGGCGGCTCTCAGACCTCCGGTTCTAGC
GGCAGCAGCAACAACAACAATGCTGCCTCCGTCAAGTCTGCGCAGATTGGCGCTGCTGGT
CTTGCTGGTGCCGCCGTCCTTGCTCTCCTTGCTTAA
>HY_DN108549_c0_g1_i1 DN108549_c0_g1~~DN108549_c0_g1_i1  ORF type:internal len:119 (+),score=1.56 DN108549_c0_g1_i1:3-356(+)
CCACCGCCGAACCACTTTGCGATCCATGTGGAGTTGGAGGAGATCGAGCAGAAACTTCGC
GCCGAGGCCGCACAGGAGGGTTTGGTAGCGGAGTGGATCCACATGTTCAGTGCCCCGAAG
ATGCTGTATCGCATTGCGCTGGGGATGCTGTTGCAGATGTTCCAACAGTTGACGGGTGCG
AACTACTTCTTCTACTATGGCACCGTGATCTTCCAAGCCACGGGCATCAACAATTCCTAT
GTCACGCAGATGATATTGAACGGCATCAACTTCGGAACGACCTTCTACGGCTTGTACATT
GTCGAACACTACGGCCGTCGTAAGTCACTGATCGTGGGGGCCGTGTGGATGAGC
>HY_DN73221_c0_g1_i1 DN73221_c0_g1~~DN73221_c0_g1_i1  ORF type:5prime_partial len:178 (+),score=12.67 DN73221_c0_g1_i1:2-535(+)
GGCCACGACGGAACTTGGGTTGCTCACCCCGCCCTCGCTTCGATCGCCTCCGATGTTTTT
AACAAGCATATGCCCACACCGAACCAGCTGTTCAACCGCAGGGAAGATGTCAACGTGACT
GCCAATGACCTGTTGAACATGAACGTCCCCGGCAGCATCACCGAAGATGGAATCCGAAAG
AATCTGAACATTGGCATCGGTTACATGGAAGGTTGGCTACGCGGGGTCGGGTGTGTACCG
ATCAACTACCTCATGGAGGACGCCGCAACGGCCGAAGTCTCCAGGAGTCAGCTGTGGCAA
TGGTGTAAACACGGCGTCAAGACATCGGAAGGGAAGACTGTCGACAAGGCTTATGCGCTC
AAGTTGTTGAAAGAGCAAGCGGACCAATTGGCAAGCAAAGCTGGCCGGGGCAACAAGTAC
CATCTTGCGGCACAGTACTTCGCCGGTCAAGTGACCGGTGAGGACTACGCCGACTTCTTG
ACGTCTCTGTTGTACAACGAAATTACATCTGTGGGAGCTGCTGCAAAATTGTAA
>HY_DN50017_c0_g1_i1 DN50017_c0_g1~~DN50017_c0_g1_i1  ORF type:internal len:116 (+),score=8.29 DN50017_c0_g1_i1:2-346(+)
TCTTCTTCTCACTCGGGTCCCAACAGTGGTGGTGACCTATTCGACCTCGCGAAGGATGGC
ACCAAGGTCCCCTCGGATGCCGCTCAACCCCGAGTGATTCCTTCAAAGCCACGACCAGAC
GAGATTGCGTCTGCAGACGACCCAAACCAGATTGGCGGTACGAACCTGGTAGAGGCAGCC
ACGAACGCCGGTGACATCCCAAGATCTACCAGAGACGTCGAGAACAAAGAAATCTTGACG
GGAACTGGTGACGCTCTACCAGCACAAGTCGATTCCAAGAGACTTCACCAGGTACCCGGC
GGGGTAGTCAATGACCCTCAGGCGAAAGGCAGTACCAGGTTTGAT
>HY_DN53994_c0_g1_i1 DN53994_c0_g1~~DN53994_c0_g1_i1  ORF type:internal len:105 (+),score=24.70 DN53994_c0_g1_i1:1-312(+)
TTCAAGGAAAAATTCAAGATTGATATTCGCTCCAACCCCAAGGCCTGGGCCCGCACATTG
ACTGCCGCAGAGAAACTGAAGAAGGTCCTCTCCGCCAATGCTCAGGCTCCCTTGAGCATT
GAATCCTTGATGGACGACATTGACGTCCGTGCCATGGTCAAGCGTGAAGAGATGCAGGAC
ATGGTCCGACCTCTCTTGGACCGGATTTCAGTTCCTTTGGAGCAGGCCCTTGCCGAAGCT
AAGCTGAAGGTAGAGGACATTGACCACGTTGAGATGGTTGGTGGCTGCACGCGAGTGCCC
ATTATCAAGGAG
>HY_DN71098_c0_g1_i1 DN71098_c0_g1~~DN71098_c0_g1_i1  ORF type:internal len:130 (-),score=15.74 DN71098_c0_g1_i1:1-387(-)
GAGATTGAAGCCGGCAGCGACGACGAGCTTACCCGTCAGATCAACGAAGGCGCCAAGGAA
ATCGGCGAAGTCGAAACAGAGAAGGAAGTCAAGTGGGCCACAGACTTCTCCACCGAGGCT
CAAAAGTCTCGCGCTGAGGAGTTGCCCGATGACCTCAAGCGCGCTCTTGTCGTCGAGGAT
GACGAGGAGGGCGAGGGCGGCTCAAGCAACTACGACGTCTTCGGTAAGTGGATTCTGGAC
ACGGCGAGCGAGAAGGGGGGCGCCGACAAGCTTGACAACGTGGAGATTTACCTCAAGGCC
AAAGAGCTCGGCATCGAGGGCAAGCACCGTACCCTCACGGTCCTTGCCCAGACCGTCTTT
GACGCCAAGATTGTCTCACAGATCGAC
>HY_DN18720_c0_g1_i1 DN18720_c0_g1~~DN18720_c0_g1_i1  ORF type:5prime_partial len:455 (-),score=24.63 DN18720_c0_g1_i1:135-1499(-)
GAGATCGATGCGGGTGTCACCGCTAGCGCGTTCAAGTTCTTCAGCACTGGTGACTCGATC
ACGCTCTACACCGTCCGCGACACCTTGTGGACGCACTGCACTGGTTCGGATGAAGGCCCG
ACGACTGCGATCTACTCCAACGATGACGGCTACAAGACCTTCACCAACGCTTTGGGCGAC
CTTGTCAACGAGTTCGGTCAGCTCATCGACGACGCCGGCAACATCATCGAGGACTACGAC
GCTGCTGACCCGGATCCCTCTCCGATCAAGGGCGAGAACGGCACTGACATCTCGGAGGCC
GATCTCATCCTGGACAACCTCGACGGCACATTCGAGGATGCATGGGGCAACCTGACCACC
AGCCTCGGCCAGCGCATCGGCTGGAACGGCACTCTTCTCGGCTGCGAGCTCGACTCCACC
AACATGACCGACTCGAACGGCACGGCGCTCGCCGCTGAGGACGCGATCTTCGAGGCAGAC
GACGGCTCCTTCTCCAACTACCTCTGCCAGCTCGTCAACGAGGATGGCTCGCTCGTCGAT
GAGGACGGCAATGAGATCGACTACGAGGACTTCGTTGATGCTGCCACCAACGCGACCATC
GACTTCGCTGATGCTGTCATTGACAACGAGGACGGCACCTACAGCGACCCGTGGGGCAAC
CCCGTCGACATGTGGGGTGGTGCTATCGATGTCGACGACAACGGCGATGTTTACAACGTC
ACCCTCACGCCCGATAATGATGATGACAGCGCCCAGGAGCCCGCCGACCCCGAGGAGACC
GCCAACCCGAACTTCACGCTCATGGGCACCGGCCCGCTCGAGACGATCGCCATCAACCTC
CTCAAGGGCATCGCGCCGAGCGACTCTGGCTCCGTCACCGTCGTCAGCTCGTCGACCTCT
GCCGGCTCGTCGTCCTCGGATTCCACCTCGGCCGACTCGACGACCACTGTTGCCAGCGGC
ACCACCACCGCCTCGTCCTCGACCGGCATCCAGCCCACGACGACGATCGGCTCTACGACC
TCGACCGAGTCGACGTCCGTCGTGTCCTCGTCCGTCGACTCCACCTCCATCGAGTCCACG
TCGGTCGAGTCCACCTCGAGCGAGGCCATCACGACGACCGCTGCGCCGACCGCAACCGCC
GCGACCTGCGCGAGCCGGAAGTTCAAGCGCGACGAGGCAGCGATCCACTCGCGCTCACTC
ACGACGCCGCCGAAGCACAAGGTCAAGCGCCTCATCAGCGACAACCACCGCCGCAAGCGT
AACCTCCTCGGCAAGCGTGCTGGCTTCGGCTGCTCGCTCCCGAGCATCGGCGGGCTCCCC
GTCTCGCCTGTCTCGGAGTTCTCGGACCTCGCCCGCCTGTTCTAA
>HY_DN72508_c0_g1_i1 DN72508_c0_g1~~DN72508_c0_g1_i1  ORF type:5prime_partial len:105 (-),score=7.78 DN72508_c0_g1_i1:24-338(-)
CTCCTTTCCTCTATCATGTCCTTCCTCGGTGGTGGTGCCAGATCCTCGCCTTCGGGTGGT
ATCAACAATGAAAAGATTGAGATGGCAATTACCGAGCTCGACACCGTGACCGACTTTTTC
AACCGCATGGTTTCATCATGTCATAGCAAGTGCATAAGCCAACGCTACCAGGACGCGGAG
CTGACCAAGGGAGAGATGGTCTGCATTGACCGCTGTGTCGCCAAATATAACGACGTGCAG
AAAAAAGTGGGCGAGAAGATACAGAGTCGGGGGGCAGCAGCAGCAGGCGGCAACGCTGGA
GGAGGTTTCCTATAG
>HY_DN95239_c0_g1_i1 DN95239_c0_g1~~DN95239_c0_g1_i1  ORF type:internal len:107 (-),score=12.39 DN95239_c0_g1_i1:3-320(-)
CCCTCCTTCCACATCCAGCACCCCTCAAACGACTTCACTCACGACCCAAGCATCTTTGCC
CCTGTTCCCCAACAGCCTGGGCACGGTCCGATCGGACCAAACCTGCGCATTGATACCTCT
TCTGGCTATGGCATGGATCTTCGTCAGTATCCTATGTCTGCAACGACTGGCAGCCCATCT
GAGTACCAGAGTCCTGCTTTCCTGCCCCCTGGAAACCCTCCACAGGAAGGAATGCCTGCT
GCCAACTTTAACTCTCCCTACAGTGTTCCATTCCTTTCGCCCTCGCCAATGATGGATCCA
GCTCATCTCATGGCTCCT
>HY_DN30961_c2_g1_i1 DN30961_c2_g1~~DN30961_c2_g1_i1  ORF type:5prime_partial len:185 (-),score=16.15 DN30961_c2_g1_i1:218-772(-)
CTCTTCCGTCTCCTCGACGACTATGACCGGGCCTCTCGCCATACCTTCCGCCACCTAGAC
AACAGCGTCCGGTCTTTCTCCCCAAAGTTCGACGTCAAGGAATTGGCCGACAAGTACGAA
CTGCACGGCGAGTTCCCAGGCATCGAGCAGAAGGACATCAACATCGAGTGGACCGACGCT
AACACGCTAACCATCTCGGGCCGCCACGAGCACGTGCGCGAGGAGGGCCAGCGGCCGCAG
GGCTTCATCGAAGAAGCCAAGGAGGAGCACCACTACGAGAAGCCCAGCGTCGAGGACGTC
CCCGAGCAGGGTGAAGCCAGCAAGACGGCCGAAACCCAGGTCACCAAGAAGCCCGAACAG
GAGGTCGAGAAGAAGTCCGGGGACACCCCCAAGTTCTGGGTGAGCGAGCGCAGCGTGGGC
GAGTTCTCTCGAAGCTTCACTTTCCCGGTCAGAGTCGATCAGGATGCAGTCACTGCTAGC
ATGAAGAATGGCGTCCTTAGTATTGTGGTACCAAAGGCAAAGAAGGTGGACTACAGAAAG
ATCACTATCAACTAG
>HY_DN88169_c0_g1_i1 DN88169_c0_g1~~DN88169_c0_g1_i1  ORF type:3prime_partial len:187 (+),score=20.78 DN88169_c0_g1_i1:36-593(+)
ATGTCATCACCAATCCCACCCGATCCCTATGAAGCTCTGGGCGTCGCCAAAGACGCCGAC
ACCTCGTCCATCAAGACCGCTCACCGCAAGCTCGTCCTTAAACACCACCCCGATCGCATA
CAGGACCCTGCACTGAAGGAAAAGGGCAAGGATGCCTTTCAGAAGATCCAGCAAGCTTAC
GAACTGCTCGTCGACCCTATTAGAAGACAACGGTACGATGACCGAATCAAACTTGCTGAG
CTGCGGAGAGAGGCAATGATGAGCCGAGATACCCCTACTCGATCCCACACCTATCCTATG
CGGCCTGCAGCTGCCCCACCAACTGGATCAAGAGAATACAGTGCCGACGATGGTGCTTAC
TACGAGACCCGCAGACCTCGCCATACTGAATATGAAAGCAGCAAGGAGCGGTTCGAAGAG
CCTACGAGGACCACATCACGCAAGCACGCAGATTATGATCGAAGTTCGTCAAGTAAGAAG
CCAGCCGAGAAGTCCGAGCGGGGAAGTGCCAGCAAGCCCAGCAAGTCTTGGAGCAAGGCT
TTTGCAGCAGTCAATGCT
>HY_DN67291_c0_g1_i1 DN67291_c0_g1~~DN67291_c0_g1_i1  ORF type:internal len:141 (-),score=9.84 DN67291_c0_g1_i1:2-421(-)
GCTGAAAGCGGCGCGGCTGCCCTCGTCTGTGATGATCGCATTGCGGCGACGAGCGAAATT
GCAAACAAGTTGTCCATCAGCATCATCGTCGTTCCGTCTCTCGATGAAACCCGGACCGTT
CAGAGTCTCTCGGAGATTCCAAGCCCAACGGAGGACGACCTATTCGCTATCTTCCACTCC
AGTGGTTCGACTGGCGCACGCCCCAAGCTCATCAACCTCAACTACCGTTGGCTCGGAATC
GTCCTTCAGAAGGCAAAGTTCTTTTCAGAAGAGATTGGTGGCTCAAAATGTGTCATTACA
TGGGCCATTTCAGCTATGCACATGGCACAATTCTTCGTGATCATGGGCTCAATACAGATA
GGCTGCACAACCATCGCCCCTCCGAGATTCCCTTTGACATCCGGGGACTTCGTCGACATG
>HY_DN94461_c0_g1_i1 DN94461_c0_g1~~DN94461_c0_g1_i1  ORF type:internal len:118 (+),score=13.67 DN94461_c0_g1_i1:1-351(+)
GAAGCCGCCGACGTGGAACCTCCCACCAAGAAAGAATTCACCAAATCCACCTCCGCCTTT
TACAAGAAATGGAATGCCTTCTTCGAGTCCGAAGCCCGCTTCTCCAACAAACAGCCCGTC
CCCAAGTTGGGCAACGAGAAGTCCCCTCGTGAACAGGTCGAAGACTTCTACGACTTCTGG
TACAACTTTGACTCCTGGCGCTCCTTCGAGTACTTGGATGAGGACGTCCCCGACGACAAC
GCGGACCGCGACCACAAGCGCCACATTGAGAAGAAAAACCGGAACGCGCGCGCCAAGAGA
AAGACGGATGACACGGCTCGCTTGCGCAACACAGTCGACACCTGCCCACAG
>HY_DN93144_c0_g1_i1 DN93144_c0_g1~~DN93144_c0_g1_i1  ORF type:internal len:124 (-),score=23.69 DN93144_c0_g1_i1:1-369(-)
GACGATATTGTTCTTGTTGGTGGTTCTACTCGTATCCCCAAGGTCCAGCAAATGCTCGAG
GAATACTTCGGCAAGAAAGCACGCAAGGATGTCAACCCCGATGAGGCTGTCGCTTATGGC
GCCGCCGTCCAGGGTGGTGTTCTCGCTGGTGACCAGGCCACTGGTGGTGTCATTCTCATG
GATGTTAACCCTCTCACTCTCGGTATTGAGACGACCGGTGGAGTCATGACCCACCTCATC
AAGCGTGGCACTACCATTCCGACCAAGAAGAGCCAGATCTTCTCCACCGCCGCCGATAAC
CAGCCCGTGGTCTTGATCCAGGTCTTCGAAGGTGAACGTTCCATGACCAAGGACAACAAT
CTTCTCGGC
>HY_DN81026_c0_g1_i1 DN81026_c0_g1~~DN81026_c0_g1_i1  ORF type:complete len:290 (-),score=-7.05 DN81026_c0_g1_i1:374-1243(-)
ATGGCAGCTATTCAGCTCAACTTCACGCTCAGAACATCAAGCAATTGCAAGACGGTGCAT
TTGCTAGGCTCATGGGACAACTATGCAGGGCAGCTACCGCTCTCTAAGGACCCGAAGAAG
AGTGGTGGATGGGTGGGATGCTTCAAGTTCCAGGGTGCGACTTTGAAGCAGGGACAGCGA
TACTGGTACTATTACATCATAGACGGTTACCATGTCTCTCACGATCCCGCGAAAGATCAT
ACCACCGAACCCACCACTGGTCGAAAACTCAACATCCTCGACATCCCTGGAAAGACAAAA
TCCTCTTCATCGTCTCAATCCCACTCTTCTTCCCAAGATCGCACGCGCTCCTCGCAAACC
TCATCAAGTTCAAGTCGCCACTCTCGTCGCGTATCCACTCAATCAATACCGAAGGGCCGC
GCACTCTCCCCCTCCCAGATTATCGCTCCAAAGCCAGAGAGGCCGCACCAGACCCGACAA
GTCATCGCGTCACAGTACGACAGGGCGGCCATCGAAGCACTCTCTAACAAATTCGCACGA
CAAACGATCTCGCCCGCATCGTCTGCTTCCTCGTACTCTGATGAGGACGACTCATACATC
GATTCGGACTCTGACTCAGGCTCCAGTGTACCGTCTCTCACATCGCGATCCACCAACAGC
TCGTCGCCATCGAGCGTAAGCTCTCGAAGCAGCTGTTGCACGTGCGAACGGTACGGCATC
ACAAGATCTGGTGATAGGGTCAGGCTTGATTGTGGAGGTGCGCGGTGCGGATATAGCGAT
GATTCTTCCGAGTGTTCCAGCGAAGATGAGGCACTCATGGAGTATGAGGCCAAGACCACG
AGGAGGCAGGGTGTCGTCATTCGAACCTGA
>HY_DN15939_c0_g1_i1 DN15939_c0_g1~~DN15939_c0_g1_i1  ORF type:5prime_partial len:141 (-),score=9.35 DN15939_c0_g1_i1:234-656(-)
GCCTTCATCATCATCATGACCCGCACCGAACGCGCATCATACCCCCGTGCTGTTGCCAAA
GACCGACACGTATCCAAGTCCGGTTTTGACAAGTCGATCCGCAAATCCGGCGGTGGAGCT
CACAACTGGGGTTCACCCTTGGACGTCTACGACGACGCCGAGCTCTACGACGAGGGTCTC
GATGAGGAGGAGCTCACCACCCCTGCTCCCTCCTCTTCCAATGCCGCTGCGCAGGCCTCA
CCAGAGGACGCGGGCAACCGTCGTCGTTCGAGCGTCAGTGCGTCCAGCACGGAGGAACAT
GCGATGGTGAATAACGAGGAGAAGGAGAAGGCGTTGGCGTTTAGGAAGAGAGCTCTTAGT
AAAGGTGATATCGACCTCGGCTCCATCGCTCGCACTTCGTCCGCCGTGTCCACCGCCAAG
TAA
>HY_DN29838_c0_g1_i1 DN29838_c0_g1~~DN29838_c0_g1_i1  ORF type:5prime_partial len:114 (-),score=18.08 DN29838_c0_g1_i1:172-513(-)
ACAAACAACTCTCTCAATCATCTACAAAGCTTCATATCTTCAAGTTTAACAACTTCAACG
CAACAAACAATCAACATGTCTGACACCGGTCGCAAGGATTTCACCACCAAGGCCAAGGAG
GAAATCGCTCCTGACTCCTCCAAGTCCACCCAGCAGAAGGTCAAGGAGTCCGTCACCGAC
ACCAGCGACCGCGTCGCTCGCGGTGTCATGCCCGATGACAACAAGTCCGGCACCCAGGAG
GCTTTCGACAAGACCCAGCGCAGCCACGACAACACTGCCCACGGCGGTGCCTCCAACTCC
ATTGGTGACAAGATCAAGGACACCCTCGGCATCAACAAATAG
>HY_DN66077_c0_g1_i1 DN66077_c0_g1~~DN66077_c0_g1_i1  ORF type:5prime_partial len:315 (+),score=34.35 DN66077_c0_g1_i1:3-947(+)
GCTGAAAAGCCCAGCAGCGCCCTCTACTGGGTTATCGGTCTTGCCGCTGCCGGTGGTGCT
GGGTTCTACTTCTACAGCAATGGCGATGTGAGCGCGAAGGCTACCGGTCCTTTCGTTCCC
GCAAAGGAAGACTACCAAAAAGTTTACAACGAGATTGCTCACCTCCTGGTTGAGAAGGAT
GACTACGATGATGGCAGTTATGGACCAGTCCTCGTGCGATTGGCATGGCACGCCAGCGGT
ACCTACGATAAGGAGACTGGCACTGGTGGCAGCAACGGAGCTACCATGCGATTCGCCCCT
GAGTCTGACCATGGTGCCAATGCCGGTTTGAAGACTGCTCGTGACTTCCTCGAGCCAGTG
AAGGAGAAATTCCCATGGATTAGCTACGGCGATCTCTGGACACTTGCCGGTGTCGTTGCC
ATCCAGGAAATGCAGGGACCTGTCATCCCCTGGAGACCCGGCCGACAGGACCGTGATGTC
GCCGCTTGCACTCCTGACGGACGTCTCCCAGATGCCTCCAAGGACCAGAAACACATCCGT
GCCATCTTTGGACGCATGGGATTCGATGACCGCGAGATGGTTGCTCTCTGCGGTGCTCAC
TCCCTCGGCCGTGCCCACACCGACCGCTCCGGCTACGACGGACCTTGGGACTTCAGCCCT
ACCGTTTTCACCAACGAGTTCTTCCGCCTCTTGGTTGACGAGAAGTGGGCCTGGAAGAAG
TGGAAGGGTCCTGCTCAGTACACCGACAACAGCACCAAGACCTTGATGATGCTGCCCACT
GATTTGGCTCTGATCAAGGACAAGGAATTCAAGAAGCACGTTGACCGCTACGCCAAGGAC
AGCGAGGTTTTCTTCAAGGAATTCTCCGATGCCTACGTCAAGCTTCTCGAGCTGGGTGTT
CCTTTCACCAGTGAAGACCGCTTTGTCTTCAAGTCCAGCGCTTAG
>HY_DN112213_c0_g1_i1 DN112213_c0_g1~~DN112213_c0_g1_i1  ORF type:internal len:140 (-),score=13.40 DN112213_c0_g1_i1:2-418(-)
GGCGGCAGCAATGGATATTCTAATGGAAATGGATACGGCGGTGGACATACCAACGGCTAT
AGAGGAGGAGGCTATGAAGGCGGAGGTGACAGGATGTCTAACCTCGGTGCAGGCCTCAAG
CAGCAGAACTGGGATCTCAACAGCCTCCCAAAGTTCGAAAAGTCCTTCTACAAGGAGAAT
CCCGCGGTTGCCTCTCGCTCCCAGGAAGAGGTAGCCGCGTTCCGGACAGAAAACGAAATC
ACAATCCAAGGCCGAAACGTCCCCAAGCCCGTCACCACCTTCGACGAGGCAGGATTCCCT
GCGTACGTCATGAATGAGGTCAAGGCTCAAGGATTCGCAAAACCTACCGCTATTCAATCA
CAAGGTTGGCCCATGGCCTTGTCCGGGCGCGACGTCGTCGGAATAGCTGAGACTGGC
>HY_DN53485_c0_g1_i1 DN53485_c0_g1~~DN53485_c0_g1_i1  ORF type:internal len:106 (+),score=13.39 DN53485_c0_g1_i1:1-315(+)
GCAACGCAACAGTCGCAAGGCATCCAGACGCTCCTTCAAGCCGAGAAGGACGCGGCCAAG
GTCGTTCAAGAAGCTCGCGCATATCGAGTGCAGAAGCTCAAGGCTGCGCGCGACGAGGCC
GAGAAGGAGATTGCGGAATACAAGGCGCAGAAGGATAAGGAATACGAAGCGTATGCGCAG
GAGCGCTCTGGAACGACACTGACAGCGCAGAGCTCAATTGACAAGGACACAGAAGTCAAG
TTGACTCAGATCAGCGCAAAGTACAGCGAGCGCAAGGGCGACGTCGTTCAGAAGCTCCTC
GCGCGCGCCGTCCAG
>HY_DN42726_c0_g1_i1 DN42726_c0_g1~~DN42726_c0_g1_i1  ORF type:complete len:213 (+),score=19.76 DN42726_c0_g1_i1:40-678(+)
ATGCCTCTCTTCAAGAGCAAACACAATAACACCAACACTACTACTCCTCATCACAACGAG
CCGTTAGCAGCTCACAATGACTACAGTCACCACCACGCTGGAACTGGAACCGGAATTGGC
ACTGGTTCTGCAGGCGTAAACCAACCGGGTTATTCCTCCCACACCCCAGGGCATCACGCT
CCCCATCAAACTCCTGCCACTGGCGCCGGCTATGGTCGTGAGCCAGGACCAATGAACAAT
CATTTCGGTGGTAACGATTACGAGCCCGTGGGCGTAGGTTCGTCGGCTAATGATCCTTAT
GCTGCCGCTGGCGTCGGGCATCATGATCCCTCTAGCCACCAGCCCAACATTCCGCCAAGC
ACTGCACTCCACGCTGGCTCAGCGACCAGTGGAGAGCGTCACAGTGGTGGGTCGATGACC
GGCAAAATGGAGCGGAAAGTTGGAGATATGCTGGGCAGTAACTCACTGAAGGCCAAGGGT
ATGCAGAAAGAGCAAGAAGCTCAAGCTCTCAAAGTACAGAGCTCGGAACTGGCGGAGGCG
GAACGTCTGGAGCGGGAAGCAGCCATGCGTCGTGAACGGGCTGTCGCACATGGTGCACAT
CCAGAGAACAGACATCTGGGTGCTGGATTTACGAAGTAG
>HY_DN8213_c0_g1_i1 DN8213_c0_g1~~DN8213_c0_g1_i1  ORF type:complete len:236 (-),score=13.58 DN8213_c0_g1_i1:266-973(-)
ATGCCAGTAATATGGGGATTCGATCTCTCCGAGATGAAATGGAGTGCCTTTGGTCACAAG
AATATGTTCGATAAACGGTGGCATCTGCGCAAAGAACGCTTCATTGTCTATCAGCTAGCG
ATGCTTATTGGTCTCGCCGCTGAATGCACTGCAACCTACTCTCTATCCAAGTATGAGGAT
CACCAAGAAAATATCGAGAATTGGTCGGGCCATCGTGCCACGGTCAAGAACAACGACATT
ATCGACGCGGAAATCCTCACCATTGTATTTTGTGTGATGGTGGCAACCCTTTTCGGCGCA
GACTTTTTCTTCCTCTTGTTCTTCCCGAGAAGAAGGTACCCAAGTTGGTACGTCAGGACG
AAGAAGGCCTTTGCAGTGATCATCTCAGCGGGAATGTTGGCCGCGGCATTGATGAGCACC
ATCGTTGTCGCAACGGGTGAAGCTGATGTTAGGGATGTCAGTGCTCAAGAGGCTAAAGAG
CTCACGGACTTGTTCTTCCGGCCGCCCCTTCAATACAACAAATGGGCCGTCAATATCGCC
TTTGTTTGCCTCTTGTGGCCAGCCTTCTTGGCTACTGCAGCCAGCACCGTAATCATGTTC
ATCGCGGCCGACCATGACGAGATCCACGGGACTGAACCCAAAGATGGTTACCACGGATCA
TTAACTGAGAAGACTGGTAGCCATACGAGCGGTAGTCCCCGGGCATAG
>HY_DN112467_c0_g1_i1 DN112467_c0_g1~~DN112467_c0_g1_i1  ORF type:5prime_partial len:156 (+),score=32.32 DN112467_c0_g1_i1:3-470(+)
GCTCCCAAGGGCTCTAACAAGAGGGCCAAGACTAGCAATGGCCCCATCGAACTCACTCCG
GAAGAAGAATCGGACGATGAACAGATGGATGACGACGGTATGTCAGGAAAGGATCCCAAG
AAGATGACCGACGAAGAGAAGCGAAAGAATTTTCTTGAAAGGAATCGTGTTGCCGCCCTT
AAATGCCGTCAGCGCAAAAAGCAGTGGCTTGCCAATCTTCAGGCCAAGGTCGAACTCTTC
ACAACCGAGAATGATGCTTTAACAGCAACAGTCACTCAACTTCGGGAAGAAATTGTGAAT
CTCAAAACCCTTCTACTTGCTCACAAGGACTGTCCTGTCTCTCAAGCTCAGGGCCTTGGA
CCTTTGATCATGAACGGCATGTCAACTGGCTTTGAGCCCCATCCATACAATATTGCAAAC
AACATGACCATGCAAGGTCCTCCAATTCCTCAAGCCATTCGCCGATAG
>HY_DN106775_c0_g1_i1 DN106775_c0_g1~~DN106775_c0_g1_i1  ORF type:3prime_partial len:104 (+),score=18.24 DN106775_c0_g1_i1:24-332(+)
ATGTCACTTTCAAGATTCTTCTACGAACCATTCTACTCCCTCTCCGACTTTGATCGTCTC
TTCGACGAGGCTTTCACTGCTCGTGAGCTCGGTGCTCCAGCTGGCCAGGTTTCTCGTCTC
GCAGGATCTGAGAAACAAGTAAGGCCAAGGATGGATCTTCACGAGGATAAGAAGACCAAC
ACCGTGACCGCAACCTTCGAGTTGCCAGGCCTGAAGAAAGAAGATGTTCACATTGATGTC
CTTAACAACGTCCTGACTGTCTCTGGCGAAGCCAAGAAGTCAGAGAAGTACGAGCAGGAC
GGTTGGGCT
>HY_DN96283_c0_g1_i1 DN96283_c0_g1~~DN96283_c0_g1_i1  ORF type:5prime_partial len:120 (+),score=24.20 DN96283_c0_g1_i1:1-360(+)
TATGATCTGAAGGAAGATAGGCTCTTGGAGATCTTCAAGGATTATTCGCCGACAAACGCC
AAGATTGCCCTCCGCCCCATCCCCCGCTTCATGGTCAAGAAGCTTCAAGCTCGCGGCGAG
CCCCGCAAGGGTCGTGGGTTCGGTTTCGTCACGCTCGGTTCTGAGGAGCTCCAGCAGAAG
GCCTGCACTGAGATGAACGGCAAGGAGGTCGAGGGCCGCGAGATTGCTGTCAAGGTCGCC
ATCGACTCTCCTGGCAAGGAGGACGACCACATTGATGCCCACGAGGGCGAAGAGGCTGCC
GCTGCTGCCGCCGAGGGCGCTTCGACCGAGACCCCGACTGACGCTCCCGCCGCTGCCTAG
>HY_DN23672_c0_g1_i1 DN23672_c0_g1~~DN23672_c0_g1_i1  ORF type:5prime_partial len:446 (-),score=31.59 DN23672_c0_g1_i1:186-1523(-)
ACCTCAATACACTGGCACGGCTTTTTCCAACCTCGAACATCCTACGCAGATGGCCCATCC
TTCGTGAATCAGTGCCCCATCCCGCCTGGCGTTACCTTCCACTACGCATTCCCGACCGCA
GGTCAAACTGGAAACTACTGGTACCACTCTCACCTCTCCACTCAATACTGCGACGGCCTT
CGTGGCGCATTCATCGTCTATGATCCTGATGACCCTCTCAAGCATCTTTACGACGTCGAC
GACGAGAGCACAGTCATCACCCTTGCCGACTGGTACCATGAAGTCGCCCCTGATGCTCAG
GACAAGTTTTTCAAGTCCGGAAGTGTGCCCATCCCAGATTCCGGCTTGATCAACGGCAAG
GGAAGATACATCGGTGGTCCTGAGGTCCCCTACGCTGTCATCACGGTTCAGAAGGGCAAG
CGATACAGGTTCCGTCTGATCCAAATTTCTTGCCGTCCCTTCATGACTTTCTCCGTCGAC
AATCACAATATTACTGTTATGGAACTCGACGGTGTCGAGCACGATCCGGTTACCGTTCAG
AACATCGACGTTTATGCTGCCCAGCGAGCTTCGGTTATTCTTAATGCCAACCAGCCTGTT
GACAACTACTGGATTCGTGCTCCTCCCACTGGTGGCGCCCCTGCTAGTGCTGGTGGAAAT
CCTAACTTCGACCCGGGTCTCACTAGGGCCATTCTTCGATATGTCGGTGCCCCAGCAAAA
GAGCCTACAACAACCAACCCTGGTGGCCCCAAGCTCAATGATGGTGACATGCACCCGATA
GCTCAAGAGGGGCCGGGAAAGCTTGGAGACGGACCGGCCGATATTTCCTTCAACCTCGCC
ATCTCCCAACCTAATCCACCGTTCTTTGACATCAACGGGGTCTCTTACCTCTCACCCACC
GTTCCTGTCCTACTCCAAATATTGAGTGGTGCTGGTCAACCCCAGGATTTCCTTCCCTCC
GAGCAGATTCTCCTGATCACACCGAATGCGACTATTGACGTCTCCATACCGGGAACAGGG
GCACACCCTTTCCATTTGCACGGACACAACTTTGACGTTATTAGACAAACGAATGCCACC
GAGTTCAATTTCAAGAACCCGTCCCGTCACGACGTGTTCCCGATCAACGGAGGCAACACC
ACCTTCCGATTCAAAGCAGACAATCCAGGTGCTTGGTTCCTCCATTGTCACATTGATTGG
CACTTGGAAGCTGGTCTGGCGGTAGTATTTGCGGAGAGTCCTGAGCTCAATCGCGAGGGC
CCGTTCCAGCAGACCACTCCTCAGGACTGGGAGCAGCTCTGCCCTGAGTATGATGCACTT
CCGCCTGAAGAGCAGTAG
>HY_DN53401_c0_g1_i1 DN53401_c0_g1~~DN53401_c0_g1_i1  ORF type:complete len:285 (+),score=17.80 DN53401_c0_g1_i1:82-855(+)
ATGGATACCCGCCCCTTGCCCACCAGCAAGCCTGGCAACTTCGAGGGAATGCCTCCCTTG
ACCCGTCGGTCTTCTCTTGCGCGCTCCACTTCCTCTGCATCATCACCAGAGTCTATGGTG
TCGGATGTGTCGACAATATCCTCTCGTTCTTCTCGGTCTTCTTCAATCTCATCTTGTGCC
TCTGCGACTTGCGCGCCTAGCCAGCCTCGACTGGCTGTCACGGCGACTCGTCGCTGCGCT
GCGATGACATTGAAGGAATGTCGGAAGAACCTGTCAATTCACTCACCCATTGATGAGACT
TCTCTCAACGGTAGTCTTTGTGTTTCTCCTGAAACCGATGCTGGGCTATGCGGGACAGTA
CCTGACTTGTCCAACTTCTCTTTGAATACGCCTGTGGACATGACGGCACATGAAGCCGCA
CAGGGATTATGCGAGCTGTCTGGTGCTCTACTGCGCCCCCAGTCTCCTGCAGACAACAGC
AACACTTCCAAGGTGGATGAAAGCAGGCGTTGCAGGAAACGAGGAAGGACTTCCTCGGAA
GATCAGATTCTGCAAAACAATGTTCGCAACTTGATGGCTTCGGCCTATGGTGGAAAGGAG
GTTCTCGCAGACGAACGGGTTGTGAAATCATTTATTTCGGACCATCGTCTCAGCTCCATT
CAGCTGCCTATACCTGTTCCTGCCGATAAAGGAGGGATCAAGCGAGCGTGCTGCAGTGCC
GAAGTTGGCAAGCAGCTTTTATCCCAAATACAACACACAACCCCGATGAAATAA
>HY_DN17478_c0_g1_i1 DN17478_c0_g1~~DN17478_c0_g1_i1  ORF type:complete len:317 (+),score=29.22 DN17478_c0_g1_i1:64-951(+)
ATGGCCTTCTTCCTCACCCCACGATTTGCACCCGCCTACGCCACACAGTGCAGCCCCTGG
GCTTGCGCACCAGCACGGCCCGCATACTCTTACCGCCGCGTCTCTCGCCCCGCTTTCCCA
TCTTTCGTTCCCTTCCTCAGCCAGGTCGATGAACTGCTGAGCGAGCTAGACCGAGAGGCA
CGACGGGAAGCACAACGCGAAGCCCACCGCCAGCGACAGCAGCGCAAGCGCGCCTTCCGG
GCCCATTTCAACGTCCACGAGAACAATGAGGGATATCAGGTTGATGGCGAAGTTCCTGGC
TTTGAGCAGGAGAACTTCGAGATCGAAGTCACGGACGAGCACACCCTAAGGGTTGCGGGC
AACACCGAGAAAAAGGTCCAGCAGCCACAGCCGGATGCCGCAACAAACACAGAGACGCAG
GCTACAGAACCTCAGACCACTGAGACGGAAGCTCTGAATGACACCATGGAAGGCGTGACG
CTGAACGAGCCAGAGCAGGAAACAACTCACTCCGATACCGAGTCACACAAGTCGTATCAA
GCAACCGTTGAGGATGACTTCGAAGACCTTGGTGCAGAGACTTCTTCGACCCTCTCTGCC
GGTTCAGACACGCCCTCTGAGCCCAAGGAACCTAAGGGCAAAGAAAAGGCAATTGACGAA
CCCGCTGCCACCGAATCTGCCGTCCAGCAGCAGCCCGAGCCTGAAGCTCCGGCACAACAG
CAGCCTGAAGAAGAAGAATATCGCTTCCACGGCTCCTTCGAGCGCACGTTCCGCTTCCCC
GAGAAGATAAACGCTGCCAACGTCACAGCAAGCTTGAAGAATGGTTTGCTCAGCATTGCC
GTACCGAAAGCTAAGGCCCCAGAAGTCAGGAAGATTACGATCCAATAG
>HY_DN84405_c0_g1_i1 DN84405_c0_g1~~DN84405_c0_g1_i1  ORF type:5prime_partial len:116 (-),score=2.61 DN84405_c0_g1_i1:89-436(-)
GCCTCCCTCCAATCCCCTCCTCGTCGAAACGAGAACAATAACAACTTGCACAACATACCC
CAAGACGCACCCGGCGCTACGGATAACAATGACGATATAGCAGACGACGCACCGCCCCCT
TCATACGAGCAAGTAGCTCGCAACAAAGCCGCAGAAATGTTCAACAGACAGCAGCAGCAA
CCGCAACCAGGACTAGGCCTAAACACTGAATACGGAACACGCAGAATCCAACCATACCCC
GGCGGCGGTACACCTACTACTCCTTCAACTGGTCGACGACAACCACTGCAAAGCGTCCCA
GATCGAAGGGCGCAGGCATCTAGAGATAAGGATTGCATTGTTATGTAG
>HY_DN10948_c0_g1_i1 DN10948_c0_g1~~DN10948_c0_g1_i1  ORF type:5prime_partial len:154 (+),score=22.20 DN10948_c0_g1_i1:2-463(+)
GAGCAGAAAGCCTCAGAAAAGGAGATGGAAGAACCTGTCCGTCTACAGGAACTCCAGCCC
GAGCTGTCGCGCATCGAGATGTGGAGACGCGGAATTGCGGATGTGGAGGCTGAAAGTGTG
GGCACGACGGTCGATGGCGAATTCATCACGCCGATTGCGAGTCGGAGGCTGATGGAAGAG
GGCACAATTCGGCCGGAAGATATTAGGGAACCGAGCGATGCAGGGCGGACAGAGAGGTCG
GGGAGAGACAGCAGGGATAAAGGAAAGAGCAGAAGCCATCATAAGTCGAGGAGAGGGAGC
AGAGATGACGAGCTGAGTCGGGCAGGGACCGAACGAAGCAGCAGAACTTCGAGGGACAAG
GACAAGTTCAGCAAGAGGAAGGCTGTTGTCAAGGGAGTTAAGATGCTGTTTCAAGGGAAG
AGTATCCCGGAGAACGAGAGGAGGAGACGAGGCTCTGCCTAG
>HY_DN10827_c0_g1_i1 DN10827_c0_g1~~DN10827_c0_g1_i1  ORF type:internal len:118 (+),score=24.61 DN10827_c0_g1_i1:3-353(+)
CGTCTGATCGGTGATGCCGCCAAGAACCAGGTCGCCATGAACCCTAACAACACTGTTTTT
GACGCCAAACGTCTTATTGGACGCAAGTTCGCCGATGCTGAGGTTCAGGCTGATGCCAAG
CACTTCCCCTTCAAGATCATCGACAAGGCCACCAAGCCCGTCATCGAGGTTGAGTTCAAG
GGCGAGACCAAGCAATTCACACCTGAGGAGATTTCCTCCATGGTTTTGATCAAGATGCGT
GAGACTGCCGAAGCCTACCTCGGTGGCACCGTCAACAGTGCTGTCATCACTGTCCCAGCC
TACTTCAACGACTCCCAGCGTCAGGCCACCAAGGATGCTGGTCTCATTGCC
>HY_DN88428_c0_g1_i1 DN88428_c0_g1~~DN88428_c0_g1_i1  ORF type:5prime_partial len:163 (+),score=11.99 DN88428_c0_g1_i1:2-490(+)
GGAAGCATGGAGAGTTCGAGGAGAAAGACCACCAACGGCGCCGCCGACGACTCCGAGGGC
GAACCGCAGCCGCAAAAGGCACAGTCCCGGCGCCGCCAGTCCCGCGGACGAGGACGACGC
GGCATGGCCGACTCGGACACGGAATCAGTCGCACGCTCTGATGTGTCGGCCTCGGGCGGA
CGCCGCAACCGACAGCGACAGAGGAAGGGCGGCAAAGGCGGCCCCCTCGGCGACATCAGC
GAGAACCTCCCCGGCGGCGAGCTCGTGGGCGGGGCCGGCGACATGGTGCAGAACACGGCG
GGCCAAGCCGTCAACCAGGTGGGCAACACTGCCGGCAAGGCGCTGGGCGGCCTGACTGGC
GATGGCGGCGAGGAGGACGACAGCGGCAAAGGCGAGCAGCTGCGCCTACGGCTGGAGCTC
AACCTCGACATCGAAGTGCAGCTCAAGGCGAAGATTCACGGCGACCTGACGCTCGGCCTG
CTGAACTGA
>HY_DN98217_c0_g1_i1 DN98217_c0_g1~~DN98217_c0_g1_i1  ORF type:5prime_partial len:239 (-),score=16.89 DN98217_c0_g1_i1:227-943(-)
GAAATCTTCCATCCATTCCAGAGTCTTCCCATCTCTGATGGCCTCCGAGAGTCCCTTACC
TGGCAGACCACATTCTTCACCCTCTGGAATGGCTACTTTTACATCATCTACTTCATTGCC
TTCCTCTTTTTCTTCGCCCTTTTCAATGTCATCCGCCAAATCATCTTGTTCAAGATGAAC
CGTAACCCTCAATTCCGCGAAAAGGTCGAGAAACGCAAGGCCCTAGTAGAGGTCAAGCGT
GCAGCTAAAGCTGCAGAAGACCGTGCCAAAGGAAAAATTCCCCAATCCCCACGCATGGTT
TATGCCAAAATTGGTGTCAACCTGATCCTTTCCATCGTCATGACCGTGAACTGCGCGGTC
TGGAACCGTTACACGGACGCCCCCACCATCTTGGATGGTTCCCTCGCCCGATTCTACGAG
ATGGCCACCCTGTCCACCCAGATCTTCTGCCTTGAGTTGGCAGTGTTGGCGATGCTCTTG
CCCTTCGTTATCGCCATCAAGGTCTTCCGTCGCCGTTGCCATGCTAGGCGAAGCGCAGCC
GCTGGTGTCTCAACGTCGGTCGAGACCTCGGAAATTGACAACCGTCGGGTATCGATTGAC
GAGAAGGTCTTGATAGATCTCTCGGATGGAATGGATTACGTTTCGGAGAAGATGAACCTT
AACCAGGTGCCGTACAAGGATGAGGAGGAGGCGGAGTTGAGGCGACCTTTGTTGTGA
>HY_DN57087_c0_g1_i1 DN57087_c0_g1~~DN57087_c0_g1_i1  ORF type:5prime_partial len:109 (-),score=10.82 DN57087_c0_g1_i1:39-365(-)
TTGAACAGGCCTATCAGAATTCCTACCGAATGCAAACCTAAGGCCAAACGAAGGAGAGCA
TGCAAGGATTGCACCTGCGGCCTAGCAGCCAAACTCGAAGCCGAAGACAAAGCAAAGAGG
GAGAAGGCTGATCAATCTCTCAATGCACTCAAGCTGCAAGCAGACGATCTGGCCGAGGTC
GATTTCACCGTGCAAGGCAAAGTCGGCAGCTGTGGCAATTGCAGTTTAGGAGACGCTTTT
AGGTGTGATGGATGTCCATACATTGGTCTTCCTGCTTTCAAGCCCGGTGAGGAGGTTCGT
ATTCTCGAAGAAGTCAATCAGTTTTAG
>HY_DN106848_c0_g1_i1 DN106848_c0_g1~~DN106848_c0_g1_i1  ORF type:5prime_partial len:115 (+),score=12.58 DN106848_c0_g1_i1:2-346(+)
GTCTCTCAACTTCAAAGCAAATTCTCATCTTCAAATACTGAATTCAAATCAAAATCAACT
ACTCAATCTCAAATCACAATGTCTACCCCCAACGTGAATAAGCCCAATGAAGGCATCGTT
GGTCAAATCAGCAACTCCATTGGTAATGCCGCCAACTACGTCTCTGAGACGCTCCAGGGT
CACGCATCTGAAACCAGCAAGGAAGCCAACAAGGAGAAGGCGAAGGGTAACGTGCCCGGC
ACTTCCCTCACAGACCGTGCCAGCGGTGCCCTCGGTGCTACCTCCGATAAGCTCGACCAG
CACACGCACGAGGCGGCCGCAAAGTCCAATAAGGAGTCCATCTGA
>HY_DN91331_c0_g1_i1 DN91331_c0_g1~~DN91331_c0_g1_i1  ORF type:internal len:112 (+),score=5.91 DN91331_c0_g1_i1:2-334(+)
TTCCTTGCTCGTCGTACCGATTCCGACTTCAACAAAGTTATCCTTCGCCGACTTTTCATG
TCCCGAATTAACCGCCCACCTGTCTCCTTGTCTCGTATCATCTCCAATGTGAGCGAGGCT
CAAAATGGAAAGACCGTCGTTGTTGTTGGAACTGTCACAGACGATAACCGTCTATTGACT
GTCCCCAAACTGTCCGTTGCCGCGCTTCGTTTCACTGCCACCGCCCGTGCAAGAATCGAG
AAGGCCGGAGGCGAAATCCTCACCCTCGACCAGCTTGCTCTTCGTGCTCCCACAGGTTCC
AACACTCTTCTCCTCCGTGGACCTAAGAACGCT
>HY_DN85009_c0_g1_i1 DN85009_c0_g1~~DN85009_c0_g1_i1  ORF type:internal len:132 (-),score=17.85 DN85009_c0_g1_i1:3-395(-)
AAAAGCGTTTCGGTGGTCCCTGTTGCCCATCAGCTTGAGTGCCACCCGTGGTTGCAACAA
AAAGAATTCACCCAGTGGCATCAAAACAAGGGTATCCATATCATTCAGTACTCACCCTTC
GGCAACCAGAATGATATCTATTCGGGCCCGAAGCACGTCGGCAAGCTTATTGAGAGCCCG
GAGCTTATCGAGATTGGAAAGAAGTACGGCAAGTCAGGAGCTCAAGTTGCTCTGGCATGG
GGTATTACTCAAGGCCATTCAGTTTTGCCAAAGTCCAAAACACCAAAGCGGATTCAAGAT
AACCTCCAGGGTGACTTCAAGCTTAGCCAAGAGGATACGAAGAAGATTGAGACTATCAAT
AAGAAGCTGCGATTCAACGATAGCAGTGCCGAC
>HY_DN88432_c0_g1_i1 DN88432_c0_g1~~DN88432_c0_g1_i1  ORF type:5prime_partial len:127 (+),score=14.54 DN88432_c0_g1_i1:2-382(+)
GTTCAACAAGATGAAGAATTTGACTCCTTCGTTGGCACAGAAATAGCACTGCTCTTCCCA
TTTGCTTCGTCCCGGACTCCCTCAGAATGTTCCTTTTACGAGAAAGATGTCACGTTCCGC
CATCAACCGATAGACTGGCGGAACATGATATCTCCCGGTACCTTAACTCCTGAAGAATTC
TCGACCCGGTCTGAGAATAGCTTTGATTTCGAGGACGTTGGTGATATTATTGAGAATCCT
TGGGTCTCTTCGCCATCTGGCTATGAGAGTTTGCATGAGAGCGATTTCGAGAATGACATG
GATTTGACGACACCTCTAGAATACCAAGGTATTGAGGGAATATACAAGTTCATGGAGCAG
TGTGAATCGAGTCACAGATAG
>HY_DN68801_c0_g1_i1 DN68801_c0_g1~~DN68801_c0_g1_i1  ORF type:5prime_partial len:141 (-),score=10.44 DN68801_c0_g1_i1:493-915(-)
ACCGAGGTCGTGACTGCCTACACCACCTACTGCCCGGGCCCTACTGAGATCTCCCACAGC
GGTGTCACCTACACCGTCACTGAGGCGACCACTCTGACCATCACCAACTGCCCGTGCACC
ATCACCAAGCCGGTCAGCTCTGCTGTTGTCACCTCCTGCTCGACCTCGACTGCTCCGGCT
GCTTACAGCACCCCCTCTGCTGCTGAGTCCAGCCCAGTTGCTCCGGTCTACTCCTCCGGC
ACCCCGGCTCCTTATAGCAACGCCACCACCCCGGTCGTTGTTCCTTCCTCCACTGGCGCC
TATGGCACTGGCTCGGCTACCACCAGCGCCTATGCTACCTTCACCGGTGCTGCCAACAAG
GCTTTCGCTGCTTCCGGCGCTGGCCTTGCTGCCGTCTTCGGTCTTGCTGCCTACGTCTTG
TAA
>HY_DN30183_c0_g1_i1 DN30183_c0_g1~~DN30183_c0_g1_i1  ORF type:5prime_partial len:247 (+),score=0.55 DN30183_c0_g1_i1:1-741(+)
ACTCTCGTCTGGGGTGTCTCGAATTTCCGAGACATTAGCTCCGATAACAGGAACTCCTTG
GGCTTCTATGTACCGTTTGACATCGTCCTCGGCGCACTGTTCTGTGCTGCCACAGTGATC
GAAGCCTTTGGTATCGCTGCCGCTTCGATGCAACGCATTTCCCTCGTGCGCCTGTACTCG
TTCGGTACCATCGTGGCCGCCTTCCTGGTCTTCTCCGCTCAGATCATCAACATCGTTCTC
GACTTCAAGTACAAGAGCAAGCTCGTCGATCGATGCTTCAACATAAACGCAGACTTCTTC
GACACTGATGCTGACGCAAAGTCGTATTGTAACAATGCCGTCGACCGCGATATCATCGCA
GACTTCATTTGGCTTATTGTGACTTCGATCCTCGCAGCATTGTTCACCTCCGTGGTCTTT
GCCTACTATCGGCAGATGCTTGACCCGAACTTTGGTCGTGCGCCGTCGAACCAGTTCCGC
ATGCAAGCATTCCAGCCGCCACCCGGTGCTCCTTACGGCGCGGCGTATGCTCCTGGCGCG
CAATATGGTGGCCCGTACTCCGGCCAGCCCGACTACGTTCCTCCGTACGACCCCACCAAG
CTGCCTCAGTACGATGGCACTGGACGTCAGACGCCGGAGAAGGAACAGCAGGAAAAGTCG
TTCATGGACGAGGCCAAGGCGTACAACGTCAGCATGGGCCACACCTCGAATCCATTCGAG
CGCAGAGCAGAAGAACCATGA
>HY_DN89398_c0_g1_i1 DN89398_c0_g1~~DN89398_c0_g1_i1  ORF type:internal len:104 (+),score=7.12 DN89398_c0_g1_i1:1-309(+)
CAACCTTTCACTTCTACTCCTCGTCAGGAACCATCCACTCCGCAGAATACCCAGCGATAC
AGCTTTCAACCCGCTACTACCACCCCGGGGTCTCATGTTACTCGTACTTCCCCTGAGGAT
TCTAGTAGTAGTGAAGGCGTCGCGACTCCTTCGACTGTTTCTATGGAGTATCACCCGGCT
ATTGTACATAGTAATGGACATGTAGAGCCTGCCGTGGCCCATGAAGCTCCTAACTGTACT
CCTGCTCAACAAAACGGATACACACCCACAAACCGACCAGAAATTTTAGAAAATCCATCT
GCTGGGGCG
>HY_DN70761_c0_g1_i1 DN70761_c0_g1~~DN70761_c0_g1_i1  ORF type:5prime_partial len:196 (-),score=19.33 DN70761_c0_g1_i1:858-1445(-)
AAGAAACTTCAAGAGGAGTTTATTCAGGCGGCGAACAAGTTCGTCTTTCGCACCGGTGCT
CTCGCTCTGGAGGGTTTGGAAGAAGATGGCGCTGGTGAACTTCTTGGTGGGAGAAGCGAG
GAGGTCAAGAATGCCATCATGGGCCTCTTCGTCCCGCTCCTCCCTCCGCCGCCTAGGGCG
GTTGACGTTGTTCGTCCAACCCCTCTCCTCCCAAGCTCAACCGGTGCTGAGCATTGGTGG
CCATCTCAGATGACTTCCAGTCAACCACCACCTGTCGAGTCTTGGAGGATTGTGCCATCA
AGCCCAAGCCCTGTGTCTACATGTGACTCTCAACCCAACATCTGGGCTGCGCTGAGCGAG
ATTCAATTACCGTCACCCGCGCCATCGTACAGCCAACCATACTCCGCTCCTTACAGCGCA
CCGCAATACTACAGCGCACCGACCACATCTGCCCCCATGGGCTCGTACACCTCCCTACCG
ATGCCCAGCATGCTGCCGTCCCAGCAATGCAGCACGGCGGCCATGAGCACCTTTGGTTGG
GACCGATTTCAAGATATGACGCCAATGCATTACGGAACAGCGATGTAG
>HY_DN16562_c0_g1_i1 DN16562_c0_g1~~DN16562_c0_g1_i1  ORF type:internal len:126 (+),score=16.11 DN16562_c0_g1_i1:3-377(+)
CATGGTGTCACCATCCTTGACGGAGCCATCATCGCAGCAGCGAACCTGGCAGCGCGATAC
ATCACACAACGGCGCTTACCAGATTCTGCTGTTGACCTGATCGATGAGGCAGCTGCAGAC
GTTCGTGTCATCCGAGACTCGCAACCCGAACTGCTGGACAACATGGAACGAAGACTCCGA
CAACTGGACATTGAGATTCACGCCTTGCAGCGAGAAAGCGACTCCGCGTCCCAAGAACGA
TTAAATGAAGCCAAGAAAGAGGCGGCGAATCTCAAAGAAGAGCTGAAGCCGCTCAAGGAA
CACTACGAAGCCGAGAAGCAAAGGTCGAAAGAAATCCAAGATGCAAAGGTCAAGCTCGAC
CAGCTCAAGAACAAG
>HY_DN62496_c0_g1_i1 DN62496_c0_g1~~DN62496_c0_g1_i1  ORF type:internal len:139 (-),score=8.75 DN62496_c0_g1_i1:3-416(-)
TGGCCACTACCTAGAACCAGCCACAACTCTCGAACAGCAGAAGAAGACACGGCGAGATAT
ACAATCTCTGAAAGCGTAGACATCATCAACAGAACTCTGGACCAGTTGACCACCACTGCT
ACTGCCTTGTACTCGAGACAGACCATTCCTGCCCTACATCCTGCAGCGCAGCCACTAGCC
TTCATGAGCGCAAACAGATCAGACTCACCCGCCAGTTCTCGTGGAAGCGGGAATAATGAT
ATTGCTACTTCACCACACAACCCTCAATCTCCAGATACGAATCCTGATGGGTCCCCAAAC
AAGGGGAGAGCCCTGAGCACAAGCAAGCGTGCGGAGCAAAACAGACGTGCTCAGAGGGCA
TTCAGGGAACGACGAGACGCCCGAGTCAAGTCATTGGAAGCACGAGCGATGCTA
>HY_DN86055_c0_g1_i1 DN86055_c0_g1~~DN86055_c0_g1_i1  ORF type:internal len:136 (-),score=14.44 DN86055_c0_g1_i1:3-407(-)
GAGACCTTCATCGCCAACGAGGGCATGTACACCGGTCAATTCATCTACGCTGGCAAGAAC
GCAAGCTTGACGGTTGGCAACATCCTGCCATTGGGCCAAGTTCCTGAGGGTACCGTCGTC
TCGAACGTCGAGGAGAAGGCTGGCGATCGTGGGGCTTTGGGCCGTACCTCCGGCAACTAC
GTTACCGTCATCGGACACAACCCAGATGAGGGGAAGACAAGAGTGAAGCTGCCCAGCGGT
GCCAAGAAGGTGGTTCTGTCGACTTCGAGAGGCATGGTCGGCATTGTCGCTGGCGGTGGA
AGGACGGACAAGCCATTGCTCAAGGCTTCTCGGGCCAAGCACAAGTTCTCCGTCAAGCGC
AATTCATGGCCTAAGACCCGTGGTGTTGCCATGAACCCCGTCGAT
>HY_DN57642_c0_g1_i1 DN57642_c0_g1~~DN57642_c0_g1_i1  ORF type:5prime_partial len:268 (-),score=13.48 DN57642_c0_g1_i1:123-926(-)
ACGTTTCTCGACGAAGTTCATGCGGTAGGCATGTACGGGCCGAATGGTGCAGGTGTTGCT
GAGCATCTGGATTACGATGTCTGGGCCGATCCTAATCGCAACAGGGAGACTCAGAAGGGA
TCTGTTATGGACCGGGTCGACATTATAACGGGGACCTTGGGTAAGGCATACGGCTGCGTT
GGTGGCTACATTGCTGGCAGTGCCAAGATGGTAGATACTGTGCGTTCTCTGGCGCCTGGC
TTCATCTTTACGACATCTCTACCGCCAGCAACCATGGCCGGCGCTAGAGCTGCTATTGAT
TATCAGTCCACCTATCAGGGCGACCGCAGACTTCAGCAAGTACACACGCGGGAGCTGAAG
GCCGATCTTGGGGCTCACGGGATACCCGTGATACCAAACCCGAGTCATATTGTTCCGCTT
CTGGTAGGCGATGCTGAGACCGCTAAGATGGCTTCAGACATGCTGCTTACCGATTATGGC
ATCTATGTTCAGAGCATCAACTATCCTACGGTGCCCCGAGGGGAGGAGAGATTACGTATC
ACTCCAACGCCCGGCCACACGGCCGAGTTGAGGGCTGAGCTGGTGCAGGCACTTGAGAGT
GTGTGGGAACGGCTGCAGATTAAACGAGTGCGAGATTGGGAGGCTCAAGGCGGCTTCGTA
GGGGTCGGTGTCAAGGACGCTGCGCCCGTCGAGACGCTGTGGACTGACGGCCAGCTCTCT
GACATAGAGGCAAAGCTGGCCGATACAGAGGGCGGGGAGCTTAAAGCTCCGCTCGCTACA
GCGGCAGCGGCAGCGGCCGCTTGA
>HY_DN17976_c0_g1_i1 DN17976_c0_g1~~DN17976_c0_g1_i1  ORF type:complete len:281 (+),score=16.22 DN17976_c0_g1_i1:263-1105(+)
ATGATCTGGACTCGACAAATTGTACCATCGGTCAGAATGTTCAAACGGTCGTTCGCCTCC
CGCGATCGGGCCGGGAAGAACGTGAAGCCGATCAAGACGACATATCGTGAGCATGCGAAG
AGGAAGATGCAGGACAGTCTGGATAGCCAGCTGGCTGGGTCACCACACCTGACCAGTCCC
ATCGTTACTATTATCGTTGGGCGTGAGCAACGATTATTCGCTGCTCATGAGGACGTCCTT
ACTCACTCGCCTATCCTTGCCGTTGTACTCAAAGACCAAACTCCTGGTACAGACGGAAAG
AAGGTGGACCTGCTCGAAGAAGAACCCGAAATCTTTTCCTGTGTCCTCGAATACCTCTAC
AAGGGTGACTATTACCCTCGCTTGTTGCATGACAAGCGCCGAAACGCTTGGGAGCTCGAG
GATGCTAAGGAATCGGAAAAAAATGGCGGTCGCGGGACTGGACATTCTACAATCTACCTA
TCTGACGTGGGTGGAGACGTACTTCGTGACACTGCGGTCTATTGTGCTGCCGAAAAGTTT
GGCTTGGAGGACTTGAAGCGCCTTGCTCTTCGGAAGCAGGGTATGCACACTGGAATCCAG
GTTGATGTGATCTTAAGGTCTGCTCGGTATGCATATGACCACACGCCAGACACGGAATCA
AGGCTCCGCGCTCATTATCTTGCTTTGATCATCAGAAGTCGCAAGACTTTCAAGAGGAGC
GGAACCATGCAGATGGAGATGGAAGCAGGTGGCAAATTGTTCTTCGACCTATTTGTGGCC
ATGTGCAATCACATAGATGACATTGTGGAGATTAGCAACAGCAAGTCTCCCAAACTCATC
TAG
>HY_DN72205_c0_g1_i1 DN72205_c0_g1~~DN72205_c0_g1_i1  ORF type:internal len:112 (+),score=3.60 DN72205_c0_g1_i1:3-335(+)
ACTATGTTGACTCAGATGAACAAATACCTCGACACTGTCTACGTTTCCGGTTGGCAATCC
TCCTCTACCGCATCTTCCACGGACGAGCCCTCTCCCGACTTGGCTGACTACCCCATGAAC
ACCGTACCAAACAAAGTCCAGCATCTATTCATGGCGCAGCTCTTCCACGACCGTAAGCAG
CGAGAAGAGCGCCTCACAACACCAAAGGAGAAGCGAGGCTCGGTCGCAAACGTGGACTAT
TTGCGACCCATTGTTGCGGACGCAGATACTGGCCACGGAGGCCTCACGGCCGTCATGAAA
CTCACGAAGCTTTTCGTAGAGAAGGGCGCCGCG
>HY_DN81252_c0_g1_i1 DN81252_c0_g1~~DN81252_c0_g1_i1  ORF type:internal len:127 (-),score=13.76 DN81252_c0_g1_i1:1-378(-)
CTAAACAGAACTCGAGCTTCTTTGATCGAATGTGAACCCACTGCTCTTCAACTCTCTGGA
GGAACTCCTCCTTACATTATCGATGCCATTCCTGGAGGAAACCCATCTGGTGCCGTTATT
GAAAATATTGGAACGGCCTCATCTGCTGGTACCTTTACTTGGGATGTAAACTTGGCCGCC
GGAACCAATATCACCATCAGATCTACTGACTCAACTGGTACCATCGGTTATTCGGCTCCC
ATCGTCGTTCAACAGGGAACGTCCACTAGCTGTGTCTCATCAAGCGGTAGTCTCAGTGGC
GTCGCATCTTCTTCAAGCGCCAGCGTAATTTCTTCCATCTCTTCTTCTGCCTCCTCATTC
CTCTCGGTTGCTTCTTCC
>HY_DN76678_c0_g1_i1 DN76678_c0_g1~~DN76678_c0_g1_i1  ORF type:internal len:113 (-),score=8.39 DN76678_c0_g1_i1:3-338(-)
CTGTTCCTCGGACTCGATAATGCCGGCAAGACCACTTTGTTGCATATGTTGAAGAACGAC
CGAGTCGCCATTCTGCAGCCTACTGCTCACCCGACCTCGGAGGAACTGGCCATTGGAAAC
AACCGATTCACCACCTTTGATCTGGGTGGTCACCAGCAGGCTCGCCGCCTCTGGAAAGAC
TACTTCCCCGAAGTCAGCGGCATCGTCTTCCTCGTCGACGCCAAAGACCACGAACGTTTC
CCCGAATCCAAAGCCGAGCTTGACGCTTTACTCGCAATGGAAGAACTCTCCAAGGTCCCC
TTCCTCATTCTCGGAAACAAGATTGATCACCCCGAT
>HY_DN52813_c0_g1_i1 DN52813_c0_g1~~DN52813_c0_g1_i1  ORF type:5prime_partial len:244 (+),score=20.38 DN52813_c0_g1_i1:2-733(+)
GCTGCCTTTTTACAATATAGTATAGATACCATTGCCACTTTTGAGAATGGTGATACCAAG
AAAGTCGACAATATTATTGACCTCGATTACCTGAAGACTTCGGGCGCGACGAGCATCTCG
CAAGTCAAGGGACAGATCCCGTATCGTCCGTATGAAGTTGAGATCAAGACTCAGTCTGGT
TCGATCAACGGCAGGTTTGTTTTCACAACTTCTGCTAGTCTAGAAACGCAATCTGGCCAC
ATTTCTGCTTCGTTCGTGCCTGTGGTGTCACCCGATGAAGTTGTCCATGCCATATTGACA
ACTGAAACGGTCAGTGGGGGTCAGGATATTTCCGTGGGTGAGCCTCTCATTATCGATGCC
TCGGACAAGACCTACCCGGCTGGTACTGGTGAGATGTCCACCTCTTCTTCGTCACACACC
AGTCAATCTGGAAGTCTTCAAGTCAAGTACCCCCATTCCTGGGCCGGTCATGTCGAGGCA
TTTACCCAGTCAGGTTGGATCGCGCTTGGAGGTGATGGCCTTGAAGTCACCGAACGGACT
CATGGACATGCCGTGGGCGTCAAAAACCCCGACAATGATAATAAGAGGCACGGATGGTGG
GGAAGTCGCGGTGACATGGATGTTGTTATCGAGTCGACGGGCTCTGGCTCTGTTCAGTTT
TATGTTAAGGATGGTCGATTCCCGGTTGAAGAGTCGGAAGACTTTGAAGTGTATATCCTA
GATGACAATTGA
>HY_DN2956_c0_g1_i1 DN2956_c0_g1~~DN2956_c0_g1_i1  ORF type:internal len:103 (+),score=3.92 DN2956_c0_g1_i1:3-308(+)
GGTATACGATTGAAGAGCTGCGCAAAAATGGCTGGTAGTAGTAGAAAGGGAGTCTCATTG
GAAGGTAAAAAGCTTGTCGTACTATCCTATGACTTAGGAGAGAGCGACCCAAGTGGCACC
GTAAAGGCGGGAGCCGCTCGAGCCGCCAACGCCGCCAGTGATGGCCTTCCACAGGGCCGG
GGTCATGTCGAAACCGCCACCAGTGCAGCCCTCGCACCTGTCCTTGATGACGGCATTCTG
CGTGTTGCCGTTGTAGGTGATGGCGACCTTTACGTTGCACCACTTGTTGGTCGGGTTGCC
GGTAGC
>HY_DN53156_c0_g1_i1 DN53156_c0_g1~~DN53156_c0_g1_i1  ORF type:complete len:136 (+),score=6.39 DN53156_c0_g1_i1:57-464(+)
ATGAAGACCGACAGTGGCCTTGCCTCCTCCAGGCGCAAGTCTCGCAAAGCCCATTTCAGC
GCTGGCTCAACCGACCGCCGCAAGATCATGAGCGCTCCCCTTTCCAAGGAACTCAGAGAA
AAGCACAACGTCCGCTCCATCCCAATCCGAAAAGACGACGAAGTTACCATCGTCCGTGGC
TCCAACAAGGGTCGCGAGGGCAAGGTCACCTCGGTCTACCGCCTGAAATACCTCATCCAA
GTCGAGCGTGTCACTCGCGAAAAGTCTAACGGCCAATCAGTACCTGTCGGCGTCGCTCCG
TCAAAGGTTGTCGTCACCAAGCTCAAGACCGACAAGGACCGAGAGAAGATTCTCGAGCGT
ATCGGCAAGGGACGTGAGTTCACGAAGGAGAAGCGGGCGAAGGCATGA
>HY_DN114028_c0_g1_i1 DN114028_c0_g1~~DN114028_c0_g1_i1  ORF type:internal len:178 (-),score=18.79 DN114028_c0_g1_i1:3-533(-)
CGCACCCTAGCTTCGTTTTCCCTGGAAAACAAGGTTAGCGTCGTTACTGGCGGTGCCCGT
GGTTTGGGTCTGGTTATGGGTCAGGCGCTAGTCGCCTCCGGCTCCGACTTGGCCATTGTC
GATTTGAACAAGGATGAGGCCCAAGAACAGGCTGAGAAACTTGTTGCCCAGTTCCAAAAG
GAAAACCCTGGCTTGGAAGAACTGCCCAAAGTCACTGCTCACTATGCTGACGTGTCCGAC
CCCGACTCGGTAAACGCCGTCCTCGCCAAGATCGTCGAGCAACACGGCAAGATTGACAAC
CTGGTCACTTCGGCCGGTTTCACCGAAAACTTTGACGCCATCTCCTACCCGTACGACCGT
ATCAAGAAGCTCTGGGGTGTCAACGTGGATGGAACATACCTCTTCGCAACTGGCGTTGCG
AAACATTTGATGGAGCGCAAAGCTCCAGGCAGCATTGTCATGATCGGTAGTATGTCCGGT
GCTATTGTCAATGTTCCTCAACCCCAAGCTCCGTACAACGCCGCCAAGGCT
>HY_DN82161_c0_g1_i1 DN82161_c0_g1~~DN82161_c0_g1_i1  ORF type:5prime_partial len:260 (+),score=13.75 DN82161_c0_g1_i1:2-781(+)
CCTAGGATGAAAGGCGTTACTGAGATTAGGGGGCCATATTATTCTGTCATGGGTAAACGG
TATCTGGCAGATGTGCTTGAGACGATGGGCACGCATGTGGATGGCTTGAAATTTGCAGGA
GGCTCCTTCTCCCTTTTCGAAGAGAAACCATTGCGCGAATTGATCGATATGGCCCACTCG
CATGATGTCTATGTATCCACGGGTGGATGGGCAGAGCACCTCCTAACCCATGCCGATGTC
GAATCGGTGTTTGACAAATACCTGCGTAAATGCAAGGATCTCGGATTCGACGTCATCGAA
CTCTCATCCGGCTTCCTCTCCATTCCACCGGACGACTGGCTCCGCCTCGTCGACAAAGTA
CACGCCTACAAGCTCAAAGCCAAACCCGAGCTGGGCATCCAATTCGGCGCCGGCGGCGAC
ACATCAGCCGGCGAACTCGAAGCCATCGGCACCTCTGATCCCGGCAAATTGGTGAATCTA
GGCCAGAAATTCCTCGACGCCGGCGTCGAGCGCCTCATGATCGAATCCGAGGGGATCACA
GAAAATGTAAAAATTTGGCGAACCGATGTCGTGAGCAAGATCATGAAAGAGTTGCCCATG
GAACGGGTGATGTTTGAGGCTGCGGACCCGAAAGTGTATAATTGGTACATTCGTGAGTTT
GGCGTCGATGTTAATGTGTTTGTGGATCATTCGCAGATTGTGCAGTTGTCGTGTTTGCGG
CATGGGATTTGGGGCATGGCGGATACGTTTGGCAAGGTGGTTTCTTATCGGCCAGAGTGA
>HY_DN81964_c0_g1_i1 DN81964_c0_g1~~DN81964_c0_g1_i1  ORF type:5prime_partial len:117 (+),score=5.75 DN81964_c0_g1_i1:3-353(+)
AACTCGCTCCTCATGGATCCTCAAGAATACAAGCGCAACTCGGTACCTGCTCCCTTCGCA
AGCCGCGGGGGCTATGATCCAGTGCCCCTCTCCGAGCAACAGACCGGATATACTGGTGCT
CGACCATTCGGTGCAGATGGCCAAGAACACCTTCTTAGCGATGCAGCTAGCTTTAGTGGA
ACGAATCACAGCCACCAGAGGAGCATCAGTGGTGAACGGAGCCATAGCCCGCCAAACTCA
AGGGCACCACGACTACCAGAAGTCGACTTTGGTGCGCCACAGGGAGCATATAACGGCGGA
TTCAACGGTGGATACGCATCACAGGGAGGATACCGAGGACAGGCTTATTAA
>HY_DN92697_c0_g1_i1 DN92697_c0_g1~~DN92697_c0_g1_i1  ORF type:5prime_partial len:116 (-),score=1.32 DN92697_c0_g1_i1:78-425(-)
CTCAACAACATGCAGCAGTACTCAGTGCCCATGTTCAACGTTGCCGGCGACCTACAGATG
AGCCAGCCAATGCCGTTCAACATGCCGAACGGTTTGCAGCAGACGTCTTGTCAGCAAATG
CCGCAGCCAATGCCCGGCTTCACGAATCCGTTCACGTCATCACCGTCTCAGTCGGGTATC
ATCAAAGCCGATTTCTCGGTCCATGAGTACTCGCCGCCTCAGATGGACGGGAACGTGTCG
ACTCCGCCGAGACCTGACTCAGTGCAGCCTGTCAAGACGTATCACTTCGCCAACGCTGGG
CCGAGCGACTATGCGGTCAAGCAAGAGCAGCCAACGCAAACCCGCTAG
>HY_DN97102_c0_g1_i1 DN97102_c0_g1~~DN97102_c0_g1_i1  ORF type:5prime_partial len:114 (+),score=4.93 DN97102_c0_g1_i1:1-342(+)
AGTCGCATGGCACCGAGCACGGTGTACGACGACGACGACTACCAGTCCGGTGCCGAGTAC
GACGAGTTCGATATGGTCAAGGTCCTCGTCAAGCTTCACTACCGCGATGACACGCGCGGT
ATGGCGATCAACCCGGACATGCCGTATGACGAGTTCCTCGAGCGGGTCACCAGCAAGTTC
GGCCGGACGATCAACGGTCTGAACTTGAAGTTCAAGGACGAAGAAGGCGCACGTATCTCG
CTCAAGGACGATTCCGACTACGAGCTCGCGATCGAGACTGCACGTGAGAGCTCGAAGGGC
AAGCCTGAGGGTCGGCTCGAGATCTGGTGCGAGGACGCATAA
>HY_DN111196_c0_g1_i1 DN111196_c0_g1~~DN111196_c0_g1_i1  ORF type:internal len:127 (+),score=5.37 DN111196_c0_g1_i1:1-378(+)
GAGGAGTACGGTGTTGGAGACGACGTATTCACAGCACTACGAGAGAAATGGCGGCAGAAG
CTCTTAGATTCCCGTGTTGCGGATTTTGAGTCGGCTCAACAGCCTCCAGGCCAACCACAG
CACCATCCGTATCCTGCGGCCCACACAATCCTGATGCCCTCGGCTCACTATTATACCCAG
CCTCCAGGTCCTGGTCAAGTCAAGTCTGAACCAGCCGATCCCCGCTTCTCTCTAGGTGCC
CCAGGTCAAATGCAGTACTCAATGCCCCCGTTACCGGGTCCCTCTTTGAACGGTGTTGCG
CGACCACAGTACAGTGGCCAAACTAGTGTGCTTTCTTTCGCTCACACCAACCCACCGCCC
CCTACTATGGCGGCCAAC
>HY_DN56385_c0_g1_i1 DN56385_c0_g1~~DN56385_c0_g1_i1  ORF type:5prime_partial len:147 (+),score=16.93 DN56385_c0_g1_i1:3-443(+)
AATGGTATACCTAACGGCGGTGCTGTCAATGGCGCTACCGCGGTGCACGATGCTGATCAT
ACACGCCCAGCAGGCATCAACATCTGCGTCGTCGACGCGGATGACCTGTTGGATGACCCG
GAGGGGATTATTAAGAAGTTTTGCGAGAACGTGGGGATCGACTATAGTCCGAGCATGCTG
ACGTGGGACAATGAGGAGGAGCACAAGATCGCTAGGGCTGCATTTGAGAAGTGGAAGGGG
TTCCATGAAGATGCAATCGACAGTAAGGATTTGAAGCCGAGGGAGCATAAGAAACACCAG
AAGTCCGACGAAGAGCTGTACGCCGAGTGGGTAGACAAGTTCGGCGAGGATGGTGCGAGG
GTGATTAAGGAGACGGTCGAGGCATGTGTCCCGCACTATGAATACCTGAAGAGCTTTGCG
ATAAAGCCGGAGTGTCTTTAA
>HY_DN102517_c0_g1_i1 DN102517_c0_g1~~DN102517_c0_g1_i1  ORF type:internal len:120 (-),score=27.63 DN102517_c0_g1_i1:3-359(-)
ACAATGGCCAAGACCCTTGGTGGCTTCAAGCTCAATGTGAAGGGTGGCTCCTTCACCGAC
TCCGAGATCATTGTCATGATGGGCGAAAATGGCACTGGCAAGACTACATTTTGCAAACTG
CTCGCCGGTGCTGAGAAGCCAGATGGTACCCAGAAAATCCCCCAGATGAACATCAGCATG
AAACCCCAGAAAATCACACCCAAATTCCAGGGCACGGTCCGCCAGCTCTTCTTCAAGCGC
ATCAAGGCTGCTTTCCTGAGCCCTCAGTTCCAGACCGATGTCTATAAGCCACTCAAGATC
GACGATTTCATTGATCAGGAAGTTCAGAATCTTTCCGGTGGTGAGCTGCAACGTGTT
>HY_DN12320_c0_g1_i1 DN12320_c0_g1~~DN12320_c0_g1_i1  ORF type:5prime_partial len:172 (+),score=3.47 DN12320_c0_g1_i1:1-516(+)
GCAGTCCCGATCAAGTTCGTCCTCGCCCCTCATTTGCAATTGTACACCGCACTCGAACGT
CAAGGACCGCAGCAGCCCTTCCAAACCTTCGCCCTGGCGGCACACTATCGCGTCGGGCCA
CTCGCCGTCAGCACGTCCCGGCTGCTCGTCGGCTTTCCGCTGAGAGACCTGACCGAAGAC
GAGGCCAGGTATATTGGCCCCGTCTACACTCTCCGCCTCTTGCAGTGGCACAAGAAACGC
GTTGATTCCCTTCGGAGGATCCTCTCAAGACCATTGGACGGACACGACACGACGTCGACC
TGCAGCCCTGAGGAACGCGAAGCGCTTGGGCAGGCATGGACTCAAGCAACCGTCCAGCTC
ATCCTTGATGCCACATCGGGCATGACTGCAGAGACGATCGACCTCGCGCTTGGTTCTATT
GCGTTGGAGACAAATTGCTCAATATGCGACACCATCCTCAAGAGTCAAATCTCAGCTTTC
CTCCGGGATTGGGCTGACGTGCAGCAAACAATTTGA
>HY_DN17714_c0_g1_i1 DN17714_c0_g1~~DN17714_c0_g1_i1  ORF type:5prime_partial len:241 (+),score=90.23 DN17714_c0_g1_i1:1-723(+)
GGAGAGAAGGATTTGATTAGGGAGAAGGAGAGGGAAAAGGAGAGGGAGAGGTTAGATGCG
AGGGAGAAAATTAGTTATGAGACGCAGCTTGAGCGCACGCGCAATAAAATTGCTAGGTTA
CAGGATCAGTTGGATGAACAGAGGAGGGAAGAGAGGAGGAAAGAAGAGCGGGATCGTATT
TTGGCGGAGAGGGACAGAGAGGAGTATGATGCCAAGGAGAAGAGACGGCTGATACAATTG
GAGATTGAGCGAAAGGAGGCTGAGAAGAAGGCCGAGGAGAAGAGGTTATTAGAAGAGCTA
CGGGCTAAAGAAGCCAAGAAAAAAAGAGAGGAGGATGATAAAGAAGCCGCTATCATGGCT
GCGTATGAAAAGAAAAAGGCTGATGAGAAGCGCAAGCGCGAAGAGCTCAAAATGCAGTTC
AAGCTTGAAGAGGAGCAAGAAAAGCAGAAGCAAAAGGACGAAGAGGAGAAATGGCGCATG
AAACTTGAGCAGAAGAAGAGGGAGGAAGAAGAAAAGAAGAAGAAAAAAGAGAAGAGTAGG
AGGAAGAAGAATCCAAGCTATTGTCCATCCTTCAGATCTGCTGCTTGGCCGATCAGGACC
TTGATTCTTTCTCTTCTCCTTGCTTTTTCGTTTTACCTTCATTCCTCCAATTTCCTCCTT
GTTCTGCAAGGTCTTTCTCCCTCCTTGAAAATTTTAATATATCTTTCAATGCACTCTCTC
TAG
>HY_DN12934_c0_g1_i1 DN12934_c0_g1~~DN12934_c0_g1_i1  ORF type:internal len:251 (+),score=10.93 DN12934_c0_g1_i1:3-752(+)
GCGAAGGACTTCTTGAAGGACTACGTCTTTTTGAGTGTTGGTCGCGTTGGTAGCACATCC
GAGAACATCACTCAGAAGATTGAGTACGTCGAGGACCAAGACAAGCGCAGTGTATTGCTC
GATATCCTCGCATCTCAGAGTACGGAAGGCCTTGGGCTAACTCTTATCTTCGTCGAGACG
AAGAGGATGGCCGACATGCTCAGCGACTTCCTCATGCACAACAATCTCCCTGCCACCTCG
ATCCACGGTGATCGCACTCAGCGAGAACGTGAGAATGCTCTCCATACCTTCCGATCCGGC
CGTACTCCCGTCATGGTCGCTACCGCTGTCGCAGCCCGTGGTCTCGATATCCCCAACGTC
ACCCATGTCATCAACTACGATCTGCCATCCGATATCGATGACTATGTCCATCGTATTGGT
CGTACGGGACGTGCTGGTAACACTGGTGTCAGCACTGCTTTCTTCAACAAGGGCAACAAG
AACATCGTGCGTGACCTTGTCGAGCTTCTGAGGGAGGCCAATCAGGATATTCCCCATTGG
CTCGAGCAGAGTGCCCATGAAGCGTCCTTCGGCGGCTCCTTCCGTGGACGCGGTGGACGT
GGTGGTGGACGTGGTGGCGGAGGCCGCAGTGGTGGCCGTGACTACAGAACTGGTGGTGGA
GGAGGCGGAGGCGGAAGTGGAGGTTACGGTGGGGGCGGTTACGGCAATCGCGCCTCGTCT
TACAGCGGTGGCCCCTCGTATGGCGGTGGT
>HY_DN14583_c0_g1_i1 DN14583_c0_g1~~DN14583_c0_g1_i1  ORF type:internal len:114 (+),score=10.03 DN14583_c0_g1_i1:1-339(+)
GTGGCGGGCGCTGGCGCAGTCGGGTCACTGGCTGCTCTCGGGCCCCTGGGTCCTTTCGTG
GCTATTGGTATCTTGATTGTCGGTGCTATAGCTGCCATCAGCGAACTGGGGGTTCTCATT
GCGTATGTCAAGAAGGCAAATGATAAAAAGGCCGAAATAGATGAGGCTGAGAGACAACTT
GCTGATTTACAAGCGCAACTTGAGACGCTGAAGCAACTGAGGTCTATCCTCATGAACCAG
AAGAACGATATTACCTATATCTGTGGTCGTCTGGACCGGTTTGCGGCCGTCTGGGGCATA
GTTAAACACGATGCGGAGTTGATCCGCGAGGGACTTGAG
>HY_DN47780_c0_g1_i1 DN47780_c0_g1~~DN47780_c0_g1_i1  ORF type:5prime_partial len:117 (+),score=20.40 DN47780_c0_g1_i1:1-351(+)
GCCGAGCAGTTCAAGGAGACGATCGCTAAGAACCCGGTTGTCGTCCTCGACGCCTTCGCG
ACATGGTGCGGACCCTGCAAAGCAATGGCCCCGCTGGTCGCCAAGTGGGCCCAGGAAGAG
GAATTCAAGGACAAGACCTACTTTGCCAAGTTCGACGTTGACGCCGTCCCCGAGCTCGCC
GAGGAGCTCGGTATCCGCGCCATGCCCACCTTCCTCTTCTTCAAGGACGGCGAGAAGGTC
GACGAATTCGCGGGCGCCAACCCTTCGGCTCTCCTGAACCTGCTGAGGAAGTACAAACCA
GAGGAGAGCAGCCCGGAAGAGAGCACTGAGTCTGCCGAGAAGAGCGAGTAG
>HY_DN62424_c0_g1_i1 DN62424_c0_g1~~DN62424_c0_g1_i1  ORF type:5prime_partial len:106 (+),score=5.31 DN62424_c0_g1_i1:1-318(+)
CATGCTCTTACCTTCTTCGAGTTTAGCCCACCAACAGGGGCTTCAGACAAACAGCTAGTT
GATAGCCTCATGGTCGTATATGGCGCTCGGGATGTATTTATGGGGCTCGCGTGTTATGCG
GCTGCCTTCACTGGCGCCAAAAAGGCTTTGGGGTGGACTCTTTTGGCCGGGAGCGGCGTT
GCGTTTGCGGATGGATGGGTGTGCTATCAGGCGGGGAAAGGAGAGTGGAATCATTGGGGG
TATGCACCGATGCTTACTGTGGTTGGAGCGTTGTTGTTGGTCCTTTCGAATGAGGGAAAA
AAGGGAAAGAGGGAGTGA
>HY_DN92664_c0_g1_i1 DN92664_c0_g1~~DN92664_c0_g1_i1  ORF type:5prime_partial len:190 (+),score=19.65 DN92664_c0_g1_i1:2-571(+)
GGCGGAACTCTTCAACCTCCAGCTCCTTCAGCACCGGTACAAACTGAGGAACAGCATCTC
TCTCGTCCAGAGATCGTTGGGCCAGAATCACCAGAATCACCTTATCCAATCCGGCTGGGG
GGTGTTGTTCAAAAGGGATTCGGTAGAGGTGGAAAGGATTTAGGATGCCCTACAGCCAAC
TTACCCGATGAATCCACTGCAGCGATGAGCTCCACCGTCAAGACGGGCGTTTATTATGGT
TATGCACAAGTGATTCCTGCAGGGTCGCAAGATTTCCCTGAAGAAGACAAGCAAGTTCTA
CCAATGGTCATGAGCTTGGGATGGAATCCGTTCTACAAAAATAAGCGTCTGACTGCCGAA
ATACACATCATGCACGAGTTCAAGCACGACTTCTATGGCATTGAGGTCAAAGCTGTTGTT
TTGGGGTATATACGACCTGAACTCGACTTTACATCGCGAGAGGCACTCATAGAAGATATC
GAGATGGACAAGCGAGTGGCTATCAAATCACTCGACCGGCCCGGATACAGGCAGTATGCC
AGTGACCCCCATTTCAAGCTCGAAGCATGA
>HY_DN6999_c0_g1_i1 DN6999_c0_g1~~DN6999_c0_g1_i1  ORF type:5prime_partial len:180 (+),score=6.97 DN6999_c0_g1_i1:1-540(+)
CCTCAAGTTATCACCGCTCAAGTTGGCGATTTTATCAACTTTGAGTTCCGAGGCGGTAAC
CACACGGTTACCCAGAGCTCCTTTGCCAACCCATGCACCCAACAATTCAACACCGTCACA
CAGCAAAATGGCTTCACTTCGCCATTCATGCCCTACGACGCTGCTAGCGGTCAGATCGGT
GTCTTCACTCTCGAGGTGACCCAGACAACCAGCCCCATCTGGTTCTTCTGCGCAAGGAAG
CCGCACTGCCACGGTGGAATGTACGGCGCCATTAACCCACCTACCACTGGCGACAAGACC
TTTGCTGCTTTCGCCGCTAGCGTACCAAACTCGAATGAGCCAGGATTTGGTGTCACAGCC
CCCTTCACACCAACCACCTCCAACTCGACAGCCAGCACTGGTGTCTCTGGAAGTTCCTCC
GCTACAGGCTCTTCGCCAAGCACCTCTGCTACTACCACAACAGGTGGTGCATCTGCTCTC
ACCGTTCGTTCAGGCCTCGCCGTCGCATTGGCGGGTGTTGTAGCCAGTCTCGTTCTCTAA
>HY_DN94437_c0_g1_i1 DN94437_c0_g1~~DN94437_c0_g1_i1  ORF type:5prime_partial len:362 (-),score=17.13 DN94437_c0_g1_i1:18-1103(-)
CCCGAATGGGGACAGTGTGGTGGCTTGGGCTGGGGTGGCGAAACTACCTGTGTTTCTGGC
TCCACGTGTGTCAAACAGAACGACTACTACTCCCAGTGCATCCCCGGCGGCTCCGGCGGT
GGCAGCACTGGTGGTGGCACAACCTCAAGTCCTCCTCCCACGACAACAGGTGGTACCGGT
GGAGGCACTGCTGGCAACAGCCTTAATGACAAATTTGTTGCCCACGGCAAGAAGTTCTTT
GGAGCCATCGGTGACTCTGGTACCCTCAGCAACTCTCAGAATGTCAACATTTTGAAGGCT
CAATTCGGTGCGGTCACCCCCGAGAACTCCATGAAGTGGGACGCAACAGAACCGAACCGA
GGTCAATTCAACTTCGGTGGCTCTGACGCCCTCGTCAACTGGGCTGTTTCGAACAACAAG
ATGATTCGTGGCCACACCCTGCTCTGGCACTCTCAACTCCCTGGATGGGTCAGCAACATC
GGGGATAGGAACACTCTTACGTCAGTCATTCAAACCCACATTTCTAACGTTGCGGGCCGA
TACAAGGGCAAACTCTATGCTTGGGATGTCATCAATGAAATCTTCAACGAAGATGGTACC
CTTCGTTCAAGCGTCTTCTCGAGGGTTCTTGGCCAGGACTTCGTGAAAATCGCTTTCCAA
GCCGCCAGACAAGCTGACTCGGTCGCCAAACTATACATCAACGACTATAACCTCGACTCC
GACAACGCCAAAGTTAGAGGTTTGGTCAACCTTGTGAACTCTGTCAACTCGGGAGGCAAA
ATCATCGATGGTATCGGTACCCAGACCCATTTGGGTGCTGGCGGCTCCGGTGGTGTCCAA
GCTGCTCTTACCCGACTTGCGTCAACTGGTTGCGAAGTTGCTATCACTGAGTTGGACATC
GCTCAAGCTGGAACCACTGACTACGTGAACGTTGTCAAGGCCTGCCTTAACACCCCCGCC
TGTGTATCGATTACAGTTTGGGGTGTTTCCGACAAGGATTCCTGGCGATCGGGTGACCGG
CCATTGCTGTACGATAGCAACTACCAACCAAAGGCCGCCTTTAATGCCATCATGAGTGCT
CTGTAA
>HY_DN58407_c0_g1_i1 DN58407_c0_g1~~DN58407_c0_g1_i1  ORF type:5prime_partial len:213 (-),score=20.98 DN58407_c0_g1_i1:50-688(-)
TTACAGCCCAAAAATTGCGAAATAATCATGAGTTCAATCAATAACAACGCAGGCGTCCCA
GCCTCTACTCGAGTCGAGTCCCATGTCCCAGGAACTCAAGCTCACCGTGAGCGTGAGTTC
CTCGAGAACCAACCAGGTGCAGCCTACGGCCAGCAGCAGCAACAAGGCTTCAACCCAGCT
ATGAACCAAGACTACACCGAGCCACTAGCCGGCAACAATACTACCGACTTTGGTGGTGGT
CCTGGAGTTGGAGCTGGTACGGGTATCACGGCTTCTAGTGGTGGAGCTGCAAATGCTCCT
GCGACGATGCGCGAGAGAGCAGACGAGCCTTACGGCCGTCATGGCCAGGGCCATCAGGCC
AATGTCAGTAGCACGACCGGATCCACCAAGCCGCATATAGGAGACAAGATTATGGGTGCT
GCCGAAGCTGGTATGGGACGCATGGTCAACAACCCGGCCATGGAGCAGTCTGGGCGGGAG
CGCAAGACGTTTGGTGATACCAAGCATCGTCCCGCTGGAGATGCTGCTACTGGAGGAACG
ACCGGTGGTCAGGCGTTGCAGCACAATACCGCTCCAGGTGGTGGATCTACCCAGCAAGGA
TATGGCAATACGAATACTGGGCCAGAATACGGCTACTAA
>HY_DN49931_c0_g1_i1 DN49931_c0_g1~~DN49931_c0_g1_i1  ORF type:internal len:103 (-),score=6.28 DN49931_c0_g1_i1:2-307(-)
CCATACCAAGTATACCCGTTCCCAGTCTTGCGTGGTCCTCAGTTCGGTTTCAACCAGTGC
AATTCGACCACTCTTGGTCCCAATTCCAACTGCCAAACTTTGATTTTCAACGGACCTGAT
GACTTCTGCTTGTGGGGTTCCCCTGACCCTAACGGTGAAATCGGAAATGTTGAGGCTAAG
GTTGTAGCCTACTGCACTAAGCCCTACCACGGTACTCGTCTCATTCCTCCTGGTGCTATC
ACCGGTTTGCAATGGACCAAGACCTCTGCTTACATCCAAGCTGTTGGTTTCATCAATAAC
AGCGGT
>HY_DN55633_c0_g1_i1 DN55633_c0_g1~~DN55633_c0_g1_i1  ORF type:internal len:137 (-),score=2.93 DN55633_c0_g1_i1:2-409(-)
CAAATGCATCATCCCCATCAGCCTCACCCTCAGACTCCAGGAATGACCGGAAGCCCAAAG
TCGCGGATGTCACAGACTCCTCTTCAGCGACCACCTTCAGGGCTTGGTCCGCCGCAAGCT
CCACCGCAAGCGCCTCCAGTCGGAACGCCGGGCATGCACCAAGGACCTCCTTCGGCAGCA
AACGTCAACCCAAATGCCGCTCCTGGACCGATTCCCGCAACCACCCCTCTTGTCGTTAGG
CAAGACCAAAACGGGGTGCAGTGGATTGCCTTTGAATATTCGCGCGACCGAGTAAAGATG
GAGTACACGATCCGCTGCGACGTAGAGTCGATCAACGTCGACGAGCTTCCCCAGGACTTC
AAGACGGAGAACTGCGTCTACCCCCGCGCGTGCTGCCCCAAGGACCAG
>HY_DN71712_c0_g1_i1 DN71712_c0_g1~~DN71712_c0_g1_i1  ORF type:5prime_partial len:161 (-),score=20.89 DN71712_c0_g1_i1:31-513(-)
GTCGTTGGGGACTTTGGTGTCGGCGGTGACTCCGGCGCTTGGGTTCTAAGCAATGAAACC
GGCGCTGTCTGCGGCCACGTCCTCGCGTGGTGCGAACGCAACGCCATCGCCTACATCTGC
CCGATGGAAGTTCTCCTCGAAGACATCAAGCGGACTCTTGGCGCCCGCCGCATCAGTCTG
CCCGGCGGGCCCGACCTCACGGACATGGAAAGCTCTCTCGGACTCATCATCGAGGGTGTT
CCGGCGTACTCACCACCAGGCGGAGAGAATGGCCGTAAGGCGCTGTTGGAAGGTGCGAAG
GTCGATGAGAAGGTATCGGATGATTTGGATGGCTTGCCGGATATTACGAGGCTGGATTTT
GGGGTGCGGGAGAAGGAGAAAGTTGGGAAGGATGAGGCGTTCAGGTCCGGGAGGGGGATT
CGTGGTCTGTCGAATGCGCCGATTGAGTTGAGAGTCTTGGGTGGAAGTAGGCAGCTTGCT
TAA
>HY_DN105578_c0_g1_i1 DN105578_c0_g1~~DN105578_c0_g1_i1  ORF type:5prime_partial len:227 (-),score=35.58 DN105578_c0_g1_i1:154-834(-)
TCATTAGCAGGCGGCATCAACGGCTCTGCTTCTTCGAAGAAGACCGAGAAGCGTAAACCA
CCTAAATTAGGCGCAAAAGGTCAATCACAGAACCAAGCGATCAACGGTGACACCACGCCA
CAAAAAGAACAGCAACAGATTGAATCAGAGAAATCCACCCCTGAGACCAACGGGCACGCC
AACGGGCACGCACATCCATCACCACCCCAGTCACCCTCGCCCAAAATGCAGAAAGCACAG
TCACAGTCCCGCCGCCGCCAGTCCCGAGGCCGGGGTCGCTCTCGATATGAAGACCCCTCA
GACACCGAATCGATTGCACGATCCGACATGGAGACCCAGGGTGGTCGTCGCAACCGCAAC
CGTAACCGCAACAGAGGCCAGCAGCAACAAGAAAAGGGTGGCGGTACCCTAGGCGGCCTC
GGTGGAATTGACGAGGTTGGCGAAACTGTCAGCGGTGTCACCAACGGGGCACAGGACCTC
GTTCACAACACTGCTGGCAATGCTGTCAGCAACGTCGGCAAGACGGCTGGAGGTCTGCTT
GGCAACAAGAAAGACAAAGATGAAGGCGGCGGGAAAGATAATAATGAACAGCTGAGACTG
CGATTGGAGCTGAATCTGGATTTGGAGATTCAACTGAAGGCGAAATTGCATGGTGATTTG
ACTCTTGGGCTGTTGAACTAA
>HY_DN68871_c0_g1_i1 DN68871_c0_g1~~DN68871_c0_g1_i1  ORF type:5prime_partial len:158 (+),score=22.94 DN68871_c0_g1_i1:2-475(+)
GAAGATAACACCACCGTCAAGTTTGAGATATGGGATACAGCTGGCCAGGAACGGTATAAG
TCGCTAGCACCAATGTACTACCGGAATGCCAACTGTGCTGTGGTGGTATACGACATAACT
CAATCAGCTTCCCTCGAGAAGGCACGAAACTGGATCCGTGAACTGCAACGACAGGCCGAC
CCATCTATAGTTATTGCTCTTTGCGGCAACAAATCCGACTTGGCTGCCAGAAGACAGGTT
ACAGAAGAGGAGGCCAAGAAGTACGCAGAAGAGGAGGGCCTGATGTGGGGGGAGACGAGT
GCAAAGACAGGTGAAGGAGTGAATGATATATTCCACGCCATAGCAAAGAAACTGCCTTTG
ACCGCACCGCCGCCGAGGGCAGGTGCAGCACGAGGTGCCCCTGCGAGGGCAGGCGGTGTG
GATTTGAACAAGAGCGCCTCAACGCAAGCTCAAGGCGATGCCTGCAACTGCTGA
>HY_DN10117_c0_g1_i1 DN10117_c0_g1~~DN10117_c0_g1_i1  ORF type:internal len:112 (-),score=16.00 DN10117_c0_g1_i1:1-333(-)
GTTGATCTGACATTGGTCAAGGATGGATGGAACAACAAAGGCTTCGGCGGCAAATGGGCA
CCCACGAGTTCTGCTATCTCTGCCAGGGCGAGAGAAGCAAGACGGTATATTCGTGATCTT
GTGGTTGACATGGTCAAGTCAGGTGACGATTCGGATCTTGTGATGGTTTCGCATGGAGGG
TTCCTGCACTACTTCACAGAAGATTGGGAAGATAGTGATGCCTTTACTGGGACAGGCTGG
GCAAACACCGAGTATCGCTCCTACACATTCAATACACTTTCTCCCGAGACGCCTAATGCT
ACCGAACCATCCTCGCTATCATCATCAACAGAA
>HY_DN103041_c0_g1_i1 DN103041_c0_g1~~DN103041_c0_g1_i1  ORF type:5prime_partial len:104 (+),score=7.47 DN103041_c0_g1_i1:2-313(+)
GGTGGTCGGTATTCGAGTCAGGGAATCACTGGTACGACGGGCTCTGACCCTTCTGGACCG
CATGATTCTAGATTAGCCAACAAAGCTGATCCGAGGGTTGATTCCGACCGCGTTGGAGGA
TACGGCAACACAGCCTCGGCCGGTGGTGCCTCTACAGGTATTGGATTGACTGGTACTGGA
GCTGGCGGCCCCGGTCCAGCCACAGCAACTGCTGGCCCGCACAACTCCAACATCATGAAC
AAGATGGACCCTCGCGTTGACAGCGACTTGGACGGTAGCAGGACCTTCGGCGGCAATCGT
ACTCACCGCTAG
>HY_DN61151_c0_g1_i1 DN61151_c0_g1~~DN61151_c0_g1_i1  ORF type:internal len:108 (-),score=5.14 DN61151_c0_g1_i1:3-323(-)
TGGATTGACGGCGCCAACATGGTCCGCTCGAAGTGCAAGACCCTCACGACGAAGCCAACC
AGCGTGAAGGATCTGCCAGAATGGAACTTCGACGGCTCCTCAACGGGCCAAGCCCCCGGC
GAAAACTCTGACGTCTACCTCCGCCCTGTGGCCATGTACCCCGATCCTTTCCGCCTGGGC
GACAATGTCCTCGTCATGTGTGAGACGTGGATGGCGGATGGCAAGCCCAACAACTACAAC
TTCCGTCATGCCGCCAACTCCGTCATTGATGCGCACAAGGAGCACGAGTTCTGGTTCGGT
CTCGAGCAGGAATACACTCTC
>HY_DN26068_c0_g1_i1 DN26068_c0_g1~~DN26068_c0_g1_i1  ORF type:5prime_partial len:242 (+),score=4.15 DN26068_c0_g1_i1:3-728(+)
CGGTCCGCACATCTTCGAGCTTCAAGCAGTCTGAACATGGTTTCCTTCACTTCGCTCATC
GTCGCAGCTACCGCCATCGTCGGCGCCTTTGCCTCTCCCGTCGAGTTCACCAATGCAACT
CTCGTCGAGCGTGGTGGAACTCCCAGCTCTACCGGTAACAGCGGAGGCTACTACTACTCG
TGGTGGACCGATGGTGCTGCACAGGCCACCTACACCAACGGTGGTGGAGGCCAATACAGC
CTCCAATGGTCCGGAAACAACGGTAACCTCGTCGGTGGAAAGGGATGGAACCCTGGTGCC
AGTAGCAGGACCATCAACTACAGCGGAACCTACACCCCCAACGGAAACAGCTACCTCTCC
ATCTACGGCTGGACTCGCAATGCTCTCATTGAGTACTACGTTGTCGAGTCTTACGGCTCC
TACAACCCATCCTCCGCTGCCCAGAGGAAGGGTACCGTCACCTGCAACGGCGCCAACTAC
GATGTCCTTTCGACTTGGAGGTACAACGCTCCTTCTATTGATGGTACTCAGACCTTCCAG
CAATTCTGGTCCGTCCGTAACCCCAAGAAGAACCCCGGTGGACAAATCAGCGGAAGCGTC
GATGTTGCTTGCCACTTCAACGCTTGGCGCAACTTCGGCATGCAGCTGGGATCTCAGCAC
AACTACCAGATCGTTGCTACGGAAGGTTACCAGAGCAGCGGTTCTGCCACGATCACTGTC
TCCTAA
>HY_DN11726_c0_g1_i1 DN11726_c0_g1~~DN11726_c0_g1_i1  ORF type:5prime_partial len:304 (-),score=-4.76 DN11726_c0_g1_i1:208-1119(-)
CTGCGAACGAATTCGCCCACGTCGAATCCTCGCGACAAGTCACCATTCAGACAAAATTCA
CCTTACAGCATGCCTGCACCCACACATCGTCCACAGCCAACGCTGCAGAAACAGCGAACC
TCGATATCGCCCAAAGAGCTGATGCTGGACGAACATGACATTGACGATCACGCAGCGCCA
CTCTTTACTCCCGACCAGTCACAATCCATGTTCGCCACCCGTAGAACCCCATCGAATCTG
TCGAACTACTACACGGCGGCAAACGAACCCTCGATGCAAATGCCTCAGCAATACCCCTTC
GTCAACCAGCCGCTGCGGCAGCCTGCGCAGGCAGGAATGCAAGACGTCAACCCCGAATTC
CCAGCTCACATGATCTCGATGGAATCGACGGCCGACGAAGCGTCGGAGCCTTCTGGCAGT
CAACAGTCAATGCAGAAGCCTAGGCTGCAGCCACAAATGCAAACTGCTGCGCCTCAACAG
CAACAAATCCAACACCAGCAACGACCGGTCGACACATCATCTGACTCGGGCACTTACTCG
TGTACGTATCACGGCTGTCACCTGAGGTTCGACACACCAGCAAAACTACAGAAGCACAAA
CGGGAAGGTCACAGGCAGGTCTCACCTTCGGCCTCACCGAACCTGGCCTTGCGCAACTCA
CAAGCCGGGCCCCATCGCTGCGACCGAATCAACCCTAGTACCGGCAAGCCTTGCAACTCC
ATCTTCTCTCGGCCTTACGATCTCACTAGGCATGAGGACACCATCCACAACGCTCGCAAG
CTAAAGGTCCGCTGCCACCTGTGCACCGAAGAGAAAACCTTCTCACGTAATGATGCGCTT
ACAAGACACATGCGCGTTGTTCATCCGGATGTTGACTGGGTGGGCAAGCAAAAGCGCAAG
AACGCAAAGTGA
>HY_DN41643_c0_g1_i1 DN41643_c0_g1~~DN41643_c0_g1_i1  ORF type:internal len:232 (-),score=12.38 DN41643_c0_g1_i1:3-695(-)
GAAATGAATCAAATCAAAGAAAAGGGGCTCGAGTCACTCCAGAAAGCAGCCCAGGGCAAG
CCAAACAAGGGCGTCGATCTCCTTTCGAAGTTTACCCAAGCCGAGCGCGATCATCCGGAC
TTCATGAACGACCAGAGAGTCCTCACCTCCTGCGTGAGCATGATCTTCGCAGGCAGCGAA
ACGACGGCCATTTCACTCTCCGCCGTGTTCTACTTCCTCCTCCAGAATCCGGCCGCGTAC
CGGAAGCTTATGGCGGAGCTCGACTCTGCGGTCCAGAACGGCGATATCGATCTTAAGGAG
GGTGACGGCATCATGAGCTGGGCGACCAGCCAGAAACTTCCCTATCTCGATGCTGTTGTC
CAGGAGACCTTCCGCCTCTATCCCGCTGCTGGCCTGCTTCTTGAACGCGTGGTGCCGCCG
CAAGGCGCTGAAATCGCTGGCGAGCGTATCCGCGGTGGCACGATCGTGGGCTGCAACGCA
TGGGTCTTGCATCGGCGACCGGAGATATTTGGCGAAGATGCAGATGTCTACCGTCCGGAG
CGGTGGCTGGAGGCGAATCCGGCCCAGCTCACCAAGATGAAGAGCACGATGTTCCAATTC
GGCGCGGGGGCCCGGACGTGCCTTGGAAAGAACATCAGCTTGCTGGAAATGTATAAGCTC
GTGCCGAGCTTTCTGCTAAGATACGAGATTGAG
>HY_DN105686_c0_g1_i1 DN105686_c0_g1~~DN105686_c0_g1_i1  ORF type:internal len:120 (-),score=2.86 DN105686_c0_g1_i1:2-358(-)
GTGAGTCAACAGGTTGGTACCCTTCAAGCAGAGAACCATCCATCCCTCAACTTCCAGCAC
TGCACGAAATCAGGTTGCACATCATCTTCAGGAAGCGTGGTGTTGGATTCTAACTGGAGA
TGGACCCACACTACCAGTGGTTCTACAAATTGCTACACAGGAAACGAGTGGGATACCAGC
ATTTGCACTGATCCCGTAACATGTGCTCAGAAATGTGCTATTGATGGAGCTGATTACTCA
GGAACGTATGGTGTGACCAGCGATGGAACCACAGTTAAGCTCGGATTCGTTACCCACGGT
CCCTATTCCACAAACGTTGGATCTCGCTTGTACCTCTTGGCATCCCAAAGCGAATAC
>HY_DN100333_c0_g1_i1 DN100333_c0_g1~~DN100333_c0_g1_i1  ORF type:internal len:116 (+),score=13.09 DN100333_c0_g1_i1:3-347(+)
AAAGATAAAAAGAAGAAAAAGAAGAGGAAGGAGGGAGGCAAAACTGGGCATGAAGATGGA
AGGAAGCGAACTGTCACGCCTTCTGCTGAACGAGCACATGATTCAACACAGGAACCCGCC
GTCGAAAAATGGGACTCAGCATCAAGTTTTAATTCACGCTCGGGCGCCGAAGACGACTAT
ACTCAAAAACTAGACGTCAAAAAGCAGAAGAAGGTGCGTCACTGGGCTGGCGCGATCTTC
CCTCTGAAGAACAAGCGTACCCATGCCAAGAGACCACTATCCAGGCGAAGCCCGACACCG
CCTCCCATTCTCACTCGAACCAACTCCGATATGGGCTCGATAGAG
>HY_DN61765_c0_g1_i1 DN61765_c0_g1~~DN61765_c0_g1_i1  ORF type:5prime_partial len:121 (-),score=3.56 DN61765_c0_g1_i1:126-488(-)
GACACAAAGATTGTCTTCCAGGCGTTGCTGATTACCTCGGCCATCTTCGCCGGCCTCACA
GCCTTCTCGCTGCAGTCCAAGCACGACTTCAGCGGCTGGGGACCTTTCCTGGCAGGAAGC
CTATTCGGTCTCATCGGCATGTCGTTTGTCTCCATCTTTTTCCCCTTCTCGTCGACTATG
GACCTCATCTACGGCATCTTTGGCGCCTTGATCTTCTCTGGCTACATCATCTACGACGTC
AACATGATCATGACACGCCTCTCGCCTGACGAGTACATTTTCGGCGCTATCTCCCTCTAC
CTCGACTTCATCAATCTCTTCCTCAACATCCTCCGCATCCTCAACAACGTGGAGAACCGC
TAA
>HY_DN85360_c0_g1_i1 DN85360_c0_g1~~DN85360_c0_g1_i1  ORF type:5prime_partial len:139 (+),score=5.30 DN85360_c0_g1_i1:3-419(+)
CAGGTCGTAATTTTTGTGAAGTCGGTTGCCCGTGCGATTGAACTCGACAAACTTCTTGTG
TCTTGCAATTTCCCTAGCATCAGCATTCACTCAGGCCTTGCACAGGAAGAGCGTATAAGT
CGATATTCCGCCTTCAAGGCTTTTGAGAAGCGCATCTTAGTGGCGACTGACATTTTCGGT
CGCGGAATTGATGTTGAGCGTGTCAATATCGTCATTAACTATGATTGCCCTCCGGACGCC
GATAGTTACTTGCACCGTGTTGGGCGAGCTGGGCGTTTCGGGACCAAGGGTCTCGCAATC
ACTTTTGTTGCATCCGAAAGTGATCAGCAGGTCATGGCAGCGATTCAATCACGATTTGAG
GTTGCTGTACCGGAATTGCCAGACCATATTGATCCCGCTAGCTACATGACATCTTGA
>HY_DN68008_c0_g1_i1 DN68008_c0_g1~~DN68008_c0_g1_i1  ORF type:3prime_partial len:115 (-),score=8.17 DN68008_c0_g1_i1:1-342(-)
ATGTCAGGTTCATCCAATATCCCGTCTCCTTCGTCGCCACAGCTACATCCAACACATCCA
TCCACAAGATCCTTGGGGGGTTCGGGGGCCACATCGCCCAGCCGGATCAAAGTTCGCTCT
CTGTCTCATATTCAAAGTTTTGCTAGTGAAGAATTCTTAGAGCAAGCACAGCAGTCTAGA
CGGCCTGGTCGAGGGCCAGCCGAGCTTGGTCGTCAGTACGAAATCAGCTCAATGCCGGTG
ACGGATATCATTGAAATGGTTGCAGGCTTACTAACCAAGATCACGGCCACAAATGACATG
CAGCATGAGCATATTCATCGCCATATTCCTCCTGCCGACGGC
>HY_DN21585_c0_g1_i1 DN21585_c0_g1~~DN21585_c0_g1_i1  ORF type:5prime_partial len:122 (-),score=8.43 DN21585_c0_g1_i1:275-640(-)
CCGGACTCGAACACTCCAGCAGTCGTCTGTTCAAGCCTCTCTCATCCCATCATGAAGTTC
ACTCAGCTCTTCACCGTCTCTGCCCTCGCAACTCTTGCGGTCGCCACACCCACTGGGGGC
TCACCCCCTGCGGGCGCCACCTGCTGTCAACAGGTTGGAACAGCGACCGATCCAGCCGTT
GCCAAACAATTAGGCCTTATCGGCGTGGTCATCCAGGACCTGACTGTTGTGCTAGGCTTG
AACTGTAGCCCAATCACTGTCATCGGCAATGGAAATGGATGCAACAATGGCGGCACTGCT
GTGACCTGCTCATCCACAACTTTTGGTGGCCTCGTCAATGTTGGCTGCGTCCCTATCACC
CTCTAG
>HY_DN30950_c0_g1_i1 DN30950_c0_g1~~DN30950_c0_g1_i1  ORF type:complete len:392 (+),score=45.70 DN30950_c0_g1_i1:54-1229(+)
ATGCGTTATTCTACGATCATCGCTTTGGCAGCGCCATTGGCAGCGGTTTATGCTGCACCA
GTAAGGAGGCAGAGTGATAATATCGATGTTACTATCCTCAAGTTTGCCGACGTCCTCGAA
CAACTCGAATCCGAATTCTACAAACAGGCACTTGCCAAGTTCCAGCCCGCTGACTTCACT
GCCGCCGGTTTCGCATCCCCCGACGTCGCTATCCAACAGTTCCAAGTCATCCAGAGCGAT
GAAGCTACCCATTCCGTCGTTCTTCAAGCTGGTCTAGCAGCTGTCGGCGAAACCCCTGTT
ACTTCTTGCAAGTTCAACTTCGACTTTGCCCTCACCGATGTTGCTACCATGGCAGCCGTC
GGCCGAGTCGTTGAGAACGTTGGTGTTGGAGCATACTTGGGTGCTGCCCCACTTGTCACC
GATCCGGTCATCCTGCAGGCGGCTGGCAGTATCTTGACAGTTGAGGCTCGTCATCAAACT
GTCCAGAACTTGCTCTCTGGTTCTGGTACTTCCGTCCCAGCAGCTTTCGATATTGCTCTT
GCCCCGAGTGAGGTTTTGAGTGTTGCGGCTCCCTTCTTTGATGGTCCTTGTGATTTGGGT
GTTCCCGCCCATCCCACACTCTCCCTCACCAACACCGGACTCGTTGGACCCGGTACCAAG
TTGGAGTTCAAGTCTGATGCTATCAACGGCACTGTTCCAGAGGACAGCTTGTTCTGCCAA
ATGCTCCTCGGTGGAGAACCCGCTTCGATCACTCTTCCTTTCAACGAGTGTGTCGTTCCC
AACATCAACGGACCCGTCGCCCTCTTCATCACCTCAGACAACCAACCTCTCGTCGCCAAC
ACTCGTGACCGTCAGACCAACAACAACAAACTCGTTGCTGGTCCTGCTTTGGCTTTCATT
GATACTCAGCCTCAGATGCTCGGTCAGATGCTTCGTTCGACTGGTACCACCGGTGGACCT
TCAAGCGAGAGCACGTCAACTATCACTCCCGAGCAAGCTTCCAAGGTTGTTGAGGGTGCT
CAATCGACTGGTGCACCTTCTTCAACTTCTGGTGCTGCAGGTTCCGCATCTACACGTACC
GTTGATAACGGTGTCAACAATGGAGGAAAACCCGTCCTCACTACCGGTATGTCCGCAGAT
GGAACGATCAATGTTCTTGGCTGGACAGGTCTCTAA
>HY_DN15063_c0_g1_i1 DN15063_c0_g1~~DN15063_c0_g1_i1  ORF type:5prime_partial len:261 (-),score=-15.18 DN15063_c0_g1_i1:109-891(-)
AAACCCATTCTCAAGCGAACTCCCAGTGACCAGCAACGGTCCGCAGCCTTCTCCCATGGT
GTTCACTTTCCTCCATCCCCATCATTGGCTCGCACATTCGATGCACATTCACCCTCTACA
TATGATCGCTCGCCAATAGTTGTGGCGCCTAACGCTTGCGCTCTACCCGAACGTGGTTGC
CCAGGGCGCACATATACCATAGACGACTCATCATGCGCCGGGCGCGACAAGTACAATACG
ATGACAGTGACTCCTCGCGGCGCAACTGTTCATCCCCGTGCTTTCCAATCGACGTCGAAT
TACTCATGTTATAGTTCAGACGCACAAGTTGCATACTCAAATTCGCCCCCATCATCCCTA
CCGCCCCTGGTCCCAGATCTATCTTCAGAATCGGAAGAATCTGACGGATTCATTAGTCCG
CCTCCTCATCTATCCTTTTCCCGCCGTTCTTCGAGTTCTCCGTCGTCTCCTCGCAACGAC
AAGTATACCTATCACGCCGATAGCTCTTCGATAATACCATCGTCTCCCAGCGAGATAAAA
GTACGCAGACGTCGTGGTTCCCGGGAAAGAGGAGAACGGATACGAAGTGCGTCTGGTTTG
GAAAGGCAGGAGGTTGATGATCCTGGTTACGAGGACGATTGTGATACCGCCCAGCGTTGC
TCTCCACCATCGCCGACTACACGCTCGAGGAAAACACGCTCGAGAACAAGTATAGCGGGT
CTCACACATTCGTTATCAAGTTTCTCTGTGAAAGACGAGGGAGGCTGTCTTGATGGTTTC
TAG
>HY_DN67942_c0_g1_i1 DN67942_c0_g1~~DN67942_c0_g1_i1  ORF type:internal len:123 (-),score=3.12 DN67942_c0_g1_i1:1-366(-)
TGGACTTACCTCGCTCCCTACATCAGCTCGTGCCCCGAGAACACTACTCGTCTCGCATGG
CAGAACTTCCCCGCTTTGTTCATCGAGAACCAGGCCAACCCCAACCGCTTCTCGCCAAAC
GACACTCAGCCTGGCGAGTTTGTGGGCAGGCGCGTCGCTGACCCTAGCAACTCCACCATT
CCTACAGAGGAGAGCTGCGTAAATGTCAACGCGACCGAGTACCCCGGCTACTCTTGCGCG
CCAGGCATCGCTCGCAACCGTTCTGAGCCTCTCTCATTCCCTGGCAAGCTCCTCAACTTG
ACTTGGGAGAATCCAGGACAGGCTGTTGGTCCCAACAACTCCTACATCACCGACACCGCT
GCTGGC
>HY_DN93593_c0_g1_i1 DN93593_c0_g1~~DN93593_c0_g1_i1  ORF type:5prime_partial len:211 (+),score=17.96 DN93593_c0_g1_i1:3-635(+)
CTTTCTTTCCATCATCGTCGTCTTCCCCACTTCCTCCACGTCGATATGAAAGCCGTTGCT
GTTTCCCTTGCCGCGCTCTCCCTCCTCTCGGGTGCTCTCGCCCAGGTCACCTTAAACACT
CCTTCGAACCCGGTCGTTTGCCAGCCCCTACAGCTAACATGGTCTGGAGGACAACCTCCG
TACTTTATCAGTATTCAAGACGGTAACAACCCCAGCGGTCCTGCTCTGTTCCAATTCCCC
GAGCAAAATGGGACCTCCCTGACCTGGGAGGTCAATATCCAAGCAGGTACCTCCATCGGC
TTCCTTCTCCGTGACAGCAATGGTGCTACCAGCCCAACTGCCCCCGTCATGGTTCAGGCA
GGCATCTCTACATCCTGTCTCGGTCAATCCGCTAGCGTTTCTGGCGGCGGAACTAACACT
GGTGGAACTGGTCGACCTACCACTGGTTCCGGCGGCGCTGCTTCCACCACTGGCGGCACC
ACTCCTACATCTGGGAGCACCAACCGACCGTCCACCACCGGTAGTCAATCCTCTGCTCCT
CCTTCCAACACCTCCAATGCCGCCGTCGCTACTGGCGCACAGATCGGTGCTGCTGGTCTC
ATCGGTGCTGCCATTCTCGCTATCCTTGCCTAA
>HY_DN39331_c2_g1_i1 DN39331_c2_g1~~DN39331_c2_g1_i1  ORF type:internal len:115 (+),score=16.29 DN39331_c2_g1_i1:2-343(+)
GAGCCCAACAAGTCCATCAACCCCGATGAGGCCGTTGCCTACGGTGCCGCTGTCCAGGCT
GCTATCCTTTCTGGTGACACTTCTTCCAAGTCCACCAACGAAATCTTGCTTCTCGACGTT
GCTCCTCTCTCCGTCGGTATCGAGACTGCCGGTGGTGTCATGACTGCTCTCATCAAGCGC
AACACCACTATCCCTACCAAGAAATCCGAGACTTTCTCTACCTACAGCGACAACCAGCCT
GGTGTCTTGATTCAGGTCTACGAGGGTGAGCGTGCTCGTACCAAGGACAACAACTTGCTC
GGCAAGTTTGAGCTCTCAGGCATCCCTCCTGCCCCCAGGGGT
>HY_DN66634_c0_g1_i1 DN66634_c0_g1~~DN66634_c0_g1_i1  ORF type:5prime_partial len:214 (+),score=53.62 DN66634_c0_g1_i1:3-644(+)
GATAGAGAGGCGAGGAAACAGCTGATTGTGAAAATTGAAAAGGAATTGGAAGATTTGGAT
AGGAAGATTGCTGCAAGACTTGCGGGTGGAGATACGACGACTGAGGAGACTATTTCGATC
CCAATCGAGGTCCCTAGTCAAGGAGAACTTCCTCCTTCGTCTGCGCCTGTCGAAGTTGCA
CCAGTCAAGGAATCGGAGGATGTGGAGATGAAGGACGATGCACCGACAGAGACTCCAGCT
CCTGCAAACGTTACTGCTGCCACTCCATCGTTGTTCAAGGAAGATACGCCAAGGAATGAA
CCTATTGATTATCCTGCGATCACACCATCTCCTGCTCCAGCCACTCAGCCCACTAGTTCA
TCAACAGAAGCGCCCGGTGCAGTACCCAAAGATGCCATGGATATCGCCACAGAGACTGCT
GTAGAGTCTGTCCAACAAAACAAAGCTTCTGAAACCGGGGATGCGACAAAAGTTCCAGAC
GAACCGACATCCACCACGAATCCTGCTCTTGTTGCATTGCCGGCGACCACATCAGATGAA
GAAGATGAAATTGCAGATGCTTGCCTTGTAGGACTTAGCGATGATGAGAGTGATCACAAA
GAGAAGGAGAAATCTGCAGTCGGAGAGTTTGAAATGGTTTGA
>HY_DN48032_c0_g1_i1 DN48032_c0_g1~~DN48032_c0_g1_i1  ORF type:internal len:112 (+),score=6.02 DN48032_c0_g1_i1:3-335(+)
AGACAACAAGGCCACATCGTTGATGATGAAATGCATCGCATCCTAGTCAAATCATTAATG
CCTGGAGTTCGGTTGACGGCCATTTTTGACTCCTGTCATTCAGGTTCAGCCTTGGATCTC
CCATATGTCTATTCTACGTCGGGAGTGCTCAAGGAACCAAACCTAGCCAAGGAGGCCGGC
CAAGGATTGCTGTCGATCGTCACATCCTACGCCCGAGGAGACATTGGGGGCATGGCCAAT
GCCGCTATGGGATTCTTCAAGAAGGCCACAACAGGGGAGGCAACCTATGAACGAGCCCGA
CAGACCAAGACTTCGCCAGCCGATGTCATCATG
>HY_DN28282_c0_g1_i1 DN28282_c0_g1~~DN28282_c0_g1_i1  ORF type:complete len:263 (-),score=20.66 DN28282_c0_g1_i1:58-774(-)
ATGGCCTTCTGGGCCTTCAAGTGCTGCATGGACCGCATGGAGCGCAACTTCTTGCGCGAC
CAGTCCGGCATGCGCGCCCAGCTGCGCGCCCTCGACCACCTCGTGCAGTTTATGGACCCG
AAACTGTACGCCCACCTCGAGGCCGCCGACAGCACCAACTTCTTCTTCTTCTTCCGCATG
CTGCTTGTTTGGTATAAGCGCGAGTTCAACTGGTCCGACGTGCTGCACCTGTGGGAGGTG
CTCTGGACCGACTACCTGAGTAGGAGCTTCCACCTGTTTGTGGCCCTGGCCATCCTTGAG
AAGCACCGGGACGTCATCATGACCCATCTGAAGCACTTTGACGAAGTGCTAAAATATGTC
AACGAACTCTCCTGTACCATCGATCTTGACTCGACCCTCATCCGCGCCGAGGCACTCTTC
AAGCGCTTCCAGCGCCTGGTCGACGCCGTTGACAAGAAGGGCAACTTCCCCGCCCCGAGG
CCGCGGCTGCCCGAACCGAGCCCCAGTGGCGCCGCCGGTGATGCGTCGCAAGCGCCGGTT
GCCGGTGGAACGGGGACGGGGAAGGCTCCTGCGCAGCAGCAGCAGCAGCAAGAGAAACAG
CCGGAGAAGGTGATTACGCCAGAGTTGAGGGGATTGTTGAGTCGCCAGGCGGAGGTGTTA
CCCCGGAGCGAGGTGGCGAAGAAGGGAGACGGGCCGTCCGGCGCTCGGGGGAAGTAA
>HY_DN86889_c0_g1_i1 DN86889_c0_g1~~DN86889_c0_g1_i1  ORF type:complete len:348 (-),score=24.68 DN86889_c0_g1_i1:345-1388(-)
ATGTCGGTATCACCTATTGCCGCTTTTCTTTTCGACCACGGCCCATCGCCACTGCGAGAC
ATTCCTCCATCAAGAGTAAACTCCCTTTCATCAAAACAGAACATGTTCGGCAACATAAAG
AGGAAGCTCTCTCGCAAGGATTCCAATAAGTCCTCATCGTCAGCTTCAACAACTACCATG
TCGACTTCCCGAAGCGGACACCTTGCTGCCCCGAGAGGCAATAACCCTTTCACCTCTGGA
TCACCAGCTACTCGTCGACCTGATCGCCGGGGCATGAATGCCTTCTCGACTCCATCAAAC
GAGCCGCCACCAGCTTACACTCCAGGTCCTGCTGAAAATTCTGTGACACCAACGCCCAGT
CTTGCATCAACGGCCGACGATCCATATGCTTTCCTCAGGACCTTCGACACCATCTTCTTG
ATCGACGATTCTGGGTCGATGGCCGGCCGTTCCTGGCGCGAAACCGGCAAAGCTCTCGAG
ACCATCACGCCTATCTGCACTGCCCGCGACGCTGATGGTATTGACATCTACTTCCTAAAC
CACCCAGACAGCACTATCTACAAGAACGTGTGCTCTGCCGGTACAGTTGTCGAGATCTTC
CAGACCGTACGACCAGGTGGTGGCACTCCCACCGGACAACGCTTGAGCCAGATCCTACGT
CCGTATCTCAATCTGTATCAAGCTAACCCAGATAACACGAAGCCCATCAACATCATCGTG
ATCACCGACGGTGAGCCATCTGATGACGTTGAATCCCCAATCATCGCAGCTGCAAAGAAA
CTCGACAAGCTCGAGGCGCCAGCGTGGCAAGTTGGGATTCAGTTCTTCCAGGTTGGCAAA
GAGCCTGGAGCACGCGAGCATCTGAAGCAGCTAGATGACGGATTGGCGGAGTTGGCAGGA
GATGACGATCTTAGGGATATTGTTGATACTGTGCCGTTTACCGGTGCCGACGACGCCGAG
CTTACAGCTGCTGGCATACTGAAATGTGTGTTAGGGTCTGTAAACAGACGTCTAGACAGG
AATTCGAGGGAGCTACATAGGTAG
>HY_DN87783_c0_g1_i1 DN87783_c0_g1~~DN87783_c0_g1_i1  ORF type:3prime_partial len:135 (+),score=32.56 DN87783_c0_g1_i1:2-403(+)
ATGACTGGAAATGCTGTCAAGTTCAATACCGCTGAACATATCGTCTCGGTGGAAGGGCAG
AAGCTGAAGGCCTCGTTCCAAAAGCAGTTGGAGAAACTGCCGAAGCCTGATGAAGTGGAA
GAGAAGAAGCCAAAGAAGGCTGCTGCCCTGCCGAAGGAGCCTGCTCCGCGTCGTGAGTCA
CGAGTCACCCAGCAAGTCCCTAAGCAACAGAACAGCGCCTCTTCTCCCACTTTTGCATTG
AATCCTGAGGGTCTACCAACCATCCGTCGTGATTCTACAAATCCTGATGGACGTCCAAAA
CGTGCTATCCACGCACCGAAACGTGATATGATTTATTCCGCGAAACCGAAGAAGAAGAAG
TTTCAGTGGGAGCTCAAGTTCTGCCAGGAGATTTTGGAGGAG
>HY_DN91977_c0_g1_i1 DN91977_c0_g1~~DN91977_c0_g1_i1  ORF type:5prime_partial len:158 (-),score=12.09 DN91977_c0_g1_i1:119-592(-)
GCCAACTTCCAACGTGATGGTGCGATGACCTTCCACTCTCAAGGAGCCAGGCCCAACTAC
CAGAGCACGATCTCGCCTCTCAAGTACCAGGCGCACAAGGCGACGTTCGATGGTAGCTGC
AGGGATTACGACCGTGCCGTGAAGCACGAAAACTTCATCGGCGCGGCCTACAGAGACCTT
AGCGAGATCTCGGAGCTCGATTTCGAGCAACCTCGCGCTTTGTGGTCTAAGGTTTGGAAT
GACGAACAACGGGAAGCATATGTACAAAACGTTGCTGCTCACTTCAAGAACGTGAAGAGT
GATGAGGTCAGGAACAGGCAACTCTCCGTTTGGGCCGCCGTTGACCAAGGCTTGTCTGAC
CGCATTGCTAAGGCTGTTGGTGCTTCGCCGGTTCAGCCTCTGAAGGCCAAGCCAGAGGCG
GAGACCCTCAAGTTTCGCAGCTTCATCAACGTTGCTACCAGCCTCAAAGTTTAA
>HY_DN62407_c0_g1_i1 DN62407_c0_g1~~DN62407_c0_g1_i1  ORF type:5prime_partial len:140 (-),score=23.18 DN62407_c0_g1_i1:150-569(-)
TCCGCCATCACCAAGGCCACGGCTATCAAGTCTCTTGCTGCTGCCGGTGGTTCGGACGAC
GACATCACTTCCGCGTTCAATGAGCTCATCGGCGTGATCAACGACGCGACTTCTTCGGTC
CAGGCTCTCGACACGTCCTCCAAGCGCGTCAAGCGCGACGACAGCAGCGTTGCGACGACC
CTGGCTGCTTTGCTCGAGGACGTTGCCAATCTTCTTGACTCCGTCCTGGATGACTTGAGC
GGCGTCGAGGGTCTCAGCACTCTCCTCAGCGGCCTCGACACTGCGCTCGACAACCTTCTC
TCCGCGGTCGAGGTTCTGCTTGCCGACGTCCTCGAGCTCGTCGCACAGCTCCTCAAGAAC
GTCGCAAACCTCCTCGAGGAGCTCGCCCTCGGCTTGACGCTTGCCTCGCTCGGCCTCTAA
>HY_DN91815_c0_g1_i1 DN91815_c0_g1~~DN91815_c0_g1_i1  ORF type:complete len:233 (+),score=9.54 DN91815_c0_g1_i1:34-699(+)
ATGGCAGCTCCGCAATGGCCATGGGCGAGCAGCCTTACGTCCGCGAACCGCAATCTCGGC
TATGGAAGTCTCTCAACGTCTCCGTCGCAGGACTGCCTTCCTAACCTCGATAACGACTGG
TCGATTCCGTCTGCTGGATTAACTCATCCCACCTGGTCCGCCGACGAACTCCCTCTCGAT
TCCAGTAAGCTCACCGACAATTTTGTGCAACCCATATCGCAAAGCGGAGAGTCGAAACAG
AGTGCTCCTGGTCTCACGGCTTCGTCGTCGTCTCCGTCAGAGATGGGCGAGCCAGCATTG
TTTGGTGACCTTGAATTCAGGGCCCCGCCATCCGCTGCTAGCGAGTCTCTGTTCTGGGAA
GATAGCCCGGTCTACCGCTTCGCAAGCACCAGGCCTAATGAAGCTCAAGCACCAACATCA
GTGCCTCAGTCCGCCACTCCAGAGCCTCAGGGTCTCGAGCTCAACCTGGCGAAAACGATG
GCCGCTATCCCAGCCACCACTGCTATCAGTGGCTCCAATATTTACAGCGAAACGCAAGCC
ATTGCCATGCCAAACAACATTGATGACGTCGCTTCGAATGACCCTTGGTTGTTGGACCAA
AACAATGCAGCGTTCAGTGGATTTGGCGCCTTCGACCTACCAACATATTCAACAAACTGG
CTCTAA
>HY_DN40068_c0_g1_i1 DN40068_c0_g1~~DN40068_c0_g1_i1  ORF type:internal len:209 (-),score=42.37 DN40068_c0_g1_i1:2-625(-)
GAAAATAAAGAAAATAAGGAATCAGAAAATAATACAGAAAAAAGTCGAGATGATAAAATT
AGAGAATCTTTCCCACTTAGGTTCGAGCCTAATCCTTCGTTAAAGGCTAATGATGATAAC
GATCTAGCAAAAGTAACAAATCAAGGCTCATCGGCTTTAGGTGGTGTTGGTATAAACCCT
GCTGCTATTATAGGAATCGGATCAGAATCGCCACGCCATCCATATTATCGAGATCACCCA
CCAGAAGCCGCTGGAGGAGAAATTGATACTTCAGATACATTTGATTTAACGGGAGATTAT
AATAAACAAAAAGAACAAGAACAAATAGCTGAACATAAAGCACAGAAACAAGATAAGCTT
GACCATAAACAAAAATCTGAAGATAAGAAACGCGAGAAACCTGAACGAATTGATTTAGGT
GTTAAACCTCTTGTTGGACAGCAACCTCCTTTACCTTATAAACCTGAAGAGGCTGCCAAA
GATACGGATCATATTCAACAACCTCCAGGTAAAACTACCGTAGTACATCCTGAGGGAAAT
GTTAATCCTAAAGTAACTAAGAAAGATAAAGTTAATGCTACTGTGGGTAGAGCTGTTGGA
ACTTTGAAACAAAAAATTGGTAAA
>HY_DN16939_c0_g1_i1 DN16939_c0_g1~~DN16939_c0_g1_i1  ORF type:internal len:200 (+),score=10.92 DN16939_c0_g1_i1:3-599(+)
CTGTACATCGAAAGCGATATCTTTTTCGGCCACACCGAGATAGACCACACGGCTCATAAT
GCCGACAAGGCCACACTACGGTTCCAAGAATTCGCGAATGCAATCGCAAAGCAGGGTCTT
GTGGATAAGATGAAGAAGCCTGAAAACTTACAAGCACTAAATACCTTCATGCACATCAAC
CGCGAAATCCTTCAGGGCCTCCGTTTCGGCGAGATAAACCACACCGCCATGCTCAAAATC
CTCAAGAAGTTCGACAAGCAGACCGCCCTAGGCGTCAAATCAGCCTTCCCTAAGCAGATT
GAATATCCAGAATTCTCAGAACATCTCGCCAAAGCAGTGTGCGCAGAGGTAAACACACAG
ATTCTAAGCAGCATCCCACAACTCGACGACTACAGTTGCCCAATGTGCATGGAGATCAAA
TGGCGGCCCGTCAAACTCCGCTGCAATCATGTTTTCTGCATCAGATGTCTTATTGTCATG
CAGACGAACAAGCAGCACCACTGCCCGCTTTGTAGGGAAAGGACAGTCATAGATGCAAAC
TCTGATAACCTAGACTTGGAACTCGCTGATTTCTTGAAGAAATGGTTTCCAGATGAA
>HY_DN105428_c0_g1_i1 DN105428_c0_g1~~DN105428_c0_g1_i1  ORF type:complete len:109 (+),score=3.02 DN105428_c0_g1_i1:98-424(+)
ATGGGTTTTGAAGAGGGCGATACTAAGAAGGGTGCAAACCTCTTTAAGACGCGATGCGCA
CAATGTCATACCTTGAAAGCGGGCGAGGGTAACAAGATCGGTCCCAACTTGCACGGTCTT
TTCGGCCGCAAGACTGGCCAGGTCGAGGGCTTCTCGTACACAGACGCAAACAAGTCAAAG
GGCATTACCTGGGATGAAAACACTCTTTTTGACTACCTAGAAAACCCCAAGAAGTACATT
CCAGGCACCAAGATGGCCTTCGGCGGTCTCAAGAAACCCAAAGACCGAAACGACCTGATC
ACCTTCCTGCGCGAGGAGACGAAATAG
>HY_DN52237_c0_g1_i1 DN52237_c0_g1~~DN52237_c0_g1_i1  ORF type:internal len:157 (-),score=11.71 DN52237_c0_g1_i1:3-470(-)
CATTTGGAGAATGCAACGAACAAGATGGCCAAGATTGAGCTCACCAGACGCCGCCTCGAA
AGGCATCGACGGGTTCCGAGCCACTCAAGCATCCAAGAGGACATGCCATCAGCTCCTGTT
GGCCCGGCACACCCCGGAGCTGTCGAGCTACCAGTTTCCGAAAGCGAGGCATCACCAGTA
CATCCTGCATACCGACAACCTCATGCACCATATGCGGACGACGCATCGTACGCGTCATCA
CAGGACAAATTCATGGTCGTGCCCAACGAAACGAACTCTCCCAGGCGTTCAGCCGAGCTA
CCAGACAACGGGGGAAACAACAGGTTCAGTTATCCATCCGCCGCGGCGCCACAACAATAC
CCGTACTCAAGCAACGATTATGGGTACACACAAGCAGAACCCCCGCCGAGGCCGCCCAAG
ACGCCCATCAATGATAGCCAGTTGCCCCCACAGCCGCAATATCATGTG
>HY_DN13636_c0_g1_i1 DN13636_c0_g1~~DN13636_c0_g1_i1  ORF type:internal len:234 (-),score=11.80 DN13636_c0_g1_i1:2-700(-)
CCCACACTTCCCAACCTCTCTGTCGACGATGATTTCGACGATGCCTCTTCCATGCGGACC
CGCGGACCTCCTGGTAGCACATATACCGCAGACCAGTATTATTATCAGGCCGACAAAGCT
GGTTACCCACCGCCCATGCCAGCCTACAATCCGTACTCCACCCATCAACCACCGGGTTCA
GTCGCCCATTTCAACCCTTCTCAATCGGCGTTTGGCCGCGAGGATTCGCTATACAATTAC
CCCTACGAGAACGAGAATGAAAGTTCTGCTCACCTCACAAGCTCAGGAGCCCCATTCGCA
CAGATGGACCGTCCTGGATCGGCCCCACCCATGAACAATCCGTATAGCCCTGGTGGAAAT
AGCCTCGACCCTCGTGACGTTTACCAAGGATATGCGACTGGGACGCCTGATCCGGTTATG
CGGCGACCCTCTCCCCAACCCTCACACCTTGGTTATGACGATGGCTATTCGCACCACCAG
ACTTTCAATCCCTCATACACGCAATATTCCAATCATCCGCCTGAAAACCAATATCACCAA
GGATATGGTCATCCCTCTGATCCCTCTGGATATCCTCAAGAGCGCTATGGCGGGTACCAT
GGCTATGGAGGAGATCAGCATTCTGTCCATGATGTTCGTAGAGGCCATGATGGAAATTAC
GGAGGTGGCGGAGGTGGTGGTGGTGGCCACGGCGGGTAT
>HY_DN109284_c0_g1_i1 DN109284_c0_g1~~DN109284_c0_g1_i1  ORF type:internal len:103 (+),score=15.58 DN109284_c0_g1_i1:2-307(+)
GATGAAGTAGGTCATATGTATTTCACGTCAAACAAAACGAGACATGAAATGCATCGCATA
TCAGACATAATTGGTCTCGAAAGTCTTGTGGATGAGATTGCAAATAAGCACGCCTCAGAG
TCTGGTGCTACTCCAACTAGCAGTTCAATTCTTGGTCCATTCTGGTCTCCGAACGCTCCG
TGGAGAAAACTCGGAGACAGCATCATTTTGAGTCCGCACGAAGGTCTTGTTACTTTAATG
CATGGTTATGTTCTTGATCTTGATACGAAGAAAGGTATTCCAAATGCAGTTGTTGATATC
TGGCAA
>HY_DN111880_c0_g1_i1 DN111880_c0_g1~~DN111880_c0_g1_i1  ORF type:5prime_partial len:114 (-),score=9.24 DN111880_c0_g1_i1:67-408(-)
GTGGATCTGCTGCTGGTCAAAGAGGGAACATCGTCAACCGAGATGCGGAGCGCCTCGAGG
CCTGGCTCGCCCAACACCATGGAGTTCACTGTGCCCCTGTCGGTTAGAGAAGACGCAGCT
GTTCCCAAACGTGGCGTATCGAGAGCGGGATCGCTGAAGGGGAACCTTGGTGAAGGGAAT
CCGGAGCTGTTGAGGGTTTCCGGGGTCATGAGCGTCTGCTGCGGGAGAGGGAGTGACAGG
CCCACAGGAGGCTCCAGCCGCTTGGCGTCTTCCGCCGGCATTGTCGGAGTCACTGTGGAA
TCGGAGGACCTTGTGAGGGATGATGTTCGAGGCTCCTCGTAA
>HY_DN82595_c0_g1_i1 DN82595_c0_g1~~DN82595_c0_g1_i1  ORF type:5prime_partial len:270 (+),score=32.34 DN82595_c0_g1_i1:2-811(+)
GGAAGCAACGTTGTTCATGTAAAGGGCATCGCCCCTGCGACCACTGAGAAGGAAGTCCGC
GATTTCTTCAGCTTCTGTGGAAAAATCTCCCACTTGAGCCTTACAGCCGAGTCTGGTGCA
GCTGATGCTCCCAAGTCTGCTACTGTAACCTTCGAGAAAGAGACAGCCGCCAAAACTGCC
CTCCTTCTTGACAACACTCAACTTGGCCCTGCCGCCGTGCACGTCGAGGCCGCTCACACC
ATCGACGAAATCGCCGGCAGCCACGCAGCCAGCGCCCAGGGGGCCAAGGACGAGTACCAA
CACGACATCGAACAAGAAGACAAGCCCCGCTCCCGCATTGTGGCCGAATACCTCGCTCAC
GGCTACACCATCAGCGACCAAGCCATCCAAAAGGCCATTGCCCTCGACCAGAAACATGGA
ATCTCGAACAGATTCACAAACGCCCTGACCAGTTTCGACAGCAAGTACAAGGCCACGGAT
CGTGCAAAGGGGCTTGATGATAAATACAAAATCTCAGACCAGGCTACTCACCACTGGCGT
GGCATCACTTCCTACTTTGAGAAGGCTCTCGATACACCTTCGGGCCAGAAACTGCGCGAT
TTCTATGTGCAGACCGACAAGCAGGTCCGCGACATTCACGCCGAGGCTCGACGTCTTGCC
GATCTGAAGAGTGGGAAGGGCCCTGCTGGTGAGCAGCAGCCACAAGGAGAAGGAGCTCCC
GTTGCTAGCGGTGGTGTTGCTCCAACTTCGGATATCGCTCCTAGTGCTACCAACACCAGC
ATCCCTACCACCGAGTCGAAGCCAGTTTAA
>HY_DN44063_c0_g1_i1 DN44063_c0_g1~~DN44063_c0_g1_i1  ORF type:internal len:269 (+),score=62.89 DN44063_c0_g1_i1:2-805(+)
GTCAACGGCGTCAAGGCTCCTGCTGCGGTTGATGCAAGCTCTGACGAGTCGTCTGACTCT
GATTCCGACTCCGATTCCAACTCTGATAAAGCACCCACTAACGGTGTTGCTGTTAAGTCC
AAGCCTGCTCCGGCCGCCACCGACGACTCCAGCGATGACTCTTCTGACGAAAGCGACTCC
GACGCCGAAGTCCCTGCCAAATCTACCGTTGCAAAAGCCAGCGCAGCCAAGAATGCCGAC
TCTAGTGACGAGGACTCGGATGAGAGCGCCAGTGATTCTGAGAGCGAGGAAGAGACGCCG
ACTGCCAAGTCCGCCGTCATGGGAGGGAAGATTGCTGAAGCTGGCAGCGACAGCTCGGAG
GAGTCCAGCGATGAGTCCGACAGCGAAGTCAAGCCAGTAAAGACGGCTGAAAAGGTCAAC
GGCGTGAAGAAAGAGGTCAAAGCTGAGACGTCCGACTCCGACTCTGACTCTGATGAGGGC
AGTGACGGGTCGGACTCTGATCAGAGCGAGCCCGAGCAGGACGAGTCAAAGCAACCCAAG
AGCAGCAAACGCAAGGCTGAAGATGAGGCGCCAGCTGCTGCAAAGAAGGCCAAGACTGAT
GGGGACGAGAGAGCCACCAACACTCTCTTCGTCGGCAACTTGTCGTGGAACATGACGGAG
GATTGGCTCAAAGAGGAGTTCGAGGTCTTTGGTGCAGTGGAAGGTGTTCGCATCATGACC
GATCGTGCGACCGGAAGATCCAAGGGATTCGGCTATATTGAATTCAGGGATGCCGCCGAC
GCAGGTTCAGCGCTTGAGGCTAAG
>HY_DN1563_c0_g1_i1 DN1563_c0_g1~~DN1563_c0_g1_i1  ORF type:5prime_partial len:150 (-),score=18.54 DN1563_c0_g1_i1:246-695(-)
CGACGCTCTCGACCTCACCCATCTCGTTCCTCTCTTACCCTTTTCCTCTTCACCATGTCC
GAGAAAGTTGTTACCTACGAAGAGCTCAAGGCAGCAAACACCAAGTCCAAGCTTTATGTC
TTGATAAGTGGTAAAGTTTACGATGCAACCAGCTTCATCGACGAGCACCCAGGAGGAGAC
GAGGTCATCTTGGCTGAGGCTGGTGCCCACGACGCCACTGAGGCCTTCGAGGACGTCGGC
CACTCCGACGAAGCTCGTGCCCTACTCCCTGGCATGCTAGTTGGAACCTTCAAAGATACT
GATAAACTCAACATCAAGAAGGGCGGCTCTAGCAGCTCTACCTCCTCAACCGCGTCTGCC
GCTGTTGAGACAGGGTCCAATGCGATGTACTTTGCTCCTCTCACCCTTCTCGCCGCCTAC
TTTGCCTGGAGATTCTACTCCAGCGCTTAA
>HY_DN1638_c0_g1_i1 DN1638_c0_g1~~DN1638_c0_g1_i1  ORF type:5prime_partial len:149 (+),score=21.35 DN1638_c0_g1_i1:2-448(+)
CGTGGTCTCTCCGGAGGACAGAAGGTCAAGATTGTCCTCGGTGCTGCTACATGGCGTCGT
CCCCACGTCATTTGCATGGACGAGCCTACCAACTACTTGGATCGTGAGTCTTTGGCTGCC
CTCATTGAGGCTCTGAAGAACTTCGAGGGTGGTGTCCTCGTCATTACACACAACCGTGAC
TTCTCCGAGTCCCTCTGCAAGGAAGTCTGGGCTATGCGCGATGGCCGTCTCGAAGCCTCT
GGCCACAACTGGGTTGAAGGCCAAGGTTCCGGACCTCGTATCGACAAGGACCAGGGTGAA
GAGGAAGACCAATACGATGCTATGGGTAACAAGATTGAGAACAAGAAGAAAAAGAAGATA
ACGTCCGCCGATGCCCGTAAGGCTAAGAAGGAGCGTATGGCTCGCCGCAAGCGCGGTGAA
GAAGTCTTTACGGATGAGGAATTGTGA
>HY_DN89260_c0_g1_i1 DN89260_c0_g1~~DN89260_c0_g1_i1  ORF type:internal len:160 (-),score=13.84 DN89260_c0_g1_i1:1-477(-)
GTCGGCAAGACATCTATTGCAGAAGGGCTTGCTCAGCGGATCGTCAAGCGGGATGTCCCT
GCCAGTCTCTTATGCCGCCTGTTCTCCCTTGACATGGGTGCGCTAATGGCCGGAGCTAAG
TACAAGGGAGAGTACGAGGAGCGTATTAAATCAGTTTTAAACGAGGTCGAGAAGGCTGCG
GAGGATGGTGGACCAGGTGTAATCCTGTTCATTGACGAGTTGCATCTGATCATGGCTGGA
CGTGGGAGCGAAGGAGGAGGAATGGATGCGGCAAACCTGTTCAAACCGTTATTGGCTCGA
GGGAAGCTCAGATGTATTGGTGCTACTACTCTCGCGGAGTACAGGAAGTATATTGAGACG
GACGCTGCCCTTGAACGTCGTTTCGCTCAGGTTCTCGTCAACGAGCCATCGGTTCCGGAG
ACCATCAGCATTCTTCGTGGAATCAGGGAAAAGTATGAGGTACACCATGGTGTCAAC
>HY_DN68787_c0_g1_i1 DN68787_c0_g1~~DN68787_c0_g1_i1  ORF type:5prime_partial len:123 (+),score=25.09 DN68787_c0_g1_i1:2-370(+)
GTCGCTAATCTGCCATATGACCTGAAGGAAGAGAAACTCTTGGAAATCTTTAAAGACTAC
CAACCTAGCTCCGCTAAGATTGCTCTCCGCCCTATCCCACGATTCATGGTCAAGAAGTTG
CAAGCTCGCAACGAGCCCCGCAAGGGTCGTGGATTCGGATTCGTCACACTTGGTTCGGAG
GAATTGCAACAGAAGGCTTGCGTTGAAATGAACGGAAAGGAGGTCGAGGGACGCGAAATC
GCCGTCAAGGTGGCCATCGACTCTCCTGGAAAGGAAGATGACCACCCCGATGCTCATGCT
GAGGGTGAGGAGGTCGCTGCCACTGAAAGCACCACTGAGACCCCTGCTGCCGTCGAGGCC
ACTGCTTAG
>HY_DN22529_c0_g1_i1 DN22529_c0_g1~~DN22529_c0_g1_i1  ORF type:complete len:342 (+),score=6.00 DN22529_c0_g1_i1:283-1308(+)
ATGCAACATCTCAGCAAACGGAAAAAAGAGACTTGGACAATTATCCGGCCCGGTTGCCTT
CAATCACCCGGGGGCCGGAGGCAGTGTCCGCAGTCTAACCAAGTTTTTTTTTCAACCCCC
TTTTCATTGCCAACATCATGGCGTCATGGCCAAGTGCTTTCTCCCCCATCGACATCGTTC
CTCTCCCCAATGGCCTTTGAAGAACATGACGAGGAAACCACACCCCTCCTTCCTGGTGCT
TCAAATCTAAACTGTAGAAAACTCAAACCAAGAATTACCGCAAAGCTCAACGAGCAGCTC
GATGTTAAAGATTGTGTTCCCATCCTCGTCTTGTTGAATTTTGTGACGGGCTTCTTAGAT
GCTATATCATATAACACGCTGCGAATTTGGACTGCCTTTCAGACAGGAAATTCCCTTCAG
TTATCCCTTGCTTTGTCTCGCCTTACCGTGCCAGCGAGCGACATTTCCGATAAATATCCT
TCTCGGTTCGCGTATGCCTTCACCGTATCCGATCGCGTCGCCATAGCTTCACTGGCCTTC
TTTAATTTCGGCGCATTCTTGGGAGGCTACATCGTCAATAGCACAACTAGAAAAACCCGA
GGGTGGATGTTGGCCTCCACCCTCGTCCAACTTTTGTTGACCCTTGCGGCCTCCTTGACC
GTTGTGCCTTCCCATGCAAGCAATATTACTGAACCCAAGCCGATAAACACATACATCTCT
CTTGTCCTTATCGCCCTCAGCTTAGGCGTTCAGGGTATCCAGGTCAAGAGGCTTGGTACT
TCCCAGTTTGGCACGAGCTTGGTCTTGACGACAGCCTGGGTTGATCTGATGAACAGCTCT
TGGCGAGTGGCTAGACTTCGTGATCACAAGTCGCTACCCATCGTTTTTCTCGTATTGGGT
GGTTTTGTTGGTGGAACTCTTCTTCGATACGCAGGACCTGCGACTGCTCTCGCGGTTGTC
GTCGTCTTGAGGTTTCTGGTCGGTGTTGGATGGTTTATGGTACCCTCCGTACCAGAGCCA
GCCTGA
>HY_DN20451_c0_g1_i1 DN20451_c0_g1~~DN20451_c0_g1_i1  ORF type:5prime_partial len:104 (+),score=4.08 DN20451_c0_g1_i1:2-313(+)
AAAGTCCAAACACATCTATTCGAATCAAACTCACTCTTGATACATCTGCACAAAATGTCT
TCCAAATCTAAATCTACCTCCTTCGAAGTTGGAGATCGTGTCTCATACTACGCTATCGGT
GGTGGTGAAGGCGGCAATGAGCAGTCATCCACTACAGGAAAGATCGTCGACATCCTTACT
GAAACTCAACCCGCTGGTAATACCGGGGTCAACGTCAAGGCTTCTGAAGACGAACCCCGC
TATCTGATCAAGAACGACAACACTGGCAAGGAATCCGCCTACAAGGCCGCGAACCTTATC
GAAAAGTGTTAG
>HY_DN94927_c0_g1_i1 DN94927_c0_g1~~DN94927_c0_g1_i1  ORF type:internal len:141 (+),score=3.73 DN94927_c0_g1_i1:2-421(+)
CAGCACACAGGCATCAACTTCGAGAAGTACGACGAGATCCCTGTTGAAGCATCAGGCCAA
GATGTTCCGGAGCCAGTCACTCAGTTCACCAAGCCGCCGCTCGATGACCACCTCCTCAGC
AATATCGAGCTTGCGGGTTACAAGATCCCGACTCCTGTCCAGAAGTACTCCATTCCTATC
GTCATGGCCGGCAGAGATCTCATGGCCTGCGCTCAAACCGGTTCCGGCAAGACTGGCGGT
TTCCTCTTCCCGATCCTCGCACAGGCCTTCCAAAACGGCCCAAATGCGCTCCCGGCACAG
GCTGCTGGCGGTTTTGGGCGTCAGCGCAAGGCCTTCCCGACGTCCTTGATTCTTGCACCG
ACTCGCGAACTCGTATCTCAGATCTACGATGAAGGCCGTAAATTCGCTTATCGTTCGTGG
>HY_DN68139_c0_g1_i1 DN68139_c0_g1~~DN68139_c0_g1_i1  ORF type:internal len:124 (+),score=26.02 DN68139_c0_g1_i1:2-370(+)
CTCGAGTACATGCTCTGGCGTTACCAGACCGGTGAGGATCTTGAAGAGATGTCCAAGGCT
TCTCGTCAGATCACCGAGGAGGAGCAGCAGAAGATGAAGGATGGCGCGCTCATTGTTGTT
GAAGGCCAGAAGCGCTTCATCGAGGAGATTGTTAGTCGTAAGAAGCTCAAGCAGTCGTAC
GAGTACGAGGTTTCGTTCAAGAACCTCAGTTCCACTGAGAACATTTGGTTGCCTCGTGAC
GAGCTCATCAAGCGCGGTTTCGAGAAGAAGGTCCTTGAGGTCGACACCCGTGAGGCTCAG
CGCCTCGGTCTCTTGCGCCCTCTCGTCCGCCGTGAGATCGAGAAGCACTTCGCTGACTTT
GGTCTCGAG
>HY_DN33919_c0_g1_i1 DN33919_c0_g1~~DN33919_c0_g1_i1  ORF type:complete len:450 (-),score=29.25 DN33919_c0_g1_i1:356-1705(-)
ATGGTCCTCCTCAGAACCGTTTTTGTCGCACTCGCACTCCTCTCCACCTCCGTCTCTGCC
CTCCCCCGCCCTCAAGATAGCGGCATAGGCAAGGAAGTCCCCGTCAGCGCCCCCGATGGC
GTTCCTGTCACCGACAGCATTGAGCTCGAGAAACAATCCTCGCGTGAGGCTGCTGCTACT
CAAGCCGCAGGGTCCTACGGAGAGAAGAAGGAAGGTGGCTCCTATGAAGCCTACACCACC
TCCGCTGAGGCTTATACCACAACCTCCGCTGAGAAGTCCGAGGAAACCATGATGTCCCAC
GAGACTACTTCGAGCATGATGGAACATGAGACCACCAGCAGCATGATGCACGAGCAGACC
TCGTCAGAGAAGGCATCAGAAACCACCTCTGCTACCTACTCCACACCCACGTACGGCTCT
GGCAAATCGAACTGGGGATCTGAATACGATGACTGTGTCCAGAAATGCGTTGCATCCCAC
GGCGCACCTCCCGCTACCTATCACCCTACGGCAACCAAGGCGAGTGAAGGCTCGACAGGA
ACTGGTTCGACTGTCACCGTCATTGTCGCTCCTACACAAGGTGTCCTCCGTTTCGTCCCT
GCTGCCGTCAATGCTAGCGTTGGCACTACCATCAAGTTCATGTGGGGCGCTGGACCTCAC
ACCGTTACTAAGAGCTCCCAGCTTCTTCCTTGCAACCGCAGTGCAGAGGATCCCGTCTTC
GCTTCTGGTCAACAAGAAAAGGACTTCGTTTGGAACCAAGTTGTCAACGACACTAAGCCT
ACCTACTACTTCTGTGGTGTCCCCTCGCACTGCCAAAAGGGAATGTTCGGTATGATCAAC
CCTCCCGCCGAGTTCGGTAGCGCAACCTCCGTTGGTGGAATGATGCAGGAAATGATGGCC
AATAGCTCCGATCTCTCGGCCTACGCTGCTTACACTAGCAACGTCACCCAAGGCAAGGCT
GGCTCCAACTGGGGTTCTAGCATCAACCTCAAGGACATGCCCGAATGGTCTCGCCCTCTC
ATTGCTGAGAACGTGTTGTTCACCCGTAACCTTCTCGCTATGAACCCTGATATCATCAAG
GAGGATGGATCTATCGACTTGTCCTCTGTCACCTCCACCCCTCTGATGATCCCTCAGGAC
GTTGGTGCCCAGCTCAACGCTGCCGGTAACGACGGTGCTGCTGGTGCCCCCGCCAACCCT
CCTGCCAACCCTTCCGGTGCTCCCACCACCTCGGCTGAGTCTGCTGGCGCTTCTCAACCC
GCAAGCGGTTCCAACGGCGCGAGCGCTTTGGCATCGCCCAAGGTTTTGGTCGCCATCATG
GCTGTCGTTACCACCTTCTTCGCTCTGTAA
>HY_DN47187_c0_g1_i1 DN47187_c0_g1~~DN47187_c0_g1_i1  ORF type:internal len:160 (+),score=10.18 DN47187_c0_g1_i1:1-477(+)
GGCGTGTCCGGGACAAGAGACAGATTCTTCATCCTCAAGAGCTTGACAACCGCGGACCTT
GAGTTGAGCGTCCGGACTGGCGTCTGGGCTACGCAGGCACACAACGAGGAGACGCTGAAC
GCGGCTTACAAGAACTCAGACAATGTCTACCTCTTCTTCTCGGCCAACAAGTCCGGCGGG
TACTTTGGCTACGCGCGCATGGCGTCCGGGATCATCGACGACCCGGCCGTGGCCATCGAG
TTCGCGCCCAGCACGCAGTCTACCAGTACTAGTACCACCACCGCCACCGCCACCGGCGCA
GCGGTCAAGCTGCCCGAGATCATCCCGACCGAGCCGACCGAGTTTGCACCCCGCGGCCGC
ATTGTCGACGACTCAGACCGCGGCACCATCTTTTGGGAGGCCGAGCACGACGGCGACGCC
GCCGCCACAGCCAACAACATCAACAACACCAACACCACCACCGCAGCAGAGGACGAC
>HY_DN13612_c0_g1_i1 DN13612_c0_g1~~DN13612_c0_g1_i1  ORF type:complete len:146 (+),score=10.57 DN13612_c0_g1_i1:449-886(+)
ATGCGGATTCGCACGGAAGAAGACGACAATGGCGTTGACGGCGATGAGAATAGCGAGCAG
ACCAGTGAGAACCGATTGCATAACAATCAGCACGACACCGGTAATCGTCTTCGGCGTCTG
CGAAATACCGAGCTGCTCCACGAATACCAAGATGCAGAGGACGGACAAGACGCGAACGAA
CTGGATAATGATGTTGATCACGTTGCCGGACTTGAGGCTGTACGGTCGAGACCAGAGGAG
CAGGACGAGCATGAGCGCTTCGATGATGAGCTGACCAGCGGTTTGAATCATGCCGTGGCC
GTCGCCAGCAGCAATGACGATACCCTTGGCAGCCATGTACACGATGGCCGGGAGGAACAG
CCACCAGTAGCTCTTCTTGTAGTTTTCGTAGAAAATGCTGTACTTCCTCCAAACGTCCTT
GTTATCGTAGAGAGCTGA
>HY_DN31800_c0_g1_i1 DN31800_c0_g1~~DN31800_c0_g1_i1  ORF type:5prime_partial len:320 (+),score=22.59 DN31800_c0_g1_i1:3-962(+)
GCGCCCAAGTACGAGCAGGACGACGACATGTCCGATACCCGTACCATGGGTCAGTTCATC
ATTTTGCCCACCGGTAAACTCCTCGTCGTCAACGGTGGTAAAAATGGAACGGCCGGATAC
GCCGAGAAGACCGGCCAGACTCCCTTGTACGGCGACATGCCCTACGGTATGTCTTTGGCC
TCTGGCCCAGTTGGTACTCCCTCCATCTACGACCCTAATGCCAAGCCTGGAAGCCGATGG
TCCAACGCTGGTTTGGCCACCTCTTCGATTCCCCGTCTCTACCACTCCTCTGCAATTCTC
CTCCCTGATGGCTCCGTTATGATCGCTGGCTCCAACCCTAATGTTGATGTCAACCTTACC
ACCACCTTCCCTACTGAGTACCGTGCGGAAATCTTCTACCCTCCCTACTTTGCCGCCACT
ACCCGCCCACAGCCTGCTGGCATCCCCAAGACGTTGTCATACGGCGGTAAGCCCTTCGAC
ATCACCGTCCCTGCAAGTTCCTATTCAGGTTCTGGTAACACTGCCGCCGAGAACACCAAG
GTTGTCGTTATCCGACCTGGCTGGACAACTCACGGTATGAACATGGGTCAACGTTACCTC
CAACTCAACTCGACGTACACCGTTAACAAGGATGGATCCCTCACGATCCACACTTCCCAG
ATGCCGCCCAACGCCAACATCTTCCAACCCGGACCCGCTTGGGTGTACGTTGTTGTCAAC
GACGTGCCATCAAAGGGTAGCCAGGTAATTGTTGGATCTGGTAACATTGAGACTCAGCAG
TTGTTGGATGTCACTCCTCTCCCTGCTAGCGTCAAGGATGACTCCGCAAAGGGTGGTGCT
GACAGCTCGAGTACCTCGGCTGGCGGAAATGGAGGAGGAAAGAATGGTGCTGTCTCGAAT
GCTGCCGGACTCGTCGGAACCATCATTGCGGCTGTCCTCGCTCTTGCACTTGGATTTTAA
>HY_DN69094_c0_g1_i1 DN69094_c0_g1~~DN69094_c0_g1_i1  ORF type:5prime_partial len:257 (+),score=80.11 DN69094_c0_g1_i1:2-772(+)
GCCGAGGCCCCGGCTGCTCCTGACGTTGCTGTTGTGGAGCCCGTTACTGAGCCCGCCGTT
GCCACCGTTGAGCCCACTGCTGCTGCGGCCGAGGCTAAGCCGGAGGCTGAGGAGGCCAAG
AAGGAGGAGGAGAAGAAGGAGACTGCCGAGGCCCGCCCGGCTCATGTCAAGCGCACTAGC
ATCTTTGGCAGCCTGCCGTTCGGCAAGAAGAAGGCTGCGGCGCCCGCCGAGGCCGCCCCC
GCCAAGGAGACTCCTGCCACCACTGAGGCCGTCGCTGAGACCGCTCCCGTGATTCCCGCT
GTTGAGACCACTGAGCCCCTCTCCGCTGAGGTTTCCTCGCCTGCCACTGTGCCCACAGAG
ACCGCGGAGGTTGCTCCCGCCACCAACGGCGAGACCAAGAAGGAGGTCAAGAGCGAGAAG
CGCAAGAGCTCTCTACCCTTCGCCTTTGGCAAGAAGAAGGAGGGCTCCACCTCGGACGAG
GAGGGCGAGAAGCCCAAGTCGCCTTCGGCTTTCTCGAAGCTCCGCGCCACCATCAAGGGC
AAGGGCAAGGCCGAGAAGACCGAAAAGGCTGAGGAGAAGGCCGAGGAGACCCCCGCCGCC
CCGGCCATCCCCGCGACTGAGACTGAGACTGCTGCCGTTGAGCCTGCCACCGAGGAGGCT
GCTAAGCCCGCCGAGGTTGAGGCCACGACTGCCGCCCCGGCTGCCGCTGCCGAGGAGGAG
ACCCCTGCCAAGCCCCTCGAGGCCACCCCGGCCGTCACCGCCGCCGCTTAG
>HY_DN56896_c0_g1_i1 DN56896_c0_g1~~DN56896_c0_g1_i1  ORF type:internal len:132 (-),score=10.57 DN56896_c0_g1_i1:1-393(-)
TTCGACGGAGCCTCGACCTCCGCCAACACCGCCGCCGCCGAGGACTTCACGCCCGAAGCC
GACGTCTTCGACACGCCGTCCTCCTTCGTCATCCACATCGCGCTGCCGGGCGCCAAGAAG
GAGGACGTGGGCGTCAACTGGGACGCGGACAAGAGCCTCCTGGGCGTGAGCGGCGTCATC
TACCGCCCGGGCGACGAGGCGTTCCTGCAGGGCCTGGTCAGCGGCGAGCGCAGGGTCGGT
CTCTTCGCGCGCGACGTGCGGCTGCCGCCCGTCGGCGTCGACACCAAGGACGAGGTGGAC
AGCGCGGGCATCGCGGCTAAGCTCGAGGAGGGCGTGCTGATCATCACGGTGCCGAAGGTC
GAGAGGGAGTGGACCGAGGTCCGCAAGATGGAC
>HY_DN41749_c0_g1_i1 DN41749_c0_g1~~DN41749_c0_g1_i1  ORF type:internal len:125 (-),score=15.59 DN41749_c0_g1_i1:3-374(-)
TTCGACTCGGGCTTCAATACGCCTACGATCAATCGACGCACATTCAACGACCCTTTCTTT
TCTCAAGCCTCTAGAACACCTGCTCTCAATATCTCCGAAGAGAATGATGCGTATGTGATT
GAAGCGGAAGTCCCGGGTGTGAAGAGGGAGAATTTGGATGTCAGGGTTGGTGATGGTGGA
CGAAGCTTGACTATCGAGGGGCGAGTTGTTCGTGGCCAGCAGAACGTGGATAAAAACGCT
GCTGGTACCTCTGAGACTCAAACTTCAAGCTCTGACCCTGCCTCTGCCGTCCCCAAGGAA
GGACAGTCAACTGCCATGACGACACGAGGTTCGGATAACCAAGTGGGACAATATACTCCA
TCTGGGAGCGGT
>HY_DN40873_c0_g1_i1 DN40873_c0_g1~~DN40873_c0_g1_i1  ORF type:complete len:341 (-),score=2.99 DN40873_c0_g1_i1:217-1197(-)
ATGGAGAAGGTCACCGAATGTCTCCGCTTCTTTGCCGAAAGACTGGACGAGCTAGGAAGC
CTCCTCACCCGCATGTACGAGAATTGCGACCCTCAAGTCTTCTACAACAGGATCAGGCCA
TTCTTGGCGGGCTCGAAGAACATGGCGGACGCCGGCCTTCCAAATGGCGTCATATTCGAC
ACCGGCTCCGGCCACGACAGATACGTGCAGTATTCTGGTGGTTCCAACGCGCAATCTTCC
ATCATCCAATTCTTCGACATCATCCTGGGCATCGAGCACCGACCGTACGGCGAACGTTCG
GAAACGTCGTCTGCCTCGGAATCCGATGGCCCCGCCAGGGGCAAGCCAACGCCAAACTTC
ATCGCAGAAATGCGGAGGTACATGCCCGGCCCACATCGCCGCTTCCTCGAACAGGTCTCC
AGAGTAGCCAATATCCGCGACTACGTTTTCCAGCACCGCGACAACCGCGCCCTGTCCACA
GCCTTCGACGCATGTCTGGCAATGCTGCGCGCTTTCCGCGACAAGCACATCCAAATGGTA
TCTCGCTACATCATCATCAAATCCCGCGAATCGCGCTCGCAGTCCCGAAGCCTCTCACCC
CAAGCCGCCGCCGTCCGCGGCAAAATGAACCTTGCCATCGGCTCTCGACAGCATCACGCC
TCTCCGGGCGGCGACTCACGTGCCGGCGGTAGCAGGAAACTGCGAGGAACTGGCGGTACC
GCTTTGATCCCGTTCCTGAAGCAGGCACGTGATGAGACGGGTGAGCCGGCTATTGATGCT
TGGGCACGACGCCTTCTGCACAATGGGCCGGGACCGGCGGAGGCGGATCGTATGTTCGCT
GAGGGTGCAAGTGGCGTGAAGGGACCCAGTGGCGCCAGGCTGACCAAGATGGGAGAGCAT
GCGAGTGGCGAGGTGGAGATTGTGGGCCTTGCTGGTGTTTGGAGTGTCGATGATTCGGAG
GGAGGGATATGTCATTGGTGA
>HY_DN39347_c1_g2_i1 DN39347_c1_g2~~DN39347_c1_g2_i1  ORF type:internal len:125 (+),score=13.50 DN39347_c1_g2_i1:1-372(+)
ATTATTCGCATGTTTGAAAAGAACGAACAGCTTTCTCAACTCATGGTCACTGGGACTCCG
CTTTCCAATAGGTTGGGGATTCCGCCCTCTTTAGTGTTGGTTTCCTCATCCATTTACGAT
TCTATCAAACCATACGGCACCTGGACTGAGGCTGAGCGTGAGGCGCATGCAGCAGCTGTC
CGTGCTGTTGAGAAGTTTCCACGGCAGACTGCTTCAGCGCCTCGTGATCTTAGGCCTCAG
CCTGATACCGCCCAAAGAGCTCGGGAGGAGTTTGCAAGTGACTTCGCCCGTAACCATCCA
GGTTTGTCAAAAGGGTTTGGTAGTATGGAGACATTGGTCACCAAGAGTGGCGAGGAGAAG
CCCTATGTTCGT
>HY_DN98396_c0_g1_i1 DN98396_c0_g1~~DN98396_c0_g1_i1  ORF type:internal len:101 (+),score=5.99 DN98396_c0_g1_i1:1-300(+)
GTCGGTGCTGCGATACGAAGTGTTATTGGAGTCGACCCCATAAACACTAATAAGATCCCC
GTCGAAACACCCAAAGCAGAGCCGCCCCAGGACACTGTTGAAATTGCTGAGAAAGTGGAC
TCTGTCGCGGATGCCAAACAGGACAGCTCGCATGCGGATACCGCTGTCACACAGGACGAA
AAACCCGTTGTAAACGGGCCTACTGCGACTGACGACAAAGTTCCTGAGCTTCCAGAGCTT
TCTCAGCCTATCACCAATGGAGTCCCGGGACCTCTTACTCTCACCTCAAACGAGGACAAC
>HY_DN109037_c0_g1_i1 DN109037_c0_g1~~DN109037_c0_g1_i1  ORF type:internal len:198 (+),score=11.64 DN109037_c0_g1_i1:1-591(+)
GACGATTCCAACCGAAGTTTTTTGGCAAGCCTAATGCCCCCTGAAGGCACGCCTCTTCAG
ATCACGTCAGGAAATGTTTCGCATCCTGCAATGGCAAATCGGATGCTGCAGCAACCCGCC
ACTCAGCCAAGCTCGCGTGTTGTGCAAGTCACGCAGTCTCGTAACTCAGCACCGGGATCA
CCGGCCTCGGCTGCTCAACATATCCAACAACGACATCGCGAATCGTCAGCTGGTGCGGTT
GATGCTAAACGAAGAAGACTAAATGCAACGATCCCAAATGTGCCAGCTCAGTCGTCAAAT
CTACGCCAATCGTCTCTGGGACCAGGTACTCCGAAAGCCGGAACGCCAGGTAGCACTCGT
GGTGGGAGTGTTGGCCCAAGATCTGTTGCAGGGGGCAACAAGAAATCGAACCCAAAAATT
GTCAGGGCTCCACATCAACAGATCTCAAAATTGAAAGGCAAACCGTCCAAACGGTTATCC
GCCACAGGATCTGTCAAGAAGAGAGGAGGTGGAGCTCGAAATTCACCTTCAATACGCGAT
GATGATGACTCAGTTTTGTCGTCTGCTGACGTCTCGGACGTTGATTCGCAA
>HY_DN78770_c0_g1_i1 DN78770_c0_g1~~DN78770_c0_g1_i1  ORF type:internal len:148 (-),score=12.68 DN78770_c0_g1_i1:2-442(-)
CAGCAGGGTTACGGCCAACAACAAGGTTATCCTCCCCAGCAAGGTTACGATCAAGGTCAA
CAGTATCCTCCTCAACAAGGGTACCAGCAATATCCGCCACAAGATCAGGGTTTCGGCCCC
CCTCGCCGTCAAGACTCATTCGGCCCTCCCCAGCATGGTGGATTCCAACACGGCCAACAG
AACCACCAATTCGGGGCCTACGACGCTAGCAACCCTCAGGGCAACTCCGGCTACTATGGC
CAGTCTCAACAACATGGCAGCAACGACGCCTATGCCCAGAATCAAGCTTATCAACAGCAG
ATGGGTCAAGGCGGGCACGGCGCTCAGGGCCAAGGTACCAACCTCCCACCAAATGCTCAA
AATCACCAATTCGCCCCTCAATCCTCTGATCCCAATGCACCGAACTACGATCCCAACGCC
CCTCCTATGACCGAGAGCGAT
>HY_DN8976_c0_g1_i1 DN8976_c0_g1~~DN8976_c0_g1_i1  ORF type:internal len:284 (+),score=15.50 DN8976_c0_g1_i1:1-849(+)
CCTTACCGCCGTGCAGTCAACACGATCCCAGAGCAGAACTCTGTCAAGGCACCGAATGGG
GTGATCGAGCCCTACCGCCGCGCAGTCAACACTATTCCAGAGCAAAATTCTGTGAAAGCA
CCCAATGGCGTCATTGAACCCTACCGTCGTGCTGTCAATACGATCCCGGAACAGGATTCC
GTCAAAGCTCCCAATGGTGTAATCGAACCCTATCGCCGTGCTGTCAACACTATTCCAGAG
CAGAACTCTGTCAAGGCCCCCAATGGAGTCATCGAACCCTACCGACGTGCTGTTAATACG
ATCCCTGAACAAAACTCGGTCAAGGCCCCCAATGGTGTAATCGAACCCTACCGTCGTGCG
GTCAACACCATTCCAGAGCAGAATTCCGTCAAGGCACCCAACGGTGTCATTGAACCTTAC
CGCCGTGCAGTCAACACGATCCCAGAGCAGAACTCTGTCAAGGCACCGAATGGGGTGATC
GAGCCCTACCGCCGCGCAGTCAACACTATTCCAGAGCAAAATTCTGTGAAAGCACCCAAT
GGCGTCATTGAACCCTACCGTCGTGCTGTCAATACGATCCCGGAACAGGATTCCGTCAAA
GCTCCCAATGGTGTAATCGAACCCTATCGCCGTGCTGTCAACACTATTCCAGAGCAGAAC
TCTGTCAAGGCCCCCAATGGAGTCATCGAACCCTACCGACGTGCTGTTAATACGATCCCT
GAACAAAACTCGGTCAAGGCCCCCAATGGTGTAATCGAACCCTACCGTCGTGCGGTCAAC
ACCATTCCAGAGCAGAATTCCGTCAAGGCACCCAACGGTGTCATTGAACCTTACCGCCGT
GCAGTCAAC
>HY_DN39331_c3_g1_i1 DN39331_c3_g1~~DN39331_c3_g1_i1  ORF type:internal len:136 (-),score=13.02 DN39331_c3_g1_i1:2-406(-)
GAGGATTTTGACAACAGACTGGTCAACCACTTCGTCAACGAGTTCAAGAGAAAGCACAAG
AAGGATCTCTCCTCCAACGCTCGTGCTCTCCGACGTCTCCGAACTGCTTGCGAGCGTGCC
AAGCGAACTCTCTCTTCATCTGCTCAAACGTCCATCGAGATCGACTCTTTGTACGAGGGT
ATCGATTTCTACACTTCCATCACTCGAGCTCGATTCGAAGAGCTCTGCCAGGACCTCTTC
CGATCCACCATGGAGCCAGTCGAGCGTGTCCTCCGTGACGCCAAGATCGACAAGTCCTCA
GTCCACGAGATCGTTCTCGTCGGTGGCTCTACCCGTATTCCTCGCATTCAGAAAATGGTC
TCGGATTTCTTCAATGGCAAGGAGCCCAACAAGTCGATCAACCCT
>HY_DN81410_c0_g1_i1 DN81410_c0_g1~~DN81410_c0_g1_i1  ORF type:internal len:102 (-),score=11.56 DN81410_c0_g1_i1:3-305(-)
ATCATCTTCATTGACGAGCTCGACGCCGTCGGCACCAAGCGCTTCGACTCTGAAAAGAGT
GGGGACCGCGAAGTCCAGCGCACCATGTTGGAGCTTCTCAACCAGCTCGACGGTTTCGCC
TCCGATGAACGCATCAAAGTCCTCGCCGCCACCAACCGAGTCGACGTACTTGACCCTGCT
CTCCTCCGTTCTGGCCGTCTGGACCGAAAGATCGAGTTCCCTCTTCCCAACGAAGAGTCA
[truncated: 1,882,322 more chars]
