# Supplementary material for: Fungal communities represent the majority of root-specific transcripts in the transcriptomes of Agave plants grown in semiarid regions
Source: PeerJ. 2022 May 2;10:e13252. doi: 10.7717/peerj.13252 (PMC9070324; doi:10.7717/peerj.13252)
Supplement: Supplemental Information 11 [file peerj-10-13252-s011.zip › arquivos_finais/agave_fourcroydes_fungi_nt.fasta]

>AF_DN86604_c0_g1_i1 DN86604_c0_g1~~DN86604_c0_g1_i1  ORF type:5prime_partial len:168 (-),score=14.96 DN86604_c0_g1_i1:180-683(-)
CCAGGATTCGTCAATCGAGCCCGTGAAGGTGGTCAGCGTGGCGAGGTTCTCGAGGTTGTC
GATGTCCTCGTCCATGAAGAGCGGCTTGAAGTTCCACAGGCACACGGCCGCGTAGGTGGC
GACGGGCGGCACCTCCAGGTGCTCGGAAACTTCGAGCAGCGGGACCGAGATGGCCCTGGG
CAGGCGCTCGCTGGGGCTGTCACCGCCCCAGATGTAGGCGTGGGCCATGAAGCAGAGCAG
CATGTAGGCTCGGCGCCATTCTGCGTCATGTTCCAGACCGATGGTGGAGAGCACAGGGAG
CCGATCGACGACTCCGCGCAGCCGCTTGCTGAGGACGAGGCCCTGCAGGTTGGCCACGAT
GGCCTCCCACTTGTTGTAGTAGGGGTCCGGGAGTCTCGTCAACGGCAGGACATCCGGGAG
GAAGCCGTGGGTTGGAGAGATTCCATAGTCGGCCAGGATGGGGATGGGAGGAAGCATGGC
TTGCTTTTGGTTTGGAGGGGCTGA
>AF_DN100191_c0_g1_i1 DN100191_c0_g1~~DN100191_c0_g1_i1  ORF type:5prime_partial len:101 (+),score=14.29 DN100191_c0_g1_i1:2-304(+)
GTGCCAATGGACTCGATTCTGAATAGCGATAAGCAGGAGGACTTTCTCGAAGGGCCAACA
CTGCAGCAGGAAGAAGAAGCTGTGGCGACGGAAGAACTCAAAGAAACGTCACCAGATGCG
ACCACCACTACCACCAGCAGCGACGCACCTCTTGCCACTGATGAACCCGATGAACCCGAA
ATTCGCGCTGAATCTCCAGTCGTGGAAAAAGACGAGTTTCATTCGACGCCTACCTCACCT
GCAGAGGCACTCAAAGCTCTCGAAATAGAAGACGAGAAACCCCAGGCGGGAAAAGCACTT
TAA
>AF_DN96413_c0_g1_i1 DN96413_c0_g1~~DN96413_c0_g1_i1  ORF type:internal len:212 (-),score=12.27 DN96413_c0_g1_i1:1-633(-)
GATTGTGATCCATTTGCTGCTGCAACCCGTCCATACTCCCCCGAAAACCCCTGGGAAATA
TTCAGTGTGGTTGACTCTAGTACGCCGCCGATTGGGGACACGCTGGGCGGATCTCGAGCG
TTTGACGCTCTTTGCGTGAGGACTTCAAGGGGCGTGGGTAACTCGATGATGACTGCGGTT
TCTAGTGACATGCAAGGCGCGGATCCCGTGCCTGTAGTCCCTCTACCAGTTGACAGCAAC
CGCATGCACTTTCCCTCCATCTCGTCATCACCCTCTTCTATTTCCGACGGCGAGCCTGAA
CGAGGTCGCTCACGGCTGGATCGTCCCCGCATGGCCAGCCGTAAACCCAGTGCGTCCATT
CTCGTGCCACGAGACCACCCCGAGATTGAGATTGAGGAGGAGGAATTCCCTCCAGACGAT
GCTCGAGCCATGAGTCCACGTCGTGATTCCGCAGATGTTGAGCGGCTGGGCAAGGAAGCT
CGCCAAACCTTACAAGAACAAGCAAAAACTCTACAATCATCATTACAGGCATTAGCGCAG
CGCATTGAAGAAGTGAAAAGCGACCATGATAAACTCGAGAGCGAGAATCGATATTTGCAG
GATTATATTGGGAGTTTGACACAAACCATATCC
>AF_DN32449_c0_g1_i1 DN32449_c0_g1~~DN32449_c0_g1_i1  ORF type:complete len:410 (-),score=7.84 DN32449_c0_g1_i1:467-1696(-)
ATGGCCGACACGCCCTGCTGCGGCCTCTACGGCGAGTGCGGTGTCGGCGCATACTGCCTG
GGAGGATGCGACCCTACAATGTCCCATGCCTTCAACTCCTGCGTGCCGAACCCCACCTGC
AAATCCGGCACCTACAAGCTCAACTCGCTGGATGACATCCAGAGCATCGACAAATACCTC
GGCGACAACTCCAAGATCAACTGGCAGTCGCAGGGCACACCCGTCAAGTACCAAGATTCA
GGCCTCCTTTTGACCATGGCCGAGGACACCGTGGGCACCCTGCTGGCCTCGACCTTCTAC
GTGTGGTACGGCAAGATCTGCGCGAAGATGACGACAAGCCAGGGCAAGGGTGTCGTGACC
GCCTTCATCATGATGTCTGACGTCAAGGACGAAATCGACTTTGAGTTCGTGGGCGTGGAC
ATCCACAACGTGCAGTCCAACTACTACTCCCAGGGCGTCACAGTTTATACTAACAGTAAG
AACCTGACCGTCGAACCCGATACCGTCTCCAAGGTCCACGAGTACTGCATCGACTGGCAG
CAGGATGAGCTCAAGTGGCTCGTCGACGGCAACGAAGAGCGCTCGGTCAAGCGCTCCGAT
ACCTGGAACAAGACCTCGAACCGCTTCGATTATCCGCAGACCCCGTCCCGCATCATGCTC
TCGCTCTGGCCTGCTGGTCTCTCCACCAACGCAAAGGGCACCGTCGACTGGGCTGGCGGC
GTAATCGACTGGCACTCGCAGTATATGCAGAACGGATACTACTACGCCATGATGGAGCAG
GTCACCGTCGAATGCTACGACCCCCCGTCGGGTATCAAGAAGAGCGGCGACAAGAGCTAC
AAGTACACCGACCAGGCGGCCACCAACAACACGGTTGAAATGTCCAATGACCTCGTCGTC
CTCGGTTCGCTCCTGGGCACTGGCGAAAACCCCGGCGAGAAGTCGCAATCCGCCTCGTCG
AGCACCGCCACCAAGTCAGTAAACATGGTTCCAGGAGGAAACCCTGGTGCGGGTTCTGGT
CAGACGCCCGCAGTTAGCGCCGATTCGTCCGCGACTGGAACTGGAGCCACTGCCGCTGCC
ACTGCCACGACTTCCACCGGCGGCAGCGGATTTTCACAGGGTGGTGGTGGTGGCAGCAGT
GCCGGTACCTCGCTCGAGCCCGGTCTCGGAAAGATTGGCGGCTCAGCCATGGCCATTGTC
CTGGCCATCCTCGGTCTCGTCGTGCTATAA
>AF_DN90884_c0_g1_i1 DN90884_c0_g1~~DN90884_c0_g1_i1  ORF type:5prime_partial len:141 (+),score=16.26 DN90884_c0_g1_i1:1-423(+)
ACTGACTTCGCCTGCCACTGCAAGAAGACCGAGTTGATCCCCTCGGTCACTCCTTGCGTC
CAGGCGGCATGCTCTGCCGCTGACCAGGCCAAGGTCATCACCGCCGTTCAGGGCACTTGC
TCCGCAGCTGGTGTCCCCATCTCCATCCCGGCCCTTAGCTCTGCAGCTCCCTCATCTGCC
CCAGCTTCATCTGCTCGGGGCTCTGCTCCAGCCAGCAGCGCCGCTGGCACCACCGCCGCT
CACGCTCCGAGCTCCGCCGCCTCCTCTGCCGCCTCTGCCGTCACCTCCGCAGTCGTTGCC
CCTTCCCGCAACGCTACTTCTCCTTCCTCTCCCACTGTCTCCCAATTCACCGGTGGTGCC
GCTCAAGCGACACAGGCCGCCGGTCTCCTCGGCGCCGCTGCTCTTGCTCTCCTCGCCATG
TAA
>AF_DN23033_c0_g1_i1 DN23033_c0_g1~~DN23033_c0_g1_i1  ORF type:5prime_partial len:351 (-),score=34.24 DN23033_c0_g1_i1:109-1161(-)
GAGGATGAATTTGAATTCGATCTTCAATCAGGTCTCATCAGGCGTCCAAATATGCAAGTC
GCCTACAGGGAAAAAGAGGAACTGCTTGTACAAAGAGCTCTGGAAAGGATTGCACGTGCC
AGGGCTCTGGGTAAGCCCAACGTCAAATTAAGTCGAGCTGAAATTGATGCTTTGGAACGA
TTAGAGCGGTCCCAGCGCCCTCCTCCTCTGCCAGTTGCTGCACCCACGGCGGCACCGAAG
AGCAAAAAGGCAGCTTCAGCCAGACAGAAAGCCATCGAGGCCAAAAAGCCGGCCAAGAGC
ACGAAATCCTCCAGCAACTCACCGACCCCTAAAGCCAAAGCCAAGGACTCGAGGTCCAGA
GGTCAAAGCACTGCTTCGAATCGATCGAAAGGCAGTGCCAGAGATAAGGATGATGCTCCC
CTCCCTTACCCAGTCTCTCCCGAGGAGCGCTACGGTTATCCTGCTTATTTTGGACGACAA
GGCGGCCTCAGAGGCTCTCGTTCTAATTCCTCACAATCACTTCGTGGCCAACAGCAGCCT
ATGCCAGCTTACCAATACCCTTACTATCAACATCATTACCACAACCATCCTGATGCTGTA
TACGGCCCTCAGCCCCCTTCCAATAGTTCAAGAGCTCCTCGACCTGATCCTTCTGAGCCT
GATTGGGAGCCACGGGCTCGATCAACTTCCAGTCTGGTCAACTATCCTATCGAGCAGCTT
CCCCAGCAGGCTGTTGCTGGAACCAGCAGAGCACCCCGCTTTGATCCCTTGGACCCACGT
TATGCCTCTCCGACATCTCGTAGGGTGGTCTCAGGCCCACCTCAGGGTATGTCGCGACGA
CAAGATGAGCTGTTCTTGCCTGATCAATCAGACGTCATGCAGTACATGACGGGCTCGGAG
AGAAGCTCTCAAGATGAGGATTCTGACGAAAGCGGACAAGGCGTACAAGTAAACGTGGAA
GAACGTAGTGGAGGCGCGTATACGATCCAGACACGGGCTGCAGCCGCAAAGTCCAGTGGC
ACTGGTAAGGGCACTGCCAAACGGCGGCGGTAG
>AF_DN42545_c0_g1_i1 DN42545_c0_g1~~DN42545_c0_g1_i1  ORF type:internal len:292 (-),score=21.41 DN42545_c0_g1_i1:2-874(-)
TGCACCTCGATCATCGTCTCGCACGACTCTGGCTTCCTTAACAACACGATCACTGACGTC
CTCCACCTCAACCGCTTCAAGCTCAGGAGGTACAGGGGTAACCTCGAGGCGTTCGTCAAG
GCCGTTCCCGAGGCGAAGTCGTACTACACCCTCCAGGCGGCTTCCGACTACACCTTCAAG
TTCCCTGATCCTCCTCTCCTCGATGGTGTCAAGACCAAGGAGAAGAGCTTGCTGAAGATG
CGTAAGGTCGGATTCCAGTACCCCAACACGCCCGTCCAGCAGCTTCACGACATCACCCTC
CAAGTGTCACTGTCGTCTCGTGTTGCCATCCTCGGTCCGAATGGTTCCGGAAAGTCGACG
CTCGTCAAGTTGCTCGTCGGTGACACCGAGCCCAACAAGGGTGGTGAGGTTTGGAAGCAC
CCGAACTTGGTCATCGGCTACGTCGCACAGCACGCCTTCCACCACATCGATAACCACCTG
GACAAGACGCCGCTCGAGTACATGTTGTGGCGCTACCAGACTGGTGAGGATTTGGAGGAC
ATGATGAAGGCCAACCGCGTCGTCTCTGCGGAGGAAGAAAAGAAGATGAAGGACGGATCG
CTGGTTGTCGTCGAGGGCCAGAAGCGCTTCATCGAGGAAATCCTGTCGCGCAAGAAGCTC
AAGCAGTCTTACGAGTACGAGGTCTCGTTCAAGAACCTTTCCTCGTCCGAGAACATCTGG
ATGCCGCGTGATGAGCTCGTTAAGCGCGGTTTCGAGAAGAAGGTCATTGAGGTCGACACC
CGTGAGGCTCAGCGCCTCGGTCTCCTCCGCCCTCTCGTTCGTCGCGAGATCGAGTCTCAC
TTCGCTGACTTCGGTCTCGAGGCTGAGTTCGTC
>AF_DN83044_c0_g1_i1 DN83044_c0_g1~~DN83044_c0_g1_i1  ORF type:internal len:103 (-),score=10.98 DN83044_c0_g1_i1:2-307(-)
CCGTTTGTCTTCACGCCGGAGAGCGGTCAATCTCCCGCTTCTGATTATTATGTAAGATAC
GAACATAGAAACAGCATGTCCTCTTCCTCCTCTGTCATGGACATGTACGCGTCGGCCTCC
AATCCTCTGGTGTCGACGACCATGGCGGGATGGGCAACTGGCATTCCTACAGATCTTGCT
CCATCGCATGGTATTGACGATGACGGAAACGGCCTTCCACCAGCTTATCAGTACCCCTCT
CCAACATGGACGGGGATGATTGGACCATCTTACGAAGAGAACTTGGACATGCCCCCGGAG
TCATTC
>AF_DN22125_c0_g1_i1 DN22125_c0_g1~~DN22125_c0_g1_i1  ORF type:internal len:131 (-),score=6.29 DN22125_c0_g1_i1:3-392(-)
TTCAACGGTCCTGACCACGCCGTCAGCCTCATGGGCAAGCGCGTTGAAGACGTCTTCAAC
AAGCAGATCAAGAACATGCCCTCCAACGAAGAGTTCAAAACCAACATTAGGAGCGATCTG
CCGCCGACGCCTGTACCCATCCCGCCCAAGAAGCCCCGCCGAACGTCCACCGCTGGGCCT
GCCGTCGTCGCTGCCCCTGTTCCTGCGCCATCACCTGTGACCCCAGCGCCGACGCATCGA
CTTAGCGACCCCAATGCCGCGGTCAACCACCGCCCAAAGCGAGAGGTCCATCCGCCACCC
CCGCGGGATCTTGGGTACACCGACTTCCCCAAGCGGACACGGGTCAAGAAAGGCAAGGAT
GACGGCACAGCGGAGCAGCTCAAGTTCTGC
>AF_DN64841_c0_g1_i1 DN64841_c0_g1~~DN64841_c0_g1_i1  ORF type:5prime_partial len:358 (+),score=26.33 DN64841_c0_g1_i1:1-1074(+)
GCCGGATTCGCCGATTCAGATGACGAGAACGATGGCAACTCTGAATATGAATTCTGGGCT
CCATCTACAACTACTGCGGCGACAAGTACCGACAACCTGGACCTCGTGCGCTTGGCAGCT
GAACGTCGCAATTCAAACACATCTATCGACTCCCTCAAGCACGAAGATAGCCTGTCTCGG
CTATCGCCTACTAGACCCAAAGGCAAAAGTCGCCGCGCAATTAACATTCCCAGAGTTCCT
ACACCAGACTTGCCAGATAGCACTGATTTTGTGTGCGGAACTCTTGATGAAGATCGACCA
CTGGAGGTGGCTTACATATCATGCATCGAAGAACGACGTCGCAAGAAGCACGTCCCAGTT
CCTCAGGACATTGATCCTAGCTTCCCAACTACAGACCCTGAAGACAACGAGGACGACATA
GAAGAAGAGGACGAGGAGGACGAGGAAGAGCACCAGAACATAGCAAATGCTGTTCGGATA
GAAGATGATCTTCTTCGTGGCAGATCGAAAGGAACTAGCAAGAAAAATGCTCGCACTTCT
CCTCGACGCCTTCATTCTCCTCCGCCACGGGCACACGGACACGGCTCGCCCAAGCGGGCC
AAGTCGCCAGCGCCTCCCAAAGCTCGACAAGCACTGGCTGCGGGCCTGCCGTCGATTGCT
ATCCCCGTGCGAGTCAATATCACGGGTCCCGTACAGCGTCCATACTATAGTCGGACCAAG
TCTCTGCCTCGTACTCCCAACCCATTTTTCATGGGCCTCGAAGGGTCGAGGCATTCTGCT
GCTCACCACGAGTCGCATTCAGTGAACTCCGTTGAAGGAGCAATGTCCCGCAGTCGGGAA
CCACACACACGCGGGCCTATTGACATTATTCAAGGGCTAGAGCGCAAACGACAGAAACGC
AAGGAGAAGTTCTGGCGGCAGCACTGTCGCAAGGCTGCTGCCAAGGAGCAATCGGAGCGT
CGCGCAGCGCGCGGAAAGGGCGCAGAGCGTATGAAAGAGCTCGGTCTAGAAGTGGCTGAG
CGGTTTAAAGCATATGGTGTTGGCAAAGATACCCAATTGATGCTGTCTGTTTAG
>AF_DN73176_c0_g1_i1 DN73176_c0_g1~~DN73176_c0_g1_i1  ORF type:internal len:110 (-),score=8.89 DN73176_c0_g1_i1:1-327(-)
ACCGAAAGTAATAATATGAGTATTAAGGGTGTGGCCAGGTTTTTTGGCCGGTCGGGAAAG
AAGAAGCACATTATCACAACACAAACCGAGCACAAGTGTGTTCTAGACAGCTGTCGTCAT
TTGCAGGATGAAGGGTTCGATGTTACCTACCTGCCTGTGCAGAATAACGGTCTCATCGAC
ATCAAGGGCCTTGAGGCGGCACTTCGCCCCGACACTGCTATTGTTTCGATTATGACCGTT
AACAACGAGATTGGCGTTATTCAACCAGTTGAAGAGATTGGAAAACTATGCCGCTCAAAG
AAGGTGTTTTTCCACACTGATGCTGCC
>AF_DN72133_c0_g1_i1 DN72133_c0_g1~~DN72133_c0_g1_i1  ORF type:5prime_partial len:105 (-),score=14.74 DN72133_c0_g1_i1:80-394(-)
TACTTCGATGACCTTTCTCAACTTGGCCATTTCCTCAAAGGCTCATCCGCAACTCTGGGC
CTGACCAAGGTGAAAGACGCATGCGAACGGATCCAACATTGCAAGGAGGAATTGGGGAAG
AACACTGGATCCGAGAGAGAGAAAACCATTGAGGGAATCACAAAGACCCTTAAAGAAGTG
CAGGTTGATTACAAGGAGGTCGCCGATGTATTGCGACGATTCTTCGGCGAGGAACTCCCC
GAACCGACTGAAACGACTGAAACGAAGACAACTGAAAGTGCGAAGTCGGAGAGCCCCAAA
GCGGAGAAGAAGTAA
>AF_DN40184_c0_g1_i1 DN40184_c0_g1~~DN40184_c0_g1_i1  ORF type:5prime_partial len:146 (-),score=40.07 DN40184_c0_g1_i1:102-539(-)
ACCAACGACAAGGGTCGATTGTCCAAGGAGGAGATTGAGCGCATGGTCAACGAGGCCGAG
AAGTACAGGCAAGAGGACGAGGCTGCTGCTGCTCGTATCTCTGCCAAGAACGGTCTCGAG
TCTTACACCTACTCACTCCGCAACACCACTCAGGACGACAAGCTCGCTGACAAATTCGAT
CCTGCTGACAAGAAGAAGCTAAGCGACGCCATCGACGAGGCCATCAAGTGGCTCGATGCT
TCACAGGAGGCTTCGAAGGAAGAGTACGAGGAGAAGCAAAAGGAGCTCGAGGCGATCGCC
AACCCCATCATGCAACGATTCTATGGTGCTGGTGGTGCTCCCGGTGGTGGTGCTCCAGGA
GGCTTCCCTGGTGCTGGAGCTGGTGGTCCACCAGGAGGCTTCTCGAATGATGGTCCTTCC
GTAGAAGAGGTCGACTAA
>AF_DN82092_c0_g1_i1 DN82092_c0_g1~~DN82092_c0_g1_i1  ORF type:internal len:110 (+),score=8.68 DN82092_c0_g1_i1:3-329(+)
GCATCAGAGAAGGACAGGGCACATTCGTTCGTTTCTCCCGATGGCGCATCGACACACAGT
GACACGCCATTTTCTGGTGCGGACGCTGCGGTTATGGCAGAAGCATTCCGAAAGGCACTC
CGAAAACCTGACTTTGCTGCTCAGCCAGTGGAGGAGGGGGAAAGTCCCAATTCTATCGAC
AAAGACAACCAGCCTGAACTGCTAAACCGGGAATTAGCTGAGGAAGGGCGAGATTTACGG
AGTGTTGGGTCATCGAGAGGAGTGAGGGTGGAAACATTACCAGACGAACACGAAGGAGAC
CCGCCGACCGAGCACGACAGCATGCTG
>AF_DN6331_c0_g1_i1 DN6331_c0_g1~~DN6331_c0_g1_i1  ORF type:internal len:104 (-),score=21.60 DN6331_c0_g1_i1:1-309(-)
GCGTTCGAAGGTGGTGTTGTTATCATCTCCCACAACGCTGAGTTCACCGAGTCATTGACT
GAGGAAGTTTGGTCCGTTGTCAACGGCAGAATGACACCGAGCGGTCATAACTGGGTCACT
GGTCAAGGCACCGGGCCACGCTTGACCAACAAGGAAGACGACGAAGAAGAAAAGTTCGAC
GCAATGGGCAACAAGATCGAGGGCAACAAAAAGGCCAAGAAACTCACTTCATCTGAGATG
CGAAAGAAGAAGAAGGAGAGAATGGCCCGGCGAAAGCGCGGCGAAGAGGTCTTCAGCGAC
GAAGACGAC
>AF_DN98842_c0_g1_i1 DN98842_c0_g1~~DN98842_c0_g1_i1  ORF type:5prime_partial len:104 (+),score=5.02 DN98842_c0_g1_i1:2-313(+)
TTCACGAGGAAAGAAAACCTTGCCGAGCATATCAGGCGTGTGCATCGCATAACAGATTCC
GCTCCGGACGGCCTCACGATTCGTACCCAGGACACAAAAAGTCAGTCTCAGAACGTACGT
CCTGCAGACTCTCAGGATGAACCTACTCAAGTTTACACGCCTAAACGGAAACGGGAGCCC
GAGCCTGACTTCGCCGATGAGCCCAGTGAGATAGATCTTCAGGCCGAAATCAAAAGGCTA
AGAAGAGAGAACGCGGAGAAGGATGCCCGGCTGCAGCATCTCGAGGCGACCATTAGGGCA
CTCAAGCAATAA
>AF_DN60059_c0_g1_i1 DN60059_c0_g1~~DN60059_c0_g1_i1  ORF type:internal len:142 (-),score=7.00 DN60059_c0_g1_i1:1-423(-)
TCCACGCGAACCCAAATCGATGGTATATCGATTGGTGATGCCTGGCCTTGTTCCGTTATG
CCATCCCACCCCACACATCCTTGGGAAAATATCGTCCCCTTCCACAAGCTGACACAATGG
CTAACATACTCATTGATGGTGCCCATGACCAAATTACTCAATGTGTACTTCGCCGGAGCC
GAACTTCTGACTGGACTCCCAGAGTACCGCAACGGCGGTCTTTTGGTTGATACTGGCTTG
TTGACCTTGAAGCCTGAAGATGCCAAGCGAGGACTTGCCCAGTACCAGAGGAATGCACAA
GTGAAAGGCCAGCCGAACATGGAGGTCGTGCCACTTTTCACAACTGACGATGATGTGATT
GTCGAATGGCGTGCGGTCACAGTGGGATTCTTGGACGAACTCTTGACAGAGGTCAACTCT
TTG
>AF_DN34584_c0_g1_i1 DN34584_c0_g1~~DN34584_c0_g1_i1  ORF type:5prime_partial len:240 (-),score=50.09 DN34584_c0_g1_i1:12-731(-)
TTGAGGGGTGCAGTAGAGTGGGTTGATGGTGTTGCTTGGGACGTAGGCGTCCGCCGTGAG
GTGTTTATGGATACCGGTTTAAGCCCTGGAGCATCCCTCCTCGCTGCTCTGTGGTCCGAG
GTTGGTCGTCTTGAACGCCATGCAACTGGACGTACTATTCATACCATCGACGAGGAGGAT
GGCAGACCACGGGACGATATCGTCACTATGTCTCTTGGAGCCACAGGAACGGGTATCTAC
GCAAAGCATGAAAGGAGGGTAGATGTTGACGTGCTGGGTGAGGGAGAAAGAGAAAAGAGG
GAGACCATCATTGCGATGGGTGCTGAACCCCAGGTATTAGGCCCCGAGAAGAGGGGTCCC
TTGGGTACGGGAAGCGAGTATTTGGGAGACAAATTCAGGAGGGGTGTCGAAGAGGCCAAA
GGAAAGGTTGTGGAAGCAGCAGGACAGGCTGGTGTCGACCTTGATGTGGACATGGAAGAT
GTCACTTCGTCCACACAGCAAGCGAAAGGTACTGCAAAAGATGTTGCTCGTGAAGTTAAA
AATGTGGCCAGAGAGGTGAAGGATACAGCAGAAGGGATGGTGGAAGATGCCAAAGGAATC
ATTGGAGGAGCACTTGGAGAAGGAAGAAGAGAATTGGACGGTTTCAGGAGAGCTGTGCTG
ATTAAGAGTGAGAAGGAGAGAGGACGCGAAGGATGGAGGAGCACGGCGTTTGATATCTGA
>AF_DN15086_c0_g1_i1 DN15086_c0_g1~~DN15086_c0_g1_i1  ORF type:5prime_partial len:136 (-),score=4.94 DN15086_c0_g1_i1:145-552(-)
GCCCACCCTTCCGGCCTCATCCTTGTAACGGATGCCATGCTGCTTGCCGGTATGCCCGAC
GGAACCTACGACTGGACGAACGGCTCGCGCATCATCAAACAGGGCCCCTTGCTGACGCTC
GAAGAAAACGGCAAGATCGCGGGAAGCAGCATCGAGTTGATTGATTGCGTGACGAACTTT
CTGAATTGGACGGGCGCGAGCATACCTGAGGCGCTGAAAGCGGTTACGGGGACGCCGGCG
AAGATGCTAGGGTTGCAGGACGTGAAGGGCACGCTGAAAGAGGGGGCGGATGCGGATTTG
GTGGTTTTGGACTTGCAAGACGGCGGAGTTGGGACGGAGAAGAAGTTGGTTGTGGATCAG
GTGTGGAAATTCGGCGTAAAGGTCTTCGACAAGGCGCAAGAGGCATGA
>AF_DN85421_c0_g1_i1 DN85421_c0_g1~~DN85421_c0_g1_i1  ORF type:5prime_partial len:118 (-),score=12.28 DN85421_c0_g1_i1:92-445(-)
TCTGAGTGGTTGTTGGACCATTCCCGTCGCATCGCCATTCGCATGGGCGCGAAGACTCGG
TACAACTACATTCCGCGTGCGGAAGCATACTTCCACGCCTGCCGTATCATGCTGGCGCAC
TGGCATCACTTGTGCGGTAGCACTGCTCCTCTATCCATTGGCCTTGCCAAGTTGCAGGGC
GAGGAGAAGGAGTTCATTGCGAACCTGAAGAGCATGGTCGAGGCTCAAGAAGCCTCTCTA
CGCGAGCTTAGAGAAAAGAACATGTACGAGGCGGAACTGCATTGGTGTCATCAGCTCTTC
TTTCCCAACTGGAAGCCTGGGAAGCTCAGCATTGAAGATGTTACCGATTCATAG
>AF_DN97201_c0_g1_i1 DN97201_c0_g1~~DN97201_c0_g1_i1  ORF type:5prime_partial len:102 (-),score=28.58 DN97201_c0_g1_i1:43-348(-)
GTATCGGCTCGAAGCGGCAAACCACCGCCGAGGCGGAAGAAGTACGACGAATATCTTGGC
ACCGATGAAGAAGACGCCTCAGATGACATGGGTGGTTATGGCGAAGACGAGGAAGACGAT
TATCAGTCTGATGCCTCATCGAACATGGAAGCTGGCTTAGACGACTTGGATGCAGAAGAA
CAAAGTGCGCTGAAGTATGCGAAGGAAGAAGATGCCCGAGAGCTAGCCTTGGAGAATCAA
CTGAAGCGGGAAAAAGAGGAGAAGCGTAGGAAGCTGATGGCACTTGCCGACAAGCGGAGG
AAATGA
>AF_DN103556_c0_g1_i1 DN103556_c0_g1~~DN103556_c0_g1_i1  ORF type:5prime_partial len:188 (+),score=24.45 DN103556_c0_g1_i1:1-564(+)
GAAACCTTGGATCGGCACATGCTTAATAACGCAGATCAGCTGCTGTATGAGGACCAAGAT
GATGTAGATGACGACGATGAGGAGGAGGATGAAGACGATGACGATGACGCGGCTGGCAAC
GGCCGGGCTGGCAAAGGCCAGACCCGAATGCAAAAAGGCGCCCAGGTCACTTCCCGAGTG
GTCTTGGGTGCTAGCTCTGCCATCGCTAAAAACAAAGGTGTGCGCAAGGGGCTCACATTT
TCTAAAGGTGGCGTTCCTCTTGTCGGCAAAGGCCGCAAGAAGAGAAAGTACTACCCACCT
TCCTGGGGTATGTCACCTGAAAAGATGAAAATGAAGAAGCGCGTGATGTGCGTTTACGAC
GGTGAGCGTCGCCTCTGGAAAGACGACATGATGCTTGACAACGAGTTTGAAGTCCGCATG
AAGCTTGCGGATGGCAAATCATACGTGACAGACCTTGACGTCGAGACCCTGAAACGCGCC
GAAGCCATTCACGGCGCCACTGAAGAGGAACGTGGTCCATGGATATCGGAACCAACTATC
GATTTCAATGATTTTATGGGCTGA
>AF_DN71710_c0_g1_i1 DN71710_c0_g1~~DN71710_c0_g1_i1  ORF type:5prime_partial len:123 (+),score=24.20 DN71710_c0_g1_i1:1-369(+)
CCACAACTGAAAGCCTCAGCCCTCTCGCTGGCCATGAATATCGCCTCCTCCAACCACAAG
ATCCGCATGAAGAAGTGGACTAAAAATCCGTCACATTCTCTCCCCTCTGAATCCGAGCTT
GATGAGTCCGAACAGGTTGAACTTCTTGCATCCCTTCTCGAAATACTCGGCCTCGAGGAG
CCGTTTTCGGATCAAAAGAAGATGGCGCTGATCTGTACTGGATGGCTGGTGTATGGTGCT
GATATGGACGGCGAGCTGAGGGATCTTTGGAGAGTTATGGATGCCGCGGGGATCGTAGAG
AAGGTGCAAGGAAAGGCCGTCGAGGACCGGTTGCTGGCTAGGGAGGTGCAAGGTTTGTTG
AGAGTTTAG
>AF_DN83064_c0_g1_i1 DN83064_c0_g1~~DN83064_c0_g1_i1  ORF type:internal len:105 (-),score=1.23 DN83064_c0_g1_i1:1-312(-)
GTCGCGTCCTCGACGCCTGGTGCTTCCTCTGTTCCCGCTGCCCCTTCTGCGCCGTCTTCA
TCCGTTGCGCCCTCTGCTCCGGGAGCATTAACTTCTGCTCCATCCACCAACGCTGCCGGG
TCAGGAGGATCGGGAACCAACACACCACCTACCCACCCCGGAGCTGGAAGGGGTCGCGGT
GGACCCGGACAAGGACAAGGAAAGGATCACCCTATCTACATCAATGCCATGCAGCAGGCG
TCGAAGAGCGTATTTGTTAAGGGTGTTCAGGAGCACGTTACTGAGGGTGCTTTACGCACC
GCTTTGTCCGCC
>AF_DN66522_c0_g1_i1 DN66522_c0_g1~~DN66522_c0_g1_i1  ORF type:internal len:154 (-),score=0.94 DN66522_c0_g1_i1:3-461(-)
TCGAATGTCCAGGTCTGCCGACCAGTTTTGCTTCAGTGGACAGGAGGAACTCCCCCATAT
TTCTTGAGCATCTTACCAGCTGGCCAGCCGTCGGCCCCTTCTCTCGTTGACTTGGGTCAA
CAGACTGGCACCTCCGTTACGTGGATTGCCAATCTCGCAGAGGGTACCGGTGCATTCCTC
AACTTGCGCGACAACACTGGTACTCTTGCTCAGTCGGGTACCTTTACCATTCAGGCTGGC
TCGAACTCGAGCTGTGTAGGCCAGACAGCCGTAACTAGTGCTGGTCCGTCTGGTCCGGCT
CCGACTGGCGGATCCTCTGGACCAAGCACTACTCAACCCCCTGCTAACTCTGGGTCCAAC
AGCGCAACATCCAAGACCTCGTCCTCCACCTCGGGTCAAGCCAGCCCAACGCAAAGCAAA
GGTGCTGCTGTCGCCCAGTATGCCCCTGTGGGTGCTGCC
>AF_DN50250_c0_g1_i1 DN50250_c0_g1~~DN50250_c0_g1_i1  ORF type:complete len:308 (-),score=24.11 DN50250_c0_g1_i1:784-1659(-)
ATGCCGGCTGTGCAGAACCGTCAAACTCTTATGTTCTCGGCCACCTTCCCCCGGGACATT
CAGCTTCTAGCTCGTGACTTCTTGAAGGACTACGTCTTTTTGTCGGTTGGTCGTGTTGGC
TCTACTTCGGAGAACATCACCCAGAAGGTCGAGTATGTCGAGGATGGCGACAAGCGCTCT
GTTTTGCTCGACATTCTGCACACTCTCGGCAGTGGTCTTACTCTCATCTTCGTTGAGACC
AAGCGCATGGCAGACACTCTGTCTGACTTCCTCATCAATCAAGGTTTCCCAGCTACCGCC
ATCCACGGTGACCGAACTCAGCGTGAGCGTGAACGTGCGTTGGATTACTTTCGAAATGGC
CGTTGTCCCATCATGGTTGCCACAGCCGTTGCTGCTCGTGGCTTGGATATTCCGAACGTC
ACTCACGTCGTCAACTACGATCTGCCTACTGACATCGACGACTATGTTCACCGTATCGGT
CGTACTGGTCGTGCTGGTAACACTGGTCTCTCCACCGCTTTCTTCAACCGCGGCAACCGT
GGTATCGTCCGTGACCTGATTGAGTTGCTGAAAGAGGCTCATCAAGATGTGCCGAGCTTC
TTGGAGAACATCGCCCGTGAGAGCTCTGGCTTCGGTGGCGGGCGTGGCGGTCGCGGTCGT
GGTGGCGGCGGGCGTGGCGGCTCTGCTAACCGCGACATGCGTCGTGTGGGCGGCGGCATG
GGTGGTACTCCGTCCTATGGCGGCAGTGGCGGTGGCTATGGCGGTGGCTACGGTGGTGGC
TATGGCGGCGGCAGCGGTGCCTCCTATGGCGGTGGAGGCTATGGCGGAGGCTACGGCAAC
CCGGGTGGCGCCTCAGGACCTTCGTCATGGTGGTAG
>AF_DN12191_c0_g1_i1 DN12191_c0_g1~~DN12191_c0_g1_i1  ORF type:5prime_partial len:174 (+),score=1.53 DN12191_c0_g1_i1:2-523(+)
ACTAGGGAGTTCAAGGCCGACACGGCAAACATCGCTTGGTGGACCGGGAAATGGTACGCT
ATGGGCTGGCACACCATTACTCAACCTGGCCGTGAATTCCTCTGCAAGATCACGGAACTT
GGAATGTTCGCGGCCGACTTCATTCTTGGCCACATCCTCTTGTTCATCATGTTCCCAGCT
CTCTGTGTGCCGTATATCGACAAGTTCCACTCGGTAATGCTTTTCTGGCTCCGCCCAAGC
CGTCAAATCCGACCTCCTATCTATTCTCTCAAGCAAACGAAGCTTCGAAAGCGACGAGTG
GTCCGCTACTCCATTATGTACTTCACCTTGTTCGTCGTATTTGTCGCTCTTATTGTTGGT
CCCATTGTTGTAGCCAAGTTCCTGCCCGATATGTCCAGCGACATTCCTATGGATCTCCTT
CAGCCAACTGGCTTGAACAACAACGACACGAACGGCAAGCAGACTGGTACTGGCGCTGCC
GGCGGAGGCGCTGCGGCCACTGCCAAGCTCATGCTCTTCTAA
>AF_DN61344_c0_g1_i1 DN61344_c0_g1~~DN61344_c0_g1_i1  ORF type:5prime_partial len:138 (-),score=26.74 DN61344_c0_g1_i1:52-465(-)
GGCAAGGGCGAGTCCATCACCATCACCAACGACAAGGGCCGCCTCACCCAGGAGGAGATT
GACCGTATGGTGGCCGAGGCCGAGAAGTACGCCGAGGAGGACAAGGCGACGCGCGAGCGC
ATCGAGGCCCGCAACGGGCTGGAGAACTACGCCTTCAGCCTCAAGAACCAGGTCAATGAC
GAGGAGGGCATGGGCAGCAAGATCTCGGAAGAGGACAAGGAGACGATCCTGGACGCCGTC
AAGGAGGCGCAGGACTGGCTTGAGGAGAATGCCGCTACCGCTTCCACCGAGGACTTTGAG
GAGCAGAAGGAGAAGCTGTCCAACGTGGCGTACCCCATTACGAGCAAGCTGTACTCGGGC
GCTGGTGGTGCCGGCGGCGAGGAGGATGAGCCCGAGGGCCACGATGAGCTTTAA
>AF_DN57290_c0_g1_i1 DN57290_c0_g1~~DN57290_c0_g1_i1  ORF type:complete len:117 (+),score=5.31 DN57290_c0_g1_i1:14-364(+)
ATGAACGCCAACGAACGTAAATACGACGATAAATATGAGGCACAAAACGACGCTACCGGT
GGTGATATTCCCTCCGGTGTCCCCAAAGATGACTCGTATGTGACCCGTGGCGGCCAACGC
CAGATCCAGGTCCAAGGGGACAATGTCCCAGTCGAAGACCCCATTGGTGACCCCAAGATT
GCAAATTCCGATCGGACGCTTGAACGTGACGATCGGGAAGCTATTGATCGGTCCAACGTG
GTAGAGGGTCGCACTCGGGGTGCCACCAAAAAGTCAGGAACGTATGTTGAGCCGGGAGAT
GAAGAGGGTCTTCCTGGGCCAAATGATGGCTCTTCTGCCATGCGAAAGTGA
>AF_DN69534_c0_g1_i1 DN69534_c0_g1~~DN69534_c0_g1_i1  ORF type:internal len:148 (+),score=6.32 DN69534_c0_g1_i1:2-442(+)
GCCGAAGAACTCAGCCGGACGCAGAAGGATAGCTACATTGCCATAGATCACCTCATACAG
AGTCTCGTGCAGGATCCGGCCATCCAGCGATGCCTGGCCGAAGCCAACGTACCGAACCCG
AAACTGATCGACCAGGCGGTCCAAGCCATCCGAGGCACAAAACGGGTGGATTCGAAGACG
GCAGATGCGGAAGAGGACAACGAGAATCTGAAGAAGTTCACGATAGACCTCACGGCAATG
GCAAGAGACGGCAAGATCGACCCTGTCATTGGTCGTGAGGAGGAGATCCGAAGAGTGGTC
AGGATATTGTCACGGCGAACCAAGAACAATCCCGTCCTCATCGGTGAACCCGGCGTCGGC
AAGACCACTGTGGTCGAAGGCCTTGCGCGCCGAATCGTCGATGCCGATGTCCCCGCCAAC
CTGGCGGCCTGCAAGCTGTTG
>AF_DN106472_c0_g1_i1 DN106472_c0_g1~~DN106472_c0_g1_i1  ORF type:internal len:121 (-),score=21.71 DN106472_c0_g1_i1:3-362(-)
CTCTCGTCTGCAAAGCTTGGCCAACTTCACCTTGCCCGGCTCGACGCCTCCTTAAATGTC
TTGCGCAAGGACACCGATGCAGGAACTGGCGCCGGTGCAGGTTGGAGCCAGGTTGCGGCC
AAGGGAGCAACACCTAAGCGCTTGGTGCAAGGTACTCCTATCATGGGAAATAAAGGCGGT
TTTGCGGTCCTGAGTTTGGCGAGCACGAAAAAGAAGAAGCAAGAGAAGGAGAAGGTGGAG
ATTGCGGATGACTGGGAGACTGCGGAGTTGGCGGAGGAGGAAAAGGAGAAGGCAGCCAGT
ACTGTGGGGAGTGCGAGTCAGTCGGAAATGGGAAGCCCAGTCGCGGCTGCTTTTAATGTG
>AF_DN74721_c0_g1_i1 DN74721_c0_g1~~DN74721_c0_g1_i1  ORF type:complete len:103 (-),score=1.63 DN74721_c0_g1_i1:41-349(-)
ATGTGTGTCCTGTGTCCGGTGTCCGACGGGAGAAGGCTCTCAGCAGCACATCTCGCACGG
GCAGCAAATGATATCGGCGCAGCACTCGCAGCAGCCCTTGCAGCACTCGAAGCAGATGAA
GCACTCGACAAGCCCGAGGAAGCAGTCGCGGCCGGCACCACCACCGCGGAGGCGCTGGGC
CTTGCCGTGCTCGTGATGAGCCTGCTTGGACGCGACGGGTGCGGGGCTCATCGCGTTCAT
TTCCATGGCGGCCTGCGGCTGGGTCGCGCGGACGACGGCGGGCTTGGGTGCGTCCATGTC
AAAGGGTGA
>AF_DN89412_c0_g1_i1 DN89412_c0_g1~~DN89412_c0_g1_i1  ORF type:5prime_partial len:178 (+),score=45.01 DN89412_c0_g1_i1:3-536(+)
GGAAAATCCAAGTCTGGAAAGAAGAAGGATTCCAAGAAGAGTCTTAAGGGCGATAGGAAG
TCCAAGAGTGGCAAAATTGAGAAACGTAATGTTTCGTATCATGAGAAGCAGCTTATCTCC
AACGGGATCAGCACTCTATCCGACAAAAAGATGCAGGAAGCCCTCAGGATCATCCAGAAC
AATGTGCCCGCTCTCAAGGGTACACAGGAGACAGAGATTGAGCTTGACATCGACGAACTG
CCGAATGAGGTACTAATTATGTTGCTCAAGTTTGTGAAGAAGAATGCACCACAAGTTATG
GATGACGACGATATCTCTGCGCCAGTTTCAGCGGTCCAGGCCAAGCCAAAGAAGAACAAA
CCTATGAGCAAGTTCGAGCAAGAAGCCCAGATCAACATGCTTGAAGGCAGTCTTTCCCGA
TTCCAGGGTGGTGGCAATGGTGACATGCGTTCACCAGAGCCAGTGGAATCTGTTGAATAT
GGTGACAGCTCTGACGGTTCTGATGATGACTCCGAGGAGAGTGAGGAGGAGTAA
>AF_DN59820_c0_g1_i1 DN59820_c0_g1~~DN59820_c0_g1_i1  ORF type:5prime_partial len:114 (-),score=21.53 DN59820_c0_g1_i1:12-353(-)
GGAAACCAAGTACACCCTGGTGCTGGTGCTGCGATTGGAAATCGGGCCGAGTTCACAGGT
CCAGGCGCAGGCGTAGGTACTGGATTTGCCACTGGTGCAGCTGCAAATCAACCTTCTGCT
CCTGCAACAATGTCCGAACGTGCCAATCAGATGCAAGGTCGAACTACTGGAGCCACTGGT
ACCACTGGAAGGGCGCACCTGGGCGACAAAGTGATGGGTGCTACTGAGGCTGCCGTCGGA
CGTGTTGTCAATAATCCTGCCATGGAACAGGCAGGTTGGGAGCGCAAGACCTTTGGAGAT
CCCAAGCACAATGCTGGCAGTGCAGCAGGAGGTGCCTACTAA
>AF_DN14197_c1_g1_i1 DN14197_c1_g1~~DN14197_c1_g1_i1  ORF type:5prime_partial len:239 (+),score=14.38 DN14197_c1_g1_i1:2-718(+)
GTCTCGCAGAACGAGGTCGCCTTCAAGCTGACCCCGGAGACGATCGAATCGCTAGTCGAC
TTCCACAAGGAAATCTTCTCCGTGGACTCAGCCGCTAGTACTTGGGAGTGGCCCGACAAA
GACACCCAGCTGAAGAAGTTGCAAGAGGAATTCGTGCAGTCCGCCAACAGATTCATCTAC
CGTACCAAGGTCCAGGCTCTGGAAGGATTGGAAGAGGATGGCGCCGGTGAGCTGCTGGGC
GGCCGAAGTGAAGACGCAAAGGCGGCCATCCTGAGTCTTTTTGTCCCTTTACTTCCACCT
CCTCCTCCACGAGTCGTCGACGTCGTTCGGGCACCTCTCCTTCCCAGCTCTACCATGGCA
GAGGATTGGTGGGCTAGTCCCGCCGAGCAACATGTCATGCCAGTAGAAGCCTGGAAGGTG
GTCCCGTCGAGTCCCAGTCCTGTATCAACCTGCGATACCACCCCGACCATGTGGACGGTG
ATGCCGATGCAAGAAGCCCAACTGCCCTCTCCAGCTCCGTCGTTCAGCCAGCCATATACA
ACAGCCCAATATGATGCGCCACAATACTACAACGCACCAGTCACTATGGCTGCTCTCGCC
GCGCTACCACTTCCCAGTATGCTGATTCAGCCATGCAGCACTGTGGCATCGATGGGCTTT
GGCTACAACGACCGCTACCAAGAGTTCCCTGCCCTGTCTTATGGCACAACCATGTAA
>AF_DN106321_c0_g1_i1 DN106321_c0_g1~~DN106321_c0_g1_i1  ORF type:internal len:122 (+),score=24.13 DN106321_c0_g1_i1:2-364(+)
GAAAAGCGAGCCAAGATCGTCAATGGTGTGGATGAGCCAACAGATGCTGAGGTTAAAGCC
GGCCATTCAGATGAAGAGGACGAAGAGGAAGAAGAAGGTGGTGCGAAGGCAACCGAAGAG
AAGCCATCCGAATCGGCCGATAAGGCAGCCGGCATTCCTGAGTTCTGGCTTTCCGCCATG
AAGAATCAACTGTCTTTAGCGGAAATGATCACCGATCGCGACGAGGAAGCCCTGAAATTC
TTAACGGATATCAGAATGGAGTACCTTGATCGTCCTGGTTTCAAATTGATCTTCGAATTC
TCAGAAAACGAATTCTTCTCAAACAAAACAATCTCCAAGACCTATTTCTACCAGGAGGAG
AGT
>AF_DN4913_c0_g1_i1 DN4913_c0_g1~~DN4913_c0_g1_i1  ORF type:complete len:357 (-),score=3.09 DN4913_c0_g1_i1:116-1186(-)
ATGACCTACAACTACTCCCCCGATAAGCTCGAGTTCTTCCTCAAGCTCGACCAGGGTGAC
AAGATCCAGGCAGAGTATGTCTGGATCGATGGTGATGGCGGCCTCCGCTGCAAGACGACG
ACCGTCTCCAAGACCGTCAAGTCCATTGACGACCTCCGTGTCTGGGACTTTGACGGCTCC
TCGACCAACCAGGCTCCTGGCCACGACTCGGACGTCTACCTCCGTCCCGCCGCCATCTTC
AAGGATCCGTTCCGTGGGGGCAACAACATTCTCGTCTTGGCCGAGACGTACAACAACGAC
GGCACCCCGAACAAGACCAACTTCCGCCATCACGCGAAGAAGGTCATGGACCTCGCAAAG
GACGCGAAGCCTTGGTTCGGTCTCGAGCAGGAGTACACTCTGTTCGGCGTCGATGACCGT
CCCTTGGCATGGCCCGTCGGTGGTTTCCCCGGCCCGCAGGGCCCGTACTACTGCGGCGTG
GGTACAGGAAGGGTTGTGGCGCGTGATTTGATTGAGGCCCACTACCGCGCATGCCTTTAC
GCAGGCATCAACATCAGCGGTATCAACGCTGAGGTCATGCCGTCGCAGTGGGAGTTCCAG
GTCGGTCCGTGTGAGGGTATCGAGATGGGCGACCATCTCTGGATGGCGCGCTACTTGCTC
GTCCGCATCGCCGAGATGTGGAGCGTCAAGGTCTCGTTCCACCCGAAGCCCCTTACCTCG
GGCGACTGGAACGGTGCTGGCTGCCACAGCAACTACTCCACGCTCGCCATGCGTGAGCCG
GGTGGCATCAAGCACATCGAGGAGGCCATCCAGAAGCTCAGCCTCCGTCACGCGGAGCAC
ATCGCCGTCTACGGCGAGGACAACGAGCTCCGTCTCACCGGCAAACACGAGACCGCCAGC
ATCAGCCAGTTCAGTTCCGGTGTCGCCAACCGTGGTGCGAGTATCCGCATCCCGCGCCAC
GTCGCTGCCCAGGGCTTCGGTTACCTGGAGGACCGCCGTCCGGCGTCCAACGTCGACCCG
TACCGCGTCACGGCGGCGATCGTCGAGACCACCGTCGTCGGCGTCCAGTAG
>AF_DN85103_c0_g1_i1 DN85103_c0_g1~~DN85103_c0_g1_i1  ORF type:internal len:122 (-),score=18.27 DN85103_c0_g1_i1:2-364(-)
ATCCTCCACCGCCTCTTCCTCTCCAAAACCAACCGCCCTGCTCTCTCCCTCTCACGAATC
GTTAAGGAAACCTCCAATGTGGCAGAACTTTCTTCAAAGATTGTTGTTCAAGTAGGAACT
GTGACTGACGATATCCGTCTCACCACTGTCCCCAAACTGACAGTTGCTGCCCTTCGCTTT
ACCCAATCTGCGAAGGAGCGCATTCTTGCTGCTGGCGGTGAGGTTCTCACCCTTGATCAA
CTTGCCCTGCGCGCCCCCACCGGTTCCAACACTGTGCTCCTCCGTGGAGTCAAGACCGCC
CGGGAAGCCTACAAGCACTTTGGCATGGGTCCCCACAAGAACAAGAAGCCCTACACCATC
TCC
>AF_DN106748_c0_g1_i1 DN106748_c0_g1~~DN106748_c0_g1_i1  ORF type:5prime_partial len:179 (-),score=9.49 DN106748_c0_g1_i1:94-630(-)
CCTCCTTTGGTGCTTAACGAGGAAGATGATGAATGGTCGTCTAAACTTGGACATGCCAAC
TTCACCATCCAACCAGAGCCCTATATTCCAGAGACTTCCGACGCCATTGCGTTCCGCAAA
TTTCGGGACGATTGGGAATTGGCACGTACCAACTATGCCAAACACCTCGTTCGCACCGGA
GAACACTACGGAGAAACCTCGATGATCTACCACTTTACCAAGCAAAAGTGGGAATTCATT
GAGCAAGAGTGGAAGAGCAATTTGGAATTCATAGTCACTAACGACGTCAAATTTGGCGCC
ATCCTTGGATTGACGAGGTCGAATATGAGTCCCGCCGAGGATATGAAGGTTCCACATCTC
TATGATAGCGAGAAGTTCCCTGAACTTGGCGACGAGGAGATTGTGGGACCCATGTCTGTT
GCTCCTGCGATTCACTCCTACATCCGATGCAAGTCTCCTAAACGACGAAATGTGTTTCGC
TATCTGCAGGATCTTGTCAGTCGGGCGCCACCTGGGATTCCCGCCACGCGAGCATAA
>AF_DN26588_c0_g1_i1 DN26588_c0_g1~~DN26588_c0_g1_i1  ORF type:internal len:102 (-),score=0.88 DN26588_c0_g1_i1:3-305(-)
GACGAAGAGGAACTCGTCAACAACGTCAAGCCCCTCATCGAAGAAGGCTCTCGCATCCTA
CAAGAGTGCAACGGCTCGCTGCGCGGTCTCGACCCCGACGGTCGCATCGCCGCTCAGGCC
AAGGGCCGCGCGCAGACACGCGATGCTACGCCCGAGGAGTACCGCCTTGCGGATTGTCTG
AAGGAGCTCACGACGACGGTCGTGACGACGATCGACAATGCGAAGAAGAAGATCAGCGAT
ATGCCGCATGCCAAGAAGAAGCTCAACCCGCTGTGGGCGTTGCTTACGGAGCCGCTGTTC
CAG
>AF_DN56994_c0_g1_i1 DN56994_c0_g1~~DN56994_c0_g1_i1  ORF type:internal len:140 (+),score=3.82 DN56994_c0_g1_i1:3-419(+)
TGCGTCGTCATTATCAACACGTATGAGGCTCTTGAAGGCTTCAAGAAGATCCGAGCTACA
CTGGGCGGAGAACTCAGCGTAACCGCGGGTCCCGTTGGAGCAGGCGGTATTCTAGACAGT
GAGGTCCACAAGCGACAAGCGCCGATATGGACCTATATGAAGAGTCGTGGCTTCTATGCT
GGTGTTCAAGTCGACGGAACGATTGTTGTCGAAAGGACAGACGAGAACGAGAGATTTTAT
GGAGAAAAGATCTCAGTGCATGATATTTTAGCCGGCAAAGTCAGGTATCCGCCTGAATCC
ATTCGGACTCTGATGCAGACAATCAAGGCTGCACAAGGCGACCGGGACATTAACGAAAAC
GAGCTGCCGCCCGCTGGGGAGGCGCCCGGTGATGCAATCATCGTTACTGACAAAGAT
>AF_DN84121_c0_g1_i1 DN84121_c0_g1~~DN84121_c0_g1_i1  ORF type:internal len:159 (+),score=4.25 DN84121_c0_g1_i1:1-474(+)
GTGGTGGGTTCGCAATCCAGTGGAAAGAGTTCCGTCTTGGAAAATATTGTCGGACGAGAC
TTTCTGCCGCGAGGCTCAGGAATCGTCACTCGTCGACCTTTGGTTCTACAGCTGATCAAT
CGACCGCCGAGCAAACCACAGACGAATGGCACATCCGACGATAAGACGGTAGAAGGCACT
ACCGATAGCGCAGCCAACATCGATGAGTACGGCGAGTTCTTGCACATTCCGGGGCAAAAG
TTCTACGACTTCAATAAGATCCGAGAGGAAATCGTTCGGGAAACGGAGAGCAAAGTTGGT
CGCAATGCCGGCATTTCTCCTGCCCCTATTAACCTGCGCATCTACTCTCCCAACGTCCTC
ACCCTGACTCTCGTCGATTTACCTGGTCTGACCAAGGTGCCCGTTGGCGATCAACCCAAG
GATATCGAGAAGCAGATTAAGGACATGGTCTTGAAGTACATCAGCAAGGCAAAT
>AF_DN81524_c0_g1_i1 DN81524_c0_g1~~DN81524_c0_g1_i1  ORF type:internal len:101 (+),score=9.64 DN81524_c0_g1_i1:1-300(+)
GACATTACTCCCGGACCCACTGAAAAGTCTTCTGCGGACTTGGGTGCCGACATTGAGAAA
GACGCCGGTGCCGAGCGGGTCGAGGAGTCTGCAGAAGAAGAGTCCAGGTTCATCGGTGGC
ACCAAGCTTGCCTTGATTTTCGTCGGCCTGCTTTCGTCTGTGTTCCTCGTCGCGCTCGAC
AATACCATCGTCTCAACTGCTTTGCCGTCCATCGTGTCTGCCTTCGACGCGTTGTCTCAA
ACAACATGGGTCATTGCGGCGTATTTCTTGACCCAAGCCGGGTTCATGCTTACTGACGGC
>AF_DN67165_c0_g1_i1 DN67165_c0_g1~~DN67165_c0_g1_i1  ORF type:5prime_partial len:116 (-),score=1.30 DN67165_c0_g1_i1:42-389(-)
TTCGACTCCTCCCCACAGGCTGTGACAGCCTTACCCATCCACAAAATTATCTTGCACTCA
GCCTCAGCTACCACAATTCAGTCCTCAGTGGATACCACGTCTCAAACCAACAATACCGCA
ACCATGCCTCTCCAAACAGCCTCCTCCAACCCGCGTCAGCGCCTCTCCCTCTTCACCAAC
TCTACCCTCGGCCACGACGTGAGCGCTGCCTTCAAAGCATCTGGCATCGCCTCGCGCTCA
AGTCAAGAAATCGGCGAGACACCCGCACCACCACCATCGCCTGTCGACTTCTCTTTCCCA
TCGACGCCCGCTGAGCAAAGAAGTCCTGACGGAAGCCAATCGAATTAG
>AF_DN58002_c0_g1_i1 DN58002_c0_g1~~DN58002_c0_g1_i1  ORF type:3prime_partial len:220 (+),score=19.20 DN58002_c0_g1_i1:89-658(+)
ATGGAAGAGGACCCGGTCTCCAACTACCGCCTCCAAAAGACCTACGACGCCAGCAAAACC
TCCTACACCCTCCTCATGTTCCAGAATCTATTCCGAATAACCATCAACCGCGGCACCGGC
AAGAACCGCAAGACTCTTCAGCAGATGGCCAACGAGCTTTTCGACGCCCACGGTGCGCCG
CCCAAGGGCACTGCTGCCTGTCTCGCCGCTAAGGCCCGTGACCTGCAGAATGTGGACAGT
TTCCCCAAGTTCTTGCAAGAAATGAGCTTTCCTCCTCCCACCGCTGCCGCTTTCACCCTC
ACCTTGCGAGAAAGTATCATTAAGAGCATGAGCAAGGGCTACTCTGTCTGGGGCGTGACT
CAGCAGCGGGCACTTACCTTGCGGCAGCAGGTTGACCCGGATGTGCAAGTGAGGATACAT
GTTCCAGCTGAGTGGGCGGGGAGGAACACGCAACAGGTGTCGTTCTTTCCGAATTCTCGA
GGTAGCAACAACAACAACCACAACATCAACAATCGTGGCGGAGGAGGTCGAGGTGGGCGG
CGTGTCGGTCGTGGAACTGGAGGGAGAGGT
>AF_DN84795_c0_g1_i1 DN84795_c0_g1~~DN84795_c0_g1_i1  ORF type:internal len:178 (-),score=5.17 DN84795_c0_g1_i1:1-531(-)
TTCATCGAGCAGGAGGACTTTCGGGTTTCGCAACAACGCGCGAGCGATCGCAATACGTTG
CTTCTGACCACCGCTGAGTTGGGAGCCTTTGCCGCCGACCTCGGTATTGAAGCCATCGGG
CAAAGAGTTAATGAAGTCGAGAATGTTGGCATCGCGACACGCTGCCTCGATCTCCTCCTG
TGTGACTTCGTCCTGAGGCTTGATGGCGCCGAGAAGGATGTTGAAACGAATGCTACCGGC
GTAGAGAGTTGGCTCCTGCGAGACGAGTGCGATGTGTTTCCGATACTCTTGGACATTGAG
CTCTGCAATGTTGACGCCATCGAGGGTCACGCGACCACCCATCGGATCGTAGAAGCGCTC
CGTAAGCTGGATGACAGTAGACTTGCCGCAACCAGAAGCGCCAACGAGGGCAACGAAGGT
GCCGGGCTCGATCGTGATGTTGAGGCCACGAAGAACACGGACGGCGGGACGAGTCGGATA
ACGGAAGTGAACATCATCGAAGACAATGCGACCCTCGACCTGCTTGAGAAC
>AF_DN64752_c0_g1_i1 DN64752_c0_g1~~DN64752_c0_g1_i1  ORF type:internal len:114 (-),score=4.36 DN64752_c0_g1_i1:1-339(-)
ACTCGTGCATCTGCATCAGACTACGATGATTTTAAAGCCAAGGGCTGGACCACGAAGGAA
CTCATTCCATTAATGAAAAAGCATGAGACCTACCAAAGAGCGTGCAACAACCGCGATATC
CACGGCTTCGATGGCCCAATCAAGGTCTCTTTCGGCAACTACACCTACCCCATCATGCAG
GACTTCCTGCGAGCTGCGGAGAGCCAAGGGTTCCCCGTGACGGACGACCTGCAAGATTTG
ACAACTGGCCACGGTGCTGAGCACTGGTTGAAGTGGATCAACCGCGATACTGGCCGCCGC
AGTGATGCCGCTTCCGCTTATATCCACGCGACTCGTGCC
>AF_DN6546_c0_g1_i1 DN6546_c0_g1~~DN6546_c0_g1_i1  ORF type:5prime_partial len:259 (+),score=-5.17 DN6546_c0_g1_i1:2-778(+)
GCGAAGCTGCCGACGATCGCGGGTCGCATTTACCGCAACGTCTACGGCAACGGCAAGCTT
CCTGCCGTCGACCCGTCCAAGGACTACAGCGCCAACCTTGCCAACTTCCTTGGCTTCGGC
GAGAACGAACAGTTCGTCGAGTTGATGCGCCTCTACCTTACGATCCACAGTGATCACGAA
GGTGGCAACGTCTCTGCTCACACTGGCAAGCTCGTTGGCTCGGCGCTCTCGGATCCCTTC
TTGTCGTACGCTGCGGCTCTCAATGGTCTCGCCGGCCCGCTTCACGGCCTCGCGAACCAG
GAGGTTCTTGTCTGGGTCACTCGCATGCAAGACAAGATTGGCAATGAGCCGACCGACGAG
GCCGTGAAGCAGTATATCTGGGACACTCTCAATGGCGGTACCGTCGTTCCCGGCTACGGT
CACGCTGTCTTGCGCAAGACCGATCCCCGCTACGTTGCTCAACGCGAGTTCGCGCTCAAG
CACCTTCCGGACGATTCGCTCTTCAAGCTCGTCGGTCAGCTGTACAAGCTCGTGCCGGAT
ATCCTGCTCGCCGCTGGCAAGGCCAAGAACCCGTGGCCGAACGTCGACGCGCACTCCGGT
GTCCTGCTCACGCACTACGGTCTCAACCAGATGAACTTCTACACCGTCCTGTTCGGTATC
TCCCGCGCACTCGGTGTCACCGCCCAGCTCATCTGGGACCGCGCACTCGGCTTCGGTATC
GAGCGTCCCAAGAGCTTCTCGAGCCAGGCCATCGAGAAGATGTTCCAGGACAAGTAG
>AF_DN73826_c0_g1_i1 DN73826_c0_g1~~DN73826_c0_g1_i1  ORF type:3prime_partial len:239 (+),score=25.28 DN73826_c0_g1_i1:3-716(+)
ATGGTCAAGGAAACGAAATTCTACGATATCCTGGGGGTCGATCCCTCAGCCTCTGAGGCA
CAGCTGAAGACCGCATACAAAAAAGGCGCTCTGAAGTGGCATCCAGACAAGAATTCCGGC
AATCCTGAAGCCGAACATAAATTTAAAGATCTCTCGAAAGCATACGAAGTCCTTTCCGAC
CCCCAGAAGCGCCAAGTCTATGACCAATATGGGGAGGAGGGTCTGGAGGGCGGTGGCATG
GGCGCCGGCGGCATGAGCGCTGAAGATCTCTTCTCACAATTCTTTGGAGGAGGTGGTGGT
CCATTCGGAGGCATGTTCGGTGGGGGGATGAGAGATGCCGGCCCGAAAAAGGCACGGACA
ATCCACCATGTTCATAAGGTATCGCTCGAAGATATCTACAGGGGGAAAGTGTCCAAACTT
GCTCTACAGAAATCTGTCATCTGTCCCAGCTGTGATGGAAGAGGCGGTAAAGAAGGTGCG
GTCAAGACCTGCTCCGGCTGCAATGGTGCGGGCATGAAGACGATGATGCGCCAGATGGGA
CCTATGATTCAAAGATTCCAGACCGTCTGCCCTGACTGTCAAGGAGAAGGCGAAATCATC
AGAGAGAAAGATCGATGCAAGAAGTGCCTTGGAAAGAAGACAATCGTCGAGCGCAAGGTT
CTTCACGTTCATGTTGATCGCGGTGTTAAGAGCGGCCATAAGATCGACTTTCGT
>AF_DN55405_c0_g1_i1 DN55405_c0_g1~~DN55405_c0_g1_i1  ORF type:internal len:121 (-),score=2.82 DN55405_c0_g1_i1:2-361(-)
TACCCTCCGAGCCAGGCATTCTCACCTCCCGTCTCGACTCCTCTTCATGTCGCCACTCCT
CCACCAGGGACTATCGGTGTCAACCCCCCTCCTCCTAAACGACAACGCCTCTCTCCTCTT
CCACAATCACAATCACAATCACCTTATGGGTCTCCCAGCTTTGGCGCCCCGCAACTACCA
CAAAGTCAGCCGCTAGCCATGAATGGGTCTAATGTGAACGGTGTCGGCATGTTGACACCT
GACGGTATACCTGGTTCATCTCCTGTCCCTGTTATTAGTCCGACGCCTGTCTCCATGCCC
AACATGGCACCCGTTGCGCCAGCGCCGGCACCTCCAGGCTCTATGGGACCGCCGTCTCGA
>AF_DN95386_c0_g1_i1 DN95386_c0_g1~~DN95386_c0_g1_i1  ORF type:internal len:133 (-),score=1.39 DN95386_c0_g1_i1:1-396(-)
CGGAGTGCCCAGTCCCGCTATGTCGTGATCAATGTCAAAGATTCGGGCTCCGGCATTCCA
GCGGCGTTTATCCCTTATCTGTTCAAACCGTTTTCCCGGGAGGACGATTCGACCACTCGG
CAGAGCGAAGGACTTGGTTTGGGTCTAATGGTTGCGAAAGGCTTGGCTCGGAAGCTTGGT
GGTGACCTCTTCTGCATCAGATCGAATGTGTCTGGCCCGGAAAAAGGATCTGAGTTTGAG
ATGCGAGTACCATTGACACCTGGCGACGTGTGCAGTCGCCCACCCTCACCGTTCGGCTCT
CCCACCCCTCCGGTCAAGGCCAGACGGTCTCCACATGTTGAGTTGCCGACAATGGAAGAC
ATTGAACAGCTGGCTACGCCACCACTTTCAACGCCT
>AF_DN97411_c0_g1_i1 DN97411_c0_g1~~DN97411_c0_g1_i1  ORF type:internal len:115 (+),score=8.91 DN97411_c0_g1_i1:2-343(+)
GCTGAAGGCCGTACGATGGTTATCATTGCCCATCGTCTCAGTACAATCGTCAACGCAGAT
CAGATTCTGGTCCTCTCACAAGGCACCATCGTCGAAAGCGGCACGCATGAGCAACTACTC
GAGAGGGGTGGCAAGTACGCGTCCATGTGGCGGAAGCAGAGTCGCGCTCAGAAAGCAAAA
GCGGAAGCCGAGGAGCTTCGAGATAAAGCCAGGAAAAAAATCGAGGATGCCGAAGCCGAC
AGTGCCAGCGTGAGTGAGGAAGAGATCGAGGCGGCGAGGGGGAGAGCGGAAGGGAAGAGT
GCTGCGAGCAGTCGGCCGGGGACATCTCACGGGCACAAGAGG
>AF_DN27224_c0_g1_i1 DN27224_c0_g1~~DN27224_c0_g1_i1  ORF type:5prime_partial len:103 (+),score=23.01 DN27224_c0_g1_i1:1-309(+)
TACATGGCCTCGAAGAAGACCCTCGAGCTCAACCCCAACCACCCCATCATCAAGGAGCTC
AACCGCAAGGTCAAGGAGGACAAGGCCGACAAGTCCGTCCGCGACCTCACCTTCCTCCTC
TACGAGACCGCCCTCCTCACCTCCGGCTTCTCCCTCGACGACCCCACGTCCTTCGCCAAG
CGCATCTACAGGATGATCGCCCTCGGCCTCGACGTCGACGAAGAGGAAGAGGCTGCTCCC
GCTCCTGCCGCTGAGGCTCCTGCTCCCGCTGAAGGCGCTTCAACGTCCGCCATGGAGGAG
ATCGACTAA
>AF_DN85655_c0_g1_i1 DN85655_c0_g1~~DN85655_c0_g1_i1  ORF type:5prime_partial len:179 (+),score=3.74 DN85655_c0_g1_i1:1-537(+)
GAGTCTGCAATATCTATCCGCCAAAAGCTTGACGGCGAGGTACTCATGGGTTGCCGCATC
CGGGTATACTTTGGCCTGAATACGCCACTGAATCCTAGCGACCAGCACCTGCCACTGCCG
AAGTCCGACAAATTGTTCTTTATCTCGCCACCGCCCTCGCCACCTATGGGCTGGGAAATG
CATAACGAAGATGCACCGAATAAGGTTGTCCATGCAGAAGACCTGGCCGTAGCGCTCGCA
CGCCTGCACGCGACCCACGCCGACTGCCCATCTCCAACCACCGAAGAAGGCAACCACGAG
ACCAGCCCCATAATTCGAAGAAGGCGAACAGGAAGCTCAACCATCGTTTATCATCCTGAG
GATCATGGTGACAGCCCGAACTTGCCTGCAATTTCAGTAGAAGACACCACTGAGAGCCCT
ATGGCTATGACGCCAACAGTCGATGCAATGGAAGGTGTCGAGGGCCCAATCGCGTCGCAA
AAAGCACAAGGCAAAACAGTCTCGACTGCGCGGCCACCTGTGGAGTTTATGAATTGA
>AF_DN57927_c0_g1_i1 DN57927_c0_g1~~DN57927_c0_g1_i1  ORF type:internal len:336 (-),score=-18.24 DN57927_c0_g1_i1:1-1005(-)
AAGAAGGTCTCCGGCGACCGCGGTGGCACGCTGTACAACAACCCGAACGCCGCGGCCAGC
TTTGAGAGCTTGCCGGAAGGCCCGGACCCCAAGAACATCAAGGTCGACTTGCATGCGTAC
ATCCCACGCATTACCCGCAAGAGCTCGTTCTTCTCCGCGAACGACGCGACAATCCAGAAA
CGTGGCGAGGAGTTCGCAGCCATGGTCTACGGTCTCTTCAAGGCAGACTGCCCCAAGCTC
ATCGAGGAGCTCCGCGACTCGAGCACCGCTCGCGATTTCTTTGCGTGGTGGCGCCGTGAC
CAGGAGTTGATGGAGAAGCAACCCAAGCAGCCTAGGCGACCCAGTAGCAGCGCGGGCAGG
CCAGCGCCCGCGTCCATCCGCAGCCCCAGCCGTGCTTCTGTCGATGGTGCTAGCTCTACC
TTTACCTCTCCGCCATCCCCAGACTCTCCCGGATTCTCGATGAAGAAGCGCGGTGGCAAG
GAGTACGTACACCCTCAGCGTTCGCCCACGGACACGTCGTCGACATCCCATGCCCCGTCA
ACATCCCACGCCACGCCGTCGATCAGCACCTCGTCGCCTCATCTCCGCAACGACAAGTCA
TTGCCTACGCCCCCGATGTCGCCAGAGCAGGCGGGTTCCATCAACCGACACCGCTCGCCA
ATGCCACTCCGTGCTGGTCGCCCGAACATCAGTCGGCCCATGGCACACCCACAGTACGGC
GCGGACGGCATGGGCTTCCTCGCGTCGCCAGACGAGATCCGCCGCACGAACAGCCCAGCG
GCGCAGAATCGTATGGGCCGTATCTTCGATGGCGTCCCAGTACGTCCGGCACGTCCAGTC
CACGGCCCAAGCGACACTTCGTCGGACGACTCGCCGCCAATCACGCCGGTCAATTACATC
CGCCCGAGTACAGTTCGTCCGGTGTCCCAATGCTCGATCGACAGCATCGATTCTACGGAC
TACAACATTGACCTATCGTTCATCAAACTCGAGCCTGCCCCGGCG
>AF_DN74292_c0_g1_i1 DN74292_c0_g1~~DN74292_c0_g1_i1  ORF type:complete len:162 (-),score=8.46 DN74292_c0_g1_i1:514-999(-)
ATGTCTCGAAAGTACAGCGTCGTTGAGCCACATCCACACCCCACCACTGCCTATCTACCA
ACCGGCCGTGGAGGGGCAGGCAACATCATCAGATCGGAGAATATCTCGAACGGCAGGAAC
GCCACGGGCCCAGCCTCCCGGATCTCCCTGGCCAGCAGACGACCGTCCAACAGCTTCATC
TCCGGTCGTGGTGGAGCTGGCAATGTCCACCCAGCCTCCGAGCGAGCCATCTTCTCTTTC
GACGAAGAACTCGAACGTCAGCTCAAGTATGAGAAGGACCTCGCCCCGGTCTTCCACACT
GGCCGAGGTGGCGCTGGGAACACCGTTTTCACTGATGCTTCTCAACGTCGAGGAAGCACC
ACTCGTCGTGACTCAGAGTCTGACAGTGTCCGAAGCGCCGCCAGTCATGGATCAGAGTCC
GGGGCGGATGCCATGAACCGCAAGGTCCGACGAAGCTTGGAGAAGTTCATGGGCAAGAGT
TCATGA
>AF_DN67863_c0_g1_i1 DN67863_c0_g1~~DN67863_c0_g1_i1  ORF type:internal len:101 (-),score=2.71 DN67863_c0_g1_i1:3-302(-)
CAGAGTTCTCTGCTTCAGTTCTTTGATATAGTCTTGGGCATCGAGCATCGTCCAACCGGG
GTGGGTCCTGATGGTGATCGTTCTTCGCAAAGTGAATCAGAGGGTCGCTCGCCCAAGCCA
AGACACAACTTTATTCAAGAAATGAGACAATATATGCCCCCTGAACACCGCCGCTTCCTG
GAACACGTTGGCAGCGTCGCCAATATTCGTGAGTTCGTGGATGAGCGACGGTCGGACAAA
GCTCTCTGTTTGGCTTACGATGCATCCCTGGCGATGTTACGAGACTTGCGCGACAAGCAC
>AF_DN66420_c0_g1_i1 DN66420_c0_g1~~DN66420_c0_g1_i1  ORF type:internal len:192 (+),score=14.69 DN66420_c0_g1_i1:1-573(+)
CGTCGGAATGAAACCCAGGAGGCAAGGCAGATGGAAGTGGTAGAATCGAGGCAGGTCAAT
GAAGAAGTACAAGAAAAGATTGAGCCGAAAACGCCAAAACCAGTGCAGACTGTAACACCG
CCAACGTTGGTTGTCAGGTTCAAGTACAAGAAAGCAGCCTTGACGAGACAATCACCCTCG
CCAATAACCAAGGCTATCTATGCCCCAGAAGATAGCATCATCGACCAAGCCGCCCTCTCA
ACACTAACCGACTCATACATCGTCCCCGACTCAATGCCACCTCCCGACCCAATACAAGCC
ATCTTCGACGAGATACACCAAAACGACCGCACTCTCGTCGATTACTTCACCTACACGTCT
CAGCTACGCTGCCACCTCCCTCGTCGAAAGCAGGAAGGTCACATCGTCGAAGCATTCTTT
GATGGGATTGCCAAGGGTGATGATGCGTTTAAAGCGTCCCTGGAGGAGTATCTGAATGAG
TTCGGGTGGATTTGGGCAAACGTTGAAATCTTTTGTAAGCCGCGGGCGCTGCGGAAGAGG
CAGAAGGTTGTTCAGAATGCGAGGGCGAAGACA
>AF_DN32610_c0_g1_i1 DN32610_c0_g1~~DN32610_c0_g1_i1  ORF type:internal len:117 (-),score=15.60 DN32610_c0_g1_i1:1-348(-)
GCAGAGCCACCAAAGGACGAGCATCCCTTGGGAGACACTTTCAAAATGTCGAAAATCTCT
GTCGCGGGCGTTCGCGCCAACGTTAAGGAACTCCTCGAGTACAGCAATGAGACGAAGAAG
CGCAACTTCTTGGAGACCGTTGAGCTCCAGATCGGCCTCAAGAACTACGACCCTCAGCGT
GATAAGCGTTTCAGTGGCACCGTCAAGCTTGCAACTATTCCTCGCCCTCGCATGTCCATC
TGTGTCTTAGGTGACCAGCACGACATTGATCGTGCGAAACACCACGGCGTCGATGCCATG
TCCGCAGACGACTTGAAGAAGCTCAACAAGAACAAGAAGCTCATCAAG
>AF_DN66321_c0_g1_i1 DN66321_c0_g1~~DN66321_c0_g1_i1  ORF type:complete len:271 (+),score=14.84 DN66321_c0_g1_i1:119-814(+)
ATGGCGTTTTACACTACAACCCTCTCTCCTGGCGACTTTCTGCCTCTCTTCCAGCTCATG
GATGACTACTGCGACACTCGCCGCCCAACAAAGCCAGCCCAGTCCAGCCGTGGCAAACCA
TCTGCAGCTCCAGCAGCTCCATCCGCTCCAGCGACCCCTGCCAAGCCTCAACTCTCATCG
TTCACACCTAAATTCGACGTGCGAGAAGCAGACCAATTCTACATCCTCGATGGAGAACTC
CCCGGCGCTCAACAGGAAAACATCGAGATCGAATTCACCGATCCTGAGACAATGGTAATC
AAGGGCCAGATCGAGCGCAACTACGACATCACATCTCCTTCTGCGGAGTCTACCAACGAC
AACGACGAGGTAATGTCCGTCCACAGCGATGGCGCCTCAAGCACACACTCAAACTACCAC
TCCCCCACCGTCGAAGATGAGGACGAGGATGGCGCCGTCAAAGTGAACACTGTCCAATCT
ACTTCAGTCGCCAAGCACCAGCCACAGCCAGAAGTTCAACAACCAACATACAAATACTGG
GCTTCGGAGCGCTCGATCGGAACTTTCCAACGCACATTCACATTCCCCACTCGAGTCAAC
CAGGATGGAGTCAAGGCTACCTTCAAGAACGGTATCCTCTCGGTCTTTGTGCCAAAGCAA
GCCATCCAGAAGGCGAAGCGGATTCGCATTGACTAA
>AF_DN34051_c0_g1_i1 DN34051_c0_g1~~DN34051_c0_g1_i1  ORF type:internal len:110 (+),score=20.56 DN34051_c0_g1_i1:2-328(+)
CTGTGGCCCATCCGACTCGTCCTCAACTCCAAGGCCTCCAACGTTCTTGACTTCCACACC
CGCCACTACTCTGGCCGTGGTCTGATGAAGAAGATGAGCGGAAAGGAGCTTGCCAAGGAG
ATTGGTTGCGGAGAGGCTGCTCTTAAGAAGACCTTTGATGAATATAACCTCATTGCCGAG
GGCAAGAAGAAAGACCCATGGAACAAGAAGTTCTTCCACAACCTTCCCTTCAGCATTGAT
GACACCTTCTACGTTGCCTTGATGGAGCCTGTGCTTCATTTTACCATGGGTGGTATTGAG
ATCAACGACCAGGCGCAGGTACTCAAC
>AF_DN94473_c0_g1_i1 DN94473_c0_g1~~DN94473_c0_g1_i1  ORF type:complete len:240 (+),score=22.70 DN94473_c0_g1_i1:27-722(+)
ATGGCTGGCCATGAAATCAGCGTTCACACTTGGTCGCACTCCAAGCCTCTTACTACCTTG
ACAAATGCGCAAATCGTTGCAGAACTCGGCTGGACCCGCAAGGCTATCAAGGATGTCCTT
GGAGTTACTCCTACCACTATGCGCCCACCTTGGGGTGATATCGATGACCGTGTCCGTGCT
ATTTCTTTGGCTATGGGTATGATCCCCGTTATATGGACCGCCACTCCCAATGGAAACAAG
TTCGATACTAACGACTGGAAAGTTGCGGGTGGTACTGTCAACGGTACTGACTCCTTCAAC
ACCTTCCAAAGCATCTTGCAGCAAGCTTCTCAATTGGAAACTGGCTTCATCGTTCTCCAA
CATGATCTCTTCGAGGTCACCGTTGATCTTGCTGTCGGTTACACTCTTGATGCTGCTCTT
AACCACAATCCCAAGTTCAATCTCGAGGCCATTGGCCAATGCCAGAAATTCCCCCCTGGT
AACCTCTACCTCGAGACCAACCAGAACGCCACTTTCCCCTTCAACCAGACTAGTGGTGGT
ATCGACGTTAACGGCGATGGTACCATTGACACCAAATCTGGCGATGGCGGATCCACTTCT
AACTCGACCAAGTCCGCTGGCTTTGTGAACACTGCATCTCTCCTGTCCGCTTCTGTAGCT
GCACTGGTCTTTGCAGCTGCTAGCATCCTGCTGTGA
>AF_DN54986_c0_g1_i1 DN54986_c0_g1~~DN54986_c0_g1_i1  ORF type:5prime_partial len:111 (+),score=12.92 DN54986_c0_g1_i1:1-333(+)
AAGAGACTCGCTCCTATCTACGAATCTCTTGGTGAGAAGTACGCCCCCGCCAAAGACAAG
ATCCTCATCGCCAAGATGGACGCTACTGAGAACGACATCCCTCCATCCGCTCCTTTCCGT
GTCAATGGTTTCCCAACCATCAAGTTCAAGCCAGCCGGTGGACGTGAGTTTATCGACTAT
GAGGGTGACCGCTCGATGGAATCCTTCGAGGAATTCATTCAAAAGCACGCCAAGAACACC
ATTGTTCTTCCTGCTACCACCGCCTCTGAGACTACTGAGTCTACCCCAACACCCGAGGCT
GAAAAGCACGCCCAGCAACACGTCGAGCTCTAA
>AF_DN39124_c0_g1_i1 DN39124_c0_g1~~DN39124_c0_g1_i1  ORF type:3prime_partial len:213 (+),score=22.94 DN39124_c0_g1_i1:141-776(+)
ATGACGATGTCCTACAGCGGTGGCTACGGCGGTGGCTACGGCGGTGGCTCGGGCGCTCCT
AGAGATGGAGGATATGGCGGCGGAAGATCCAACGGTTACGGTGGCGGCGGCAGCAACGGT
TACCACGGTGGCTCCAATGGCTATTCCAACGTCAATGGCTACTCCGGCGGCGGCGGTTCC
TACGGAGGAGGCGGCGCTGGCAACTATGGAGGTGCTGGGGGTGACAGAATGTCCAATCTC
GGGGCTGGGCTCAAGCAACAAACATGGGACCTAGCTGCACTTCCTAAGTTCGAGAAATCT
TTCTACAAAGAAGACCCTGGTGTTACGAACCGATCGTCCCGCGATGTCGATGCATTCCGG
AAAGAGAAGGAGATGACAGTTCAGGGCCGTGGTGTGCCCCGCCCAGTCGAGACTTTCGAC
GAAGCTGGCTTTCCTACCTATGTCATGTCCGAGGTCAAACAACAAGGTTTCACTGCACCA
ACTGCAATTCAGTCTCAAGGCTGGCCTATGGCACTTTCAGGACGCGACGTCGTTGGCATT
GCTGAAACCGGTTCCGGCAAGACGCTGACCTATTGTCTTCCCGCCATCGTTCACATCAAT
GCTCAGCCTCTTCTCTCGCCTGGTGACGGACCGATC
>AF_DN93208_c0_g1_i1 DN93208_c0_g1~~DN93208_c0_g1_i1  ORF type:internal len:215 (+),score=11.56 DN93208_c0_g1_i1:2-643(+)
TTCTACGTGAACCTCCTTACCAAAGCATCACAATGGGATAAACCTACCGAACCAGCAAAA
GGCCCAGAAGCACCCCCAACTAGCGCGGCGCCTCCGGGCTACTCGAGCGGCCCCAATGAT
CCTCAAGTCTCAGACACAAAGATGCCACCAGAGTCCAACAACCCCTACCACAGTGGTGCG
GGACAGCCCTATGAGACTGACGAGCAGCTGGCGCAACGCCTCCAGCAAGAAGAACAGAAC
CGTGGCAACTCGAACAGCTACTATGGCTCACCACCGCCTGGCGCTTCCGCTGGCCAATAC
AATCAGAGCTACGATCAGAACCAGCTACCTCCTCGAGAGGGCGAGCGCAGCAGTAAAGGT
GGTGGGCTGCTCTCCAAGTTAAAAGGCCTTGCTTCCGGACGTTCTTCGTCTAGTCACGGC
TATCCACAACAAGGCTACCCACAGCAGGGTTACGGCCAACCCCAAGGATATGGCGGGTAT
CCCCAACAACCCGGTTATGGTGGCTATGGTCCCCAGCCCGGATATGGCGGGTACCCTCAG
CAGGGCATGTACGGGCAGCCAGGCATGATGGGGGGAGGCATGATGGGAGGCCGGCCGGGA
ATGATGGGTGGGGGTAAAAAGCCTGGTATGGGTGTCGGTGGC
>AF_DN60420_c0_g1_i1 DN60420_c0_g1~~DN60420_c0_g1_i1  ORF type:5prime_partial len:127 (-),score=14.98 DN60420_c0_g1_i1:127-507(-)
GCTCCTTATGGGGCAGGTGCCCAGGCCTTTGGCTCTGGAGCTGCCTTCGCTCAGCCCCCA
CCACAGTCCTATGGCATTCCTTCAGGTATGGCTGCACCTGGCCCAGCTGGCTTCCCTCAG
ATGGGTGGCATGACTCCCGGCTACGCTCCCAGCAACATGTCTCAACACTCTTTCGGTCCT
GCTGCTCAGGCCGCCTTCAGCGGCGCAGCTGATACTACTGCCCATACTGGCAACAACCCT
CAGAACGGTTTCTACAACAACGACCAGGGTGCTGATCCATTCTCTTTCCTCTCCGCGGGT
CTCGGCAGCTTGAACGTTAATGACGAGAACCAAGGCCCCCGTCGCAATGGTGGCCCCCAG
AGCGCAAAGAGTCCCGCCTAA
>AF_DN20439_c0_g1_i1 DN20439_c0_g1~~DN20439_c0_g1_i1  ORF type:internal len:116 (-),score=9.46 DN20439_c0_g1_i1:1-345(-)
CCTGTTCCTAAGCACCCTGTTGGGGCTACCTACAACGTTTTCAAGTGGGGCATCAACGAT
CCCGAATGCGGTGAGAGGTCCATTGAAAAGGAGAATTTCGACCCTTTGGCGTCCCCCGTT
GGTTGGCATACTCTCCCCTATGCAAACGACCCAAGTTTCAAAGGAGCGAAGCCCGCCAAG
GAATTCTTCCGCAACACCACCACTACCTGGGGAAATAATGTCTTTGCTCAGGAGAACTGG
GAAGGACAGAATTCTTTTATTTACAATTACCGTCCGGAGTCAGCTGATAAGGTTTTCGAC
TACAAGTACGATCCTCAGGAAACAGAAAAACCTGATGCCATGGAC
>AF_DN7762_c0_g1_i1 DN7762_c0_g1~~DN7762_c0_g1_i1  ORF type:3prime_partial len:129 (-),score=14.09 DN7762_c0_g1_i1:1-384(-)
ATGGGCATTGTCTTGCACCCAGGTAAGACCCTTTTGGACTCCAGCAATTTTCAATCCAAT
CAAGCAGTTCAGGACTTCTTTGATCGGGTCATAGAGAACGGTGCCACCAAAAGTCTCGTT
GAGAACCCCGGACATCTTGTCCACGAAGCCATTGAGCGTACCGTTGATGGCAGTGGTTGT
GGTGTTTACCCAGTCCAGCATATCGTCGTTGATTTTGGAGTCAAGCTTGTCGACCGCACC
GTTGACGCCGCCGGACCAAGACATAGACGCGTTGTTGAGCGAAGTGACAATCTTCTCAGC
AAAATCGGCAACCTGATCTGTGAGCTCTGGAACCTTCTTTTGGATGGCTCGAACGAGGAG
CCATTGACAGAAACAGGAAAAGAG
>AF_DN103717_c0_g1_i1 DN103717_c0_g1~~DN103717_c0_g1_i1  ORF type:3prime_partial len:115 (+),score=4.44 DN103717_c0_g1_i1:2-343(+)
ATGGACATCAAGCCGGGGCTGAAAGCTGGCTCAAAGATCAAGTTTGCCGGGGTTGGAGAT
CAGGAAGAGGGTGGCACCCAAGATATGCATTTCATCGTCACGGAGAAGCCACACCCAACC
CTGACGCGTGACGGGGACAACCTAATAACGACTATCGAATTGGATCTCAAAGAGGCTCTC
ACTGGCTGGAAACGAACAGTCACGACCATCGACGGCAAACAACTCAACGTCTCAGGCGCG
GGACCGACGCAACCTGGATACGAAGAACGTTTCCCAAGTCTGGGCATGCCGATCAGTAAG
AAACCTGGCGAGAGAGGCGATTTCGTCGTTAAGGTCAAGGTC
>AF_DN85156_c0_g1_i1 DN85156_c0_g1~~DN85156_c0_g1_i1  ORF type:internal len:100 (-),score=2.53 DN85156_c0_g1_i1:2-298(-)
ACGTTTTCCACATCTAGCACTGCTACGGTTGGACAGGGTGGAAGTCTAGCCCCGCCTACA
CCTCTGACTCCCAACGGAATGGGTCAGTTCCCTTACTGCCAGAGCAACACTATCATCAAA
AGCCATGCGCCGATGCCTGAGCATAGTAGTCCAGAGAGTCTTAATATCTCTTGGTCTGTG
GAACCTCAGTCAGCTGGAGTGTATTCAAATACAGCCTCACCACCTTCAACACCCTTGGAT
GTTGGCCAAATAAATCAAGCCCGGTATGCTAACGAAAGCCTGTTCCGCGACACGCCA
>AF_DN101379_c0_g1_i1 DN101379_c0_g1~~DN101379_c0_g1_i1  ORF type:5prime_partial len:100 (+),score=3.17 DN101379_c0_g1_i1:2-301(+)
GTCACCGACCCCCGAAACTTCGGCAATCTGGCCTCTCACGGCGCGAACAACACGGAACCG
AACGGTGACACGGCCACAATGGCGCCGAAAGATAAGAGGGGAAAGAAAGAGTTCGTGGAG
ATCACGATGGACACGCCACTGTCGACGCTGAACCGCTTCCTGGAGTGGCAGAGTGCGGCG
ATAGTGACGGAACGGGAGTTGAGTGAGAGTAGTGCGAGTGCCAAGGGAGGTTTGAAGCCC
GTGGCGGTGGTGACGAAGGTGGATTTGTTGACGTGGATGGTGAGCCAGCATAAGATCTGA
>AF_DN92171_c0_g1_i1 DN92171_c0_g1~~DN92171_c0_g1_i1  ORF type:internal len:248 (-),score=25.51 DN92171_c0_g1_i1:2-742(-)
GGGAACAAGGGCAGGCGTGTTCTGACTGCGGCCGTCTCAGCTGGAGGTGTCGATGGTCTC
ATTGATCGTGATCCCAACAAGCACGGTGGCCGCCATGTGTTGGAGTCCATCCTTGCTGGA
ATGGCTACCAATCACTTCGTGAATGGTTCCCGGTCCAAGTCAAGATCTAGAGATGGTTCA
CGAGGGCGGTCTCAAAGCCGTGGCGGAAATGTCAGAAACATGGCTGCTGCCGGCATATTA
GCGGCCGCTGGCAAGCAAGCTTATGATCGACTTTCCCGATCTCGTGGTCGCGATCGATCC
GACTCTCGAGACAGTCGTGATGACGGTGGCCGAGACTCCAAGAAGCGTGGTTCGAGCATC
TCACGTGCCTTAAACAAGGGGTTGGCAGCGTTGGGATTGGATGACAAGAATCAAAGTGAT
CGAGGTCGTGACAGGTCGACACGGTCCTCAGATTATTCCGATTCTGAAGATGGCCGCTCA
TACCGGTCGTCTGGGCGTCGAAGGAGGTCCTCTCGTGATGTACGTTCCCAAGGAAGCAGT
GGTGCGAATGGTTCCACATCTCGTGCTGTAACCAGACAAAATGGATCTTCAAATGGCAAT
GTTGAGTGCCATAGTGATTGTGATAGTGATTCTGACCTTGGATCCAGTGACGATGAAAAG
CGCGAAAAGAAAAAGATGATCCGAAGAGAGCTCATAACTGGGGGTCTTGCAACAGTAGCT
ACAATACATGCCGCACACAGC
>AF_DN76687_c0_g1_i1 DN76687_c0_g1~~DN76687_c0_g1_i1  ORF type:internal len:170 (+),score=18.85 DN76687_c0_g1_i1:3-509(+)
ATCTTGACTGTCCTTCTTCAGCTCATGGATGATGGCCGCATCACTGATGGCCAAGGCAGA
GTCGTTGATGCAAAGAATTGCATCGTGGTCATGACGTCCAACTTGGGCGCCGAGCATCTG
ACCCGTCCTGGTGCGAAGGAAGGACGAGTGGACGGTACCACGCGGGAGCTGGTCATGAAC
TCTCTCCGCAACTACTTCCTTCCCGAGTTCCTCAACCGTATCAACTCCGTGGTCATCTTC
AACCGCCTGACCCGCAAGGAGATCAGAAAGATTGTTGACCTCCGCATCTCCGAAATCCAG
AAGCGGTTGCACGATAATGGACGAAAGGTCCACATTGAGGTGTCCGAGGAAGCTAAGGAT
TATCTTGGTGCTGCAGGATACTCCCCCGCATACGGTGCCCGTCCTCTGCAGAGACTCATC
GAAAAGGAGGTTCTTAACAAATTGGCCATTCTCATCCTTCGGAACAATGTCCGTGACGGT
GAAACTGCTCGGGTCGAGCTCGACGAT
>AF_DN77047_c0_g1_i1 DN77047_c0_g1~~DN77047_c0_g1_i1  ORF type:5prime_partial len:100 (-),score=6.27 DN77047_c0_g1_i1:8-307(-)
AACACCACCGCCCCGGGTATTCCCCACCTTTCCCCAGGCGCTCAAGCAGATGTCACGTTG
TTTTCACCAGCAATGCACATCGATGAAGGGTTCAGCGATAGCATGGCATTCGATCGACCT
ACTGGCGATTTCACCCTATTCGACACTACCCAAGCAGGCAGTGTTGGACTGAACACTACC
GCTGATTTCTTCCCCGATATCAGCAATCTGGGCGGCCAGTTTGATCCGATGTACGGCGAT
CAGCCCATGTCACAAGCCTTTGACGACTTGATGAACAGTGCATTCCAGAATCCGCAGTAG
>AF_DN6505_c0_g1_i1 DN6505_c0_g1~~DN6505_c0_g1_i1  ORF type:internal len:302 (-),score=19.83 DN6505_c0_g1_i1:3-905(-)
GAAACTCAGACGTTCGTCCCTAACGCTAATGTTGGTGTCGATACCGATATCCACAAAATT
CGAGCGGAGAACGATGCTGTTGTGCTCTGCACCGGTGCAACGTGGCCAAGAGATCTTAAA
ATCGCAAACCGTCAGGTTGACGGCATTCATTTCGCCATGGAGTACCTGCAGCTCAACACG
CAGTCCTTACTAAACTCTAGGCTTGAAGACGGAAATTATATCAGCGCAAAGGGCAAAGAT
GTCATCGTTATTGGCGGAGGGGACACAGGGAATGACTGCATTGGAACTTCGATGCGCCAT
GGCGCACGTTCTGTGACGAATTTTGAACTCCTTCCCAGACCCCCGGCATCCCGTGGACGT
GATAACCCTTGGCCTCAGTGGCCACGCATCTTCCGTACTGACTACGGTCACACGGAGGTG
GCAGCTCACTTTGGGAACGATCCACGAGAGTATTGCATTTCAACCAAAGAGTTCGTGGTA
GATGAGGAAGGAAAACTCTCCGGCCTTAACACTGTCCGTGTTGAGTGGACAAAAGAAGGG
GGTGGACGTTGGAAGATGGAGGAAGTTCCCGGATCCCAGAAGTTCTTCCCCGCCCAACTG
GTCTTCCTTGCTCTTGGTTTCCTTGGTCCCGAGTCGGAAGTGCTTAAGGAGCTGGGCGTG
AAGCAAGACAGCCGGTCGAACATTCAAACACCCCCAAAGAAATACTCGACCTATATCGAA
GGTGTATTTGCAGCTGGTGATTGTCGCCGGGGACAGTCTCTGATTGTTTGGGGTATAAAT
GAGGGACGAGGTGCCGCAGCTGAAGTGGATGCTTGGCTAATGAATGGCAACACAAGACTT
CCTAGTGCTGGCGGAATAAAAACAAGGCGCTTTGTCGCCCCGCCGAGCAGCGTTCTGAAT
GGT
>AF_DN102231_c0_g1_i1 DN102231_c0_g1~~DN102231_c0_g1_i1  ORF type:5prime_partial len:126 (-),score=28.22 DN102231_c0_g1_i1:82-459(-)
GTTCCACACTCCGAGAACCGCTTCCCCGGTTACGACATCGAGTCTGAGGAGCTCGACGCT
GAGACTCTCCGCAAGTACATCACCGGTGGCCACGTTGCTGAGTACATGGAAGGTCTTGCC
GACGACGACGAGGAGCGCTTCAAGTCTCAATTCTCCCAGTACATTGACGACGAGATCGAT
GCCGGTGACCTCGAGGACCTCTACCTTGAGGCCCACAAGGCCATCCGCGAGGACCCCTTC
AAGAAGGACGAGGCTGAGGGTGAGAAGAAGACCAAGGAGGAATGGAAGGCTGAGAGCAAG
AAGTACCGCTCCACCAAGCTTTCCCACGCCGAGAAGAAGCAGCGCGTGCAGGAGAAGATC
CGCGAGTTGGCCGCATAA
>AF_DN84248_c0_g1_i1 DN84248_c0_g1~~DN84248_c0_g1_i1  ORF type:internal len:199 (-),score=30.58 DN84248_c0_g1_i1:3-596(-)
TCGCTTAAGTGTGTCTCGCTGGTGTACGACGAACTTGTTCGGATTCTGGGCCAATTGCTG
AACAAGAGCTTGTTCCGACGCTACCCAATGCTGAAGGAGAAGTTCCACAACGTGGTGATT
CAGTTCTTCAAGAAGTCCATGGAGCCCTGCAACAAGCTTGTCAAGGATCTGGTTAGCATG
GAAGCCTGCTACATCAACACTGGCCACCCGGATTTCCTGAACGGGCATCGTGCTATGGCT
ATCGTTAATGACCGGCAGCAGGCTAGCAAACCGACCCAGGTCGACCCCAAGACGGGCAAG
CCCCTACCACAGCGTGCCGCTAGTCCTTCATTGGATGCTACTGCAGAACCAAACAAAGAT
GCTGGATTCTTTGGTAGTTTCTTTGCATCCAAGAACAAGAAGAAGATGGCCGCCATGGAG
CCTCCCCCGCCGACACTGAAGGCGTCGGGAACACTGAATGAGCGCGAGAACATTGAAGTT
GAAGTTATCAAACTATTGATCACCTCATACTTCAACATTGTCAAGCGGACGATGATTGAC
ATGGTCCCTAAGGCGATTATGTACACCCTTGTGCAATTCTCTAAAGATGAAATG
>AF_DN86164_c0_g1_i1 DN86164_c0_g1~~DN86164_c0_g1_i1  ORF type:internal len:247 (-),score=36.15 DN86164_c0_g1_i1:1-738(-)
GTTTACGAAGCCCCTGCTTCGTCCTCTGCTGCTCCAGTGTCAGAGGCCCCTGTCTCGTCT
TCTGCCGTCTATGAGGCTCCATCTACTTCTGCCGAGGCTGCCACACCATCATCCTCTGCT
GTTGAATACCTTAGCATCAGCATCCCCAATAAGGGCGTTGATACTACTTCAACTGTGGTC
CCATCTGCTACCCCATCTGCCACGGGGTCTCCCTCTTACTCCGGCGGCAAGCGTGGTCTT
GCCTACAACTCTGCTGATCTTTGCAGTGCCTTTGACAGCAGCAAGTTCAGTTTCGCCTAC
AACTGGGCTTCCAAGGTGAATGGCGTGCTTCCCGACGGTGTCAAGTTCGTGCCAATGGCA
CGTACCACCAATGATATTACCGCAGAGAACTGGCTAAAGGATGTCGATACTGCCGTTGCT
GCTGGCTCTAATGTCGTCATGGGCTTCAACGAGGCTGATCACGCTAACCAAGCCAACATG
GAACCCGGAGCTGCTTGTGCTGCCTGGAAGAGCTACATGCAACCTATCAAATCCTCTCAT
CCTGATGTTACTATTCTCGGTCCTTCCGTCACCAACGGCGGAGCACCGATGGGTCTCACG
TGGCTTGAGAACTTCACCAACAACGATGCTTGCAAAGGTCTCTCCTGGGACGCCACCAAC
CTCCATTTCTATGACATCTACGATGGTGGATGCGATCGTCTTAAATCTCATATTGAGAAG
GCTCACTCTCAGTTCGGC
>AF_DN108229_c0_g1_i1 DN108229_c0_g1~~DN108229_c0_g1_i1  ORF type:complete len:113 (-),score=3.10 DN108229_c0_g1_i1:9-317(-)
ATGGCAGCGCGAGACTACTACGGCGGCCAGCCTCAGTACGGTGCTCCCCAGGGCCCGCCG
CCCCAAGGATACTACCCGCCTCAAGGAGGCCCTCAGCAGGGCTATTATCCCCCGCCGCCG
GACCAGGCGTACCAACAGCCAGGACAGTACCCCCAGCAGCAGTACTACCAGCCGCAGCCG
CAGCCCCAGACCGTCTATGTTCAACAGGCGCCTCAGAAGGACAGCGGCGGCGGCGGAACC
TGCATGGCTTGTTTGGCCGGGTGCTGTCTCTGTTGCTGCGCAGAGGAAATTTGCGACTGT
CTCTTGTAA
>AF_DN93707_c0_g1_i1 DN93707_c0_g1~~DN93707_c0_g1_i1  ORF type:3prime_partial len:371 (-),score=-6.13 DN93707_c0_g1_i1:1-975(-)
ATGTATCCCGTCTCCGGTGGTTTCTATACCTACTCAACTCGCTTCATCGATCCGTCTTGG
GGTTTTGCCATGGGCTGGAACTACGTCTTTCAATGGGTTGTCGTCTTGCCGCTCGAATTG
ACTGTCGCCGGTCTCACAGTCGAGTACTGGAAAGCAGGCGTCAATGTGGCAGTCTGGATC
ACGCTCTTCTGGGTCTTCATCATCGTCATCAACGTATTCGGAACCTTGGGCTACGCCGAA
GAAGAGTTCTGGTCCTCGTGCCTCAAGCTCAGCGCCACCGTCATCTTCATGATCATCGCC
CTCGTTCTTGTGCTCGGTGGTGGCCCATCCAGGGGCCGCTACGACGAGTACTGGGGAGCC
CGGTACTGGTACGACCCGGGCGCGTTCCGCCACGGCTTCAAGGGCTTCTGCTCCGTCTTC
GTCACGGCTGCCTTTGCCTTCTCCGGTACTGAATTGGTTGGTCTCGCGGCTGCCGAGTCC
AAGGACCCCGTCAACAACCTGCCCGGTGCGATTCGCCAGGTCTTCTGGCGTATCACCCTC
TTCTACATTCTCGGCCTCACCTTCGTCGGTCTGCTCATCCGCTCCGACGACGACAACCTG
CTCGGTGCCAACCCCCTCATTGACGTCAACGCCTCTCCCTTCGTCTTGGTCGGCAAGTAC
GCCGGTCTCAAGGGCTTCGACAGCTTCATGAACGTCATCATTCTCGTCTCCGTTATCTCT
ATCGGTGTGTCTGGTGTCTATGGTGGCTCCCGTACCTTGACCGCGCTGGCCGAGCAGGGC
TATGCCCCCAAGTTCTTCACCTACATTGACCGCTCCGGCCGCCCGCTCTGGTCCGTCATC
TTCGTCATGGCCTTTGGTGCGCTTGCCTACGTCAACTTGGATGCCCAGGGTCCGGTCGTC
TTCGATTGGCTCCTTGCCTTATCCGGTCTGGCCGCCCTCTTCACCTGGGGCTCCATCTGT
CTGGCGCACATTCGT
>AF_DN101724_c0_g1_i1 DN101724_c0_g1~~DN101724_c0_g1_i1  ORF type:internal len:104 (+),score=6.67 DN101724_c0_g1_i1:2-310(+)
ATCAATCAAGAAACAACAACTCGAGCTCTAGCAACAAAACACCACATGCACTCTCTCCGA
TCAACTCTTCCTCGAAGACTATCTCGCAACGTTTCTCGATCTTCTTTGAGACCCATCACC
AAGCAAACTCGCACAATGGCTTTCTTCCCTCGCGTCCACCACCACCACAACAACGACTCC
TCCTTCACGCCGTTGTTCCGTCTTCTGGACGACTTTGACCGCTATGCCAATCAGGGCGGC
TCCGGAGCCTCTGGCCGCCGTGGTCTCCTGCAGTGGCAGCCCAAGTTCGACGTCCGCGAG
ACGGCCGAG
>AF_DN55360_c0_g1_i1 DN55360_c0_g1~~DN55360_c0_g1_i1  ORF type:complete len:285 (+),score=-1.64 DN55360_c0_g1_i1:479-1333(+)
ATGGCCAGCAGCCTCGTACTCGGAGTCGTTCCAGTTGATCAAGCCACCGGCCCAGTCAAT
GACACCCTGGGTCTCGGTAGACACGCCGGCCGGCCAGATGCTGAGCTCAATGCGCATCGG
GCTCATGGGATACTTGTAGGTGCCAGTGGCCGAGTCGAGAGTATCCGACTTCTTGAGCGT
GCGAACGGTCTCGTTGTCGATCTTCCACTCAAGCTGGTCCTCCTGCCAGTCGATCGTGTA
GTCGTGGTAGTTCGCGAAGCCGTCGGACGACATGTTGTGGTAGCCGGCAGCCTTGCCATC
AATGACGCCGAGCCAGAAATAGTTCGACTGGCCCTGGTCGACGGAGGACGCGCCAGGCCA
CTCCCAGTCAATCTCATCGTGCGCGTCGCTCATGCCGATGAAAGTGACAACAACACCGTC
CCAGTGGCCGACCTTCATGGTCGTGGTGATGGTCCCGTAATGAACGTAGCGCGTCGAGCT
CACACGCGTGCCGCCGTTGCTCTCGGTCAGGTAGAGCGCAAGCGCGTCGTCCGAGATGCC
GACGTGGAGGTTGATGTCGCCGTCGGATGCATTGTCGACGGTCCAGTCGTAAGCCGTCAC
ATTGTTGTTGAAGGTCGTTCCGTTGGTGATGCGCGAGAGGTCAGTGAACGTGTAAGTTTT
GGAGGCGCAGAGCGGCATCGGCTCGCAGCTCTCGGGTGTGTAGCTCTTGATGGGGTCGCA
TCCGCCGCGGCAGTTGGTCGAGCAGAAGCCGTATTCCGAGCAGCACGGTGCGTCGCTTCC
GCAGGGGTTGGTGACATTGCAGGTGGTCTGTGCGACGACGACGGTGAGAAGCGGTGCGAC
TGCCGTCGCGAGTAG
>AF_DN90549_c0_g1_i1 DN90549_c0_g1~~DN90549_c0_g1_i1  ORF type:internal len:109 (+),score=6.38 DN90549_c0_g1_i1:1-324(+)
AGCCACACATGGCCGTTCTTCAATGCACAATTCCCAACGGCCGAGGCGACAACCGGTGCT
GATCACGTCGACCTTTTTGAAAAGTCAACCACACCAGCTCAGAAGGGCATCTTTGCAGGC
TCACCGAACGCTTCGTCTACGAATTTGAGCACCAAGGAAGCTAAGAGACTTTCTCTGCAG
GTGAACCAGTCACGAAGCTTTGGAAAAGGGGAATCTTCGACAGGTGGGCCGTCCGTCGCA
CAGAAGGGATACAGAACGTTCAATCCTGGCGATTATATGTACAACTTCGAACTACCTCTT
GACAGCCATCTCCCCGAGACCATC
>AF_DN83155_c0_g1_i1 DN83155_c0_g1~~DN83155_c0_g1_i1  ORF type:5prime_partial len:512 (+),score=-18.61 DN83155_c0_g1_i1:1-1536(+)
GTCCTTCTACCTTTCAGCTTTTGCCTTTTGACGCTGGTCTCGTCGCTCGTTTCAACTCCA
ATGCTTGCGTTGGCGTCCATCCTCTCCTTTGCCCTCGCCGCCCACGCCGCGCCCGCGCCC
GCCCCTCACGACCCCCTCACGAGCACCCCGCTTCTCAAACGTGCCTCTCATGCGCCATCC
AACCGCACCGCTGCCTGGGTCAAGGAGCAGGGCGCTCGCCTCAAGTCCAAATACCAGACG
CAGTCCGTAACGCGTCGCGCTGCCAACGCTAACCCGATCGTCAACCTCGACGCGGACTCG
ACGTACTACGGCACGATCGCGGTCGGAACGCCGGCCACATCTTTCAACGTCATTCTTGAC
ACCGGCAGCGCGGATCTTTGGCTCGCTGGAACCGAGTGTGGCCGCCTCTGCCGCGGCGTC
ACCGTGTTCGACGACAACCAGTCGTCCTCGTTCCAGAGCCTGAACCAGTCCTTCTCCATC
ACCTACGGCAGCGGTGCCGCCTCGGGCTTCCTCGGCGTTGACATCGTCCAAATGAACGGT
TTCGAGGTCACCAACCAGGCTTTTGGCGTCGTGGACAGCGTTTCTTCCGGACTGCTCGAC
GACAGCCTCTCTGGACTGCTTGGGCTCGGCTTCAATACCATCGCGTCCTCTGGCGCGACG
CCGCTGGCACAGACTCTCTCCGAAGAAGGCGCCCTCGATCAGAAACTCTTCAGCTTCTTC
TTGACGCGCTATTTGGATGCCGTCGGTAACACAGATAACGCCGAACAGTTCGGCGGCGAG
TTCATGCTGGGCGGTACCAACTCATCGCTCTACACCGGTGATATCCAGTTCATCGACATT
CCCGACGGCAGGGAAGGCTTCTGGGGAATTGACTTGACGAGCCTGCTCGTCAACGGCACG
TCGCTCTCCCTCTCTTCCTCCGAGAGCTTTGCCGCCATTGACACTGGCACGACTCTGGTC
GGCGGCCCATCCGATGCCATCGCAGCTCTGTATGCTCAGATTCCCGGAGCTCAAGCCGGT
ACAGGCGACCTCGAAGGATACTGGCTGTACCCGTGTAGCGAGACCCCGACGATCCAGCTC
GAGTTCGGCAGCTCAGGCACGCTGTGGTCAATCGACCCGCGCGACATGAACCTCGCGCAG
GTGTCGAGCACGATGTGCGTCGGCTCATTCTTCGAGGTCAACCTGGGCAGCAGCGCGTCG
AACCCGTCATGGATCGTTGGTGACACCTTCCTCAAGAACGTGTACTCGGTCTACCGCTTC
GACCCGCCTAGCGTCGGTTTCGCGTCGCTCTCCAGCACCGCGCTCGCTCAGAACGGTGTG
CTCAACGAGCGCCTTGCGACGGTCACCACCGTCGCGAACCCAGTCCGTGTGTCTGCGACA
TCGCTTCCCAGCGGCGACGGCAGCTCTAGCGGCAGTGGCGTCGTGAACTCTGGGGATGTT
ATCGGAAATGCGGAAAGCGCTGCCTCGCAGGCATTCAGTGTGTCGGCGTGGACGTTGGCA
GGCGCTGTGCTCATGGTTTTCGCCGCGACGTGGTAA
>AF_DN55367_c0_g1_i1 DN55367_c0_g1~~DN55367_c0_g1_i1  ORF type:internal len:105 (+),score=6.31 DN55367_c0_g1_i1:1-312(+)
GGAACAGTCATCTCTTTGTTGACCACGCACGAGCCCACAGACGTCGTCCATCAGCTGACG
AAAGAGAACATAGAGATGATGAGCCTACATCCCAAGGAGCATCCAGTATCTCATTTTGCA
TCTGGCTTGCCGAACGTTGCTGGATCTGCGCCTGCCCCGCATATTACACCATCGGCTCAG
GCTCTGATGAAGCATGCTCTCAGAGGGCGGTGGCGACTCTGTCACCCCACTCATGAATGG
ACGAACAAGAAGGCTGAGGAAGGAGACTTGCATGTAGAAACAGAAGGGGTCGGCCCCAGG
TATATATACACG
>AF_DN103642_c0_g1_i1 DN103642_c0_g1~~DN103642_c0_g1_i1  ORF type:5prime_partial len:217 (-),score=32.64 DN103642_c0_g1_i1:209-859(-)
TACATCAGCGACAATCTACCAGGCCTAAGGGTGGTGACGCTTGATTGCCAAGAGGACGAG
GAGAAGATGAAGAAATTGAAAGGCGAACAACGAGAGAAGAAGAAGCGGTCAGGAGTGCAG
ATGACGTATTTGCAGAATATTAGCATGAGTAGTTTGAGTAGTAGCGATGAGGAGGAATTC
GAGGAGCGGGCGCGCGAGGGGCCCGCAGGCGTAAAGGAGAGTCGATATAAGCGGGAGATG
CACAAATTCATGGGTGGAGGTGTCGATGGTCATCATGGCAGCAATGACGAGACCAATGCA
GACGAGGCACTCTTGGTGAATGGCGTCGACGGCGTGAATGATCGCCCACAAAACAGAAGG
ACAGTGGATGGGGACGACGAGAGGGGACGACCGATCACGGCCGAAGAAAACGACGCTGAT
CTGAACGAGAAGGGAAGAGGACAACTGGAAAGTCCATGGAAGGCCGGCGCGAAGATTCCG
GTGGTGGATGGCATCATTGGGAGGCACGAACAGAGGAAGGCGAAAGAGGAGGGGATGAGA
ATTGCGGAACAGCATGAGAAGCAACACGCCGAGCGATATGGCGAGGATGTCAAGGAGAGG
TCGTGTCCGCTAGGGATGGAGGGAAGGAAACCAGGGGGAAAAGGGGAGTGA
>AF_DN63392_c0_g1_i1 DN63392_c0_g1~~DN63392_c0_g1_i1  ORF type:internal len:101 (-),score=4.14 DN63392_c0_g1_i1:3-302(-)
AGACTGCCAGTCTGGGGCCGCTGGTCCACCGGGGCCTCCCCTAACAGCACTCTCAACACT
ACCACATCGGACCACCGCGGATCTTTCGCCGGAGCGCAAATAGCATCAAAGATGTCACAG
CCTGGAGCAATGTCCCGGCCATCTGGCCCTCCTTATCGGCCAGCAGTTGCTGCTTTGGGC
GGTGTCCCAACCATCCACACAGACGTACCCATCACTGCAGTCTTCCTCTTCCTGTTCCTC
TGCGGCGGTGCGGCCCACATGACAGTATTTCAGAAGAATAAGGCAAGAGGCCACAAATTC
>AF_DN2893_c0_g1_i1 DN2893_c0_g1~~DN2893_c0_g1_i1  ORF type:internal len:138 (+),score=0.84 DN2893_c0_g1_i1:1-411(+)
GAGCTGAGCATCCCCACGCCCTCGCGCTTCGCGCTGCCGTCGTACTCGGCCGACCAGTCT
GGCGGATGGGTCCTCTCGGTGCTTAAGAACCCGCAGACGTACGCCGGCAAGGACGTCCAG
GCGATCGGCGAGCACATTACGCCCAAGGGCTACGCGGATGTCCTCACGAAGGCGATTGGC
GAGACCGTTGTCGTCAAGGACGTCACGGACGACGAGTTCGCGGCAGTCGGCAAGTCCGGC
AACCCGATGTACGAGGAGTTCTGGCTCAACATGAAGTTCTTCAACGACTACTGCCAGCCT
CCCAACAGCATCTACAAGGAGGAAGAGTCCAAGAAGGTTTACCCCGAGCAGCAGACGTTC
GCCGAGTTCGTCGCCAACAACGCCAACTTCAAGAAGTACCTCGCGTCGTTG
>AF_DN50204_c0_g1_i1 DN50204_c0_g1~~DN50204_c0_g1_i1  ORF type:5prime_partial len:248 (-),score=4.55 DN50204_c0_g1_i1:1882-2625(-)
GCTGGCTCGTCGCCGCGCATCTCCTTCGACGCGCTCAACAGCCTCAACCTCACTCCCGGT
CTCCCCTATGACGCGTATTCGTCGGGAGCGTCCTTCACCAACTCGCCCGCCCGCCCTTTC
ACACCGCCCGACTCCATCTGCCCGCCCGCGCTCACGCACCTGAGTGGTGGTGAGCTGTCC
TCTGACAGCATGCCCTCAACCGGGCCGTCGGGCCGCAAGTCGCGCAGCAACTCGACTGTC
ACTGTCGATAACGCGTCGCCAGCGTCGGTGCACGGCGGTCTTCCCGCCACTCGCAGCACC
CATCGCTTTAATCCCATTGCGACGCGTGCGAGTGCGAGGAAGCCGCGCAGGGTTTCGAAG
GACGATTTCGGGAGTGACGACGAGGAGGACGACTTCGCGCCCTCCGGCATCTCCACCTCC
GCCAACAGCGATGTCCGCCGCGAAGAGATTCGCAAGCAGCGCATCGAGTCTGAGCAGAGG
AGGCGCGACGAGCTCCGCGACGGCTACCGCAGGCTTAAGGATGTGTTGCCTGTCTCGAAC
CAGAAGTCCAGCAAGGTTTCACTTCTGGATCGTGCGACAACACATATCAAGTACCTCGAG
ATGACTCAACAGCAACTCCAGACGAGGCTGAACCAGGCTGAGATGGAGACACAAAGACTG
CGATCATTGAACGAGGCGCTCATGCTTAGCACCGCTGAGCGTCACGGCGCAGTCATTGCG
TCTCAACAGCCACCGGCGTTCTGA
>AF_DN36838_c0_g1_i1 DN36838_c0_g1~~DN36838_c0_g1_i1  ORF type:complete len:146 (+),score=1.73 DN36838_c0_g1_i1:225-662(+)
ATGAGTGTGTGGGGTGTGGGGTGTGTGTGGCTCGGACTATTTATAGCTAGGTTGGCTGCT
TATGCCATGAACGCGAACGTGACGAGGCCCGCGACGAGACCAAAGACGGAGACGGTAAGC
GAGCCCGCGGCGCCGGTGGACGACGAGCCCGCCGAGGCCGACGCGTCGGAGCCGGAGCCC
GAGGAGGTCGTCGAGCCGGAGCCGGAGGAGCCCTTGGTGGACGTCGAGCTCTTCGTGGTC
GCGCCGGACGTCGCGGTCGAGCTGGACGAGGTCGTCGTGGAGGACGCGACGGTGCTGGAG
GGCACGCCGGAGGTGACGGGGTACAGGTCCGTCGAGGCGTACGTCTTGCAGTTGCTCGAG
GACGGGATGGCGGTGTTGGTCGTCGCAACGGGGAGCTGGTCGTCCGCCTCGCACGAGGTG
AACTGGCCATCGACGTAG
>AF_DN79010_c0_g1_i1 DN79010_c0_g1~~DN79010_c0_g1_i1  ORF type:5prime_partial len:137 (+),score=11.52 DN79010_c0_g1_i1:2-412(+)
TCCGCACTGCCCAACCAGAGCACATTCACAATCTTGATTGACAATGTGGATACAAGCGTT
CAAGCCGCACCCCAGGCAATCATTAGCATTGCGAACAACTTTGATTGCTCCCTATTGCTC
ACTGCTAACCAAGTTAGCCAGAATGCAGGAACTGGCTGGCGCATTCTTCTGGCTGATACA
TTCAACAATACAAATGTATTCGCCACGTCAGAACCTTTTGAAATTAAACCTCTTGGATCT
GCATATCCCACCCAGGCTTCCCCTACTGCCAACGCAACAGCTTCTAACACGGCATCCGGC
AGTACGGCCTCCAACACCGGCAAACCTCCCAGCTCTGCCATGGGATTGAAGGTTGGCGCG
TTCGGTGCTGTGCTCAGTGGTTTTGCCGCTGTTGCTGGCCTCATACTCTAA
>AF_DN101517_c0_g1_i1 DN101517_c0_g1~~DN101517_c0_g1_i1  ORF type:5prime_partial len:209 (-),score=38.16 DN101517_c0_g1_i1:148-774(-)
AGAAAAGCAGAAGCAGCAGCGCAAAAGCAAGCTGTTGCAGACTCCAAACGCGCCGCGGAA
GAAGACGCGCAGTGGTCGCAGGGCTCCAAGTCTAGCAATAAGAAAGATGTAGCAGAAGCC
AAAAAGGCCGACGCAGCGCGCAAAAAGGCCGAGCGCGAAGCCCTGCTAAAAGAAGAAGAA
GCCTCCCAACCCTCCAAAGCCAAAGGCTCCGGCGCCAAAACCGCACAGAAGAAAACCCGT
GGCCTGGATCTTTCCCAACTGGATGACACGGGTCTGCCAGGAACCAGCAAAAAGGCAGCC
GCCCTCAACGCATCCGGTATCGAAAACGCGCTCGATGCGCTCGAGCTCACCGAATCAGGC
AACAACACCAAGATCGACCGACACCCCGAGCGCAGATTCAAGGCTGCTTATGCTGCCTTT
GAGGCTAGACGGTTACCTGAAATCGAGGCTGAGCATCCCGGGTTGAGAAAAAATCAGCGT
GTGGAGATTTGCAAGAAGGAATTTGAGAAGAGTGACGAAAACCCGTTTAATAAGGTTAAT
GTTGCCTTTGATGCGAGCCGGGAAGAGATTGCGGCTGTTAGGGAGGCGGAGAGGAAGAAG
ATTGAGTCTAGATTGGGTGGGAAATAA
>AF_DN102887_c0_g1_i1 DN102887_c0_g1~~DN102887_c0_g1_i1  ORF type:internal len:215 (+),score=8.60 DN102887_c0_g1_i1:3-644(+)
TACCAAATTCTGCGGGGACTGAAATATGTTCACTCTGCCGGTGTCGTCCATCGCGACTTG
AAGCCCAGCAACATTCTCGTGAATGAGAACTGCGATCTCAAAATCTGCGACTTCGGATTG
GCGCGTATACAGGACCCTCAGATGACAGGCTATGTCTCGACGAGATACTACCGGGCCCCG
GAAATCATGCTTACCTGGCAAAAGTATGACGTCGAAGTCGACATCTGGAGCGCAGGATGC
ATTTTTGCCGAGATGTTGGAGGGAAAGCCACTGTTCCCAGGCAAGGATCACGTGAACCAG
TTCTCTATCATAACTGAGCTGCTCGGCACACCTCCACAGGACGTCATTGAGACCATCTGC
AGCGAAAACACATTGCGCTTCGTCCAATCATTACCAAAGCGGGAACGTCAGCCGCTGGCC
AACAAGTTCAAGAACGCGGACCCTGCAGCAATCAACCTGCTCGAAGACATGCTGGTCTTC
GATCCCAAGAAGCGGATCCGAGCAGAAGACGCCCTAGCCCACCCGTATCTTGCTCCATAC
CACGATCCTTCAGATGAGCCAGTGGCCGAGGAGAAGTTTGATTGGTCCTTCAACGACGCA
GATCTGCCAGTGGATACATGGAAGATCATGATGTATTCCGAG
>AF_DN84384_c0_g1_i1 DN84384_c0_g1~~DN84384_c0_g1_i1  ORF type:internal len:113 (+),score=0.47 DN84384_c0_g1_i1:2-337(+)
AAAGATTATGGCCTTATGCTTGGTCAAATCATCTCCAGGGCATGTCGGAGCCGGAAGCCC
GCAAAACCCCCATCGCCATCTCATGGGGAGACCGAACCTCTTTTGAGTCAGTCGTCCACG
GCAGGAGGCGAATCGCTGAAGGCGATGTCTCAAGCCTATAAGCGACCTCGGTATCGGGAT
GTTCTTTCGCCGCAGTCTAATATCAACCTTGTTGTGTACACTCTACTTGCAATGCATTCG
CAGGCGTACGATCAGTTGCTGCCGATCTTCATGCACCACCCCGCACAAGATATAGATGAT
CCAGAGGTCAGACTGCCCTTCAGATTTTCCGACGGC
>AF_DN55078_c0_g1_i1 DN55078_c0_g1~~DN55078_c0_g1_i1  ORF type:5prime_partial len:141 (-),score=18.63 DN55078_c0_g1_i1:156-578(-)
ACCAACCCCAAGCAGTTTGCATTTTTCAAGGGTCTCAACGAGCCTGCACAAAATGGCGTC
GTAACTGCTGACGTTGTAGATGGCCTTCCTGCTGGTGCTTACCGAATGTGCTCCATCAAT
GCTGCTGCCAACCACCAGCCTGTGATTGTACCTATCGCTCAACACGGTTCACTTGATGAC
TGTGTATACTTCACAGCTTCTGCCAACGGTGGAAATGCCAATGCTGGTAACAGCACTCAG
AACAACGGCCAACAAGCTCAGAACAACGGCCAACAGGCTCAGAACAACGGTCAACAGGCT
CAGAACAATGGCCAACAGGCTCAGAACCAGGGTCAAAACAAACAAGGAGGAGGACGTTTC
GGAGGACGTTTCGGGCAAAACCGTGGACGGGCTATGAAGCGTGACAGCTACTCCCGACTG
TAA
>AF_DN85694_c0_g1_i1 DN85694_c0_g1~~DN85694_c0_g1_i1  ORF type:5prime_partial len:158 (+),score=10.47 DN85694_c0_g1_i1:3-476(+)
GGTAAATCCGAATCCTCATCGGCGCAGGCGCCCGTGAGCCGTCGTGGCCGCAAGCAGTCT
CTGACTGACGACCCGTCCAAGACATTTGTGTGCACATTGTGCTCGCGCAGGTTCCGTCGC
CAAGAGCATCTCAAACGTCACTACCGTTCCCTTCACACGCAAGACAAGCCATTCGAATGC
CACGAGTGCGGAAAGAAATTCTCGCGCAGTGACAACCTGGCCCAACACGCCAGGACGCAT
GGCAACGGTGCTGTCATCATGGGCGTTTTGGATCCCAATGATGTTTCCCCGCCGGCCCAA
CAGATGTACGAGGAAGATGCTGGTGTATTGGGAGCTGTGCTTTACGAAGCTGCCAACGCT
GCTGCCACGCAGTCAACAACCAGCGAGTCCGGATCCAGTGTTGAATCAGATTCTCCAGCA
TCTGGAGATCGTCGATTAAGTCTCAAGAAGCGCAAGCGAGATGAATCTTCATAA
>AF_DN65088_c0_g1_i1 DN65088_c0_g1~~DN65088_c0_g1_i1  ORF type:5prime_partial len:104 (-),score=9.81 DN65088_c0_g1_i1:39-350(-)
CGCCAGCAGCACAGCCGGAGCAGCTCCAGCCCGTTGAGCGACGCGCGCACCGAGGAGACC
ATCGCTCGCGTCGTCAACCAGATCCGCCAGCAGAGCCAAAACAGCGCCCTGTCTGCGGCT
GGCGACCAGCCCAATGTCCTCCCCCACATCGTCCGCGCGAAGAAGGATGAGGAAGACATG
GACGAGGACGAGAGGTTGCTTGCCTCCGAGGAAGGCAAGAAGCTTAGCTCCAAGGAGCGC
CGCCAGCTCCGCAACAAGGTTTCCGCTCGCGCTTTCCGTTCCCGAAGGAAGGGTAAGGAT
TACCAACGCTAG
>AF_DN83165_c0_g1_i1 DN83165_c0_g1~~DN83165_c0_g1_i1  ORF type:internal len:191 (+),score=2.49 DN83165_c0_g1_i1:3-572(+)
GGAAATTCGAGAAGGCGTGGAACCCACCGGAGACCCACATCTACTCAACAGCAGCAACTC
CAACAATCACCTCCCGGCCTACACTCACGGAGCAGCAGCATTCATATGTCTCCACAGAGA
CGAGACCAGCTTCTAGCCCTACATAGAGACAGCTGTCGACTGTTTCAGCCTGTGGCCAAC
AACAATAACAACACCAATACCATCGTCATTGACACATTAGCTCTCGCTTATGACGAGACA
CATTTATCCCCTTTCACATCACCCGCTGCCTCGCCCGTACAGCGCTCACACTCATTCCCT
TTTGGGTTTTCTGCTGACAGCGACATGTCTGATGAAGACCTCCTACCGTCGTCGTCGGCA
TCAAGTCACCGATACGTAACAAGAACAGCAACAGCAACAAGTCATATCCTTCCTGATACC
ATCGATACAGTACCAGAGACACCCGAGCAACTACAGCTACAGCCTACAGTCATAACTGAA
TGGACATCCCCCAGCACCCGGCGACGCGAATACGAGAAAATCGACCGCTCGAACAGGGGC
ATTCGACGTATTTGGCGCCGACTGACGCCG
>AF_DN6629_c0_g1_i1 DN6629_c0_g1~~DN6629_c0_g1_i1  ORF type:internal len:269 (-),score=11.47 DN6629_c0_g1_i1:1-804(-)
GCGCTGTTCACCTCCCTACCGCGGCGGTGCGTCGTATTGCTAGAGGACATAGACACCGCG
GGGCTGAAACGGTCCGAGGATCCCGTCAACGAGGCATCTTCCTCCGATGCTTCCAAGGAG
GAACAGGACGACGACGGCGCCGACAAGGACGCCAAATCCAAGAAACCGCGCCAAAAGAGC
AGGAGAGACCGCGACTGGAAGGTCTCGGACCTGGCCCGCGAGCTAAAACGCCACGGCAGC
AACGACACCGGCGAAAAGAAGGGCATCTCCCTCTCCGGCCTGCTCAACGCCATCGACGGC
GTCGCCTCGCACGAGGGCCGCGTGCTCATCATGACGACCAACAAGCCCGAGGCCCTCGAC
GAGGCCCTTATCCGCCCGGGCCGCGTCGACCTGCAGGTAGGATTCACCCAGGCCACGCAA
GAACAAGCGCGCGAGCTGTTTGTGCGCATGTACGAGCCCGACAGCAGCAGCCGCGCCACG
AGCACCGTCGCCCTCGACGGCCCCGTCTCGCCACTGCCGTCCCTGGCCCCCCTGACGCCC
TTCTCCGAGGCCCCGCCGACCCCGTTTTCCTTCTCGTCCGACAAGGACGGCAACATGACC
GACGTCTCGGGCGCGACCGAGGTCGAGGTCGACGCCTACGCCGACGACGGCGACCAGCAG
CAGCCCTCGTCCCCTTTCCTCCTGACGACGGCCGCCCACCCGGCCGCCACGATGAACACG
CTCAAAAAACCCGCCCCGCTGAACCTCCACCCAAAGCCCCCCCTCACCACTACCACCACC
ACCACCACGGTAATCTCCATTGTC
>AF_DN96950_c0_g1_i1 DN96950_c0_g1~~DN96950_c0_g1_i1  ORF type:internal len:123 (-),score=5.84 DN96950_c0_g1_i1:1-366(-)
CCAGAGGGCGATCTCGAAAAGGGCACTGGCATCTGGGCTCACGAGGCCACACAAACCATC
CCATACCAGCTTCTCGTCACCCGATTCTTCTCTCTTATTCAGAGCCACCACCCCGATATT
CTTTCCAGCGGCTCAAAATCGTACAGGATCCCGCCTCCCCAGTGCCTGCGAGAAGGAAAC
CGTCGTACAATTTTTGCCAACATTGCCGATATTTGCAAGCGCATGAAGCGATCGGACGAC
CACGTCATGCAGTTCTTGTTCGCTGAATTGGGTACCAGCGGCAGTGTTGACGGTAGCCGG
CGGTTGGTGATCAAGGGTCGTTTCCAGCAGAAGCAGATTGAGAACGTGTTGCGACGTTAT
ATTGTT
>AF_DN108049_c0_g1_i1 DN108049_c0_g1~~DN108049_c0_g1_i1  ORF type:3prime_partial len:129 (-),score=3.31 DN108049_c0_g1_i1:1-384(-)
ATGGGTCTCGGCGGCTTCCTCGAGCCTCTCGTCGTCGTCAGTCTACTTTTCGGCGGCACC
TGGTGGAACCGGGACAAGTCGCTCTATCCGTCATATCGCGTCGTCCGCCGGGTCGCCTCG
TCCAGCCGCTCAGCCTCCCCGGACAGCGAGGAGTCATTGCTCGGCACCGCCGTCGATGAG
GTCTCGCCGCGACGGGTCCGGCGTATCCAGCTGTTCGGCTGGAAACGCGACATCAGCTCT
CCCAACACAGAAATATTCGAGGACCGCCTGCTCAGCCGCGTCTTGCGCAGGTTCCCGTTC
CTCGCCGAAGCTTGGTACTGGGCTTTGATATACTGGGTGTACCAGCTCGGTCGTGCCGTC
ACGGCCGTTACTTTTGTTCAAGAT
>AF_DN59959_c0_g1_i1 DN59959_c0_g1~~DN59959_c0_g1_i1  ORF type:complete len:139 (-),score=6.61 DN59959_c0_g1_i1:117-533(-)
ATGGGCCGCCCCAGCCTCCCCAGCCGCCTCGTCGTCCTCCCCAGCCGCGTGGGCCGTGGT
GGCCTGGGCCGTGATGAGGTCTACCGGGGCCATGGTGGTGAGGTCCGCGATGACCCCATG
GGCCGCCAAAGCCTCCAGGACCGCAGTGTCCGCGACGTCGTCCACCACAGCGGCCATGTC
GGCCGCGTCCTCCACGGCCTTCGTTGTCTGAGCCCGAGCCGCCGGAGGGACCTTCTCCAT
TATCGTTGGGAGCATCCCTCATCTCGTCGTTCTTCTCGTTGGTGTTGTCCTTCTCGGGAA
CTGTCTCATGATTCTCCTCATCGTGGTGCTCTGGCCCAGCGCCTGGTGGGGGTGGGGGAC
CACGGTGGGGGAAGGGTCTGCCATGGTAGAAATCACCCCAGGCAGCCCAGGGGTTAG
>AF_DN50755_c0_g1_i1 DN50755_c0_g1~~DN50755_c0_g1_i1  ORF type:complete len:285 (-),score=-9.36 DN50755_c0_g1_i1:642-1496(-)
ATGTTCGGAAAACGCTCTTTTGCTAGCTCAAAGGACCGCTCGGGCAAGATAACCAAACAG
CCGAAGAGATCGTTTCGCGATTCCTCGAAGCAGAAGCAGATGGTCGAGAAGATGGACGCG
CGGATGGACAGTCCGATGATGGGCAGTGTCTCTCCCGGCCAGTCCCCGAGTCTCACTTCT
CCCATCGTGACCATAGTCGTTGGTCCCGACCAGCGGCTGTTCGCCGCGCACGAAGACGTC
CTCTCCCACTCCCCGTTCTTCGCCTCGGCGTTGCGGGACCAGTTCTTCGAATCCCATTCT
CGACGCATCGACCTGCCGACGGAGGAGCCCGAAATCTTCTCCTGCGTTCTCGAGTATCTG
TACAAGGGTGACTACTACCCGCGCCTTGTGCACGACAAGCGCCGCCAGACCTGGATGCTT
GAGGGCGCAGTGTCAAGCCCGGACCCCAACAAAGGTGACCGCGTAGCCGCCGTCGAGCCA
ACCTTCTTCCACTCCGGCGTCGGCGATATCATTCTCCGCGACACAGCCGTCTACTGCGCA
GCCGACCGGTACGGCCTCGAAGAGCTCAAGCGGCTCTCTCTGCGCAAGCAGGGCCTGCAG
AGCGGGATCGAGGTCGGCACCATTCTGCGTAGCGCGCGGTATGCCTACGAGAACACACCG
GACAGTGATTCGAGGCTGCGCGCTCATTACCTCGCCCTGATTATCCGTAGCCGGAAAACA
TTCAAGCGTAGTGGAACCATGCAGATGGAAATGGAGATTGGGGGGAAACTCTTCTTTGAC
CTGTTTGTGGCCATGTGCAACCACGTCGATGATATCGTGGACGCGAGCAACGCTCGCACC
CCGAGAACCATCTGA
>AF_DN40159_c0_g1_i1 DN40159_c0_g1~~DN40159_c0_g1_i1  ORF type:5prime_partial len:215 (+),score=0.82 DN40159_c0_g1_i1:3-647(+)
GGGTCTATCTGGCCAGGATCTGTATTTGCAGTTTCAAAAAGATTCGCGCGTAAATTTTGT
GTGGCTGCATGGGCACATCATGCCTGGTCTGTTGTTGCATCAGTCTTCCTTTTCTCGTTG
GCACCTGCTGTGATTTACTATGTGTTGGTGTATACATACCACCGTCAGACGATCGATCCC
AACCATCACGCAAACTTGTTACACCAGCGGGATGAACAACAACGTCAAAGAGCTTCAAGA
CGTCGGGCGGGTGGTTCAAGGCAAACACAATATGCAAATGTTGGTTATTCTCGCGTTGGT
GAAGATGTTCAAACCACAGGAATGACCTCAAGTAGACTTATCGCCGCGAATCCTCCCTCA
GCACGTCTTCGTGCAAATCGCTCACAGGTCCAAGCTGGGCGATCTGTCAGGGGTGTCGGT
GCTGCTTCGGCCGCTTCGTCTACTAGCTCTATGACCACTGGCAAGCGCACATATCAGTAT
CGGTATCTACAACGATCACACAGGCCGCCTCCGCTCATGCAAAGTCCTTCACCTTTGGGG
TTAAATCCGCCAGATTACGACTACCAGCACGGCCAGAGACACAGCAGAGTGTATGCCGCA
TTCGCTGCCCCGGTAGATGATGGGGAGTATGATAAGTTTGTGTAA
>AF_DN74885_c0_g1_i1 DN74885_c0_g1~~DN74885_c0_g1_i1  ORF type:internal len:140 (-),score=9.74 DN74885_c0_g1_i1:1-417(-)
CTCCTGAACGATCTATTCCCAGGAGCGTCCATTGCTCTCCCCGGCGACATCGACACCGCG
CTCGAGCTCGTCAAAACAGCCTCCCACTGGATGTTCGCATTCTTCACGGTCGCCACTGTC
CTCACCTTCCTCTGCATGTTTCTCGCCCCATTCAGCACATCCAGCAAGCCCCGGTACCTC
TACCGACGACGTCAAATTCTCCTCCGCTCCCTTCCCCTCACCATCCTCACCTTCCTGGCC
GCATTCTTCACCGTGGTGGCCTCTGCCGTAGCCACGGTAATGTTTGTCATCTTCCGCAAT
GTTCTCACCAGCCAACAGGATCTCTCGATTGAAGCTCAAATAGGAAAGCAGATGTTTGCA
TTCATGTGGATTGCCTCAGCTCTCAACCTCATTGGATTTCTGTGGGATCTCGGCAAT
>AF_DN39498_c0_g1_i1 DN39498_c0_g1~~DN39498_c0_g1_i1  ORF type:internal len:172 (+),score=23.55 DN39498_c0_g1_i1:2-514(+)
GAGCCGACAGCAGCTGCTATTGCCTATGGTCTTGACAAGAAGGGCGAGGGTGAACGCAAT
GTTCTCATCTTCGATCTTGGTGGAGGAACTTTCGATGTCTCCCTCTTGACCATCGAAGAT
GGTATCTTCGAAGTCAAGGCTACTGCTGGTGATACTCACCTTGGTGGTGAAGACTTTGAC
AACCGTCTTGTCAACCACTTTGTTCAAGAATTCAAGAGGAAGCACAAGAAAGATCTCTCT
TCCAACGCTCGTGCTCTCCGACGACTCCGAACTGCCTGCGAACGTGCTAAGCGCACTCTC
TCCTCTGCCGCCCAAACCACCATTGAAATCGATTCACTCTTCGAGGGTGTCGACTTTTAC
ACCTCCATCACTCGTGCTCGTTTCGAAGAATTGTGCCAAGACTTGTTCCGTGGTACTCTT
GAACCCGTCGAAAAGGTCTTGAGAGACTCGAAGATTGACAAGAGCGCCGTTCACGAAATC
GTCTTGGTCGGTGGTTCTACTCGTATTCCTCGT
>AF_DN88120_c0_g1_i1 DN88120_c0_g1~~DN88120_c0_g1_i1  ORF type:internal len:297 (-),score=-15.63 DN88120_c0_g1_i1:2-889(-)
AATCCCGCCCTTCTCGCCCTCGGCCTAGTTATTCTCGCTATCACTGTGTCGTGGACTTGG
TTATGGATGATTATGTTCACACGGATATTCCTCGGTGGGCAAATCCGTTCGGATTCCTTT
GTCATAAGCGTCAGCAGCTGGTGGCTTGGTATCTATTTCATTCTGGTCTATCTGTGGTCC
CTTGGTATTATTGCTGGTATTCAACGAGCCGTGACAGCGGCGACGGTGAGCCAGTGGTAT
TTCCATCGACTGACCCTTCCAGCGCCCACATCTGCTCAGGTTGTAAGAGCCGCCATGAAT
CACGCTCTCACAACCCTCTTTGGTTCTATATCGCTATTTGCCCTTCTCGTCCTACTCCTA
AAACTTCCCCTCATGATTTTGCATAGGCGAATCTCCTCGATCATTGCACTATTCGCCTAT
TCTCTTATCCCCTCACCTATTGCTGCTCTAGTCAACCCCTTAACCCTAACTTATTCTGCA
ATCCATTCACAACCACTCGCCCAATCAGCCCGTGGTTTCACACAAATGGCAGTGTTCTCA
TCATTCACCACAACCGGTCTATATACGCCATCAATGCCCCGCGGATCCAACGCCAACTCT
TCGTTGCTCTCCTACCGACTATCAAAAATGGTCCTGCACGCCTGTCGATTCGCAATGTCT
CTCGCTCTCGGATTTGGCGGCTGGGTTACAACCGCTCGAAATCTTGATGTGACCGGCAAC
AACACTCTCCGCGGCAGTCTCTATGCTTATATAATTGGTCTCATCGCAGGCACAATTGGA
TGGGGAGTGCTCGGCTCAATGGAGAATGTCTTAGCTTGCGTCGTCGATTCTGCGCTGGTC
TGCTGGGCAAGTGAAGTTGGTAATTCGGGGCGAGAAGCCACATACTGC
>AF_DN84468_c0_g1_i1 DN84468_c0_g1~~DN84468_c0_g1_i1  ORF type:5prime_partial len:110 (-),score=7.81 DN84468_c0_g1_i1:400-729(-)
GCCGAAGCTCAGCCAGCTATTGCCTCCGTCGTCGTCCAACGCGCAACCTCAACACCCTCA
ACACCCTCAACTGCCGCAACCTCCACGCCGCGAACCTCGACACCAACCACAAAGAAGCCC
AAGAAGCCTCGTTGTACAAAGGATGGCTGCAACGCTCCTGCCCAGCCTATAGTCGGGGAC
TGCGGGTTCTGCCAGAAGCGCTTCTGCGGAAAGCACCGTATGCTGGAGAGCCACAACTGC
GAGGGTCTGGAAGATGCAAGACAAGCTGACAAGCAGCGCAACGCTGCAAAGTTGGAGGGG
GAGCGGACTGTCATGTTGCGGGGTCTGTGA
>AF_DN84854_c0_g1_i1 DN84854_c0_g1~~DN84854_c0_g1_i1  ORF type:complete len:140 (-),score=7.72 DN84854_c0_g1_i1:21-440(-)
ATGACTTCCACTACTGTCCCCATCCCACTCGAGCCCGGCTACCGTGGCTTTGTCGGTGCT
GTCGTCAACGCCGAGTACAAACAACGCCTCTTCCTCGACGTCCGCGACACCAATGGAAAC
CAGCTCACCTCAGCTACGTTCGAGGGACAGGGTGTCCGCGTGCCCATGAAGAACATCTTC
AACAACCGGGACAGCTGGTCTTTCGGTCCTTTCCCATTCTCTGCAACTGTCCACGTTAAG
ATCACCTACTCAAAGGATGGGAGTGGATTCAGCGACTCCAAGATGGTTGGCCCTCTTATG
ATTCTGAAGGCTCCTGAGCCAGACTATCCCATGGACTTTAGATCCTCCACCGTCGTTTCT
GAGGACCTCAACGACGCCGACCATGACGACTGTACTGTCGTTATTCTTCAATACAAGTAA
>AF_DN92555_c0_g1_i1 DN92555_c0_g1~~DN92555_c0_g1_i1  ORF type:internal len:104 (-),score=1.44 DN92555_c0_g1_i1:1-309(-)
GAGCTTCCGCAAGACTTTAAGACGGAAAACTGCGTTTACCCCCGAGCATGCTGCTCGAAG
GACCAATACAAAGGAAACCGCCTGCATTATGAGACCGAATGCAACACTGTTGGTTGGGCG
TTGGCGCAGTTGAATCCGTGCTTGAGAGGAAAGCGAGGCTTGATTCAGCGAGCAGTCGAT
AGTTGGAGAAATAGCAACCAGGACCCAAGGCTTCGAAGTAGGCGAGTGAGGAGAATGGCC
AAGATCAACAACCGGAAGGCCGTCCAAGCAGCACAACACCCCCACATGGCTGGTCCAGGT
GGCCCAGGT
>AF_DN44010_c0_g1_i1 DN44010_c0_g1~~DN44010_c0_g1_i1  ORF type:internal len:169 (+),score=14.76 DN44010_c0_g1_i1:3-506(+)
TCTTTCATCCCCTTCCTCAGCCAGCTTGACGATATCGTCAGTGAGATAGATCGGGAGGCC
CGCCATGCCGCACACAAGCAGCGACAGCAACGCAAGCGGCAATTCCGTGCCCGCTTCGAT
GTGAAGGAGCACAAGGAGCACTACGAAATCGAAGGCGACGTACCTGGATTCGAACAAGAG
AACATCTCTATCGAAGTCACCGATGAGCATACCCTCAAGGTCTCCGGAGACACTGAGCAG
AGGCTTGAACAACCAGTACCGGAGCAGCAGACCCCAGAGGAGCAGCACACGGAGCAGATG
GACGGCCTCACTCTGAACGAGCCGGAGGTTCCCCAAGAGGAGAAGTCAGCAGACAGCGAC
ACCGAGAGCCGGCACTCATATCAACCAACCGTCGAAGACGACTTCGAAGACCTCGGAGCT
GAAGCTGTTTCGCCCTCATCTACCCCTGCAGAGCCCAAGGGCAAGGGCAAAGCCGTTGAG
GAACCGACCCCCACCGAGACCGCA
>AF_DN106790_c0_g1_i1 DN106790_c0_g1~~DN106790_c0_g1_i1  ORF type:internal len:170 (-),score=9.95 DN106790_c0_g1_i1:1-507(-)
CATATTGGTTTCCTTCTTGCCATTTTCTGTGTGGCCTTGGACCAGACCATCGTTGCCACT
GCTCTTCCAAAGCTTGCCTCGCGTTTCAATGCATTGGATGAACTAACATGGGTTGTATCT
GCATACTTTTTGACCCAAGCTGGCCTCATGCTTACTTTTGGTCAAATATTAACAATTGCC
CCATCGAAATGGGTCTACCTCACTTGCATTATCATCTTTGAAATCGGTTCCCTCATTTGC
GGTGTTGCTCCTAGCATGAACGTCCTCATCTTTGGTCGTGCCTTCCAAGGTGTTGGTGCA
TCCGGAATCTTCCTTTCCATCCTCACCATCCTTGCTCAAATCACTCGTCTTGAGCAACGA
CCCCTCTTGTTCGGTTCATTCGGAGGTGTCTTCGCCCTCGCAAGCGTCATTGGTCCTCTT
CTCGGAGGTGCATTTACCGATCACGTTTCCTGGAGATGGTGCTTCTACATCAACTTGCCC
TTTGGTGCAATCTCCGTCGCTGCTGTC
>AF_DN75699_c0_g1_i1 DN75699_c0_g1~~DN75699_c0_g1_i1  ORF type:5prime_partial len:245 (-),score=15.27 DN75699_c0_g1_i1:153-887(-)
TTCGCCGCTTCCCTCTTCGACAGTGACGGAATCCAAGTGCGTTTCATGAACTCGCCTGAG
CAAGGCAATCACATAAGGAATGATGCCGAAGTCATCCAGCTCATTCAACGCATCAAGTTC
AAGGGCTTGACTCCAATGGGCAGCCAGCTCCGGCAAAAGGTCGTTGACCCACACATTGTG
CAGCCGGCCAGATCTGGCACGTTGAAGAAGCCTGTTCTCGTCATCACCATCACGGATGGT
CAGCCGGCCGGTGAGCCCTCCGGGGCCGTCTTCGATACCATCAAGCACGCCTCCAGCGAG
CTCTCACGGTCACGTTACGGTAAAGGCGCCGTCTCCTTCCAATTCGCGCAAGTCGGAAAC
GATCTCAAAGCACGCGAGTTCCTTGGGAAATTGGATGAAGAGCCTGGCGTTGGTGAATTG
GTGGACTGCACGTCGAACTTCGAGGTGGAGCAAGATGAAATGAGCCGTGCCAATCCGCCC
GTCGACCTGACTCCTGAACTGTGGTTGATCAAGCTCCTCTTGGGTGCTATTGATTCTTCG
TATGATACCAAGGACGAGAAGTCACACGGCCGCCCACCCCCTGGTGGTCCAGGTGGTTAT
GGAGCTCCCCCGCCGCAACAGCAATATGGAGGCTATCCCCCACAACAGCAGGGTTATGGC
AGGCCCCCCCCAGGACAGCCAGGTTACCCTCCACAAGGCGGCTACGGTGGACCACCGCAA
CCGCCTAGATACTAG
>AF_DN38719_c1_g1_i1 DN38719_c1_g1~~DN38719_c1_g1_i1  ORF type:3prime_partial len:133 (-),score=1.45 DN38719_c1_g1_i1:2-397(-)
ATGGCCCGTCGTCCTGCCCGTTGCTACCGCTACTGCAAGAACAAGCCTTACCCTAAGTCT
CGCTTCAATCGTGGTGTACCCGATCCCAAGATCCGCATCTTCGACTTGGGCCGCAAGCGT
GCCAATGTCGATGAGTTCCCTCTCTGCGTCCACATGGTCTCCAACGAGTACGAACAATTG
AGCTCTGAGGCACTGGAAGCCGCCCGCATTTGTGCCAATAAGTACCTCGTCAAGGTTGCT
GGGAAGGAAGGTTTCCACCTCCGCGTCCGAGCCCACCCCTTCCACGTTGTGCGCATCAAC
AAGATGTTGTCGTGCGCTGGTGCCGATAGACTGCAGACGGGTATGCGTGGTGCTTTCGGA
AAGCCCAACGGTCTCGTTGCGCGTGTCAACATCGGC
>AF_DN81094_c0_g1_i1 DN81094_c0_g1~~DN81094_c0_g1_i1  ORF type:5prime_partial len:183 (-),score=31.29 DN81094_c0_g1_i1:29-577(-)
TTTGGGGAGGGCTACCACAACTTCCACCACGAATTCCCCTCGGACTACAGGAACGCAATC
ATCTGGTACCAGTACGATCCTACCAAGTGGCTTATCACTGCCCTTTACTACATTGGCCAA
ACTTATGATCTCAAGATGTTCCCTGAGCAAATTGTTAAGAAGGGTCAAGTCCAAATGAGG
CAAAAGGAATTGGACAAACTCAAGGAAAAGATTGACTGGGGTGTTCCAAACGAGCAGTTG
CCCGTCATCTCGCGCTCCTGCTTCGATAGCGTCTGCAAGGAAGGTTTCAAGCTCCTCATC
ATCAATGGTGTCATCCATGATGTCACTGATTTCATTTTGGAGCATCCTGGTGGGGCTAGG
ATCATGGAACCCTTCTGTGGGAAGGATGCGACCAAGGCATTCACAGGAGGAGTGTACTAC
CACTCAAACGCAGCACAAAATGCACTCCAACAATACCGCATTGGCACCACCCACAAGGGT
GACAACTGGTCTTTTGAAGAGGTTGTTGTTGTTGAAGGAAGAAATGCACAGACCAAAAAG
ACCAATTAA
>AF_DN101666_c0_g1_i1 DN101666_c0_g1~~DN101666_c0_g1_i1  ORF type:5prime_partial len:142 (-),score=10.48 DN101666_c0_g1_i1:576-1001(-)
GAGCAGAAACGTCCAAGAGCGGCTAGGACGTCAAGCTCTGGTCCCAAGCCAGACGAGACA
ATACGCCCCAAAGGTCGACAGGCTCACTCACTCGTCGAGCGGAAATACAGGGAGAATCTC
AACGCAAAAATTGAAGAGCTGCACGAAGCGCTGAAGAAAGTTCGCTCTGGCTCGATGGCT
AACGGCACCTTCACACGACCAGCACAGCCATTCGGTTCGGCGAACAGGGCTCGGAAAGGC
GACATCCTGGGCGAGGCTTTAAACTACATTTATCAAAGTCAGGTTGATATGCGACATATG
GCAGAAGAAATTGGTCGTTTGAAAACGCAGCTCGCAACAGTAGAGCAGCCTCCAAACAAA
TGTGCAGATTGCAACATCCGCAAACAGGTGAAGAGTCTGAGGCTTTTGGCTGAAGCCACT
GATTAG
>AF_DN61244_c0_g1_i1 DN61244_c0_g1~~DN61244_c0_g1_i1  ORF type:internal len:129 (-),score=8.04 DN61244_c0_g1_i1:3-386(-)
GGAATCCGCAGTGTCGGTCTCCCGTGCAGCGCCACCACCGGGGCCAGGGCACACTCCGAG
CACACAGGTACCCGTGGGAGTGGTCCCGGTATCATTGTTGTTGAGGCCAGTGGGCTGGAT
CAGCGGCAAGGGCAGCGCCAGATCAAACTTGAGGTATTTGCCCGCAACGATGGGGCCTGC
GATGAGGGCAATGAAGACCACGAGGATCGTGAAGTAGAGGATCGCGTAACGGATCACACG
TCTCCGTCGCAGCTTAGTCTGCTTCAAAGAGTAGATAGGCGGTCTGATTTGACGACTGGG
GCGGAGCCAGAAGAGCATGACAGAGTGAAACTTGTCGACGTAAGGGATCAAGAGGACAGG
GAGCATGATGAAGAGGATGACGTG
>AF_DN73491_c0_g1_i1 DN73491_c0_g1~~DN73491_c0_g1_i1  ORF type:complete len:638 (-),score=64.70 DN73491_c0_g1_i1:101-1963(-)
ATGACCGATTTCAACTCTCTTTATCAGCAGAATCTCTATCTGTCGCCAGAGCAGCAGAAC
CTACTAATGGCTGCTTTGAATTCCAACAATCCTTCCCAGAAGCAATCCGATAACAAGAAG
GACACAACCCGTTCTCGCACACAGTCAAGTTCCAACAACACCAGCCCATCTCAGGCCAAT
GAATTCGATCCGGCATCGTCGAGTTATTTCGAATCCCCGCTTCTGCAGGACGCTCCGGGC
TCGGGTCATCTAGGTTTTGGATCTGACGAAAGCCCGTTCCTTGATTTCGATCCTGATGCG
GACTACGATCTGGGAGGCGCTGATGAATCGTTGATTGGTGATCTCCCAGACTTTGATAAT
CACGAGGCTGGAGATAAAAGGAAATCTCTTGACGGAAGCGATGAAGTCAGCAGCGGCAAG
AAGAGGCGCGGGAGCGATGATAAAGATAAGGCTGCTAAGAAGCCTGGACGCAAGCCACTC
ACTTCAGAGCCTACTACTAAACGGAAAGCCCAGAACCGTGCGGCGCAGCGTGCCTTCCGT
GAGCGAAAGGAAAAGCACCTGAAAGATCTCGAAGAAAAAGTAGAGGAGCTTGAGAAAGCC
TCGCAAACCACTAATCACGAGAATGGTCTCCTTCGAGCCCAGGTTGAAAGACTGCAGGTG
GAGCTACGCGAATACCGCAAACGCGTCTCCTGGCTTAGCAATGGCAACGGTTTGTCGACT
GTGGCCACGATGAGCAACATGAACTCCCGCAATCTATCCGGCCTTACCAACAATGACTTT
TATTTTGATTTCCCCAAGTTTGGAGACTTGCCCGGAAACCATATTTTCAAGAACACCAAT
GGCACTCAGAACAAGCAGACATCAGAGTCATCCTCGTCAACAGACGTGTCGCCATCTACC
CAACTTCCTGGTGACCTGTCTCGCAATTCCTTGAACAGCAAGAACCTGTCCAAAGCTGGA
CGTGCCAACGGCACTTCCAATGGCTTATCTAATGGACAATCTAATAGGAACGGCTACCGG
ACTCAAACCAGTACTAGCTCGGTAGTTTCCAACACCAATTCTCCGTCTGCCTCTTCGGAT
TCCCAGCACGGCCAGACATCCTCGATTGGCACCTCGCCTGAACCGAGCTTAAACTCGCCC
AACGTTGGCAAACCGAATGATGTCGGGTTTGACTTTTATGGCAATAATAATAATGATGCT
ACTGCGAATTTTGGCGCCATTGATGGTGAGAAATCCTTCTGTGAGAAGCTGGGCATGGCC
TGTGGCAACATCAGTAACCCGATGCCGGCGGTCTTGGGGAACAAAAAGGATACCAATAAT
GACAATAATACACAAATGTTAGGCCAATTGCAACCCACGCTAGCCGATCAATCATCCCTC
TCATTCGACTGGCTGGCCCAACAAAACGGTGGAAACTTTGACCCTGTGCTGTTCAATGAC
TACCGCGAGCCGCAAGATGCCATTTTGTCGCAGGATTTCGGCGCGTTCTTCAACGACGCG
TTCCCGCTGCCGGATCTGGGCAGTCCGTTTGGCAACCCGCCGAACAACGACATTGTCAGC
CCGAAGGAGACTGCCCCTGCGCCCGCGCCAAAGAGGGATCAGGCTCCGCCTGTTGAGCAG
AAGCAAGGCGACGACGATGAGGTGGTTCCCGGCGAGGACAAGTCGCAGATCTTGTCATGC
ACTAATATTTGGGACCGTCTCCAATCCATGGAGAAATTCCGCAACGGCGAAATCGACATT
GACTCCTTGTGTACGGAACTGCGCACCAAGGCCCGCTGCTCCGAAGGCGGCGTGGTCGTC
TTCCGCAAGGATGTAGACGACATTATGGGCCGCGCCGGCCACGAGACACCCAAGAAGGCT
TGA
>AF_DN66111_c0_g1_i1 DN66111_c0_g1~~DN66111_c0_g1_i1  ORF type:internal len:274 (+),score=34.56 DN66111_c0_g1_i1:1-819(+)
GTCACCAAGGGTTACAGCAGCGTTCAGGTCAAGGTTCGCAATGCGACCTCCAACGACCCA
TGGGGCCCCACAGGGACCGACATGAGCGAAATTGCCGCCCTCACATTCAACAACCCGAGT
GATTTCTACGAGATCATGGATATGCTAGATAAGCGGTTGAACGACAAGGGCAAGAACTGG
AGGCACGTTCTGAAGTCCCTCAAGGTGCTCGACTATTGTCTTCATGAAGGCTCTGAATTG
GTCGTGACCTGGGCTCGGAAGAACATCTACATCATTAAGACATTGCGAGAGTTCATCTAT
GTGGATGAGGATAATCGCGATGTTGGTCAGAATGTACGAATCTCTGCCAAAGAGCTCACC
TCCCTCATCCTTGACGAAGAGCGTTTGCGAAGCGAACGGTCCGACCGGAAACTGTGGAAA
ACAAGAGTCACAGGTATTGATGAGCATGCGCCCCCTCATATTGCAGGACCGACGCAAAGA
GAACCCCGCCGAAACAACCGGCTAGATGAAGAAGATGCTGAAATGCGCTTGGCGATTGAG
GCGAGCAAGTACGAGGCCGAAGAGGAGAAAAAACGAAGACAGAAGGACACTACTGCCGCT
GCCGACGTTGATGTTGACCTTGCTAAGGCCATCAAGTTGAGTAAGGAGGAGGAGGACCTG
CGGAGACGACAGCTCGAGGACCAAAATGCTGCGTCATTGTTCGACGACACTCCCGCTGCG
TCTCAGCCTCAACCTACTGGATTCAACCAAGGTTACCAGCAGCAGCCCGCAGTCGACTGG
TTCGGCAACCCGCTCCAGCAACAGCCTCAGCAGACGGGC
>AF_DN79898_c0_g1_i1 DN79898_c0_g1~~DN79898_c0_g1_i1  ORF type:internal len:126 (-),score=23.39 DN79898_c0_g1_i1:1-375(-)
ATTTGGGACAATGCTGGCAACGTCATCGGTCGCGCCGAGCTTGTCCAGGGTGTTTCGTCT
GGCCCTGAGGGACCCTTTGCTGGCTTCGATAACAACACTATTGCCAAGGACGGAACCGTG
CAAACTGCTGATGGTACCATCATTGGTCGCGTCATTGAGGGTGACATCAAGAAGCTTGTT
GGCCACAAGGTCGATGAGGATGGTGATATCAATGACAAGAACGGCAACGTCATTGGTAAG
GCCGAGCGCTGGGAGCCAGAAGAAAAGGAGCGTCGTATCAACCCCATGTCTGGCATGCGT
GTCAATAAGGACGGTGAAGTTCGTGATCAGAACGGCGACCTCATTGGTCGTCTCACTGCT
GGAGATCTTGGCCAT
>AF_DN4098_c0_g1_i1 DN4098_c0_g1~~DN4098_c0_g1_i1  ORF type:5prime_partial len:211 (+),score=0.54 DN4098_c0_g1_i1:3-635(+)
GGTGAACAACGAGCTTCCCCAGCAGCAGAGTCAACCTTCTCTTCCCCTTCACTACTACGC
TACGAAATCATCATGTTCTTCACCCGTGTCGCCTCAGTCTTTGCCGTCATTGCGACAATT
TCCGCACTCGTGCTTGCCAATCCTTTGCCTTCCTTCGATAAGCGCCAGGACATTTCGTCC
ATCGAGGGCGTCCTGAACACCCTCAAGTCTTCCGTAGATTCCATCGCACCCCAAATTACT
GCTTTGGGGAATGGTGGCAACGCAACCAGCGATAGCGTGAGCCCACTCATTGGCCAGCTC
GATACAGCTCTCAATACCGCTGCGTCTTCGCTGAGCTCCTTGTCCACCTCGTCGAAGGTC
AAGCGCCAATCCGAGAGCGACGTCGCTACCCTCGTTGCTGGAATCGTCACTGAAATCACC
GACGCTCTTGAAACGCTCGTCGGCGAAGCTGCTGCCATCCCCGAACTCGGCTCTCTGTTT
GCGGGCGTTGACACCGCCTTGAATGAGGTCCTCGTCGGCCTCGAGACTCTGCTCGCTGGT
GTACTTACTCTCGTTGCTGACCTGCTCACAGGCGTCGCTGGACTCCTCAACCAATTGGCC
TTCGGCTTGACTTTGGCGTCACTCGGACTGTGA
>AF_DN101053_c0_g1_i1 DN101053_c0_g1~~DN101053_c0_g1_i1  ORF type:internal len:105 (+),score=8.51 DN101053_c0_g1_i1:3-314(+)
TTTGTTGTTTTTTTTATCAAGTTCCTCGTCGAGCTTAATAAATATGACTCTCCTGGAGAC
AAGGGTCAGGGATTCTTGCAGATTTTCATTGTCGCTGTCACGATCATCGTCGTGGCTGTG
CCTGAAGGCTTACCACTGGCTGTCACCCTGGCTCTTGCTTTTGCTACTACGAGAATGCTC
AAGGATAATAACCTGGTCAGACTGTTACGTGCATGTGAAACTATGGGTAACGCTACCACC
ATCTGTTCAGACAAGACTGGCACCTTGACCCAGAATGTCATGAAGGTGGTTACAGGATGT
CTAGGCACGTCG
>AF_DN73799_c0_g1_i1 DN73799_c0_g1~~DN73799_c0_g1_i1  ORF type:complete len:116 (+),score=8.14 DN73799_c0_g1_i1:62-409(+)
ATGTCTAACCGCAACGAACGGGAAGCCGAAGACCGCTACGAAGCCGAAAATGACAGATCT
CCTGTCAGCGGTGACTTCAAGGATTCATCATACAATACGCGAGGATCCAATGAGATACCC
GTACAGTCAGATACAGCACCGTACGAGGACCCCATGCAGCCTCCCTATTCAAACACCGAT
CAGCAATTAGAGCAGGATGAGCACGAGGCTATTGACCGATCTAATATCCTAAAAGGAGAT
CGTCTTCGCCATGCAAAACCTCGAACAGCCACCCGCTATGATGAAGGTCCGGGAGAGGAT
GATCTTCCCACTGAAGCCCAGTACACAGGCCAGTCTTCAACTCGTTAA
>AF_DN98005_c0_g1_i1 DN98005_c0_g1~~DN98005_c0_g1_i1  ORF type:internal len:107 (-),score=12.61 DN98005_c0_g1_i1:1-318(-)
TTCAAGCAGAGAATTCGTGCCGTGATAGAAGCTCAAGGCATCAAGATCTACCAGCCACCC
ATTGAGGAGGATGACGAGGCTTCCACGCAGCACGCTCGTGCTCTGATGGCTGCCATGCCA
TTCTCTGTCATTGGCAGCGAGAAGGACGTCAAGACCTCCGATGGCCGTATCGTGAAGGGC
CGCCAATATGCCTGGGGTGTTGCCGAAGTTGAGAACGAGGATCACTGCGATTTCAAGAAG
CTCAGGTCCATCCTCATCCGCACCCACATGCTCGACCTCATCCACACCACTGAGGAGAAC
CACTACGAAGCATACCGT
>AF_DN81919_c0_g1_i1 DN81919_c0_g1~~DN81919_c0_g1_i1  ORF type:5prime_partial len:115 (+),score=6.58 DN81919_c0_g1_i1:3-347(+)
GAGAAGGAGGATGGAGAAGTGTCGTCGCTGGACTACTGGCACGTCGACCTCCCGTCGCTG
CTGCACGACAAGCCCATCAACATTGATATCCGCCGCTGGCACAGTTTCGTCTCGATACTG
GTCAACGGCTTCGTGCACGTCACGGTCCGTAACGGCGTGGCGCATGATGGCGTGGTGCAT
GTCGTGGATAGCGTGCTGATTCCACCGCACCGTCATCACGGCCAGGGCGGCGAGGATGAC
GCGCTCGCGCGGGCGGAGGATGTGAGTGTGGATGAGCTCAAAGCGAGGTTGGAGCCGTAT
CTGGTGGATGAAGGGAATACTGCGGGATTTGTTGACGATTTGTGA
>AF_DN42166_c0_g1_i1 DN42166_c0_g1~~DN42166_c0_g1_i1  ORF type:internal len:165 (-),score=6.96 DN42166_c0_g1_i1:2-493(-)
CGAGGTAAACAAGAGGAGGTTGGTATTGAAGAGGGCTATGATATCTCGTACAAGCGACCC
AGAGCCAGACGGACGGCATATCGTATCATCAGCGTGTCATTCCTACATGGATGGTCAAGA
ATTACAACACAAATTCCATTTTCCACATCGTTCCGCGATGATAGGCATTTACCACGAGCC
GGCCGGGGGACCGAAGGTCTCGCCCTCCGCGAGCTGGATCATGGGCGTGCCGAGGTAGTC
CACGGTGTTGACGAAGACCGTGTTGCCCCACCACGCCTGGATGGTGGTGAGGCCGATTGT
GCCGCTCTTGGGGAACTGCAGACAGAAGAAGATGACGATCGCCGACACAGCGACACCAGA
GTCGAGCGCCGCGGACAGGACGTAGTTGTACTTGGCCCACCAGCTGAAGTGACGGTGGCG
GATCACGTACTGGAAGATGAAGCCGACGATCGTCCACGGGACGTAGTTGATCGCAGAGGC
GGGCGGGATGTA
>AF_DN1778_c0_g1_i1 DN1778_c0_g1~~DN1778_c0_g1_i1  ORF type:internal len:123 (-),score=18.72 DN1778_c0_g1_i1:1-366(-)
TTCGTTGCCTTCACCGACACCGAGCGTCTCATTGGTGATGCCGCCAAGAACCAGGTGGCC
ATGAACCCCCACAACACTGTCTTCGACGCTAAGCGCCTGATCGGCCGCAAGTTCACCGAC
GCTGAGGTGCAGGCTGACATGAAGCACTTCCCTTTCACCATCATTGAGAAGGGCGGCAAG
CCCGTCATCGAGGTCGAGTTCAAGGGCGAGAAGAAGACTTTCACTCCTGAGGAGATCTCC
TCCATGGTTCTCACCAAGATGCGCGAGACGGCCGAATCTTACCTCGGTGAGACTATTCAA
AATGCCGTCGTCACCGTTCCTGCCTACTTCAACGACTCTCAGCGCCAGGCCACCAAGGAT
GCCGGT
>AF_DN57881_c0_g1_i1 DN57881_c0_g1~~DN57881_c0_g1_i1  ORF type:internal len:105 (+),score=5.26 DN57881_c0_g1_i1:2-313(+)
GAGCGCACTCTTGTCCTGGTATCGCACTCCCAGGATTTCCTCAATGGCGTTTGCTCGAGC
ATGATTGACATGCGGGCTAAGAAGCTCATCTACTACGGCGGTAACTACGACTCCTACGTC
AAGACCCGGTCGGAACAGGAGACGAACCAGATGAAGGCGTACCAGAAGCAGCAGGACGAA
ATTGCCCACATCAAGAAGTTCATTGCCAGCGCCGGTACCTACGCCAACCTGGTCAGGCAG
GCGAAATCCCGGCAGAAGATTCTCGACAAGATGGAGGCAGATGGCTTCATCCAGCCCGTT
AAGGAGGACCGA
>AF_DN58505_c0_g1_i1 DN58505_c0_g1~~DN58505_c0_g1_i1  ORF type:5prime_partial len:116 (-),score=19.68 DN58505_c0_g1_i1:55-402(-)
ATCTTCAACTACTACAAGAAGTTTGGCTACAAGACTATTGTCATGGGTGCTTCTTTCCGG
AATATAGGTGAGATTACAGAGTTGGCCGGCTGCGATTACTTGACCATTGCGCCAAACCTC
CTCGAGCAACTCTACAACTCTACCGAATCAGTTCCCAAGAAGCTCGATGCCTCAGGAGCA
GCTGCCCAGAATCTTGAGAAAAAGAGTTACATTAGCAACGAGGCCAACTTTCGCTTTGAC
TTCAACGAGGAGCAGATGGCTGTCGAGAAGCTCCGTGAAGGTATCTCGAAATTTGCCGCC
GACGCTGTTACGCTCAAGAATATCCTGCGCAAGAAGATCGAGGCATGA
>AF_DN92532_c0_g1_i1 DN92532_c0_g1~~DN92532_c0_g1_i1  ORF type:complete len:538 (+),score=36.53 DN92532_c0_g1_i1:47-1615(+)
ATGTCCCAGATAGATGTTAGGAATGTGGAGTCTCTCTTTGGAATGTGGACTGTCTTTCAC
AAGTGTGCTGAATCGATTGAGCAAGGAAAGCGATTAGAGAACATGAGCTGGAGGTTATGG
AATCGAGAAACCTTCTGTTGCGAAACAAAGCCAGACACATCCGTCGATCTCTCGCAACCA
AAGCCATGCACGAGGGACATTCCAGAGCTTTCCAGTAGTGTAAGCTCCGCTGGCTCGGTC
GATGGCGAACGCAGAAAGCCGACACGGGCTCAAAACGAGTCGCCCCTGAGCAAAAGCCGA
GGCAGGGAAAAGCACATTACGCCCAAGCGGCTTGAACAACTCGTCGTCAATATAAAAGAA
AAGACTGTCCCAACTCCTCTGTCACCAGCAATTGCCGCTAGCGTTGCTGCTCTCGCCGAC
ACCACCCCTCGCCCATCCTCACCCAGTCCTGTTCGTCCCATTTCGGCTGAAAGTCCCGAG
CCCCGATCAACCCGGTCAAGTGACTCCCAATACTCATCCAGGACACTGGATAGCGACTCA
AGTGTCATGCCTGCTCATCTTCCTGGCTCCGACACGAGCGTCTCATCAACGGTGATCACG
CAATCGCCGACCATTGTTCACGGCTTCTCTCCCTCCATCAGTTCCAGGTCACACAAGTCG
AAACCAAGCATCGCTGTCCAATCCGATAAGTCGTCTCAGAGCCTCGCGCCCCCCAAGATA
GAGCCGAATAAGAAGGAATCGAAATTTATCATCGGCAATGGCTCCATGAGTGACGACGAG
AGCTCCTTCGAGGATAGACTGCTTTTGAAGCCCCAGCGCAGCTCTCTCACGGAAGGACTC
AATCAAGCAGCTGCTGCCCAACAGAAACAACAGCAGCAACCAAAGAAGCAGGCATCCTTC
CGAGAGATCCTCGACTCCCGGCCCATGGACAGCGAAGACGCCATTGAATCTGACGATGAA
AGTGTCATCGACGAAGATGACGACTCGGGTTGGGAGGATTCAGATAACGAAAGCCAAAGC
TCCAGCATGGAAGACAAGCCAATGTTCCAAAGGGTCGACTCCAGGCCGAACCTGACATCA
AGGCGGTCCCTTCTCACCACTGCTTTGACGCAAGGTGATCGTGCATCCGCTTTACAACGA
GCTGCAATGGCAGCACAATCCAGTCCTAATCTACGCCGGTCAAGACGATCATCGCCTATC
GGGCCATCCATGCCAGCTTCCCCTGAACAGGAACCTGGGCTGACCATGCGTGCACCTGAA
ATCACAAGGTCTAAACCGATCATCGTCACGACCAATGGCACACACCCTGTTGCACATTCC
CCAAGAACAACGAGAAGAAACATGTTGTCGACGGAATTGACCGAGTCTTTGCGAAAACAC
CTACTTTGGGAGCGGCAGCCCCGAGGTGGCATGGCCAACGCTGCCTTCAAGCGAAGTCAT
ACCACTCAGAATATGAGCAATTTACGAGAGAAGGCGAATAAAGCTGGCCCCTCAGATACC
TCCAAGAATAATTCTTGGAATAATTTCTTTGATTTTGGCCCAACGGAGTATCATGCCAAG
GGCTGGTAA
>AF_DN106051_c0_g1_i1 DN106051_c0_g1~~DN106051_c0_g1_i1  ORF type:internal len:124 (+),score=10.96 DN106051_c0_g1_i1:1-369(+)
ATTAAATCAACCCCTCTACATCAAGAAACTTTTTCTGTGAAAAAGATGTTTTCGTCGCTG
CGGCTGGCCGCTTTTGCCTCTATTTCTTTGCTTTTCGCCTCCACTGCCGTAGGCTTGGTG
CTTCCAGAGCGAAGAGCTCAACTCTGCAACGGACATGCAGAACTTTGTGAACGCAACTAT
GGGAACGTTACCTTCTTGGGGTCACACGATTCCTTTGCCTTCAGCGGGAATCCATTTGCT
CTGGCAAGAACACAAGAGGTCGACCTCAAGCAGCAGTTAACGATGGGTGTAAGAATGTTG
CAAGCTCAATCTCACATGAATGGCAACGAGCTCCATTTTTGCCATACATCTTGCGCACTT
TTCGATGGT
>AF_DN14014_c0_g1_i1 DN14014_c0_g1~~DN14014_c0_g1_i1  ORF type:3prime_partial len:174 (-),score=14.20 DN14014_c0_g1_i1:1-519(-)
ATGAGCTCTATCAACAATACTACTGGAACGACTGGTACTACCTACCCTACAGCAACCCAA
CAGGTTGCTTCTCACGTTCCCGGCACGCAATCTCACCGTGAGCGTGAGTATCTCCAGCAT
GAACAAGGTACCGCCTTTGGTGGTGCTTCAAACCAAGCGCCTGTACCTGCAGGCTATGGA
GCGGGTACGGGAGTTCCCCTAGGAAACCAAGTACACCCTGGTGCTGGTGCTGGAATTGGA
AATCGGGCTGAATTCGCAGGCGCTGGTGCCGGTGTAGGTGCTGGTGCGGGTACTGGACTT
GCTACTGGTGGCGCTACCCATCAGCCCTCTGCTCCTGCTACGATGTCGGAACGCGCCAAC
CAAATGCAAGGTCGCACTACTGGAGCTACTGGTACCACCGGAAGGGCTCATATGGGCGAC
AAAGTGATGGGTGCTGCTGAAGCTGCCGTCGGACGTGTAGTCAACAATCCTGCTATGGAG
CAGGCAGGTTGGGAACGCAAGACCTTTGGTGATCCGAGC
>AF_DN45590_c0_g1_i1 DN45590_c0_g1~~DN45590_c0_g1_i1  ORF type:complete len:277 (-),score=3.60 DN45590_c0_g1_i1:366-1196(-)
ATGGCTCAAGGTATTTCAGCCTCTTCCGATCAATACCGTCGCGAACGCTCTCTCACACTC
CGACCAGACATGGACGCATTAGCTGATTTCGGCGACTTCAACCTTGGCTCCGGCCAGGTT
GACAACTTCGGCTTCGAGCTGAGCGCGCTCGGCGGTGGCCATGATTTCACTCCAATCAAT
GCCAACGTCACGCCCTCGTCTCGAACCGTGTCGCCGAAGGATATTTTCGCTGAACCACTT
GGCTCGGCTCCCCCGTCTACTGCATTCACCAACCTGACTTCTCCGGATATGAACGACTCT
CCGTACCTGCACGACAGCTTTGAAACCTCTCCGCTCTTTACTGGCGACGACGTTACTGTC
GGTCTCGAAACTTGGCCGTCTCTGTTCCCGGAAACGGCCGAGCGGCCGGCCGGCGATCCA
CTTGAACGGACCGGCAGTAACCAATCGCTCGCTCAGTCAAGCTCGTCTGACAACTCACCT
CTCGTTTTGGAGACGTCTACTACCCGACGGAAGTCCTCTGCAACGGGTTCTCCCGCCGTT
CTCGCTCAGTCCCCGTTTTCTGGTGTCAGCAAGCGCCGTCGCAAGACAGCCTTGCCGCCA
ATCGTCGTCAACGATCCCCACGACAAGGTAGCCTTGAAGCGAGCAAAGAATACCTTGGCT
GCCCGTGAGTCTCGAGATCGAAAGGCAAAGCACATGTCCTATCTCGAGGGTCGTATCGCC
GACTTGGAAGCCCAGCAGGCTGAGTTGATGGCCCAAGCCGAACAAGCGAAGAAGGAAGCG
GAACACTATAAGCAAGTCGCTCTTGGTCTCGGCCACAAGCCTGAGGCTTGA
>AF_DN108150_c0_g1_i1 DN108150_c0_g1~~DN108150_c0_g1_i1  ORF type:internal len:121 (+),score=20.73 DN108150_c0_g1_i1:1-360(+)
GTACGGAGTGATGACGGCGATGATGCAGTTCCAGAGCCAGTTAGAGGCGGTGGCCAGACC
GACACCTCGAGAACGGATGGGCAGAGGGTAGATCTCACCGATGACGACCCAAGCACCAGG
ACCCCAAGTGGAGGCGAAGAAGAAAATGTAGACGCAGATGAAGGCAATCATGGCGGATAC
GGTCTTCTGATTATCGCCGTCGACGGTACCGGCGATAGCAACGATGAACTGGCAGATAAC
CATACCGAGAGCACCCCAGATAAGGAGAGGACGGCGGCCGAATCTCTCAATGGTCCAGAA
GGAGATGGGAGTAGAGCAGACGTTGACGAGGGTGGTGATGAGGCCAATGAGGAAGGGATT
>AF_DN82583_c0_g1_i1 DN82583_c0_g1~~DN82583_c0_g1_i1  ORF type:internal len:284 (-),score=17.03 DN82583_c0_g1_i1:1-849(-)
CTTTCAGAGACAATGGCACCTTCGCATAAGCAGTGGCTTATTCCATTTGCCGTGCAACTC
ATTCCCGGCGGCTGCTTGCTCATTGGCGCCTTGTGGTTGAAGGAATCTCCGCGATGGCTC
TTCACCAAAGGCAGGCGCGAAGAGGCCATGCGGAACCTCTGCTGGATCCGCAACCTGCCA
GCTGATGACCTCTACATCGTCGAAGAAGTAGCAGCTATTGATGCCCAAATCGAGCACGAT
CGTATTCACATTGGGCCTGGCTTCTGGCGACCTTTCGTTGCCCTCAAGCAGAAGAAAGTG
CTCTGGCGATTCTTCCTCGGAGGCATGCTCTTCCTTTGGCAGAATGGGTCAGGTATCAAC
GCTATCAACTACTACTCGCCAACTGTCTTCAAGTCAATTGGTATTCATGGCACCAACACG
GGTTTCCTCACTACTGGTATCTTCGGTGTCGTCAAGACAGTCGTCACTTTTGTTTGGCTT
CTCTGGCTCATTGACCGCCTTGGGCGTCGCAACCTCCTTATGATTGGTGCTGCCGGAGGA
TCCCTCTGCATGTGGTTTATCGGCGCATACATCAAGCTATCAGATCCTGCCGCCAACACA
ACCAACACTGAGCTCTCATCTGGTGGTATCGCGGCTATCTTCTTCTTCTATCTTTGGACA
GCTTTCTATACCCCGTCATGGAACGGTACACCCTGGGTCATCAACTCTGAGATGTTTAGC
CAAAACACTCGATCTCTCGGTCAGGCTTCTGCTGCAGCAAACAATTGGTTCTGGAACTTC
ATCATCTCGCGATTCACCCCGCAAATGTTCCTCAAGATGGGATATGGGGTGTATTTCTTC
TTTGCGTCA
>AF_DN78235_c0_g1_i1 DN78235_c0_g1~~DN78235_c0_g1_i1  ORF type:internal len:141 (-),score=10.94 DN78235_c0_g1_i1:2-421(-)
TCGCGATCACAGAGGCTGGGCTCAGACGGCTTCAGCCGAACGAATCTTTCCACTGTACAA
GATATGGATTCCTTGGAGGATATGGAAATGGATGACGTGAATGAGCCCCTTCCACCGATC
GAAGAGCAACCCTCACCATTCCCATCACAACAGTCTCAGTTTAACCAGAATCAGTCGCAG
CTACAGCCTCTCAATATCAACCTGGCAAACATGCAGACTCACCAAGGATTGCGGACATCC
ACACCCACGACTCCAGCCGCGTCGCAACAATTCGGCCTTCAGAACAACCCCACCGTCTCA
TCCGTCAATACCCCAACACTGGGCACCGCCCCTACACAGAGCATGCAAAACTTGACATCG
CCCGAGTCATCTCATCCAGGTACTCCAGCGGAGCTCGACATGGACTTTTCAAACTTCAAC
>AF_DN24204_c0_g1_i1 DN24204_c0_g1~~DN24204_c0_g1_i1  ORF type:5prime_partial len:263 (-),score=9.65 DN24204_c0_g1_i1:329-1117(-)
CGCACTGCACCTGCTATTTCGTCCAATCCTCGATCTGAGATCTACAACGCCGAAGCTCCT
ACAGCGGGTATGGCATACGCCTTTCCAGATCCAGATGTTGCCCGTTCCAGTTCCAGCTTT
ACCTCGCAGGACAAGGCAACCACACCGCAGGGCCCGTTCTCACGCAAGGGGAGCGTGGCG
GAATCCCTCAACAGTAGTGTGTTCTCCACCGATTCTCGATTACCCCGCGGCCAGCAAGAA
TTGCCTCAAAATGTGCATCATCATTCGCTGCAGCACAAGCAAGTCCGTGGCATCATCGGA
GAATCAGAGTCACCTAACAATGCTACTCCGTACAGCCGGACGCCGGAGCTGCGGGTCACG
CATAAGCTGGCCGAGCGAAAACGCCGAAGTGAGATGAAGGATTGTTTTGAGATGCTGCGG
ATGCGACTGCCTCAGAGCCAGAACAACAAGTCTAGTAAATGGGAGACTTTGACAAGAGCA
ATTGATTATATCACCTCCCTGGAGAAGCAAATAACAACGACGCGGCGTGAAAACAGCGAC
TTGCAACGTGAAGTGCAAGAGCTGCGGGCACAACTTGACGGGCAACAGGTTAATGGCCAG
TCTCGACAGCAGAACATGTATGACCCCCACTCTATGGCGTCGTCATCGCAATCGAATGGC
TCGCCACAAGCTACGACATATCCCACGTATGCTTCTGGGATGGCGGTCGAGCAGCCGCGA
ACTCTACCGCCGCTTATGAATGGGGTGGCGGCCATGCAAGGGGTTCAATACAGCGAAGAA
CGCCGATAG
>AF_DN78742_c0_g1_i1 DN78742_c0_g1~~DN78742_c0_g1_i1  ORF type:internal len:129 (+),score=3.43 DN78742_c0_g1_i1:1-384(+)
CGCATTATCTGTGTCAAGGGAGCTCCGCTTTTCGTCTTGAAGACTGTTGAGGAGGATCAC
CCCATCCCCGAGGCTATCGATGAGGCATACAAGAACAAGGTCGCTGAATTCGCTACTCGT
GGTTTCCGTTCTCTCGGTGTTGCCCGCAAGCGTGGTGACAACTCCTGGGAAATTCTCGGT
ATCATGCCTTGCTCTGATCCTCCCCGTCACGATACCGCCCGCACCATCAACGAAGCCAAG
ACTCTCGGTTTGTCCATCAAGATGTTGACCGGTGACGCCGTCGGTATCGCTAGGGAAACC
TCCCGCCAGCTCGGTCTCGGTACTAATGTCTATAACGCTGAACGTCTTGGTCTCGGTGGC
GGCGGTGAAATGCCCGGTTCCGAG
>AF_DN104150_c0_g1_i1 DN104150_c0_g1~~DN104150_c0_g1_i1  ORF type:internal len:245 (+),score=7.65 DN104150_c0_g1_i1:3-734(+)
CTTGTCGCCTTTCCTTCAAATTCTCAATTCGTTGCAATTGTTAGCGACTCGACTGGCTTT
GGCACCGGTGGCACGACTCTCTCTGTCAACACCGGCGACAGCGACGACACGTCTTGTATA
CCCACCAACGTTCACCCGGACTTCGATATATACTACGTCGATGGCCAGTCCACTCTGAAC
CAGTGCGAGGTCAAAGGTCTCGGGTACGCAAGCACAGGCACGCAGGGCACTGTCTCCTTC
TATGGTGTCATTCCCGGCGGTCAGTCGTTTGCAATCCCAACGACGGGTGCAACAAAGAGC
TCGGATGGCACCCAGATGGACTTCAACTGGACAGTCAGCGTCCCCGCGTTCACCGACATT
ATGCTCATGGCTGGTGACGAGCGTGGGCATGGCGTCGGCGGGAGCACGGGTTTGATTAAT
ATCGGTTCTGGCACCTCCGATTGCCTTTCGACCGACGAGCACAGCTCGACGCCCGGAACA
CCAGCTGGCGGTGTCTACTCGACAGATTCGAGTGGCGGTGATAGTACGAGCACTGGCTCG
AGCAGCAGCGGCGGCGGCGGTGGAACTGACATTGGAGCGATTGTCGGCGGTGTCATTGGG
GCGTTGGTCTTTGTTATCATCGTGCTCTGCGGTCTGCTATTTTGGTTCTGGAGAAGACGG
CGGAACCACAAGAAGAATCAGATCAAAGAGAAACCGGACCTGACGGACGACCCACGACCG
CTTGCTGCGGCC
>AF_DN57050_c0_g1_i1 DN57050_c0_g1~~DN57050_c0_g1_i1  ORF type:complete len:207 (-),score=2.39 DN57050_c0_g1_i1:143-691(-)
ATGGCGCGTTCTTCGAGTCGCGACTCTGATTGCAGCGTCACCACTTCTGCCTACGCCTCT
CTCGCCACTAGCCACCCATTATCACGCAGCTCTTCAGATACGTCCTCCACACACTGCATA
CAACCATCATCTTCCGCGCCAGGACCAACATCAGCACCCATGCGCCGTACATCATCATCA
TCGTCGTCGTCCTCGACTTGGCTCGCCTCTCCTTATCGTTCTTGCCTCACGACCTCACAT
GAGGAAAACCCTACGAGCTATCTCTCAGATGATGACCTCCTTAGCCTCGCCATCCCTGTA
GAGGTGATTGCAAATCCTACACCCAAACGCGAGATGACTACCGAGGAACAAATTCAGCAC
CTACGCGACATCCAGGAGCAGGAAGAGCGCGAGGAGCGCGCTCGCCGGGAGACACTCGCT
GCTTCGCGCCGGAAGCAAGTCAGATTCGAGTCTGTCGACTCACAGCGAAAGCCTAGGCGC
CCAAGTCAACTCAAGCGCCGCAGCACTGCTGTGCGCAAAGGCCTTTCGGGACTGAATGGT
CCCATGTGA
>AF_DN84646_c0_g1_i1 DN84646_c0_g1~~DN84646_c0_g1_i1  ORF type:internal len:115 (-),score=5.51 DN84646_c0_g1_i1:3-344(-)
CTTCCTACTCTGCATGATCTGTTACAACATTACGAAGAAGCTCACGCGCAGAAATCCCCC
CAAGGCGGACAACGCCCTAGCCAAGGCGATAATAGAGCTGCTATTGTCGCTGCAGCTGCA
GCTGTCGCACAATCTCAGGGCCAGTCAAGTGTGGGCCAGCAGCCAGACCGTTCAGCACAC
GAGCAGACAAAGTTCAACCCGAATCAATCCATAGACACAAACACATTCACATCAATACAA
CCTAATCTAAATCTAGACCTAGATACAATCGACGATATGGAGATGGATGACGCAATGGGT
CTATCGGACTCGACTTCTCAGATGTTTTCTACGCAGATGCCA
>AF_DN88302_c0_g1_i1 DN88302_c0_g1~~DN88302_c0_g1_i1  ORF type:5prime_partial len:168 (-),score=43.00 DN88302_c0_g1_i1:117-620(-)
CTATACATGCAGAGTGCCCGCGCTCAGATCGCAAAGGAACTGGGCGACCAAGCCAAGCCA
AAAGAAGTTGCCGACGAAGGTACCCGCAGATGGACCGCCATGCCTCCTCCGGATCGATCT
ATCTGGGAAGCCCAGTACCAAAAGAATCTTGCCGCCTACCGCGTCAAGATGGCAGCTTAC
AAGGCCGGGCAGCCTGTGCCATCAGATGAAGAAGCTGCCCGCCTGGTCGAAGCTGGCAAG
GCTCCAGAGGCTGCCGTTGTTGAGGCTGAAGCAGAGACCGAGGCTGAAGAGGAAGACTCC
TCCCCTGAGCCTGTGAAGGAGCCATCGCCGCCTCCTGCGAAGACGTCAAAGCGCCGCAAG
ACCCAGGAGACTCCCGCCAAGGTCGAGCCGGCTCCCAAGTCGCCTGAGAAGAAGGGCAAG
GGAAAGAAGAAGGAGGCTGAAGCCGCCCCAACTCCTGCGTCGACGACCAAGGCTGACAAA
AAGAAGAAATCGAAGAAGGCATAA
>AF_DN37240_c0_g1_i1 DN37240_c0_g1~~DN37240_c0_g1_i1  ORF type:complete len:277 (+),score=-10.12 DN37240_c0_g1_i1:58-888(+)
ATGAGCGACTCTGTCAAATCACAGCTTGTCTACTTCGTCGCACCCGCCGACGGCTCGAAG
CCCTACCAATACATTAACGCCGATCCTGCAACCGGCCAACGAGTTCGGAACTTCACGCAG
GAGCCTCAGCAAGTCGAGATCGAGAACGTGCGCGGCCACGAGGACTCCGTTTCGCTCGAC
ACTGCGGGCTTTCAGTTCTTCAAGGCACCCGCGAAACACACCTCGTTCTCGTCCGACGCT
GAGATAGAGGCGGAGTACTATCCGGAGAGCGCTGAGCTACTCAAGAAGCTCACGGGCGCG
AGCAGGGTTGTCCTCTTCGACCATACCATCCGACGCCGCCGTCCCGGACAGGTTGACGAC
ACCCCGCAGAAACGCCAGCCAGTCGCTGGCGTTCATGTCGATCAAACGACAGCCTCATCG
ATCGCCAGGGTCCACAGGCATCTTCCCCCTGCAGACGCCGAGTCGCTCCTCAAGCGCCGG
TTCCAGATCATCAATCTCTGGCGTCCCATCAACCATCCGGCGCTTGACCACCCGCTCGCG
CTTTGCGACTTCCGCTCCGTCGACACCAAGACGGACCTCGTGCCGACGGCATTGAAGTAT
CCCGACAGGGATGGAGAGACTTTCGGCGTCAAGTTCAACCCCAATCACAAGTGGAAGTAC
CTGAGGGGGATGACGACCGATGAGATCGTTCTCATCAAGTGCTTCGACTCCATCCAAGAT
GGAAGCGTCGCCATCCTTACGCCGCACACCTCCTTCGATGACCCCAGCACGCCCGCTAAC
GCGCCTTTGCGCGAGTCTATCGAACTCCGTGCGCTCGTTTTCTACGACTAA
>AF_DN15595_c0_g1_i1 DN15595_c0_g1~~DN15595_c0_g1_i1  ORF type:internal len:212 (-),score=5.31 DN15595_c0_g1_i1:3-635(-)
CCGCTTCTTCCTTTCCTCTCCCTTTCCAACGCGGACATCATCATGTTCCGGCTCGCACTC
GTTTCGCTCGCTGCTGCCTCCGCTGCCCTCGCACAAAAGGACGGCCCTTCAGCTTCCCCC
AACGCTGACCCCACCGACACCTCCGCCATCCGTCTCAATGGCAAACGCTTCGACTTCGAC
GCTCTCCCGTACCAGGCGGACACCTCTGCACCGACCACGGACCCGGTCTACCGCGGCCCC
CAGAGCGGCTACAACAACTGCACTGGCGGCGCCGCCGACCAGACCGCCATGTGCCAGACC
CTCGTCGTCAACTCCATCGATGACTTCTGCCTGTTCGCGCCCCCGACCCTCATGGACGTC
GGTGACGCCGAGGGCGAGACCGTCTCGTACTGCACCAAGGCCAAGTCCAACTGGAAGTCG
CGCACCGTCCCCGAGGGCACCTTCACCGGCGTCCAGTTCATCACCGCGCCCTCCTACGTC
GAGGTCACTGGCTTCATCAACCAGCAGAACCTCAACATCCCCGCCGGCCACTACGGCGGT
GAGCTCGACTCGGGAGGCCAGGACCAGCGCGGCAACCCGATCGGCGGCCTCGCGTACAGC
GACTCGCTCCCGACCTCGAACGGCAAGGAGGTC
>AF_DN3813_c0_g1_i1 DN3813_c0_g1~~DN3813_c0_g1_i1  ORF type:complete len:380 (-),score=-10.62 DN3813_c0_g1_i1:25-1011(-)
ATGCAGAGATTGACCCTCAATCCGCACCGGCAGAACATGATGGCCGACCGTCTCCAGGCA
GCACAGCAAGATCACCTGCGAACGAATTCGCCCACCTCGAACCCTCGCGACAAGTCACCA
TTCAGACAAAATTCACCCTATAACATGCCTGCGCCTGCGCAGCGTCCTCAGCCGACTCTG
CAGAAACAGCGGACCTCGATATCACCCAAAGAGCTGATGCTGGACGAACATGACATTGAC
GATCACGCAGCGCCACTCTTTGCTCCCGACCAGTCACAATCCATGTTCGCAAACCGTAGA
ACTCCATCGAATCTGTCAAATTACTACACGGCGGCAAACGAACCCTCGATGCAAATGCCT
CAACAGTACCCCTTCGTCAACCAGCCACTGCGCCAGACTACGCAGGCAGGAATGCAAGAC
GTCAACCCCGAGTTCCCAGCTCACATGATCTCGATGGAGTCGACGGCCGACGAAGCGTCG
GAGCCTTCGGGCAGTCAACACTCCATGCAGAAGCCTAGGCTACAGCCACAAATGCAAGCT
GCTGCGCCTCAACAGCAACAAATACAGCAGCAGCAACGGCCGGTCGACACATCATCTGAC
TCGGGCACTTACTCGTGTACGTATCACGGCTGTCACCTGAGGTTCGACACGCCGGCAAAA
CTACAGAAGCACAAGCGAGAGGGTCACAGGCAGGTGTCACCTTCGGCCTCACCGAACCTG
GCCTTGCGCAACTCACAAGCCGGGCCCCATCGCTGCGATCGAATCAACCCTAGTACCGGC
AAGCCTTGCAACTCCATCTTCTCCCGGCCTTACGATCTCACTAGGCATGAGGACACCATC
CACAACGCTCGGAAGCAAAAAGTCCGCTGCCACCTGTGCACGGAGGAGAAAACCTTCTCA
CGTAACGATGCGCTTACAAGACACATGCGCGTAGTTCACCCGGATGTTGACTGGGTGGGC
AAGCAAAAGCGCAAGAACGCGAAGTGA
>AF_DN67168_c0_g1_i1 DN67168_c0_g1~~DN67168_c0_g1_i1  ORF type:3prime_partial len:125 (+),score=7.12 DN67168_c0_g1_i1:29-373(+)
ATGCCTCCCAACCAGACGAAGACGCTGGGTAACGACGATCAGGCATTCTGGGGCATGGCC
GCCTTGTCTGCTGCTGAAAATAAGTTCCCGGATCCTACAGATGGCAAGTCGCCCTCGTGG
CTCTCACTTGCTCAGGCTGTCTTCAACACCCAGGCTGCTCGTTGGGATCAGACATCGTGT
GGAGGTGGCCTGAAATGGCAAATCTTCACTTTCAACAATGGTTACAACTACAAAAACACC
ATTTCCAACGGATGCTTCTTCAACATTGCCGCCCGTCTGTTCAAATATACCGGGAATCAA
ACGTATGCGGACTGGGCGCAGAAAGCGTGGGATTGGGAACTCGCC
>AF_DN44462_c0_g1_i1 DN44462_c0_g1~~DN44462_c0_g1_i1  ORF type:complete len:336 (-),score=30.71 DN44462_c0_g1_i1:31-897(-)
ATGGCATTCTTCCTCACTCCCCGCTTCGCGCCAGCCTACAGCTGCAACCCCTTCAACAAC
TCTTGCGCGCCCAGCTACTCGCGCCCCGTCTACCGCCGACCCCAGCCCTCTTTCCCATCA
TTTGTTCCCTTCTTGGCTCAAGTCGATGAGCTCCTGAGCGAGCTTGACCGCGAAGCCCAC
CGAGAGGCCCAGCGTCGCGCACACCTCGCCCGCCAGCAGCGCAAGCGCGCCTTCCGTGCC
CGCTTCAACGTTGAGGAGAACCAGGAAGGATGGGAAGTTCAGGCCGAAGTCCCTGGGTTT
GAGCAGGAGAACATCCAAATCGAAGTCACAGATGAGAGCACTGTGAAGCTTGCTGGAAAC
ACCGAATGGAAGGTCGAGCGCCCCCAGGCTGCGGCTGCCCCCGCTGCTGAGGAGCCTGTC
GTCGAGCCAGAAGCAGAGAAGCCTGCTGAGAACGAAGTGGATATGGACGGAGTCACCATC
ACGGACGCTGACCTCGCCCAACACGCCGGCAGCGACACCGAGTCGCACAAGTCGTACCAA
GCCACTGTCGAAGATGACTTTGAGGACCTTGGCGCTGAGACTTCATCCACCGTCTCTGCG
GCCTCAGAGCCAGAAGCACCCAAGGAGCCCAAGGGCAAGGAGAAGGCTGTCGATGAGGCT
GCCGTAGCACCTCAACCGCAGCCCGAAGCGCCCGCTCAACAGCAGGAGGAACAAGAAGAG
CGCTTCCAGGGCGCCTTCGAGCGCACCTTCAAGTTCCCAGTCAGGATCGATGCCGCGAAT
GTCCGAGCCGCCTTCAAGGACGGTGTCTTGAGGATCAACGTCCCAAAGGCTCCGGTTCAC
CAGATCAGGCAGATCACCATTCAGTAG
>AF_DN66575_c0_g1_i1 DN66575_c0_g1~~DN66575_c0_g1_i1  ORF type:internal len:126 (+),score=9.83 DN66575_c0_g1_i1:2-376(+)
TCCCAAGACGACGACATCCCGAACCGTGGCATCATCGACCCCTTCATCGAATTGCCCGAC
AAGTGGGACTACCCCGACTACTATCAGATCATCAAAAACCCCATCTGCATGAACCAGATC
AAGAAAAAGATCAACAAGAAAGAGTACCAGTCGCTCAAGCAGTTCCGCCAGGATATTGGC
CTGCTATGCAACAACTGTCGCACCTACAACGAAGATACAAGTCTATTGTATCAAGATGCA
AACTTGATTGAGCAGACGTGCCTGGACAAGTTGAAGGATGCGACGGAGAGCCATCCCGAG
TGGCAGGATTTTGACGACGGGAGCTCGGCGAACGGGGTGAGCACGGCGATCACAAGCACA
GTCGGAACACCTCGG
>AF_DN87907_c0_g1_i1 DN87907_c0_g1~~DN87907_c0_g1_i1  ORF type:internal len:250 (-),score=9.03 DN87907_c0_g1_i1:2-748(-)
CACCTCCTGGCACGCCCGGTCAAAGTCGCAGGGCGCGGCAAGGCTGCGGGCCGCAAGGGT
ACTGTCGCTGCTGGTGGCATCAAGAAGTTTGGTGGACAGGCCGTCAAGGACTCGGACGAC
CCCGAAGACTGGCGCCCTACTGTTGACGAGTACAAGAAGATGACTCCCAAGGAAAAGCGC
CAGCTGCGCAACAAGATCAGTGCCCGCAACTTCCGTGTCCGTCGCAAGGAGTACATTACT
ACCCTCGAAGGCGATGTTGCCGAGCGTGACAAGCTTATCGATCTCATCCGCGATGAGCTC
GGCGCCACCAAGCTCGAGAATGAGGCACTTAAGCGCGAGGTTGATGCCCTCAAGCGTGCC
ATGCTCGAAGGTCGCGTGGAATTGGATCTGCCTCCGCCCGCCCCGCTTTCTCCCGCGACG
AACAATTCCGCTCCGACCAAGCGCTCCACTAGGAGTTCAAAGACCCCGCTACCCAAGGCC
AACACGCGCAAGGACCTCGCGCGTTCTGGCTCGAGCTTCTGGGGCGGTGCTGTCGGCGCT
GGCGGTGTCGCACAGGTACACACGACGCTCGTTCCCGACTTCGCGTTCGACGAGCTGCAG
GAGAACATGAACCCGGCCATGAACGATAAGCCGTTCGCGAGCCACGAGCAGGTCAACTCG
ATTTGCGAGCCGTTCGCCAACAGCACGAACACGAACGCGTTTGACCAGTTCACGGACGCC
AACCCGTTCACCGTTCGCTCGCTCGAC
>AF_DN102757_c0_g1_i1 DN102757_c0_g1~~DN102757_c0_g1_i1  ORF type:internal len:101 (-),score=0.76 DN102757_c0_g1_i1:1-300(-)
GACGAGGTTGCCAGCCACCACGATGGTAACTTGACGACTCCGGAAGCCTACGAAGAGCTG
GATTATCTGGAGCCGTTGCTGTTCACGGGTCCTGATGCTATTACCGTGTCGTTGCGCAGT
TGGCTTGAAGATCGCATTGGACTGCGATGGAATGCGCTGACCGGTCTCCACGACAATGGC
AAGAGCAAGTTAGCAGATGATATTATGATTCTGCCCATCACTGGCTTTAGCCCCGGACGC
GGCGTATACGGCAACATGGGCTCGAAACCAGTCACACATCACGACGCACGTCTCCAACAT
>AF_DN94100_c0_g1_i1 DN94100_c0_g1~~DN94100_c0_g1_i1  ORF type:internal len:103 (+),score=7.18 DN94100_c0_g1_i1:2-307(+)
GACGAGCACCCCTTCGAGAAGCGAAAGGCGGAAGCAGAGCGAATCCGTCAGAAATACAAC
GACCGCATTCCCGTCATCTGCGAGAAGGTCGAAAAGTCGGACATCGCTACTATTGACAAG
AAGAAATATCTTGTCCCCGCCGATCTCACCGTAGGCCAGTTCGTCTACGTGATCAGGAAA
CGGATCAAGCTGTCGCCAGAAAAGGCGATCTTCATATTCGTGGATGAGGTCCTGCCGCCG
ACTGCTGCGCTGATGTCGTCGATTTATGAGGAGCATAAGGATGAGGATGGCTTCTTGTAT
ATCACA
>AF_DN5903_c0_g1_i1 DN5903_c0_g1~~DN5903_c0_g1_i1  ORF type:internal len:129 (-),score=1.70 DN5903_c0_g1_i1:2-385(-)
GAGACCCCACACGGGCCCCCGTCAGTCATCACCGCCTCGTCAGAGTCCGCCTACGAGACC
CTGTCCCAGCACTCCGAGTCGCTCTACAACTACTCGAACCGCAGCCCCTCCCAGTACGGC
GTAGACCCTACCTTCTCCGCCGCCACCGACCTCGCCCTCGAGTTCTCCGCCTTCAACGTC
CAAAACAACATCGACCTCGCCGCACTCATGGAGCAGCACGAGAACTCGTCCAACTACTCC
TTCAACGCCCGCGCCCAGCCCGCGTACGAGCTCTCCGCCACTCGCTCGACCTACTCCGCC
TCCAGCGGATACGTGCCCGGCTCCTCCGCTGGCATGGCGCCGCCGTCGACCCTGCCTGTG
CGCGCTGGCTCTGCCGAGTCACCC
>AF_DN16804_c0_g1_i1 DN16804_c0_g1~~DN16804_c0_g1_i1  ORF type:internal len:117 (+),score=23.47 DN16804_c0_g1_i1:1-348(+)
AAGCAAGTCTACTACATCACTGGCGAGTCTCTCAAGGCTGTTCAGAAATCACCGTTCCTT
GATTCTCTGAAACAGAAGGACTTCGAGGTTCTCTTCTTGGTCGACCCTATTGACGAATAT
GCCATGACTCAACTCAAGGAATTCGATGGCAAGAAGCTCGTAGACATCACCAAGGACTTT
GAGCTTGAGGAGACCGACGAAGAGAAGAAGGAGCGCGAGGCCGAGGAGAAAGAATACGAA
AGCCTTGCCAAGAGTTTGAAGAACGTCCTCGGGGATAAGGTCGAGAAGGTGGTCGTGTCT
CACAAACTCGTTGGCTCCCCTTGCGCTATTCGCACTGGTCAGTTTGGC
>AF_DN87738_c0_g1_i1 DN87738_c0_g1~~DN87738_c0_g1_i1  ORF type:internal len:322 (-),score=23.15 DN87738_c0_g1_i1:3-965(-)
AAGAACACTGTCGGCGCCCTCAAGCGCCTCGCCGGCCGCACAATCAATGACCCCGAAGTC
GCTCTCGAGCAAGAATATATCACCGCCCCATTGGTAGACGTCAATGGACAAGTCGGTGCA
GAGGTAACCTACCGTGGCGAGAAGCAGAAATTCTCCGCAACCCAGCTCATTGCCATGTAT
CTGGGTAAGATCCGAGAGACCGCTGCAAAAGAGACGAGACTGGCTGTATCAGATGTCGTT
ATCAGTGTTCCGGCATGGTTCGCAGATACCCAGAGAAGATCCATGCTCGATGCCGCCGAA
ATTGCCGGCCTCAAAACACTAAGACTAATCAACGACAACACTGCTATCGCTCTGGGCTAT
GGCATTACGAAGACCGACTTACCCGAGGCCGATGCGAAACCTCGTCGCGTCGTGTTCGTC
GATATTGGTTACAGCGACTATACAGCCTCTGTGGTAGAGTTCAAGAAAGGCGAGCTAGCA
GTCAAGGGTACCGCCTTTGACCGACATTTCGGCGGCCGAGACTTTGACAAGGCTCTAGTC
GACCATTTCGCTACAGAGTTCAAGGAGAAATTCAAGATCGACATCAACCAGAACCTCAAA
GCTAAGACTAGAGTTGCAGCAGCAGTAGAGAAACTCAAGAAGATCTTGTCTGCCAACGCG
CAAGCACCCGTTAGCATCGAATCCCTCATGGAAGATAAGGATGTGCGCGGTGTCCTAAAG
CGTGAGGAGCTAGAAGCCCTTATCCAGCCTCTACTAGACCGCGTGACTGTGCCCCTGGAA
CAGGCACTGAAGGATGCCAAGCTCAAAGTTGAGGATGTTGATGCGATCGAAATGGTTGGC
GGTTGCACCCGTGTTCCCTCCATCAAGGATCGCATCAGCAAATTCTTCGGGAAGCCTCTG
TCCTACACACTCAACCAGGATGAGGCAGTAGCCCGCGGATGCGCCTTCAGCTGCGCCATT
CTG
>AF_DN5341_c0_g1_i1 DN5341_c0_g1~~DN5341_c0_g1_i1  ORF type:complete len:352 (+),score=37.68 DN5341_c0_g1_i1:55-1056(+)
ATGCCATCGGTAACATACATGAATCAATCTGCTCCCTTTTGGGACTTCGTTGCGTCCCTT
GAGAATCAAGGCTCCAGTCACCCGTTCTTCTCCCAAAACCGTAATGATGATAACGAGCGT
GGTGAAGGGCCTCCACCGCCTCAACCATTCGGGCCATGGGGCTGGGGCCATGGCTTCGGA
GGTAGGGGCTTCCCCTTCCGTGGCCCACCACCGCAAGGTCCACCCCATGAAGACAATGGC
AATGAGAATGAGAATGAGAAGGGCAATGAGGAGAAGGAGAAGGAGAACAACCAAGAAGCA
AATAATGACAAAGATAACGGGGAAGGTCCATCCAACACTTCGGGCTCTGACAACGAAGAA
TGTGGTCGCCGCTGTGGCCGCGGACGTTGTGGACCAGGACGACGTGGACGTCATGCATGG
GGCCCTTATGCTCATCCAGGAGGACCTCGAGGCTACGGCCACGGCCCTCACGGCATGCAT
CATGGGCCTCCAGGGCCTCATGGACCTCACCATGGACCACATCACGAACGCCATGGCGGA
CGAGGTGGATGGGGGCCCTGGGGTGGTCGGGGCGGCTTCAATCCCTGGAAGCTTGCCGAG
TTCTTGAACCCGGACAACTATACAACCAAGGACAACGACGACTCAGACTTCACTCCCGAC
GCCGATATCTTCGATACTCCCACCACCTACACTGTTCACATATCGCTCCCTGGAGCTAAG
AAGGAAGATGTTGGCGTGAACTGGGATGCTGAGAAGTCTGAACTTAGCATTGCTGGAGTG
ATTTACCGTCCTGGTGACGAGGATTTCTTGAAGACACTGGCGATGGATGAGCGCAAGGTT
GGACCGTTTGAGAGGAAGATTAGGTTAGGGACCAGGGTCAACCCAGCGCAGATCGATGCT
GAGGGCATCACAGCGAAATTGGAGGATGGTATCTTGAGGGTAGAGGTGCCGAAGAAGTTG
GAAGAGGGATTTGTCGAAGTCAGGAAGGTGGACATTGAGTAA
>AF_DN58639_c0_g1_i1 DN58639_c0_g1~~DN58639_c0_g1_i1  ORF type:5prime_partial len:294 (-),score=-35.94 DN58639_c0_g1_i1:39-920(-)
TTCGTTTGTTTGTTAATATCGCGTTCGTTTTCGACTGGCAGTGTTCCACAGGCGATGCTC
GCTATCGTCCCATGGGCTGCCCTGGTTTTGGCGGCCCTTACTCTGGCGCCCACTCGTGCA
GACGTCTTTGGAGGTGGCGACTCTCATTGGCAGGCAGTCCCGTCAACCGTGCAGAGCACG
ACAGTGTCGCTCGCTGGCCCTGGTTGCGTGACTGGAGCGATCGGTCGTGTCCTGACCGCC
GGCGATCGAGTCGAACTCTTCTTCGAGGGCACGGACCTAGAACTCTACGGGATTCCCGCG
CCCAGCGACGTTCACGTGCAGTATGAAATGGACTGGGACGAACAGCAGGCACCCGATGCT
TCGGCCAATATCGACGGCTCGGCCAGCGCATGCCGACGCATAACTGCTTTCCACTCGCTC
CCAAACAAGCTGCATAATCTTACGATAGTCGTCAATCCCTCCGACTCGAATCGCTCCTTC
CAGTACATCATCGCCAACGCAACGACTATCAACGACGATACCGACTCGTCTTCGCAGTCC
ATCTCTGTCCAGTCTGTCTCGACCTCTGCGTCAACCAGCACCGGCCAAACTTCCGTACCT
CCCAGCGGCACCGAACTTTCAAACTCGAGCACGAGCTCAACTGTGCCAGCCAGAGGCGAC
ACGCACAACGCGATCATAGCCGGAGCCACGATAGGCGGACTCATCTTGTTCTTTGCGACT
GGCTTTGCCATCTACGCGCTCGTACGTCGGCGTCGCAACCGCGTACCTCCGAGTGCCGCC
TTCAAGGCGCGCATGGCCCGGGCCGAATTTGTCATGGTGAACGCTGAGAACGGCCGGAGC
GGGACACCTCTGCCATCTGCGGGCACAGCGAACGCCGTCTAA
>AF_DN83711_c0_g1_i1 DN83711_c0_g1~~DN83711_c0_g1_i1  ORF type:internal len:104 (-),score=13.48 DN83711_c0_g1_i1:1-309(-)
CAGGATCGCCGCTTCCCTCAGAATTTTCTCGACCCTGTTCAATCCCAGCCAGGTCAATCC
ACATTTTACGAGCCATCATCGAGAAATAGTCTCAGCAACAAAGATGATGCTCGTGATGAA
GAAAAAGGTTCAGAAGCTCCGGCAATCGAGGGTCGCGCGCAAGCACAGCCCCCGAAGGAT
CCGACCTTGGTGGAATGGGATGGCCCAGACGATCCAGAAAACCCAATGAATTGGCCACTG
ACGAAGAAATGGACTGTCACAATGCTATTGTCATTGATGACGCTGACCATCACATTTGCT
AGTAGCGTT
>AF_DN2372_c0_g1_i1 DN2372_c0_g1~~DN2372_c0_g1_i1  ORF type:5prime_partial len:163 (-),score=16.86 DN2372_c0_g1_i1:189-677(-)
GGCAATCAGTTCACCTGGGAGCTTGCCCGTCACTCCGTTGCTGAAGAACTTATCGTCTAT
CCGGCTTTCGAGAAGTACATTGGCGGAGCCAAGGGCAAGGATATGGCCGAGAAGGACCGC
AAAGAGCATCATGTTGTGAAAGAAATGCTCAAAGTGTTCCAGAACATGAAGTCGACAGAC
CCCAACTACGTTCCCAAGATCAAGGAAATCTGGTCAACCCTTTCCGAGCACATCCAAGAG
GAGGAGCGTGACGGTCTTCCAGCCTTGGAGGCGGCTCTCACCTCACAAGACGCCAGTGTC
TCCGAGTCAATGACCAAGAACTTTGGCAGGACCAAGGCTTTCGTTCCATCAAGGAGCCAT
CCCAGCGCTGGCGAGCACCCACCATTTGAGACTGTCATGGGCTTGCTTACGGCACCAATT
GATCACATTGCGGATATCTTTCGCAAGTTCCCGGATCAGACCATCTCTCCTAACCCGTCT
ACCAAGTAG
>AF_DN66816_c0_g1_i1 DN66816_c0_g1~~DN66816_c0_g1_i1  ORF type:5prime_partial len:107 (-),score=22.85 DN66816_c0_g1_i1:135-455(-)
ATCGAAGCTCTCAAGGTCTTCGAGGGAGGTGTCCTTGTCATCACTCACAACCGTGACTTC
TCCGAGTCCCTCTGCAAGGAAGTCTGGGCTATGCGTGACGGTCGTCTCGAGGCCTCTGGT
CACAACTGGGTTGAGGGTCAGGGTTCCGGTCCCCGCATCGACAAGGCTGCTGGAGAGGAG
GACGACATGTACGATGCCATGGGTAACAAGATCGACAACAAGAAGACGAAGAAATTGACG
TCATCCGAGGCGCGTAAGCTGAAGAAGGAGAGGATGGCCAGGAAGAAGAGGGGTGAGGAT
GTTACTGATGATGAGCTCTAA
>AF_DN107763_c0_g1_i1 DN107763_c0_g1~~DN107763_c0_g1_i1  ORF type:5prime_partial len:103 (-),score=14.71 DN107763_c0_g1_i1:57-365(-)
CACGAGGACAAAAAGAACAACCTCGTCACCGCCTCCTTCGAATTCCCTGGCGTGAACAAG
GACGACATCCAGATCAATGTTCATAATGGACGACTCACTGTCTCTGCTGAGACCAAGCAG
TCGAGTGACCGGGATGAGAATGGCTATGCCGTCCGCGAGCGCCGCTTTGGCAAGCTCTCG
AGGACATTACAGCTTCCGCAGGGTGTCAAGGACGAGGAGATCAAGGCATTCATGGAGAAC
GGCATCTTAACCGTCACCTTCCCTAGGTCCACGCCGGAGCAGGTGCCCAAGAAAATCGCC
ATTTCTTAA
>AF_DN79288_c0_g1_i1 DN79288_c0_g1~~DN79288_c0_g1_i1  ORF type:complete len:134 (+),score=3.06 DN79288_c0_g1_i1:23-403(+)
ATGACCCCGGCCACGCCAGGAAGTGTCAGTGCCAGTGTCAGCGCCAGTGCGAATCCCACG
CGATACACTCCGGCGCACGTGGACCGGGTTCTCGCACAAGACAGCCGCGCCGAGTCGGCC
GAGGATATCGGCAAGCGCATGATCGTCTACTACGAGGTCGCCCGTGAAGTTTTCATCGAC
AACGTCGTCATCCAGGTCATCGAGCGGCACCTCCTCCGGCCGCTGCACAAGCTGTTTCAG
GGCGACTTCGAGATCGACAGGGAGCTCTTTGCGAGGGCGGTCGACGCGGAGAGGGATCAG
AATTTGACGGCCAGGAGGACGGCGGTGAATGAAAGGATTACGCGCTTGATGGGGTTTCAG
GACGAGCTGAGGGTGGTGTGA
>AF_DN101203_c0_g1_i1 DN101203_c0_g1~~DN101203_c0_g1_i1  ORF type:internal len:151 (+),score=11.50 DN101203_c0_g1_i1:1-450(+)
GCATACTCTGCTGACGAACAATCAAGATCCTTTTCGAACCATCTCCCAACACCTTCTCAC
ACTCCTATACAAGAGTCTTTCATGAACAACACCCCCTACAATAACTTCCCATCAAACACG
GGCGCGGGTATGCAACCGGCCATGTCTGCCCACTTCTCAATGAAGGAGGCGCTCATGGAC
CAGAACGGCCAGGAGGACGACGTGCCTGGCATAATACACTCGGCGCGCCAGTCCGTCTCG
AGTTACGGGCATGATTCGCCGGCAACGCCCCACACGACACAGGGAGACGAGATGGACGAC
AAGTATAAGATGCCTCCCAATGGTGAGAACCTCCTCCGCAGAGTCGATTCATGGCTTTTC
GACGAGTTCCTGACTTACGATGATGAAGCAGACATGCGTCAACAAGCTGCTATGCACAAG
ATGGATAGATCATTTCAGGACGCTTCTCTT
>AF_DN88579_c0_g1_i1 DN88579_c0_g1~~DN88579_c0_g1_i1  ORF type:5prime_partial len:168 (-),score=32.32 DN88579_c0_g1_i1:24-527(-)
GCTCCTCGTGGTGTTCCTCAGATCGAAGTCTCATTTGAGCTTGACGCCAATGGCATCCTG
AAGGTTACTGCCGGCGACAAGGGCACCGGCAAGGCCGAATCCATCACCATTACCAACGAT
AAGGGTCGCTTGTCCGACGAAGATATCGAGCGCATGGTTCAGGAAGCTGAAATGTTCGCC
GAGGAAGACAAGCTCCAAAAGGAGAAGATCGATGCTCGCAACTCTCTCGAAAACTATGCC
GTCTCTCTCAAAAACCAGGTTAACGATGATGAAGGTCTGGGTGGTAAGATCGACGAGGAC
GACAAGGAGACTATTCTCGAGGCCGTGGAAGAGACCAATGATTGGCTCGAGGAAAATGCT
GCCACCGCCGACAAGGACGACTTCGAGGAACAACGAGAAAAGCTATCCAGCGTTGCTTAC
CCCATCACCAGCAAGCTATACAGCGGTGCCGGTGGCATGCCCGATTACGGTGATGATGAA
CCAGAGGGCCACGACGAATTATAA
>AF_DN94529_c0_g1_i1 DN94529_c0_g1~~DN94529_c0_g1_i1  ORF type:internal len:260 (+),score=21.06 DN94529_c0_g1_i1:1-777(+)
GCCTATCTCGACTATCCTCAAAAGATTGCTGGTATTAAGGCCAGAGTGAGGAGCAAGAAG
TTCAAGGAGCATTTCAACCAAGCCCAGCTCTTCTACAACTCTCTCTCTGAAGTGGAGAAG
ATGCATGTAGTCAACGCTCTCGGCTTCGAGCTCGACCACTGCGACGACCCCACTGTGTAC
AAGCGCATGTGCGATCGTCTGGCAGAGATTGATGTCAACCTCGCCCAGCAAGTTGCTGAA
CTCGTCGGCGGCGAGATTCCCCAGGAGGCTAAGCGTCCCAACCACGGCAAGAAGGGCAAG
GGCCTGTCTCAGTTCGACTATATGCCCGCGTCACCTACCATTGCTACTCGCCGTGTAGCA
ATCCTCATTGCAGACGGCTACGACCCAGTGGCTTACAACGGTATCAAGGTTGCTCTTGGT
GGCGCAGGTGCTCTCCCTTTTACCATCGCCCCGAAGAGGAAAGTTATTCTCCCTGCCGGC
CAAACTGAAGCCGCTCCTGGAAAGGGCGTATTCCCAGACCATAACCTTGATGGCATGCGC
TCTACCATGTTCGACTCCGTCTTCGTCCCCGGAGGCGCCAAGTCCGTCGAGACTCTCCGC
AAGAACGGTCGCGCCCTTCACTGGGTCCGTGAAGCCTTTGGCCACCTCAAGGCCATTGGT
GCCACTGGTGAGGCTGTGGCTTTCGTCCGTGACGCGTGCCAACTTCCTGGTGTATCATTC
TCCGCTGCCGGCGAGGTCGTTAATAGCTACGGCGTGGTTACCATTAGCGAGGTGCAG
>AF_DN10245_c0_g1_i1 DN10245_c0_g1~~DN10245_c0_g1_i1  ORF type:5prime_partial len:217 (+),score=33.55 DN10245_c0_g1_i1:3-653(+)
GGAATGGACTATGTTGATCTCTATTTGATTCACTTCCCAGTGGCTTGGAAGCGTGGAAGT
GAACTTTTCCCCAAGGAGAATGGCAAGCCAGCCGTGGTAGACATTGACTTTGTCGACACG
TACAAAGCAATAGAGAAATTGCTCCCGACTGGCAAAACAAAAGCAATAGGAATTTCCAAT
TTCTCCAAGGCTGATATGGAGCGCTTAGTCAAAAGCGTTTCGGTGGTCCCTGCTGCCCAT
CAGCTTGAGTGCCACCCGTGGTTGCAACAAAAAGAATTCACCCAGTGGCATCAAAACAAG
GGTATCCATATCATTCAGTACTCACCCTTCGGCAACCAGAATGATATCTATTCGGGCCCG
AAGCACGTCGGCAAGCTTATTGAGAGCCCGGAGCTTATCGAGATTGGAAAGAAGTACGGC
AAGTCAGGAGCTCAAGTTGCTCTGGCATGGGGTATTACTCAAGGCCATTCAGTTTTGCCA
AAGTCCAAAACACCAAAGCGGATTCAAGATAACCTCCAGGGTGACTTCAAGCTTAGCCAA
GAGGATATGAAGAAGATTGAGACTATCAATAAGAAGCTGCGATTCAACGATAGCAGTGCC
GACTTTGGCGTTAACATGTTCTCGGACTTGGAGGGCAAGAATCCGGTCTAG
>AF_DN40619_c0_g1_i1 DN40619_c0_g1~~DN40619_c0_g1_i1  ORF type:complete len:119 (+),score=8.12 DN40619_c0_g1_i1:689-1045(+)
ATGCCTGCGCTGGAGAGGTCGCTCTCGCAAGCTGTGGTGATGTTGTTGATGGCGTTGGTA
ATGGTCGTGTTGGAGCAGGTGTCTGCGGCACAGAAAGCGTTGAGCCAGTTTTGCACCGGC
AGAATGATGGACGTGTTGGTGGCCAACAGGATGTTGGACAACTGGTTAACGGCCAGGCAC
GACGACGCCTCGCTGTCGGACGAGAGGTTGGAAATGCCTGCCTGGCAAGACGAAGACAGG
CTGGAGCCAGCGACCAGCGCAGCGAGCGACACCGTAAGAGCAGCAGACTTGGTGAACATT
ATGGGCAATGGAGTACGGCGTGTGCAGTGTGTGTGGGTGGTCAAAGGAAGAAGATAG
>AF_DN101776_c0_g1_i1 DN101776_c0_g1~~DN101776_c0_g1_i1  ORF type:5prime_partial len:113 (+),score=14.10 DN101776_c0_g1_i1:2-340(+)
TTCATCAATCAAATCTCTGCACAGAAGAGCCTCGAAGCCGGTGCTGCTGTCAATTATCTG
GGCACAGTTGAAGTTCCGAGCAACGCCGATCAACCAATCTCTGCAGGATCAGTGGGTTTA
TTTTTTAATGTGACGATTGGGGAAGAAATCATTGTCCTTGGTGCACCATTGTCTAAGACA
GTGACCACTTCTCTCAATATAGTCGTCATACAGGATCCAGATGTTCCAAAACCACCGCCA
TCCCCTATCCGCGGGGACTTCGATGGCCGGAGGGTTGTGGCATTGAATGCTATTACGTTG
TTGGTTCCTCCAAGTACCGCCGTTGCACCTTCCTCTTAA
>AF_DN65765_c0_g1_i1 DN65765_c0_g1~~DN65765_c0_g1_i1  ORF type:internal len:227 (+),score=13.50 DN65765_c0_g1_i1:3-680(+)
CAATTCCAAAGTCCAGAATTCAGCTTCTACCTCGCCGATTGGGACGCTTCTGCTGAAGAT
GTAGTCACTGCCGGTGGCCAGTTCACTCTCGGAGGACGAAACGCGACTCTCTTTGATGGT
GATCCAACCTTTGTTCCTCTGCAGTCCCAAGACTATTGGACCATCCCTCTCAACTCCATC
GTTGTCACCAGCCAATCCACTCTATCGCTCACTGGTGACGAAGCTACCTCCATCATCGAT
TCCGGAAGCACGCTCATTACGGGTCCCACCGATGTCGTCAACGCCTTTTTCGCTGCTATT
CCAGGATCCGTACAAGGCAACCAAGTATCCCGTGATCTGGCTGGAGAATGGCTCGTCCCA
TGCAATACCAATGTCAATGCTAAATTCAAGTTTGGAAACGCTACTGTCACTCTTCCAGCG
GCAGCACTCACCATGCCATTGGAGGATATGGAGATTCAAGGAACAGAGTATTGTATCGGC
TCCATTGTTGGTTCCCCCATCTCACCAGGTACTCCAGCTTGGATTTTCGGAGACAGTCTG
ATGAAGGGCGTTTATACCATCTTCCGTAAAGGAAATTCGGGAGATATTCCCTCGGTTGGA
TTCGCCAATTTGAAGAATGTCAACTATAATGGAGATGGTACTGCTACCCTCGGTGTGGGT
ACTAATGGTGTTGATGGA
>AF_DN84062_c0_g1_i1 DN84062_c0_g1~~DN84062_c0_g1_i1  ORF type:internal len:151 (-),score=17.39 DN84062_c0_g1_i1:3-452(-)
GGGATTTTCGACATTTCAGACCCAGATTGTATTGCATTGACATCTGCGTTTGCGGCTATG
ACGACACGGTCGATACTAGGGCAAGAAGTGCGGTCTGTGTTCCGTCGATCAATACAAAAA
AGGACGGGCGAGGATCAGGAGTCGCTGTGGGATCAGTTGCCGGAAGGCATGAAGGAAATT
TTGGAGGATAATACTTCATCAGAAGAGGAGGAAGACGATAGGGACAGAGGGGCTCATAGC
GATGATGATGAGGTTATGACTGGTGCTAGCGATGGAGCCCCGTCTGCTTCGACTGAACCG
CTGTCGCCCAAGTCGGGGACTGGGAAAATTGCGAAACGGAGACCTAGTGTTCCTCAGCAG
GGTCCGACGGGGCTGTGTGAGATGTTGTGTCGGTATGAGATGATGACGTTGGGAAGGGAT
GACCATGTTACTGGGAGAAAACAGTCAAAT
>AF_DN75628_c0_g1_i1 DN75628_c0_g1~~DN75628_c0_g1_i1  ORF type:internal len:189 (+),score=3.73 DN75628_c0_g1_i1:3-566(+)
ATTGAGGATGAAATTGACAGTCCTGCTAGCGCCACAACTCCAACGATAGCACAAGAAAAC
ATGCCTCCGCAATCCCCATCTATCCCTGAACCCAAAGCACGCTCTTTGTCGCCATCCAGG
GAAGACAATCAGAGTGAATCCCGCCCTCAATCACCCCTACCTGAGGAATCTCGTCGCCAT
CGTGACCGCCGACGAGATCGGTCTGAATCCGTCTATGGCAATGACGAGGATAGAGAAACA
CGAAAGGATCGCCATCGGCGTTCTCGTCGTGACGACAAGGCACATTATTCTCGTTCATGC
TCACCATCCCAAACAGAAGACTCGCGACGCTCAAGCCATAAAGATCGGGACCGCCATCGA
TCGTACCGGTCACGACGCCATCGCAGCCGCAGTGAAAGTCGGCGTCGTGACCGTGGCTCA
GCGGCCGTGGAAACAAATGGCGCTGATAAATATGATCTCGCAAGCCGAATTGCCAATGCC
CAGCGGTTGAGCAAAGGCTCTTCTTCCAGCTATAACCGGGAAAGTAAAGTACGCAAACGT
GAAGACCGTGACAAGCATGACCAT
>AF_DN67832_c0_g1_i1 DN67832_c0_g1~~DN67832_c0_g1_i1  ORF type:internal len:156 (+),score=3.71 DN67832_c0_g1_i1:1-465(+)
GTTGAAAGTGTGGGCCCCGATGTCAAGAAGTATAAACCGGGAGACAGAGTCGTGGTCTCT
TTTCAGATTGCCTGTGGTACTTGCTTTTACTGTAAGAAAAAACTGTCTTCCGTCTGCGAG
CAAACGAACACGAGTGAACTGGAAAAGAAGCTATATGGTCGTCGAACTGCCGGAATTTTC
GGATACTCCCATCTGACTGGTGGATTTGCTGGGGGTCAAGCAGAATGGGTACGCGTCCCA
TATGGCGACACGAATATGCTCAAACTGCCTGCCGACGTCCCCGATGAAAAGGGTCTCTAT
CTCTCCGACGTCGTACCAACTGCATGGAATGCAGTAGTAGATACGGGCGTCACGCAAGGT
GATACAGTGGCAATTTGGGGAGCAGGTCCAGTCGGGCAGATGGCAGCCGAATTCAGTTTT
GTGCAAGGCGCAAGTCGTGTCATTTTGATTGACGGCGGGTCAGGG
>AF_DN64243_c0_g1_i1 DN64243_c0_g1~~DN64243_c0_g1_i1  ORF type:internal len:144 (+),score=7.52 DN64243_c0_g1_i1:3-431(+)
ACCACTGTATTCGGTCTTCTTTCATCTTCTCCAAACTACTGTCTGCTGATGGTTGCTGCG
AACAACGGACTCATTGGAATGTCGAAGGAGCACCTTGGCATTGCACTAGCCCTCAATGTT
CCAGTTATGGTTGTCATCACAAAGATCGATATTTGCCCGCCACAGATCCTCGAGCAAACT
ATCACGCAATTGACACGTATTCTTAAGTCACCTGGAGCACGGAAAATCCCAATATTCATA
AAAACCCGGGAAGAGACAATCACGACTGCAACCCAATTTGTCTCACAGCGAATATGTCCA
ATATTCCAAGTCAGTAATGTGACTGGCGAGTCACTTGATCTAGTGCGAACATTTCTTAAT
ATCCTTCCACACCACGGCTACTATGATTCCAGTGCTCCCTTTGAGTTTCATGTGAACGAC
ACTTTCTCG
>AF_DN89819_c0_g1_i1 DN89819_c0_g1~~DN89819_c0_g1_i1  ORF type:3prime_partial len:128 (-),score=18.45 DN89819_c0_g1_i1:3-335(-)
ATGAAGAGAGAGGTGGACAATTTGAGTGGTCGTCTCGCGAATGCCGGAGGTAGTGATGAA
CGTCAACGCCAGAGAGTCCTTCAATTCAACCAGAACATTCGACAGGCCGAAGATTCTACC
ACCGACTTCGCTCTCCAGATCGACGCTTTAGGAGAGATACCGGAGAACGAGACTAAGGAA
GCCACGAGAGTCAGGAGCGAATGGGAGAAGGAGCGTGACGTCAAGAACGCTGCTTCTACG
GAACTTGAGAAGGCCAAATGCGAGATTGCCCGCCAAGCCAATAACATTGAGGCTGACATT
GCCGGTGTTATCCAGAAGAGAGAGCGTCTTCAG
>AF_DN96742_c0_g1_i1 DN96742_c0_g1~~DN96742_c0_g1_i1  ORF type:5prime_partial len:421 (+),score=14.72 DN96742_c0_g1_i1:3-1265(+)
ATTTCTTTCATAAAGAACGACTCAATGATGGGTCTCCCTCTCCGAAACCCCAATTCCTTT
TCCCTCAACTCTGGGGCTTCGCCTCCGGGTGGGTCTTCGGACTTCGGCCCGGACTTGGAC
TCCACCTCGGAGCCGTCCTGTTACGGCATCGGCTCCCGAACGCCTCGCATCAAACGGCAG
CCACGCCGATCCCACCGCGACAGTATCCACCGTCCCAATACCGACTCAAGGCACAGCTCG
GTTGGCCCCAGAAACAAAAGTCCCCGGCACACTCACCTGCGCAAAGCCCACCATCTCCGC
GCCGCCCGCCTCCGACACCGCTACCCCTGCGCGGCCGACGCCGACGAAGCGCACGAGCTC
GCCCACTCATCTGCGAGACTGCCCGGCGAGCGGAGCCCATGCCACCAGGACCGTGAGGGC
AGCGGTGCAGATCGCCAGCGGCCACACGGCACAAGCAGGAGCCGGAGCGGCTCGGTCTCG
CCCCGGCGCCGGCCGCCCTCGCTGGAGCGACAAGACGCGTTCCGCGATGAGAAGACGGTC
AAGAGGCGGCCGCTGAGCGCGAGTGGGAGTTGGAGTTCTGGTGTGGATCTGGACCGGGAG
GAGGAGGATGCGAGCTACCTCGTGCGGATGGAGAGGGACGAAGAGAAGGGCGCGAGATAC
CTGGCGGAGATGGATAGGAGGGAAGAGGAGGAGGTCGCCGAGCTGTACCGCATAGGTCTG
CTGTACGACGACGAGTACGAGCGCGGGGAGGGCTTCTCCCTGGATGCGATATTCCGGGAG
CAGCCTGTGTACTCGGTGCGCGAGAAGCCTGCCAGGCAGGGCAGACTGGACGGAAAGGAT
GGTTTTGTGTCTTTGTCTCTGGATCTGGCGTTTTCGGCGTTTGGTGAGGACGATGCGCTG
GCCGCTTGGCTGGTTTCGGAGTGTGGCTATGGGAGTGGACCGATGGACGGGGTTCATCAG
GCTGGTTCCCCTCCACGGCATCCGCAAGACGACACCCGACTGACCGTCATTTACGAGCTG
GCCGACGATGCAGTGTCTGCGGTCTCGGCTTACGATTTCCTTGATTCTATTTCGGTTTCG
GAGATGTCGTACTGTCAACCGGATGAGAACGACGACGACGATTTGGCTTGGAGAATGCGC
GACGGATGTAATGAGGAGGAGGATGTGCCGGCGGCGGCCGCGGTTGGGGATGGTATGGTG
CAGGCGGTGACCGTCGAGGACGAGCTGGACCCTTGGGTTGTGCTGGGCCATGACGGCTCG
TAG
>AF_DN38564_c0_g1_i1 DN38564_c0_g1~~DN38564_c0_g1_i1  ORF type:complete len:223 (-),score=12.74 DN38564_c0_g1_i1:132-800(-)
ATGCCTCTCTTATCCAAGAACCGAAACGATAACACCACTACTGAGCCTGCCGCCATCGGT
GGAGGCCGTCATCATCACCCCATCAACACCGGTAACACCACGGGCAATACCTTCGGTACT
GGAGGTGGTCCTGGTGGAATGACCGGTGCTGGCTACGACACTAATTATCCTGCTGGTCAA
GGCCAGAACTTTGGTACTGGCGCTACTGGAATGACCAGTGGGCAGGGCTTTGACGGAACT
AATAATTTTGGTCAAGGCCAATATACCCATGGAGCATCAGGACCCGGCGGCTACGACAAT
ACATATGGTGGAACCGGCACTGGTACCCATACCGCAGGTCCCAATACCACTGGAATTCCT
TCTTCCAACATGATAGATCGCGATGGTAATCATACCTCAGGCGGCGCCGGAACCAAGCTG
AGTGGTAAGATAGAATCAGCAGTCGGTACGATGGTCGGCAGTAGTGCCCTTAAGAACAAG
GGTCTACAGAAGCAACAGGAAGCTAACGCTGCCAAGCTCCAGAGTAGTGAGCTCGCTGAG
GCTGAACGCTTGGAGCGGGAAGCTATGATGCGTCGCGAACGAGCAGTTGCCCATGGCGCT
CATCCAGCTAATTCCCAGTTGGGCGCGGGTCATACTACGGCACCCGGAAGCCAGGGCAAT
TACCAGTGA
>AF_DN74969_c0_g1_i1 DN74969_c0_g1~~DN74969_c0_g1_i1  ORF type:internal len:126 (+),score=5.10 DN74969_c0_g1_i1:3-377(+)
GAGGTGGCTCATCTCTGTGGCTTGCAGAAAGTCGGCGTAATCTTCACGGATCTTCTTGAT
GCAGGGACTGGAGACGGGTCTGTCGTTTGCAAACGCCATGTTGATTCATATTATCTATCG
TCTCTGGAAATAGTTTTCGCATCTCGACAACAGGCTCTACATCCCAAGGCAACCAAATGG
AGCGAGACGGGTCGATTTGGGTCAAACTTTGTTACATGCGTTTTGAGCGGTGACGAGAAC
GGGGCCATCGCAGTGAGCGCGTATCAAGCATCAAACTCCGCCGCGGAGATGGTAAGAGCG
GACATCATCGAACCTTGCGCTGATCCCTCCGTCATGCTTGTCCAGTCCGAAGATGACGAT
GACCTCGGTAGCAGA
>AF_DN94644_c0_g1_i1 DN94644_c0_g1~~DN94644_c0_g1_i1  ORF type:internal len:209 (-),score=37.58 DN94644_c0_g1_i1:2-625(-)
CCGCTATATGAGAGACGTTCCAAGATTGTCAATGGTGCTACCGAACCTACTGAAGCCGAA
GTGGAAGCTGGCGAAGCCGAAGAGGACGAAGAGGATGAGTCTAAGAAGGAAGACGAAGAG
GAAAAGCCCGAAGCTTCGGCTGAGGACGCCAACGTGTCTGGTATCCCAGAGTTCTGGCTC
TCTGCCATGAAGAACCAAATTTCTCTAGTCGAGATGATCACAGAGAGGGATGAGGAGGCT
CTCAAACACCTCACCGATATTCGCATGGAGTACCTAGACCGACCGGGATTCCGTCTCATA
TTTGAATTCTCCGAGAATGAATTTTTCACAAACAAAACGATCTCCAAGACGTACTTTTAC
CAGGAAGAAAGTGGCTACGGTGGCGATTTTATTTACGACCATGCCGAGGGTGATAAGATC
GATTGGAAAGCAGACAAGAACCTCACTCTTCGCGTGGAAAGCAAGAAACAGCGGAATAGA
AGCACGAAACAAACACGTGTGGTCAAGGTTACAGTTCCTACTGAATCTTTCTTCAACTTT
TTTGTTCCACCAAAGCCTCCTACAGAAGACGACGACGACACTGCAACCGATATTGAGGAA
AGGCTTGAGCTTGATTACCAGCTC
>AF_DN57598_c0_g1_i1 DN57598_c0_g1~~DN57598_c0_g1_i1  ORF type:internal len:114 (-),score=2.01 DN57598_c0_g1_i1:3-341(-)
ACACCGTCGAGTATCGTTAAGCCTGCGCCCAAGGAGTCTGGGATACCGCCTCCAGAGCCG
GAAAAGGAGGAAGAGCTACAGCCACTTATACCAACATCCTTGTTTGATTTCTCTTACGAT
GACATTTACTCCGTTCTGGATGCAAATGCGCCGCTCACGACGCTGGACCTTAAAGATGAG
GATAACACGTGGGCGCTTCGCTCGAGGCCAAGCTCTCCTCTCAATACGCCGGATTCCTCA
TCCAAGGACACACCGTCCACACGGCAGTCGGACATCTCCGAAAACGACAACCTCCAGATC
AACATCAACATTAAGGATGCGGATATGCCTGACGCTTGG
>AF_DN54621_c0_g1_i1 DN54621_c0_g1~~DN54621_c0_g1_i1  ORF type:complete len:108 (-),score=33.73 DN54621_c0_g1_i1:135-458(-)
ATGCCCAAGGAGAAGACCACCCGTGGCAAGAAGGCCGCCAAGGCCGATTCTGGCAAGAAG
AAGAAGGACCCCAACGCTCCCAAGCGCGGTCTCTCTGCTTATATGTTCTTTGCCAACGAG
CAGCGCGAGAAGGTGCGCGAGGAGAACCCTGGAATCAAGTTTGGCGAGGTTGGCAAGCTT
CTCGGCGAGAAGTGGAAGGCTCTTTCTGAGAAGCAGAGGGCTCCTTATGACGCCAAGGCC
GCTACCGATAAGAAGCGCTACGAGGAGGAGAAGGCCGCTTACAATGCTGCCAGTGCCGAG
GACGATGAGGAGGAGTCTGAGTAG
>AF_DN105891_c0_g1_i1 DN105891_c0_g1~~DN105891_c0_g1_i1  ORF type:3prime_partial len:135 (+),score=17.65 DN105891_c0_g1_i1:59-403(+)
ATGTCGACCACAACGACGGCTGTGCCCAGTGAACATGGGGCATCCGTTCCTCCAGAGGAG
TCGAACGAGAAGGATATCCTCAGTGGGGATGCAAAATCGTCGGCTTCAAGCAAAGCAAAG
GATGAGCCAGAAATGAGTGCACTAGAGAAGATCGCGTCTCTAGATCACCCCAAAGACCCA
GAGGAGTATCCCGGTGGATTCAAGCTGGCGATCATCATGGTGGCATTGTGCATGTCAGTT
CTACTCGTCGCCCTCGATAACACGATTATTGCCACGGCGATTCCACGAATAACAGACCAT
TTCAAAAACCTGAACGATGTCGGGTGGTATGGATCAGCCTATTTG
>AF_DN60018_c0_g1_i1 DN60018_c0_g1~~DN60018_c0_g1_i1  ORF type:3prime_partial len:209 (-),score=9.72 DN60018_c0_g1_i1:1-567(-)
ATGCGCTATGCGCCTGCGACGCCGCCGCTGTCCTCGTCCGGAAGCTCCATCAGCAGCCCT
CCATCGACCTGCGACATTCTGCCAACCCCGGTCAACGGCGTGTTCTTCAACGGAGAAGGC
ATCGAAGGTGTGAAGCAGGGCTGTGAAGAGGAGGTGTTCTCTGAGATTTTGGCTCGCGGT
GACTGGCAGCGGTCTGCGTCGCCGCCCATGACACCTGTCTTCATCCACCCGCCTTCGGCT
AGCAGTCAGGGCTCTTACCTTCTTTCTGCCACCTCGTGCCCCTCGCTCTCACCCTCACCC
TCACCACTCCCGCGCGCCTCCTTCGCTGATGCCGAGAACAACTTTTGCGATCCCCGCAAT
CTGACCGTTTCATCGTCGTCATCATCTGACTTGGCGTGCCTCCCCACCCTGTGCCCGGGT
GACGAGGAACACAAGGTGATTTTTAAGGGGGAGACTCTCGAGCCCAGACCCACCGATAAG
ACCGAGCCCACCCAGCCCACAACCACTTTCGACCTCTCTTCTGGACTGCCCACCTTTGAG
CCACTTTTCGAGCTCGACTCCGAAGAC
>AF_DN24779_c1_g1_i1 DN24779_c1_g1~~DN24779_c1_g1_i1  ORF type:internal len:108 (+),score=19.85 DN24779_c1_g1_i1:2-322(+)
ATCACCATCACCAACGACAAGGGTCGTCTTTCAGCCGAGGAAATCGAGCGCATGGTCGAG
GAAGCCGAGAAGTACGCCGAGGAAGACAAGGCTACCCGCGAGCGCATTGAGGCCCGCAAC
AAGCTCGAGAACTACGCCTACAACCTCAAGAACCAGGTCAACGACGAGGAGGGTCTCGGC
GGAAAGATCGACGATGAGGACAAGGAGACCATCATGGAGGCCGTCAAGGAGACTCAGGAC
TGGCTCGAGGAGAACGCTCCTACGGCCGCTTCTGAGGACTTTGACGAGCAGTTCGAGAAG
CTGTCCAATGTCGCCTACCCG
>AF_DN100049_c0_g1_i1 DN100049_c0_g1~~DN100049_c0_g1_i1  ORF type:5prime_partial len:101 (+),score=4.77 DN100049_c0_g1_i1:2-304(+)
GGAATACGTATTCTCGGACTAGTGGAAAATATGTCCGGTTTCGTCTGCGGCAACTGCAAG
ACCACATCGCATATTTTCCGACCAACGACGGGTGGAGGTCGACGTTTAGCTAGGAAGATG
GGGGTTCCATTTTTGGGATCTGTGCCTCTAGATCCTCGAGTGGGTATGGCGTGCGACTAT
GGGGAGAGCTTCCTGGAGAGCTACCCTGACAGTCCGGCATCCAGGGCAATCCAAGGGGTT
GTTCGGGCAGTTGCCGGACAAATTGGGGAAGATCCGGAGAAAGTTTTGCCATCTGATGCT
TAG
>AF_DN71246_c0_g1_i1 DN71246_c0_g1~~DN71246_c0_g1_i1  ORF type:complete len:123 (-),score=1.74 DN71246_c0_g1_i1:34-402(-)
ATGACGAACTCCCTCGAGTCCTCTAGGCCCATCCTCGCCAGTTCCACTGGCAATCGCGCC
TCAACCCGCCTCTCCACCTACAGCGCCACGCCCACCCTCGCACCCTCGATCGCGCCCTCG
CACCTGTCCTCGGCGTCGTCAACTGCTGGCGACCCCAAGGCCCAGGAAATCAAGTCGTGG
AATGCCGGCTTCGAGCGTCTCGAGGACAAGCGCCTCCAGCAGCAGCGATACATCGTCACG
CCCCAGAAGAACGACGACATGAGCAAGCTGGCCCTCGGAGCGAAGTTAGATCGCGCCCTC
GCACGACGCATGACTGGCCAAGATGCTGTCTTCCGACCCAAAACAATAAATGAGAAGGTC
GAGGCATAG
>AF_DN92344_c0_g1_i1 DN92344_c0_g1~~DN92344_c0_g1_i1  ORF type:5prime_partial len:237 (+),score=0.55 DN92344_c0_g1_i1:2-712(+)
GAGCTTCCAGCATCGTCTGAAGCTGAACGGTCGATGACCGCCTCGCCGCCTGCCATCCTT
TCACCAACGGCGGTGGCTCCGACAAAGACCGGTCGCGCTGCTCCGAAGCTACCAGTCGGT
GGGATGTTCCAGGTGACGGTGCAGGAACGACAGGTGGTTGTCAGCAACGCTGTTCCTCAG
GCGACGAAGCCGCGTCCAACCCTGCTGACGCAGAAGCTCTCTCCGATCAAACGCGGCGAT
CGCGTGCCTGCCTCTGCACCTTCGTCGCCAACGAACGGCAACGAGCTGCCTCGCCGCTTC
TCGCCTGCCCCTCCGGCCTCATCTGGTCTCCGTCGCACACCGTCGCTCCCACCTACTCAA
CGTGTGCAGCCACTCAACCCCGTGCGCGGCCGTGAACATCCATTCCCACTCAGGCCAGTG
ATCTCGCGCTCGCAGACGAGTTCGCCCGTTCCACAGGCGCCTTCGGTCGAACCTGTTGGG
TTTTACCAGTCTCCAGGATATCTGACGGTGACTCAAGCACCGACCGGATCGATGTACCTT
GACATTGGGACCCCCATCTCGGCTGCACCGACGAGCATGTACTCCCACAACGGCTCGCTT
GTGGACGATATCCATCGTCTCATGAACGAGGACGAGCATGAGCGCCGTCGCGAGAACTTA
ATCGGCAACGTGAACAGGATGATCGCCACTGAGGGCCGCGTCCTCCTCTGA
>AF_DN21421_c0_g1_i1 DN21421_c0_g1~~DN21421_c0_g1_i1  ORF type:3prime_partial len:153 (-),score=10.79 DN21421_c0_g1_i1:1-456(-)
ATGATTTGGACTCGACAATCATCCAAACTCGACTTCGACACCATGTTCAAACGATCGTTC
AGCACCAAGGATGGTCGCGTGACCAAGCCGAAGACGACCAAGAATGCATATCCCGAACAT
CTGAAGAGGAAGATGCAGGACAGCTTAGAAAGTCCCTCGGTTGGAAGTTCTCTGACCAGC
CCCATCATCACCATTGTTGTGGGTCATGCGCAGCGCCTGTTCGCTGCCCATGAGGACGTT
CTATGCCAATCCACTTACTTTGCTGCCGCCCTGAAAGGCCAGTTCCTGGACGGCGGCGCA
AAGAAGCTGGAGCTGCCTGACGAAGAACCCGAGATTCTATCCTGTGTCCTCGAATTCCTC
TACAAGGGTGACTATTATCCTCGCTTGCTGCACAACAAGCGCCGAAACACTTGGGACTTG
GAGGACGCTCGGGATGCTAAAAATGGTGGCCGCGGT
>AF_DN107308_c0_g1_i1 DN107308_c0_g1~~DN107308_c0_g1_i1  ORF type:internal len:104 (-),score=1.94 DN107308_c0_g1_i1:2-310(-)
CTCTTTCCACTCAACACGCCTCCCTCTTCGCCTACTGCGTCCAAGGAGGCACCCACACTG
GCCGAGTGGTACTCGTATCTCCTCTACCGGACCGCGCTGCCAGAGCGCACCGTCTTCCTT
GCTCTCCGTCTAGTGTCTCGACTCTCTCACCTCTTCACTATCGACGAGGACTTTCCCACA
CCTCCCCAGTTGCACTACCAGCTGCTCTACTCCGCGACGATCCTCGCTACCAACTGGGAG
ATGGACGATTGCTACTCCAACTCTTCCTGGTCCATCGCGTCCAACAACCTTTTCAGTCTC
AAAGAGACA
>AF_DN66628_c0_g1_i1 DN66628_c0_g1~~DN66628_c0_g1_i1  ORF type:5prime_partial len:114 (+),score=9.24 DN66628_c0_g1_i1:1-342(+)
GACGTTTTCGACACAGTAACAAACTGGACGATTCACATTGCACTTCCGGGCGCGAAGAAG
GAAGACGTCGGTGTGAACTGGGACGCCGAAAAATCCAGCCTCACGATCAGCGGCGTCGTC
CACAGGCCCGGCGATGAGGAGCTCCTCTCCATGATGGTATCCGGCGAGCGCAAGGTTGGC
GTGTTTGAGCGCCAGGTCCAACTGCCCCCGGCCGGCAGTGACGAAAAAGACGAGGTCGAC
GCCGAAGGAATCACGGCGAGAATGGAGGACGGCGTTCTTCTGGTGGTAGTGCCCAAGGTC
GAGAGGGAGTGGACAGAAGTTCGGAAAGTGGACATCGAGTAA
>AF_DN25579_c0_g1_i1 DN25579_c0_g1~~DN25579_c0_g1_i1  ORF type:internal len:617 (+),score=-14.88 DN25579_c0_g1_i1:3-1850(+)
GACAAGTCCGAAAACAACGAAGCGCAAATCAACGGCCACCCCGCCTGGGGCTCCGTATGG
AACATCGCAGCTGGCCAAGACGAAGTTGTGAACGTCGTCTCGAACTCGTTCTGCGCATCA
GGTTTCTTCTTGCCCAACCAGTCGTGGGTCGCCCTCGGAGGCAACAATCCCATCTCGCCT
GGTCCTGTCGACTACCATGGTGCCGGTGTCGACCCGACTTACCAAGACTACGATGGCCGC
AACGCCATTCGCATTGTCACCCCATGCAATGGTACTGCCGACACGTTCTCTGAGCAGTGT
CAATGGTACGACGACTACACGGTCCTGCATATGCAGGCTCGTCGATGGTACTCCACGGCC
GAAGCATTGGGCACCGGCGAGATCCTCATCTTCGGTGGTATGGTCGACGGCGGCTACATC
AACCGTCCGAGCGTCAATCCTGACGACCCCGTAACGCAAGACGGCCTGGCATCCAACACG
TTCGAGTTCTTCCCCATCCGCGACGGATTCACGCCACAGACGAGCCAGTTCCTGGTCACT
GCTGGTGGTCTCAACACCTACGCGCACGCCTTCTTGATGCCTTCTGGCAAAGTGTTGCTT
CAGGCCAACATCTCGACAATCCTTTTCAACACCGACACATACGAAGAAGAGTCGTTGCCG
GACATGCCGAACGGCGTTGTTCGCGTGTATCCCGCTTCTGGCGGCGTTGCTATGCTCCCA
CTCACGCCGGAGAACGATTATACTCCGACCGTGCTCTTCTGCGGTGGCACGAACGCGTTC
ACCAACTACCAGTGGGGTACATATGGCGGCCCGAACGTCAACAGCTGGGAGTATGCTGCG
TCGGCGGACTGCCAGCGCCTCACCCCTGAGCCGACGGACAATTCGACCGTCGAGTACGAG
CAGGACGATGACATGATTCAAGGCCGCACGATGGGCCAGTTCATCTTGCTTCCGGATGAG
ACGATGCTCATGATCAATGGCGCCGCGAACGGCACGGCCGGCTACACGACTTCAACGCCT
GAGATCCCCGTGACGGCGAACTTGCCCTACGGTCTCAGCCTGGCCAACTCCGAGGTCCTT
ACGCCCGCAATCTACTACCCGAACAACCCTCGCGGTTCTCGCTGGAGTAATTCTGGCCTT
TCGGCATCAACTGTTCCGCGAATGTATCATTCGTCGGCGATTGTGCTGCCCGATGCATCT
GTTTTTGTCGCAGGGAGCAACCCTAACGGCGATGTGAACGCCACCGTCACATACAACCTG
CCGTATCCTGCCGAGTATCGTGCTGAGATCTGGTATCCCCCGTACTGGGGCAAGCAGCGT
CCGGAACCGACGGGCGTGCCAGATACCATGGCCTACGGCGGTGACTACTTCAACATCACC
CTCACCAATGGATCGTACCCCGGCTCAGCCAACTCTGCGGCATCGAAGACCAAGGTGGTG
CTTCTGCGCTCTGGGTTCACCACGCACGCGATGAACATGGGCCAGCGTCTTCTCCGACTC
AACTCGACGTACACCGTGTCAGATAACGCCGACATCACCCTGCACGTGTCTCAGCTCCCG
CCGAACCCGAATCTGTTCACCCCGGGTCCGGCTATGCTTTATGTCGTCACCGACGGCGTT
CCTAGCACTGGCTTCTGGCTGAATGTTGGCTCAGGCAATATTGAAACCCAGCCGACACAG
GACAATGTTGTCTTGCCGAACCCGTCCAACAGCACTGTCCTAGCTTCTGACGGTAGCGGC
AAAGACGGCAGCGGCAACGATAACAAGTCGACAACCTCATCGTCGCCGTCCCTCGGACTC
ATCATCGGAGCTGCGGCTGGTGGTGTCGCCGCCGCCGCCGCTCTCGCC
>AF_DN77963_c0_g1_i1 DN77963_c0_g1~~DN77963_c0_g1_i1  ORF type:internal len:122 (-),score=3.37 DN77963_c0_g1_i1:1-363(-)
AGTATCAAGAACCGCTGGACTAAGCGAGCGTTGGCAGCCGGTGGCTTTGGATATCCGACT
GTACCCACCGAAGAGTACTCCAGGTGGAAATCCATCTTCAGCGTTGCGGAACTGGGCGGA
ACCAACTCGGCCGCAGAGGACGCCGAGAAAGCTACCAACAAGCAATTGCGCCGGTCCTCG
ATCTACCAACCAGATATTGAACAGATTCCCCGGCGAAGCACTAGTATCTCGGCGGCGGAG
GGGCAGAGCAAAGAAGCTACCGCCACGACTCGGAAGACAAACTCTTCAGATGGCTCCGAT
TTAAATCAAGTTCTGAGTAACAGCAAGGCTTACACGAGAGCTCGGCATGCACCTGTACAA
GGC
>AF_DN101482_c0_g1_i1 DN101482_c0_g1~~DN101482_c0_g1_i1  ORF type:complete len:410 (+),score=-2.99 DN101482_c0_g1_i1:52-1230(+)
ATGAAGGCGCTCAAAGGTAATCTGGCCTCTTCCGAATTAGAAAGGGCGCATAAATTCTGG
ATCGACCATGAAACCCGACGGCGAATACTTCAAGCCTGTTTCATTCTTGATACCTTCCAA
ACCGTGCTTTTTGGACAACAGCCGGTGCTTGTGCAATACAGTACAATTAGTTCATCGCCT
TCGATTCACATGGGTGGGGATATGCCTTTTCCTTGTTCTTCCACTCTTTGGGAAAGTGCG
TCCACTTTAGAATGGTCGACAGTTGCCTCCGACTACGTTCGCGATAACTTGTCGCTTCGT
GACGCCACATTCACCGCCATGTCCCTGAATCCAGAGCCTCTGGATACCTTTCAAAGCCTC
CTTATTTTTTCACATATTCTAATGCATCACCGCCACCTACCATCTTTCGCGGGGGACCTG
GAGCATTTCCAATCGAATCTGCCCGCATATAACCGCTCAACTGACTGCCCGAATATCGCG
GTGCAGTTCACATATCACGCGCTCTTAGCCGCGTTCTACACGCCTATTCATCCTCTGTTG
ATAGTTTCGGGAGAATCTTGGCTTCATGGAAGGAAGGTTGAGGACAAGGCAGACTTTCAG
GCTGCAAAAATCGCTCTTCGGGGTTGGGTGGACGCTGGAACATCGGAAAGTGCAAATGCT
GTGAATGCCGATTCTCTCAAGGCTCTTTGGCATGCGACAAGGTTGCTGGCTCTCGTGTTG
TACCCCCGCCCGTCTTTGGCGACTACATCAGACTTGGTCATGATCATTCAGCCATCGTTG
CAGCTTCCCTACGAATCATGGTCCATCTACCTGTGTGCGTTGATTTGCTGGGCCTGCGGA
CTAGACTCTGAATCGTCAGCCGCTGGTTCAATGTCCACCGACTCAGGTCGACTGTCCACC
GCCTCTTCCTTTCAGACCACTGGGGCGGGGCAGGCATCGCTTCTTACGTCTAATACGGCA
CTTGCTGAGGCTTCAAGCTACCTGGGAGCAGTTACGTCACCGCGGTTTGGGCAACCTGGG
GATCTGGCCAGCCTCGATCCTGACCTGCGTGGGAAGACCGACGGCCTCCTGGAAACCATT
CGCACCCAGAAACTGACTGGAGAAATTGGGCTGGTCGCCGACGCGGAAGGGGTATTGTAC
CGGCTTGTTGAGAAACGGGGGCGAGGTTGGGCGTTTTGA
>AF_DN92801_c0_g1_i1 DN92801_c0_g1~~DN92801_c0_g1_i1  ORF type:5prime_partial len:148 (-),score=23.35 DN92801_c0_g1_i1:81-524(-)
GGTTCTACACCGGTCCTCAAGGCTCGCACTAGCAATGCGAGGATCGATGCCCGTACCACC
TTGAGCTCCGCTTCTGGTTCCGGTGGCACTTTCAATGTTACTACCAGGACTTCGAACGGA
CCCCTCCTCGTCACCTTCCCTGATTCTCCTGTGAATTCGACCCTCAACTTGGATGCTCAT
TCCTCAAACAGCCCGGTCACGATTGCTCTCCATGCAGCTTATGAAGGCAGCTTCGACCTT
CACACCTCCCTTGCACAAGCTTCTGTTCGGGAGAGGGCCGGTGTTGAAGATCCTACTGGT
GAGGGTAGGAGGAGGCACGTCGACATCAAGCGAATTGTCAGGGGCTCGGCTTCTGGCAAT
ATCTACTGGGGTGAAGGGGAGAGGAAGAATGAGGGAAGTGTTACCGCCAGCACTTCTATT
TCTCCTGTCATCGTCGTGGTTTAA
>AF_DN75520_c0_g1_i1 DN75520_c0_g1~~DN75520_c0_g1_i1  ORF type:internal len:144 (+),score=13.33 DN75520_c0_g1_i1:1-429(+)
GCAAACATCTGTGCTGCCCTCGAGGTGGAGCCTGTGCAATCTTCGGCCCCAATCAAACAT
AATCTGCCCTTCCATCTTCAGGCCCTCGCACCTGCGTCACCCCGTCGGGCTATGGAAGAG
GCCGTCACGCTGACCAGGGTACTGCGTGGTCTCATTCGGAAGTCGCAGCCTGCACACGAG
CACCCCGAGATCCTCACCCGTCCGATGGATGCAAGGGCGGACGTCAATGCCTTCTTAAAG
GAGCGCAGCAAGGTCCTCCACATGAATGGCCTGCCTCATGACACCACCCAGTCTGAACTC
GAATCTTGGTTCACCCAATTTGGTGGTCGTCCCATTGCTTTCTGGACCCTTCGAACTCCC
GATCAGCACAAGCCAACTGGCTCCGGTTTCGCCGTGTTTTCTTCTCACGAGGAGGCTGCT
GAATCCCTC
>AF_DN35195_c0_g1_i1 DN35195_c0_g1~~DN35195_c0_g1_i1  ORF type:3prime_partial len:543 (+),score=42.15 DN35195_c0_g1_i1:185-1810(+)
ATGACCCTCGCGGCGGCGGCGCTCCTCGATCTCCTCGCGGTCGATGGCGTCCGGGTCGCG
GCCCTTGACCTCGGGCAGGAGGAGGCTCGTGAAGATACCGGCGATCGAGCAGGCGAAGAA
GATCCAGAGGACCTTGGGCGTGCCGACCTTCTTGGACAGCGTGTTGAAGCCCAGGCTGGA
GATGATCGCACCGCACTTGCCGAACGCGGCCGACATGCCATGCGCCGTCGCACGGACGCG
GGTCGGGAAGACCTCAGCAGGGTACAGGAAGGTCGTCAGGTTGGCGCCGAAGTTGAAGAA
GAATTGGAGCAAGGCAAAGTTGACGATGAACGCAGCATCGCTGAGCGAGTGGAACTTGCC
CGCGAGGATGGCCAAGAAGAATGCCTCCATGACGAAGCCACCGATCTGAAGGGGCTTGCG
GCCGATGTACTCGACGGTGAGCGTCGACACCCAGTAGCCAGGTACGAAGCCGAGCGCGGT
GATGATGAGGTTGCCCGTAGCGATGCGGAAGAGCTTCTCCCAAGCCGAGTCGCCAGAGCC
GGAGAACCCAATCTGGCTCAGGACGACGCTGGTGTTCAAGTTGATACCGTAGAAGGCAAT
GTCGACGAAGAACCAGGAGCCAGCAGTGCCGATGAGAATCTTGAGGTGACGCCACTCGGA
GAAGTACGCGAGGAACTCGTTCCAGTGGGCCTTCCGCTGAGCCACAATGTCCTTGTGGGT
CATTCCCTTATCTTGGGCCGGTGGGGAGTCGACGGAGTCACCGTCGACGGTCTTGACAGT
CGTAATGGCGTCGCCGTCCTTCTTCTCGAACGAGTCGGTCTCACCCATTTCGAGGGCGCG
AGACTTCTCATAGCGAATAGACTCGGGGAGAACGAGGCGATGGTAGAGCGTGACCGCGGC
GGGGACGAGAGCGACACCGATGCAAATGCGCCAGACGCCATCGACCTTGGATATATGGCC
GAGGTCGTTGATGGAATGCTTGTAGGCGGCCAAGGTGATCATCGTGACGATGGCACCGAC
GAGGTTACCGTATCCCTGGTTCGTGAAGACGAACGAGAGGAGGGAGCCACGCTTCCAGAT
CTTGGCACGGTCTGCCATGACACTGGCGGAGAGAGGGTAGTCGCCACCGATACCGACGCC
CAGGAGAATACGCCACATGGTGATCCAGATGAGGACGTTGTCCGGAGAGATCTGGCCAGT
CGGTGCGGAGATACAGAGCACGGTGGCAAACATGATAACCATGAGCTCCTTGCCATAGAC
TGCTTTACGACCGAAGCTGTCCGCGAGATAGCCGAAGAGGAACTGGCCAATCACGCAACC
AATGTTGGCAGCAGCCTTCATGAGACCTTCCAGGTTGGTCGGGAGGGCCTTGCCACCATA
CAACCGGTACGAGAGCATGGTAGAGACCTGGTTGATGATGAACAGGTCATAGGCGTCGAG
GAAGAATCCAACGCCAGCAATGCCAAGCAGCTTGAGTTCGGTCTTGGTAAGAAGGAAGGG
GAGGCGACCGTTCTTCTCGGTATCGCTGTCAATCTCTTCGAGGCCGGCGCGGAGGCCTGT
GCGGTCGACGGGGGCGTCAGTGACCCTGGACATGGTCGGCTAACGGAGGGAAGAAGTTGG
GAGCGA
>AF_DN10737_c0_g1_i1 DN10737_c0_g1~~DN10737_c0_g1_i1  ORF type:5prime_partial len:202 (-),score=26.01 DN10737_c0_g1_i1:109-714(-)
TTTCATTCATTTTATTACCACCATCAACATCTACTAACATTCTACTTCATCAGAACCTTC
ACCACTGTCGTGGATTCGCAGACCACTGTACAGTTTCCCGTCTTTCAGGGTGAGCGTACC
AACTGCGAGGATAACACGTCCCTTGGTGAATTCACTCTTGCTCCCATTCCACCCATGAAG
GCTGGTGATGCCGCGCTCGAGGTCGTTTTCGAGGTCGACGTCAACGGCATTCTCAAGGTC
ACCGCTACTGAGAAGTCATCGGGCCGCAGTGCGAACATCACCATTTCCAACGCTGTCGGC
AAGCTTTCCACCTCTGAGATCGAGCAGATGGTTGAGGACGCTGCCAAGTTCAAGACTAAG
GACGAGGCTTTCAGTAAGAAGTTCGAGGCCAAGCAACAGCTCGAGTCGTATATTGGCCGT
GTTGAGGAATTGATCAACGACCCCGGTCTATCTCTACGAATGAAGAAAGGCAACAAGACC
AAGATCGAGGAGGCTCTCAGCGAAGCCATGTCGCAGCTCGAGCTCGAGGAGTCTACTCCC
GAGGATCTCAAGAAGAAGGAACTGGCTCTCAAGCGGGCGATGACGAAGGCTATGGCAACT
CGTTGA
>AF_DN75044_c0_g1_i1 DN75044_c0_g1~~DN75044_c0_g1_i1  ORF type:internal len:105 (+),score=19.66 DN75044_c0_g1_i1:1-312(+)
GGTTGCCGCGCTGGTCTTGTTGCCACTGGTGGGAGACGTGCCAGCGGTACCAGCTTCCTT
GAGCTTGCCCTCGCAGACGTACTTGTTCTTGGGAACCTTGCCCTTCGATTCAAGGCTGTT
GTAGAAGTCGCAGGTGGTTCCAAGATCGGCGGTAGACTGCAAGTTGAAGACACCCTTGAC
GAAGTCAAGCTTAGGGGTTTGGACCTCAGTCAAGTTGCCGCTGAGATCCAGCGCGGCACC
AACATTCTTCAACTCAGGGAGGCCATCAATCTTTTCCAAGTTGGTGTTATTGGCGATTTG
CAGGTCCTTGCC
>AF_DN30266_c1_g1_i1 DN30266_c1_g1~~DN30266_c1_g1_i1  ORF type:internal len:123 (-),score=33.08 DN30266_c1_g1_i1:1-366(-)
CTCAAGGCACGACTCAACATTCACGGTGTGCTCAACGTCGAATCTGGGTATTACGTGGAG
GAGACAGAGGTGGAAGAGCCAATTCCCGAGCCTCCGAAAGAAGAAAAGAAAGATGGTGAT
GCAATGGATGTCGACTCGAAAGAAAAGGACGAGAAGCCGAAGACTCGAAAGGTCAAGAAG
CAACAACGGAAAGGCGATCTGCCTCTGTCAGCTGGTACTGCGTCACTGGATCAGGCGAAC
AAAGATGCTGCAGCCGAGAAGGAGAACCAGATGATCATGGAAGACAAGCTTGTGGCCGAT
ACTGAGCACCAGAAGAATGAACTCGAGTCGTTCATCTACGAGCTCAAGGACAAGATCATT
GGTGTA
>AF_DN12890_c0_g1_i1 DN12890_c0_g1~~DN12890_c0_g1_i1  ORF type:complete len:103 (+),score=3.99 DN12890_c0_g1_i1:269-577(+)
ATGCCCAAGCAGCGGTGCACGTTTGAGGACTGCAAGTCGGTCGCCCAGCGCATCGTTGGT
GACTGCACGTTTTGCCAGGGACACTACTGCAGAAACCACCGCCTATTAGAGGACCACAAG
TGCCAGAACCTCGAGGACGTAAGTTCTGACTTCCTTCCCGCGCCGTCGCAGTGGTGGCTG
GTCGGCCTGGCCGAGGTGCTCCCAGAGGACGTGCTGGCTGACCTGGTCCAAAAGTGCAAG
CGGGAAGCCTTTGAGCAGAACGCGATGCAGCTCAACAAGGAGCGCACGCAGGTCATCAAG
ACTGCGTAA
>AF_DN77266_c0_g1_i1 DN77266_c0_g1~~DN77266_c0_g1_i1  ORF type:3prime_partial len:109 (+),score=13.25 DN77266_c0_g1_i1:62-385(+)
ATGGCGGACAAGACCCAAGAGGAGAACCAGGCCTCTGCCGGTGCTGAGGCCCAAGCCAGC
GGCGGCGCTGGCGGTCAGGCCTCGAGCAAGAAGACGGCCGAGAAGAAGAAGCCGCAGAAG
CTCGGCAAGAAGCAAGAGCAACAAGAGCCCCAGCAGCAGCCTACGCCAGACGAATCGCCA
GAGTCCGATGTCGACATGGATGCTGGCGGCGAGGACGAGCCCGAGCCCGAACCCGAACCG
GAGCGCAAGCAGTCCAGGCGTCGCCAGTCCCGTGGACGTGGTCGCAGGAACGTTCCCGAG
AGCGATACCGAATCAGTACCGCGG
>AF_DN77588_c0_g1_i1 DN77588_c0_g1~~DN77588_c0_g1_i1  ORF type:5prime_partial len:206 (-),score=0.72 DN77588_c0_g1_i1:309-926(-)
GGAGAAGGATCCGACGAGATTTTCGGAGGATACCTGTATTTTCACGCTGCACCCACCAAG
GAAGAATTCCATAAGGAGACAGTCCGCCGTATCAAGAACCTGCACCTTGCAGACTGCTTG
CGTGCCAACAAGTCGACCTCCGCCTGGGGTGTGGAAGCCAGAGTGCCCTTCCTCGACAAG
CAGTTCTTGGAGGTGTCCATGAACGTGGACCCCGCCGAGAAGATGATCACAGACGATCGA
ATTGAGAAATATATCCTGCGCAAGGCATTCGACACGACCGATGAGCCAGACGTGGAACCA
TACCTACCCGACCACATCCTCTGGCGTCAGAAGGAGCAGTTCTCGGACGGTGTCGGCTAT
GGCTGGATCGATGCTCTCAAAGACACCGCCGAGACGAACGTGACGGATGAAATGCTGGCC
AACCCAAAGCCAGAATGGGGCAGCGATGCTCCGGATAGCAAGGAGGGCTACTGGTATCGC
CTGATGTTTGACCAGCACTTCCCTCAGTACTGCGCCAGCACGGTCTCGCGATGGACTCCA
ACCTGGTCGCAACAGACCGACCCTAGCGGACGCGCGATCGCAACTCACGTTGCTAGCTAC
GACAACCCGGGATCATGA
>AF_DN86375_c0_g1_i1 DN86375_c0_g1~~DN86375_c0_g1_i1  ORF type:3prime_partial len:250 (+),score=12.23 DN86375_c0_g1_i1:97-843(+)
ATGCGTGGACTACCACCGCTGTACTATGCGTCATGGATGAAAGTGACCAAACACGTGTGC
ATGTCCGCTGAAAATCGAGAGACGATGAACTGTCCGGCGTCTAAAAGCAGGGAAAACGCA
GCGCAGCGTTTACAGAGCAACGAAGGCAGCGACGACGCCAAGGAGGCCAAGAGCCGAGGA
GACACCAAGAGCCTTGGCGCCACCGGTCGTCGACGTAGAGGTCGACGTCGAGCCACCGGC
GGTCGAGGTGGTCGAGGTGGTACCCTTCGTGGAAGACGAAGAAGATCCACCAGTGGACGA
GGACGAGGTTTCGCCGGTCGAGCTGGTGCTGGTCACGGTGGACGAGGTATCAGTTGTGCT
GCTGGTGGAGGTGCCGCCGCTGGTGGTGGACGTCGACGTGGTGCTCAGCGAGTTCTGGCC
AAGGCAGGTGGTGTTTCCGCTGGGGTTGGCAGCGACGGTAGCCTCACCAGAGTACGCGAC
TCCGCCAGTCGTGAGGTCGTGGATACCGAAGGTGTACGACGCGCCGGACGCAACATCGCA
GAGCCAGGTGTACGAGTTGCCGCTGTCAACCTCGGGGAGGGTCTCGATCGCGCCGGTGGT
GGTACCGCCGGGGTAGACGGAGATCTGGATAGGGCCCGAGTTGCCAGACCAGGTGAGCTG
GATGTTCTGGCACTCGGTGAGACCACCGGTGGGGGTGTTCATGGTGAGCTGGGCATTGGC
GCCAGCGACGGCGAGGGCAAGGGCGAC
>AF_DN13883_c0_g1_i1 DN13883_c0_g1~~DN13883_c0_g1_i1  ORF type:internal len:422 (-),score=23.17 DN13883_c0_g1_i1:2-1264(-)
TTTCAGCCACTGACTCTTCCTCTCACTCCTCATCTCTACCGCACCTTTGGCGAGTTCTCA
ATTCAGCTTGTCGTCGATACATTCCAACAACTCCCCGAGACTGAACAACGACGTGCTGCA
GACCGTCCTTACGATAACGGATATTTCCTTGATCTCGTGCAGCAGGTTGGCAGACTAGCT
GCTCAGATCGGTCCCAACGGCCAGCGAGACGAGTCCACTGAAGACGACGAGTTCGCGTAT
TCCCCTGAAGACGAAATCACACTCGAGGGTGGCCTTAGCTCCACGGGCGACCGCGCTGAA
CTCGTTCGCTGGAAGAACGGTCAACCAATCTCCCTTCGAACCGGCAAGATGTACGAACCA
ACTCCGGGCATCAAGCGTGAAGCCAGCAGTATGCTAGAAGACGACGCTAATCGGTCTATG
GCAAGACGTAAGAAGGGCTATATTCCAGAATACGTCGAAATGAAGTGCTCCGATCCTACC
TGCGATAAAGTCTTCACTCGCAAGTGCGATCTCTCCAAACACGAGAAGACGCACTCGCGT
CCCTTTAAGTGCCCCCACGCCACCTGCAAATACCACGAACAGGGCTTGCCGACGGAGAAG
GAGCGTGATCGTCATATGAACGACAAGCACGACCCCAACCCAAAATACTACCAGTGCGAT
TTCTGCGAGTTCCGCACCAAGCGCGAGAGCAACTGCAAGCAGCACATGGAAAAGAAGCAC
GGGTGGGACTATCAGCGTGCCAAGGGCAAAGACAAGGGCAGCAAGATGACTCCTGCTCAG
ACGCCCCAAACTCCTGCTATTGATTACAATTCCTCCATGCAGAGCCCGGCTGTCTCTTAT
ACTTCTACGCCTTGGGACGATGCCAGCTCTATCGCAGGCAGCTACCAGGGCATCAATAGT
GCGCAACTGACGCCTTATGATCAACCCATGGGTTTCGAAGGCTTCCCCCAGGCTCCCACC
TACAATGCCCCGCTCTTCCCACGCAACGACTCGGTTCCGCAACCCCTGCAGCAGGCTGAT
TTCAACTTCAACAACTTCCAGCCGGGCCAGAGCCTCATCTCTCCTGTCCAAGGCCACCCA
CAAATGACGACGCCAGTCACTCCTGCCTACAGCAACATTACTGGCCAGTCTCCCTTCTTG
GCAAACATGGATGTCAGCATGGACTTGAACAATGTCAATTATGACAACAATTATAACCAA
CTTCCTACTCCGGATTCGTTCTTGCAGCCACATTCACGCAATCCATCCATTTCTCATCAG
TCA
>AF_DN65521_c0_g1_i1 DN65521_c0_g1~~DN65521_c0_g1_i1  ORF type:internal len:373 (-),score=32.11 DN65521_c0_g1_i1:2-1117(-)
GATCAGGACCCAGAGTTGAGGAACTGGTTTAAGCGTCTTGATGCTTACGTTCGTCGTCTT
CTGAAGGAGCAGGGCTATATTCTAGACGACGCAAGCAACGAGGAGTGGAATCGAATTTAC
GATCAGGGCCACGATCTCCTTCGCGGACGTTACCGAGGTCACACTGACCGCATCGCCGAT
GAATTCAAATTTTTGGGCGAGCAGTTCGATGCTGATCCGCAGAACCAAGCCTTTGCCAAC
TCTCTCAATAAACTCTTCAATGACCTTGGTCATGATGAATCCGGTAACGTTGCCTTCAAG
CCTCATTTGCTGAAGGACTTGAGCGACGTCATCCTTCCCGGCATCTTCGAGAACGTCCGT
TACATTCCGATTCCACGCATTGAGTACAGCGATCCCATGGTAGACGCAGTCGTTGAAAAC
CTCGTCATTGAGGGCGACAACCTCGCGCCTAATGTTCTCGAGTTTGGCTCTGACAACTAC
TGGCGATGGGGACGTAAGTCTATCGCCAGTAAGAACAAGAACAAAGTCATGCTCAGCGTC
AGCGGTGTCCAGATGGACCTGCGCGATGTCTCTTATTATGTCAAGCGCAAGCAGGGCTTC
CCATCCGTCACCGACAAGGGTGTTATGGATGTCTTCATGGGTGGCAGCGGTTTCAGCTTC
AAGGTCGAACTTGAGACCGCCGACAAGGACGACAAGATCCACTACTTCAAGATCAACAAG
GTCTCAACCGACATCAAGAACCTACAGATCAAGCTCAAGAAGTCGAACCACAAGCTTCTC
TTCGCCCTATTCAAGCCTTTGTTGTTGAAGGTGATGAGGCCAGTCATCCAGCGCGTCCTT
GAGAAGCAGATCAAGGACAACGTCAACCAGCTCGACGCCTTGCTCTATGACATCAAACGC
GAAGCCGATAGCGCTAAGCAGGAGGCTCTAGAAAATCCCGACCCAGAACATATCCAGAAT
ATGTACCAGCGCTACGCATCTGCCGCGCAGAAGAAACTTCTCGAGGGCAAGCAGAAGAAG
GAGCAGCTCCAGGAGCGTGCCAAAGACACAAAGGTCAACGTAGCTGTTACACAGCACGAC
TCTATCTTCAAGAACATCTCCCTGCCTGGTGGTATC
>AF_DN22244_c0_g1_i1 DN22244_c0_g1~~DN22244_c0_g1_i1  ORF type:5prime_partial len:339 (-),score=10.57 DN22244_c0_g1_i1:136-1152(-)
CAGTTGAAACAGATTGAACGCGGATGCGACCTTCTCGTCGCCACCCCGGGCCGACTTGTA
GATCTCATTGAGCGTGGTCGCATCAGTCTCGCGAACATCAAGTATCTCGTTCTGGATGAA
GCGGATCGCATGCTTGATATGGGTTTCGAGCCTCAGATCCGTCGCATCGTGGAAGGCGAA
GATATGCCAGCCGTTCAGGATCGCCAAACGCTCATGTTTAGTGCGACGTTCCCGAGGGAC
ATCCAGATGCTCGCCAGGGACTTCCTAAAGGAATACATCTTCTTGTCCGTTGGTCGTGTT
GGTTCAACTTCCGAAAACATCACCCAGATCATCGAGTTCGTCGAAGATGCCGACAAACGA
TCTGTGTTGCTTGACGTCCTCGCATCAAGTGAACCGGGTCTCACCCTGATTTTCGTGGAG
ACGAAGCGGATGGCGGATATGCTCTCGGACTTCCTGATGCACAACCAATTACCCGCTACT
GCCATCCACGGCGACCGCACTCAGTCCGAACGCGAGCGGGCTCTTGCAAGCTTCCGCACG
GGAAAGACTCCCATCATGGTTGCGACTGCTGTCGCGGCCAGAGGTCTTGATATTCCCAAC
GTCACTCATGTCATCAACTACGACTTGCCTTCTGATATCGATGACTACGTGCATCGCATT
GGTCGTACGGGACGTGCAGGAAACACCGGTATTGCCAGGGCATTCTTCAACGGGGGGAAC
AGAAACATCGGCCGTGGACTTGTCGATTTGCTTAGGGAAGCCAACCAGGAGATTCCCCCT
TGGTTGGAAGAAATTGCCAGGTCGTCCTCGTTCGGCGGCGGCTCCGGTTACCGAGGCAGG
GGTGGCCGTGGCGGTCGCGGTCGCGGAGGAGGCATGTCGAGAGATTACCGTCAATCCGGC
GGAGGATTTGGCAATTCTTACAATTCCCCTCGCATGGGAGGCGGCTTCAGCGGACCTCCT
TCATACGGCTATGGCAACAGTGGCGGAGGAGGTGGTGGAGGCAACTCTTGGTGGTAA
>AF_DN86788_c0_g1_i1 DN86788_c0_g1~~DN86788_c0_g1_i1  ORF type:internal len:137 (+),score=8.11 DN86788_c0_g1_i1:1-408(+)
GGTGACGGTGGCACAGGAAAGACTACCTTCGTCAAACGACATTTGACTGGTGAATTCGAG
AAGAAGTACATTGCCACTCTCGGTGTCGAGGTTCACCCTCTCGGCTTCACAACGAACCTT
GGTCAGATCCAGTTTGACGTGTGGGACACCGCTGGTCAAGAGAAGTTCGGCGGTCTAAGA
GATGGCTACTACATCAACGGTCAATGCGGCATTATCATGTTCGACGTCACGTCCCGAATC
ACTTACAAGAACGTTCCCAATTGGCACCGCGATCTTGTTCGTGTCTGCGAAAATATCCCC
ATCGTCCTCACTGGCAACAAAGTCGACGTGAAGGAGCGAAAAGTCAAGGCCAAGACCATC
ACATTCCACCGCAAGAAGAACCTTCAATACTACGATATCTCCGCCAAG
>AF_DN105136_c0_g1_i1 DN105136_c0_g1~~DN105136_c0_g1_i1  ORF type:internal len:114 (+),score=11.01 DN105136_c0_g1_i1:1-339(+)
GAGCTCCAGAAGGGAGATATATTAGGTCATGAGTTCTGTGGCATTGTGGATGAAGTTGGA
CCTGGTGTCAAGAACCTTAAGAAAGGACAACGCGTCGTAGCCTCTTTCCAAATCGCCTGC
GGCGACTGCTACTACTGCAAGAAGAAGCTCTCCTCGCAATGTGAACGGACAAATGCCAAT
ACACTTCAAAACGCGCTCTACGGCGACAGAACAGCAGGAATGTTCGGCTATAGCCATTTC
ACGGGCGGCTTTGCCGGAGGACAGTCCGAATATACTCGCGTTCCATTCGGCGATGTCAAC
CTTCTCCCCCTGCCAGACGATGTGCCAGATGAGAAGGGT
>AF_DN74319_c0_g1_i1 DN74319_c0_g1~~DN74319_c0_g1_i1  ORF type:5prime_partial len:103 (+),score=7.44 DN74319_c0_g1_i1:3-311(+)
GTATTCCATGGATCTGAAGTTCCATTCGTCTATGGTGCACCCAGTGACAATTCCGCGTCT
TCCATCCGATTGAGTGCTCTGATGATCGACTATTGGGTCTCGTTCGCTACCAGCCTTGAT
CCTAACGATAGCCATGGTCTTGCTCGTCCTCACTGGGATCAGTATACGCCAAAGAACGAG
GCTCTCCTGCAGCTCAATGGTGACAATACTGTCATGATTCCGGATGATTATCGTAAGGAA
CAGATTGACTTCATCAACTCTGACCCGGCTGTTTTCCACCACCGTCGCGCCCTTCCCAAC
AGGAAATAA
>AF_DN89641_c0_g1_i1 DN89641_c0_g1~~DN89641_c0_g1_i1  ORF type:internal len:105 (+),score=14.58 DN89641_c0_g1_i1:1-312(+)
GAAGGATTTGTGGGCGGAACTGTAGGCAGTTTCGCCGAAGCTCGTCGTCGGCTGATTTCC
AAAATTGAAGGCTGTGAGGATACACATGTCCAGATGATAAACAATGAACTCCCCAAACGA
GGCGTTCCTCGGGAAAACTATGTCCGGCTGAATGTGGAAGTGGGTGTTGGCGAATTTGGC
ATGAATGAGTGGGATCGACTTTCAGAGATGACCATCTCGACTAGGCGGTACCTGAAGAAA
AACGAGACACAGGTCCATTTGGAGAATGCAGCGAACAAGATGGCCAAGATTGAGCTCACC
AGACGCCGCCTC
>AF_DN66720_c0_g1_i1 DN66720_c0_g1~~DN66720_c0_g1_i1  ORF type:internal len:150 (-),score=18.27 DN66720_c0_g1_i1:2-448(-)
AAGAACGTAAAGTCGGAAGAGGCCGTCGTCGATATCTTTAGGACGGTAAGGCCAGGAGGC
GGAACTCCAACTGGCCAGCGTCTGAACAAGATCATTCGCCCATATCTCGCACGATACCAG
AATGACCCCAAAAACACTAAGCCTATTAACATCATTGTCATCACTGATGGAGAACCATCT
GACGACGTCGAATCTGTAATTATCTCCGCTGCTAAGAAGCTCGACAAGCTCGACGCCGTC
CCGTGGCAGGTCGGTATCCAGTTCTTTCAGGTTGGCAGGGAAAAGGGTGCTCGTGAGCAC
CTCAAGCAGCTCGATGATGGACTTGCCGAGCTGGCTGGTGATAGCGACCTGCGAGACATC
GTTGACACAGTGCCCTTTACGGGAAGTGACGATGAAGAGCTTTCTGGCGCTGGCATCATG
AAAGTCGTCCTTGGCAGTGTCAACAGG
>AF_DN57396_c0_g1_i1 DN57396_c0_g1~~DN57396_c0_g1_i1  ORF type:internal len:138 (+),score=11.10 DN57396_c0_g1_i1:3-413(+)
CGCCGCAAGACCACGTCGGGCGCGTCGTCGGACGCGCCTGGCGGCGGCGGCGACGCAGAC
TGCGGAGCGTGGTGCTTCGTGATGCGGCCGTCGGCGGTGTGCGTGAGCGCGTACGAGGAG
GAGGGCGTGGAGGCTGGCTTGGGCTTGCGCCCTGGCCGGGAGGAGGACGAGGAGGACGGT
TTAGGCTGTTGCCGTTGTGGCAGCTTGAGGCCGGGGAACAAGAGGGCCGCCGCTGCTGCC
GCGCCGCCCTCGGGACTGGACGGTCCGGAGGAGGGCGTGTGGATGGCCGCGGTGGCGGGG
GTGTTGGTCAGGGAGGTGTCGGCGGAGCTCAGCGTCGGCACCGGCACCGGGAGGGAAGAG
GCAAAGAAGGTCGGGTCGAAAAGAGGTAGGGGTGCGGGTCGGAAGGATTCG
>AF_DN27975_c0_g1_i1 DN27975_c0_g1~~DN27975_c0_g1_i1  ORF type:5prime_partial len:123 (-),score=14.25 DN27975_c0_g1_i1:101-469(-)
CCGAACCCACTCTCACCACTTGATTTACACCCTCTCATCACAACACTTTTATCCATCATG
TCGAGCTCAGACAACAACCAGCCCAGCCAATACAACGGCCAGTGGAACTCCGTCATGGGC
ACCGCGAAGGAGGCCTTCGGCAACTCCACCGGTCTCAAGGACTGGTCAGACGCTGGCAAG
AAGCAGCACGCCGACGGCGAGGCAGAGATTACGGCCGCCAAGGCCAAGGGCTACGTCGAA
GGTACTGTCGACCGCTTGGAGGGCAAGAAGGACGCCGTCGTCGGTGCGATCAGTGGCGAC
AAGGCACAACAGGCTTCCGGCAACATCCAACATGACAAGGGCGCCGTTCAGCAGGAGGCC
AACCAGTGA
>AF_DN66331_c0_g1_i1 DN66331_c0_g1~~DN66331_c0_g1_i1  ORF type:3prime_partial len:144 (-),score=6.55 DN66331_c0_g1_i1:3-431(-)
ATGGAGAAGGCTCACGGCTACAACTACGTCCGCTCCAAGAGCAACGGACGGAAGAAGAAC
GGTAGCTCGAGCGGGTCGAACAACCGGACACCGCAGACGCCGGCGACGCCCCTCATTGCC
ACTCCGGCATCTGCCCTGCCGACCATCTCCACACCCATCACTCCCTCCGAAGCATCTCCA
TTTGCTCAACAATACGACGATTTCAGCACCAACTATCCCTTTACTCCAGCGGTCAGCAAT
GACAATCTCGTGGACCGATACCGACGAGAGTCTGATGCAACCAGTGGCACTGCCATGACC
TCCCCTTCTTCTTATTCGCCGAACCAGCCTACTTCGTTTGAGGAAGCCATTACGCCAGAG
GACAGTGATTTCCAACACGGCATGAGCCTTGATATCGACTACGGCTTCCCTCAGAACGCC
TTCCAGCAA
>AF_DN6977_c0_g1_i1 DN6977_c0_g1~~DN6977_c0_g1_i1  ORF type:internal len:121 (-),score=7.38 DN6977_c0_g1_i1:2-361(-)
CGTGACGAACCAGCCCGCAGTCGCTCTCCGAACGGCCGCGAGAGACCACCCCCACCCCCG
CAAAATAACCGCTTGAAGGACCTTCAAGACGAAGACGAGGAAGGTGCCGTCAACACAGGA
TCCAATCTCTTCGTCACTGGAATCGCACCCAGCCTTACCGAGGCCAGCGTTTCTGCCTTG
TTCGAGCGCTACGGAGAAGTTGAAAACTGCTCCATCATGCTCGATCCCCACACCAAGGAA
TCTCGAGGCTTCGGATTTGTCAAGATGGTGACCGCAGAGCAAGCCGACGCTGCAAAAGAA
GCTCTCCAGGGCGAAACACACGATGGTCGCACTCTGAGCATTGAAAAAGCACGCCGTGCT
>AF_DN37241_c0_g1_i1 DN37241_c0_g1~~DN37241_c0_g1_i1  ORF type:5prime_partial len:162 (+),score=21.10 DN37241_c0_g1_i1:1-486(+)
GGCTTCGAGATCGAACAAAAGCCGCATGCTCGATTCCAGCGCAAGGACGACGATCTCTTC
TACCGAGCCGAGATTGATCTTCTCACCGCTTTGGCAGGTGGGCAGATCTATGTTGAGCAT
CTTGATGACCGCTGGTTGACTGTCAATATTTATCCTGGAGAAGTAATCACACCTGGCGCC
ATCAAGGTGATCAAGGGCCAAGGTATGCCATCATTCCGACACCACGATCACGGCAACCTG
TACATCCAGTTCGATGTCAAATTTCCCGACAAGCAGGATCTCCGCAATGTCGAGCAGCTG
GAGCAAATTCTTCCTCCGCGGATGCAGCAGCCGGGACCTGCTCCCGACAGCATGGTGGAA
GATTTCGATCTAGAGGACGTGGATGCTCGCGGCCATGCCCGCGCTCAAGGCGCCGCAGGC
ATGGGGGACGAAGACGACGATGACGTGCCACCAGGAGCGGAGCGCATGCAGTGTGCTTCC
CAATAA
>AF_DN57828_c0_g1_i1 DN57828_c0_g1~~DN57828_c0_g1_i1  ORF type:internal len:107 (-),score=5.47 DN57828_c0_g1_i1:2-319(-)
TTCGAGGTGGCGGCCGCCATGTCCAACGCGCGCGACCGCGTCAAGCGCTCGAGCGAGATG
CTCAAGGTGATCCAGGAGTGCTACGAGTGCATCGAGACGGCGGTGCTGCAGGGCGTGCGC
TGGGTGGCGCGGACTTCGCCGACCAACTGGAGCATTGAGCACCCGCTGTGCGGCATGGAC
CTCATGATCATCCTCAGCCTGTGGCTGTACCGTCTGGAACACGACGAGGAGCCGGCCACG
GAGGAGGAGCTGGTCATGTACAACCGCGTCCGCCAGCTGTTTGACAAGGACCTCGAGGAG
TCGTACGTCGCCCACCTG
>AF_DN89161_c0_g1_i1 DN89161_c0_g1~~DN89161_c0_g1_i1  ORF type:5prime_partial len:106 (+),score=8.72 DN89161_c0_g1_i1:2-319(+)
GGCTATGACCCGCGCGGACAGCAGGGCGGCTACGGTGGCGGCTACGGAGGCGGCGGCGGG
TACGGTGGCGGCCCTTCGCAAGGCTACGGCAGCGGGTACGGCGGTTCCCCGCAAGGCGGT
TACGGTGGCGGCTACCCGCAGCAGCAGCAGCCGCAAGTCGTCTACGTCCAACAGGACAAC
AACAAGAAGCAGAAGAAGGGCGGCTTCCCGGGCGGTGGGCTTGGCATCGCCGCGGCCGTC
GGTGGCGGTCTCCTCGGCGGCATGCTCATCGAGGACGCCCTGGATGGTCCAGACTACGAC
GACGGCGGCTTCTGGTGA
>AF_DN35499_c0_g1_i1 DN35499_c0_g1~~DN35499_c0_g1_i1  ORF type:complete len:380 (-),score=5.19 DN35499_c0_g1_i1:522-1661(-)
ATGGCAAACCCGCCGTACAAAACGCCGCCGAGCCACCGCATGACCGTCTCCTCACTTCTT
TCGCCGCCTGAGATGAAGCGTTCTGAGTCCTTCGGTTCGTCAATTGCGCACGCAATTCCA
CGCTCGCCCTTCTCGTCCTTCAACTCAGACCAGCCGAAGCCTGCCATGGTTGCCTCGTTC
CAGGCAACACCGCTCTCGAACCGCGATGCCTATGCGTCGCCGCCAATTTCGCCCTACGAC
CCGCAATCGCAGAAAGAGAACATGGACTGCACTGAGGAGGACGGCGACCGGGACCCCCAG
CTCTTCGTTCGCAACGACCCGAACAGCTCGATTGCCCCTGACCAGCCACTCTTCCCCCAG
GAGCAGGTCGACCCAGTCGCACAGTCCCTGATCACCGAACACATGAAGTCTCCTGACTTT
GCAAGCCTGCAGAGCAAGCCTGCCCGCGAGGACTACGAACTGGCCGTCTCCTTCGTCTCT
ACTGTCTTCCAGTCGTACAACAAGAACCCCCGCGCATGGTATGCCCAAGAGCGAGCCTTC
GATCAGCGATACGGACGACCGAGTAGAGTGCAAAAGAGGCCGGCGCTGAAGAAATTGGCC
CCTGCGCCGTCGTCAGGCTCCCGCAACAAGCAGAAGATCGCGCTCCCCAGGCTTCCTCGC
GCTCCTCGCGCCCCCAAGAGGACTCCCCAGGCTCGTGTCTATGACTCCTTCGACTTCACC
ACCCCCGTCTCGGTGTCGCCGAAGCCTCCGCGACCAGCCACCAACCGTGACGACACCGAT
TACAATTCTCTTCCGGACCATTCGCCACCTCTCGACACCCTGCCCAAGGGCAACAACAAG
GTGCTTAAGGCCGACTGGAAGGGCCAGGTGCTCGACCTCTCCAACGACCCTGACCGCCAC
CTCCTCCACGAGGCTGAACTCAACCTTGCGTCTACGCTCCGCCTTGCCTGCGCCACGTAT
CTGTGTAGCAAGCGCCGCATCTTCCAGGCCCGCATCGAGGCCCTCAAGATCGGCAAGGAG
TTCCGCAAGACCGACGCCCAACAGGCCTGCAAGATCGACGTCAACAAGGCCAGCAAGCTA
TGGCAGGCCTACGAGAAGGTCGGCTGGTTCAAGCCCGAATATTTTCGTCAATTTCTGTAA
>AF_DN84925_c0_g1_i1 DN84925_c0_g1~~DN84925_c0_g1_i1  ORF type:internal len:151 (-),score=11.28 DN84925_c0_g1_i1:2-451(-)
GGAGGACTAGCAGGACGGTTACCTCCTCACGGCGGACGGCCGCAGGCACCAAACTGGTCA
TCGGCGCCTTCCGTTTCGTCTTCGAGCCCGAAGCCAGGTGGATTGGCCGCCAAAAGACTC
AAGCCTGGATTGAAGCTCTCAGATGCGGCTGGACCCCAGCTAAATGGAACACCTCCCCCC
GGAGGAACACAGATCGCTCAGGGAGGTGGTGATGCGCCCACTGAATCTGTGTTTAGCAAA
TATTCAGAGTTTCTTGATACCCAGTCAGGAACCCTCAAGTTTAAGAACAAGGCTGTAATC
CATGGAAACGGCATTGAATTCTCATCGGGTCAGAGTTTTAATATATCCCTAGATGAAGTG
GATCGATTGGATGAGCTTGGAAAGGGCAACTACGGTACGGTCTACAAAGTGCGACACAGT
CGGCCTCACCTTCGCAAGCCAGGACTTGGA
>AF_DN66290_c0_g1_i1 DN66290_c0_g1~~DN66290_c0_g1_i1  ORF type:3prime_partial len:244 (+),score=11.94 DN66290_c0_g1_i1:31-729(+)
ATGGCCAACGAATTCACCCAAGATGCGGCCGCGGAGACGCAGCCTGGTACCGGGGACAAC
AACAACTTCATGAGGCAGCGCGACAAGGCAGCCAAGGAAGCAGACCCAAAGCAACCTCCG
CGGCGGCGGCTGCCGGGCTGGCTCACATACCTGTGGGAAGCCAACATGATCTCGCCCTTC
TCGCTCGTCCGCTGGAGTGGCCCTCTGGGTCCTCGTCTAGTCTCCGGGTGGACGTCACGC
CGCTTCTCACACCTTCCGGACGAGGAGGCACAGGCCCTGCACGACTACAGCTACTCACTT
TTCCGCCAGAGGGGAAGCTCCGAGTACGCCCTCGCATACCTCCTCGCGCCCGGTGCGTTT
GCACGGTCCCCACTCATTCGGAGGATACAGGGCGTAGGACGGCAGTGGATCCAATCACAC
GAAGGGCCTACCGTCGACGGCGATGCCCCTCCCAAGAAGTGCCACAAGACGCGGTCGCAG
TCGCCCGCTCCCTCGGCTGTCTCCGCATCGCCCTCCGATGCCTCCCGAGAGGCACAGCGG
GAGAATGGCATCCCCATCGTCTTCATGTACGGCGAGCACGACTGGATGGATGTGGCTGGC
GGCTTTGCAGCAGAGGAGAAAATCAAGCAGGAGCGGGCGCGGGTCCTCGCGAATGCATCG
GCGGACGAGAGGAGAAAGGATCACGGGGAGGCGAAGGTC
>AF_DN93288_c0_g1_i1 DN93288_c0_g1~~DN93288_c0_g1_i1  ORF type:internal len:292 (+),score=25.55 DN93288_c0_g1_i1:2-874(+)
CAACAGCCTCAGCAGACGGGCTTTCTCAACAACCAATACGCCCAGCCTACAGGATTCCAA
GGCCAGCCCCAGCAGACTGGCTATCAGAACGGCTTCTCCAATGGATTCCCTACTCAGCCG
GGCAGTTTTGATCAATTTGGCTCTCAACCTTTCTTGGGGCAGCAGCAGAACCTGCAACCA
CAGCAGACAGCATTCCAGACCAACAACCCATATGGTGGCGTCCAGCAACAGCCAAGCAAT
GATTTGTTCAGCCAGCCCCAGCAGCAACAGTCGTTGCAGCCGGGCACACACAACCCTTGG
GCTTCGCAGTCTCCCCAACCCGAAGCTATGAAACCACTGCCTACAGGATCGAACAATCCC
TTCGCGCAGAAGACGCAACAGCCGACCACGTCGCCCTTCCAGCGATCGCAAACCCAACCC
TCCCTGGGCACGTTATTCGAGCAGCAACCCACAACCACTTTCCAGCAACAACCACAACAG
AACCAGTTCAGTCAGCCATCGCAAGCCAATCCCATTGCCAACTTCCAAGCCCCTCAACCC
ATCCAACAAGCAGCCCCGCAGAAACCACAGGACCCCCACACCGCCAAGCTCAACGCACTC
CTCGCATCTGGCGAGGGTCAAGATACCTTTGGAAACGTTGGCGATCTCCGTATCCCAGCC
CAGCACACTGCTCCTGGCACCTTTATCAACTCGGCTGGCGCAGGTATGGACAGACTGCGG
GCCAATCAGACCGGCACGAATCCGTTCTTCTCACAGCAATTCACGGGCGCCCCTCAGATG
CCGGCCCAGACTGGACCGGTCGGCGGTGGGTTCGGCGGTGGATTTGGACAGCAACAAAAC
AATGCCTTTGGAGGCAGACCAGCTGGGCAACAG
>AF_DN36766_c0_g1_i1 DN36766_c0_g1~~DN36766_c0_g1_i1  ORF type:complete len:406 (-),score=26.28 DN36766_c0_g1_i1:148-1320(-)
ATGGGCAAAGATTACTACAAGATCCTCGGCGTCGACAAGTCTGCGGACGACGAGGCAATC
AAGAAGGCATACAAGAAGGCAGCCTTGAAATGGCATCCAGACCGCAACCAGGGGTCAACA
GAAGCCTCTGAAAAGTTCAAGGAGGTCTCTGAAGCGTTCGAGGTCCTCTCCGACAAGAAC
AAGCGAACCATCTACGACCAGTTCGGTGAAGAGGGCTTGAAAGGCGGCACACCTCCCCCT
GGTGCTGGCCCCTCGGGCTTTGGTGGCTCGTTCCCCGGCGGCGCTGGATTCAGCGGCTTC
CCTGGCGGCGGCGGCACCACCTTCTTTACGTCGTCTGGTGGAGCCTTCCCAGGGGGCGCC
GGGGGCTTCAGCGGCTTCAGACCATCCGATCCCAACGACATCTTCGCAAGCATATTCAGC
GCGATGGGAGGCATGGGCGGGCCTGGTGGATTCGGGCACGGTATGCATTCCGGCTCGCGT
TCACGGCACGGCAGCATGTTCGGAGGGTTCGATGACGACGACGACGAGCCGTTCATCTCG
CGCGACATGCCTGGCGGGATGCCCGGCATGAACGGTGGCGCCGGCCCGCGACGACGCGGC
ACCGCGCCCGCGACTCCCGACGACAGGAGCGCGGGCGAGGTGGTCAAACCTCTCAAGCTC
ACGCTCGAGGAACTGTACAACGGCACAACGAAGCACATGAAGGTCGGGCGACAGCTCCAG
AACGGCGGCAAAGAGGACAAGGTGCTCGACGTCGAGATCCACCCAGGCTACAAGAGCGGG
ACGAAGATTCGCTTCCCCCGGGCAGGAAATGAGCAGCCAGACGGGAGCGCGCAGGACATC
GTGTTCGTCATCGAGGAGAAGCCACATGACACCTTCACGCGCGACGGCAACGATTTGATC
GTCAAGTTCAAGATTCCGCTCCTGGAGGCACTCACGAGTGTCGGCAAGACCTCGCGCTCA
ATCAACTTGCTGAACGGCAAGAAGTGCCAAGTCAGAGTCCCGGTCGGCGTCGTCAAGCCC
GGGCAGGAGACGAGATTATCTGGGCAAGGCATGCCCATTCGAAAAGGTGGCTCTACAGGC
ACATTTGGCGACCTCGTCGTCAAATGGGACGTCGAGTTCCCCGACAAGCTGACGCCGGCG
CAGCAAGAGGGTTTGAAAAAGGTGTTGGGATGA
>AF_DN57091_c0_g1_i1 DN57091_c0_g1~~DN57091_c0_g1_i1  ORF type:5prime_partial len:110 (-),score=11.90 DN57091_c0_g1_i1:59-388(-)
GGCGTCGCCAAGGACGACCCCAACCGCAGCGCCGGCTCGTGGAACCAGACCGTCGGCTCA
GGAAAGGAAGCCCTCGGCGGCTTGCTCGGTGCGGAGGGCCTGAAGCAGGAGGGTGCGCGA
CAGAACCAGGAGGGCAAGGGACAGGAGGCTCAGGGGCAGTTGACGGACTTGGGCAAGGGC
ATTCAGGATCGCGTTGGTGGCACGGTCGGTGGCGCTGTTGCCGGCTTGATGGGCAACGAT
TCGCAGAAGTCGGAGGCGCAGAAGCAGCACGACGAGGGCAAGGCGCGCCAGCGGGGTGTA
GAGGCGGATTTGCAGAAGCAGGCTGAGTAG
>AF_DN89861_c0_g1_i1 DN89861_c0_g1~~DN89861_c0_g1_i1  ORF type:internal len:127 (+),score=9.95 DN89861_c0_g1_i1:1-378(+)
AGCCTATTTCTTGGACTCTTGATCCTCGACATCCTACGCATCTCAACTCTTACTCAACAA
CGACAACAAATGGGCTGGTTCTCTGAAGATTCCGATGAGGCTCAAGCTTGGACTCAGGTG
CAAGGTGCCCCGCACAAGGCCGCGCTGTCGCACGAGCTCATCGCGGCGGCCGCGAGCTAC
GAGGCCGCGAAAGCATACGAGGAGCACGTCGCGGTCAACGGCAAACCAGACTCGCACGCC
CGCGCCAAGGAGATCATCGCCGGTCTGAGCGGCGCGTTCATCGACCGCATCGTCGAGACC
AAGGGGCTCGACTTTGTCGACAGGGAGAAGGCCAAGCACGATGCCAACAAGCGCGCGCAC
GAAGCTCTCGCCAACTCG
>AF_DN73419_c0_g1_i1 DN73419_c0_g1~~DN73419_c0_g1_i1  ORF type:internal len:299 (+),score=-1.94 DN73419_c0_g1_i1:1-894(+)
GCAGTTTCGGCCCATCCGTTGGCACATGCACATGGTGACCATGAACATGTCGAGAGCCGT
GCCCTTCCCGGCAAGTGGTACCAGGAGCGTGATCATCCTGCGCACAACTTGTTCAACCGC
CAGCTGAACGGCATCTCAACCACGGGCACGACCTCGGCCGGCGCAGGGACGACTTCTGTA
GCTCATGGTACGACCTCCGCAGGTCACGGCGCAACAACTGTTGTTGGTCATGGCACGACG
TCGGCGTCTGGCACCACTTCGTCCACGTCGACCACGACTGCTGCCTCGACTTCTCAGTCG
GCCGGTCCGGCCGTCGGCTCTGCTGAGTGGAAGGCGCAGTACCCGACGCCTCTCCAGCCG
CCGCCGCAGGACAGCCTCCCGACCGCCTGGGTGAATGCTTACAAGGCTGCCGTGTCGAAT
GGTCTCATTCCGGCCATCCCGCCGACGACCGTCGTCACGGATGAGAACTACGATTCGAAC
CCTGTCTACGCCGACGGCTACGACCCGTCGAGCTCCACTGTCTGCTCGAGCTACTGGCAG
TGCTACAATGCCACCGACTATTACCAGGGCAAGGACGGTACTGTCGCCATCTCGTTTGAC
GATGGCCCGGCGGACGGCTCCCAGGTTCTGTACGACTTCCTCCAGTCGAACCACATCCAG
GCTACGCACTTCCTCATCGGCAGCAACATCGTCGACAACCCCGACCTGTTCATCCAGGCG
TTCCGCATGAACGGTGATCTCGCCGTTCACACCTGGACGCATCCGTTCATGTCCGCTCAA
ACCGACCTCGGCGTCGTCGCAGAGATTGGCTGGACCATGCAAGTCATCTACGACAGCACC
GGTGGCCGCGTCCCGCGCTTCTGGCGCCCCCCGTACGGCGACATGGACCAGCGC
>AF_DN17518_c0_g1_i1 DN17518_c0_g1~~DN17518_c0_g1_i1  ORF type:5prime_partial len:139 (-),score=15.29 DN17518_c0_g1_i1:20-436(-)
CGAACTACGCGACGACCTCCACCCTCCGCCGGATTGAACAAGGACAAACTTCCCGGGGGT
GACGGGGAAGCTTGCTTAGAGGGTGACGGGGATACAGCCGATGTTGATGAGGCCACCCGC
GTGAGAGGATTCGCAAGAGACTCTGGTTCCAGCATTGCCACATCCATTGCCATTGCCAAT
GACGGTGATAGGGCTGCAGGTCAAGCCGACCGCAACGGTCACGTCCTGGACAATGATGCC
CAAAAGAGCGATGATACCAGCGGCGGTGGGGTCTTCGGCCGTGGTGAGCGTTTTGCAGCA
GGAATCGGAATCGGAGGGTGGGGGTCCACCTCCTCCAGTGGGTGTGGCGACCGCAAGGGT
GGCGAGGGCAGCGACGGTGAAGAGCTTGGTGTACATTGCGAGTGGAGAGTTACTTGA
>AF_DN69487_c0_g1_i1 DN69487_c0_g1~~DN69487_c0_g1_i1  ORF type:internal len:139 (+),score=9.71 DN69487_c0_g1_i1:2-415(+)
TCAACGTCGATGGTGGCCTCTCTCAGCTCGAATCCTGACCTAGATTTCATGCAGGGCAGC
ACGGCGAACAGCGATCACGAAACAGACCTGGCGAGGTTAGAAGACCTCGACATTTCAGAT
GACGAACTCAACGATGGCGACGAGCTCTACATCTCTGACAGCGACAGCGACTCCGATGCT
TCGACCATCCGACCAGACTATTCTATCACCGACGACAGCGGTGCCGAGCACTGGTTCCTC
GACGACTCCAGCGACACTACCACCCCGTCCCTCGTCGCCGACGACTTCTCCGACTCCGAT
GAAGACGAAGATGACGGCATCGACGATGCCGCCAGCGTTGGCGACAAGCCCGCCGTCGTC
CCTTACTCCACCGAATGCGAGGAGCTTGCCGTCACCCAACCCGCGATCGATGAT
>AF_DN447_c0_g1_i1 DN447_c0_g1~~DN447_c0_g1_i1  ORF type:5prime_partial len:105 (-),score=10.13 DN447_c0_g1_i1:77-391(-)
CACGACCTTAACGACCTCATCTGTTCAACTCCTATACACATCATCATGTCTGACACCGGC
CGCCAGAACGTCACTGACAAGTTCAACGCTGCCGTCAAGCCTGACTCGCAGAAGACCACG
ACCGAGCGCTGGGGTGACAACCTCAAGGGCCACGCCGACAACGCTGCCGGCTCGATGCAG
CCCCAGAACGACAAGAGCTACACCCAGAAGGCTGCGGACACTGTCAGCGGTGGCCCCAAG
GGTGACTCGACGACCAACAACAACAGCTCGCTCCTCGACAAGGCCAAGTCTGCGCTGGGT
ATGGAGAAGCACTGA
>AF_DN83464_c0_g1_i1 DN83464_c0_g1~~DN83464_c0_g1_i1  ORF type:complete len:231 (+),score=11.13 DN83464_c0_g1_i1:78-695(+)
ATGTCATTGGTTTTCGGAAATGGCAAACGCGATCAGATTTCGAAGAGCTGGAGTGACCTC
TGGGATGAGGAGGAGTCCGAAAGCGAGGAAATTTCTCTACAACAACGCCGGGAGAACAAT
GCTCGTAGCTGGAGCCAAGACAGTAAAGATACCACTAGTCCTGACCGGATGGAACACCCC
GTGGGCCTCTTTGAACCGGAAACGTCTTCTTTCACCAAGCCAGAGCTTGAGAGAACTGAG
ACTTTGTCGACGTCTGTGCCACTTCCTATTCCACCCACGCCCGAGACGGTGACTCCTGTT
TCCCACCCCCGTTACCGCAACGTTCGACAAACTCCCCCTAAACGTTCCGGTGTTGACAAG
TGGGCAGCGCTTGGTGACCGTCGTCGCAAGTACCGTTCTGACGAAGAAGCTCCACGTCTC
AGGAAGCAACGTTCCATGAACTTGAGTTGGAGACGTGATTCCGGACCGTCTAGCTCACAG
GCATGGCGGAATCCTTTCCTTGACAAAGAATGGCGTCGCCAGGGTTTCGAGCCTAAGGCA
AAGTTGAACAGTGACTATCATGGCAGCGTCGACGAAGATCTTGACTTGGTCGGCGGGTGG
CACGATCTTCACCTGTAG
>AF_DN77277_c0_g1_i1 DN77277_c0_g1~~DN77277_c0_g1_i1  ORF type:complete len:130 (+),score=11.84 DN77277_c0_g1_i1:158-547(+)
ATGTCTGGTTTCAACATCAACCGTGAGGATCTTCGGAAGGCGGAGTCAGCAGAATCGGGG
AAGCACGGCGGTGATGTTCCCGCTGGGTCAGATGTTAGTGCTTTGAAGTCCATCGTCGAT
TCTCAATCCGAAAGCAAACAAGCCAAGATTGATCGCACCCAGGCCAATCTCGATCTCCCC
GAGCAACCGCCCGTCGCCTCGGATTGGAATTCAGCAGATGCCAGAACCGTCAATGTCGGC
GTTGGTTCCGGTGGTCTGGCCAGCGACTTTAGTACAGGTGACGCTTCATCGACTGGGCTA
CGAGAGCCGCAGAGCACGAAAGACCCCAACTTCGAAGGAGTGGGTAGGCAGGGTGTCGAG
GGGACAAAAGGGCCACCGCCTGGGATCTAA
>AF_DN77673_c0_g1_i1 DN77673_c0_g1~~DN77673_c0_g1_i1  ORF type:internal len:117 (-),score=4.91 DN77673_c0_g1_i1:2-349(-)
GAGTTTGTTCGCAAGATGGGTGCTGACGTGTTCCTCGATTACACCAAAGGCCCGATTCAC
GAACAGCTGAAGACCAGCCCACCAACACCAAAGTTCCATCTCATCTTGGATACAATCGAC
ATCGCTGATCCAGACCTGTACACGAACAGCGCCGACTATCTCGCTCCAAACGGAATTTTT
GTGTCGTCGGGCGGCTCATTCTCACCGACCGCGATGATTTGGCAAATCTGGGCGATGCGC
CCGGTTATCATAGGAGGTGTACCGCGCAAATTCAAGCAAATGCTGCTTCAGCACAAGGAG
GAAACCCTCCATAAACTTGAAGAATATCTTCGGGAAGGCAAAATCAAG
>AF_DN55301_c0_g1_i1 DN55301_c0_g1~~DN55301_c0_g1_i1  ORF type:5prime_partial len:216 (+),score=5.23 DN55301_c0_g1_i1:3-650(+)
GAGATCAATGCCATCAAGGCTGCTATCTCCCAGTACGGCGAAGATTTCACCAGCCGCGTT
GCCGGCATCAGCGTCGGCAACGAGGACGTCTACAGAATCACGGATCTGGGTATCGCTAGC
AATGCTGGTCCGGGTGTCTCACCCGAGGGTATCGCCACATTCGTTAACCAAGTGCGATCG
GGTCTTGCTGGCACAGCCCTCAGCGGTGCGAAGATCGGTCACGTCGACACCTACAACACT
TTCTCCAACTCTTCTGGCTGGATGGCACCCGTTATCCAGGCCGTGGACTTCATTGGCATG
AACGCCTTTCCTTACTTCGAAGACAATAAGGCCAACAGCATTGGAAATGGTAATGATACT
TTCTGGGCCGACTATGATGCCGTCAAGGCCGTCGCCAGTGGCAAGGAGATTTGGATAACC
GAGACGGGCTGGCCTACTGTCGGCCCTACCAGCGGTGAGGCTGTCCCCTCTGTCGAGAAC
GCCGAGACCTACTATGCCGAGGCGGGCTGCGCTGCTTTCGGAGCTGGCATCAACACTTGG
TGGTATACACTTGCAGATTCATCGGCTGATGCCAGCGTCCCCTCCTTTGGCGTGACTGAC
CAGGGTAATCCTCCTCCTACCACACCCAAGTACGATCTTTCCTGCTAG
>AF_DN81127_c0_g1_i1 DN81127_c0_g1~~DN81127_c0_g1_i1  ORF type:internal len:102 (-),score=0.54 DN81127_c0_g1_i1:3-305(-)
CAAGGGTGTATGAATCCCCTTCCTAATTCCTTGAGTCGTGTCAGCATCGCATCGCTGACG
GTCTGTCCTACACAGATCAACTCGAACAAGGTCCGCAAGGTCCGCAAGTCGACCACCTTC
CACCGCCCAAAGACCCTTGTGCTCTCGCGGGCACCCAAATACCCACGGAAGTCAATCCCT
TCGGAGCCACGTCTTGATGCATCCAAGATCATCATCCACCCGCTCAATACCGAGAGCGCG
ATGAAGAAGATTGAGGAGCACAACACCCTCGTCTTCATCGTCGACGTCAAGGCCAACAAA
CGG
>AF_DN17258_c0_g1_i1 DN17258_c0_g1~~DN17258_c0_g1_i1  ORF type:internal len:100 (+),score=18.84 DN17258_c0_g1_i1:1-297(+)
GAGCTCGATGCCAACGGTATCTTGAAGGTTTCCGCCGCCGACAAGGGTACCGGCAAGTCT
GAGTCGATCACCATCACCAACGAGAAGGGACGTCTCAGCCAAGAAGAAATCGACCGCATG
GTCGCCGAGGCCGAGAAGTTCGCCGCTGAGGATGAGGCTCAACGCAAGAGGATCGAGGCC
CTCAACTCGCTCTCCTCCTTCGTCTACGGTCTTAAGAACCAGCTCGGCGACCAGGAAGGT
CTCGGTGGCAAGCTCGGTGATGACGACAAGAAGACCCTCTTGTCTACCATCAAGGAC
>AF_DN102800_c0_g1_i1 DN102800_c0_g1~~DN102800_c0_g1_i1  ORF type:internal len:205 (-),score=41.60 DN102800_c0_g1_i1:2-613(-)
TTGTCTGGACGTGAAGAGGCTTCAAAGCCCCATATTCACGCCGCCAAGGACACAAAAGAG
ACAAAGAGTCACAAGGATACATTGGACATTCCAGCGAAGTTAAAACGCGCGCGCAGCAGC
ATTTCTCCCGAGCGATCACGCTCTCGAGGCTCTGACCGTGCTAGAGATTCGGAAGAGATA
ATACAGAAAAAGAAACGCCGCGTGCAGCCAGAAGAAAGTGTCCACAAGTTGCCCAACGGA
ACTCACAAGAAAGCTGATGAACAAACATCTACTACAGATGTCGCCAAGGCTACTATCAGT
AAAAAGGACCAGCACGAAGCGAGCAAAGTTCACAAAGACCCTTCTTCGGAGAAACGCGTT
GCACGTCCTAGCGAAACACCAGTTGCAGTTAAGCAGGAGCACAAGAAGCAAGATACGCAA
GACCTTGATCGTATACCGATGGAAGACAGTGCTATCAAAGAGCCAGAACCTGCTGCCAAA
ACCAAAGAAGAATTACAACAGCTAGAACGCATCAACAGCAAAGCTCAAGAGGAAGAAGAA
GAAAAGAAGGCTGCTGCGGAAACCGAAAATGCTCGTATTGCTAAGGAGGAAGAGACTGCT
CGTAAAGCCGAG
>AF_DN89387_c0_g1_i1 DN89387_c0_g1~~DN89387_c0_g1_i1  ORF type:complete len:129 (-),score=3.09 DN89387_c0_g1_i1:14-379(-)
ATGACGACTTACCATGACAGCAACCTGCCGTTCCTTTTCTTCAACCCCAACCAAGATGCT
ACCACGTTGTGCACGACCTGCTTACGTAACGTCTTGACGGCCTACATCAACTTCGAGTCG
GACGTCCCTTATGCTCCAGGCCTCAACCAGAGCGAGCTTTTGGACACCCAATCGGCCCTC
TACCAGGCTGTCCAATCGAAGTGCCCCTCCAACTTCCTTAGCGGTGCCGTTCAAGCCGCC
GGCGGACTTTCCTCAGGCCCTGGTCTCCTTTCCTCCGGCGCTGTTTCCACCATCAGCTCC
GAGTATCAATCTTTCCTTGCTATCGCAATGGGTGTTGCGACTCTGGCAGTCTCCGTTGTT
GTTTAA
>AF_DN57646_c0_g1_i1 DN57646_c0_g1~~DN57646_c0_g1_i1  ORF type:internal len:100 (+),score=8.90 DN57646_c0_g1_i1:2-298(+)
TTCGGCAAGCCGCTCTGGGCCACTCGTATCCTTCAGAACAATATGGAACCGGTATGGGAC
GAGACTTGCTTTGTGCTTGTCACGCCCGATGAGCTGAATGTCGATGAGCGGCTCAGAGTA
CAGCTTTGGGATTCAGATCGGAATACGGCGGACGACGATCTCGGCCGTATTGAACTGGAT
GTTAAAGGGCTGATGAAAGGCAAAGACACGAATGGAAAGATGTCAGACCGTGAAGATGGA
TTCAAATCTCTGAAGGCAGGCGAAGGCATGCCCGGGAAGTTATGTTGGAGCGTCGGG
>AF_DN54862_c0_g1_i1 DN54862_c0_g1~~DN54862_c0_g1_i1  ORF type:5prime_partial len:114 (-),score=21.88 DN54862_c0_g1_i1:29-370(-)
GTCCGTGTTGGTGTGCTTGACGAATCCCGCATGAAGCTCGATTACGTGCTGGCCCTCAAG
ATCGAGGACTTCATGGAGCGCCGCCTTCAGACCTGCGTCTACAAGCTCGGTCTCGCCAAG
TCCATCCACCACGCCCGTGTCCTCATCCGCCAGAGGCACATCCGTGTTGGCAAGCAGATC
GTCAATGTCCCCTCCTTCATGGTCCGTCTCGACTCCCAGAAGCACATTGACTTCGCTCTC
ACCTCGCCGTTCGGTGGAGGCCGTCCTGGCCGTGTCCGGAGAAAGAAGGCTAAGGCCGCC
GAGAAGGGCGATGATGATGCCGGCGAGGAGGACGAGGAGTAG
>AF_DN101802_c0_g1_i1 DN101802_c0_g1~~DN101802_c0_g1_i1  ORF type:3prime_partial len:188 (+),score=14.98 DN101802_c0_g1_i1:181-741(+)
ATGGCAACGACTACAGTCCCTTCGGCGGTGGGAACGAAATGGGAGAAGAACTTGTCGGCA
CACGTCATCTGCCCAGAATGCAAAGAATTTCCCCCAAATCTAGAATTTCCGGGATCCCAC
GAGACCGTCTGTGCCTCTTGTGGCTTGGTGCTAGCGGATCGAGAGATCGATGTGCATTCC
GAGTGGCGTACCTTCTCCAACGATGACCAGAACAACGATGACCCATCGCGTGTTGGCGAA
ACATCCAACATCTTGTTGAATGGCAACCAGCTGGAGACCACTATCGCAGGAGGAGCAACT
GGGGCTGCGCGGCAGTTGTACCGTGCTCAGAACAAGATCTCCAGTGAGAAGAACAACAAG
GCGCTCATGGCTGCCTACAAGGAGATTGGTGCCTTGTGCGATGGGTTCAACATTCAAAAA
ATCGTTGCAGATACGGCAAAGTACCTCTTCAAGATCGTCGACGATCACAAGGCCTTCAAG
GGAAAATCGCAGGATGTGATCATTGCTGGCTGTATATTCATTGCCTGCAGGCAATGCCAA
GCACCTAGAACGTTCTCGGAG
>AF_DN103436_c0_g1_i1 DN103436_c0_g1~~DN103436_c0_g1_i1  ORF type:complete len:205 (-),score=29.51 DN103436_c0_g1_i1:157-771(-)
ATGATGGAAGATATACTAACAAGTTCTTCAGCGTATTTCTCTGAAGTTTATGTTTGGGCT
ACAGTATGTGCATGTGGTTATAAGACCAACGAAGTGAAGACTGGTGGTGAAATTCCAGAA
AAAGGCAAACGCATCATTCTCACAGTGGAATCTGCCGAGGATTTATCACGAGATATTCTG
AAGTCGGATACATGCGCATTGTTTAGCCATGAACTGGAGATGTCTGTGCAACCCGGGACA
CTCGGTGGTCGATTTACCACGGTCGAGGGTCTTTTAACCGAAGTTCGCGATCAATTGCAT
GGTCAGATCTTTGACGTAGGAGATTCTGGTGCGGGAGATTCATTGTCCTCGGACGATAAG
GAGACGTGGACTCGTTTCTTTGACCGATTGGACTCAGCGATCAAGGGTGAATTCAAGTTT
GTTATCACACTCGAAGACCCTCTAGCCAAAAGTTACGTGCAGAACTTGTATCTGCCTGAT
CCTGACCCTCAGCTTCGAGAGGAAGAGTACACGCGCACTGAGGAGGAAGAGGAGGATCTT
GGCTTGAAGGATATGAAGACTGAGGGTTATGAGAACGATGCTGATAATAAGGAAAAAGAG
GAAACAGGAGAGTAA
>AF_DN69480_c0_g1_i1 DN69480_c0_g1~~DN69480_c0_g1_i1  ORF type:5prime_partial len:150 (+),score=11.30 DN69480_c0_g1_i1:1-450(+)
TCCCGCGGACGCGATGGCTTCCTTGTTGGTGCTGAAGCCGCTTACAACGTCACTGGTGGA
AACATCACCCGTTATGCTGCTGCCATTGGCTACAATGCTCCCGACTACGCTGTCACCATC
CACGGTTTGAACAACTTGAAGACTTTCTCAGCAAGCTACTACCACCGTGTCAGCCGTGAC
GTCGAGGCTGGTGCTAAGGCTGTCTACGACTCCAAGGCCACCCATGGCGGTGTTGCTCTT
GAAGTTGGTACCAAAGCCATCCTTGATTCTTCCTCCTTTGTCAAAGCCAAGATCAATAAC
TCTGGCGTCATTGCCCTTGCTTATTCCCAAGCTCTCCGCCCTGGTGTCAAGGCTTCTTTC
GGTCTTGCTCTCGATACCCAAAAACTTAACGACGCTAACCCTGTCGGTCCCGCACACAAG
GTCGGTGTTCAATTCGTTTTCGACTCATGA
>AF_DN89357_c0_g1_i1 DN89357_c0_g1~~DN89357_c0_g1_i1  ORF type:internal len:113 (+),score=9.01 DN89357_c0_g1_i1:1-336(+)
CGCAAGGCTCTTCAGGCGCAGGGTGTCGACCGGAACACCCTCATCTTCAGGTCTCCCGGT
CAGCCATACGCCGCTTGGGCTGCCTTGGTCTATTTTGGCCTCATCATTTTCTTCAACGGC
TTCAAGGTGTTTACCACCACTCCCTGGCATTCAGATGAGCTCACAAGCTTCTTCACTGCC
TATATTGGTATCCCAATTTTCTTCCTCTTGTATGGATTCTGGAAAATCCTCAAGCGCTCT
AAGTTCGTCGACCCAGCTCATGCGGACATTTGGTCTGGCAAAGCTGCATTGGATGCCATT
CATTGGGACGATCCAGCTCCAAGGAATATTATCGAG
>AF_DN108340_c0_g1_i1 DN108340_c0_g1~~DN108340_c0_g1_i1  ORF type:internal len:105 (+),score=1.50 DN108340_c0_g1_i1:3-314(+)
CTTTGGCTGGACGACCTTGCTTCGGCAACCGGCAACATTCTGTTTGGCGGAGTAGACACG
AACAGGTACCATGGATCGTTGGAAACTCTCCCAATTGTGAGAGAGCCAAATGGGAAATAC
CTTGAGATGATAGTCGGTTTGACAGGGATAAGCTTGATGTCGGACCAGGAAAACAGGACT
GTGCTCTCGACCCCAGTGGCTGTTCTGCTTGACTCCGGTGCCACTCTCAGTTACCTTCCG
ACCTCCGTTGCTCAGAGTATATATTCTGCCCTCGGAGCAACATACTCACGACGACAAGAA
GTAGCCTTCTGT
>AF_DN83514_c0_g1_i1 DN83514_c0_g1~~DN83514_c0_g1_i1  ORF type:internal len:170 (-),score=3.99 DN83514_c0_g1_i1:3-509(-)
TCCTCTTGCCTTCCACTCGTTGCTGGCCGTCCTCTCTCTTCCCCAACAACCCACCTAATC
TACCTAGCCACCCACAGCCAACCAGAGCCAACCACCTATCTTTCCTCACTCTTCGAACAA
GGCACCTCATCAAGTACACCAAGCTTCTCAGCAATCGTCATGGCATCTGAACAGACCTTC
TCTACCCACGACCTCCGCAGTGGAGCCAAAGAGTTCGGCCGCGATAAGGAACATCGCGTC
AAGTGGGCTCACGGTGAGGCCTTTGGACCCGGACGACGCGTTGACGACGCTCGGCCCCGA
CCTGCCCGCGTCATACCCACTCCAAAGGTTCAGGCTGGTTTCAACAAGGCCCGCACTGCC
CTCAAGAACGACATCGCCGAAGCTAGCGGCGACTCCTCAGCCGACGAGGAGATCGAGGAG
CCCTCCGCTGCCCCAGCACCTGACGCGGAGATTGCCTACTCGTTCGATGCCGAGCGCGGT
CCGAGCCACGGCAGCCAGATCCTCGGT
>AF_DN39113_c0_g1_i1 DN39113_c0_g1~~DN39113_c0_g1_i1  ORF type:3prime_partial len:199 (+),score=15.36 DN39113_c0_g1_i1:229-822(+)
ATGGGCAGCGGTGGAATGGCTGCCGAAGACCTGTTCGCCCAGTTCTTCGGCGGTAGTGGC
TTCGGGGGCGGCCTTGGTGGCATGTTTGGCGGCGGCATGCGCGAGCAAGGCCCCAAGAAG
GCGAGGACCATTCACCACGTACACAAAGTCTCCCTCGAAGATATCTACAAGGGCAAGATC
TCCAAGCTAGCCTTACAGAAGTCCGTCATCTGCCAGGCTTGTGACGGCCGAGGCGGCAAG
GAGGGCGCAGTCCGTACTTGTCCCGGGTGTCAGGGTGCTGGTATGAAGACCATGATGCGG
CAGATGGGCCCCATGATCCAGCGTTTCCAGACAGTCTGCCCTGACTGCCAGGGTGAGGGT
GAGATTATCCGCGACAAGGATCGCTGCAAGAAGTGTATGGGCAAGAAAACAGTTGTTGAG
CGCAAAGTCCTGCACGTTCACGTTGACCGTGGCGTCAAGACGGGCCACAAGATTGATTTC
CGCGGCGAGGGCGACCAGGTGCCCGGCGTTCTCCCAGGTGATGTACAATTTGAGATTGAA
CAGAAGCCACACCCTCGGTTCCAGCGCAAGGACGACGATCTCTTCTACCGAGCC
>AF_DN40687_c0_g1_i1 DN40687_c0_g1~~DN40687_c0_g1_i1  ORF type:5prime_partial len:363 (+),score=69.09 DN40687_c0_g1_i1:2-1090(+)
CCCTCATCCCGTACCTCAGCTGGTCTCATTCTCCCAATCCCACCCGCAACACTCGTAACC
TTTTTTTGCGTCGAACGCACCAAGTCAACTCTTTACGACAACTTTCTATTCATTGAAAAC
ACATACATAAACATGGTTCAAATCCGATTCACCGCTGCTGCTCTCGTCGCTGCCGCTGTC
ATTGTGCCCGCAGTCGCTAACGCCGTCTACCCTGAGGATTCCATTGCTAACCGTGAATAC
GCCGATGAGATCGATGAATACTTCGCCAGGGATTACGATCTTGAATCTCGTGAATTTGAT
GAACTTGTCGAGCGCGACCCCTTCTTCCGTAGCGTGAAGCAATGGTGGGCTAACAGGAAG
GCCAGGAAGGCTGCTGCTGCCGCTAACCAACAAGCCGAAGGTGCCGTTGAGGGCCGTGAA
TTCGTTGACGACGACGAACTCATGGTCCGCGAGTTCGACGAGTTCTTCCAACGTGAACTT
GAGGACTTGATGGAACGTGACCCCTTTTTCGGTTTCAACAAACTCAAGAGGTTGTTGTCT
GGCAAGAAGGCTGCGCCTGCCCCACCTGCAGTTGATGAAAACCAAGCTCGCGAATTTGAG
GACGAACTCGATGCCCGTGAATTTGAGGACGAGTTTGAGGCCCGCGATTTCGAGGAGGAC
TTTGAAGCCCGTGATTTTGAAGACTTTGAAGCCCGCGATTTCGAAGAGGAGCTCGAGGCC
CGTGAACCTGAATACGAGGAGGTTCTTGAGCGCTACTTTGATGACCTCTACGAACGTGAA
CTTGGTGACGAAGTTGAGGTTCTTGAACGTGATCTCAGTGGCGAGGAGCTTGCTGAGCGC
GAAGTCGAGTCTGATCTTTTCGAGAGGGAAGATTCAGAAGAATTGCTTGCTCGTGAGCCA
TTCAACCTCAAGCAATGGTGGAATAACCTTTGGCACCCTAAGAAAAAGGGCGATAACAAA
AAGAAGCAGGACAAGAAAGCTGCTCCTAAGCCCGCTTCCACCTCGGCTGCTCCTGCTGCC
ACCGCCACTGCTGCTGCTGATGAGACTGCCAATGAGGCCCGTGAATTTGAGATTGATGAG
CTTGATTAG
>AF_DN88729_c0_g1_i1 DN88729_c0_g1~~DN88729_c0_g1_i1  ORF type:5prime_partial len:159 (-),score=2.00 DN88729_c0_g1_i1:152-628(-)
CAGCAACATAACCAAAATACGTATGGTCTCAACAGTAGACATCCCGCCGCACAACCAACG
CCACAGCAGCAATCGACCGACCCAGAACCAGGTAGCTCTGGCGCATCTAAGAGAGGCAGA
GGGCGCAAAGGGACTTTGCTCACACCGATACCGTCGCCCTCGGATTCGTCGTCTCTGCCA
CCGAATTCGCCGAACTCGGTGCCACTCTCCGTGGCTGAGGATAAACGCAGACGGAACACA
GCCGCTTCCGCCCGGTTCCGAGCGAAGAAAAAAGAGCGCGAGGTGGCACTCGAGCGACGC
TCGAAGGACCTGGAGGGGCGGGTAGCCGAGCTCGAGCGTGAATGTGAGCAGCTGAGGCGC
GAGAACGGTTGGCTCATGGGCCTCGTCGTGGGTGTCACCGGGTCCGGCGGCACAATTCCC
GGTCTCCCCGCGTCAGCAACAGGCAAGAGGAAGAGGGAAGAGGAGGATAAGGCTTGA
>AF_DN103221_c0_g1_i1 DN103221_c0_g1~~DN103221_c0_g1_i1  ORF type:internal len:121 (+),score=6.50 DN103221_c0_g1_i1:3-362(+)
GAAATCGAGTTACCTGAGCGCAATCTCGTAGACACAGACACGACCCCTGCCCGCCAGACT
CCGCCAGAAAGACTATCTGAGAAACGCCGTCGTGATGACGAAGACGACGAAGATGAGCTG
GTGCGGCTTGTACAGAACGGACCCAAGCGTCGAAGCTCGAGCGCAAGCTCTACGGCCTCG
ATGTACCTACGTCGCCGACGGAATTCAATTGAACGAAGCGTGAAGAACTCCATGGGCGGT
GAAGTGCATGCCACACATGCAGCTCCCAAGAAAATTGCAATCAATCTCAGTCCGGCCTTG
AAATCTCATGTCACCGTTGAAGCCGAAGCGATTCAGCTCAGTGACTTTGAGCAGGAGGTC
>AF_DN26294_c0_g1_i1 DN26294_c0_g1~~DN26294_c0_g1_i1  ORF type:internal len:164 (-),score=16.52 DN26294_c0_g1_i1:2-490(-)
GAGAGTGAGAATAGCTTCTGCGATCCGCGTAACCTCACCGTCACACCAGTTGGCTCGTCT
TCTGATCTTCTAGGCCTTCCCACACTTTGCCCAGGTGACGACGAGGAACACAAGCTTCTC
CTCAGGGGCGACGCATTTATTGGCAAGCCGGTAGAGCAAATCCCTGCTCATCCCAGCTCT
CTTGACATCCACGGCCTGCCGACGTTTGAGCCACTTTTCGAGCTCGACTCTGAGGACGAC
CTTACTGGCCTTACCATTCCCGCCACGGACAACGCCCAATTCCTTGGTTCCAAGCGACAA
CGGACTGATCTCCTTCCATTCGCACCTGAGGACGAGCCCTTCTTGAGCGAGGAAAGTTTC
ACCGATTTTGAGGACGAGTTTGCTGTTAGCGGTCTTCTCACTCCTCACGACACTGACGGT
TCCTTCTGTGCCGATATGACTCAATCCAAGAACAAGAAGCGACCTGCTAAGAAGACTGGT
AGAAGTGAC
>AF_DN90226_c0_g1_i1 DN90226_c0_g1~~DN90226_c0_g1_i1  ORF type:5prime_partial len:120 (-),score=10.97 DN90226_c0_g1_i1:115-474(-)
GCCGAGTTCAAAGCTAAGGGTGGAGTCTTGTCCGGAAACAAGCACACCACCGACCATTTC
GAGGGAGAGCCAGTCACCAGCCATCACGGCTCTACAACTGGCGCTGCCGCCGGCGGTTTG
ACAGCAGGCCTGACCGGCAAGGGCAGGCACCACAACAGAACCGGCTCGTCCAGCAGTTCC
TCCAGCGACGACGGTACCGGTGCAAAGCAAAGACGCCGCGCTGAGAGAGCAGCGGGTGCC
AATGGCGTTGCAACGGGCACCAACGGAACCCATTCCACCACCAGCAAGCCAGGATTGATG
GCCAAGTTGAACCCTCGTGTCGACGCTGATGGAGACGGAAAGACTGGCTTCATGGATTAG
>AF_DN101877_c0_g1_i1 DN101877_c0_g1~~DN101877_c0_g1_i1  ORF type:5prime_partial len:237 (+),score=51.23 DN101877_c0_g1_i1:1-711(+)
GAAGAGGGCAAGCTTGAGGAGCCTGCACCCACTGATGCGGCACCCTCAGACGCGCCCGCT
GAAGACAAGCCAGCTGAGGCGGCAACCGAAACAAAGGCCGAAGCTGCAGAGACGAAGAAG
GAGGAGAGGCCTAAGAGCCCCAGCTTTCTCGCGAAGATCCTAGCGCCCTTCAAGGATAAG
TCGAAGGGCAAGGTTCCTAAGAGCCCTAAGAAGGAGAAAAAGGAGGTCGAGGCTGTCCCA
GCACCGGAGGAGGCCGCGAAGGAGGAAGCTGTTCCTGCTCCTCCCGCTGAGGCAACAGAA
CCACCGAAGACTGAAGAGACCCCGGCCGTCGAAGTTGCGAAGGAGAGCGAACCCGCGGAA
GCGCCTGCCGCTGCTGAGCCTTCAAGCACGACCGAAGCTCCGGCTGCGAAGGAAGAAAAG
GCTGCACCTCCCGAAAAGGAGGAGGAGAAGAAGGAGTCCACCACTAAGGCGATTAAAGTC
GGACGTCGTCTCTCATCCCGTGTCGGCAATTTCTTCAAGCCTAAGCCGAAGGAGGATGTT
GCAACTCCCGCGAAGGTGGACGAGAACCCTCCCACACTTGGTGAGCCTGCCCCCGTGGCT
CCTCTCGAGAATCCTGTCGAGAACAAAGCGGAGGAGACTACCGCCCCGGCGGAGGAGCCC
AAGCCGGTCGACGCCGCGCCAGCTGCACCTGTCGTCGCTGCCGCTGCCTAA
>AF_DN86807_c0_g1_i1 DN86807_c0_g1~~DN86807_c0_g1_i1  ORF type:5prime_partial len:159 (+),score=25.43 DN86807_c0_g1_i1:2-478(+)
GAGAACAAGCCGCCGGCGCACGAAATGGTGCATTTCAAGGGGCTGATGAGTGAAGTGAGA
AGGTTTGGGGACTTTAGGACGGTTTTGCATACGGGGTTGTATAGTCAGGTTGTGGCGATG
GAGATTCCGGTTGGTGGGGATATTGGGGATGAAGTCCACACCGTCGACCAAATTCTCCTC
TTCACGTCTGGAAAAGGGCTCGCGACAGTCGCGGGCAAGGATCAGGAGGTTAATGCTTCA
GACGTCGTGGTTGTGCCGGCGGGGACGCAGCATCAGTTTGTGAATAAGGGGGATACCCCG
CTTGAGCTTATTACTATTTATTCGCCTGCGGAGCATTTTCCGAGTACTGTGCATAAGACG
AAGGAGCAGGGTGATCAGGAAGAGGAGGAGGGGAAGGATGAGGCGCCGGATTGGAGTCGT
AGGGCTAAGAAGGAGAATGAGGAGGCGGGGTTGGTGAAGCTGAGTGGGAAGTATTGA
>AF_DN69572_c0_g1_i1 DN69572_c0_g1~~DN69572_c0_g1_i1  ORF type:internal len:115 (+),score=13.06 DN69572_c0_g1_i1:2-343(+)
GCGCTCCAAAAATATGCCACCGATTTGACGGCATTAGCGGAAGAAGGCAAGCTTGATCCA
GTCATTGGACGCGACAACGAGATCCGACGAGTCATTCGTATTCTATGCCGACGAACAAAG
AACAATCCTGTTCTCATTGGAGAACCAGGTGTCGGAAAGACAGCCATAGCCGAAGGTCTC
GCTATTCGTATTGCTCGAAGAGATGTACCTGCCTCACTTTTGGGTCGTCTTTTCAGCTTG
GATATGGGTGCCCTGATGGCTGGTGCAAAGTACAAGGGAGAATACGAGGAGCGAGTCAAA
GCTGTACTCAACGAAGTGGAAAAGGCGTCGGAGAATGGACCT
>AF_DN106703_c0_g1_i1 DN106703_c0_g1~~DN106703_c0_g1_i1  ORF type:internal len:103 (-),score=16.32 DN106703_c0_g1_i1:1-306(-)
CCAGACGATTGGATAGATGGTCCAGACAATCAGGGTGAAGCCTGCAATGGAGCCAAAGAA
AGTAGCGACCTTGGAGCTCTTGTTCCTAACTTGAGCACGGCCATTAACAGCAAGATGCCA
GATGACAACAAGATATGCAATGCACGCAATGGCGTACCAGCCCCACTTCTGGGGGGTTCC
TTCGGCGCCGAAAGCAGCAAACAGGCCGGTCAAGATCATGATGACATCGGCGATGATGGC
TATGAGGATATGAGCCCCATTCAGACCCGCAAGCAAGCTAAGGTCGAGCAAGAGGAGTGG
TGTCGT
>AF_DN85486_c0_g1_i1 DN85486_c0_g1~~DN85486_c0_g1_i1  ORF type:internal len:203 (-),score=8.59 DN85486_c0_g1_i1:3-608(-)
CAGGCTCTTGATCTTGTCAACCAAGGCCTACAACTTTATCCCAAGGCTGATAAGCTCTGG
ATGATGAAGGGACAGGTATACGAGGCTCAAAAGAAATATCCGCAGGCACGGGAAGCTTAT
GGTACTGGCACAAGAGCCTGCCCCCAGTCAGTGCCATTGTGGCTCTTGGCGTCACGACTT
GAAGAGAAAGCAGGCGTGGTGGTGAAGGCTCGCTCAATCCTTGACAGAGCCCGACTCGCG
GTTCCCAAAAATGCGGAATTGTGGACGGAAAGTATTCGAGTCGAGCGCCGTGCGAATAAT
ATCAACCAAGCCAAGGTACTCATGGCTAAGGCGCTTCAGGAAGCTCCTACTTCCGGGCTA
CTATGGGCCGAGAATATTTGGCACCTCGAGGCTCGCACACACAGAAAACCACGTAGCTTG
GAGGCTATCAAAAAGGTCGACAACGACCCCATCCTCTTTGTCACAGTTGCCCGTATCTTC
TGGGATGAGCGTCGACTAGAGAAGTCATTGACATGGTTTGAAAAGGCAATCTTGGCGGAT
AGTGATTTGGGTGATTCATGGGCCTGGTATTACAAATTCCTGACCCAGCACGGCACGGAA
GAGAAA
>AF_DN94016_c0_g1_i1 DN94016_c0_g1~~DN94016_c0_g1_i1  ORF type:3prime_partial len:120 (-),score=9.24 DN94016_c0_g1_i1:1-330(-)
ATGACCTCGACCTCTTCTCGAGAGGGCAACAGTGCTGATCCGACGATGACTTCAGCAAGC
TCGAGATATTATCCCGCGGAATTCCCCCAGTCCTCTACCAGTCACCCCGCACAGATGCAC
ATGTCAGGTTCATCCAATATCCCGTCTCCTTCGTCGCCACAGCTACATCCAACACATCCA
TCCACAAGATCCTTGGGGGGTTCGGGGGCCACATCGCCCAGCCGGATCAAAGTTCGCTCT
CTGTCTCATATTCAAAGTTTTGCTAGTGAAGAATTCTTAGAGCAAGCACAGCAGTCTAGA
CGGCCTGGTCGAGGGCCAGCCGAGCTTGGT
>AF_DN108125_c0_g1_i1 DN108125_c0_g1~~DN108125_c0_g1_i1  ORF type:5prime_partial len:100 (+),score=12.62 DN108125_c0_g1_i1:3-302(+)
TGGCTCTGGAACACCATCATCGCCGTCATCACCCCTTACATGGTCAATGAAGACCAGGGC
AACCTTAAGTCCCGCGTCTTCTTCATCTGGGGTGCTCTCTGCACCTGCGCCTTCGTCTAC
TCTATCATCCTTGTTCCTGAGACTAAGGGCTTGACCCTCGAGCAAGTCGACAGGATGATG
GAGGAGTCCACTCCCAGGACCTCCGCCAAATGGAAGCCCCACTCCACCTTCGCTGCCGAT
ATGGGCCACGCTGGTGATGAGAAGGAGAAGGCTATCGTTGACGAGAAGCACAGCGCTTGA
>AF_DN50604_c0_g1_i1 DN50604_c0_g1~~DN50604_c0_g1_i1  ORF type:complete len:811 (-),score=5.96 DN50604_c0_g1_i1:123-2444(-)
ATGGCCAACTGGCTTCTCAAATCGCCCCTCCTTCAAGTCGAACAGACTGCCGCCGGATCT
GGCGGTAAGCTCTCCGAGCACGGCGAGGTCATTGCGCGCGACCTGCGCGAAATCGTGGAA
GCCTACCAGGCCGCCGCAAACGACAAAAACGGCGACGACATCCTCCAGGACGCTCTGTAC
GAGTTGTCTCTCGGACAGTCCGCCGCCACGTCTAGGGACGACTCGGAGGCTTCTCGCGAT
GCCAACGACTTTGTCGGCGCCGCCAAGGTCATGCTCGACGCGGCGCTCGGTCATTTCAGC
TCCGAGGGCGGACAGCTCGGCGCCGAGCTCGCCAGCTTCACCCGACTGACCGCTGCGGAT
GTCGCCGAGGCTGTCGAGGGTCAGGCTGGCGCTACCAAAGAAAGGCTGCGCCGCACCGAG
GACGAGGTTCAGGAGGGCAGACGCGATGCCCTCGGTCGGAGCAACGAAGAGGACGTGCAA
ACCGATGACCGCGACGCACGCCAGAAATTCGAGGGCCGCATGGACACCGCCAAGAACCTG
GGCAGCCAGACCATCGGCACTGGTCAAGATATCAAAAATCGTTCGACTGAGATCAGCAAC
AAAGCTGCAGATCGTCTTGACGATGCCACATACCGCATCGCCGAACGTGCGCAGAATGAC
CCAGAGTATCGCCGCTCAGTCGATACCCTCTTCCGTATCTACAAGAAGTACCTCGAGCGC
TCGATCGACCAGGCTCAGGACGTCAAGTCCGGCGGGGACATCGAGTCTCAGATTGGCGAA
ATCGTCCAAGACCCGACTGGTCACGTTCCCGATGCCATCCGCAAGTTGCGCACCCTCGTC
GAGCGCTTCGCCGGCGGCTACTCGTTGAACGACCTCTTCGTGGCTGCCGCTGCCTGCGCT
GCGGACATCCGCGAGGACCGCGACGTGAACAACTGGTTCAACGAGTACGAGCTGTACTTC
CGCAAGTCGATGGACGAGCCGGGCTATCTGCGTTCGGACGAGCGCGTCGAGCGCCGTGCG
CAGCTTCGTCGCCGCTGGGACGAGCTCAAGAGCGCCGACACGGACGCTGCGCGCAAGTGG
TCTGCCGACGTCGACCGCTTGAACCAGCAATGCCAGGCTTTCAGTGAGGCCGTTCAGAAG
GACGGCAGCGTGCAGCGCTTGAAGGAGGCTCACCTCAAGCTCGGTCGTCATATCCTCGAT
GCTGCTCCGACGGCAGGCAAGGCCGCCATCGGCCAGGCGTCGTGGGTGTGGTCAGATCTC
GCTGATGTCGTCATCCCGCGTGTCTTCGCTATGGTCAAGGAGATTCCGCTTCCGCGCACC
GAATACGTCGATGAAGAGACCGAGTTTGTCTTCGAGAACATTTCGCTCGAGTCGCTGCAG
GTCCTGCCCGGCCACGTCAAGATCTCGAACACGACGAATGTCGACATTGACGCCCAGTCG
GCTGGTCAAGCGGACCGCGACATTTCGACCAAGACGCGCATCCAGTTCACTGGCGTCCAA
CTCACGCTGAAGGAAGTCTCGTTCTACTACCGCGACAAGGCTGGAGCGAAGCCGGTCAAG
ACCGTCACGGGCCTTCTCGACTTGACGATCCCACAGAAGGGCGTCGATCTTGACGTTACG
CTCGGCCTTCTGCCCACCGCAACTGGCGCCGCGGAACGCAGGAAGCGCGGCGGCTTCCAC
AAGATCCAGTCCGTGAATGTCAGCCTGGATGACGTCAAGATCGCCATCCGCCAGAGCAAC
CACGATATTCTCTTGAGCGTATTCAAGTCGACCGTCCGCACGCGCCTCGTTGCCGCTCTG
CGTCAGGCGCTCGAAGGCTACCTGCGCATCGCTCTCGAGGCCGTCGACGGTATGGCATAC
GACGTCCACCGCCGCGCTCGCGTCTTCGCCGACGCCGGCGTCCCGCTCGGCCCATCATAC
ATCAGCGGTCTCGTCAGCGAGCTTGGACACATGGCCCAGCAGTCGAGCATGTTCGAGGGC
TTCCGCGCGACGGACGTCGGCATCATCAAGGACGCCGAGGGGACCGACAAAGCGTTCGCC
GTCGGCGCGGGTCCGCAGATCCTCGGCGCGGAGAAGCACGGCCCGTACGCGACGGGCACC
GGCAGCACCGACAGGACGGATGTCAGCCGCAGGGCCGGTCAGGCGCAGGAGCAGCTGAAG
AGCACGTCGGGAGCGACGGCGCAGGCGGGTGGTGCCCAGGGCAGCGCCCTCCCGCACGTT
CAGAACTTTGCAAGTGCGGTGAAGAGCAAGCGCGACGCTGAGAAGAACAACGAGGGTTGG
AGAAGCCAGGCGTACGATATGCCGGCGTTTGCTCGCGTGTAA
>AF_DN54159_c4_g3_i1 DN54159_c4_g3~~DN54159_c4_g3_i1  ORF type:internal len:158 (+),score=11.98 DN54159_c4_g3_i1:1-471(+)
GGCGACACTCACTTGGGTGGTGAGGACTTCGATAACCGTCTTGTCAATCACTTTACACAA
GAGTTCAAACGCAAGCACCGCAAGGATCTTAGCAGCAATGCTCGTGCTCTCCGTCGTCTC
CGCACTGCTTGCGAACGTGCGAAGCGTACTCTCTCATCATCCGCTCAAACCTCGATCGAA
ATCGACTCGCTCTTCGAAGGTATTGACTTCTATACCTCGATCACTCGTGCCCGATTCGAA
GAACTCTGCCAGGATCTCTTCCGTTCTACCATGGAGCCAGTCGAGCGTGTCCTCCGCGAT
GCCAAAGTTGATAAGTCTTCGGTTCATGAAATCGTCCTCGTCGGCGGTTCCACCCGTATT
CCCAGGATCCAAAAGCTTGTTTCAGACTTCTTTAACGGAAAGGAACCCAACAAATCCATC
AACCCTGATGAGGCTGTTGCTTATGGTGCCGCAGTCCAAGCTGCAATCTTG
>AF_DN93711_c0_g1_i1 DN93711_c0_g1~~DN93711_c0_g1_i1  ORF type:complete len:300 (-),score=17.51 DN93711_c0_g1_i1:257-1156(-)
ATGGCCAGCGAAATCCACAAGAAGCGTACCGGCAAGAGCTTTCGTATTAGCGAAGAGATT
GTGCGCAAGGAGGAAATGTACGAGGAAGAGGAAGACGACCTCCCTCGCTCGTATCGCCTA
TTGGGACCTCACATGCAGACCTCGTCGCCCGATATGAACAATCGGGTAGAGGCATATCTC
ACCAACCGCATGGCTATGTCCGCATACATGACCAAGATGAATGATGAGTGGAGAGAGAAT
CATATCAACCAGCTCTTCGCCGCGTCGTTCCCCAATCTTGGGAAGCAGAGCCAGCGCCTG
TCACAGTCCCATGGCATCCCGGCCGGCCAGCACAGCCTCAACACAACACAGCCACAAACG
CAGCAGCAGGGTCAGGCTGTCGCGCAATCCCCTATCTCGCCTACCTTCTCCAATGTCAAC
TACAATCAGGGCACCGATCGTACGGCTCGTGGCTCCGTGTCGTCTATGCATCCCAAACCA
ACTGAGACGATAATGTCGCCTGGTGCTTTGTCGCCACAGTCTAGCCACTCCACTATCGAT
ACACGCTCAGCATCGCTGGTTGAGCCTCCAACTCCACAAAGTGATAGCGCTGAATTCTCC
CCTCCCCAATCAGCATTCACCACGGAGCTCCCACAGGAGATGAAGCTGATTATTGGCGGA
GTTGGCATGAACATCAACAACCCCTACAGTCAAAATATGTACGGTCAAGACTTCATGGGC
AACGATAGCTTTTATCCCGATCCGGACATGCTTAACTCTAGCAAGCTCAGCGGCTACGAG
GAGGTGTCGCCAGAGATCTTGGGCGACGAGACCTTCATGGATCCCTTAGCTAACCCAGCC
CCGATGGATGATTCGTGGGATACTTTCATCGACGACAATGCCTGGGGCACTGATCAATGA
>AF_DN23662_c0_g1_i1 DN23662_c0_g1~~DN23662_c0_g1_i1  ORF type:internal len:105 (-),score=4.75 DN23662_c0_g1_i1:3-314(-)
CATGCCCTGCTTCTTCAAGTTCGTCTCGTGGATGCGCGCGAAGCTGCGGACAATGATCGC
CATGCCGCCGAGGAAGCGTGGCTCGAGCGCTGCGTGCTCGCGCGAAGAGCCCTCGCCGTA
GTTCGAGTCGCCGATGACCACCCACCGGATCCCGTGGTCGCGGTACCACTGGGCGGTCTC
GGGCACGCCTGCGATCTCGCCAGTCACCTGGTTGCGGACCTTGTTCGCCTCGCCGTTCTC
GATGTTGATCGCGCCGATGAGCATGTTCTTGGAGATGTTCTCGAGATGGCCGCGGTACTT
GAGCCACGGGCC
>AF_DN89724_c0_g1_i1 DN89724_c0_g1~~DN89724_c0_g1_i1  ORF type:internal len:121 (-),score=7.06 DN89724_c0_g1_i1:1-360(-)
AAACACATTTTTCGTAGCTACAGTCATTTCGCTAACAAAGAGAGTGGCAGGGCGGCGCCC
CTTAATCCGGGTCCTGCCTGTGGTGATGCGATCTGGGAAGTTGGACAGGCAGCAACTACT
GCACCATCTTACTTTGAGAAGCTGGAAATGGGACCTTGGACCTTCAAACATGGAGGGATG
CGTGCATCCAATCCCACGGAAGACACGCTCCAGGAACTGGAACTTTTAATGCCCACGCAG
AAACCCGGGGTGGTAGTGAGCATCGGAACAGGCGTCATGCACCATACCTCTATTGGAAAT
GGGGGATTAGCTGACATATTTGCGCCTTTATCGGGGCTACTGGCAGCAGTTTCAGAGACC
>AF_DN76381_c0_g1_i1 DN76381_c0_g1~~DN76381_c0_g1_i1  ORF type:3prime_partial len:195 (-),score=11.08 DN76381_c0_g1_i1:1-558(-)
ATGGCCAGAAGCAAAGAACTCGTTCCCGGAATCGGGCGTTTCTCCCGCTCCCAGGTCTAC
GCTAAGCGTGGCCTGTTCAAGGGGCTCAAAAAGTCGACCGCCCCTGCTTCCGAGGCCAAG
CCCGAGACGATTGAGAAGGCCATTGGTGGCGAAAAGAACGGCGGAAAACGTCTCGTTCCT
ATCACAAAAGCTCCTCGTTTCTACCCCGCTGAGGATGTTCGTCAACCCAAGAAAAGCCGA
AAGTCCCCCAAACCCCCAACCATCCGTTCCTCCATCACTCCTGGCACCGTTCTGATTCTG
CTGGCCGGACGTTTCCGTGGAAAGAGAGTTGTATTTTTGAAGGCCCTTGCCAGTGGGCTG
TTGTTAGTTACAGGTCCTTACAAGATCAACGGTGTACCTCTGCGACGAGTTAACCAAGCC
TATGTCATTGCGACATCCACGAAGGTTGATATCAGCGACCTTAAGCTTGACGAGAAGTTC
ACCGATTCCTACTTCGCCAAGCCCTCCACCAAAAGCGGTGTATCCGCTGAGGAGGAATTC
TTCGAAGATGGAAAGCCC
>AF_DN102403_c0_g1_i1 DN102403_c0_g1~~DN102403_c0_g1_i1  ORF type:5prime_partial len:100 (-),score=5.89 DN102403_c0_g1_i1:87-386(-)
TCCCAGGCAGAGCCCGAGCTGCAGTCCCAGGAAAGGAAGATCGCCGAGCTCGTGGGCACC
CCGCTGTGCGAGATGGGAGAGTCGGAACCCCGCCATGAGATGGAGGACGTCGAGGTCCAC
GAGCGATATGTCATGCCCGACAACTGGCCGCTAACCAATCCCAATGACAATCCCGTTCTT
GTGAGCCCGCTTGATCCGGACCTCGAGGCTGGCACAATGACCTTTGGCGAAATGACCATG
GACAGCATCTATCAACCAGGTGCCGGAGTCTCTGCAGCTTACTGGGCCCGCGCCCTGTGA
>AF_DN77713_c0_g1_i1 DN77713_c0_g1~~DN77713_c0_g1_i1  ORF type:5prime_partial len:125 (-),score=18.03 DN77713_c0_g1_i1:99-473(-)
AACGCTTCGACTCCTCTCTGGTTCTTCTGTGCTCAAACCAACCCTGCCAACCATTGCAAT
GCTGGAATGGTCTTCGCCGTGAACCCAACGCCACAGAAAACATTCCAAGCCTTCCAGGAT
GCCGCCAAGGGCAACAACGGAACCGCTGGTGCTTCACCTTCTGCTTCAGCAGGTGCTGCT
GGTGCATCAGGTTCCACACCACCACCCGCAGGTGGAGCACCTGCTGCATCTGGCGTATCT
AGTGCTGCAACCCCTTCGTCCACTGACGGTGTCAACGGTGCTGCTAGTGCCAATAACAAC
GGTGCCATGCACATGGGCGCCAGCACGCTCAGCCTCGTCACATTAGCTGGTCTCGTCGCT
GGATTGGTTCTCTAG
>AF_DN65801_c0_g1_i1 DN65801_c0_g1~~DN65801_c0_g1_i1  ORF type:5prime_partial len:151 (+),score=10.24 DN65801_c0_g1_i1:1-453(+)
AGTTCCTGGGGTCCGGTGGCCTGGGTTGTTACTGGCGAGCTTTTCCCGCTCAAGGTCCGC
GCCAAGTGTCTTTCTATCACGACAGCCAGCAACTGGCTGCTCAACTGGGCCATCGCCTAC
AGCACCCCCTACATCGTCAACAAGGACAAGGCCAATCTTCAATCCAAAGTGTTCTTTATC
TGGGCTTCTTGCTGCTTCCTTTGCATTGCGTTCACGTACTTCATGATATATGAGACTAAA
GGCCTCACCCTCGAACAAGTCGACGAGCTTTACGGCATCGTGGGCAAGGCATGGAAGTCC
AAGCACTTTCGCCCTGCGCTTCACTTTGCGGATGTGGATGAGACAGCTCGCGGCCAGAGT
TTGGCGGATATTGCGGCGCAACAGGAGCGGAAGAGGAGTGTGGCGCAAGTGGAAGGGACT
GAGAAGACGCACGACATTGATACTGCTGTGTAA
>AF_DN74436_c0_g1_i1 DN74436_c0_g1~~DN74436_c0_g1_i1  ORF type:internal len:104 (+),score=18.71 DN74436_c0_g1_i1:1-309(+)
GGCACACTTAGGGTTCCAAAGGCGCCGCCTCCAGCAGAGCGATATGACGATCAAGCGAAT
AAGGGAAACTGGATTATACCTAGCTCGATTGCTTTTGTTTCCCAGATTCCGTGGATTGAG
AATGCTACCATCAAAGATAATATCCTGTTCGGCCTTCCAGATATCCCTGACCGGTATGCC
AAAGTGAAGAAAGTCTGTGCTCTTGAGAAGGACCTTGAAATGCTTGCTGATGGTGAAATG
ACGGACATTGGGGCAAACGGCATCAATCTCAGTGGTGGCCAGAAGTGGCGAGTATCTTTT
GCCCGAGCA
>AF_DN9715_c0_g1_i1 DN9715_c0_g1~~DN9715_c0_g1_i1  ORF type:5prime_partial len:201 (-),score=3.13 DN9715_c0_g1_i1:7-609(-)
GACGGCACCACCGACTACGACCTGCACGTAGCAGCATGGGTCCAGGCTACCAACGCCAGC
CTCGGGTTGTCACTGCCCGAGACCCTGTCACCGCCTGCCCCAATCGCTTCCACTTCCTCC
GAGGAAGTGTCAACCGATTTCTGGGCCGTGCACGACTTCAAATGGGAAGACGAGCCTGAG
GACGACGACAGCTTCGGTGCGACCACCCGTGCACCAGCGGTCGTCTCATCCGTAGGATTC
GTCGACCCTGCGTACGACGACTGGGACGAGACCGATGACGGCGAGGTCTCGCCCTCGGAC
TCAGTCTCGGAACGTGACGTGGAAGAGGAGGAGGATGAGGACGACTCGTCTTCTTCTCCA
CCCTCCACTCCAACTTCCTCCAGCCACGATGACAGTGCGACGCTCTTCCACCCGTCCGAG
GAGGACTCCGCGGTCATGCGAGCCGTGGAGCGACACGCTTTTGTCTCCGGGCAGAAGGCA
CGCGCTCTCGTGACTGCGGCGCTCAAGGCAGCCGACTTGGACATGCCTTTCGAGCACCAC
AACTTCGACCAGCCGGCGATGACGCTAGAGACCACCCTCCCGGCGCCGCTCACGGCATTC
TAA
>AF_DN9556_c0_g1_i1 DN9556_c0_g1~~DN9556_c0_g1_i1  ORF type:5prime_partial len:246 (-),score=35.37 DN9556_c0_g1_i1:112-849(-)
TTTGTCCCGTTCCTCAGCCAGGTCGATGAGCTGCTGACTGAACTTGACCGCGAGGCGCGC
CGCGAGGCCCACCGCCAGCGACAACTGCGGAAGCAGATTGCCCGAGCCCACTTCAACGTC
CACGAGATCAAGGATGGATATCAAGTCAACGGCGAGATTGCTGGTTTCCAGCAGCAGCAC
ATTGATATCGAGGTCACCGACGACAACACACTGAGGGTAACTGGCGATACGGAGAGGAAG
GTGGAGCAGCCCCAAGCTGCTGCCTCCGAAGAGAGCCAACCTACGCAAGTTTCTACCCAT
GAAGAAGCCATGGACGGCGTGACCCTCAACGAGCCTGAAGTCCAGCCTGAGCGCCCCGCT
TCGCCCACGCACTCCGACAGCGGATCGCACAAGTCATACCAAGCCACTGTTGAAGACGAC
TTTGAGGATGTCGGTGCGGAGTTTTCCTCCACCGTCTCCGTCGCATCCGACGCTCCAGCT
GAGCCCAAGGGCAAGGGCAAGGAGAAAGCTGTCGAGCCCACTGAGACTGCTGTTCAGCAG
CAATCCCAGCCTGAAGTCCCTGCTGCCCAAGAACAGCCCGAGGAGCAGCAGCGATTCGAG
GGATCTTTTGAGCGCACATTCCGCTTCCCCGAAAGAATCGATGCCAACAATGTGAGGGCC
AGCCTACAAAACGGTCTGCTCAGCATCATCGTGCCGAAGGCGAAGGCTCCCGAAGTCAAG
AGGATAATGATCCAATAG
>AF_DN92779_c0_g1_i1 DN92779_c0_g1~~DN92779_c0_g1_i1  ORF type:internal len:145 (+),score=7.77 DN92779_c0_g1_i1:1-432(+)
GACATCTTGGCCATCTACAACGCCCTCAGCCCCATCAGCCCATACTTCTCCATCGCTGCC
GGTTTCGGTAACGTGCACGGAGTCTACAAGCCCGGCAATGTCCGTCTGCACCCCGAACTG
CTCAAGAAGCACCAGCTGTACGTCAAGGAGAAGATTGGCTCCAAGTCCGACAAGCCCGTC
TTCTTCGTCTTCCACGGCGGCTCCGGCTCGTCCAAGGAGGAGTATAAGGAGGCCATCAGC
TACGGTGTCGTCAAGGTCAACGTCGACACCGACATGCAGTACGCTTACCTGTCTGGTGTT
CGCGACTACGTCTTGGCCAAGAAGGATTACTTGCTTACTACCGTTGGCAACCCCGATGGC
GAGGACAAGCCCAACAAGAAGTACTTCGACCCCCGTGTCTGGGTGCGCGAGGGTGAGAAG
AGCATGAGCAAG
>AF_DN74406_c0_g1_i1 DN74406_c0_g1~~DN74406_c0_g1_i1  ORF type:5prime_partial len:193 (+),score=29.01 DN74406_c0_g1_i1:1-579(+)
ATCGAGAATGCGGCCGACGAAGGGCGAGATGAGGTAGGCGCCGGCCTCGGCGGCGGCGAT
GGCCTGGACGAGCGAGAACATGAGGGTCAGGTTGCAGTTGATGCCGTGCTGCGACTGGAG
GATCTGGGCGGCCTTGATGCCCTCCCATGTCGAGGCGATCTTGATGAGGATGCGCTCCTT
GGGGATGCCGACTTCCTTGTAGAGGTCGATGATGTGCAGCGCCTTGTTCACCGACGCCTG
GGTGTCGAAGGAAAAGCGCGCATCCACCTCCGTCGAGACCTTGCCGGGGATGATGTTGAG
GATCTCCTTGCCAAACTGCACCAGCAGGTTGTCCAGGGTGGCGTCGACCTTGTCGTCGGT
GGTGCTGCCGTGGCTCTTGCCGTACTCGACGGCGGCATCGATCAGCTTCGCATATTCGGG
CTTCTTAGACGCGGCGAGGATGAGCGAGGGGTTGGTCGTCGCGTCTTGCGGCTTGTACTT
GTCGATAGTCGCGAAGTCACCCGAGTCGCAGACGACGGTGGTGCCAGTGGCCTTCAATTG
TTCGAGAGAGCTAGGCATGGTGATGGATGTGAGGTGTAG
>AF_DN78032_c0_g1_i1 DN78032_c0_g1~~DN78032_c0_g1_i1  ORF type:5prime_partial len:118 (+),score=21.80 DN78032_c0_g1_i1:1-354(+)
GCCTCTGGCCGCAAGGCATCTATCAGCATCACCAACTCTGTTGGCCGTCTCTCAAGCGCT
GAAATCGACCAGATGATCAAGGATGCTGAACAATTCAAGGCCGCCGACAAGGAATTCTCT
GCCCGTCATGAAGCCAAGTCTGACCTCGAGGCCTACATCCACCAAGTCGAGAGTACCATC
ACTTCCCCCGAAATTGGCATGAAGCTCAAGCGTGGAGCCAAGTCCCAGGTTGAGGCTGAG
CTCGCACGTGCCCTCGAGAAGCTCGAGTTGGAAGATTCCACCGCCGACGAACTTAGAAAG
GCCCAGCTTAGCGTGAAGCGCGCCCTCCAAAAAGCCACCGCTGGTATCCGGTGA
>AF_DN98634_c0_g1_i1 DN98634_c0_g1~~DN98634_c0_g1_i1  ORF type:internal len:125 (+),score=11.43 DN98634_c0_g1_i1:1-372(+)
GTAGATTCGACTGACTCACGGTCAACAAGTCCACCAAAGAAAGGAATGAAGCAAACGCTC
CGAAAGCCTCATAAGTCCGACGAAGAAGACGAAGGCAATCCCAGAAGGGGCCGCCGGCAT
CTTGTCCGAAAGCACCATAGAAAGCATCATGAGGGTGACCGGAAGAAGTGGAGAGATGAG
GTTGGCGCACGACAGCGAAAGAGGTACGAAGGTGTCTGGGCTTCAAATAAGGGACTTTTT
ATGGCCAGGGAACCCATTCTCGTGGAGGATGCAACTTCTGACTGGCCTAATTCAGAACTC
GTACTGAATTTAGTGGTTCAAGAGATCTGGAGGAGAAGCCGGTTACCTGACGATGTGCTT
GAGGAGATCTGG
>AF_DN89441_c0_g1_i1 DN89441_c0_g1~~DN89441_c0_g1_i1  ORF type:complete len:215 (-),score=3.90 DN89441_c0_g1_i1:102-698(-)
ATGAAGGTCGTCACTCCAGAAGAGCTCGCTGCCCATCAACGCGCTTCGTTAACCGGCGGC
GCTCAAGGCCTTGCCATTGGCACCGCGATTGCCGCACCCACAATCTACAGTGCCAACAGA
TTCTTCCCGACTTACCGAGCTCTGCCAGTCTCGCTCAAGATTTTCTCCGCAATTGCATTG
CTCGTTCCTGCCTCTGTCATTCAGGCAGAGCGCGCCGGCCTCGCATTCGAACGCGCCAAC
TGGGACACGCTCGATCCCCACGAGCAGGCACGACGACTGGAAGAACAACGACAGGCTACC
TCGGAAACGTCCACCGTCGACCGCGCCAAGGACTGGGCATCAAAACATAAATTCGGTATC
GTGGGTGGCGGTTGGGTAGCGGGCATGAGTGTTGCAATGGGCGTTATCATGCGCGACCCG
TTGCAAACCTTCAGCCAAAAGCTGGTGCAAGCTCGTATGTGGGCCCAGGGCTGGACCATT
GCCCTCGTCATCGGCGCTGCTCTTGCCAGCCAAGGGCCGGTGAGGGAGCGGCCCGTTGAC
CATTCTTGGAGGCAAATGATTGAAGAGGATCCCGTGAGCACGTCCAAGACGGCATGA
>AF_DN94539_c0_g1_i1 DN94539_c0_g1~~DN94539_c0_g1_i1  ORF type:internal len:162 (+),score=5.70 DN94539_c0_g1_i1:2-484(+)
ATTAACACCAACGAGATGGCCCTCCTTGCGGCTGTCAACTGGAAACTCCATATCACCGAT
CCTGTTTGGGAGAAGTGGCAGGAGATTGTTCTGCGTCACACGCCTTCTAACCCCCCGGCT
TCCCCTGGCGGCTGTATTCCAAACACCTGGAGAGCCATCATTCCCCGGCTTACTCCGGAA
CTGGATATTGTCGACGTTGCTCCCAAGACTCCGGTCACTCCTGTGCGACCAACCATGCAG
TCGCATGTCAGTAGTTATCCCCTCCGCTCGCCTCTTTCGGAAGGGTTTGGTTCGCAGGAA
AGCACACCGACTCCTACCCACTACAAGGTTCCTCGTTTCCTTGAACCGAAGCCAGATCTG
CTTCCACCAACTCCATCCCTGGTTCGCCTCGGCCCGCTCCCCACTCCGACGCTGACGCCT
CAGTCTAATGTCTCCAACACTCCTGCAGCGGGTGTCATGGCATTGGGACTCAGGCGTCCG
TCT
>AF_DN96715_c0_g1_i1 DN96715_c0_g1~~DN96715_c0_g1_i1  ORF type:internal len:111 (+),score=6.35 DN96715_c0_g1_i1:2-331(+)
TGTTCCGTCACCCATGGTGGCCTTACTCCTGTCGACGTCGTCAAGACAAGGATCCAACTT
GATCCCGCAACCTACAACAATGGAATGATCGGCGGTTTCCGCAAGGTCATCCAGAAAGAG
GGTGCAGGTGCTCTACTGACCGGTGTTGGCCCAACCTTCGCCGGCTACTTCCTACAGGGC
GCATTCAAGTTCGGAGGGTACGAGTTTTTCAAGCAGCAGTCCATCAACCTACTCGGTTAC
GAAACTGCCAGCAACAACCGCACTGCTGTCTACCTTGGCTCCTCTGCCTGTGCCGAGTTC
TTCGCCGATATTGCCCTCTGCCCTCTCGAA
>AF_DN80683_c0_g1_i1 DN80683_c0_g1~~DN80683_c0_g1_i1  ORF type:internal len:128 (+),score=13.09 DN80683_c0_g1_i1:3-383(+)
GGAACTGTAGCACTTGCTGGCTCATATTGGGCGCAGAGAAATATGCCCGCTTACCGTCGT
CTTCCAATTACTCTGAAAGCACTTGGTGCTGTTATTATTATCGCCCCTTTATTAACAATC
CAGGCAGAACGACGAGGCCTCGAGTATGAACGATCACAATGGGAGGGTGAGGGTCTGCGA
GTCCTCGAGCAAAAAGACCTTGAGTCATGGAAGAGATGGGATGCTATGACTATGAGTGAG
AAAGTCGGAGATTGGGCTTACCGTCATCAGTACAGTCTCATTCTCGGTGTTTGGGCAGGA
AGTTTGGCCATTGCTGGAGCTGTCATTGCTCGAAACAAATATCAATCCTATCCTCAAAAA
AATTGTCCAAGCCCGTATGTG
>AF_DN57892_c0_g1_i1 DN57892_c0_g1~~DN57892_c0_g1_i1  ORF type:internal len:136 (-),score=1.27 DN57892_c0_g1_i1:3-407(-)
GACATGCTCGCAGACGCAGGCATCTACGTGATTGCCGACCTGTCTGAGCCAGGCACATCC
ATCATCCGCGACGACCCAGCCTGGAACACGGACGTCTACACCCGCTACACGGCCGTCATC
GACGAGCTCGCCAAATACGACAACACGCTCGGCTTCTTCGCCGGCAACGAAGTCTCAAAC
CAAGTCAACAACACGCACGCCAGTGCCTTCGTCAAGGCCGCCGTCCGCGACTCAAAGCGC
TACATCAAGCAGAAGGGGTACCGCCCAATGGGTGTCGGATACGCCACCAACGACGACAAG
GAGATTCGCGAGAACCTTGCTGCGTACTTTGATTGCGGTAACACTGATGATGCCATCGAT
TTCTGGGGCTACAATATCTACTCTTGGTGCGGTGACTCTTCGTTC
>AF_DN98709_c0_g1_i1 DN98709_c0_g1~~DN98709_c0_g1_i1  ORF type:3prime_partial len:291 (+),score=-14.62 DN98709_c0_g1_i1:39-872(+)
ATGGCTCGCGAGACATCGTGGCGCGGTGACACGGCGAGCCTGAACTACATCGAGACCAGC
ACCTTGTGGCGCCAGGAGCACAACGGCTACTCGCATCAGAACCCCGCATTCATCGGCACC
CTTCTCAACCTCCGTGCATCAATGTCCCGCGTGTACCTGCCGCCGGACGCGAACACCGCC
GTCAGCGTCATGGCCCACTGCCTGCGCAGCAAGAACTACGTCAACCTCATCATTGGCTCC
AAGGCGGTTTCGACGAACTTCCTCAGCGTCGAAGAGGCCGAGAAGCATTGCGTTGCGGGC
GTCAGCATTTGGGAGCGCTATTCGACCGAGGGTGGCGTCAACCCAGACGTTGTGCTCGTT
GGCATTGGTGTGGAGACAACCGTCGAAGTTATCGGCGCGGCCCTTCTGCTGAAGAAAGAG
GGCGTGCGCGTGCGTGTAGTCAATGTGGTCGACCTGATGGTCCTGTCCGAGGAACACGAA
CACCCACATGCTCTGACGGAGCATGCCTTCGATGCGATCTTCACCCGCGACAAGCCGGTC
GTAATCAACTTCCACGGTTACCCTCGTGATGTCAAGAGCTTGCTCTTCGGACGGAGTCAC
TCGCTGGCGCGCAAACGGTTCGAAGTTCTGGGCTACCTCGAACAAGGCACGACGACGACG
CCGTGGATGATGCTCGCGCTCAACGAAGCCGACCGCTACACGATTGCCCAGCGCGCCATC
GCACTCTCGGCTGCGGGCGACCCGAACAGCGCCATTGCGACGCGCTCGCACAGCCTCGAG
TCGTGGTTTCTTCACCAGAAGGAGGAGATGCGCAAGTACGCGCTGTTGCACGGC
>AF_DN60369_c0_g1_i1 DN60369_c0_g1~~DN60369_c0_g1_i1  ORF type:internal len:102 (+),score=8.69 DN60369_c0_g1_i1:3-305(+)
CTGATGCGCGCCATCAACAACGAGCAAGTCGAGGGCTTCCCCAAGCAGAGCGAGGTTAAG
ACCGTCTACGTCGAGCATGATCTTGACTCTGCCGACACTGAGCAGACTGTTATCGAGTGG
ACGATGAAGAAACTCGCTGCTGTCGGCATCGAGAAGCCCCAGAGCGAGGTTGAAAACACG
CTTATCGAGTTCGGTTTCGTCAAGGAGCAGCTTAACGCACCTATTACTTCTCTTTCTGGT
GGATGGAAGATGAAACTTGCCCTTGCCCGTGCCGTCTTCGAAGAGCCCGATATCCTCCTC
CTG
>AF_DN59449_c0_g1_i1 DN59449_c0_g1~~DN59449_c0_g1_i1  ORF type:internal len:113 (+),score=3.33 DN59449_c0_g1_i1:3-338(+)
GGTGGTGGAGCGGCAGAAATCTCGTGTTCTGTAGCCGTCGAGGATGCCGCAACCAAGAGC
CCAGGCCTAGAGCAGTACGCGATGCGCGCATTTGCTGATGCTCTCGATGCTGTACCCATG
GCTCTGGCCAATAATTCCGGGCTGGGCTCGATCGAGACGTTAGCAGAACTGAAGTCCCGT
CAAGTTCGGGAAAAGAACAGCCGGCTGGGGGTGGATTGCATGCAGACTGGGTCCAGCGAC
ATGAGACAGCACTTTGTCATAGAGCCGTTGATCTCGAAGCGATCACAGTTGTTACTGGCG
ACGCAACTTTGTCGGATGCTGGTGGAGATCAACAAT
>AF_DN37027_c0_g1_i1 DN37027_c0_g1~~DN37027_c0_g1_i1  ORF type:complete len:243 (+),score=26.81 DN37027_c0_g1_i1:111-731(+)
ATGGGTGTAATTCCTTCAGTGGACAACATGCCCTCCGCTAAATTCGTCTTCCCCCCCAAC
GGAGGAAACGTCACTGAAAATACACCTTTCACCATCCAAATGGCTGTCGCCAACTTCCAA
ACAGGTGCATTCGTCAACGCTCAGGAGAACTACTTTGCTGCTCCTCAGCAAGTAAATGGC
CAAGGACAAATTATTGGACACTCACATGTCGTCGTCGAACAACTCTCTTCTCTTGACCAG
ACCACCCCCACAGATCCTAAGAAGTTCGCCTTCTTCAAGGGATTAAACGCTGCTGCCGTC
AACGGAATCTTGACCGCCGACGTTACAAGTGGTCTTCCCTCCGGTTTCTACAAGCTTTCC
TCGATCAACACAGCTGCTAACCATCAACCCGTCCTGGTTCCTATCGCTCAACACGGTTCT
CTCGACGATGCGGTCTACTTCACTGTCACTGCTGCTGGAGGAGCCGCTGTTGCTGCTGCT
GCACAAGCCGCACCTGGAACTGCAGCAGCCGCAGCCGTCCCCGCTGGAGCTGCTGCTGCT
GCTGGTACCGCTGCAGGAAACCAGGCCCAAGCTAAGCAAGGGAAGAAGGGTAAACGTACT
CACGCTCGTGCATTCTTCTAA
>AF_DN68749_c0_g1_i1 DN68749_c0_g1~~DN68749_c0_g1_i1  ORF type:5prime_partial len:152 (+),score=13.89 DN68749_c0_g1_i1:3-458(+)
ACCATCGACAGCCACGAGGGCTGGATCAAGGACATCAACGAGGTCACGGGCTCCAGCCTG
AAGTTTCCCATCATCGGCGACAAGCAGCGGCAGGTCGCGCTTCTCTACGACATGATCGAC
CACCAGGACGCGACCAACGTCGACGAGAAAGGCATTGCTTTCACCATCCGCTCCGTCTTC
TTCATCGACCCGAAGAAGACCATCCGCACCATCCTCTCATACCCCGCCTCCACGGGCCGC
AACACTGCCGAGGTGTTGAGAATAGTCGACTCCCTCCAGACCGGCGACAAGCACAAGGTC
ACCACCCCCATCAACTGGGTTCCCGGCGACGATGTCATTGTCCACCCGTCTATCAAGAAC
GAGCAGGCCAAGGAGTTGTTCCCGGACTTCAAGATTATCAAGCCATACCTCCGAATCACT
CCTCTGCCCAAGGAGAAGACCAGCGCTGCTGCATAG
>AF_DN15860_c0_g1_i1 DN15860_c0_g1~~DN15860_c0_g1_i1  ORF type:complete len:184 (-),score=5.83 DN15860_c0_g1_i1:57-608(-)
ATGCACTTCAAAACCATCGCCTCTTGGTCCATCCTCTTCCTCTCGGCTGTTGTCTCGGCC
GCTCCCCTCCCAGAGATTTCTGACGCTACTCTCTTTTATGGCCGCACTCTGGATGTCCAC
GTTCGTCCCGCATCCCATGGTGATTTCAAAAATCTTGTGGGAGGTCGGACTGCGGCGCCA
GCACCTCCCCCAAAGGGCGCCTCTAAGTCTGAGCTGAAGCAACATGCCAAAGACATGGCG
AAATGGCAGAAGAAGGAAGCCCAGCACGACCATTTTGATTACACCGTCGCTCCAACAATC
CATAACGCTATCCATCATGCCTCGGCAAATGGCCTCCATCTCGATGGCCACCCTCCCGTT
GACGTAAAAGTTCATGCCGATGCCATTTCCAACTATCATCACAACGCAGCACACGATGCC
ATCCCCCATTACACCTTCTCGTTCAAGCATGATAAGTGCGGAGGGAAATGCGTTGGTCAT
GCGTATGCGCCGGGAGCTGGAGCAGTTACGACAATCTGGGATCACAACCACAACCAGATT
TTCCATGGCTGA
>AF_DN5962_c0_g1_i1 DN5962_c0_g1~~DN5962_c0_g1_i1  ORF type:internal len:109 (+),score=2.71 DN5962_c0_g1_i1:2-325(+)
GTCTCCAGGAAGCGCGAAGAACCGCTGGGCTATTTGCAGCGTGCCAGGGTCCTCGGTGTT
GAGCGCGGCAGCGAACAGAACGGGATCGCAGCCGAGGTTGGCCTGGAAGTGGATGGAGCC
GCGAGGGAACACGGTGGCTTCGAGCGCAGTGAGCTCGTTCATGACGAAGCGGGCGCCGTT
CTCGGCGAGGAAGCCGACTTCGATTGTGCCGTTGATGAGGACGAGGGCTTCAGTTGCGCG
CGGGTGCGTGTGGGGCGAGTTCATCGAGCAGGGTTCCATGAAACCAAGCGTCAAAGCGAG
ACCAGAGCCGAAGAGGGCGGGAAA
>AF_DN55718_c0_g1_i1 DN55718_c0_g1~~DN55718_c0_g1_i1  ORF type:3prime_partial len:110 (-),score=10.46 DN55718_c0_g1_i1:2-328(-)
ATGACCGACCCTCGGTCCACATTCGAATCATCTCTCGATTTCACAAAGCCGATGAGTTTC
CCTGCAGATATGGCGGAACACGTCGACCCGTCCAATCTGATATCGTCCTACCAGCCCTCT
GATATCGACTGGCTGAGCAAGGATGCCTTTGAGATCCTGCCGTGGGACCTCTCTGGCATT
GACCAGCAATTCAATCCCTTTGGAGAAGGGAATGAATTCTTAGACCTCGATCCGCACTCA
TCATACGCTACCAGCAACCATGGTTCTCCGGCGGGGTATAGAGGTTACACTGTCAAGACT
GAAGATGTCATGTCTGATGCATCACCT
>AF_DN18248_c0_g1_i1 DN18248_c0_g1~~DN18248_c0_g1_i1  ORF type:5prime_partial len:257 (+),score=-12.93 DN18248_c0_g1_i1:1-771(+)
GCGAACTTGCGTGCGGTGCAGGCGTGCATCGTGACTAACCTTGCTGCGTCCGTCGGCGGG
TTGACGTGGATGTTGTGGGACTGGAGGCTCGAGCGCAAGTGGAGCGCGGTCGGGTTCTGT
TCTGGCGCGATTGCGGGTCTTGTGGCGATTACACCCGGAAGTGGTTATGTTGGGTCGCCT
GCTGCGCTCGCGTACGGTGTCCTTGCTGGTACTATTTGTAACTTTGCTACGCAGCTCAAG
TTCGTTTTCCGCTACGACGACTCTCTGGATATCTTCGCCTCGCATGCCATTGGCGGTGTT
GTCGGAAACATTTGCACTGCATTCTTCGCCCAGGCGTCCGTTGCTGGCTTCGACGGTTTC
ACGACAATCTCGGGAGGCTGGATCGACCACCATTGGAAGCAGCTCGGTATCCAGCTTGCC
GACTCGACCGCGGGCATGAGCTACTCGTTCGTCATGACCACGATCATCCTCTGGATCATG
CACTTTATCCCCGGCCTCCGCCTGCGCTGCAACGAGGAGACCGAGATCCTCGGCGTGGAC
GATGCCGAGATGGGCGAGTTCGCGTACGACTACGTCGGGCTTGACGCCGAACTTGGGTCG
CACCTCCCGCATTCCGCTAGTGGACCGGGTGGGCCGGGCGCGGAGCCACCTGCGTTGGGA
GCAACGGGCGGCGGGCGCGAGCCGGTACATCATACGACGCATGTCGTGCATCATCAGGCG
AGTGTGGAGAAGAGGGATGAGGATGTGAGTGAGAAGGGATCGTCGCATTGA
>AF_DN82912_c0_g1_i1 DN82912_c0_g1~~DN82912_c0_g1_i1  ORF type:complete len:333 (+),score=7.81 DN82912_c0_g1_i1:197-1195(+)
ATGGACGGGAAGAACTCATCTGGCCGCCGAATCTCGCTGTTGAACGACAACGCGGCACCT
CCCGCTCCCGCCAATCTCGTCCGCCTGCCCTCTATTTCGCCTTCCCTGTGCTCCAGGGCC
TCTAGTTACACCTCCTCTCCCGTAAACTCCCCACCCACTCCTCGGTTGGTGCGCAGTGAC
TCGTCTGATTCTGCCGCAATGCAAACACCCTCCCCCATCACGCCCGAGTTCAGCTTCGAC
GGTCTTTCTGGCACGCAAAACATGGCTTCTCCAATGTTCTCACAGGCCTCTTTTTTCCCT
TCGCAAAAAGAATTGGGCTCAGGTTACCCTCCACTTGTGCAGAGCTCGGTTCCTCTGCCT
TACCACGCTGCGACCGCGCCCGAGACTGCTTACTTCCGGCCGCAGCAGCAACAGCAGCAC
CAGCAGCAGGGAACGGAGAGCCGAACCACGTCAGCGTCAGCCAATCCCCGCTCCAAAAAG
AACAGCTATCCCTGCCCCATGGCGAAGCAGTTCAACTGCAGCGACTATTTCACCACCTCT
GGCCACGCAGCTCGCCATGCGAAGAAGCACACTGGGAAGAAGGACGCCTTTTGCCCAGAG
TGCAACAAGGCCTTTACCCGCAAAGACAACATGGAGCAGCACCGCCGGACTCACCAGAGC
GGGCGTAGTGCAGCCAAGGGCGCGGATGACCGCACAAAGAAGGTCAAGCAGCCGCAGTCA
AAGCGACCAAAGCCCGGTCCTCTACAGTCATCGCAGCCTGCCCTTACTCCTCCCTCCATG
GTTGATCCGAGCCTCCCACTCAGCCCTTCCAACCCCACGTTCGGCATGCCTCCTGCCATC
CAGCCCATTGAATCGTATCCTGCAGAGTACTCGCCAAGGTCATCCTACCCCGATCCTACG
GCGTTTTCGTTGACGCACAACTACACTACCGGGTCATCCTACGGTCTGGATGCCTTAGCC
ATTGCTGCGAGCGGAGAGAAGCGCAAATTCGAAGCTTGA
>AF_DN27537_c0_g1_i1 DN27537_c0_g1~~DN27537_c0_g1_i1  ORF type:internal len:206 (-),score=31.20 DN27537_c0_g1_i1:3-617(-)
TACTTCAACGGCAAGGAGCCCAACAAGAGCATCAACCCTGATGAGGCCGTCGCTTACGGC
GCTGCCGTCCAGGCCGGTATCCTCAGCGGAAAGGCCACCTCTGCTGATACCCAAGACCTC
CTCCTCCTCGATGTTGTTCCCCTCTCCCTTGGTGTCGCCATGGAGGGTAACATCTTCGCT
CCCGTCGTTCCTCGTGGATCCACAGTTCCTTGCTTGAAGAAGCGGACGTTCACCACCGTT
GCCGATAACCAGCAGACCGTTCAATTCCCTGTTTACCAGGGTGAGCGTGTCAACTGCGAG
GATAACACCTCGCTTGGTGAGTTTACTCTCGCTCCCATCCCGCCCATGAAGGCTGGGGAT
GCCGTCCTTGAGGTCGTCTTTGAAGTCGATGTGAACGGTATTCTCAAAGTCACTGCCACT
GAGAAGACATCTGGACGTTCCGCCAACATCACTATCTCCAACTCCGTTGGCAAGCTCTCA
TCTGGCGACATCGAGAAGATGATTGACGAGGCCGCCAAGTTCAAGACCACCGATGAGGCT
TTCAGCAAGAAGTTTGAGTCAAGGCAACAGCTCGAGTCCTACATCTCCCGTGTTGAGGAG
ATGGTCTCTGACCCA
>AF_DN90588_c0_g1_i1 DN90588_c0_g1~~DN90588_c0_g1_i1  ORF type:internal len:128 (-),score=12.33 DN90588_c0_g1_i1:3-383(-)
CATGAACCCAAGTCAATAGTGCACAAAGTACAAAAGTTGGCCATGCTGGAGACGGACAGT
CCAGAGACAATAAATGAAATGCTTCTTTCTGTCAGGAAACGAGGGAAGTGTGGAATCATT
GCTGCTTATGCAGGATACGCCAATGGTGTCAACATCGGAGCACTTATGGAAAAGGGCATT
CGATTAATCGGAAATGGTCAAGCACCCGTGCACTTGTACTGGAAGGAGATCTTACATGAC
TACATAATGACGGGCAAATTTGATCCAACCTTTATTCTGACCCACCGCGTACCAATTGAT
GACATGGCCAAGCTCTATGTAGCATTCGACAATCGACAATCCGGCGTCGAAAAGGTGTTC
GTTGAGACCAAATTCTCCAAC
>AF_DN76953_c0_g1_i1 DN76953_c0_g1~~DN76953_c0_g1_i1  ORF type:internal len:108 (-),score=13.98 DN76953_c0_g1_i1:3-323(-)
CACTCCTACACTGCTACCCAGAAGACTGTCGATGGTCCCTCTGGCAAGGACTGGCGTGGT
GGCCGTACCGCTGCCCAGAACATCATCCCCTCCAGCACTGGTGCCGCAAAGGCTGTCGGC
AAGGTTATTCCTTCACTGAACGGCAAGCTCACTGGCATGTCTATGCGTGTTCCCACATCC
AACGTCTCAGTTGTCGATCTTACCTGCGTGCTGGAGAAGCCCGCCAGCTACGACGAGATC
AAAAAGGCCATCAAGGAGGCTTCTGAGGGAGACCTCAAGGGTATTCTCGCATATTCCGAA
GATGACCTTGTCTCCACCGAC
>AF_DN34333_c0_g1_i1 DN34333_c0_g1~~DN34333_c0_g1_i1  ORF type:5prime_partial len:142 (-),score=17.66 DN34333_c0_g1_i1:15-440(-)
CAAATCCGCCTCGCACACCAAGACTACGGCTCAGGCGAAGGAAATCCTGTTGGAGAGACT
CCAAAGCAGCAGGGTAAGCGACCGTACGAGGAGCTCGAGCACCCCGGTCCACCGCCGCCG
AAGGTTGCACAGAAACAGACGCAACAGTCTTCATCTCAGCCATCGTCAGAATCTCAATCC
AAGGGTTCAAGCAGCGGCGGTTCAAGTTCAGGGCAGAGCAGTGGGCGGAAAGTCAAAGGT
GCGCAGCCGAAAATCCTCAACGAAAACCCTCCCGGCGAACACGACGAAAGCGTGAGGCAA
CATAACGAGGAGATGGACAGGAGGGCTGAGAAGGCGCATATGCAGGTCAGCAATGAGGAC
GCACAGAAGGACAAAGTGCCGCCGAAATTCTGGAGTGGCCAGGGCGGACGGGACTCGGAT
CCCTGA
>AF_DN92751_c0_g1_i1 DN92751_c0_g1~~DN92751_c0_g1_i1  ORF type:internal len:238 (+),score=5.89 DN92751_c0_g1_i1:2-712(+)
GATGGCGTGATGCAACAGCAGCGCAACTCTCCCGCGCCTAATATGCCAGACTTCAACCCT
AACCAGATGCCACCAGGAATGCCTCCGCAATTCTACCCAGGCCAGATGCCAAATACTCCT
ATGATGAGGCCTCCCAGCTCGCATCCTGGTGGATTCAACGGGCAACAACTCACACCCCAG
CAAATGGAAAGCCTTCAAAGGAGCGGCATGCCGAACGGTGCTGGCTGGCGAGGTCCACAG
CAACCGGGAATGATGCCGCATCAGCAACAAATGGGTCCTATGGGTAATAATCCTCAGCAG
AGAGGCCAAATGCCACCACCCCCTGCACCGGCTGGCGAGCAGCCCCGTACACAAGAACCG
TCCCCGTCACAGCCTGCTCAGGCGCCACCTACCCCCTCGCAAGCGAGCAAGCCGAATCCC
AAGAAGAAACCAACCAAGGACAATAAGAAGCCCGCAAACAAAGCAAAAGGGGCAACTACA
GGTGCAACTCCCGCAGCGACCGGTGGCGAAGAACCGCCCACGCCGACCCCGTCTACGCCG
ATTACGCCAATGCATCCCAAGTCGTTTGGTCCTAACGGCCAGCAACAGCCACCGCAACCG
CCCACGCAACCTCAGCCTCCCGCACCCGTCCAACAACAACCGCCACCAACCATGGATAGC
AACGCAGCTTCCGGACCGTTTGGCAACCTTCCAGAAGACGTAGGCTTCCCC
>AF_DN44188_c2_g2_i1 DN44188_c2_g2~~DN44188_c2_g2_i1  ORF type:internal len:172 (-),score=14.41 DN44188_c2_g2_i1:1-513(-)
TCCCAACGTCAGGCCACCAAGGATGCCGGTCTCATCGCTGGTTTGAACGTTCTCCGTATC
ATCAACGAGCCCACCGCTGCCGCCATTGCCTATGGTCTGGACAAGAAGACGTCCGGCGAG
CGCAACGTCCTGATCTTCGATCTCGGTGGCGGTACCTTCGATGTCTCTCTCTTGACCATT
GAGGAGGGTATTTTCGAGGTCAAGTCCACTGCTGGTGACACTCACTTGGGTGGTGAAGAC
TTCGACAACCGTCTGGTCAACCACTTCGTCAACGAATTCAAGCGCAAGCACAAGAAGGAT
CTCACCACTAACGCCCGTGCTCTGCGTCGTCTCCGAACTGCTTGCGAACGTGCCAAGCGT
ACCCTCTCCTCCTCCGCTCAGACCTCCATCGAGATTGACTCTCTCTTCGAGGGTATCGAC
TTCTACACCTCCATCACCCGTGCTCGCTTTGAGGAGCTGTGCCAGGACCTCTTCCGCTCC
ACCATGGAGCCGGTGGAGCGTGTGCTTCGCGAC
>AF_DN73012_c0_g1_i1 DN73012_c0_g1~~DN73012_c0_g1_i1  ORF type:internal len:105 (+),score=10.87 DN73012_c0_g1_i1:2-313(+)
GCTGCTGAGAAGTTTAAAGAGGTTTCCCAAGCATATGAAGTTCTCTCCGACCCCGAAAAA
CGCAAAACATACAACCAATTTGGCCTAGAATATCTACTACGGGGCGGCCCTCCACCATCT
GCCGCCGGCGGAGGAGGAGCGGGAGGCTTCGAAGGCGGCATGCCTGGCGGATTCAACTTC
CCCAACATGGGCGGTGCTGGCGGTACTCGCACATTCCACTTTTCAACAGGTCCAGGAAGC
ACCGGAAGGTTCAGCTTTAGCAACCCCGAAGACACATTCAGAAACTTTGCGAAGAGCGGT
GCCGGCGGAATG
>AF_DN22469_c0_g1_i1 DN22469_c0_g1~~DN22469_c0_g1_i1  ORF type:internal len:151 (+),score=18.38 DN22469_c0_g1_i1:2-451(+)
AAACCTGCCGCGGTTGAGGCTGCTCCTGAGCCTCAGGCCTCTAAGGAACAAGCACCGGAA
GAAGTCGAAATCCAAAGCGTCTCTGAATCAGAGTCTGCTCAGGTTCATCCTACTGAGGCC
ACTGTCGAGGAACCCTTCAGCCCAATCACCACTCAACCTCAGCCAGCAGAGCCAGCCCAA
GCCGAAAGCGAGGCGCACACCGAGACTCCCACCACCCTTCCCGAGGTCACAATGTCTACC
TCGGACGACTCAGCAAAGCCTGAAGTTGACGTCAATGCTGAGGAGACGCATGAAGTAAAG
GATACGGAGGAGCAACCCCAGCGTGGTCGTCAGCCAGCGGTCACCAGCCAAGCTCCCAAG
TCACCCAAGGCTCGCCGTCCCCCGAGCGTCGAAATCGAAGAGGTTCCCGATGAGGAGAGT
TTGAGCGGTTCGCCACAAGTTGGTTCTAAG
>AF_DN8166_c0_g1_i1 DN8166_c0_g1~~DN8166_c0_g1_i1  ORF type:internal len:115 (-),score=4.37 DN8166_c0_g1_i1:1-342(-)
TCGACCTCAAAAGCGCCCGCCGCCCACGGCACCCTCGCGGCCTCTGCGCATGCCGCCTCG
TCGCTCCTTGGCTCGCTCACCCGGTTCTCGTTGGGAATGAGCCCCAGCATGAAGATCGCC
CTCGCCTCGTCCATCGAGCAGGAGCATGGGTCTCTCATTGGCGTCATCCGCGGCCAGGAC
GTTGGTCTCTCGGGCGAGATGTGCCGCGACTACACCTGCTGTGGACTGCCTCTCAAGGAC
CTCCACGCGCTCGTCGAACACTTTGAGGAGGCCCACGTCGTCGTTCTGGACCCGTCCGAA
CCACCCGCGCCGAGTTTCTCCGCCGGCGGCTTTGATCTCGCG
>AF_DN93516_c0_g1_i1 DN93516_c0_g1~~DN93516_c0_g1_i1  ORF type:5prime_partial len:445 (+),score=6.24 DN93516_c0_g1_i1:1-1335(+)
CAGCTTCCAACTAGTATGAATACTCTTGCGAATGTTGCTCAGCAATATCTTGGGGATGTC
CCGACGGCAACCAGGACCACGCCGAATTACAGGCCTAATCAGAGAATGAAGGCCCTAGTG
TGGCACGGCAAGACCAACGTCGCAGTCGAAGAAGTTCCTGTGCCAGCAGTCACCGATCCG
ACGGATGTGGTCATCCGCGTCACTGGCACTACAATTTGCGGTTCGGACCTGCATCTATAT
CAGGGAGAAATTCTGCAGACGCAATCAGGCGATATCTTGGGACACGAATGCATGGGCATT
GTCGATGAAGTCGGTTCAGACGTCAAAAACTTCAAAATCGGCGATCGTGTTGTCGCGAGC
TTCCAGATCGCTTGCGGCAAATGTACCTATTGCGAGAGGGGTCTCACTTCCATGTGTGAC
AAGACAAACACGAGCGCGATTGAAGGCAGAATGTACGGACAGCAGACAGCTGGTTTGCTT
GGATACTCTCATTTCACCGGAGGCTACGCTGGAGGACAGGCAGAGTACACGCGAATTCCA
TTTGCAGATGTCAATCTCCTCAAGATCCCAGAAACGGTACCGGACGAGAAGGCATTGTTC
CTATCGGACATTATCCCTACTTCGTATCACGCTGTTAAATGCGCTGAAGTAAAGAATGGC
GACTCCGTGGCAATCTGGGGCTTAGGTCCGATTGGCTTACTCGCCTGTCGCTGGGCACAA
CTCGAAGGAGCGCGACGCGTCGTTGCAATCGACAATATCCCTGCACGGCTCGAGCTGGCT
CGTGCAAAACTCGGCGTCGAGACGATTGATTTCAGCACGGAGAAATCTGTCGTTGATGCG
CTCCTCAAACTGGAGCCGTACGGCTTTGATTGCTGCATTGATGCCGCCGGATTCCGCTAT
GCAAAGTCAATTCTTCATAAAGTTGAGCGGGCAATCGGTTTGGAAACTGACACTAGCGAG
ACTGTCAACGAATGCTTGAAGAGCGTCAAGAAATTCGGGCACATTAGTCTTGTCGCAGAC
TACGTTGGGTTTACGAACCATTTCAACATTGGAGCGCTTATGGAGACCGGCATCACTTTG
CGTGGCACCGGTCAAGCACCCGTCCAACTTTATTGGAACGACTTGCTCAAAAGGTTGGAG
AATGGCACCTTTGATCCGTCTTTCGTCGTCACACATCGTTTTGAACTCGACGAATTCAAA
GAGCTTTATGCTGCCTTCAACGAGAAAGAAGGTGGAATACTCAAGACTTTTGTGCAGACC
AAACACTCCCGTGCTCCTTCAGCTGGATTTCCTCAGCTTTCGAGCGTCAAGGATGTGTCC
GGGCATGTCCTGTAA
>AF_DN69014_c0_g1_i1 DN69014_c0_g1~~DN69014_c0_g1_i1  ORF type:internal len:130 (+),score=6.42 DN69014_c0_g1_i1:1-387(+)
CCGAACACGTCGGGCTCTAGTGGCATTGCCGACGTTGAGGAAAGCGTTGTCTCCTACTGC
CTCAAGTCTGGCCGTGGCACTCGCATGATCCCCAACGGCACGCTCAAAGGTGTTCACTAC
GTTACAACCAAGGACTACATCCAGATCACTGGTGAGGGTGACTTCACCACCATGCACGTC
ACCAAGGGAGATTCTGGCGGTGAGCTCGACCCGCACGGCTACACTGGTGCAGGCAACCCC
CTTGGCGCTCTCGTCTACGGCACCTTCAATGGCGAAACTGTCCAGTTCCACGAGTGGTCG
TCGTTCATGAGCGCGACCGAGTTCTGCTTCCGTGCCTGCATTGGTACTGATGCCCAGAAG
AACTGCCCTCACCTTTACGATGAGATG
>AF_DN64985_c0_g1_i1 DN64985_c0_g1~~DN64985_c0_g1_i1  ORF type:3prime_partial len:175 (+),score=3.17 DN64985_c0_g1_i1:48-569(+)
ATGACGAAATTAAATATATTCCTCACTGGTGCCACTGGCTACATTGGCGGTTCGGTTCTC
TGGCGATTGATTGACCACGAGGACTCGAAAAATTTCAATATCAAAGTCCTTACTCGCTCG
CTCGAGAAGGCCAAGCTCTGCGAGAAGTTCGGCATTCAGGCTGTCGTGGGCACCCATGCA
GACAGCGAAAAGCTGGCGTCTCTTGCAGCGGAGGCGGACTTTGTGTTTGCGATCGCGGAT
GTCGATGACATAAACGCTGCGAAGTCTATTCTGAAAGGAATGAAAACGCGCTTTCAGAAT
ACTGGGAAGAAGCCATTCTTGATTCACACTTCGGGTACGGGTGTTCTGGCGGATAATGCG
GCAGGGATGTATGCAGGCAAACGCATTTATAACGATGCCAGCGTTGCAGACATCGATTCT
CTGCCGCCGACTCAGATTCACCGCGCAGTCGATATCGAGGTAATCGACGCCGATCTTGCA
GGATACGTCAACACATACATCATCTGCCCGTCTACGATCTAC
>AF_DN108947_c0_g1_i1 DN108947_c0_g1~~DN108947_c0_g1_i1  ORF type:internal len:167 (+),score=7.84 DN108947_c0_g1_i1:1-498(+)
GTTGACCCTTTTGCATTCACACACCTTCTTACACCCAATCTATCCTATCGAGCAAACAAC
CTCATACCCCAATCAAATCTCCAGCCTTCCCTCTTCTTCACAGTTCAGCTCCAGCTCTTT
CCACCCTTCGTCTACCAGATCCAATCCGTCATGGCTTCCTTCGCCAAAGCTCGCGTTCAG
AAGCCTGCTCCGGCCTTCTCAGGAACTGCTGTGGTGGACGGTACCTTTGAAGAAATCGGT
CTCAGCACATACACCAACAAGGGGCAATGGCTCGTCCTGGGCTTCATCCCCATGGCCTGG
ACCTTCGTCTGCCCGACCGAGATCATCGCCTACAGCGAACGCGCCTCCGAATTCGCTGCT
CGTGGTGCTCAGGTCGTCTTCGCCAGCACCGATTCCGAGTACAGCTTGTTAGCGTGGACC
AATGCGAGCAGGAGGGACGGTGGTCTCGGCAAGATCAACATCCCGTTGTTGAGTGACAAG
AACCACAGCCTCAGCAAG
>AF_DN20258_c0_g1_i1 DN20258_c0_g1~~DN20258_c0_g1_i1  ORF type:3prime_partial len:127 (-),score=2.92 DN20258_c0_g1_i1:1-324(-)
ATGGCTGGAGGCGTTACTTCCACGGGAGGCGGCATCAATGCTGATATCGCTGGAAACACC
TTCGCTGGCGTTCTCATGTGCATGTTTGCGGCGTTCGGTGGCATTCTCTATGGATACGAC
ACCGGTATCATCAACGGCGTTCAGGCAATGCAGGACTGGTTGTGCACCGTTGGCAAGGAC
GTTGGCGGAAGCTGTTCCATCACCACTCTCCAGCAATCCCTAGTCGTCTCCGTCCTCTCC
ATCGGCACCTTCCTCGGCGCGCTCGCAGGCGCGCCCGTGGCCGACATCATTGGCAGGAAG
TGGGGTGTCGTGATCTCGACACTC
>AF_DN22636_c0_g1_i1 DN22636_c0_g1~~DN22636_c0_g1_i1  ORF type:internal len:153 (+),score=9.42 DN22636_c0_g1_i1:2-457(+)
AACAACTCCGTCCTTAGTGGCAATCGCGCTGTTTCTTCGCCAAGCCTCAAGGTGACCCCT
CCTCCTTCTGAAGAGCGCATCACCCCCCCTGCCATTGAGACGACGCCTGCTACGCCTGTG
GGCACGTCTGGGCCAAAGTTCAGGCCCCAGCCTCTCCGCTTCAACCCCGCGGTCTCACAG
CCTCTGCCAACTGTCGCCATTGACAATGCCGACGATGATACTGATGGAGAGACCCATTCC
TCCGGATCTTCGGTCAAATCTGGCGCGTCCAACTCGTCCCCTACCACCCCTCGTTCCTCG
TCTTCCAACGAGACGCCTCTTTCGCCGCGCGAAGAGGCCAGCAAGAGATTGTTCGAAGGT
CTTGGCCTTGGTCGTCCCGTCTCTGCGACGCCTTCCGATCAGGCCGCCGCTCAGGCGATC
CCGACTACGACTCCGGCTGTTGCTGGCTACAGGATG
>AF_DN58129_c0_g1_i1 DN58129_c0_g1~~DN58129_c0_g1_i1  ORF type:internal len:126 (-),score=0.78 DN58129_c0_g1_i1:1-375(-)
ACGGGAAAGGCGATTCGATATAATAATGTTGACGATATTCGACAAGTCCTAGAACAACAT
GGGAAGAACATAGCTGCAATCCTCGTGGAGCCTATTCAGGGCGAGGCCGGCATAGTCGTT
CCAGACGATAGCTACCTACGTGAAGTCAAGGCCTTGTGTGAGAAGCACAACGTCCTCTTA
ATTTGTGACGAGATCCAAACAGGTATTGCCCGAACAGGAAAGATGCTCTGCCACGAGTGG
AGTGGAATCAAACCCGATCTCGTTCTTTTGGGCAAGGCCATTTCCGGTGGCATGTATCCC
GTTTCATGCGTTTTGGGACCGAAGGACGTCATGCTCACAATCGAGCCCGGCACTCATGGT
TCAACCTACGGCGAC
>AF_DN77666_c0_g1_i1 DN77666_c0_g1~~DN77666_c0_g1_i1  ORF type:internal len:100 (-),score=11.12 DN77666_c0_g1_i1:3-299(-)
CGTGTATTTGTCCAGGAAGGGATCTATGACAAGTTCATCGAGAAGTTCAACGCGCACGTC
AAGACCCTTAAGGTCGGCGACCCGTTCCATCCCGACACCTTCCAAGGCCCGCAGGTTTCA
CAGATTCAGTACGACCGTATCATGGGCTACATCGAAGAAGGCAAGAAGGAGGGTGCTACA
GTCGCAATTGGTGGCAACCGTCTCGGCAATGAGGGTTACTTCATCGAGCCTACCGTCTTT
ACGGACGTCAAGAGCGACATGAAGATCATGCAGGAGGAGATCTTCGGCCCTGTCGTC
>AF_DN100122_c0_g1_i1 DN100122_c0_g1~~DN100122_c0_g1_i1  ORF type:internal len:117 (+),score=5.19 DN100122_c0_g1_i1:3-350(+)
GACCTTCTGGAAGGCGCGCAGGTGACGCCTTACTCATACTCGCCGGACCAAGGCAGTTCC
ATGGCGCCTGGATCGGAAATGCGGCAACAAGGAGGCGTCAATCATTCGTTGCTGGATGCT
GCTGGGCTTGGCGCAGGGACTGCTGCTGCTGCCGCCGCTGGGCATGCTCACCACAACCGA
CAACCGAGCGCGAGCACATATGGGCGCAGCGACAATCAGAAGCGGCCGCTGTCCGACGGA
AGTGGTGGAATGTCGGAGATGGGCCATCGACCGAGTTTGAGCCAGGAGTACGCAGCGACT
GAAACCTCACATTCGGGTAGTGGGAGCGCGTATCCGTATGGTGCATCG
>AF_DN89373_c0_g1_i1 DN89373_c0_g1~~DN89373_c0_g1_i1  ORF type:3prime_partial len:229 (+),score=11.51 DN89373_c0_g1_i1:3-686(+)
ATGATCCACACTCCTGTGAATGGGTCATTCGCTCTGGAAAACCTCGAGGGTGTCAAGGAA
GGCTGTGAATCGGACGTGCATGCAGAGCTTCTGGTCAAGCCCGACTGGGGCCGTTCCGAC
TCTCCACCGCTAACGCCTGTGTTTATCCACCCGCCTTCGGTTAACAGCCAAGCTCAGTCG
GAGCTCCTGCTCTCCGCCAACATCTCCTGCCCATCCCTGTCTCCCTCGCCTTCCCCAGGT
CCCACGGGTCTGCTCACACAGCATTCCGCCTCGTTTCCAACCGACTTCTGCGATCCTCGC
CACTTGACTGTCGATTCTACCGCCGCTGTTGCTCCCCAGGTTCCCGCTGACCTCCCTCCT
CTACCTACGCTGAGCTCCGGGGACGAGGACGAACAAAAGTTGCTCCTGAGCGGCGGAAAC
TTGACGCTCTCGTCCAATGAAGTTGCACCGACTTCCTTCACCAGCTGTGCCGAAGCCACT
TTGCCTACCCTGCCAAAATTCGACTCCTTCTCCGACTTGGATTCAGACGAAGAGTTCGTG
ACTGGCATTGTTGACTTTACCCCTTCGGCCCCCAACACCTTTTTCCTTGGTGACAAGCGA
CAACGTGTGGGCCCTTACGTATTGGATGAAGACGAGTTCTTGAGCGAGCACAGCTTCGAC
AGCTTCGACGACCTGGATGAAGAA
>AF_DN77035_c0_g1_i1 DN77035_c0_g1~~DN77035_c0_g1_i1  ORF type:internal len:120 (-),score=0.27 DN77035_c0_g1_i1:2-358(-)
CGAGTTGCTGCCTGGCCCGAAACATTCAAAACCCGTTGGCTGCCCCCCTCAACTCCTGTA
GTCGACACAAACTCACGCCCCCACCCGTCACGCACAATGGCAAACCCCAACTATAAGACG
CCCCCAAGAGACCGAATGTCGCTCTCCTCGCTCCTCTCCCCTCCAGAAATGAAGCGCTCA
GAGTCATTTGGCTCCACATCTGCACCCTCAATCGGCACCACCTCTTACCCATCCTTCGGC
TCGGATTCAGCAAAGCCCGCCATGAACAGCCAACCTGCACTCTTTCCAGCTCCCGCGCGC
CATGTGTACGCATCGCCGCCAATGTCGCCGTACGATCCTGCGCTACAGAAGGAGAAC
>AF_DN66344_c0_g1_i1 DN66344_c0_g1~~DN66344_c0_g1_i1  ORF type:internal len:101 (+),score=8.96 DN66344_c0_g1_i1:2-301(+)
GCATCCTCGTCCTCTTCCAGCTCTGTGGCTGTCTCTACCGGCGCAGCAACTGGAACTGGC
TCTACCTTGGGTCAATACTCCAACTATGCCGTCACCTACACCGGCTACACTCACGACACT
GGAGACTGCATGAGCAGTGATGAAATTAAGGACGAACTCGAGAACATCCAATCCAACGGT
TTCCATGTTCTTCGCATGTACTCTACTGACTGCGACCAGCTCGACAATGTTGCTACACAG
GCTATTGCCATGGGTCTCCGTGTCATCCTTGCTGTGTACATTGATTCTACCGGTACCAGC
>AF_DN85517_c0_g1_i1 DN85517_c0_g1~~DN85517_c0_g1_i1  ORF type:internal len:174 (-),score=25.31 DN85517_c0_g1_i1:3-521(-)
AAGGACGCTGCCTTTGAACGCCGTTTTGCTCAAGTCATTGTCAACGAACCCAATGTTACC
GATACAATTAGCATTCTCCGAGGAATTAGGGAAAAGTATGAAGTGCATCATGGTGTTCGC
ATCTTGGACACTTCTCTCGTCGCGGCCGCCACTCTTGCCCACCGCTACCTCACTGCACGT
CGACTCCCAGATAGCGCCATCGACTTGGTTGATGAGTGCTGCGCTAGCGTTCGTGTGGCT
CGAGAGACCGCTCCGGAAGCCATTGACCAGCTAGAGAGGAAGAAGTTGGAGTTGGAAGTC
GAAATTCACGCCCTAGAGCGTGAAAAGGATGCAACATCAAAGGAACGCCTTGCCCACGCA
AAGAAGGAGATCGCCAATCTCGACGACAAATTACAGCCACTCAAAGCCCAATATGAGACT
GAGAAGAAGCGAGGAGATCATATCAACGAACTTCGTGCCCGCTTAGATGAGCTGAAGGCC
AAGGCAGAGAATGCAGAACGACGATACGACCTTGCAACT
>AF_DN36508_c0_g1_i1 DN36508_c0_g1~~DN36508_c0_g1_i1  ORF type:internal len:153 (-),score=15.06 DN36508_c0_g1_i1:2-457(-)
ATCAACAACGAGCAGGTCGAGGGTTTCCCCAAACAAAGCGAGGTCAAGACTGTGTACGTC
GAGCACGACCTTGACTCCGCGGATACCGAGCAGACCGTCATTGAATGGACCATGAAGAAG
CTTGCGAGCGTTGGAATCCAGATCCCCCAAAGCCAAGTCGAAGAAAAGCTGGTTGAGTTC
GGCTTCACCAAAGAACAGCTGTCCGGCCCTATTACTTCTCTCTCTGGTGGCTGGAAGATG
AAGCTTGCCCTAGCCCGTGCTGTGTTTGAGGAGCCCGACATTCTTCTCTTGGACGAGCCC
ACTAACCACTTGGATGTGAAGAATGTTGCGTGGTTGGAGCAGTATCTGATCAATTCTCCT
TGCACGTCCATCATCATCTCCCACGACAGCAAGTTCTTGGACAATGTCATCCAGCACGTC
ATTCACTACGAGCGCTTCAAGCTCCGAAGATATCGT
>AF_DN10607_c0_g1_i1 DN10607_c0_g1~~DN10607_c0_g1_i1  ORF type:5prime_partial len:254 (-),score=15.96 DN10607_c0_g1_i1:238-999(-)
TCCGTCCTTGCCGTCGCCGGCTCCGTCATTGCCGCCCCTGCCGCCAATGTCGGTACTGCC
CTCGAGGCTCGCGCTCCTGAGGCCGGCAACTACGGCTACAGCTACCACTGGTCCGACAAG
AGCGGCGACGACTCATCTGACGAGACCCCATCAGAGACCCAGGGTGGCAGCAAGCCCAAC
GTCGTCGTCGAGAACAAGAACGTTGTCGTGACCGAATACGTCACCATCCCATATGGCTCT
AAGCGTCCTCAGCCGACTCAGCCTGCCACTCCCGCTGTTACTACCCCTCAGCCTGAGCAG
CCCACCAGCGAAGAGACCTCCCAGACATGGCTCGACGTCCCCGCGCAGTCCTCGGAGTCC
TCCGCGCCCGCCGCTTCCAGCGGCTCTGACACCGGCTACATGGCCATCGTCAACGAGTAT
CGCGCCAAGTTGGGTCTCTCCTCGTTGACCGAATCCTCCAAGCTCCAGTCCAATGCCCTC
GACACCTCAACCTCCGCCCAGGGCACCTTGACCCACAAGCTCAACCCTGGCTCCATGGGC
CAGGTCATGGCCCCAGGCGACGAGAGTGACTTCAAGCACGTCTTCGTCGGCGGCTGGCTT
TGCGAGATCCCCTCCCTGGTGCCCAACAACGAGTGCGCCGAGGAATCCAAGGGCTGGAAC
TACGAGGGCCAGACTGGCCACGCCAAGATCCTCACCGACACCAAGTACACTGAGATCGGA
TGCGCCTGTGCCACCGGCATCTGGACTTGCGATGTTGCATAA
>AF_DN74257_c0_g1_i1 DN74257_c0_g1~~DN74257_c0_g1_i1  ORF type:5prime_partial len:256 (+),score=-13.24 DN74257_c0_g1_i1:3-770(+)
GCGAAGAGGATTGGAGCGACTACGGCTCTTCGAGATGGTGCTTTTGTAAGAAACCAGAGA
AGACCAGACGATGTTACCCCCAAAACTCCATGCCAAACGACCTGCGCTTCCCGAGCAAAC
CCGCTATACCACTCTATCCGGGGTCTCGCCCGTCGCAATGACCGGGACACCCAACCCGCG
ATCCGGGCTCTGCAGCACAAGCTGCTCGTGCCTCCTTACCTTCAGGTAGTCGCTAACCGC
CCGAATCAGGATGAACCAGCCCACAATCATGAGTATGTACGCAGCCCAGTCCGTGCCCGT
GATATCGCCGCCCCCGCTGTCCGCGCCATTGACATCCGACTGGTCAAAGCTGTGCGCGTT
CGGATCCGCCGGGTTCACATACCCATCACCCTCCATGCCTCCAGCACGCCCGCCGCCGGA
CCCGGACGAGCCCGACGGCGCGCTCCTCATGTAGAAGCCGTACTGAATCAGCGTGACGCC
CAAGCCCGCGCGCGAGCCGTTCTTGGCCGCGTGCGTCGAGTGCAGCAGGTACGTGAGCAG
GAAGCCGACAAAGGTAAAGGCCATGGAGATCATGGCGTTCCAGACGAAGCCGAAGAAGGA
ACCGACGGGCAGGCCGTCGATGTAGACGTCGTCGAGGCCGCCGAGGCCGGGCGCGAGGAT
CGTGGTTTCCCAGTAGGGAGGGGCTTGGTCGGCTGCTGCTTGTTCGTAGGATGGAGGGAG
CTCTTCTTTCTCTTCGTCGCCCCGCTCGGGCTTGGCCGAGAGATTTGA
>AF_DN99762_c0_g1_i1 DN99762_c0_g1~~DN99762_c0_g1_i1  ORF type:internal len:153 (+),score=6.49 DN99762_c0_g1_i1:2-457(+)
ATCAAGGAAGATGTATTGCGAACACTCAAACAAGTTGTTGATGTTGTGTCCAAATACACT
GGCGGTGCGCTCCCGGAGAACGCCCGAAACCTCGTCCGCCGCCATCTCGTTTCGCTGCCT
CAGCGATTTAAGATCGCGTCGACCTCCAACCCTTCACCTGAGTCTGCAGCTTCAGGCTCC
GAAGAAGCGACCAGCGCGCATCGCGTTCTTGTGCTCGCTCAAGAGGGACTTGAGATGATG
TCACAGGTCCACCACGTCGTGGATGAGACTTTGATCAGTGCGCAAACATGGTGTGAGCGA
CTTGGTCGTAAGCTACCGGACTCTAAGAACGACGAATCACTGCCGGAAGACCCTGAGTCC
CTGGCAAATAATACATCGCAATATCCACAGAATGGCCAGGCTGATGTTAAACAGCCTATC
GTCAACGTCGACGTTGAAATGACGGGCACTGAGGCC
>AF_DN96615_c0_g1_i1 DN96615_c0_g1~~DN96615_c0_g1_i1  ORF type:internal len:105 (-),score=3.48 DN96615_c0_g1_i1:1-312(-)
CGCCCTGCAAAACTCACTCTCACTCCGCACCATCTATTTTTCCTCCTCTCGCGATTAGAA
GACTTGGGTGTACCCGTAGGGCCCATGAGCGTGAGGCTTGAAAGTTTACAGGCAGACTCT
TCCTCCAATTACATATCCTTCCTTCAACAGTCCCAAAAAGCATCGAACCGTGGTCGAAGC
GACAAGGACTCAATACACTCCGTCTCTAGCGTCCGCAGCGTCATGTCAGGCATGAGTTCC
TTCTGGTCAAGCCTTGGTCTCGGCGGGAGTTCGTCCAAGAGCGAAAAGGCAAAAGCAGCA
GTGGAGGCCGAC
>AF_DN104297_c0_g1_i1 DN104297_c0_g1~~DN104297_c0_g1_i1  ORF type:5prime_partial len:104 (-),score=17.01 DN104297_c0_g1_i1:5-316(-)
AAGGCCGCCAAGAAAGTCGGCCACTTCATCAAGACCACTGGAGCGAAGATCGCCAAATTT
GGACTCAAGGTGGTTGCAGCTGCTGCGTCCGTCGCCAGCAAAGTCGTCAAGTTCATTCCA
GGTGTCGGCACCGCCGCTGGCATGGCTCTGAAAGGTGTAGCGATTGGAGCCAACAAGGCC
TCCGACAAGATTCACGCCAACCTTGGGAAGCTCGGCAAGGTCAGCAACGCTCTCAACAAC
GTTATCAACCCACTTGGTTCTGCGGCAAAGCACATGGGAAAGGGTGGCAAGATCCTCGGG
GCCCTCTTTTAG
>AF_DN67054_c0_g1_i1 DN67054_c0_g1~~DN67054_c0_g1_i1  ORF type:5prime_partial len:245 (+),score=1.29 DN67054_c0_g1_i1:1-735(+)
TACAAATCGGACGCCGTGACGTTCTCACTCATCGAGATCGTTCCCTCGGTCCCTGCCGGA
ACTTTGATCCCCTCCAAGCTCCCCACCGGCAACCTAGCCTTCACCTGCAAGCGGCCCAAC
TCCTTCGCCTTCGCCATCGACGATGGCGACCCAAGTATGGCGCAAGAAGTCCTCAAAATC
ATCCGCGAAGAAAACATCAAAGTGACCTTCTTCACTGTTGGCGCCCCGCTGCTCGACCCC
AGCACCAACCTCTCCAACGTCTACAAGGAAATGTACTCCCAAGGCCACCAAATCGCTCTG
CACTCGTACACGCACCCAAAGATGGAAGGCCTCCCAGACTACGCCAGCATCGACTGGGAA
TATAACGAAGATCTCCGCGCCGTGCAGCAAGTCTTCCCGGGAATGAAGTCGACCTACTTC
CGCCCACCATTCGGCACCGAGGGCGCACGCATGCGCCAGCGTCTCGCCGCCACGCTCGGC
ACCGACAACCCGACCATCACGATGTGGAGCGTTGACGTAGAGGACTGGCTATGGGCGCAG
AGCTCCACGCCTGAGCAACAGTTGACAGCGTTCCAGCGCGATGTTAATAAGGGTGGGAAC
TTGGTGGTGATGCATTATTTGTATCCGAGTACTGTGGGGTATTTGAGGGAGTTTATTAGG
ATTGCGAAGGCCACGGGCAAGCAGCTTATGAGGGTTGATCAGTGTATGATGGATCCGAAT
GCGCCGCCTTTGTAG
>AF_DN95666_c0_g1_i1 DN95666_c0_g1~~DN95666_c0_g1_i1  ORF type:internal len:106 (-),score=2.13 DN95666_c0_g1_i1:2-316(-)
ATCAATGTTAGCATATCGTTGGCTGAGCCTGTCTTGTTCCTTCAAGGCTTCGAACATTCT
GAAAATGCCGAACGCAGCACAGCAATGCTGCGCGGCAGCCTTCATTTAAGAGTGACGAAG
CCGTCCAAAGTCAAAGCAATCACATTAAAATTTCGTGGAAAGGCAACCACGAAATGGCCC
GAAGGCATTCCCCCCAAGAAGACCGAGTTTGAGGAGACGGACACGCTCATGAGCCACACT
TGGCCATTTTTCAATGCGCAATTTCCCAATGCGGAAGCCGGCACCGGCGCGGATCACTAC
GAACTTCTACCACCC
>AF_DN89931_c0_g1_i1 DN89931_c0_g1~~DN89931_c0_g1_i1  ORF type:internal len:124 (-),score=12.53 DN89931_c0_g1_i1:2-370(-)
GTTTGTGACTACACCGGCGATGCGGACATCCTCAATGCCGTTCGCGCCGGGACGGGTGAT
CAGGTCCTCGACGCTGGTCGCGTTGAAGAGTTTGATGTTGGGGAAGGAGAGGACTTTGGA
GAGGAGTGTGGATGTGAAGAGGGCGGCGTGTTTGACGACGACGTAGTTGGGGTTGCTGGC
GTCTTCTTCGTAGGGGACGCCGAGGTCGTTGAGGAAGACGTCTGCGGGCTTGCGCATGAT
CATGGCAGAGAAGAGTTGACCACCGAGCCAAGCACCACCACCAGGAGAAACGTTAGCCTC
AACAATGGCAATCTTCAAGTCCGGACGAGCCTTTCCGAGAACATAGGCAGTACTCAAACC
GCAAGAACC
>AF_DN97711_c0_g1_i1 DN97711_c0_g1~~DN97711_c0_g1_i1  ORF type:internal len:167 (-),score=3.89 DN97711_c0_g1_i1:1-498(-)
CCCAACGCTGGCACCATGGCCATGCAGCCGACGAATTGGTATGCCAGTTTGTACGATGTG
GCCAAAGTGACCGCGCCAGCACCCGTCCCTGTCCCTGTCTCTGTCCCGGACGAAGCTGCA
GCGTACTATCAGCGTGTGAACCCTGCCGCCATGAATGGATACAGCCAGGTCATGCAGCAC
ATGGCGACGCAGGATATGTACCAAGCACAGGCCCAGTCTCACGCACAACCACAACCGCCA
TCACAGCAGCAACCACCAATGGCAACCAGCTACCAGTCCTACGACGAGGGTGTGTCTGTG
CGACCTTGGCGACGGGCAATAACCTCGCATTACAGCAATAACCCCGAGTCTGCGCCGCTG
GTACGGGTAGACCGACAGGGTCGCCAGCGCAAGCCGGCCTCGGACCGAAAACGGAAAGAG
GATGATGAACAACCTCCTAGTGTAGTGGCAGTGGCAGAGGAAGACATGGAGCTGTTGGCT
CCGCAGCAGCCGCAACAT
>AF_DN44069_c0_g1_i1 DN44069_c0_g1~~DN44069_c0_g1_i1  ORF type:complete len:365 (+),score=28.19 DN44069_c0_g1_i1:70-1164(+)
ATGATCCACAGCATGGCTACAAAACTAATAAATTTGGTCGCCCTATCATCCTTTCTCCTT
CTTGCCTGCTCATCCGGTGTCGCCCCTGTGAACGCTCTCTCTGTCGACGTTTCTCCCAAT
CATGCTGCGCGTCATTTCGGCCACCACCAGGTCCTCGCAAAGAAGAGGCGCGCAGATTCC
AGACGATGCAAGCCTCGTCCTTCCAGCAGCTCTGTTGCTGCAGTGAAGGCCACTTCTGTT
AGCGTTAGCATTCAGATCCCCGTGGTTACACCAACTACTACCCAGGCTCCCAAGCCTCCT
CCAGCTACCACCACAGTGAAGCCCACTCCTACTCCTACTCCCACTCCACCTCCCTCTAGC
GGTGGAGGTTCAAGTGGTGGCAAAGTCGGTCTCGCTTGGTCGGACGGAGACCCTAGCAAC
ATCAAGAACTTCAAGACTGACAAGGTTTCCAAACTTTATACCTGGAGTCCTTCAAACCCA
GGCGGTCTTAACGGGCTTGGTATTGATTTCGTGCCTATGCTCTGGGGTACCAAGCAGATT
GATCAGTTCAAGTCTCTTGTTAAGCCCGGATACGCTAAATGGGCTCTCGGCTTCAACGAA
CCTGACCATGCTGGTCAAGCTGCGCTCGACCCCGGTTATGCAGCAACTCTGTGGAAACAA
ATCCTTCAGCCCCTCAAGAGCCAGGGTTACACTCTCATCTCCCCTGCCGTCACCTCTGGT
TCTAGCGGTATCCCATGGTTGAAGAGCTTCTTTGGTGCTTGCGATGGTTGCTCAGTTGAC
ATTCTTGCCGTTCATTGGTATGGAACCGACCCTCAAGCATTCATTGCCTACCTTAATCAG
ATGCACGACACATTCGGTCGTCCCCTCTGGGTTACCGAGTTTGCTTGCCAGAACTTCAGT
GGTGGTGCTCAGTGCACTGCTGACCAGGTAACCAACTTCATGAACACGGTCACTGCCTTC
ATGGACAACACGTCCTGGGTTCAACAATACTTTGCATTCGGCGTCCAACATGACATGGTT
GGCGTCAACGTTCTCAACCAACTTATGGGTCCTAACGGACAGCCCACTGCTCTTGGCTGG
AACTATCTCACATAA
>AF_DN57794_c0_g1_i1 DN57794_c0_g1~~DN57794_c0_g1_i1  ORF type:internal len:244 (+),score=8.76 DN57794_c0_g1_i1:2-730(+)
GAAGCTGCTGGGAGCTCGGCTTCGGCTCCCCAGGCTGTTGAAGTTGGCGCGTTCAGCTAT
CATGGTGTCCCGCCTGTCTCGTCTTCACAAGACCTTTCTCGCAAGAGAAGACTGTCGTCG
TCCTCGGATGACACATTCCAAACCTCCAACAAGCGGTCCCTGAGCTCTCAACTTCGCGCG
CAAGATCAACCCGCTTTTGACGCATGGAGTAACAGTGCAACATCGCCATTCTCACTTCCT
ACCCCAACAGGCAATACGTATCAGAGTCGATACCAGCAGGGAACGTCGCCTCGCCCATAT
GGCCACCACTATTCGACATCTTCTGCTTCACAGGTATCGATCAAGGCTCCATCTCCACAT
ACCCCCTCCTACAGCCCTTCATTTGCACCGGTCAATAAATCCGTTCCAAGTCCTTCCGTG
TCAGTCACTCCTGCTAGCCGCACCTCTGGCCGTATCTCTCCAGACAAGTCGGGTGTTCCG
CAATTGGTTCGAACCTCTACCCTTCCTCAGTCAGCATCCGTAGCCGGATCAGCCGGCCAG
TCATTCAACCCATATGCCATGTATCCTCACAAAGCCACTCTCAAACTCAACGGAAACCTT
GATACGATGGCACAGGATTGGACAGACGAGGAATGGGCGGTGCAACGACGCCTGGTGCTC
TTCACTAGGAATCAGGTCAACAGCACCATCCATGCAGAGTTCAAGGCTATCACTCCAGAG
GAACGCCAG
>AF_DN97092_c0_g1_i1 DN97092_c0_g1~~DN97092_c0_g1_i1  ORF type:5prime_partial len:108 (+),score=11.18 DN97092_c0_g1_i1:1-324(+)
AAAGCTGAAACCTTCCAAGAACATCATGACCACGAAGAACGCAAGAAGCATGATGACGGC
AATCGCGTGGGCTATAGCAGCAAGGACAGCACCGAACTTCTTGCAGCACATGCTGAGAAT
TGGTCCCATGCAGCAGGCCATAGCGAAAAGACCACCGAGTACACCGGCGTTGACGGCGAC
AGGACCAAAGGCAACAAGAGCGACACGAATCAAAGAGTTGGTCTTCTTGATGGCTGGTGC
GTCGTTATCCTGGGTAGCATTTCTTACACCAGTCTGAGCGTTGATGTAGAGGTAGGGAAC
AAGTGTGACAGCTACCAAGACTAG
>AF_DN42333_c0_g1_i1 DN42333_c0_g1~~DN42333_c0_g1_i1  ORF type:5prime_partial len:130 (+),score=20.08 DN42333_c0_g1_i1:3-392(+)
ACACTTATAACACTTTTAAATCAATCATTACTACTACTTCACTTATACAGCATGCCTTCT
AACAAGCCTGAAGATCAGAAGAACCCCGATTACGTTGCTCGTGGACTCAAAGCTACCATC
CACAACGAGAGGACCTCCGAAGAGGCCAAGGAGAGTGCTGCTGATCGCCTTGAGGACATG
GGCGCAGAAGTCCCGAACGACTTTAGTGCTAGCACGAACACCAAGAGAAGCGGTGGCTCA
GGTGGTTCTGATGCCTATGATGACGACGACACCGGAGGACAGAGCCAACGTCAACTCGGA
GGATACAAAGCCACCTTGAAGAGAGACAATGTTTCCGATGAGGCCAAACAACATGCTCAA
GAGGTTTTGGAGGAAGCTGGACAAGCCTAA
>AF_DN55302_c0_g1_i1 DN55302_c0_g1~~DN55302_c0_g1_i1  ORF type:3prime_partial len:148 (+),score=5.14 DN55302_c0_g1_i1:138-578(+)
ATGTCCGCCGCCCAGGGAGACCTCCAGGAGAGAATAGCCGCTGCTCGTCGCGAGTCGGAG
CAGCTCAAGGAGAAAATCCGCGCAAAGAAGGAGTCGAGCGCCGACACCAGCCTGCGCGCC
ATGGCCGCAGAGGTCGACCCGCTCCCCCGCATCGTCATGAAGCCTCGTCGCTCGCTCAAA
GGCCACTTGGCCAAGATCTACGCCATGCACTGGGCCGCAGACCGTCGCCATCTCGTTTCC
GCTTCCCAGGACGGAAAACTCATCGTCTGGGATGCCTACACCACCAACAAAGTCCACGCC
ATTCCCCTCCGCTCCAGCTGGGTCATGACTTGTGCCTACTCGCCCTCTGGCAACTACGTC
GCTTGCGGCGGTTTGGACAACATTTGCTCCATCTACTACCTCCGTAGCAAGGAGGCTGGC
TCTGTCAAGGGCGCAAAGGAG
>AF_DN77991_c0_g1_i1 DN77991_c0_g1~~DN77991_c0_g1_i1  ORF type:internal len:161 (+),score=14.57 DN77991_c0_g1_i1:2-481(+)
AAGCGAGACATGATTTCGAAGAGCTGGAGCGATCTCTGGGATGAGGAAGAGGAGGAACAT
CATGCAATTGCCGAGATTGAGAATCATACTTCTTTGGCCTCTTTCAAGAAGGACAATCAA
TTCAATCCGATGGAGAGTGGCTCTGGTGTCTCGACTCCACGTGGTGGCCTTGCGGAGCTG
AAAAATCCATCTGGCGTGCACAACAGCAGAGATCGCACCCCCAAGAACCTTCACGTCGAT
CATCGGGTCAGCGAACACACTGGGTTCATCTTTGAGGACGACCACACGCCAAATGCCGGT
CGCTACTCTCCTCCGTCTAAGCGCACCCTCTTGGACAAGTGGGCCGCTTTGGGCGATCGC
AGGCGTGGTGGTCAACCACAGACACCGCAAAAGCCTGCAAAGCCAGCTCAGGCCTCTCCC
AACTCCGCCAGGAAGCGGAGCCGGACAGGCAGCTGGAGACGTCCGATTCACTGGGGCCCA
>AF_DN90890_c0_g1_i1 DN90890_c0_g1~~DN90890_c0_g1_i1  ORF type:internal len:100 (+),score=8.16 DN90890_c0_g1_i1:1-297(+)
GGCCCACCAAATCCGTTTGCCCGGCCTCCGCCGCCAGCAAGCAATGGTGCGTATGGCAGC
CGCAGCGAGATGGAGACGCCTATTTCGGCACTCCCAAGCCGCTTCGTCGAGAATGGACTT
CTGCCATCACCCTCGAGCTTCTACCCTGAGTGGGGCTTTGGCCGGGATGCAAATATGCTT
CCGAGCCCATTGACGTTTCAAACCCCTACAGTCACCAATGGGCCTGGTTTTGATGGCATC
GATCGAAAGCGGAAAACATCCGATGAGGGCTCGGATAGCAGCCAGAAGAGAATCAAA
>AF_DN43292_c0_g1_i1 DN43292_c0_g1~~DN43292_c0_g1_i1  ORF type:5prime_partial len:291 (-),score=11.03 DN43292_c0_g1_i1:8-880(-)
GCTATTGCTGGTAGTGTTGTGCTTGTTGTCGGTTTAATTGGGCTTCTTGCTCTATATCTC
AAGCAACGGGAAAAGGTGCATGAGCCTGAGGCTGGTGTCGTTTCTCCTGCGAAACCGCAC
TGGTGGATGGTTGACGAGAAGAAGAGTTGGTGGAGACTTAGCGACGGTCAACGTATCCCG
AGTCCCACAGCAACTTCCCCAACTGCCGGCTCTCGTATTGAACGTCTTAGAGAAGCCCTT
AATATTCCAAGAAGGGACGCCAAAGGACCTATCTTGCCTACTGTTCGTCCTTCAGTAGTT
AGCCCTGCAGAAACTATCGATCTCCCCATGCAGACTGACCCAAACATTAGGCCAGATTAT
CCTGAAAGTCTCGAACGAGGCTACCGTGCTCCTATCTATCCTATCCAATCGCCTCCTCGT
CTCCCCAAAGTGATTACAACCATGTATGACAATCCTGCCGTTCCACCTCGTGCACTTGTC
ACTCAGGGTCAGCGCGCAACTCTTTCACGTACTGGAGCTCGTCACAACGGACCTCGTTCT
CCCGCTAGCCGCCGCTGGAGGAATTCGGTTCGCAATCCCTTCTTGCCCCTTAAGGATTCA
GACGCACCCATGAATATCTCTGCGCCCACTCTCATCGCAATCGACCCTTCGAACCCCAAA
CTTAATTATTCGGTCACTATGAGCAAGCCCCGTACAGCTCCTAAGCCACCTCAATCTCAA
GCTCAAGTTCGTGACTTGACGAAGCCTGCAGGAACGAGAAAACCAGCCCCTCTTCCTTTA
TCGGCAGCTCGTATTGGCCTTCCCGGATCACCTCGACCTGTTGGGCTCCCCGGTTCTCCA
AGGCCACATCGCCCTACTACCCCAGCTATTTAA
>AF_DN73698_c0_g1_i1 DN73698_c0_g1~~DN73698_c0_g1_i1  ORF type:internal len:103 (-),score=5.30 DN73698_c0_g1_i1:1-306(-)
GGAACTGTAAACGGCACAGACGGTCTCGAGAGTCGCTTTGCGTCTCTCGGAATCAATGGC
GGAAAAGCAGCATATGTTCCTCCTCATATGAGGAATCAACAGCAGCGGGCTGCTTCTGCG
GCAAACAATGACTCGCCTAGCACGAATGGACACTACAACAGGGGTGCATCGACGCCACCA
AGGTCCTTCAGCAATGGCACCAGTGGCGGGAACCGTAGCTTCTCCTACGGAGGGCGCGAT
GGCGGCCAGAGGGGAGGCTGGGACTCCCCCAGGGATAGGGACGGCGGATACGGCGGCGGC
AGGGAT
>AF_DN101264_c0_g1_i1 DN101264_c0_g1~~DN101264_c0_g1_i1  ORF type:5prime_partial len:119 (-),score=25.92 DN101264_c0_g1_i1:83-439(-)
AACTACCTGGACCGTGACTCTCTGGGTGCCCTGTCCAAGGCTCTCAAGTCTTTCGAGGGT
GGTGTTATCATCATTACTCACTCTGCAGAATTTACCAAGGATCTTACCGAGGAAGTCTGG
GCTGTCGTCGACGGAAAGATGACCCCATCAGGCCACAACTGGGTCCAGGGTCAAGGTGCG
GGACCACGTCTCACTGAGAATGGTGACGAGGAAGAGAAGTTCGACGCCATGGGAAATAAG
ATCGAGTCTGCTGGCAAGAAGAAAAAATTGACCTCTTCAGAGGCAAGAAAACGCAAAAAA
GAGAGGATGGCACGTCGCAAGCGTGGTGAGGAGGTCTTCTCTGATGAAGATGACTAG
>AF_DN80540_c0_g1_i1 DN80540_c0_g1~~DN80540_c0_g1_i1  ORF type:3prime_partial len:115 (+),score=7.98 DN80540_c0_g1_i1:24-344(+)
ATGAATTTAGAAAAGGGCGAGGAGAGCACCGCCGACAGCGACGATGCTGAGACCAGCCTT
GGCAGCAGAGCCGGGGAACTCGGGGGTAGCCGGCTTGGTAGGGGTGGACGGGGCGCCCGG
AGCGGTGCCAGTAGGGACAACCGGGGGAGCGGGGGCAGTGCCGTTGGTCGGGTAGACAGG
CGCCGGGGGAGCGGGCTTGTAGGTCGTGGGGACGGCGGGGGTCTCGACCGGGTAGGTGAT
GGTGCACGGGCAGTCCGTGATGGTGAGGGTGGTGGCCTCAGTCACGGTGATGGTGCTGGA
GGGGGTGATCGGGATGGTGGT
>AF_DN98063_c0_g1_i1 DN98063_c0_g1~~DN98063_c0_g1_i1  ORF type:internal len:105 (+),score=14.33 DN98063_c0_g1_i1:2-313(+)
TCCGACATCCCTCCCCAGAAGGTAACGAAGGCGGAGGACTCGCTTCCCAAAGTCAATGCT
GCTCTCAAGAAGCACGCCGCTTCCGCAGCCACGGATGCCAATGCTAGTCTGATCAGGTAC
ATCGCTCAAATCGTCGCTAACCTTGTCAACGCAAGGAACCTCGAGCTCGTGGAGTGGAAC
AGCGCTTTGACCGCTTATGTTAACCTGATGGCTCCCGAAGCTGCCTCCCATGCAACAGTT
AAGGAGGTTTTGGAGAAGTCTGCTGGAGCAGATGACGAAATTTTAGCTTTTGATGACGAA
GAGGAGGGTGAA
>AF_DN23232_c0_g1_i1 DN23232_c0_g1~~DN23232_c0_g1_i1  ORF type:internal len:129 (+),score=23.09 DN23232_c0_g1_i1:3-386(+)
GCTGTGTATCTCGCCAAGCTCGCCGAGCAGGCTGAGCGCTACGAAGAGATGGTCGAGAAC
ATGAAGGTCGTTGCCTCTTCAGACCAAGAACTGTCCGTCGAGGAGCGGAATTTGCTTTCT
GTCGCTTACAAGAACGTCATCGGCGCCCGCCGTGCCTCTTGGAGAATTGTCACTTCTATT
GAACAAAAAGAGGAATCTAAGGGCAATGACTCTCAGGTGACATTGATCAAGGAGTACCGT
CAGAAGATTGAGACCGAGTTGGCCAAGATCTGCGAAGACATCCTCGAGGTGTTGGACAAG
CACTTGATTCCTTCTGCCCAAACTGGCGAATCCAAGGTCTTTTACCACAAGATGAAGGGT
GACTACCACCGTTACCTGGCTGAT
>AF_DN37367_c0_g1_i1 DN37367_c0_g1~~DN37367_c0_g1_i1  ORF type:5prime_partial len:372 (-),score=3.15 DN37367_c0_g1_i1:49-1164(-)
TTGATCTTTTTTTTTATTTCATTTGAAATGAAGTCTGTCGCTGTCGCTGTCGCCTCCCTC
GCCCTCGCAGGCCTTGCCAACGCCGCTCCCGCTGGCCCAGCCGCGAAGCGCCAATGCTCG
GCCCCAACCTCATCCAGCACCACCGTCGCGAGCTCTACCACCGTCTCGACCACCGTTGCT
CCCTCGTCCACCGAAGCCGCTTCCACTACGGCCCCGGCGAGCTCTACGACGCCGCCTGCG
TCTGGCGGTGGCGGTGGCAGCTCTGGCTCGAGCCACTCTGGCGCTCTCTTCAGTGTCTAT
GCTGATGGTGGCATCAACGATGCGTCGAGCTTCCCTTCGCCTGACGCCATCGGCGACTGG
AACGATCTCATCCTCGCGTTCTGGCTGGACGCTGGTGTTTGGGATTCCGCCTACGTTTGG
GGCTCGTTGGGAGACTCTCAGAAGGACCTTGTCTCGCAGTACCAGGCTGCGGGCAAGATG
ATCCGTGTTTCCGCATTCGGCGCGACCGAGTACCCGCTCCAGTCGGGCTCGACCAACGGC
ACGTTGGTCGCAGACAACATCGCGACCTTCGTCATCAACAACAACCTCAATGGTGTCGAC
ATTGACTACGAGGACAGCGGCTCGTTCGAGTCTGCTACCGGCGGTGGCGAGCAGTTCCTT
ATTGACCTCACCAAGGAGCTCCGTGCCAAGCTGCCTCAGGGCCAGTACTTCATTACGCAC
GCTCCTCAGGCGCCGTACTTCACCACCGGCAGCAACTACCCGAACGGCGCCTACCTCAAG
GTTCATCAAGAGGTTGGCGACCTCATCGACGCCTACGAGATCCAGTTCTACAACCAGGGT
CAGGGCACGTACGACACTTGCGACGGCCTCATCAACACCTCGCCGGCATCTTGGCCTGGC
ACGGCAGTCAAGGATCTCATCGCCTCTGGCATCCCCGCGTCCAAGATCATCGTCGGCAAG
CCTGGCACCAGCGCTGACGCTAACAACGGCTACATCGCCCCTGCTGACCTGGGCTCCTGC
CTCAGCCAATACGCTGACAGCGTTGGCGGTGTCATGGCCTGGCAGTGGACTCACGCTGGT
GCCGACTGGATCGCGGCGGCAAAGGGCAGTCTCTAA
>AF_DN62782_c0_g1_i1 DN62782_c0_g1~~DN62782_c0_g1_i1  ORF type:internal len:191 (-),score=4.93 DN62782_c0_g1_i1:3-572(-)
GGCCTGCTATCAGGTGCAACTGCTCTACCTTCACAAACGTATGACGAGGATTCCAACGTC
GTCCCACGAGCCCTCCCCAACGCTCCAAATGGCTACGCCCCGGCCAACGTCACTTGCCCA
GCAGACCGACCAGCCATCCGCAGTGCAACCGCACTCTCTTCAAACGAGACATTGTGGCTC
TCCCTACGCCGGAATTACACCACCCAAGCCCTGCGCGATTTCTTCGGGCACGTCAATATC
ACCGACTTTGATGCTGTGAGCTACATTAATGATGTCGCTGATAACAACGCTACCAATCTA
CCAAATGTCGCCATTGCCGTGTCCGGTGGTGGCTATCGCGCCATGTTGACGGGAGGGGGA
GCTCTCAAGGCGTTTGATGAGCGTACAGAGAATAGTACTGCGAGCGGCCAACTAGGCGGC
TTGTTGCAGGCTTCTACCTACGTTTCCGGTCTGAGTGGTGGTAGCTGGCTGCTGGCTTCT
ATATATGTGAATAACTTTACGACGATTGGCGATCTGCAGGCTGATGGCTCGGGAGAGGCT
TGGCAGCTTGATCAGTCTATCTTGGAAGGT
>AF_DN95968_c0_g1_i1 DN95968_c0_g1~~DN95968_c0_g1_i1  ORF type:internal len:218 (+),score=1.52 DN95968_c0_g1_i1:2-652(+)
CCTCTCAACCGAACCGATTGTCCGGATATGTTAGCGCTTGCAAGCACCAACTACACCATC
AACTTTATCGACAACACACCTTCCACTGAGGTCTGGAATACAACCGCCGGCAAGATTGAC
TATAAGAGCCAAGGTGCTGAATTCACCATCAATCAAAAAGGCGATTCGCCAACCATTAAG
TCCAACTTCTACATCTTCTTTGGTACCCTCGAAGTGATCTTCAAGGCAGCAGCAGGCCAA
GGCGTTGTCTCGTCGATCGTGTTGCAATCAGAAGATCTCGACGAAGTCGACTGGGAATGG
ATTGGAGGGAACCGAACGCACGTTCAAACCAACTACTTCGGTAAAGGCGATACCTCTACA
TATGACCGTGCTATCTGGCATGAAGTGGCCGACCCAATGGCCGACTTTCACAACTACACT
GTCGACTGGAGTAAGGAGAAAATGGACTTCTACTTGGACGGCTCAAAGATCCGGACACTC
ATGTATGACGACGCTCAAAACGGAACTCGATATCCGCAGACTCCGATGAATGTTCGTCTT
GGTATCTGGGCTGGAGGCGACCCCGATCAACCGGACGGTGTGAAGGAATGGTCTGGCGGT
GAAATTAATTACAAGGCTGCCCCATTCACAATGACCGTCAAGTCAGTCCGA
>AF_DN93263_c0_g1_i1 DN93263_c0_g1~~DN93263_c0_g1_i1  ORF type:internal len:242 (+),score=4.60 DN93263_c0_g1_i1:3-725(+)
CATAGTATGGGAGGTTATGTGGCCGCCGCTTACGCTCTTAAGTACCCTGGCCGCCTGAAC
AAGCTTATCCTCGTTTCACCGGTTGGTATTCCGGAGGATCCGTATGCTGTTAATGAGGCA
CTTCCGGTGGAAAGCGAAAGTGATAGTTCTCTTCAGCCAAATTCAGGCACCACTCCACGT
CCACGTTTACCGCGCCTCGTGACCTACCTCTGGGATGCCAATGTCTCCCCCTTCAGCTTC
ATTCGCTGGTCTGGTCCTCTTGGTCCAGGGCTGGTTTCGCGCTGGACTTCTCGACGATTT
TCACACCTCCCCACTAACGAAGCAACGGCTCTACATGACTATACATATTCTATCTTCCGA
CTTCGCGGCAGTGGCGAATATGCGCTCACATACCTTCTGGCGCCTGGGGCATTTGCACGA
AGTCCCCTAATCCGTCGAATTCAAGGTATAGGCCGACAGGTAATCCGGCCCAATTCACCC
GCAGCAATCACACCGTCACTCAACCAATCTCCATCACCTGTGGCTTCAACAACCGAGATT
CAGTCACAAAAAGAAAATGGCATCCCCGTCGTTTTTATGTACGGTGACCACGATTGGATG
GATGTTGCTGGTGGTTTTGCAGCGAAAGAAAAGCTAGAAGAGGCAAAACGTGAAGCTCTA
AAGGACGCTACTCCCGAACAACGCAAGGCGGATAATGGTTCTGCTAAAGTGGTCATCATC
AAG
>AF_DN88366_c0_g1_i1 DN88366_c0_g1~~DN88366_c0_g1_i1  ORF type:3prime_partial len:107 (+),score=3.55 DN88366_c0_g1_i1:38-319(+)
ATGGACTTCGGACCCTTTGCCTTCTTGGACACCTTCGATCCCACTTACACTCCGAATCAC
GACGACCACTTGCTCCGCTACTCTTACCGCAACCAACCAACCATCATCTGGTGGAATCTA
GTCCGATTTGGCGAGGCACTCGGCGAGATGATGGGCGCGGGAGCCAAATTGGATGATAAA
GAATTTATCGAGCACGGAGTGCAAGAGGCTGATGCCGATGAGCTGGTGAAGCGAGCAGAA
GGCATCATCGAGCGCGCAGGCGAGGAGTACAAAGCCGTATTC
>AF_DN34811_c2_g1_i1 DN34811_c2_g1~~DN34811_c2_g1_i1  ORF type:internal len:208 (+),score=24.65 DN34811_c2_g1_i1:2-622(+)
GGTGCTGGTGAGCTGCATTTGGAAATCTGCTTGAAGGATCTTGAGGAAGACCATGCTGGT
GTTCCACTCCGTATCTCTGATCCTATTGTGCAATATCGCGAGACCGTTGGGGCACAGTCC
AGCATACAAGCTCTGTCGAAGTCTCCTAACAAGCATAACCGTCTATATGTCATCGCTCAG
CCACTTGGGGAAGAGCTCTCTAAAGACATTGAAGACGGTAAGATCAACCCCCGTGATGAT
CTCAAGGCCCGTGCAAGGATTCTTGCTGATGCGCACGGCTGGGATGTCACTGATGCCCGT
AAGATCTGGTGTTTCGGTCCAGAGACAACTGGTGCCAACTTGCTGGTCGACCAGACAAAG
GCCGTCCAATACCTTAACGAAATTAAGGACTCCGTCGTCTCTGGTTTCCAATGGGCTACT
AAGGAAGGGCCCATTGCTGAAGAGCCAATGCGATCCGTCCGCTTCAATATCATGGACGTC
ACCCTCCACGCTGACGCTATTCACCGTGGTGGTGGTCAGATCATCCCAACGGCTCGCCGT
GTGCTCTATGCTGCTACGCTCCTTGCCGAGCCTTCCCTGCAGGAGCCCGTCTACCTTGTC
GAGATCCAGGTGCCCGAGCAG
>AF_DN59044_c0_g1_i1 DN59044_c0_g1~~DN59044_c0_g1_i1  ORF type:internal len:111 (+),score=10.66 DN59044_c0_g1_i1:2-331(+)
CAGCAATGGGGGTTCTTGGCCACGGATATTGAAGATCTGGAAGGAGAAAGTGAGGAAGCC
ATTGAAATCCTCATCGACCAACTGGGAAGCACAGATCCCAGCGTGCAGATTGCCGCTGGC
GAGAACATTGCTCTATTATACGAGAAGAGCTATACGCCCCGGGAAGATGATGACGACGAA
GAAGAAGACAGTAGCGACAACGAAAATGATTCCGACGATGACGAAGATGAATACCTATCT
GGACCCAAGCTGATCAAACGATACACGGCATACCACGACACGCACCAACTAGAACAAGTC
CTTTCATCCCTAGCCAACGTATCCGGCAAA
>AF_DN66524_c0_g1_i1 DN66524_c0_g1~~DN66524_c0_g1_i1  ORF type:internal len:160 (+),score=16.31 DN66524_c0_g1_i1:2-478(+)
GCCAACGTCGCCTTGTCTCGCTTTCTGCGCATCAACGTCAAACTTCTCCAGCTCATCAAG
TTTCAGGAGATCAACCGCACGGCCCTCAGCAAGATCATGAAGAAATTCGACAAGCAGACC
GCTTTACACGCCCAATCCTCTGTCGCGCGATCACTGGCCAAGTCTTCACCCTTTGTGGTG
CAAGATCTAGCAAAGGCAACCTGCTTCACCATATCGGAGGAAGTGTTGAGCATCATCCCA
CAGCTCAACGACTATCTCTGTCCAATCTGCTTCAGCATCTCGTGGAGACCAGTTCGCCTA
CGCTGTGGCCATCTGTTCTGCATCAGATGCATGATTGTACTCCAGCGAGAAGAGAAGAAC
CACTGCCCCCTGTGCCGAGAAGAGGTTGTGATGGAGGCGACCGAAAAGAACATCGACAAG
CAGATGATCAAGTTTTTACAAGCCAACTTCAAGGCAGATGTGAAGGAGAAGCAGAAG
>AF_DN59066_c0_g1_i1 DN59066_c0_g1~~DN59066_c0_g1_i1  ORF type:internal len:127 (-),score=2.22 DN59066_c0_g1_i1:1-378(-)
AAATGTACGATACATTCCGACGCCGGCTCTATCATGGTTATCCCACGAGAGAATAATATG
GTCCGGTTGTACATTCAGATTGCCTCTTCAGGCGACAAGGATTGGGATCCGAGGAAAACA
GCTACGGTCGAGGAAGTCCAAGAAGCAGCAATTCGCATTTTCAAGCCTTACAATCTAGAA
TGGGACCGTGTGGAATGGTATTCGGTCTACCCGATCGGGCAAGGAATTGCTGAAAAGTAT
ACCCTCGACCACCGCGTCTTCATGGGCGGTGACTGTTGTCACACTCACAGTCCGAAAGCT
GGGCAAGGCATGAACACAGCTTTCCACGACGCGATCAACTTCGCCTGGAAGATGCACCTC
GTCGAATCCGGTCTGGCC
>AF_DN48499_c0_g1_i1 DN48499_c0_g1~~DN48499_c0_g1_i1  ORF type:complete len:352 (+),score=63.68 DN48499_c0_g1_i1:157-1212(+)
ATGCAACTCACCGCCAAATTCGTCGTCCTCGCTTCTGCCCTTGCCACCTCGGTCCTTGCT
CTCCCCGTCGACACCAACACCTACGCTGCACGTGATTTTGAATACGAAAACGAAGTTGCT
GCGCGTGATGTTGCTGACTTTGAAGTCGAGGTTGCTGCCCGGGCATTGCCAGAATTGACC
CTTGATGCTCGTAGTTTCTTTGGGAATGAGGAGGATATTTATGAGAGGGATGTGGCCACC
CCTGTTTCGGCCTCTGTGAAGACCCCTACCAGCGCCACGACGCCCACTACTCCCAACAGT
GCGGCATCCACCGGTACCAACTCTACTCCTAACACTCCTACTTCGGCAACGTCTGTCAAG
TCTGCATCTCTGAAGTCGGCTACTCCCCGCACTCCCCAAGAAATTGCCCGTCACCGTGCC
TATCTCAAGGCTCTCCGCAACCCTGATGACCCCAACCACAAGAAGGCCGTCGCCAAGTAC
CGCGAGCGAAAGGCTCTCCGCACTGCTCTTACTGACAAGAAGAACCCATTGCACGGTATG
GCTGTCAAGGATGCTGCTTACCGCAAGGCGTTGAAGGATGTCAACGATCCCAATCACGCC
AAGGCCCTCCGCAAGCACAAGGAACGATTGGCGCTGAAGAAGGCTTTGGGCGATCGCAAG
AATCCTTTGCACCGTGAGGCCCTCAAGAAGGCACAATTCAAGAAAGCTTTGTTCAACAAG
AAGTCTCCTGAGCACCAGAAGGCTTTGAAGATCCAGGCCAAGAAGCATGCTTTGCACAAG
GCTGCAAAGAATGTCAATGACCCTAACCACCGCAAGGCTCTCAAAGCTATCAAAGCAAAG
AAGTCCGCTGAGCGCCACAACCTGGTCGCCGCCCACAAATACGTCAAGCACAATGAACGT
GTTTCCAACAAGAAGTTGACCAAAGCTCAGCGGGCTGCGAAGCTCAGGAAGGAGGCTGCT
CACAAGAACCACAAGGTGACTGCGACTAGCAGTGTGTCCGCCACGGCCACTGCTACTTCC
ACTGCTACCTCCACCCCTACTGCTACCAAAGCTTAA
>AF_DN102199_c0_g1_i1 DN102199_c0_g1~~DN102199_c0_g1_i1  ORF type:complete len:145 (+),score=14.90 DN102199_c0_g1_i1:44-436(+)
ATGTCCGCTGACAACAAGAATCCCGGTTACGTCGCTCGCGGCTTGAAGGCTACCATTCAC
AACGAGAACACTTCCACCGCCGCCAAGGAGTCCGCGGCTGAGCGTCTCCAAGAGATGGGT
GCTGACGTCCCACAAGATTTCAAGGGTTCGAAGAAGGACGCTAAGGAGTCATCCTCTACT
ACTACTCGCGGCACGCAGGCTCAGTTCACCCGTGATGACGATGCCGACTACGAGTCCGAA
GGTCCTGATGAGCGTGTCACTGAGAACGAGGGTCTTGCTCCTGGCGAGACTAACCGAGTT
ATTGGTGGTTATAAGGCTACCTTAAAGAACCCTCATGTCTCTGAAGGCGCGAAGAAGCAT
GCTGAGGAGGTCCTCCGCGAGACTTACTCTTGA
>AF_DN84739_c0_g1_i1 DN84739_c0_g1~~DN84739_c0_g1_i1  ORF type:5prime_partial len:421 (+),score=5.34 DN84739_c0_g1_i1:2-1264(+)
CGGAAGGAGTTCAACTGGATCAGCGTCACTATCCTCCTCGTGACGCCTGTCATTGGCCTC
ATTGGTGCCGCCTTCACAAAACTCCGTTGGGAGACGCTCGTGTTCTCCATCTTCTACTAC
TTCTTCACGGGGTTAGGCATCACGGCGGGCTACCACCGTCTATGGGCTCATCGCTCGTAC
AACGCCTCCCTTCCCCTTCAATATTTCCTTGCCATCGCGGGAGCTGGAGCTGCCGAGGGG
TCCATTAAATGGTGGTCGAGAGGTCACCGTGCGCACCACCGCTACACCGACACGGAGCTC
GACCCTTACAACGCCCACAAGGGTTTCTTCTACTCCCACATTGGTTGGATGCTCATCAAG
CCTCGTCGGAAGCCTGGTGTCGCCGACGTCAGCGATTTGAGCAAGAACCCTGTCGTGCGG
TGGCAACACAGGCACTACCTCAAGCTGATCCTCATCGTCAGCTTTTTGCTTCCCACCTTG
ATTGCGTACTTTGGATGGGGCGACGCTCGTGGCGGCTTCGTATATGCGGGTGTTTTGAGG
TTATGTTTCGTCCACCACTCGACGTTCTGCGTTAACTCACTGGCTCATTGGCTCGGAGAG
ACTCCATTCGATGACAAGCACACTCCTCGGGACCACTTCGCCACTGCTCTAGTGACCATT
GGTGAAGGTTACCACAATTTCCACCACCAGTTCCCTATGGACTACCGCAATGCCATCAAG
TGGTACCAATACGACCCCACGAAGTGGTTCATCTGGGTATGTCAGCAGCTCGGTCTTGCC
AGTCACCTGAAGGTCTTCCCTGAGAACGAAGTTCGCAAGGGTCAATTGACCATGGAACTG
AAGAAGCTCAAGGAAACCCAAGAGAAACTGGCCTGGCCTTCCAACAGCGACGACTTACCG
GTTATCAGTTGGGAAAGCTTCCAAGAGCAGGCCACGAAGCGGCCCCTCATCCTCATTTCA
GGGTTCATTCACGACGTGTCGTCCTTCATTGATGAGCATCCTGGAGGTCCTCATCTGCTG
ATCAAAATGATTGGAAAAGATGCTACGACGGCATTCTTTGGTGGTGTATACGATCATTCG
AACGCTGCGCACAACTTGCTGGCAATGAAGCGCGTCGGAATCCTCCACGGAGGTATGCGA
CAAGGCATTGACGAGAAGGTCGTTCCTCCCAGTCAACGGCTCAAGATCGCCCGATACAAC
GAACTCACCTCGCCGTACAACAGCAGCACCGCCTACTCTGACGGCGAGGGTATCCTGGGC
TGA
>AF_DN93458_c0_g1_i1 DN93458_c0_g1~~DN93458_c0_g1_i1  ORF type:internal len:129 (-),score=4.79 DN93458_c0_g1_i1:3-386(-)
CCCACAACGCCGGCAACCACGCCGCCAGGAAATAACCTGCAAGGCATGCCACCATACCAG
AACCAACAAGGCTATGACACCAAGTCTTACTACTCATCAGCTCCTTCAACGCAAGGCCAG
TATGCCTCTCAGCCATTGGCACCCCACTCCCTCACTGGCTACGGGCAGGCCCTCAGTAGT
TCTGCCGCAAGGCCACCTCTAGGTCCAGTCGAGCCAGATCACAACGATGTCAAGGTCGAC
CGATACAACCAACCCAACGGACAGGTGACAAGTGGAACTGGCGAAGAAGAAAACGCGCAA
GAGCAGGAACCCGAATACGTTCCAGATAATGGTGCAGGATCGTATGCCAGCCGCAACTCG
TATACATACACTGCCAATCCATCA
>AF_DN64950_c0_g1_i1 DN64950_c0_g1~~DN64950_c0_g1_i1  ORF type:internal len:157 (-),score=1.83 DN64950_c0_g1_i1:1-468(-)
GAAGAACTCGAAGAATTCGTTGTTCTGTGTGCCCAAGGCAAGATCCAAGATGATCAGTTT
ACTGAAGTCTCCAACGACAGTCGAACCTTTGGAGATTTGCGCAAGCAACACGAGGGCCAT
CACGAACCACCCAATGTCGCACTCAACGGTGAATCGTTCTACGAAAAGCCCATCACGCAA
CACGATTCGAACAACGACCAACCTTCATCATCGGACGAGAAGGTGGTATCTAAGTCGAAG
CACCTGCCTGCACAGCGGCCTGACAGATTCTTCCTGTTCTCATCCGACTTGACCCAAGGC
CTGCGTGCAAACAAATTGGGCGATTTTGTCGCCGATGGAACCACGTTCCGAGACCTTTTC
GATGTCGGACCCGACGGTGGTGTGTGGTGGCTCGATGTGCTCAACCCGACCAGGGCGGAG
CTTGCCGTCCTCTGCAAGGCGTTCAAGATCCATCGTCTCACCCAGGAA
>AF_DN44955_c0_g1_i1 DN44955_c0_g1~~DN44955_c0_g1_i1  ORF type:complete len:493 (-),score=32.39 DN44955_c0_g1_i1:122-1417(-)
ATGGCCGTTTCGCCCGCCGCCGCCGTCTACAAGGGCTTCAACTACGGATCAACAAACGAC
GATGGCTCGTACAGAGACCAGGCTGATTTCGAGTCTCAATTCGAGACCGCCGCCGCTCTC
GTCGGCACTGAAGGTTTCACCAGCGCCCGCTTGTACACCATGGTGCAAGGTGGTACTACC
AGCGACCCCATCTCTGCCATCCCCGCCGCCATCGCTCAGAACACCACCCTGCTGCTCGGT
TTGTGGTGCTCCGGCGACACCTTTGACGACGAAATTGCCGCATTGGAATCCGCCATCTCG
ACCTACGGTGACCAACTCAATGGCCTAGTCATCGGTATCTCCGTTGGAAGTGAGGATCTG
TACCGTAACTCCATTTCTGGAATCGAGGCCGATGCTGGTGTCGGAAAGAACCCCAGCACC
ATTGTTGACGACATCAGCACTGTCCGATCCACCATTTCTGGCACTGTTTTGGACGGTGTC
CCAATTGGTCACGTCGATACCTGGACTGCTTGGGCCAACTCGTCCAACGACGCCGTCATC
GACGCTGTCGACTGGCTCGGTCTCGATGCCTACCCTTACTTCCAGAACACCGACGTCAAC
TCCATCGCCAACGCATCCTATCTCTTCCAGTCTGGCGTTGAGCAAGTCAACGCTGTTGCC
GGTGGCAAGGACATCTGGGTCACCGAGACCGGCTGGCCCGTGTCTGGCGAAACTTACAAC
CTTGCTGTTGCTTCCACCGACAATGCGCAGTCTTACTGGGACCAGGTTGGTTGTGAGCTC
CTCTTCGGCCAGGTCAACACGTGGTGGTACATTCTCCAGGATGCTGGTTCCGACCCTAGC
TTCGGTGTCGTCGGCAGCAACCTCAGCACCACTCCTCTGTACAACTTGACCTGCCCTGCT
GTCACCTCGTCGATCAGCTCTCCTTCCGCCTCCGCCACTCCTACTGGCAGCCGCACCGGC
ACCTCTACTCCAAGTATTACTCTCTCTTCTTCTTCTCCTTCCTCTTCCTCTTCATCCTCC
TCCTCTCCTTCGTCTACTTCCTCTTCTTCGTCTACTCTCCCGGAGAGTACTGCGTCTAAC
GTGTCACCAGGCACCCTTACTTCCACCCCTACTCCTGGTGTCTCGCCCAGCAACGGTACC
GCCACCACCCCTGGCGCTTCCGGTACTGCTGCCTCGACCGGTGCCTCTGGCACTAGCACC
TCGACTACTACCCCTTACACTGGTGGTGCCAGCAGCGTTTCTGCTTCGGCCGCCGGCATT
GTCGCTGCTATCTTCGCTCTCGTCGTTGCTTTCTAA
>AF_DN66913_c0_g1_i1 DN66913_c0_g1~~DN66913_c0_g1_i1  ORF type:5prime_partial len:133 (-),score=10.71 DN66913_c0_g1_i1:181-579(-)
CTGCGCTTGCAGTACGAGAAGGAACTTGGGCAGAAGCATGTTACTGTCCAGACACGGTTT
AATTACGCATGGGGTCTTGTGAAAAGCCCACAGCACCGTGACCAGGTTGAAGGCGTCAAG
CTCTTGTCCGACATCTTCCGCACCGAACCCAACAGGCGACGAGAATGCTTGTACTACCTC
GCATTGGGCCACTACAAGATGCGCAACTACCGCGAGGCGCGCGACTTCAACGCATTGCTC
TTGGAGAAGGAGCCCAACAACCTCCAGGCGCAGTCGCTCGCGCAGCTCATTGAGAAGGCC
GACATGCGTGAAAGCTACATCGGCATGGCTCTGTTGGGCGGCGTCGCCGCCGTCGGCGCT
GTAGCAATAGCGAGTCTTGTTCGTCGGTCGAAGAAGTGA
>AF_DN101700_c0_g1_i1 DN101700_c0_g1~~DN101700_c0_g1_i1  ORF type:complete len:411 (-),score=21.76 DN101700_c0_g1_i1:679-1911(-)
ATGGAGGCTGTCAACCAAGTCCGTCCGAACGAATGGGCGGCTGATTGCTTTGCCCTTCTC
AGCACCCCTCAATCAGACTTCTCTCCCCAAATCTCAGAATGGACGCAAAGTGCAGTTGAC
TCGGGCAAGCAGCTCATGAGTCCTACCTTCTACGACAACATTCCCAAGGCCTACCGTCAG
CCTGCAAGAGTTGTCAAGAACGGGCAGATCACACCCCCCAACGACCTTTCTCCCCCAGAC
TCTGCCAGCCCTGGCGAGGTCGAGCTCTACCTTCACCATCAGCCACCACAGCAAGTCGCA
CCGAACCACATCCAATCTGCCTTCACTCACGGAGCCCCATCACCAGGCTCACCGAAATTA
TGGATTCAAACTTCTACACCGCCACGTGATTCTGCCCAAGTAAGCCCTATCGAGCCATCC
AAACTCGAGCAGTTCGGGCCGTTTGATGGAGCTCAGTTGTTTTCCACTCCGGAGCAATCC
ACTATCTCAGAAACCGTGTTAAACGATACCTTCGACCAACGCCCGGGTTCAGGGTGGACG
AGGCAATCTCCCCAGTCTGCAGTCCACAGCAAGCAAGAATTCGAGGGTCTGTTTCACGAT
ATTGACCACCAAAAGCCGGAGCAGACTCCATCACCACCAAAGCGCCGCCGAACCAGCAAG
CGTGCCACGCACGATTCTGATCCGAATTCAACTCCGAACCCATCTCATCAACCAGACCAC
TCACCGACAAAGAAGCGCCGAGGCCGGCCAAAATCTCAGACCCCAACCGACCCCGTCCTC
TCCACCATGAACCGGGAGACTCACCTCGAAAAGAACCGCATCGCGGCTCATAAGTGCCGG
CAGCGCAAGAAGGAATTCATCACCAACCTCGAGAACGACGCGAAGAGCGGAGCCGTCAAG
AACAAGGAGCTTAAGCTGCAGGTCGACGGTTTGAAGGAAGAAGTCCTTCAGCTCAAGAAT
GAGCTTCTCCGTCATGCTGGTTGTGGCGATGCAAACATCGACCGTTATCTGAGGCAGAGT
GCTAGCGCCATCATCAACCTAGATCCTAAGCGGTCTCAAGCCGGAATGATGGCCGAGGAC
CAGGGTCCGGATTGGACACAGCAGTCTCTAGACGCGGTAGGAAACAGCTTCTTGTATGGC
AACGAGGAGAGGGGTGGGCAGCAGGACTTGTCGACGGTCAACACCCCGACGATGTTTGAC
CAAGACGAGCCATTTTTTATCCCAGAAGGCTAG
>AF_DN65554_c0_g1_i1 DN65554_c0_g1~~DN65554_c0_g1_i1  ORF type:internal len:105 (-),score=1.93 DN65554_c0_g1_i1:3-314(-)
ACGTCGGTTCGAGCTTATGGCCGTTGTGGTATCACTGGTGTCTACGCCGGATATGTAAAT
CATTTGAACATCGGCTCGCTTATGCAGACAGGCATTCGACTGATCGGAAACGGCCAAGCA
CCTGTCCACAAATATTGGGAACACCTACTGCAGCTCATTCGGGAGAAGAAGATTGATCCT
CTCCACATGGTGACGCATCGATTTGATATAAGTGATATGGAGAAGGTGTATACTCTGTTT
GACAAACGAGAACCTGGTTTGCAGAAGATCTTCGTTCAGACCAGGCATTCGGCTCCTAGA
GCGGAGGGAACC
>AF_DN84129_c0_g1_i1 DN84129_c0_g1~~DN84129_c0_g1_i1  ORF type:internal len:100 (-),score=25.95 DN84129_c0_g1_i1:1-297(-)
GCAAACAGCGGAATCAACGCCTACCTCGACGCCGTCAGCGGCCCCAGCGCAGTCCGACGC
GGCCAAAAGGGTCGTCTCAAGTTCTCCAACAAGAAGAATTCTGGTGGTGGCGATGATGGC
ATGGATCTTGATGATGATGATAACGACGATAATGAGAATAATAATGCCCAACAAACTAGA
CAGAAAAGTGGAAGTGGTGGAGGTGTTGGTGCTAGTGGAAGGAGGGGATTGGGTATGCCC
AAGACTCACGGCGCATCGAAGATTGAGAAGAGGAGGAGGAGTGGAAGTGGAGCTGGA
>AF_DN56148_c0_g1_i1 DN56148_c0_g1~~DN56148_c0_g1_i1  ORF type:5prime_partial len:200 (-),score=34.31 DN56148_c0_g1_i1:145-744(-)
CGAGGCGAGTACCGTGGACGTGGCCGTGGTGGACGTGGTCGCGGTCGTGGTGGTCGTGCT
CGTGGCGGCCGTGCTACGGGCACTTCCACTGAGGGCGCTGAGCCACTGGCCGATGTCACC
AACGAGGCCAACAAGGCTCCCGTCACCCCCACCGAGAACAAGGCTCGTGCTCCTCGTACC
CCCAAGCAGCGTGGTCCCCCTGAGGATGGCATTGCTTCTGAGATCAAGGTCATGGTCGCC
AACCTGCCTTACGATCTCACCGAGGAAAAGCTCAAGGAACTCTTCAATGCCTACGAGCCC
GTCTCCGCCAAGATCGCCCTCCGCCCGATTCCCCGTTTCATGGTCAAGAAGCTTCAGGCT
CGCGGTGAGGCTCGCAAGGGCCGTGGCTTTGGCTTTGTCACCCTTTCTTCGCACGACCAG
CAGCAGAAGGCTGTCAACGAGATGAACGGCAAGGAGATCGAGGGTCGTGAGATCGCCGTC
AAGGTCGCCATCGACAGCCCAGGCAAGGAGGATGGCGCCGAGGGCGACGCCACTGAGGGT
CAAACCGATGCCAACGGAACGAATGGTGTCACTGAGGCGGCTGCTCCTGTCCAGGCCTAA
>AF_DN84606_c0_g1_i1 DN84606_c0_g1~~DN84606_c0_g1_i1  ORF type:internal len:106 (+),score=4.38 DN84606_c0_g1_i1:1-315(+)
GTGGCACTGACATCGAACACGACTCTGCGAAGCTTGGATATCTCAAAAGCCTCGTTGCCC
TACGACGCAAGCAAGGAGACCTGCGAAGCCCTGAAAGTGATGTTTGCGACAAATCAGACA
CTAGAAGAGCTTGATATTAGTGGCGAACACGCTCATCTGGATGCGACACGGTTCGGCATT
GGCCTCAACATCGCCCTGCGGGGTTTGGACAAGAACAAGACCTTGAAGCTACTCCGCATT
GAGCATCAGAGTTTGGGTTTGCAAGGAGCGACAACGCTCGCCGAGGTGATCGAATGCAAT
CAAACACTACAGGAA
>AF_DN83702_c0_g1_i1 DN83702_c0_g1~~DN83702_c0_g1_i1  ORF type:complete len:157 (+),score=18.01 DN83702_c0_g1_i1:177-647(+)
ATGGAGCGTCTGCGTCAACAAGCCAACCGGGGCGGCGGCGGTCGTATGCCAATGGGCCGT
GGCGATGCGCGCAACTTCTCAGGCGATTACCGCAACCAGGCACCACCTCCGGACTTTGCA
TCCAGCAAGGTCGGTACCGATGATCTGCGTCGTCTCAAGACGGCTCGCACCGCCAACCAG
CCCGTCTCGTTTGGACCATCAAGCATGTTCGGCTCTCGCAGCAGCAGTGGCCGCAAGAAT
CTTGGCCCTGGAGGCAATTTGGTTCGTGGTGGTGAAGATAGCGGAGCAAGCAGCCGCACT
GGAACACCGCCTGCAGGAAAGAAGGAAGACAAGGAGGCAGCATCCTCCATCAACGCATTT
AGCGCTTTGGCCAGTCTGGAGGACAATATGGCAACATCCCCTCCGTCCAATCCCACATCG
CCCGAACTGACGAAATCGCAACCTGTGAAGAACGCGGGAGAGGCAGCATAG
>AF_DN63327_c0_g1_i1 DN63327_c0_g1~~DN63327_c0_g1_i1  ORF type:3prime_partial len:117 (+),score=6.66 DN63327_c0_g1_i1:37-348(+)
ATGGATTCGCGAACTGCTTTGGTCGGCCCCAACGGTGTTGGCAAATCAACCCTTCTTCGT
CTCATGACTGGAAAGCTGAGCCCCAACAGCGGTCGTGTAACACGTCACACTCACTTGAAG
ATGGGTCTCTACAGTCAGCACTCCGCCGAGCAGTTGGATTTGACCAAGTCGTCTCTCGAC
TTTGTGCGGGACAGGTTCCCCGAAAAGAGTCAGGACTACCAGTACTGGCGTCAACAGCTT
GGCCGTTATGGTCTGACTGGTGACTCCCAGACTGCGCTTATGGGTACATTGTCCGAGGGA
CAAAAGAGTCGT
>AF_DN77219_c0_g1_i1 DN77219_c0_g1~~DN77219_c0_g1_i1  ORF type:internal len:131 (+),score=14.75 DN77219_c0_g1_i1:1-390(+)
ACTCGCAGCCTCGTGGGCAAGTTCTGGCTCAAGATCCCTGCCGAACAGAAGCCCCAGATC
AGAGAGCAACTCCTCCGCGGAACCATGAGCAGCAACTCCGAGCTCGTCCGCCACGCCATC
GCTCGTATCGTCTCATCTGTCGCCAAGATTGACCTCCCTGACGGCGAGTGGGCTGATCTG
CCAAACTTCTTGCTCCAGGCTTGCCAGAGTGGAAATAAGGACGAGAGGGCAATTGGTGTC
TACATTTTCTTCACCATTCTCGAGTCTCTAGGCGAAGGTTTCGAGGAGAAATTCGAGGAC
TTGTTCACTCTGTTCAGCAAGACTATCCGCGACCCAGAGAGCGCCGAAGTCCGCATCAAC
ACCTTGTTGGCTCTCAGCAAGCTCGCCATG
>AF_DN94739_c0_g1_i1 DN94739_c0_g1~~DN94739_c0_g1_i1  ORF type:internal len:130 (-),score=0.52 DN94739_c0_g1_i1:2-388(-)
CGGTTTGCCGCCTATGCTGCCCACCGACCAGAATTCAACAACCGCTCGCTTCACGACTTC
TACGCAGAGAGCATCCCCGAGACACCAGGCACGGGCACTCCGCTGCGACCGCTGACTCCC
AACCGCAGTTCCTTTTTCGCTCCAGAGAGGAGTCAAATCTCCCTCGCATATTCGACAGAT
CCTCTGTACGCCGATGCTCCCACCAGCTATTTCACCAAAGAACGCATAAAGGAAGGGGAA
AATGCCATTGCACGACTACACGACCGGGACGATGTTGGCTTTATGCCGAAGTGGAAGAGA
ATGGCCTACTACCTCGCACCCGTCCTGGCGGTGCTCACCTTGATTCTGTACTGGACCTAT
TTTGCATTGAGAATCCGCTTCGTGATT
>AF_DN42373_c0_g1_i1 DN42373_c0_g1~~DN42373_c0_g1_i1  ORF type:complete len:513 (-),score=-43.45 DN42373_c0_g1_i1:206-1567(-)
ATGGCTCCTCGAATACCGCAACACCTGCGCACACCTGACATTACGCCCGCTCCGACGCAG
ACTTTCGCCACGACGTCATGCAGCTCAGCCACAGGCGTGGTCCGCAAGACCATTCTGTCC
AGCGGGCAGACCGTCGTTTCTGACGAAACGACTATTCTTTCCGACGGCGAAGCAGTCACA
TCGTCTTCGACAGGCGCGTCCGGCGGATCGTCTACCATCGGCGGCGGCAGCGGCAGCGGC
TCAGGTTCCAGCGGAGCAAACAGCTCGGGCTCGGCGGGCTCGGGGCCGGGATCTGGTTCC
ACGGGCGGCAGCGGCTCTGGAGGCAGCTCAAGCTCAGCGAGCGGCAGTGGTGCGTCCACG
GGTGGGACGGGCGAGGGCAACGGCGGCGGAACAAGTGGTACGGACACCAGCTCAGGTGCG
ACACTCCCGCCGGCTTCTTCGTCCACCAGTGGCGGCGGGTCTGGCTCGTCGCCGTCAACG
ATCAGCGGGAGCGGCGGTGGGGACGTCTACGGCGCACATGCCCACCACGCCCTCTCTGCG
GCAGCAATAACGGCGATCCTCCTCAGCGTACTCCTTTTTATCTCCATTCTTGCGATTGCT
GGCCGTTTATGGTGGCGACGACGGCAGGAACGACGCAGGTCGTTCCATGTCGCCAACATC
GCGCGCTCAGGGAGCGACCCGTCCAGCATGATCGAGAGCGCTAATGCCAACAGTGCGACG
CACTTCGTGCATGACCCGCTCGTCGCCGCACGCCTCCGCGGCGGGCTCGCTGCGCCCGAC
TCGGGCGCTGGTACGAGTCTCGTAGGAAGCGCAGGTCACAGCGGCAGCGTCGACTCGCTT
CCACGCGAGTATCGCATCGAACCGTTCACACTGCCCGTCATCCGCAGACCACCGCACGCG
CGCAGCGAGAGTACGACACGGCTTCTTGATGACACGGACGGCATGAGCACCGGCGGGTTA
CTCACCACATTCCCCGCACCACCTGCCACAACGTCTCCTGCGGCGGTGGCTGCCGCGCGT
CCAGAGAAACGGCCGCCTATCCAGCCGCGGCGCGGGTCTAGCAGCCTGTCATACACGCAG
AGTCCGACAATGCTTGAGGTTCCTTCGGCGTTGCCGGCGCCGACGCGCCCTCCGGCTCCC
CCGCGTGGTGCGATGCGCCTCCCGCATCACGGTGCTTCGTTCAACTTCCTTTCGCCATCG
CTTGGAGGGACGCCCAACCCGACACCGATGAGCGAAGGCGACCTCGTCTTCGAGCTCCCG
CCGACTTACGCGAGCCTAACGCAACCGCGTCCCGTGCGACGTTGGTTCCAGTTTTGGCCG
CGCAACGACCAGCCGCCATCTTCAGGAGGGGCCGGAGTATAA
>AF_DN42876_c0_g1_i1 DN42876_c0_g1~~DN42876_c0_g1_i1  ORF type:5prime_partial len:443 (+),score=15.22 DN42876_c0_g1_i1:3-1331(+)
CCGTTCTCTTTTAATTCTTTGCCTGCTCTTGGTTTTTTCTTCGTCAATCGCTCACCATCT
TTGGTTCCTCCACAACTTATCGCGTTCGGTGTCGTGGGCAGTCTTAATATCCGGTTAACG
ACCGCTTTCGCGCCGTCCAGAATGTCTCCTCTCCTCAGGCTCGCTCTGCCTGCACTGGCA
GCCGCCGGCACCGCCTACGCCGCCTCGTGCAGCACCAGTGCAACCGCAACCGTCGAAAGC
GGCGGAGACGCGACCGCCATCGCTTCGTGTACAACGTACTCGGGTAGCATCGCCGTCGCA
ACCGGCGTCGGCACCGACGTGTCCTTCGCCGGTCTTAAGGAGATCACAGGCGACTTCGTT
GTGGACAGCAATAGCAACATCCAGAGGGTCAGCGGTAGCGATCTGAAGAAGATCGGAGGC
AGCTTGAAGATCACAAACGACTCGCAGCTCGCAAGCCTGAGCCTGCCGAAGCTGACCGAG
GCCGACTCGATCACATTGAACGGCCTGGCCAATCTCCGGGAGCTGGGTTTCGATGCCCAA
GTCACAAAATGCTCCAAGCTCGACATCCAGAACACGCAGCTTCAGGATATTAATGGTATC
AATCTCGAGGAGGCCGAGAGCATCATCATCGCCAACAACGGTGCTGTCGCCAACATCTCG
ATGAAGCTTACCAACGTTACGAGCTTCCTGACCCTCTCCTATAACAACGCAGACGTCGAC
GTCTCTTTCCCGAACCTCCAGTCCGCCAACAACATCACCTTCCGAGCCTGCGGTTCCATC
TCGATCCCAGCCCTTAGCCAGCTCAACAAGGGCTCCTTCGGCATCTACGAGAGCAACCTC
GACACCATCTCTGCCCCGAACCTGACTAAGATTGACGCCGGTCTCACCATCAACCAAAAC
AAGAACCTGAAGAACATTTCCTTCCCATCCCTGACCAACGTTGGTGGCAACCTTCAGGTT
GCTAATAACACGAACTTGCACGCCATCGATGGCTTTCCTAAGCTGAAGGAAGTCGATGCA
GCCCTTGATATGAGCGGTGACCTGACCAACGTCTCTACTCCTTCCCTGAACTACGTCAAA
GGTGTCTTCAACCTACAGTCCACTGGAGATCTGGGAACCGTTTGCTCCGACTTCTACGAC
CCTCTCCGTGACAAGGGCAAGCTCCCCAAGACCAAGTATGTCTGCCAGGGAAAGCTTAAG
GAAGCCGGCACTGCAGGTACCAACCCCGGCAGCGGCAGCAGCTCCAACAAGACGGGTGCC
GCTATCCCTCTGAGCGTACAGTACACCCCGCTTGGTCTTGCCGGTCTGCTCGCTGTTTTG
CTCGCATAA
>AF_DN100178_c0_g1_i1 DN100178_c0_g1~~DN100178_c0_g1_i1  ORF type:5prime_partial len:109 (+),score=2.66 DN100178_c0_g1_i1:1-327(+)
GTGTACAACTCATCCAAGGCCGCCGTAATCCAACTCACGCGCAGTCTGGCCATGGAATGG
GGCAGAGCGAATGTTGAGAAGAGCAAGAAAGGCGAAGGCGGTATTCGCGTCAATTGTCTC
TGCCCAGGCCATATAGTTACGCCCATGGTCGATAAGGTTCTGGCCGCTGAGCCGGAGTCG
AAAAAGGTGTGGGAATCGGAGAATATGATGGGTCGTTTGGCTCGTCCAGAGGAGTTTCGG
GGTGCGGCGCTTTTCTTGCTGAGTGATGCTAGTAGTTTTATGACGGGGGCGTCGCTGGTT
ATTGATGGGGGGCACACGGCGTGGTAG
>AF_DN62155_c0_g1_i1 DN62155_c0_g1~~DN62155_c0_g1_i1  ORF type:internal len:103 (-),score=5.93 DN62155_c0_g1_i1:2-307(-)
CCCAGCTTCTCTAACTTGAACCGTCTAATCGCTCAAGTTGTTTCTTCTGTCACTGCTTCA
CTACGTTTCGATGGTTCCCTCAATGTCGATCTGAATGAATTTCAGACCAATCTTGTCCCC
TTCCCTCGTATCCATTTCCCCCTCGCCACGTACGCGCCTCTTCTGTCCGCTGACAAGGCC
AACCACGAGCAGAACTCCGTTGCTGAGATGACTTTCTCATGCTTCGAGAACGGGAATCAA
ATGGTTAAATGCGACCCCAAGGAGGGAAAATACATGGCTTGCTGCTTACTGTACCGCGGT
GATGTT
>AF_DN107886_c0_g1_i1 DN107886_c0_g1~~DN107886_c0_g1_i1  ORF type:internal len:127 (-),score=11.96 DN107886_c0_g1_i1:1-378(-)
TCAGTCCTCGACACCTCCTCAATACTCTTCCAGTCACAAACTCACTGTTTACCCATGTCT
TTTGCCCCTCCTCCAGGACCTCCACCTCCGCCTGTCCCACCAGGTTGGAAGGCCCAATTC
GACGACCGCTACAAATCATGGTTCTTCGTCAACCTCAAAACAGGCGTCTCCCAATGGACA
CCCCCAGAAGAACACGAACACCACGCACCACCAGACAGCGGTGCGCCACCATCATACCAA
GACTCCGGCCCAGCGAATCCCGCCATCGCCGCAGAAGCAGCCCGCGAAGAGAAAAAGACC
TCTCATTTACCCAACAACAATCCTTATGCTTCCATCGGTACTGGTGGCGCATCAAGCCAT
CAAAGTGTGGAAGATGAC
>AF_DN69024_c0_g1_i1 DN69024_c0_g1~~DN69024_c0_g1_i1  ORF type:3prime_partial len:116 (+),score=0.74 DN69024_c0_g1_i1:35-346(+)
ATGGCGGCCACGGCTGGGGCTTCCTACATGCAGAACATTCCTGCCTCTCACCCTCCGCAG
GACCAGGCCTTCTCATACGACACCACTGCCCTCACCAATGGCCTGCCAGGCCCCAATGGA
TTACCTGCCGACCTCACCTTCTCCGTTGCCACGACGCTGCCTAACGGGACCGCGCCGGCC
AGCGAGTCCTTCAGTGGATTTCCGGACTTCGCCACAATGGAGTTCCCTTCTCTTGCCACA
AACGCACCCGGTGCGAGCGACGTTCAGAACAGTACCGGTTCCATCTCCTCAGAACCCTCC
CCCTTCTCTGGC
>AF_DN44200_c0_g1_i1 DN44200_c0_g1~~DN44200_c0_g1_i1  ORF type:complete len:806 (+),score=19.17 DN44200_c0_g1_i1:168-2420(+)
ATGTCGCGATTGGAACCCAACGCATACATCAACTACCAGCGCATCGAGGACAACTTGAAC
GTTGTGCGCTCTAGGCTCAATCGTCCTTTGACACTCTCGGAGAAGATTCTTTACGGCCAT
CTGGATGACCCCCATAACCAGGATATCACTCGCGGCGTCAGCTATCTCAAACTCAGACCG
GACCGGGTGGCATGTCAAGACGCAACAGCGCAGATGGCCATTTTGCAATTCATGTCCTCT
GGGATGAGCACAACGGCCGTTCCGACCACGGTTCACTGCGACCATCTTATCGAGGCCCAG
GTTGGTGGCGAAAAGGATTTGGCACGCGCAATCAACTTGAACAAGGAAGTTTACGATTTC
CTTGCCACTGCGACAGCGAAGTACGGTATCGGTTTCTGGCGACCGGGTTCTGGCATCATC
CATCAAATCATTCTTGAGAACTATGCATTCCCCGGTGGACTCATGATTGGCACGGACTCG
CACACTCCTAACGCTGGCGGTTTGGGTATGGTTGCGTGCGGTGTTGGCGGTGCTGATGCG
GTCGATGTCATGGCAAATCTTCCATGGGAGCTCAAGTGCCCTAAGGTCATCGGTGTTAAC
CTGACAGGCAAGATCGGAGGATGGACGACTCCCAAAGATGTTATCCTTAAGGTTGCTGGC
ATTCTTACGGTCAAGGGCGGTACTGGTGCTATCGTCGAGTATCACGGACCTGGCGTCGAG
TCCCTCTCCTGCACTGGTATGGCTACAATTTGCAACATGGGTGCTGAGATTGGTGCAACC
ACATCTCTATTCCCGTTCAATAAGCGCATGGTTGACTATCTGAATGCCACGAAACGCGGT
GATATTGCGGACTACGCGAAGGCCTTTGAGCACAATCTGCAACCCGACAGCGGCGCGGAA
TACGACCAGCTCATTGATATTAACCTGTCGGAGCTCGAACCTCACATCAACGGCCCATTC
ACCCCCGACCTTGCGACTCCGATTTCCAAGTTTGCCGAGGAAGTCAAGAAGAACGACTGG
CCTCAAGAACTCAAGGTTGCGCTTATTGGTTCATGCACAAACTCTTCCTACGAGGACATG
TCTCGTTCCGCGTCGATCGCGAAGGAAGCCGCAGACCACGGTTTGGAAGTCAAGAGCAAA
TTCACTATCACGCCTGGTTCGGAACAGGTTCGAGCAACGATCGATCGTGATGGCCAAATC
GGTATGTTTGAGAGTGTCGGTGGTCTTGTCCTCGCGAATGCTTGTGGACCTTGCATTGGC
CAATGGGATCGTCAGGATGTGAAGAAGGGCGAGAAGAACTCGATTATCACCTCGTACAAC
CGCAACTTCACCGGCCGCAATGACGCTAACCCTGCTACGCACGCATTCGTCGCATCTCCC
GACATCGTCACCGCCTTCGCATTCGCTGGCGACTTGACCTTCAACCCGCTCACTGACACT
CTCAAGGGCTCGGACGGCAAGCCTTTCAAGTTCTCGGACCCCTCAGGGAACGAACTTCCT
CCTCGTGGCTATGACCCCGGACAGAATACCTTCCAAGCACCGCCCGAAGACCGCGCTTCT
GTTCAAGTTATGATCGACCCGAAGAGCGACCGTCTGCAGAAGCTCCAGCCATTCCAGCCA
TGGGACGGCAAAACTCCGACAGACCTTCCAGTGTTGATCAAGGTCAAAGGCAAGTGCACT
ACGGACCATATCTCTGCTGGCGGGCCGTGGTTGAAGTACCGTGGTCATCTTGAGAATATC
TCCCAGAACTGCTTGATCGGCGCTATTAACATCGTCAACGGCGAGGCGAACAAGATCCAA
AACCAGCTCACTGGTGAATGGGCTGGTGTTCCCCAGGTCGCAGCCGACTACCGCAGCAAG
GGTATCAAATGGGTTGTCATCGGTGACTCCAACTACGGCGAGGGATCTTCTCGTGAACAC
GCTGCGCTTGAACCCCGCTTCCTCGGCGGTCTTGCAATTATTGTACGCTCGTTCGCGCGT
ATCCACGAGACGAACTTGAAGAAGCAGGGCATGCTCGCGCTCACGTTCGCGGACCCGGCC
GACTACGACATCGTCCAACCTGATGACAAACTCGATATCTTGGGCCTCGAGAGCTTCGCT
CCTGGAAAGAACTTGACCCTCGTGTGCAAGCACAAGGATGGCAGCAAGGACGAGATCGAA
CTCGCTCACTCCTTCAATGAGGGCCAGATCGAGTGGTTCAAGGCGGGATCTGCGTTGAAC
TTGATGGCCGCCAAAGCCAAGGGTCAGGCATAA
>AF_DN64384_c0_g1_i1 DN64384_c0_g1~~DN64384_c0_g1_i1  ORF type:complete len:101 (-),score=13.82 DN64384_c0_g1_i1:64-324(-)
ATGGAAGCCATGTTGAAGCTCGGTGGTGCTATTGCTGGCTTGAAGGCTCAGAGTACTACG
ACCTTCGAGTTCTGCGCTAGGGAAGCAAGTCAAATTTTTGGTGGTTTAAGTTACAGCAGA
GGAGGACAAGGTGCTAAGATTGAGCGGTTATACCGAGACGTCAGGGCATATGCCATCCCC
GGTGGTAGCGAGGAGATAATGTTGGATTTGAGCATCCGACAGGCACTGAGGGTACACAAA
GCGCTGGGAATGAAGTTGTAG
>AF_DN82652_c0_g1_i1 DN82652_c0_g1~~DN82652_c0_g1_i1  ORF type:complete len:243 (-),score=29.94 DN82652_c0_g1_i1:89-721(-)
ATGGCAACTGCAACACTGTCCACCGGTCCTTTGCTCGAGAGCATCAAGGATGACCACCAG
GAGATGTACAGTTATTACGACAAGTACGTACAGGCCCGTGCTGCCGGAAACGAGAAGGAG
GCCACCGCCTGGTCCAACCAGCTTATGTGGCTTGTTGCCCGTCATGCTGTCGGCGAAGAG
ATCGTGGTCTATCCGCTCTTGGAGAAACATCTTGGAGACGAAGGCAAGCGCCTTGCGAAT
GAGGATCGCAGCGATCATCAGACTGTAAAAGAGATGTTGTACAACGTCGAAAAGTTGAAG
GCGTCCGGTTCTCTTCCCGGAAAGAGCAACACTACGGAGATAGGGGAGCAGCAGGCCTCG
ATCCTCAAGACTGTGATGGATCATTTGCACAAGCACAATGATTCTGAAGAGCAGAACGAT
CTTCCATCCTTGGAGTCGAAGATTGGCGTGGAAACCAGTCAGAAGGCCGCCGTCGACTTC
AAGAGGACGAAGAAATTCGCGCCCACCCATCCCCATCCATCAGCACCGGATAAGCCACCG
TTCGAGACCGTCGCGGGTCTCATGCAAGCACCCATCGATAAATTGCTTGACGTGTTCAAA
ACGTTCCCCAGCGATGAGATGAAGAGGAACTGA
>AF_DN85535_c0_g1_i1 DN85535_c0_g1~~DN85535_c0_g1_i1  ORF type:internal len:122 (-),score=15.14 DN85535_c0_g1_i1:1-363(-)
GATTACCGTGATCCCCAGACCGCCATTGTCGGTGATGGCGACTTCACGGGAGGTTTCTTC
AACGATGCATTCCCGCTTTCGGACTTTGGCAGCCCATTTCACTTTGGTGATACGCCCGCT
GTCCAGAAGCCGAACCCGCTGGAGGAACTTGAAAAATTGCAAGATGGCGAGGAGGAGGTT
GTTCCGGGCGAAGACACCACCCAAATGCTCAACTGCCACAAAATTTGGGACAAACTTGCA
AATCGCCCCGACTTCAAGGACGGCACCATCGACATCGACAACCTCTGCTCCGAGCTACGC
TCCAAGGCTCGCTGTTCAGAGAGCGGCGTAGTTGTCGATCACAAGGACGTCGAGGCCGCT
CTC
>AF_DN78952_c0_g1_i1 DN78952_c0_g1~~DN78952_c0_g1_i1  ORF type:internal len:113 (+),score=22.95 DN78952_c0_g1_i1:1-336(+)
TTTGATTCCGACACAGATGATGAAGCCGATGAGGATGACCTAAGCAGCGAAGATGAAGAC
GACGAGAACCTGAAATTTGATAAAGAGGAGTACGCAAAAATAATGAAAGAAATGATGGGA
GGTCACTCCGGTGTTGATTTGCGATCGAAGCTCGGATCAACTTTTGGGAACGGAAGAATA
GAGGACCTTGACTCTTCCGATGACGATAGCCATGAGATTGAAGAACTGACACGGCAGATG
GAAGCAGAACTTTGGCCCACCGGGGTTTTAAATCCCAACAACAGACAGGCAAGCCAGAGT
TCGACTTCTGCACGCGACAAAGGCAAACGAAGAGCC
>AF_DN48607_c0_g1_i1 DN48607_c0_g1~~DN48607_c0_g1_i1  ORF type:complete len:348 (-),score=40.48 DN48607_c0_g1_i1:108-1151(-)
ATGCAGCTCACCGCTAAATTCGCCGTCCTCGCCGCCGCCCTTGCCTACGGTTCCACTAGC
GTTCTCGCTCTTCCCGTTGGTGGTTCTTCCTTCTACGCCCGCGAGTACGACATCGAAGCT
CGTGATGTTCCCTCCGAGGTTTCGTACGTTGCTCGTGAGGTTCCGGAGTTGTCTTTGGAT
GCTCGCAGCTTCTTCGATGCTGAAGAATTCGAGGCTCGTGCTGTCACCTCTGCACCTGCT
ACCCCTGTGACCCCAGCGACACCGGCAACCCCTGCTACTCCCGCTACGCCTGCGAATGGT
CAGACCCGCACCAGCATCAGCAGCACCCACGCTGCTCAGCACCACGCTGTTCATGAGGCG
CTCAGTGATCCTACCCACCCTCATCACCACGCTCTCCATGAGGCTCTTAACGACCCCACT
CACCCTCACCACACGGCCGTCAAGGCTGCTGTCAGGCACGCGCGCCTGGAGAAGGCTCTC
AATGACACCAACGACCCTCTCCACCACAAGGCCGTCCGAGTTCAGAAGTTCAAGGAAGCT
CTTGCTGACCCCAACCACCCCCACCACGAGAAGGCCCACGCTGTTCTTGCTAAGCACCGC
GCCCTTCGTGCTGCTTTGAAAGACCCCAACCACCCTCACCACGATGCTGCTCTCAGGCAC
GTCGCTGCCAAGAAGGCTTTGGCCAGGCAGAGGCACCTCCACCGCCTTGAGGAAGAAGGT
ACCACTGGTCACCACCGCCACCTCGGTGAGCTCAACTCCGAGGGCGGTCTTCGCCACCAC
CGCCACCTTGGTGAGCTGAACGCTGAAGGCGGTCTCCGTCGCCACCACCTCGGCGAGCTC
AACGCTGAGGGTGGCCTGAGACGTCACCACACTGGTGAATTCGGCTCTGAGGAAGGATTG
AGACGCCACCGCGCTGGTGAATTCGGTGCTGAAGAAGGCTTCAGGCGTCACCGCGGTGAA
TTTGCCAACTCTGAGGGCTTCCCGAGACACCACCGTCAATCGGCTGACTCTCAGGGCCCT
CTCAACGCCGGCAGCTCTTTCTAA
>AF_DN104378_c0_g1_i1 DN104378_c0_g1~~DN104378_c0_g1_i1  ORF type:internal len:100 (+),score=3.37 DN104378_c0_g1_i1:2-298(+)
TCGGAATTGGACCATTCCGACTTCGAGGACGAGTACAAGAAGACTGTCGTCAGCGGCGGG
GCTATGCTCTCACCGGAGAGCCTACCACCATACAACGACTTCGAGTCGGCGCAGTCCGAC
ATGGGCCAGGCCTCGAGCCTATTTCCGCCCGAAGCAAGCATTCCCGGCTTCTCAATGTGG
GGACGAGGCGCCGTGCTCACACCCGAATTCCTACAGCAAGCGAGTGCATTCAACAGTGTC
GAGCTTCTCAACCAGGGACTGCTGGAATCGGAGTTTGGGACGCTGAAGCCTCATGTG
>AF_DN96033_c0_g1_i1 DN96033_c0_g1~~DN96033_c0_g1_i1  ORF type:internal len:142 (+),score=0.36 DN96033_c0_g1_i1:2-424(+)
GGAAACCTCCAAACAGCCTCTGCCGCAACCAGCGACGGAAAGGACAAGGGTAGCCACATC
GTCGGCGGCTCATCAACCGGCGCACCCGCTCTCCCCTCACGAGTCCCTAGACCTGAATAC
AGCCGCGAACATTCCGGCTATAATCCTGCCACTGGGAATCCGTATACACCACAACACCGT
CGACCAGAACAGGCGCAACAACAGCGACAACGACAAGACACAGAGGGCACAACTGGAACT
AGTCAGCAGGCATCTGGGAGCGCCACCAAAGCCGGCCCTGCTGACGGTGCAGCCGAGAAA
ATAGGAGAGGGGATCAAGGGGGCTTTTGCTACTATTCACGGCGCCGGTGAGACGCTCCGA
GGAACCGCCAACGCCGCTATTGACCGCGCGTTCAACCAGCCCGAAGGCGTGGCGAAGAAC
GAG
>AF_DN56189_c0_g1_i1 DN56189_c0_g1~~DN56189_c0_g1_i1  ORF type:internal len:167 (-),score=2.72 DN56189_c0_g1_i1:1-498(-)
TCAAACAATGCTGGATTGGGCGTCGGCCCAGACGTCATCTCCAACTACGTTGGCCAAGTC
CGATCAGCCATCGCTGGGACCTCCGCAGAAGGCAAGCCTGTTGGCCATGTTGACACATAC
AATGTCTGGACAAACTCGAGCCAGAACGCCTTGATCGGAGCCGTCGACTTCCTGGGCGTT
GACGCCTATCCTTACTACGAGACAACAAAAGCAAACAGCATCGGGAACGCCAACGCTACT
TTCTGGGATGATTATGACCAGACGGTCGCGGTCGCTCAAGGCAAGCCAGTCTGGATCACG
GAGACGGGTTGGCCCGTGTCTGGTCCGGCCAGCGGAGAAGCTGTTGCATCAGTCGAGAAC
GCACAGACTTACTACGACGAGGTTGGCTGCACTGCGTTTGGTGAGAATATCAACACCTGG
TGGTACATCCTCCAAGACACCGGGAGCTCGCCCAGCTTTGGGGTTGTTGGCGCTGGCAGC
CCTCCTCCCACCACGCCG
>AF_DN54669_c0_g1_i1 DN54669_c0_g1~~DN54669_c0_g1_i1  ORF type:complete len:661 (+),score=49.54 DN54669_c0_g1_i1:36-1985(+)
ATGGGTAGTGCGCCGCTGCAGTTGCTGAAACGCAAACGCAGCGACAACCATGAGATATTC
ACCGTTCTAGACGAGCCTCTGCCAACGAAACGTCGCATCGACATTCCCAACAAAACTTCG
CTCATGGAAGTAGAAGTCGATGCAAGCAACAGTGCAACAGCGACAACACCGCCATCTAGT
TGCGAAGGAACGCATGGCCCGAACTCGGCTTCGTCGGTTCCTACCCAGACGACACCAGAG
TTGAAACCTACGAATGGCGACAATGCCAACATCCCTCAACGCGCCAATATTCCTACAAAG
CAAGCAGATATAGATATGGACATCTTGCGCCAATCTCTGGATGCACAGCTGAGCTTGGAG
GTACTCTTGAAACATAACGAGCTTCGTCTCATTGATCAAGAGATCGCAAAGTGTCAGATT
GCATTGGAACAGCTTCGCCGTTGTACAGAAATCCCCTATCCCGGATCAAGCGTACATGGG
ATCTCGCAGTCAGTCAGTGATGGTTCAGGATATGCGATTCCCTATTCAGGAAGCGGTCCG
CCACCCGAATCACCTGCCCCGTGGGGGGTCGCGGATGGTCCTTATTCTCGACATTATGCC
AAATGGCTGCTTCCTGACCCGCGTTTCGATGGTGGCGAATCTCCAGAGCTGTCCCTCCCT
AACGCTGCTGCCTGGGATGGACGCTCTACTCGTGGTTCCTTCACCGAGAATGGTTATATC
GCAGGGAAATCCCGTGCTCAGAGGGCTAGCATGAGCACCCGGCTACAATCTCTACCGAGC
GGCTATCCTCCCCCGAAGGAGAAAGCGGGGCCCATGGTCATCAAACGAAAGAGCGATAAC
AAACTTGTTAAGCTGGTTTGTCTTGATTGTCGGCGATACGACTTCTCTAGCACCCAAGGC
TTCATCAATCACTGCCGTATAGCACACAGCCGTACCTTTGCCAGCCATGATGCCGCTGCC
GAAGCATGTGGAGAACCAGTGGATGTCGATGAAGCTGGGGTTGTAATTGGTAGTACTGCT
GAACCGACTACTATCTCTACTCCTGGATCTGTTCATCCTCTCATTCGATCAGCGCATACT
ATTGAAAAGACACCCAAAAGTACACCCGACGTTCAATCAACTGCAAACCAGACACCTGTT
GCAAAGGTAGAGAAGGCGAAGAAAAAGGAGCACCGTGCTACTCCGCTGTCCTTCAAAGCA
TCGCCCGATGCACCCCATCTATCTACTATGCTGGCTGATCTTGGGTCGAAGCTAAATCTG
GATGAGATTGTGGGCGATGCCAAGAAGATGGTTGACTTGAGCGAGTTTATGTCGGAGGGC
GAATCTGAAGATGAAGACGAGTCTAGTACCCAAGAGCCTCAGGCTGTGTCAGGTGCAAGG
CTACCTGCTCGCACAACCATGCCTCAGGCTGCCAGTCAACGTCCTACCAGCAGCAAGAGA
CACGAGGCGCCACATATTATGAACATGCCTCCGCATAGCCCGCATGTTTCCACGCCGACC
AAAGCAATTCCTTTCTCGCCACCTCAGCAGTTCTCCCAAGCTACATCTTTGCCAAGTGCC
TTGAACTTGGATGCATCGAATCATTCAGATGCAGTTCGTATCGATGAGAACCTTAGCCCT
CTGACAGTAGAGTCAAACCAGGCTCCTAGTCTGGTGAGCGATAATGAGGACGAGTTTGAA
GCAGTTTCTGATTCCGAAAGCCTCAGCTCCAGGTCATCGCACGACGGCCATGATGAGGAC
GACCTCGACGATGTTGAGGTCGAAGACGAAACGACACATGAAGTGACTAGCCTCAAGCGA
AGCCAGGATAAGAAAGGCGAGCGTGTCCTTCCACCGGCAATAGTCTCATTGAATCGAGGC
GGCAAACGTTCTCGGCGTGTTAGCTTCGCCAGCGAACAGGACTCGCCGTCCAAGCCCAAG
AAAGCTACGAATCCAAAGAAGCGTCATTAA
>AF_DN18476_c0_g1_i1 DN18476_c0_g1~~DN18476_c0_g1_i1  ORF type:internal len:122 (+),score=6.02 DN18476_c0_g1_i1:1-363(+)
CTGGGGCAAAAGAGTGATCTGCAAAGCGTGGAAGAGTTTTTCGCATCGCTGTCACCGCCA
TCGAGGGCGGACCAGCAGCGAAAGCAAGCTCGAAAGAACAAGTCCAAGTCGGTCTCCAAA
GGAGACGCGCCTGCAACAAGCGCCGCCACAGCCCAGCAAGCACAACACCAGGCACAGCAA
ATGCACCCCAGCCAACTGCACCAGCAGATGGGGCAGATCAACATCAACCCCCAAGAAGCC
ATCGACGCCTTCGACCCCGCCTACTTCGCGCAAGCCAACGCTCAGCAATACATTCCCGAA
TTTCAGCACCCACAGCATGGCCTTTCGATGCTCAACACATCGCCCACCACTATGATCCAC
CCC
>AF_DN6659_c0_g1_i1 DN6659_c0_g1~~DN6659_c0_g1_i1  ORF type:internal len:147 (-),score=0.41 DN6659_c0_g1_i1:1-438(-)
CTTCCCTCAGAAATAGGCAAAAATTCTGACGGGTCCCCGAATATGATGCCTAAAGAGCCC
CTCATCATTACCGGCTCACGTGACTCCAACCTCCGAGTTTGGAAGCTGCCTAAACCAAGC
GACCCCTACTATCTCGATGCTGCACCACATGCAGAAGACACTGACTGTCCATACTTTCTA
CGCGTCCTGTCTGGTCATCAATATTCTGTACGTGCGATCGCAGCGCATGGCGACACTTTA
GTTTCAGGTAGCTACGACTGCACTGTACGAGTGTGGAAGATTTCTACTGGGGAAAGTCTA
CACAAGTTGCAAGGCCATACACTCAAGGTCTACAGCGTCGTTCTCGATGTTGAGAGGAAT
CGATGCATTAGTGGGTCCATGGATAACATGGTCAAAGTCTGGTCGCTCGACACTGGAGCG
TTACTGTACAACCTGGAG
>AF_DN93072_c0_g1_i1 DN93072_c0_g1~~DN93072_c0_g1_i1  ORF type:5prime_partial len:123 (-),score=1.03 DN93072_c0_g1_i1:13-381(-)
AATGTTCCTAGGAGGCGTTTCTTGCCCGTCAAGACCTGCTCAGATCTCATGCTCGTCAAG
TCGGATCTGTACACTCTCCAGCACGGCCAGCTCGTCATCGACCCGAACCGGTTCGGCCCC
GCACCTCTGATCAAGCTCGGCAGCGACTTCAAGAAGGTTTCAAGCTTCCAGTCGAGGATT
CCGTCCATTCCCAAGATTGTCGAGCTCGATCACCTGACTATTACGGGACCGGTCAATCTT
GGCCGTGGCGTCACACTCAAGGGAACGGTCATCATCGTCGCTACAGAAGGCAGCACCATC
GACATTCCGCCAGGGTCAATCTTGGAGAACGTAGTGGTCCAGGGCTCCCTCAGGTTGCTC
GAACATTAA
>AF_DN37751_c0_g1_i1 DN37751_c0_g1~~DN37751_c0_g1_i1  ORF type:internal len:132 (+),score=5.65 DN37751_c0_g1_i1:3-395(+)
GTGGGTGTCGGGGTACGAGAAGAGACGGGACTGCAGCACGGGGTCGGCGGAAGGCTCGAC
GCCTGGCACCATGTGGGAAGGCGAGAAAGCCGCCTGCTCGATCTCCGCGAAGTAGTTTTG
CGGGTTGGTGTCGAAGACGAGCTTGCCAACTGGTCGGAGCGGGAACTGAGAGTGTGGCCA
GATTTTGGTGAGATCGAGGACGTTGTAGCGGAATTGTTCCGCTTGCTGGGGCGTCATCGT
CTGCACATAAACAGTCCAGGATGGGAAGTTGCCTTTCTCGATGTCCTCGAACATGGACTG
AATTCCGTAGTCCGGGTTGGAACCTGCAAGTTGGCCGGCCGTGGCGTCATCGAGGGTCTT
GAAGCCGCCATCACTGCGGAGGTGGATCTGGAC
>AF_DN54780_c0_g1_i1 DN54780_c0_g1~~DN54780_c0_g1_i1  ORF type:internal len:298 (+),score=47.35 DN54780_c0_g1_i1:3-893(+)
GCGACCACTTCCGCTCTCAAAGCCAAGGCTGCTCCTGCTGCTACATCCGATAGCGATGAC
GATGAAAGCGACGAATCCGCCAGCGACGAGGATTCCGAGGACGAGAAACCTGTCCTTAAC
GGTGCTGCCAAAGGTGTCACCGAGGACGATGACGAGTCCGACGACAGCAGCTCTGGAGAG
TCCGACAGTGACGAAGAGGAGACCCCAGCAAAACAGAAAGCCAACACTGGAGCCAAGGCA
AGCAGCGACGAGGACACCGACTCTGACGAAGACAGCGACGCATCTTCCGCTTCTGATGAG
GTCGAAGTGAAGCCGACCAAACGCAAGGCCGAAGACGCCGATGAGCCTGCGTTCAAAAAG
ACCAGAGTGGAGGCTGAAGAGAAAGGTGCGAGCGCGAACCTCTTCGTCGGCAACCTCTCC
TGGAACGTCGATGAAGAATGGTTGAAGTCCGAATTCGAAGAGTTTGGTGAGATCGCTGGC
GTGCGCTTGATCACCAACCGCGATGACGGCCGCTCTAAAGGTTACGGCTACGTCGAGTTT
GTCAATGCCGCCGATGCTACTAATGCCTACAATGCGAAGAAGGGTACCGAGCTAGACGGC
CGCCCCCTCAACATTGACTATGCCAATGCGAAGAAGGATGCAAGAGAGAAGCAACAGGTC
CGCGGCGAGCGCTTTGGCGACCAGCTCAGTGAGCCATCCGACACATTGTTCCTTGGAAAT
TTGTCCTTTGAGGCCACTGAGGACGATGTCTACGACATCTTCTCTCCTTTCGGCACTGCT
ACCGGCGTCCGGATTCCCACGAACCCTGAAGATGGCTCTGTGAAAGGATTCGGATATGTC
ACATTCGCCTCTGTCGATGAAGCCAAAGCTGCATTGGAGGGTGCGCTGGGT
>AF_DN98444_c0_g1_i1 DN98444_c0_g1~~DN98444_c0_g1_i1  ORF type:internal len:129 (-),score=8.23 DN98444_c0_g1_i1:3-386(-)
CCACCCCCAAACGTCAGCGAAGTATCCCAAAACACCGGCGCCGAACTCCGAACAGACATC
AGCGAAGAACTCCAGCGCCAAAAACGGCTGCAAGAACGACAACAACACCAACAAGAATCA
TACCCGGACCTAGAGCGCCAACCGCAAAGAAAGGAACCCTCCAACAAGGCCCGACCAACC
CTTACAGATGGACGGGAATCGCCTAATGTTGATCTCCAGGGGAACGTGAGTGCGGATATA
CCAGAGGAGGTGAAGCGGCATAATCGGGAGTTCCAGGAGAGGTATGATAGGGCGTATAAT
CAGATTCAGGATGGCGGCAAAGTGAGGAAAGGGTTTTGGAGGGGGGCTGGGAGTTTGAAT
GATGATCAGGGGGGAGCGAGGAGG
>AF_DN80926_c0_g1_i1 DN80926_c0_g1~~DN80926_c0_g1_i1  ORF type:internal len:103 (-),score=15.81 DN80926_c0_g1_i1:3-308(-)
CTCAAGGAGTTTTTCAACGGCTACACCATTGAGAGCGTTGCCATTCCTGTGAACCCCCGC
ACTAACCGACCAGTTGGCTATGCCTTTGTTGACCTTGCCACTGCCCACGAGGCCCAGGAC
GCTATCCAGCAGCTCTCTGGCAAGGAAATCCTTGAGCGCAAGGTGTCTGTCCAAGTTGCC
CGCAAGCCTGAACCTGCTGAGGCTAAGGAAGGTGCAGTGAGTGGCGGTGAAGGTGGTAGC
GGTGGTGAGGGTCGTAAGAGGGGCTCCACCCGTGGACGTGGTCGTGGCCGGGGTCGTGGA
GGCCGT
>AF_DN101765_c0_g1_i1 DN101765_c0_g1~~DN101765_c0_g1_i1  ORF type:internal len:144 (+),score=5.29 DN101765_c0_g1_i1:3-431(+)
GATGAAGATCCGCTTTTCAAGATGCGGGCTAAGCTCTTCCGCTTCGACCGGGATGAGGGC
AGCTGGAAAGAGCGTGGCACGGGCGACGTCCGTTTGCTCCAACACAAGTCCACGCACAAG
GTCAGGCTTGTGATGCGTCGAGACAAGACTCTAAAGGTCTGCGCGAACCATATCGTTACC
CCACAAATGGTCCTCAAGCCAAATATTGGCTCGGACAGGTCCTGGGTCTGGACAGTTCTG
GCTGATTACGCCGATGACGAGCCCAAACAGGAAACACTCGCTATCCGGTTTGCAAATGCG
GAGAACGCGAACTTATTTAAGGACGAATTTGAGAAAGCGAAGGCTATCAACGAGGGTCTC
GCCAAGGAGCCCGGGTCGTCGACCTCTGCGTCTGCTCCGGCACCGTCAGAAGAACCTGCA
AAGGAGGAG
>AF_DN103618_c0_g1_i1 DN103618_c0_g1~~DN103618_c0_g1_i1  ORF type:internal len:176 (+),score=12.22 DN103618_c0_g1_i1:2-526(+)
ACGCAGGAGCTCGAGGCAAAGGGCTATCTCTTTGTCGGATCCGGCGTCTCTGGTGGTGAG
GAAGGTGCTCGTCACGGCCCGTCTCTCATGCCCGGCGGCTCGACGGCCGCCTGGCCCATC
ATCAAGGAAATCTTCCAGAAGACCGCCGCGCAGGCCTACGGCGACCCATGCTGTGACTGG
GTCGGCGAGACCGGCTCTGGCCACTACGTCAAAATGGTCCACAACGGTATCGAGTATGGT
GACATGCAACTCATCGCTGAGGCGTACGACATCCTCAAACGCGGTCTCGGCTTGCATGAG
TCTGAGATCGCGGATATCTTCGACAAGTGGAACCGCGGTGTCCTCGACTCATTCTTGATC
GACATCACCGCCAATATTCTTCGTTTCAACGACGACGACGGCCAGCCTCTCGTTACCAAG
ATCCTCGACTCTGCCGGTCAGAAGGGTACAGGAAAGTGGACCGCCATTGCCGCGCTCGAT
GCAGGCACACCGGTCACATTGATCGGCGAGGCCGTCTTTGCTCGG
>AF_DN58650_c0_g1_i1 DN58650_c0_g1~~DN58650_c0_g1_i1  ORF type:5prime_partial len:341 (-),score=2.23 DN58650_c0_g1_i1:212-1234(-)
TTGGATCTTGATCAGAAGGGCAAGGTCCTCGCAGAGTACGTCTGGATTGACTCTGAGGGC
GGTGTTCGCTCCAAGACCAAGACTCTTTCCAAACCAGTCACATGCGTTGAAGAGCTTTCC
GAATGGAACTTTGACGGCTCATCCACCGGCCAAGCCCCCGGCGACAACTCCGATGTCTAC
CTTCGCCCCGTTGCTTTCTACCCCGACCCTTTCCGCAAGGGAGACAACATCCTAGTCCTC
TGTGAGTGCTGGGACGCAGATGGAACACCCAACAAATTCAACCACCGTCACGAGGCCGCA
AAGCTGTTCGAAACCCATGCCGCTCAGGAGTTCTGGTTTGGTCTCGAACAAGAATACACT
CTCCTCGGACCTGATGGATGGCCATACGGCTGGCCTACCGGCGGTTACCCCGGTCCCCAG
GGCCCCTACTACTGTGCAGCCGGTCAGGGACGCACTTACGGCCGTGACATTGTCGAGGCT
CACTACAAGGCCTGCTTGTACGCCGGTATCAACATCTCTGGTATTAACGCCGAGGTCATG
CCCTCTCAGTGGGAGTACCAAATCGGTCCTGTTGAGGGTATTCACATGGGTGACCAGTTG
TGGATGTCTCGCTTCCTCCTTCACCGTATCTCTGAAGAGTTCGGTATTCGCATCACTTTC
CACCCTAAGGTTGTTGAGCACTTTAACGGTGCTGGATTACATACCAACGTTTCCACCGTC
GCTACTCGCGCTGAGGGAGGTATGAAGGCCATCGAAGGCTACATGAAGAAGCTTGAGGCT
CGTCACGTCGAGCACATTGCAGTGTACGGCGAGGGCAACGAAGCTCGTCTCACTGGTATC
CACGAGACCGGCTCCATTGACAAGTTCTCCTACGGTGTCGCTGACCGTGGTGGCTCTATC
CGTATTCCCCGCCAGGTCGCCAAGGAGGGTAAGGGATACTTCGAGGATCGACGACCCGCC
TCGAACGCCGACCCTTACCAGGTTACCGGTATCATTGTTGAGACTCTCTGCGGTGGTGTC
TAA
>AF_DN47970_c0_g1_i1 DN47970_c0_g1~~DN47970_c0_g1_i1  ORF type:5prime_partial len:487 (+),score=18.44 DN47970_c0_g1_i1:1-1461(+)
CACACATCGAACTCAAAGAGGGCATCTACTTCAAATGCTCGACGGAAGTCAACAGGAAAT
ACGAACGCTGACGAGTCCCGTCTCTTGAAGAGAAAGGAGCAGAATCGTGCGGCACAACGC
GCGTTCCGTGAGCGGAAGGAAAAACATGTCAAAGACCTCGAGGATAAGGTCGCTGCATTG
GAGGAACGAAATCAGGAAGCGGTTTCTGAGAACGAAAGTCTTCGGGAGGTAATAGGCAGG
CTACAGGCTGAGAACATGAAGCTCCGTCAATCTTCGTTCACATTTTCAATGCCCCCGACA
TCAGAACCGCCCAAAGACCCACCGTCGAGTACAGGGAACAACATGGCGGACGCTCAGATG
AACAATGCGTTCAACCCACCATCTTCTGGCTCCACGTCATCAACATCATCCACTCATGAT
TCACCTCAGTCTCTCTTCCTGAACGAAAAGTCGGACTCGAGTCCCCTATCAATATTTAAC
AACCCGAACCTTCATGTGATAGAACCAGAGCAGACCGCAACAGGGGATGCGATGGGAATG
GACTTCGGATTTGGCCCGGTCATCTCCGACACTCCTTATACAACACTCGCAAGCAATCCG
TTATTCATGTCTTTCCGAGAGCCCGATGTTTACGCATTTGGGGATTCGTCGTTTCCCCAA
AACCATAACTCGGGCCAGGTGAACGGCAATAACAATGGTGGATTCGATTTCTCACAGAAT
TTCCCCGCATGGCCGGACGTCAATATGGACAGCAATATGCCGGCGTTCGACCTCACCAAC
TCCCTCGACGAACTATTTGGTGGGTCATTTAACTCAAACACGAACACAATGGATTATACG
TCGTTCCTCAAGAACAGTCCGTCGAATTCCATCAGCCCAGTATCACATCGCAATGGCAAC
TCTCCCGCGGGTTCAATGCCAAATTCTTCGTCCTCCTCTTCGTCCTCTTCAGGTGCCTCA
CCGTCGTCGCATGCGAGTCCTGGCGCGGCGAGTACTTACGGGGTGAATAGTTCAAGTCCT
AGTGCGAACGGTGGTCAAGTCTCTAATCAACCATCATTCGGGTCATCGCAGACCGACGGG
CTATTTAATTGTGACTCTACGAAGAAGTGCACGAAGGAGATGTTGCGACACGCCGTCGCG
AACGACGCGGGATCCATGTTTGCTCCCAGGGAGCCTTCACCGCCCGTAATTGCAATGGAT
GGTCTGCGGGAGTTCATTCCTTGTAAGAACATGAAACTGCCCAAGACCCAGAAGAGCGAT
CAAAATCTGGAAGTCATGTCTGCTTGGCGACGAATTCGCACGGATCCCAAATATTCGGAC
ATTGACATCAATAAGTTGTGTTCGGAGTTTGCATCAAAGGCTCGTTGTGACGGCAGTCAG
GTCGTTATCGAGCCTGAGGGGATGCGGGAGATCTTATCGACCGTGACCAGGAGGAACGGA
TCACCTTTGACTCAGGTCTGA
>AF_DN20435_c0_g1_i1 DN20435_c0_g1~~DN20435_c0_g1_i1  ORF type:internal len:146 (-),score=4.25 DN20435_c0_g1_i1:1-435(-)
CAGCGGTATGAGGACATTTTCGGGGAGTCCGATTTCAGCCACCCGGCCAATATATACCAC
GTTGAGTCGGACGCTGTGTCGGACGGCTCCAGTGGCTATGAAACCGATGATGGAGAGACT
ACAGACGAGGATCTCCCCCCTCCAGCCACAATTACACACCCGCGGTCTATTTTACGACGC
GATTCGACCACCTCTCTGACGGCGACTGGAGACTCCACCAGCCAAAGATCAAACCCACCG
CGCCGGCGTGGGCCAATTATGGGCACATTCGTTGCTGATCCCAAAAAGCCAGTTGCCCTT
GTCGATTGCACTGGAAAACACCTGGTCATCATCCCTGCATACGCCTCTTCTCGACATGAT
TGGTTGGAGTCGGCCACCAGCACTGCACACAACAGCCCCCGTGCCACCACCATGCATTTG
GTTGATGAAAACGAC
>AF_DN12866_c0_g1_i1 DN12866_c0_g1~~DN12866_c0_g1_i1  ORF type:internal len:104 (-),score=5.23 DN12866_c0_g1_i1:1-309(-)
CGGATCATGGACGACAAAAACAACAAAGTTTTGATCTTTACAGGTACCAAGCGTGTTGCG
GACGACATCACACGATTCCTCCGCCAAGACGGTTGGCCAGCACTATCTATCCACGGCGAC
AAGCAGCAGAACGAACGCGACTGGGTCTTGAACGAATTCAAGACTGGAAAGAGCCCCATC
ATGGTTGCCACCGATGTGGCTTCCCGTGGTATTGACGTCCGTGACATCACCCATGTGTTG
AACTATGACTACCCAAACAACTCGGAAGACTATGTTCACCGTATCGGTCGTACTGGCCGT
GCCGATGCC
>AF_DN99084_c0_g1_i1 DN99084_c0_g1~~DN99084_c0_g1_i1  ORF type:internal len:112 (+),score=19.88 DN99084_c0_g1_i1:1-333(+)
GTCAAGGACGGCAAGATTCCCGAGATCTCCAAGGCTGGTGACATTGCAACCATTGCAGCC
AACCTGAAGGCCGTCGTGCCCTCGACGATCAAGCTTGACGCCAAGTTCGAGCCGATTGTC
AACTACATTGGCGCTATCGGTGGTCAGCTCATCGACGAGAAGGACTACGAGACCATCAGT
TGGACAAACAACTGCGGACCGTTTGTGGGTGCCATGATTGGTGAGGACAACGCTAAGAAC
GTTGTTGATGCCCTTCGCAAGCGCTCCGTCCCCGGTGCCGCTGAGGAGGATGAGGTCGAG
CCCGATGAGGAAGAGGGCGAGGATCTCTGCAAC
>AF_DN24504_c0_g1_i1 DN24504_c0_g1~~DN24504_c0_g1_i1  ORF type:internal len:129 (-),score=1.38 DN24504_c0_g1_i1:2-385(-)
CTATTTCTTGCCATGTCTTCAACGCGCTACGGCTATATCACTCTTTTCCTGGCTTCGTGC
TTCTTGTCTGCCGTCCGAGTTGGTGCGGAGAAACACACTGTTACGTTTAACAACCAGTGT
GGTCATGGAACGCCTCAATTGATTCAGAATGGGAAGGTCCTATCTTCAGGCCAGCCTTTC
ACCTCCAATGGGCCATTGAGTTCCGCCATAGCCTATCTCCAGACAGGCGAATGTTTACTC
AATGGAGAGGGATGCACTTTGGTGGAGACTACCCTCGTCAACTCCAATTGCGTTGGTTGC
GGTTCCAGCAGCGACATCTCCCTCATCCCTCCACATGCCTTTTCGGTGCCCGTCCAGTTC
AGCTACTCTGGAGGGTGTGACGGA
>AF_DN12553_c0_g1_i1 DN12553_c0_g1~~DN12553_c0_g1_i1  ORF type:5prime_partial len:499 (+),score=23.54 DN12553_c0_g1_i1:3-1499(+)
TCTTTTCGCTATCTCGTCACTTCCACCGACAAGATAGATTCCTCAGCCTACTCTAGCTTA
ATAAACTCCACTCCAACTCCAACTTTTTCCTCACAGTCTTCTCCTCCCGGAGTAACTGTG
AACTCAAGCATCGCTCTTTCGCGTAGCTCCAGTTCGCGCCGCTTTCCAGCGACCATTCTC
CCGTTCGACATCACGTCGTTCACCACGGACAACCAACAGAAATGGCTTCCTCAACCCCCA
TCCTCGCCGCATCTGGCGCAATCATCGACATCTCCAAGCTTCGACCAGGACTTTCCTCTC
TTCAGCGGACCCCCGACCCGTCACGAGCACTCTCGTGTGATCTCGCGATCGCAGGCGACA
TCTCGTACTGCCCCTGATTCAGTACAGTACCCCAATCAATATCAACAATCTCAGCGTAGC
TCTTCTTATCGTTCCGGTGTGCGTCTAGTTACTTCGACCAACCCAAGAGTCACCCAGGTT
GTCCACGATTCTCAGTACAACAAGCCTTCATCGTCAAGATCCCCCCAACGGTCCTCCTTG
AGCCAGAAGAGTCCCTATCTTTCTTCGGCACAAAACCAATCCCCGGCATTGCAACGGCAT
CGTACCCGCCCTCCCGTTCCATTGTTCTCGAGCAATAGCACTGGTACATTGCATACTCAT
CAACATCAGAACGTTCCACATCGCAGAATCCAATCCACTCCTAGCTTTACGCAAGAAATG
GAAGCTTTCGACGACACTTTTTTCACTCAGGGGGAGGACGTTGTCGTCTCCCCCGACAAT
TCCATGAGTTTTGCCAGTGATCTCCAGACCTCCAGCTTCACTGCCATCAACCAAGGGTCT
CCAACCGGCACCGTCTCACCAACCGATCTCTCGCTCCAGCCGGACTTGACCATGTCAGCA
CCTAGCTCGACTGCGTTCCCCAACCTCAACACTCCAGGTTCTCATGTGTTGGACTCTCCT
TACTGGGGGAACGGTTCTAGCAGCCTTGACACTTCTCCGTGGCAAGGTGACGGCCAACTC
GATCCTGTGCTCGATGGTGTTGACTGGTCCGACAAGCCTCTGTTTGCGAATGATCCAATA
CTGGATCCGTTCGCGCAGCCAATGATCACTCATGACCTGGCAGGCTCGACCGCAGTAGCT
TCTGCTCCGATGGCTCGACAGATCTCCAATGGGTCGCCACCCCGGTCTGGTCGCAAGCAT
TCCAGCGCCGCCGGCGTCAAGCCTACCAAAGCTCGCAAGCCTCTTCCTGATATCGTCATC
GGCGACGAAGACGACAAGGAGACAGCCAAGCGAAAGAAGAACACTGCTGCCGCGCGTAAG
TCTCGAGAGCGACGAAACAACAACATGCTCGAGCAGGCGGAGGAGATTGAAAAGTTGACA
GCCACCAATGAGGAGAAAGATGTTGTCATTGACCAGCAGGCGGCCATGATAAAAAAGTTG
CAAACACTGGTCACTTCTCTCGGAGGTAACCCTGCTGAAGCGGGGGCACTCTTCTGA
>AF_DN95040_c0_g1_i1 DN95040_c0_g1~~DN95040_c0_g1_i1  ORF type:internal len:107 (-),score=6.34 DN95040_c0_g1_i1:3-320(-)
CCTAAACGTCTCCCTGGTACTGTTCAGCCTGTTGCTGTTCAGGAGCCCACAGAGAACGCT
GTTCCGGCAGAGAAGGTTGAGGAGAAACCGATTATGGAGAAAGAAACCGTCACACAAAAC
GTTGTTGAAGAGAAGCAAGAACCACTAATCAACGAACGTACCTGCAACGCATGCTTCCGT
GAGTTCGCAGAAACCTCGATGGTTACCTGCAATGATTGCGACGACTACGACTTGTGCGTG
ACATGCCTTTTGAAGGACAGCCATGGCCACCATCCTGCCCACGAATTCTCAGTCCTCCAT
GACAACCAATTCTGCCTG
>AF_DN94427_c0_g1_i1 DN94427_c0_g1~~DN94427_c0_g1_i1  ORF type:3prime_partial len:110 (+),score=1.98 DN94427_c0_g1_i1:36-362(+)
ATGAATTTAGACTCGGTTCGAAGAGCGGCGCATCGCGCTGCATCGCAGGTCGACAGCGGC
TCCACCAACTACAACCCATTTGCGAGAGTACGGTCGAGAGAGACGTCCGCCGACGCCGAG
AGTGGAATTCCTTCTCGGCACCGCTCAACGCGGTCTGAAAACCACATCCGGACAGAACGG
GAGGAGGATCGCCGGCTGGAGAGCAGGGAGGCTGAGCAGGCGTTTCCGGCTCCAAAGCAC
CACGACACGGAGCCCGTCTCCCCTACATCAGCGGGCGCCGCCGAGAAGCACGCCATCAAT
CAAGACCAGACGGCCACCAACAGCAAG
>AF_DN76111_c0_g1_i1 DN76111_c0_g1~~DN76111_c0_g1_i1  ORF type:5prime_partial len:111 (+),score=3.19 DN76111_c0_g1_i1:3-335(+)
TCGTGCTGCCAGACCAATGATGCCCACACCCAGACCGGTGTGCAGGAATGTTTGGTTGAG
ATATTCGCGTTCAAAGGTTGGCATGCCTCCATCTTCTCTTGTTTCCCGGTTAAATATTAT
GTTAGTGGCTATTATTGTGCCACCAACCAACGCTGCGCCGTAGAGGAGCTTCTGCGTCAG
GTTGCCGCCTTGTGCCTGATATTGGTAGCCTTGCTGCATGTAGGTGCGCTTGAAGGCATT
CTGGAAGGTTGTTCTAGATTTGAGGACGTTCGAAGTGGCACCGGATGGTCGGTAGCTGAA
GAAGTTCTGAGAATTCGATTTGAGAGGGGATGA
>AF_DN75156_c0_g1_i1 DN75156_c0_g1~~DN75156_c0_g1_i1  ORF type:internal len:100 (+),score=0.54 DN75156_c0_g1_i1:3-299(+)
CTCGGTGTCATCCTAGTGAACCTGACTTGCGGCCGCAACCCATGGAAGCGGGCCTCGTTC
GAGGATTCCACCTTCAGGGCTTACATGAAAGACCCCAAGTTTCTTAGGTCCATTCTCCCC
ATTTCTCCGGAACTGGATTCCATCATGCGGCGCATTTTTGAATTCAACCCTGCCAAAAGG
ATCACGATTCCCGAGCTGCGCGAATTGATCTTGAGGTGCCCAAGGTTCACCGCTTCCAAG
TCAGCGGCTCCTACGCCGCTCCCCTCCCCGCCCTTCACCCCAGTAGACTATACCCAG
>AF_DN85895_c0_g1_i1 DN85895_c0_g1~~DN85895_c0_g1_i1  ORF type:5prime_partial len:138 (-),score=10.53 DN85895_c0_g1_i1:257-670(-)
CTGACTCTTCCCTCGACACCCGTCGTGCGCCCGTTCGCTGAACAAGCCCCGCTCCCATCG
ACGCACCCCGCACATCGCATGAGCATTCAGAACCTCAACACTTTCGACCCGTTTGCTGAT
GAGGGCGACACTCTAGGAGACGAGGTCGGCACCCAGCAGAATTTCATCCACATCCGCATC
CAGCAGCGGAATGGCCGCAAGACGCTGACTACCCTTCAAGGCCTGCCCAAAGAGTACGAC
CCCAAGAAGCTACTCAAGGCCTTCAAGAAGGAGTTTGCGTGCAACGGCACCCTCGTTGAC
GACGAGGAGCTCGGCCAGGTGATTCAGCTCCAGGGCGACCAGCGCGTCAAGATCTCAACC
TTCCTCGTCGAGGAAGGCATCCCCAAGTCCACCATCAAAGTGCACGGGTTCTAG
>AF_DN45466_c0_g1_i2 DN45466_c0_g1~~DN45466_c0_g1_i2  ORF type:complete len:286 (-),score=13.32 DN45466_c0_g1_i2:345-1202(-)
ATGGCAACAAACACCACAGCAACTCAGAGCGAAGGCTCCTCCTTCGAGTTTTACCACTAC
CATCCGACCGAGGTCGGTGCCGTCGCCTTTGTATTACTCTTCATCGCCAGCACATGCTTG
CATGTTTTCCAATCTGTTCGAGTTCGTTGCTGGTTTGTCATCCCCCTCATTTTTGGAGGA
ATCTTCGAGGCCATCGGCTATGCCGGTCGCTTCCTCTCCGGTCGCCAGACCCCGAACTGG
ACTCTCGGTCCGTACATTATCCAGTCCCTTTTCCTCCTCGTCGCACCATCTCTGTTCGCC
GCCACTATTTACATGGCATTGGGACGAATTATATTGCTGGTTGATGGCGAGTCGCGAGCA
ATCGTTCGGAAGAAGTGGTTGACCAAGATATTTGTTTGTGGAGATGTCCTCTCCTTTCTG
CTTCAAGGCGGTGGTGGCGGCTACCAGTCCTCTGGCACCCTGGCGGCCCTTGAGACCGGC
TCACACATCATCGTCGTCGGGCTTTTTGTGCAACTTGTGTTCTTCGGCTTTTTCATCATT
GTTGCTATCGCCTTCAACATTACAATTATCCGCCGACCCACTGCCCGTTCCAGCAGTGGA
TATCCGTGGGAGAAGCATATGAAGATCCTATATATCACCAGCTTCTTCGTCATGGTTCGA
TCCGTCTTCAGGGTTGTCGAGTACCTGCAGGGCTTCGACGGCTACATCCTTCGTCACGAA
GTTTATCTATACATTTTCGATGCGGTACTGATGTTCCTTGTCATGGTACTGTTCAACGTG
GTGCATCCGCGTGAGATCAGTTTGCTTATGGCCAATGGAAAGGCTGGAGATGATGAAATC
ATCATGAGCGGTGTTTAG
>AF_DN96740_c0_g1_i1 DN96740_c0_g1~~DN96740_c0_g1_i1  ORF type:internal len:109 (-),score=9.86 DN96740_c0_g1_i1:3-326(-)
ATCGAGGAACCCATCGGCAGCGGCACGTTCTGCAAGATTGGTCGCTGGAAGGACGACGGC
AGTCTTCAATCCGTCCTCATCAAGCAGTTCTTCCAGCAAAGGCTCGAGGAAGATGCCCTC
ATGCGGTTTGAAATTCGAGACGGACGGGAGCGCAGCATGGATATTGCCGACGAGGTGTCC
AGCGAGGGCCACCAGTCCGTCGGCGGCAACCTCTTCGACAAGGCTCGCAATCGCTCTGCG
TTCACTCTCAACTGGCTGGCCGGTCGCCGCGCGCCGCGCACACAGAACAGCATGGATTCC
GAAATGGATCATGACCAGGTAGAT
>AF_DN16656_c0_g1_i1 DN16656_c0_g1~~DN16656_c0_g1_i1  ORF type:internal len:264 (-),score=33.84 DN16656_c0_g1_i1:1-789(-)
GTGCTCAAGACCGTCTTTGTCGAGCACAACCTCCAAGCCGAAGATGCTGGCAAGTCCGTC
GAGGAGTTCGTGACTATGGATGAGGCCTTCAAGGGCAAGGACAAGCAAGAGATGATCAAC
ACTCTCGAATCAGTCGGTTTCGATGCTGAGAAGCGTGGAAAGGTCGTCGGTGCTCTCTCT
GGAGGTTGGAAGATGAAGTTGGAGCTTGCTCGTGCTATGCTTATGGAGGCTGATATCCTT
CTCCTCGATGAGCCCACAAATCATTTGGATGTTTCCAACGTTGCCTGGCTCACCAAGTAC
CTCAACGGATTGAAGTACGTCACCTCCATCATTGTGTCCCACGACTCTGGATTCCTTGAT
GACGTCTCCTCTCACATCATCCACTTCGAACAACGCAAACTCAAGACCTACAAGGGAAAT
CTCTCTGAGTTCGTCAAGATCCACCCCGAAGCCAAGTCCTACTACTCTCTCTCCGCTGCT
GTCCAACAGTTCAAGTTCCCCGAGCCCGGATTCTTGGAGGGTGTTAAGTCCAAGGACAGA
GCTATTCTCAAGATGGCCAACGTTGGATTCCAATACCCCGGCACTGCCAGCTTGACTGTT
TCTGGTGTCACCGTTCAATGCTCTCTCAACTCTCGTATTGGTGTCCTCGGACCCAACGGT
GCTGGTAAGTCCACCGTTATCAAGGTTCTCACTGGCGAGACCGAGCCCACGATCGGGGAT
GTGTGGAAGCACCCTAACTTGCGTCTTGCCTACGTCGCCCAACACGCCTTCCACCACGTT
GAGAAGCAC
>AF_DN98808_c0_g1_i1 DN98808_c0_g1~~DN98808_c0_g1_i1  ORF type:internal len:112 (+),score=11.95 DN98808_c0_g1_i1:1-333(+)
GAGAACTCGAAGGTCGGGGTCGACGTAGAGGGCATTGACGCAATCCCGATCGAGAATGAG
ACCTTCATCGAGCGTAACTTCACCTCAGCCGAGCAGGAATATTGTCGCAATGCACCAAAC
TCTAGGGCAAGCTTTGCTGGAAGGTGGTCAGCTAAGGAGGCTGTCTTCAAGAGCTTGGGT
GTTGAGGGCAAGGGTGCTGGCGCACCGCTTAAGGACATTGAGATTACCAACGACGAAAAG
GGTGCACCGGTTGTTACTCTTCATGGGGACGCCCAAGCCGCGGCAAAGAAAGCTGGTGTC
AAGGGTGTTAGCGTGAGCATCAGCCACAGCGAC
>AF_DN42085_c0_g1_i1 DN42085_c0_g1~~DN42085_c0_g1_i1  ORF type:complete len:415 (-),score=8.21 DN42085_c0_g1_i1:155-1399(-)
ATGTATCCCGTTTCCTTACTTCCCCCAACGCCACCTCAATCTCCGCCACTACTCCGCTGC
TGCACCCCAGAGGACCGTCTTGGATTACTGCTGGCCAATCGTCTGGAGTTGACTAGTATT
CTCGGAGTGGGTGCTTATGGCGTCGTCTACACCGCAATCGACATCCACACTCACATTCCT
TACGCGGTCAAGGCCCTGAACAAAAATGGACTCGACCCAAGGCAACGGAAATTCCAGCAC
CAAGAAATCAAGCTTCACCACCTAGCCAGCCAGCATCCCAACGTGGTTTCCCTGGTTCGC
ATCATGGAGTCTGTTGATTGTACTTTCGTTGTCATTGAGTTCTGTCCCGAGGGTGATTTG
TTCTCCAACATCACGGAACGTGGTCTCTTTGTCGGCAACGACCCACTGGCCAAACGTGCT
TTCTTGCAGATCTTGGATGCCGTCGACTTTTGCCACTCCATTGGAATTTACCACCGCGAC
CTGAAGCCGGAGAACATCCTAGTCACTGATGGAGGAATGACCGTCAAACTCGCTGACTTT
GGCCTGGCCACCATGGATTATGTAACCTCGGATTTCGGTTGTGGTTCTACTTTCTACATG
TCACCAGAGTGCCAACAAACAGCTCCAAGACCCGGTTCTTGCTACGTATCACCCGTCAAC
GACGTGTGGAGCCTGGGAGTGATCCTGGTGAACCTGACCTGTGGCCGTAACCCATGGAAG
CGTGCTTCAACCGAGGACACAACCTTCCGTGCCTATTTGAAAGACCCGGAGTTTCTACGA
TCCATTCTTCCTGTGTCCCCGGAGTTGAATGTTATTCTACGCCGCATTTTCGAATGCGAC
ACCTACAAGCGCATCACCATCCCGGAGTTGCGACGTCTCATTCTGGAGTGCCCAAGGTTC
ACCATACCAGCTCCAACCACTATCCCTGCTGCTACTTCTAGGAAATCTGGACATCCAGAG
GTGTTACCCGCTTATCCTTACTATGGTTACGCACCAATTCCCAGAGTCGAATTGCTCAAC
GCGCAATACTCAGACTCGGCAGTCTCGGACACGTCGCTCACCGACAATGAGACCATCTCT
TCCGTTTCGTCAGACTCGGACTATGCGTCCGAGGGTGAAACAGATCCCTTTTCCTATACC
GACCCACAGGCTGCGCCCGAGTTCTGGAACCCGGGCGTCCACTTGCCTGATCTGTCTGAA
AAGCCTTTTGCTGCACAACAGCCCATCATCATTGAATCCTATTGA
>AF_DN89335_c0_g1_i1 DN89335_c0_g1~~DN89335_c0_g1_i1  ORF type:internal len:138 (-),score=9.50 DN89335_c0_g1_i1:2-412(-)
CAGCGAGGAATTGTCCATGAAGACCCTGGTTTTAATGCCTATCACGGAGCTGATATGGCC
CTCCTGTTTCCATTTGCACCGAGCAAGGCAGCGTCTGAGATGACAGTGTCCGGTAGCCCG
GGATATTCTTTTCGAAATCCCGAGGATCTCGTTTGGCAAGAGATGCTGTCTCCTGAACAC
AGTCCATCCCCTGGCTTCTCACATATGTCTGCTACGAGCCATGCATTCGAGAAAATCTCA
GACAATCCCTGGCTATCATCCCCGTCTGGATATTCGTCGCTACATGAATCTGACGGCGAT
GCAGCAGACATGTTTGAGACACTACATGAGATATCCCGGCCTGCTCAGTCGGATTATGAA
GGATTCCAAGGGATATATCGATTCTTGGAGGAATGTGACCGCGCAAGGCGC
>AF_DN75653_c0_g1_i1 DN75653_c0_g1~~DN75653_c0_g1_i1  ORF type:5prime_partial len:294 (-),score=51.66 DN75653_c0_g1_i1:28-909(-)
CACGAAACGCTGACCGACCCCGTCAAGCGCCGACAGTTCGACAGTGTTGACGAAGCCGCC
GACGTGGAACCCCCCACCAAGAAAGAATTCACCAAATCCACCTCCGCCTTTTACAAGAAA
TGGAATGCCTTCTTCGAGTCCGAAGCCCGCTTCTCCAACAAACAGCCCGTCCCCAAGTTG
GGCAACGAGAAGTCCCCTCGTGAACAGGTCGAAGACTTCTACGACTTCTGGTACAACTTT
GACTCCTGGCGCTCCTTCGAGTACTTGGATGAGGACGTCCCCGACGACAACGCGGACCGC
GACCACAAGCGCCACATTGAGAAGAAAAACCGGAACGCGCGCGCCAAGAGAAAGACGGAT
GACACGGCTCGCTTGCGCAACACAGTCGACACCTGCCTACAGAACGACGAGCGCATCAAA
AAGTTCCGGAAAGAAGCAAGCCAGAACAAGAACAAAAAACGACTAGAAAAGGAAGCCCAG
CTGAAGAAGGAAGCCGAGGAGAAGAAGGCGGCCGCCGAGGAAGCGGAGAAACAAAAGAAG
GCGGACGAAGAGAAGGCGAAAGTCGACAAGGAGAAGGCCAAGAAAGACAAGGAGGCGGCG
AAGAATGCGGTGAAGAAGAACAAGAGGGTGGTCAAGGGGAGCGTCAAGGACGTCAACTAC
TTCGCCGAGGGGCAGGCAGATGCGAAGCAGATTGATGCTGTGCTGGACGACGTGGACAAG
GTGCTCGCCGGTATCGATCCCGATGAACTCGCTGATTTGGTGAGCAAACTCCACGTGGCG
GGCAAGGACGGAGCCAAAGTCAAAGACGTCTTTACTGGGAGGGTCTCGGACCTGGTCAGC
CAAGGGAAAGTGAAGGAGGGAGACGTCAAGGTCTTCAAATAG
>AF_DN64638_c0_g1_i1 DN64638_c0_g1~~DN64638_c0_g1_i1  ORF type:internal len:224 (+),score=0.09 DN64638_c0_g1_i1:2-670(+)
CGCAGCGCGACAAGGGGGCGGTCCCAAAGAGCAGAACGAAGAGAGCAAAAGCGCGTGCAC
CGTTTAAGGCGACGTCGCGCTGTCCTCCTTCTCCCTGATGCTCTGCTTCTCGTCGGCGGG
GCCGGTGCCCGCGAGGTCGTGCTCGACCGCATTCTGCAGCGCCGCCTCCTTGCCGTCGAA
CAGGAGCGAGCACTCCTCGAGGGTGCGGCCCTTGGTCTCGATGGCGTAGAACCACATGAA
GATGAGCTCGACGACGTCCCACGCGACGTAGACGATGTAGTACTTCCAGTTGAGCGCGTC
CCATGCGATCGGGTTGACGTACTGGTTGAACACGAGCGAGGCCGTGACGGACAGGTTCAT
GATGGCGAGACCCTTGGAGCGGATCTTGAAGGGCAAGATCTCGACCGTGTACGACACGAG
CAGCGGGGTGTATGCGATAGCATAGAACGTGTTAAACAGGAAGATGAAGAAGATGAACGC
ATTGCCAGCGGACTTGTTGCCGGGAGTGACCGGGTCCGACTGGCCAGCCGCCCAAGTCGC
GGTGTTGTGGTACACGGCGGAGGTCGTGGTGATGAAAATGTACGACAGCAGCATGCCGGC
CGTCGAGACGAGCCAGAGCGTGCGGCGACCGAAGCGCTCCGTGACGGACGACGCGGTGAG
CGCGACGGT
>AF_DN56368_c0_g1_i1 DN56368_c0_g1~~DN56368_c0_g1_i1  ORF type:internal len:148 (+),score=16.33 DN56368_c0_g1_i1:1-441(+)
GATCGCAACAGCCCAAGGGACCACGTTGTCACCGCCCTTGTCACTCTCGGAGAAGGGTAT
CACAATTTCCACCATGAATTCCCGTCAGACTACCGAAATGCCATCCAGTGGCACCAATAC
GACCCCACTAAGTGGACCATCTGGCTGTGGAGCAAGCTTGGTCTTGCCTACAACCTCAAG
CAATTCCGCTCCAACGAGATTGAGAAGGGTCGTGTCCAGCAAATGCAAAAGAAGCTTGAC
CAGAAGCGTGCCAAGCTTGACTGGGGCATTCCTCTTGAGCAGCTTCCGGTTATCGAGTGG
GATGACTATGTTGAGCAAGCGAACAACGGTCGTGGGTTGATCGCTGTCGCCGGTGTAGTC
CATGATGTGACCGATTTTATCGCGGAGCATCCTGGCGGCAAAACTCTCATCAGAAGCGGG
CTTGGTAAGGACGCTACAGCA
>AF_DN90680_c0_g1_i1 DN90680_c0_g1~~DN90680_c0_g1_i1  ORF type:internal len:139 (-),score=4.68 DN90680_c0_g1_i1:1-414(-)
CTTCCTACTGCCACAGCTCAGACGACAGAAGCGTCCGACCCAACAACGACCTCAACGACT
TCGTCACCGACCGCTACCTCAAGCTCTGGCCTTCTTCCGTTCAAATACAAGGCATTGCCG
CTTGGTCAGGTCAAGCCCTTGGGATGGCTTAAAGACCAGCTTCAAATCCAGGCCGACGGT
TTGGCTGGTCACGAGATGGACTTTTACAACTGGGTGAAAGACTCTACATGGATTGGCGGC
AACTCGACGTACTCGGATTTGCAGGAAGGCGGTTCTTACTGGTTCAACGGCATGGTGGCG
CACGCGTTCACACTCGACGACGACACTCTCAAAGGTCAAGTGCAAACTTTCCTCGACTAC
GTTATCGAGAACCAAGGATCTGACGGATGGATTGGGCCCGAGCCACGCTACCTC
>AF_DN97267_c0_g1_i1 DN97267_c0_g1~~DN97267_c0_g1_i1  ORF type:internal len:105 (+),score=7.83 DN97267_c0_g1_i1:3-314(+)
ATTGGGAACTGTGGTGCTGTTGCTGGAGGAGTGTTTGCCGGATGGCTGAGTCAGTACTTG
GGCAGACGTTTGACAATTGTCATTCACGTATTACTCGTTGGAGCGTTCATTCCTCTTTGG
ATCCTTCCTACCTCCTTTAGTGGCCTGTCGGCTGGTGCGTTCTGGATCCAGTTTGGTGTG
CAGGGTGCATGGGGTGTTATTCCAATTCAGCTTGCGGAAATGTCGCCGCCCGCGTTTAGA
GCTACGTTCCCTGGTGTGGCTTATCAGATTGGAAACATGGTTTCTTCTGCTTCTGCGCAA
ATTGAAGCTACG
>AF_DN104225_c0_g1_i1 DN104225_c0_g1~~DN104225_c0_g1_i1  ORF type:5prime_partial len:175 (+),score=4.70 DN104225_c0_g1_i1:1-525(+)
GTGTATTCCGTCCATCGGAAGAGATGGGTTCATGTCGATGTTTGCGAAGAGGCCTGGGAC
AAACCACGGCTATACACTGATGGTTGGGGCAAGAAGCTCGCATATTGCATTGCTTTCTCC
GTCGACGGTGCAATGGATGTCACCCGAAGGTATATTCGCAACCCATCGAAGCATGCATTG
GAGCGTAATAGGGCTCCGGAAGCCGTTCTTCTTCACATTATGGACGAGATTCGAGCTATG
CGCCGAAGCAATATGTCAAAGCAGGACAAGTTCCGGTTAGAAGGCGAAGACATGCGCGAA
AACCGAGAACTGCGCAGTTACGTCATCTCATCAATCGCACATGAGGTTGGCAAACTCAGC
GTTGACGATATCATCAACGGCCGAAACAGCCACCCACGGCCAGATCCCGACTCCCAGAAA
GCTCTAGAAGGCCGAACTAGCGGCAATTCGCAGTGGATTCGAGCGAGAGGTGAGGGCGGC
CGCGGCGCTCCCAACCAGCAGAACCCTCGAGATGAGCCACGATGA
>AF_DN84750_c0_g1_i1 DN84750_c0_g1~~DN84750_c0_g1_i1  ORF type:5prime_partial len:156 (-),score=17.00 DN84750_c0_g1_i1:71-538(-)
GAGGTCCCAGGCATCGACCAGAAGGATCTGAGCATCGAGTTCACCGACGAGTCCACTCTA
ACTATCAAGGGCAGGACTGAGCGCCACACCGAATCTGGTCGTCGCCCTCAAGCTACCCCT
GCCGTCGAGGGTGAACAGAAGGCATCAATCGAAAATACTCCTGCATCCGAAACCAGCAGC
GTCAAGTCACACCAGGCAACCGTCGAAGACGAGGAACCGGCAAACTCATCCGCTGCCGCC
GAGAAGACTGAGTCCGCCCCGGCTGCTGAACCAGCCAAAGCCGAGGAACCCGCAAAGAAC
GACCAGTACTGGATTTCAGAGAGGTCGGTCGGGGAATTCACCCGCAGCTTCAGCTTCCCA
GCGCGCGTGAACCAAGACGCGGTCAAGGCTTCGTTGAAGAATGGTGTCCTCAGCATCGTG
GTCCCGAAGGCTCCGGCACCAGAGAGCCGCCGCATCAACATTGAGTAA
>AF_DN82773_c0_g1_i1 DN82773_c0_g1~~DN82773_c0_g1_i1  ORF type:complete len:104 (-),score=4.78 DN82773_c0_g1_i1:156-434(-)
ATGGCTATGATCGACCATGACAAATGGTCGACTTATCTGGAGCTTTATTCCCGTTTCTTC
AAACCCTTATTCCCAATTGTTTCCCTCCCTAGGGAACAGGACTTTTTGGCAACTAAGCCC
AGCGCACTACTAGCTGGTGTCATGGTCGGTCTTGGAGCACAGCAAGACACAGATCAAGTA
TCCAAGGCATATTCGATGAATCTGCTAGAAGCGTCTTCGAAGATCTTTAATAAGGTCAGA
TATTTTATCCGTTATGTCATACATGCTGAACGCCACTAA
>AF_DN101423_c0_g1_i1 DN101423_c0_g1~~DN101423_c0_g1_i1  ORF type:complete len:152 (+),score=7.65 DN101423_c0_g1_i1:95-550(+)
ATGGCCACTCTTCACTACCTCCCACCCGTCAAGCCTTCGGCCATTGCCCTCGGCACCTTC
TTCAACCATGCCGTCTCTCTCGCAGTCCTCGGCCCCCTCTTCGGTGATACCTACCGCCGT
GCCCAAGAAGCCAACTCCAAGGAGGAGTTCTTCCGCTCAAAGGAGGCCGCCACCGCTGCC
GCCTCGTGGGGTAGCAGCCTTCTCGGATCTGCCATCCAGTCGTATGGTGTCGGGGCGTTG
TTGAACGCTACCGGTACCTTGACCTACAAGGGTGCCGCTTATATGGGATCCTTGATCTTC
TTCGCCAGCTCTGCACCTTCGATCATCTCCCAAGTCCTCACTGAGAAGCGCCCAATGGAT
ACCATCGCCATCGGTGCCGTCGCCCGCGTCTTCGAGACTGTCGGCCTCAGCCTGTTCCTC
ACCTACTGGGGAACCCGCACCAACCCCTTCGACTAA
>AF_DN58303_c0_g1_i1 DN58303_c0_g1~~DN58303_c0_g1_i1  ORF type:internal len:175 (-),score=10.26 DN58303_c0_g1_i1:3-524(-)
AATGAGGCAACGCGAAGAGTCGCGTTTGCTGCGTTTGTGCTCGATTCTATTCATGCGACG
ATGTTCGGTCATTCCGCCAAAATGGTTGCTCATGAGATGCGGCTGCCATTGCCCTGTGAT
GAAGCTCTGTGGTCTGCAACCTCTGCGGCTGAGGTTGCACGGGTCAATTCATCGCTTCAA
GCGAACGGCATCAAGCCTATTCTATTTCTGGATGGTCTCAAGAAAACACTCAATGGACAA
CGAGTCCAAACCAACTCCTTTGGTCGTACGGTGTTGATGGCAGGCCTCCTCTCGGTCTCC
TGGCATATGAATCAACGAGACCTTCAGATTACATCATTGGGACCCCACAATTTTGGTCCT
CGCGATAAGTGGCGGTCTGCTCTTCTTCGAGCTTTCGACAACTGGAAACGAGACTTTGAC
GAAGCCTTGGCCGACAGCCAAGTTTTGGCTGGTCTGCAAAGCTCTGAACGGTACTTGAAC
TATCCGCGTATCCGAGCGACTGATGACGAAAATATCTTTGAA
>AF_DN12729_c0_g1_i1 DN12729_c0_g1~~DN12729_c0_g1_i1  ORF type:5prime_partial len:248 (-),score=18.76 DN12729_c0_g1_i1:306-1049(-)
TCCTGGCCCACGCCAAACCCTTTGCAGTCTATTGAAGAGTTCAATCAGGCGACTGAAGAG
CGGCAGCAGCGCCCATCAAAGCAACGCCGGGTATCCAAGGAGCAGACTTCAGCCAATAGC
AAATTGGCAGCCCCGCATGCTTCAAAACAAGCCACAACAGCATCAAACCCGCCGAAGCGA
AAGCGCGGCCGGCCAAAGTCCCAGCCGCAGCTGGTTGAGGCCTATACCCATGACGGCGTG
CCGTTTCAGGTGACTTCCGCTCGCCAGAACCACCTTGAAAAGAACCGCGTGGCCGCCCAC
AAGTGCCGGCAACGCAAGAAAGTCTACATCGAGAGTCTCGAGGCGCGTGCGCGAGAGTTC
TCAAGCAAGAACAAGATCCTTAAGGACAGTGTCGCTCAGCTACGCGAAGAGGTCCTCGAG
CTCAAGAATGAAGTTCTGCGACATGCCGCCTGTGGATTCTGGGCCGTTGACGAGTATCTA
GCGCGCTGTGCAGGTGATTTGCTTGGAATGGGACCACCCGCTTCATCCAGCTCCCCACAC
GACTCGATCCAGACACAGAGTCCGGCATTGAGCTCCCTCGCGTCACCGAAGTCCAAGTCA
GACCGCGAAGCCTCGACACACTCCTCTCTCAGCCAAGCAGCAGCCATGAATGTTAATGAC
GAAGAAGATTGCGGCGGCTTGGAGTTGTTGAACGACCTCGACGATCTCGACAGAGGGGCA
GATGAAGAGGAGACGGTACATTGA
>AF_DN57969_c0_g1_i1 DN57969_c0_g1~~DN57969_c0_g1_i1  ORF type:5prime_partial len:155 (-),score=9.17 DN57969_c0_g1_i1:75-539(-)
TCGTTCCGTATCCCGACAAATTTGACGGAATGGGGATTGTTGCTCGGTCTTGGAGCCACG
GGATTCACGATGCAGTATCTCCTCACCGCCGGGCTGTCATATCAACCGCCGATCTCAGTA
GGCAAGCATCGGCTACAGCAGCAGGGCAGCGGCACTCGGGCGACATCAATGGTGTACACG
CAAATGCTGTTTGCGCTGTTCTACGACAAAGTGGTGATGGACAGCTCGCCCTCGGCTATC
AGTTGGGCTGGGTCGGGGCTTATCCTGGGGAGTGCTCTGTACATTGGGGTTATCCGGGAT
AGCAGCACGGCCAGCACCGGTAATGTGCAGGACACGGCAATCGAGGATGAAGAGTCGGAA
GCAGAGGGACGAAAGGATGTGGTGGTCACGGCCAATGATGAGGATGATGATATGCGAGAT
ATTGAGGAGGGCCGCGGATTACTGATGCGAGAGGAACCTCGATAG
>AF_DN55860_c0_g1_i1 DN55860_c0_g1~~DN55860_c0_g1_i1  ORF type:3prime_partial len:106 (-),score=9.37 DN55860_c0_g1_i1:3-287(-)
ATGGACGGCATGAAGGCTCGCTCCAACGTTGTCGTTATGGCCGCCACGAACCGACCGAAC
TCCATCGACCCCGCTCTTCGACGTTTCGGTCGCTTCGATCGTGAGGTTGACATTGGCATT
CCTGACCCCACCGGCCGTCTCGAGATTCTACAGATCCACACCAAGAACATGAAGCTCGGC
GACGACGTCGACCTTGAGCAGATCGCCGCCGAGACTCACGGTTACGTGGGTTCGGATGTT
GCTGCCCTCTGCTCCGAGGCTGCCATGCAGCAGATTCGTGAGAAG
>AF_DN67519_c0_g1_i1 DN67519_c0_g1~~DN67519_c0_g1_i1  ORF type:5prime_partial len:297 (-),score=23.86 DN67519_c0_g1_i1:13-903(-)
GAGTCGTTGGCCACCCAGCTGTCTCGGCCAAATCAGATCACATTTGCCAAAATCAATGTC
GACAAGCAGCAGGACATTGCGAAGCTTTACGAGGTTACAGCTATGCCCACGTTCATCATG
TTCAAGCGAGGCCGCCCCGTCACAACCATCCGCGGAGCCGATACCAAGAAACTCTCCGAA
GCTATACGCAAACTCGCCGCGGAGGCCAACAACATGGAGTCAGAATCTGGGGCAGGAGCA
GCTAGCGAGTCGAGCGGAGCAGCCAGCACCGGCGCTGGTTGGATTGGCGCTTCTCTGCCC
AGGAACTACACCGACATTACGGAGACGGTGACTCTGAAGGATCTGGATATGGCGAACCGG
GACAGTGAAAAGGGTACCGCAAAAATTCTATTCGATAAATCCAAGCCGTCTGCTTTGGAA
AGCAAAGGGAAGGGAAAACAAGAAGCCGCCGATTGGGTCGAGAGCGACACAGACGAACAG
CTCATGCTGTACATCCCGTTCAACTCGACGCTGAAAGTACATACATTACAAATCACATCG
CTGCCACCTACTGAGTCCGAAGACAACGACGACGAACTGCCCATGCGCCCCCAAACGCTA
CGTCTCTACGTCAACAGAGCCACCATCCTCGGTTTCGAAGAAGCAGAAGACATCGACCCC
GTGCAAACAGTCAGCATTGCACCCGAAGACTGGGATAGCAAGACGGGCACGGCCAAGGTG
GAACTACGATTCGTCAAGTTTCAAAAGGTGAATTCGCTGGTTGTTTTCTTTGTGGACGGG
GACGGCGATGCAGAGAAGATTCGCATTGACCGTATACGCGTGATTGGCGAGGCGGGCCAG
CAGAGGGAGATGGGTAAATTGGAGAAGATTGGGGATGAGCCAGGCGAGTAG
>AF_DN28806_c0_g1_i1 DN28806_c0_g1~~DN28806_c0_g1_i1  ORF type:internal len:180 (+),score=11.94 DN28806_c0_g1_i1:1-537(+)
TTTCTATCTCAGCTAGCAATAGACGAGAAGAATGGCAATGTCAAGCGGATGTCGAATGTC
TGCAGAGAGCTTAAGCGTATTGCAAAGCTCGTCCTAGACAAAGCCGAAACGGGATCACGC
TCGAAAAGAAAGAGAAAGCTAGCCGAGGAAGACATGGCGGATCCACAACAAACGCCTGTG
CCACAAAAGCAATCTGTACCCGCCGCCGCTACCACAACTTCCCCAACGTCAGATACTGCT
GGTCTGACCTCACTCAATCCTGCCATCCTCGGAAATGTATACTCGCCACCGCTAGACCTT
CCCAATCCGGAACTGAATCTCCCTTCTTGTAGCTACGACAGCGATTTCTCGGACACACTC
CAGTCAAATGGCTTCAATCCTAACTTTGGAGATCGGAAGGTGGCTAATGGGTTGGCATCG
CCGGTGAACCTATCATCGTCGCAACAGCCCTTTGGCTCCCAGGATCTCTGGCAAACGCCA
GCGGTTTTAGAATGGGATTGGATGGATGTGGCCAATGCTAGCAACCAGCATTCGCAG
>AF_DN57530_c0_g1_i1 DN57530_c0_g1~~DN57530_c0_g1_i1  ORF type:internal len:244 (-),score=33.06 DN57530_c0_g1_i1:2-730(-)
CTTGGACTTGGAGGAAGCCTCTCGAAGGCCGAGTCTATTGTGATTCAAAATACTCAGGTG
GCAGACTTCACTGGTATCAGCACTATCTCGGAGCTCGATACCCTACGTGTTCTAGACAAT
CCCTTCCTTAAGCAAATCTCACTCAGTCTAAGGAAGATTGGCACTCTTGAGATCGGTGTC
AATGGTGACGGTGATCAAACTGGCAGCTTCCCCCAACTCAAGACTGCTGGTACTTTGATC
TTCCGCAATATGACTGCCATCACGATTCCATCCCTTGCCAATGTATCCCAGAACCTTGAA
CTGCACGGAACCACTCTCTCAAGCTTCGGTGCTGCTAACCTCACCTCGACCGGTGGATTG
GTCATCAACGACAACGCAAAGCTCAGCAACATCTCCTTCCCACTTCTCAAGGGCATCTCC
GGTGCCAATGGAACTCTACAAATCGCCAATAACACACAACTCAAGAAGATCAGCGGATTC
CCTGCATTGGAAAACGTCAAACAAGATGTTGACCTCAGCGGTGCATTCGACCAGGTTGAT
GTCCCCAAGCTCAAGGAAGTTGGAGGTGCCTACAATGTTGACACCTCGTCATCGACCTAC
CAGTGCAGCAGCTTCAAGGATGGTATCACCGTGAAGGGCAAGGCCAACTGCGTTGCCGCC
GACCCAACTCCAGAGCGTGGAGGAAGCGGCAGCACTGACGGAAACAGCGGTAGTGGCAAC
AACAGCAGC
>AF_DN22419_c0_g1_i1 DN22419_c0_g1~~DN22419_c0_g1_i1  ORF type:5prime_partial len:202 (+),score=7.23 DN22419_c0_g1_i1:2-607(+)
GTTCTCTACCCACACATCCTCCTACAATTTACTGGTTGCCGGTCACCAGATTCTTCTAAT
CTGAACATGTATTCTATCCGTACCGTCTGTGTCGCCGCAGCAGTTCTGCTATCCTCCGTT
GTGGTCAATGCGGCTCCCCTGCCCATGCCCGCTGTCAGCGCCCACCACGTCACACCAGGA
GGTGTCTTCATGGCCAAGCCAGTCCACTTCGACCCACCTTTGCCTGGTCACTCCACAAAC
AGTGGGGCAAGGAACCACCCTGTCATCGCCCTCGACCACCCTGACCACCACGGAATGGTG
CCCGTCGCCGTCGTCTCCCACAACCACCCGGCGCACATGCAGCAAGAAGTTCACGATGCG
CACCACTACGACAGACACACCAAGCATGCTGGTGTTGGATCGTTCGACCACGGTAGCCAG
ATCGCAGTTGGCCATGTTACCCACGTTCACCACGAAGACTTGCACATGGTCTCTCCCGAT
AGCAATCTGCCGCATCAGCTCCACCACACTGACTTGGGGCACCTGCACCATGCCACTGGT
TACACCCCCAGCAACACGAAGCACCGCACTCCTTCTCCCAAGACTCCTCCTTGGCGCAAG
AACTAA
>AF_DN101839_c0_g1_i1 DN101839_c0_g1~~DN101839_c0_g1_i1  ORF type:internal len:121 (-),score=8.12 DN101839_c0_g1_i1:1-360(-)
AACGTCAAACCCCTCATCGAAGAAGGTTCTCGCATCCTGCAAGAGTGCAACGGCTCTCTC
CGCGGTCTGGATCCCGATGGACGCATTGCCTCTCAAGCCAAGGGTCGCGCAGAGACTCGC
GAAGCCACACCTAACGAATATCGCCTTGCCGACTTGCTCAAGGAGCTCACTTCGACCGTC
GTCACCACTATCGACAACGCTAAGAAGAAGATCTCCGACATGCCTCACGCCAAGAAGAAG
CTCAACCCACTGTGGGCTCTGCTCACCGAGCCGTTGTTCCAGATCATTGCCGCTGTTGGT
CTCTTGCTAACTGGTGTCCTTAACCTTGTTGGCAGATTGCTGAACGGCCTTGGCCTTGGC
>AF_DN2636_c0_g1_i1 DN2636_c0_g1~~DN2636_c0_g1_i1  ORF type:complete len:332 (+),score=-4.96 DN2636_c0_g1_i1:72-998(+)
ATGCGGGCGGGTGCAGAGGCGCGCGGGGTTGCAGAGTTGGTGGGCAAACTTAAGCAGGTT
ATGGGGAAGGTTCGGCCAGAGCGTGTGGCCGAACTGACCGCCAAATTCCAACCTGCGGAC
AGGGTGCACACTCGGCACATCTCGCGGGCGACCTTGAGTGTTTCGCCAACGCTCCTCCGG
ACAATGCAGGTCCGGTACGACATGCTGGCCCGTAGTTGCAGCATGCCGGAGGATCAGTCG
CAGTCGCCGCCCCTCGGCGAGCTGCCGCACCATCCTGGCTTCGGGGCGATGTTCTGGTGG
GGCTTCTCTCGGATACGTGATGAGACCGAGGTAGTATTCCCTTACACGCAATTCATGCGT
GTGCTTCCACTGGCGGCGATGCCTATTTTGGCTAGTCGGTCATGGGTGCGCATGATTGCG
TGGCTTTTACGGGCATATGACCGGCTCATGGGGAAGCCACTACACACCTGGGAGTTGCAG
GGGCTGCTCTGGTCCCTGTCACACATCGGCACGCAGGAGGAGCGTGAGGTGTACTTCTGG
GGTCGCCTCCTCAATGCTGTTGACATGCTTCTGGCCTCGCGGCGTCGGGGTCAGCGTACC
GCCACCGCTGCTTTTGCGGATCTCAATCGTGTCCTCCACGCACTGGATGCTTTGGGCGCA
CGGCGTATGCGGCTATCACCGCTAGAGCGGCTTGCGATCGAGGGGGCTTATCGGAAGGTG
GGACGGGGTGAGTTCCACCACGATTCTGACTACCGTCGAGGGGCTGGTGGTGGGATCGTG
CGCACTGGTGCGCTTCGGGCCGGGGGTCGGCCCGCCCTCGGTGTGGGTCGCGCGGAGATG
CCGGGTTCGCCGGGCCATCATCGTGCTTTTTCCGGCGGCTCGACTTCATCGAGTCGGGGT
GGGTATGTCGCGCGGCGAATCGGTTAG
>AF_DN15990_c0_g1_i1 DN15990_c0_g1~~DN15990_c0_g1_i1  ORF type:internal len:293 (+),score=-22.50 DN15990_c0_g1_i1:3-878(+)
CGTGTACACGACGTCGCCCCGCCTGCCGCATCCAGCAGCCGCCGTCCCTCGCTCGCCAAC
GCACACGCGCACAGCGCACCCGCAGCCGCTTACGTCGCAGGCCCCGTCAACCAGTCGGAC
GCCCCGCCCGCGGTGCCCGTCCTCCCGCCCATGTTCTACGCGACGTACCGCCGCGGCTCG
AACGGCGAGGTGCTCGACCCGGCCCTCATCCCTCACGGCGTGCAGGCGCAGAAGAGCCTC
TACTTCCGCACCAAGCCCTGCCGCTACTGGGCTGCCGACGGGACTTGCCCCAAGGGCGAC
AAGTGCACGTTCATCCACGACCCGGCCCTCGCCGCACCCGCACCCGCACCGACGCCCGTC
GAAGTCGCGCCCCGCACCCCCGAGCGCTGTGTCTCGCCAGCACCCGCCCCAGTCTCCGTT
GAGGCAGTCAAGAAGCCACGCACCCGCCTCCCGCCCGTGACGCCCAGCAAGGCCCCGCGC
GAGCCGCACCCCGCCTGGCGCGTCGTCGGCGGCGGCGTGACCCTCGCGAGCGCAAACTTC
AAGTCGGACGACGAGGACGCGATGGACGAGGACGCCGTCGAGGCCGCGCTCGGGCTCGCG
CAACCGTCGCCCGCCGCCGAGTTCGCCCAGCCGCAGCCCCAGCAGCAGCTCCCGGCGCCG
CCGCCGATGATGATGCAGCCGGTCCCCGTGCCCGTCGCGCCTGTCGCACACGGCGGTTTC
CCGGCGTACGCGCTCCCGCCGCACGCGCATGGTGTCCAGTACGCGTACGCGTTCCCGAGC
CCGGTCCCGTACGAGGCTCCCGCAGGCTACTTCCCCGCGCCGCCGCCCGCACCTCAAGGC
TACGTCACCGTCCCTGCGCAGTGGGTCTTCCCGCAG
>AF_DN75830_c0_g1_i1 DN75830_c0_g1~~DN75830_c0_g1_i1  ORF type:internal len:163 (+),score=18.36 DN75830_c0_g1_i1:3-488(+)
TTCAGCAAGGAAGCCGAGTTGAACGCGGCTGTAGATTTCCAGAGCATCGAAGACCGGACG
AACATTCGCGAGGCGCTCCAGCGAGGAGATGTCGAAGAGGCCATCACTCGAGTAAATGAT
CTCAATCCTGAGATTCTCGACACCAACCCACTACTATATTTCCGCCTCCAACAACAACGT
CTGATTGAATACGTCCGACAAGGCCGCATTCCTGAAGCACTCAACTTCGCTCAACAAGAA
CTTGCTCCGAGAGGAGAGGAATCTCCGGAGTTTTTGTCGGAACTTGAACGTACCATGGCA
CTTCTTGCCTTTCAGTCCTCACCAATGACCCCTCCAGCTATCGCAGAGCTCCTATCTCCA
GCCCAACGGTCGAAGACTGCGGGAGAGCTCAATTCGGCGATACTGGCGAGCATGAGTCAT
GGTAAGGAGGCAAAGTTGGTAGCGCTGATAAAGCTCCTGTGCTGGGGAGAAGCCATGCTT
GAAGAG
>AF_DN21149_c0_g1_i1 DN21149_c0_g1~~DN21149_c0_g1_i1  ORF type:complete len:128 (+),score=7.43 DN21149_c0_g1_i1:191-574(+)
ATGTACGCCGCCCGTGCTGCCAAGCCCAAGTTGTCTCTCAGCATTTCTGCTACGACAACG
ACTACTGCTCGTCCTGCTCTTTCTCTGCGATCACCGGGCCCAATGCCACGAACACCAGTG
TCACCATCACCTCTGAGCCCAGTTTACTCACGGGACTTTGGCCATCAGGCCCCTCAGATG
TATGCGTACACAAACTCGAGCTCAGCAAAAAGTATCCTCAAGAAGGGCTCTGGCGCCTCT
TCAGCACGCTCTAGTGGCAAGGCAATCCAATTTCAGAGCACGCCTACTGTGTACTGTGTC
ACTCCTATTGAGAATAAAGACGAGTACTATGGTCGCCATGTGAAAATGTCGCGCGACGAG
CGACGATGGGGAACGAAGTCGTAA
>AF_DN43274_c2_g1_i1 DN43274_c2_g1~~DN43274_c2_g1_i1  ORF type:internal len:110 (-),score=6.44 DN43274_c2_g1_i1:1-327(-)
TCACTGGGCAAATGGATCTATGACTGGACGGTGTATCACTACGGCCCTGCGACGCCGATG
TCAGAAGTCGCAGGCGAACTGTGGCTGCTGCTCATCCAGCTCGCAGGAAAGATCAAACGA
GCTGAGGAGTGTATGCCTAAGATTAGAAAGCAAGAAAACCGGGAAATGATCGAGGATTTC
CTCGAAAGCGGCGAAAGACTCTGGGTCCGATTCGCCAAATTACTCAAAGTTTGCGAGGAA
TACATGTTGAAGGCAGCAAAAAAGGAGTCAGGCGAGAAGAAGCCGGTGCAGATGGGCAAG
ACTAGTGGCTGCGAGTTCGTTGACTCA
>AF_DN103864_c0_g1_i1 DN103864_c0_g1~~DN103864_c0_g1_i1  ORF type:internal len:100 (-),score=12.03 DN103864_c0_g1_i1:3-299(-)
TCTGAGTGGGTCGCGATCGGCGGTCGAGCTGGTGTTGGCATCCCGAATGAGAATGTCCCC
GCGCCGATCTGGAATGACAAGCAACTCGGTCTCCTCGACGGTACGGCTCCCAAGACCCTC
AGCAGCGGCATCAAAGGTCTCGTCGATGGTCTCGCAATCAAGGACGCTCAGCACCGCTTC
GACGAGCTTCTCGGAGTCGCCGTCGCTACCAAGACCACCACGAGCTCGCTCTTCTCGCCC
GTTGCGAAGAACCCAACCGGTGCCAATGCCGCTGCTGCAGCTGCTGCAGCCAAGCTC
>AF_DN60185_c0_g1_i1 DN60185_c0_g1~~DN60185_c0_g1_i1  ORF type:internal len:114 (-),score=1.57 DN60185_c0_g1_i1:1-339(-)
AGCCTTCAGACGGTGTATCGAGCATCGTCCAAGCTCGTTCCGAACATGGTACCATCCAAG
AGTGACTACTATACGGCTTCTGAGATCACGTCTTTCCTCAAGACCTATCTCGGTAATTCC
GAGCAAACATCCCAGGGGACCTCGCCACGCTTCGTCAAACTTGACCCCTTTATCGCCAAC
AATATTCTCGGCTCGAATTCAAGTGCGGCAGATACGAAGGCTCTAGCTGCAGGGGAGATT
GCGCGAGACGCGCTCCAGAAACGTCTTCTGGAGGACCATAATCTGTGCTCTCCCTTTTGG
GTATTGCTCCGGAACGATCAGAAGTGGTCATCTAATGAC
>AF_DN16508_c0_g1_i1 DN16508_c0_g1~~DN16508_c0_g1_i1  ORF type:5prime_partial len:110 (-),score=5.84 DN16508_c0_g1_i1:204-533(-)
CTTCCTCATGCAGAGAACGCAGTCTCGGGCGACCAGAACGCGCAGGCGCCGGGTGGCATC
CGGTTGGGCACGAGTGCACTTACGTCGCGCTCGCTCGTGGAGAAGGACATGGAGACCGTC
GCCGAGTTCCTCCACCGCGCCGTCCAGCTGTCGCTCGACCTGCAAAAGAAGGCCGGTAGC
AAGCTGCTCAAGGACTTCGTGCGCGTCGCTGGTGCAGACGAGGGCGTCCGCACGCTTGCT
CGGGAGGTTCGGTCGTTTGCGCGCTCTTGGCCACTGCCAGGCGTCGATACCGAGAACCTC
AAGATGCCGGAGGGCATCCACGAGGATTGA
>AF_DN56111_c0_g1_i1 DN56111_c0_g1~~DN56111_c0_g1_i1  ORF type:internal len:181 (-),score=15.77 DN56111_c0_g1_i1:1-540(-)
GAGAAGCTGCCACCTCCAGTCCTGTCGTTCGACGACGTCACCTTCAGCTACTCCGGCAAG
AAGGAGGACAATCTTTATGAGCACCTCGACCTGGGTATTGACATGGACAGCCGTACTGCA
CTCGTCGGTCCGAACGGTGTGGGCAAGTCGACCCTGCTGCGTCTCATGACCGGCAAGCTC
TCTCCTACCGGCGGTGTTGTGAGCAGACACACCCATCTCAAGCTGGGTTTGTATTCGCAG
CACTCAGCGGAGCAATTAGACCTGACCAAATCCGCTCTCGACTTCGTCCGCGATAAGTTT
TCATCCACTTCTCAAGACTACCAGTACTGGCGCCAGCAGCTTGGTCGGTATGGATTGTCT
GGAGAATCACAGACTGCTTTGATGGGTACACTGTCAGAGGGTCAACGAAGCAGAGTCGTG
TTTGCCCTACTGGCCATTGAAGGCCCAAACATGCTTCTGCTTGACGAGCCTACGAACGGT
CTCGATATCCCTACGATTGACAGCTTGGCGGATGCTATTAATTCTTTCTCTGGTGGTGTT
>AF_DN57037_c0_g1_i1 DN57037_c0_g1~~DN57037_c0_g1_i1  ORF type:internal len:143 (-),score=2.82 DN57037_c0_g1_i1:1-426(-)
CCGGTGGAAAAGGCCGAAGAATGTCCCACTTCACCCACAAAAGACGCCGAAGAAGGGACG
AACGTGTTCCCCAAGGCCGAGCTCCCTGCAGATTCGACCCACCCTCCTGAGATGAGCTGC
GATCGGAAGGACGGAGATGCAAGCTCGCCCACTAGCTTTGGCATGCCCAGCCCGCTAGTG
GAAGCGGAGAACACGGAGCGACAAATTTTCGAGATGCCAGGCGACTTCCCTGCCAGAGTG
GAGGCAGGTGGCCGCCAGCTCTCAGAGAAGGAATCGATGGTGGTCCGCGAGCGGATATAC
AACGGCGTGGACCCGAACGGACCCCCCGACATCTCGCCCAGGTCAGAAGAGCCGCCGCGA
AGACTGGCGCCCGTTTCGCCGTCAGAGGTGGCGATGGTGAACAGGCGATTACCCGCCGTG
TCGCCC
>AF_DN54899_c0_g1_i1 DN54899_c0_g1~~DN54899_c0_g1_i1  ORF type:5prime_partial len:174 (-),score=5.52 DN54899_c0_g1_i1:14-535(-)
TACCGCAAGCATGTCGCGCTCGTCTCTCAAGAACCTACGTTGTACTCGGGCAGCATTAAG
TTCAACATTCTCCTTGGAGCCACGAAGCCCGTTGAGGAAGTGACTCAACAGGAGATCGAG
AACGCTTGCCGTGATGCGAACATCCTGGAATTCATCCAAGGATTGCCTGACGGTTTCGAG
ACCAATGTCGGTGGTAAAGGTGCCCAGCTTTCTGGTGGTCAAAAACAACGCATTGCCATC
GCTCGCGCGCTGCTCCGCAATCCGAAGATACTTCTCTTGGATGAGGCTACGTCCGCTTTA
GACTCTAATTCAGAAAAGGTTGTCCAAGACGCCCTTGACAAGGCAGCTCGCGGACGCACC
ACCATTGCCATCGCGCATCGCTTGTCCACGATCCAAAATGCTGACTGCATCTACTTCATC
AAGGAGGGCCGCGTGAGCGAGTCGGGAACGCACGATCAGCTCCTGGCGCTTCGCGGTGAT
TACTACGAATACGTGCAGTTACAGGCTTTGTCGAAGAAGTAG
>AF_DN87404_c0_g1_i1 DN87404_c0_g1~~DN87404_c0_g1_i1  ORF type:5prime_partial len:152 (+),score=3.81 DN87404_c0_g1_i1:2-457(+)
CGCGCGCTTGCACCCGCACCTGGCGAGAACGCCGTGTGCCCGCAATGCCAGGCCAAGTAC
ACGCCTGGCGCACCCGGCGTTGGCGATGTGCGTCCTATCAACCCTACACAAGAAGAGGAG
GACGCCATGCGCGCTGCACTACCTGTTCCCGGCGCGAAGAAGCGCAAGAAGAAGGACGCC
GCGGCAGAGGATGGCGGCGAGTCTGGGTTGACAGAGCCACCTGCAAAGAAGACCAAGACA
GCGTCGACGACTGCCGCAGCATCTAAACAACCTGCACCGACGACAAACGCAACGGTGGCA
ATTGGCGCGCGGAAAGCCCTGGCGGTCGCCGAGGCCGAGGCCAAGGCAGCCAAAGCGACC
CAGAGCGCCGCAATCCAAAGTTTGTACAAGGGTCGCGACGGGCCGCCAGCGAAAGAGACA
TTCCTCACGAGAGGAACCTTCACTCGGTACGCGTAA
>AF_DN64961_c0_g1_i1 DN64961_c0_g1~~DN64961_c0_g1_i1  ORF type:5prime_partial len:135 (+),score=1.48 DN64961_c0_g1_i1:2-406(+)
GTTACCAACTGGACACTCGTCGCGTTGAACCACGATACGCAATCCTGCATGGACCCTAAC
ACCATCACTGCGCCCGTTATCATTTCTGCTACTGGTCATGATGGACCCATGGGCGCATTC
TCTGCAAAGAGAATGGTCAGCGCTGGTCTCCTCAAGGAGCTCGGAAACATGCGCGGTCTC
GACATGAACCGCGCTGAGCCCGCCATTGTCAACGGTACGCGTGAAGTTACCCCTGGACTC
ATCCTTACCGGAATGGAACTTTCTGAGCACGACGGATCTAACCGCATGGGTCCTACCTTC
GGTGCTATGATTGGTAGCGGTGTCAAAGCTGCTAAGGAAGCCATCCGCATCCTCGACGAG
TCAGAAATCGTCCGCGGAAAAGTTGTCGGAAGAGTCACCGCGTAA
>AF_DN59256_c0_g1_i1 DN59256_c0_g1~~DN59256_c0_g1_i1  ORF type:internal len:192 (-),score=9.23 DN59256_c0_g1_i1:2-574(-)
TTCAACTCAGGCAGCCATCTTCCAACATTCTATCCTCCGCCTCCGCCGCAATATACCTTT
ACCAACCATATTCGTCATCCAATCCGCTCCAAGCCACCCCGCCAAGGTGAGGTATTCTAT
ACCCGCTATATTCCCAGTCTCGACTCCTGGCTGTCTTTCCGAATACCAAGTCTATCTGCC
AGACCCGTGCCTCATCCTCACTATGGCCCGTTGAGTGGCTCAGCGCCACCTCCAGTAGTT
AGCCCCCCCGGAAGCATTGCGACCCTGCCCACACTAGCGAGCTTTGCCGAGCGATCGTCA
GATCTAGATCTCTTACATAAATGGATGAACGACCCTCGGGTGAATGCAGCTTGGGGAGAA
GCTGGACCCAAGCAGAGACAACAGAAATTCCTGGAAGAGGCCTTGTCAAGTCGGCATTCA
TTTCCCGTTTTTGGCTGCTGGGATGGCAGGCCCTTTGGATATTTTGAGGTCTACTGGGTG
AAAGAAGATCGGCTAGGCCGTCTGCTTGGCGGCGGGGTTGGCAATTACAGAAGAGGCCTG
CATGTGCTTGTCGGCGAACAGGAATTCAGAGGG
>AF_DN69547_c0_g1_i1 DN69547_c0_g1~~DN69547_c0_g1_i1  ORF type:internal len:112 (-),score=8.65 DN69547_c0_g1_i1:3-335(-)
TCATTTGTCGAGCGCCTGGACGATGAGCTTACTCGTTCCCTTCAGCACATCGACCCACAC
ACTGCTGAATATATTGAGCGACTTGGTGACGAACAGTCACTGTACACAGCTCTCATCCGC
GCACAACTATATGTCGAAGAGCTCAGCAAGGCTGACAAGAGTGAGCCAAGACAGGACAGC
CTTAACCGGGTAGTTGTCAGGCGATTGGAGCACGTATATTTCAAGCCTTCTCAAGTCGTT
TCAATTCTCGAGGATGCCACATGGAAGGCAATTCCTTCTGCGTTGGAATCCTCTATCACC
TCTCGCGTGTCAGCTACGGATGCCTCTGCTCTC
>AF_DN76023_c0_g1_i1 DN76023_c0_g1~~DN76023_c0_g1_i1  ORF type:5prime_partial len:127 (-),score=13.56 DN76023_c0_g1_i1:88-468(-)
CTAGGTGTCGTCACTGGACAGCCTACCGCCGTCACTACCCAGCCCAGTGCCGTCACCAGT
CAACCTGAAGTTGTCACCTCTCAGCCCGCTCCAGCATCCATCCCCGCTGGACTCTCGTCT
CCTGTCGTGCCACTCTCCCCAACCACCAGTGGCTCGGCTTCTGGATCTGGTAGCTCTGCT
GCTGTTTCCACTACCGGCACCAGCGTGTCCTCTGGTTTCTCTACCGGTACCGCAACCACA
TCCGGATCCAGCAGCCACACCTCTGGTTCATCCAGCTCTTCTGGCACTCACGCCGCGTCA
ACTGGTGCTGCTGCGATGGCCACTGCTGGCCCCGTCGGTCTCTCTCTTGTCGCTGGTGCT
GCCTTTGCCATGCTCATCTAA
>AF_DN58590_c0_g1_i1 DN58590_c0_g1~~DN58590_c0_g1_i1  ORF type:internal len:200 (+),score=39.80 DN58590_c0_g1_i1:3-599(+)
GCTGCTTTCTTGCCCAAGCTGATGCCGGCTCTCCAAAAGAACTTCGACACTCTGGCTGAT
CCCGAGGCTCGTGAGAAGACTCGACAGGGTCTTGATACCCTCATCCGTGTCGGTGCTGTC
AAGGATGGCAAGATCCCGGAAGTGTCAAAGGCCGGCGATGTCGACACCGTCCTCGCTGTC
TTGAAGGAGTGCTTCCCCTCCAAGTACAAGGTCGACGCCAAGTTCGACCCTATTCTGAAC
TACATCGCAGCTATTGCTGGTCAACTCATCGACGAGAAGGACACCGAATCATACAGCTGG
CAGAACAATACCCTACCCTTCATTGCTGCCATTGTTGGGGATGACGACGCCAAGGCGGTC
GCGGACACCCTCCGGAAACGCACTCTCCCTGGTGCCGCGGAGGAGGACGAGGTTGAGCCT
GATGAAGAAGAGGGAGAGGACCTTTGCAACTGCACCTTCAACTTGGCGTACGGTGCAAAG
ATTCTCCTAAACCAGACCCATCTTCGCTTGAAGCGTGGTCAGCGTTATGGTCTTCTTGGT
CCCAATGGTTCTGGCAAGACCACCTTGATGCGTGCCATCAACAACGAGCAGGTCGAG
>AF_DN97280_c0_g1_i1 DN97280_c0_g1~~DN97280_c0_g1_i1  ORF type:internal len:103 (-),score=1.11 DN97280_c0_g1_i1:3-308(-)
AACGACCACGTTGTTTACAAGTTCGATGCTCGGTCCGGACAGCTGCTCCACACCTCCCAG
CGCCATGGTGGGCTTGTCCGCTCTCTCTTCTTAGACGCCCATAACGGACGTGTTATCTCT
GGTAGTTATGACCAGAGCATTAGGATAGCAGACTACCAAACCGGAGAGATCTTTGGACTC
TATGAGAACTGGACTACAAGTTGGATACTTAGTGCGAAGAGCGATTACAGGAGAGTTGTG
GCAACAAGTCAGGATGGACGCACCCTAATACTGGACTTTGGTTGGGGGTGTGATGGGAGA
GAGGCA
>AF_DN66542_c0_g1_i1 DN66542_c0_g1~~DN66542_c0_g1_i1  ORF type:internal len:114 (+),score=7.72 DN66542_c0_g1_i1:3-341(+)
ATCAAGAAGATTCAGGCCGCGGCTCGCTCTGGCAAGCCGATCGTCAAGCCCCGCTGGCCG
GTCCTGATCATGCGCACGCCAAAGGGATGGTCTGGTCCCAAGCAATTCCACGGCGAGTAC
ATCGAGGGCTCCTTCCACGCCCACCAAGTCCCTCTTCCAGGCGCGAAGGCCAGCAACGAG
GAGCTCGACGCCCTCCAGCACTGGCTTTCTTCCTACGACATTGGCGAGCTCATTGACCCG
GAGACGGGCGAGGTATGCGAGAGTATCCTCAAGATCGTCCCCGCTGCACCTGCGAAGAGG
CTTGGCCAGAAAGAAGAGGCGAATGGCACGTACGAAGTG
>AF_DN71953_c0_g1_i1 DN71953_c0_g1~~DN71953_c0_g1_i1  ORF type:internal len:110 (+),score=6.20 DN71953_c0_g1_i1:3-329(+)
TTCTTTGGCGCCTGCCCCTTGACCTGCGTGGCAGCAGTCTTCTCTGATATGTTCAACAAC
CGCGTCCGTGGTCTCGCCATAACGATTTTCTCCATGACCGTTTTCACCGGCCCCCTTTTG
GCACCCTTTATCGGTGGATTTATAGTAATGTCACACTTGGGTTGGCGCTGGACTGAATAC
ATTGTCGCTATCATGGGCTTCCTCGCCTTCGGCCTCAATCTCTTCTTCCTCTCTGAGTCC
TACCCGCCACAGATCCTCGTGGCAAAGGCTGCGGAACTTAGAAGGAGAACGAAGAACTGG
GGTATCCATGCCAAGCAAGAAGAAATC
>AF_DN90703_c0_g1_i1 DN90703_c0_g1~~DN90703_c0_g1_i1  ORF type:internal len:115 (+),score=13.84 DN90703_c0_g1_i1:2-343(+)
CGCGGCCTTCATCTCGTCGATCTTGGACTGGCGCTCCTTGCGAGGGATGTGGTGGCCGAC
GAAAACCTTCTTATCGTTGAGAAGCATGCCGTTGACAGACTTGATGGCATTGTCGGCAGC
CTCCGCGGTTTCATAGTGGACGAAGCCATAGCCCTTGGAGTTTCCATGCTCGTCCGTGGC
GACTTTGCAGGAGAGAACGTTGCCAAAGGTCGCGAAGGTGTCGTGGAGCGCCTTGTTGTC
GATCTGCTCATCGAGGTTCTTGATGAAGATGTTGCCAGCGCCGGTCTTGCGGAGGGCAGG
GTCACGCTGGGACCACATGATGCGGCAGGCACGATTTTTGAT
>AF_DN41115_c1_g1_i1 DN41115_c1_g1~~DN41115_c1_g1_i1  ORF type:5prime_partial len:120 (+),score=17.81 DN41115_c1_g1_i1:2-361(+)
CCTACCAACTACCTCGACCGTGACTCTCTCGGTGCGTTGTCCAAGGCGCTCAAGGCTTTC
GAGGGCGGTGTCATCATCATCACTCACTCTGCCGAGTTCACTCGGGACCTTACTGAAGAA
GTCTGGGCCGTCATGGACGGCAAGATGACTCCTTCCGGCCATAACTGGGTCCAAGGTCAA
GGTAGCGGACCGAGGTTGCAAGAGAAAGAGGAAGAAGAGCGCTTCGATGCGATGGGTAAC
AAGATTGAAACGACAAAGAAGAAGAAGACCTTGACGTCGAAGGAAGCCAGACAAAAGAAA
AAGGAGCGCATGGCTCGCCGAAAGCGTGGAGAGGAGGTGTTCTCCGACGACGATCTGTGA
>AF_DN36055_c0_g1_i1 DN36055_c0_g1~~DN36055_c0_g1_i1  ORF type:5prime_partial len:251 (+),score=-8.85 DN36055_c0_g1_i1:3-755(+)
AACGCCACCCAATCCAGCTTTGACACAACATCGGCACAGTCTTACCGAAGAGACAGTTGG
GCAACACCACAATTTTCCTCAAACTTCACTACAACCTCCTCCGGACCTTCTCCTTCATCC
TCATCCTTTACATTTGCTCCCCCGTCCATCTCGGGGAATATGCACGGTCTTCCCTACACA
CAACAACAGTACCGCCCTGCACCTAACAACATGCCGTCGGCATCCGAGCAAACCCCGGAA
TTCCCGGCCCATCTCGCCTCAATGGAATCCAGCGCGAGTGAGGCTGGACCTGAGACTTCC
AGCCAGGAGCAGATCCAGAAGCCTGCCGCGTCAAATGCCGATACAGGTACGTACACGTGT
ACGTATCACGGCTGCACTCTGCGCTTCGAGACTCCGCAGAAGCTGCAAAAGCACAAACGA
GAGGGCCATCGCAATGTCAATGCCGCAAACATCGGATCCAGCATGACATCAGCGGCATTG
TTGGAGCGCAATTCACAGGCCGGGCCTCACAAGTGCGAACGCATCAATCCCACTACGGGC
AAGCCCTGCAATACCATCTTCTCGCGGCCCTACGACCTCACTCGGCACGAAGACACAATT
CACAATGCACGGAAGCAGAAAGTCAGATGCGCACTCTGCGTGGAAGAGAAAACTTTCTCC
CGTAACGACGCTCTAACGCGACATATGCGAGTTGTACACCCAGAAATCGACTTTCCTGGC
AAGCACAGGCGCCGTGGAGGTAACCACGACTGA
>AF_DN77213_c0_g1_i1 DN77213_c0_g1~~DN77213_c0_g1_i1  ORF type:internal len:234 (-),score=21.38 DN77213_c0_g1_i1:3-701(-)
ACGACCTGTGGTGGTGACAATTCAATCAAAGTCGACAAAGTCGACATATCATTCAACAAA
GGCGCAAATGAAGTCTCTTTCGATGTCCAGGGCAGTAGTGATAAAGAGCAGAAAGTGACT
GCGTCGCTAGTCGTCGAGGCATACGGCATCGAAGTCTTCAAACAGGACTTCGACCCATGT
GCTGAAGATACCAAAATCGAGCAGCTTTGCCCAGTCCCCGCCCGAGAATTCAGCGTATCA
GATTCACTCGAAATCCCCTCCGAATATGCCGGCAAAATCCCTAGCATTGCTTTCAGCGTC
CCTGATCTTGATGGTACTGCCAAGTTGGTCCTCAAGGCTAAGGACAGCGATGACGAGCTC
GCATGTATTCAATCTGGCTTCACTAATGGCAAGACCGTCGAGCTGGCCGCAGTTTCTTAT
GTTGCCGCTGCTATCGCCGCAAGTGCTCTAGTACTTTCAGCCGTGGGTGCGGCAGCGTCC
GGTGGGACTCCAGGTTCCTCGTCTCCCAGCCCTGGTTTCTTTGATGTTGTCACCACTTTC
CAAGGCTTTGCGATGAATGGCATGCACTCCGTTCCCTACCCGAAGATCTATCGAAACTTC
GCCAACAACTTTGCCTTTTCCACCGGGTTGGTTTCTTGGGGCGGCCTCCAACAGTCGATC
GATAACTTCCGTGAGAAGACCGGCGGTAATCTGGATCAA
>AF_DN71791_c0_g1_i1 DN71791_c0_g1~~DN71791_c0_g1_i1  ORF type:internal len:108 (+),score=23.30 DN71791_c0_g1_i1:3-323(+)
CCGTTCAATGGTGGTGGTCACATTAACCACTCTCTTTTCTGGAAGAATCTCGCACCCGTC
AAGGAAGGGGGTGGAAAGCTTGTTCAGGGTGGAGCTCTTGAAAAGGCTCTTGTTAAAGAT
TTTGGCTCAGTGGAAGAATTTAAGAAGCAAATGAACGCGAAAACTGCCGCAATTCAAGGA
AGTGGATGGGGATGGCTTGGATATGACCCCGCAACAAAGACGCTTGAGATTGTCACCACT
CCCAACCAAGATCCTTTGCTTTCTCATGTCCCTATCATTGGCATTGACATCTGGGAGCAT
GCCTTCTACCTCCAATACAAG
>AF_DN72810_c0_g1_i1 DN72810_c0_g1~~DN72810_c0_g1_i1  ORF type:internal len:100 (-),score=12.43 DN72810_c0_g1_i1:2-298(-)
ACCAATCAAGCAGTTCTGGGAGATGTTCTGGAGGTGACCGCGATACTTGAGCCAAGGACC
ACCAGCCGAGATGTGGTCGGTTGTGCACTTGCCCTTGACCTTGATAAGAACAGGGAGATC
CGTAGGGGTCTTGCCATCCCAAGGTTTGAAAGGTTCCAGAAGTTGAAGACGGTCACTCTT
GGGGTCGACAGCAACTTTAACACTTGCACGATCAGCCGGGGGAGGTTGGAAGGTATCTTG
ACCGGGATCATAACCGCGAGGAGGAAGCTCATGGCCGCTGGGTTCCGTGAACTTGAA
>AF_DN22576_c0_g1_i1 DN22576_c0_g1~~DN22576_c0_g1_i1  ORF type:3prime_partial len:297 (+),score=11.48 DN22576_c0_g1_i1:56-889(+)
ATGTCCGCTGTCGTGACCCCGGCAAACGAAAAGGAGGCCTACGAGCCCGGCAAGGACCTC
GAGAAGTCCTCGTCCCACGGCGGCTATGTCACCGACGCCGCCGCCGCGCCCCATGGCGAG
GACGACGGCCACATGCACCGTGCCCTCAAGGGCCGTCACATTTCCATGATCGCCATCGCT
GGCACCATTGGCACCGGTCTCTTCCTTGGCTCGGGTGGTGCGCTGGCGAACGGCGGCCCC
GTCGGTGTCGTTCTCGGCTACCTCATTGTCGGCATGCTTGTCGGTATGATGATGTACTCG
CTCGGCGAGATGATCGTCTGGGACCCGTCCGCGGGTGGTTTCATCGAATTCTCGGCTCGC
TACGTCGACCCCGCGCTCGGCTTCGCCATGGGCTGGGGCTACTGGTTCCAAACGGTCATG
ACCACGCCCGTCGAAATCGTCGCTGCGGCCATTGTCATCCAGTACTGGGACAGCAACACC
AAGCATTTGCCTGGCTACATCGTTCTGTTCTTGGTACCCATCACGATCATCAACATCGTC
GGCGTCAAGTACTTTGGTGAATTCGAGTTCTGGTTCGCCTCCCTCAAGCTCATCACGATC
GTCGGCCTCATCCTGCTCTGCTTCATCGTCATGCTTGGCGGTGGACCGGACCACGACCGT
CGTGGCTTCCGCTACTGGAAGCAGGAGCCGTTCAACTCTGGCTTTGAGGGTTTCTCTGGA
TCAAAGGCTCGCTTCCTCGGTTTCTGGGCTGTCCTCACCCAGGCCGCTTTCTCGTACGGT
GGTATGGAGACGCTCGCGTCCATCGCGCTCGAGGCGGAGAACCCCCGTGTCACG
>AF_DN78719_c0_g1_i1 DN78719_c0_g1~~DN78719_c0_g1_i1  ORF type:5prime_partial len:110 (+),score=15.85 DN78719_c0_g1_i1:2-331(+)
CACGGTGTCTTCACCAAGACACCCGGAAAGCTTACCAACGACTTCTTCACCAACCTCCTC
GATATGAGCACGGAGTGGAAGGCCACTGATGCCGACAGCGAGCTCTTCGAGGGCGTCGAT
CGCAAGTCTGGTGCTAAGAAGTGGACCGCCACCCGCCACGATCTCATCTTCGGCCACCAC
CCTGAGCTGCGCGCCATTTGCGAGGTCTACGGGTCGGGCGATGCACAGGAGAAGTTCAAG
AAGGACTTTGTGGCTGCATGGGACAAGGTGATGAACCTGGATAGATTCGATGTCAAGAGC
ACAGCTGGCGTGGAGAAGGCTAGGCTGTAG
>AF_DN94212_c0_g1_i1 DN94212_c0_g1~~DN94212_c0_g1_i1  ORF type:internal len:125 (+),score=7.54 DN94212_c0_g1_i1:3-374(+)
GTCGACAAGGACAAGTACAAGGGCAAGATCACCACCATCCCGCTGCGCCGCAAGGCCTAC
TGGGAGGTCGACCTCGAGTCCATCTCGTACGGCCACGACATGGCCGAGCTCGAGAGCACT
GGCGTGATCCTCGACACGGGCACCTCGCTCATCGCCCTGCCCAGCCAGCTCGCCGAGATG
CTCAACGCCCAGATCGGCGGCAAGAAGAACTACGCCGGCCAGTACCAGGTCGACTGCGAC
AAGCGCGGCTCCCTCAAGGACGTCTCGTTCAACCTCGCCGGCTACAACTTCACCCTCAGC
GCGTACGACTACACCCTCGAGGTCAGCGGCAGCTGCATCTCGGCCTTTATGGGCATGGAC
TTCCCCGCGCCG
>AF_DN84511_c0_g1_i1 DN84511_c0_g1~~DN84511_c0_g1_i1  ORF type:5prime_partial len:288 (-),score=71.55 DN84511_c0_g1_i1:116-979(-)
ATCCTCTCTGCTCAAGTCATCTTACGCGGAACCCGCTCTGCGGGCTATGGATTCGTCGCT
CTCGCCACAGCAGAGGCTGCCCAAAAGGCTGTCGACTTGCTCGCCAAGAAAGAGCTCGAT
GGTCGTGCGGTAATTGTTGAAATTGCCAAACCTTCAGAACAAAAGGAAAAAGATAAAAGG
GAGAAAAAAGCGAAGAGACGACCCGGCAGGCGAGGCAGCAAGGCTGTCCCCGGTGAAGTT
ACGGAAGCTGAAGCCAACGGTGAGGCTCCTAAGGCTGAGGATGGTGCAGAGTCTGGCGAG
GCAGTGAAGCCCAAGAAGAAGAAGAAATCTAAGTCTGCTCGCAAGGCTAAGAAAGCTGCC
GCTGCTGCTGCTGCTAGCACAGAAGATGGTGCTGCTATTCCTGCTACGGAGGGAGAGGCA
CCTGCTAGCGACGCTACCGCCAAGAAGCCTCGTGTTCGCAAACCTAGAACCCCTCGTCCA
CCTCGACCTGCAGGTGAAGATCCTGCCGGCGAACCTTCGAAGACGATGCTTTTCGTCGCC
AACCTTGGATTCAACGTTGATGATGCTGGTCTTTCTGCCCTCTTCACTGAGGCTGGAATC
AACGTTGTCAGTGCCCGTATTGTCCGCAGACGCTGGGGTCAGCCACGCAAGTCCAAGGGC
TTTGGCTTTGTCGACGTCGGTTCCGAAGAAGAACAACGCAAAGCCATCGATGCCCTCGCT
GGCAAGGAGGTTGGTGGTCGTGTGATCGCCGTCAAGGTCGCCGTCAACACCCCTCAAGAA
GAGAAGACCGAAGAAGCTGACGCTGCTGCTGCTGCCGCCTCTGCCACCGACGGTGCTGCT
GCTCCTGTCACCGCCACTGCTTAA
>AF_DN69213_c0_g1_i1 DN69213_c0_g1~~DN69213_c0_g1_i1  ORF type:internal len:114 (+),score=23.44 DN69213_c0_g1_i1:1-339(+)
CTCATCGTCCTTGACGAGCCGACCAACTATCTCGACCGCGACTCTCTTGGTGCCCTTTCC
AAGGCCCTGAAAGCCTTTGAGGGAGGTGTCATCATCATCACGCACTCGGCAGAGTTTACG
AAGGACCTGACAGAAGAAGTCTGGGCCGTGAACGCAGGGAAGATGCAACCTTCAGGTCAC
AATTGGGTGACTGGACAAGGCTCTGGACCGAGGCTGGCAGAAAAAACCGAGGAGGGTGAC
ACTTTTGATGCTATGGGCAACAAAATTGAGTCGTCTGGTAAGAAGAAGAAGCTCACAAGC
TCGGAGATGCGCAAGAAGAAGAAGGAGCGCATGGCGAGG
>AF_DN69289_c0_g1_i1 DN69289_c0_g1~~DN69289_c0_g1_i1  ORF type:internal len:157 (+),score=1.89 DN69289_c0_g1_i1:2-469(+)
GGTGTGACAAGTCCGGCCAGTAATCGAAATTCGCTGGCGCCTTCTTTGCCGGCGGGATTT
GCGAGGTGGGGCAATGAAAATGCAAGTTTGTATGACGGGCGGGAAAACCGAACCAAATGT
GCGGTTACCGCGGTCTACCAAGGCACAAATCCGAAGACAGGCTCAGCAATCCTCCTGAGA
TCTTACGACTCTCGCAAAGAGCCTCCTCCGGAGTTCAACTGCACCATTTGGCAAGCAGGT
CGGGCTACATCAGCGACCGGATTGGCGTTCAAGCCTATACGAATTGGCCAAAGCGTCTTC
ATTGACGAGGGTGCGGGCAAATACAATCCTAGTCCTCAAGTGCTCGAAGAGGCCGCTGTG
AACGAGTGGCCTGGGCGGGATGTGGGCATCTTCGTGAGTGTCGGCACTGGGAAACGACCC
GCCGGTACCAACAATCAGCAGCATGAATGGTGGGAAGGATTTGTGGGC
>AF_DN74440_c0_g1_i1 DN74440_c0_g1~~DN74440_c0_g1_i1  ORF type:complete len:184 (-),score=28.06 DN74440_c0_g1_i1:410-961(-)
ATGTCGTCCACACAATCTCAAACACTGGCAACATCTGATATGCGCAGCTTTGCCAAGGAA
GCGCGAAGAGACGTCGAACAAAAGGTGAAGTGGGCAAGAGGTGGGATGTCCGCTCCGGGG
AAGCAGTGCCCTCATGGAATGATGGAGGAATGCACCTGCCATGATCGGCCTCTGAGAAAA
CAAAGCCGCCCTTACCGAGGCAACGACGCTGTTAAAGTGAAGAAGGGCAAAGTTGTCCGA
CAACTAAATACGGACGATCTATTCGCTCCATCGTCTGATAGCTCAGCTGATGATGAAGTT
GGCAATGGGTTTCATGGCCCACAGCCAGTCCCCGATGCGGAGATCATGTATTCGTATGAT
GCTGCACACGGCCCTGCGCAAGGAAGCCAGATTCTCAGTCTTGCAATCACAAAAGCCGTT
GAGCGATTTGAGTTCCAAGAGACTGAGAAGCTAGCAAAGGAGTACGAGTTTATTGATGGC
AAGGACAATGAAGCAGACGGATACTTTGCCGACGAAGACGACTTCGAGATTGTCGACTCA
ACCAAGATTTAA
>AF_DN16532_c0_g1_i1 DN16532_c0_g1~~DN16532_c0_g1_i1  ORF type:5prime_partial len:271 (+),score=56.71 DN16532_c0_g1_i1:3-815(+)
AAAACAAACCCTTGGATCGGAAGGTTTTCGGTCAAGGGTGTCAAGGAGGATCCAAAGGGA
GACTTTATGATTTGCAAATTGAAGGCGCGTCTTAACGTCCACGGTGTGCTGAACGTCGAG
TCTGGTTACTATGTGGAGGAGACTGAGGTGGAGGAGCCTATCCCCGAACCTCCAAAAGAA
GAAAAGAAAGAGGGTGATGCAATGGACGTCGACCAGAAAGAAACCAAAGAGCCCGAGAAA
CCCAAGACGCGAAGGGTCAAGAAGCAGCAGCGTAAGGGAGATCTACCTCTATCCGCAGGC
ACTGCGTCACTCGACCAGGCTACCAAAGATGCCGCCGCTGAGCGGGAGAACCAAATGATC
ATGGAAGACAAACTCGTTGCCGATACCGAGAATATGAAAAACGAGCTCGAAGCCTTCATC
TACGAGCTCAAGGATAAGATCATTGGCGTTTATGCTGAATTCGCAAACGACGATGAGAAG
TCTAGGCTATCAGCTAAGCTCGAGACGATTGAGGACTGGCTATATGACGAAGGCGATGAT
GCATCAAAGGCCCAGTACGTAGGCAAGATGGAGGAGATCCGATCCATCGCTGGCCCCATC
ATCCAGCGCTACAACGACAAGATTGAGGAGGAGCGACAGGCAGTCCTCAAGAAGCAGCAA
GAAGCAGCGATGGCGAAGCAAGCAGAACTTGAGAGGAAAAAGCGAGAGGAGGAAGCTAAG
AGGCAGGCCGAGGCACCGCCGGATTCGAAGGACACCGAGATGTCTGATGCAGATGCTGTA
AGGCCAGATGACATTGAAGAGCCCTCTGCCTAG
>AF_DN76358_c0_g1_i1 DN76358_c0_g1~~DN76358_c0_g1_i1  ORF type:internal len:138 (-),score=16.89 DN76358_c0_g1_i1:1-411(-)
TCATGGCGTCGATCCAGTCGCCCTCAAGACCGCTTAGTAGAGACGCTTCGGCGGGCTCAT
CGTAGCCTTAATGGTCAGGCTGCCCACATTCTGCCAGCCCTTCTTCAGCAGCGAGACGAG
GTAGTTGATCGACAGCATGATGTTGGAGATGAGCTCATCCTCAGTCATGCCGACGTTGCC
CACAGCGACACCCATGCACAGCACCTTCTTCAGCTGGAACTTGATCGTCGACTTGACTTC
GGTGATCTTGTTGTTCAGGTCCTCGGCGTGCGAAACGGGCGTAGGGAACTTGCCGGCCTT
GGAAAGACCGGGGCCGAGGAGACGGGGGATCTGCTTGATGAGGGCGTCCGAGGCGACGAA
GGCGTCGTACTTGCGTGCGAGCTTCTTGATGAGCTTCTTGTTCTTGAGGGC
>AF_DN14908_c0_g1_i1 DN14908_c0_g1~~DN14908_c0_g1_i1  ORF type:complete len:307 (+),score=54.20 DN14908_c0_g1_i1:99-923(+)
ATGGACCGAGCCAACAAGCAAATCACAGAAGAGGACGAGCAGTCAATGCAGAAGATCTAC
AAGATTGAAGGTACCTCGAGACGTGTGATCGGTGTTAACGCCCGCAGAAAGTTCAAGAAC
AGCTATGAGTACGAGATCAGCTGGAGCTTGGGTGAAAACATTGGCCAAAAGAATGAGAGG
TGGACACCCATGATGACTGCTGACAACACGTGGGTTGCCCGAAGTGAAATTGTTGCTTCT
CACGCAAAATTGGTGGCTGAGGTTGACCAAAAGGAAGCCTTGGCCTCTGGTCAGTTCCGC
CCTCTCGTTCGCAAAGAGATTGAGGCCCACTGCTCCATGTTTGGTTTGGACGCAGAGCTA
GTCTCCCACTCCCGTATGCGCGGCCTCTCAGGTGGTCAGCGTGTCAAGGTCTGCTTGGCT
GCATCTTCCTGGTTGCGACCTCACTTGATCGTCCTCGACGAGCCTACCAACTACCTTGAT
CGTGATTCTTTGGGTGCATTGTCCAAGGCGCTGAAGTCTTTCGAAGGAGGTGTCATTATT
ATTTCTCACAATGCCGAATTCACCGAATCTCTGACGGAAGAGGTGTGGGCTGTTCTCGAC
GGCAAGATGACTCCTTCTGGTCACAACTGGGTCCAAGGTCAAGGATCCGGTCCCCGCCTT
GAGCAGAAGGGAGACGAGGAGGAGAAATTCGATGCCATGGGCAATAAGATTGAATCAGCC
AAGACCAAGAAGAAGCTCACCTCGAACGAGGCTCGCAAGAAGAAGAAGGAACGCATGGCC
CGAAGGAAGCGGGGCGAAGAAGTGTTCTCCGATGAGGATGATTAG
>AF_DN83721_c0_g1_i1 DN83721_c0_g1~~DN83721_c0_g1_i1  ORF type:3prime_partial len:118 (+),score=10.68 DN83721_c0_g1_i1:63-413(+)
ATGCCGAATAATTTATTTGTTGTCCTTGATCGCAGCCTCCAAAACAGGAGGGTTCACACC
GACAACCTCGGTGATCTTCTCGCCGTTCTTGAAGAAGAGGAAAGTGGGCATGGCGCGGAT
ACCGAGTTCCTGGGCAACATCGGGGCTCTCGTCGACATCGAACTTGACAAAGTCAACATC
AGTGTGTTCCTCGCTCCAGGAGTGAACCTTGGGCGCGATGGCCTTGCAAGGACCGCACCA
TTCGGCGAAGGCGTCGACGACGACGAGTTTTTTGCTATCGAGAGCGGCTTGGAATTCGGC
TTTGCTGTTGGGTCGGAGCAAACAGGATTAGTATATATGCCTATACGAAAT
>AF_DN105591_c0_g1_i1 DN105591_c0_g1~~DN105591_c0_g1_i1  ORF type:5prime_partial len:113 (-),score=15.53 DN105591_c0_g1_i1:192-530(-)
ACCCTCTTTCGCCTTAATTTACTAAACTATGGTATCAGTGTTGCCGCCCTTAAATGCCGT
CAGCGCAAAAAGCAGTGGCTTGCCAATCTTCAGGCCAAGGTCGAACTCTTCACAACCGAG
AATGATGCTTTAACAGCAACAGTCACTCAACTTCGGGAAGAAATTGTGAATCTCAAAACC
CTTCTACTTGCTCACAAGGACTGTCCTGTCTCTCAAGCTCAGGGCCTTGGACCTTTGATC
ATGAACGGCATGTCAACTGGCTTTGAGCCCCATCCATACAATATTGCAAACAACATGACC
ATGCAAGGTCCTCCAATTCCTCAAGCCATTCGCCGATAG
>AF_DN24144_c0_g1_i1 DN24144_c0_g1~~DN24144_c0_g1_i1  ORF type:complete len:147 (-),score=13.45 DN24144_c0_g1_i1:168-608(-)
ATGCAACAGAAACAAGCCGACAACACCAAAGCCCAAGCCCAAAACGAGCACGAAAACTCC
CACACCACCGCGCGCGTCGGCCCCTTCACCGCCGACCCCAACACCGGCGCCGCCGTGCAA
GACAACCAAGACCGCACCTCTGGCTCCTGGAACCAGACCGTCGGTGCCGCCAAGGAGTCC
TTCGGAAACCTGATTGGCAACGAGAACTTGCGCCAAACTGGCATCCAGCAAAATGCAGAC
GGCAAGGCGCAGCAGGCCAAGGGCCAACTCTCAGACCTGGGTCAGGGTGTGACTGATCGC
GCAAAGGGGGCTATGGGCGGCATTGGCGCGGCCGTCAGTGGTGACCGCGAGTCTCAGGCG
AAATGGCAGGATCTTCACGACGAGGGAAAGGCGCGCCAGCGTGGTGTTGAGGCTGAGCTG
CAAAAGGGCGAGCAGCGATAG
>AF_DN95281_c0_g1_i1 DN95281_c0_g1~~DN95281_c0_g1_i1  ORF type:5prime_partial len:250 (-),score=-2.14 DN95281_c0_g1_i1:305-1054(-)
TCAGAATTCTTCGAGGGAGCCGTTCGACACCCATTTAAAGAGTCAGAATCGGGGGTTATC
GACCTGACAGAAGACGACCCAGAGGCAGTGGAGCATATGGTGAATTACTTCTACCATCTA
GACTACCTTACTAAAGCACTATCACGCCGAACATCACAGCGATCTTCCCGGGCGACGTCG
CCGCTCTCGCCACGCATTCCAGCACGCCGACGCTCCAAGAAGCTCAATCTCGCTATGGTG
GAGGACCCTCTGCTGGCGATGGCATCCGCAGCTAACTCTGCTGCCAACCCCCTAACCCCC
CCAGACGAGCAAACGACGCAGTTAGAGACCGACACATCGGCAAAGTTTCCTGATACCCCG
ATGGCGGACCAGTACGAGGAGGACCCGTTCGAGAGCGTCCAGACAGAGCCAGAGACGGAC
GTGGAGAAGCCACATCTCCTTACACACGTACGCGTCTACGAAATCGCAGAAAAGTACGGC
ATCCCGGGCTTAAAGAAGCTTGCGCGTAGTAAATTCGCGCATCAAATCGAGCTCCATTTT
GGCAGCACCGAGTTCCCAGTGGCTTGCCAGGAGGCGTACGAGACCACCGTCGATACTGAT
CGAGGCTTGCGAGACGTCGTCATCCAGACCTTCCGCGCGCATCCCCAGCTGTCACTACGC
AAGGATGTCGAGCAGGCTGTGCGGGAAACTCCAGGTCTAGCATTCGAGCTGTTTAGGATG
GCCAGTGGACTGCCAGTCACTTCAGCGTAA
>AF_DN60353_c0_g1_i1 DN60353_c0_g1~~DN60353_c0_g1_i1  ORF type:internal len:111 (+),score=1.44 DN60353_c0_g1_i1:2-331(+)
TGCATACTTCATCGACTCCTCGTAGCAGACACGCGAGAAGCGGAGACACTGGATAATGAT
ACCGATACGCTCGTGGTTGAAGTTGGTCATGACAACCTTGAAACCTTGATTCTCCTTGCC
GATCAGGTTCTCGACAGGGACCTTGACGTCCTCGAATGTGATGTATGTGGTACCGGAAGA
CCACACACCCTGGCAGTCCATGCGGCGGGTACTGACTCCCTCGGAGCGCTCGATCAGCAG
AAGAGAGACGCCGTTCATGCCTGGGCCTCCGGTACGGACAGCGGTGGTGAAGTAGTCGCA
CCAGACACCGTTCGTGATCCACTTCTTCTC
>AF_DN8070_c0_g1_i1 DN8070_c0_g1~~DN8070_c0_g1_i1  ORF type:complete len:230 (+),score=13.89 DN8070_c0_g1_i1:76-765(+)
ATGTCGTCGCCTATCCCCATCCGCCGCGCTAGGGCCTCATCGTCCTCTTCTTCGGCATCG
ACCTCCGTAGCTTCATCACACTCTACCGCGCCGACCAGTCCTGCCTCCTCCCAGCTCTAC
GTCCCGGTTCACAAACGAGCCGGATCGACGTCATCCAGAGCGTCTTCACCTGCCAGCGCG
CGCACGCCTGCGTCCCCAATTGAACCCAAACAACACCCGAGGATCTACACCACCGGCTTC
CTCCTCTCTCTGCGTCCTCAGGCAGACGAGAGCATGAAGGAGAAGATGCGCAATGCGTGC
CCGGAGGTGGTCATGAACCGCCGGACGAGGAAGAACCTCGAGTTTGCGGAACATCAGAGG
CGGAGGGAGGCGAGGCTTCAGCAGCAGCAGCAGAAGCAACAGCACCACAACCACAGCCAA
CCGCAGTCCACCACACCGGAGGCTCCCTCCCTCGTCTCAGCCCCTGCTCCTACTCCCGCC
CCCGCTGCCGCGGCTCCTGCTGCACCCAAGGTGCCAGCACTTGTAGCTGCCGTCCAAGCA
GCAGCGCCGTTCGTCAAGTCGCGTGTCCTTCCTCGGAGGAACCGACCGGCTGGTCGTGGA
CCTGAGCGCCGCCGACAAGCCCTGCAGACGATGAATGATAACTGGAGGGACGCGAGGTTG
CCTGTGGCTGCGCCGCTGCCTGTCGTTTAA
>AF_DN70487_c0_g1_i1 DN70487_c0_g1~~DN70487_c0_g1_i1  ORF type:5prime_partial len:151 (+),score=4.31 DN70487_c0_g1_i1:3-455(+)
GGTGGTGCAACACCCGCAGCGACTCCTGCTGCTGGTACCGGCGCAGGCGCGACACCTGGC
GCCGCGAACCCATTCGGCGGATTGAACCCCGCGGCTTTCCAGAATCTATTTGGCGGCGGC
GCGGGTGCGGGAGGCTTTGGCGGCGCTGGCGCAGGCGGTTTCGGTGGTGCGGGTGCAGGC
GGTTTCGGTGGCGCAGGCGCAGGTGCAGGTGCAGGAGCTGGTGCCGGTGCCGGTGGCTTC
GGCGGCATGCCTGCATTCCCACCCGATTTCTTCGCCCCTGTCGTTCAGCAACCTACCGAC
ACGCGGCCTCCAGAGGAGCGCTTCCAGGTTCAGCTCGAGCAGCTGCAGAACATGGGTTTC
ACCAACGCCGCGCAGAACGTCCGCGCGTTGCTCGCAACAGGCGGGCGTGTCGATGCGGCT
ATTGAATACATCCTCAGCGGTGGTGGTTTGTAG
>AF_DN60782_c0_g1_i1 DN60782_c0_g1~~DN60782_c0_g1_i1  ORF type:internal len:141 (-),score=24.16 DN60782_c0_g1_i1:2-421(-)
GAGGCCCCACTAGCCCAAAAGGAATCATCAACTCCAGCTTTGAATGGACATGCAACTAGT
CAGCCTCCGCTATCGAACGGGGCCAGCAGCCCCCAAATCAAGTCTTCAACAACACCTACT
GAACCAGTAGATCAGGCGAAGCCGGAAGAGTCGAGTCAGTATAAGGAGGAAACAATCAGT
ACCCCGATTCCTGCAGTGAAATCAAAGGAGGATTCAAAACCGTTGCAGTCCGAGCAGAAT
AATACCGATCAACCGCTACCAATGGAGGAATCCAAGGAAATTCCATTGAGGGATGCGATT
GAGCCACAACAAGCCACCACGCCCACCATCACCGAGAAATTGAAGGAGATCTCGGTTCCT
ACTGAACAGTTATCGGAAGCCAAACTGTCGCCTACAGATGTAGACATGCAGGATGCCCCA
>AF_DN63824_c0_g1_i1 DN63824_c0_g1~~DN63824_c0_g1_i1  ORF type:3prime_partial len:104 (+),score=8.71 DN63824_c0_g1_i1:110-418(+)
ATGGACTCGCTCACTACCCACCCGTCCAACGCCCAACAGGCAAAGAACTTCGTTGCTCCG
GGTAGCCTCAGCTATCCCAACGGCGCCACTGATCTTTCCGCGGCTCCCGTCGACAACAAG
ACCAATGGACAGGTCGCTCCCAACGGAGTGGCTACTCCGGCTACCACGCCAGAACAAGTC
CCAGCTTCCTCCGCCTCGGCTTCTGGCATTGTTCCCACCCTGCAGAACATTGTCGCCACT
GTCAATCTCAGTGCCCGTTTGGATCTGAAGACCATTGCCCTCCATGCCCGCAATGCCGAG
TATAATCCC
>AF_DN61161_c0_g1_i1 DN61161_c0_g1~~DN61161_c0_g1_i1  ORF type:internal len:144 (-),score=2.23 DN61161_c0_g1_i1:1-429(-)
CTCTGGGGGATCGGAAATATGACTGCTGCCAGTGGATCGCCTGCCATGGTGCCCTCAACC
ACGGCCGCACACCAGAACTCCTCAAGTCTAGGGGTAAACCAGCTTCATCCCAATCAACGA
GCCGCTTCTCCTCAACACTCTCCATCTCCGATCCCCCAGCCTCGAGAGACGAGTGGCGGC
CGACCCCCCTCCACCTTCGGTCAACAAGGAAATGGCATGGTCTTCGGTTCCCAGCCTGCA
GATCAAAATGACCCTTCCGTGAGTCGGGATACCCTTAGCACTTCCACTAATCTGACCATG
CAGGGCCACTCCCGACCTGTCTCTACGCTGCAATTTGGTGATCACAACCGACGTGGTTCG
GCTCAATCGATTCACGGAAACGACATGGGCAATGCCTCCCTTCCTACTGGGCCAGGCAAC
AGAAACCAC
>AF_DN36984_c0_g1_i1 DN36984_c0_g1~~DN36984_c0_g1_i1  ORF type:5prime_partial len:176 (+),score=30.10 DN36984_c0_g1_i1:2-529(+)
GACCACGGCATCCACTGCAATCTCACCCTCCTCTTCGGCTTTGGTCAGGCGGTCGCTTGC
GCAGAGGCCCACGTCACCCTCATCTCACCCTTCGTCGGCCGTATCCTCGACTGGTACAAG
GCTGCTCACAAGCGTGACTACACAGCCGAGGAAGACCCCGGTGTCAAGTCCGTCCAGAAC
ATCTACAACTACTACAAGAAGCACGGCTACAACACCATTGTCATGGGTGCATCTTTCCGT
AACACCGGTGAAATCACAGAGCTTGCTGGCTGTGACTACCTGACCATTTCTCCCAACCTT
CTCGAGGACCTCTTGAACTCCACTGCTCCAGTCCCCCAGAAGCTCGACCCCTCTGGCGCT
TCTACCCTCGACATCCCCAAGCTCTCGTACCTCAACGACGAGGCTCTCTTCCGCTATGAC
TTCAACGAGGAGGCCATGGCCGTTGAGAAGCTCCGTGAGGGTATCTCCAAGTTCGCTGCT
GATGCCGTCACCTTGAAGAACCTCCTCAAGGCCAAGATTGAGGCTTAG
>AF_DN81655_c0_g1_i1 DN81655_c0_g1~~DN81655_c0_g1_i1  ORF type:internal len:117 (+),score=15.12 DN81655_c0_g1_i1:1-348(+)
GTCCGGGTAGTCGGTGAAGCGCTCGTCGTCGTCCGAGACGGTGAGCCCCGGGACCTTGGA
GGATCCGGCGTGGTGGTCGTGCGCCCTGCGCTTGAACGAGTTGGGGATCAGGCTCTCGAC
GAGCTCATCGGGGATCAGGCGGATGATGACGCCGACGGGGATGGAGAGGACGCCGATGAC
GATGGCGATGCCCCACATGACGGGCCACTGGCCTTCGGGCGCGATCTGGAAGGCCTGGCC
GCCGAAGATGACGATCAGGACTTGGCCGCCGCACATGGCGGCGCAGATGCCGATGAAGTA
GGGGTTCTTGAGGATGCCTTCGAAGATGTTGAAGTTGTTATCGAGGCG
>AF_DN36735_c0_g1_i1 DN36735_c0_g1~~DN36735_c0_g1_i1  ORF type:5prime_partial len:909 (+),score=176.40 DN36735_c0_g1_i1:1-2727(+)
CTCAAGCCTGATTTGTCCATCATTGAGGGCAAGAAGGTCAACAAGAAGGGCAAGATCCTC
GACGAAGAGGGCGATGTCATCGGCCAAATTACTGAAGGCTTTGAAGCCAAGGACCTCGCT
GGCAAGAAGCCCAACGAGAAGGGCGAAGTCTTGGACAAAGCAGGAAATGTCATTGGCAAG
GTTGAAGTCGTCCCCGGCGAAGCTGCTGATTTTGCCTTTAAGTCTCTGCAAGAAGAAGCC
GAGGAGGCAGGACAAGCCCTTGAAGGCCTGGCTGAAGATACAGCAGGAGACGTCGTCGAC
TCCGCCCAGAGCCTGGCCGCTCTTGATGGCCTTGAAGTTAACGCAGACGGCAACGTGCTC
AACTCTGATGGTAACGTTCTCGGCAAACTTGAAGATGGCAACCTCGAGGATATCGTCGGC
AAGACTGTGAACGAAAAGGGTCTTGTTATTGATGATGACGGAAACATCCTCGGACGTGTG
TCGCTTGCCGGTGCCGACGACATCCAAGGTGCCGCTGAGGATGCCGTCGAAGACACTCAA
GATGCCAATGACGATGTCCAGGAAGCTGCACCTGAGCTACCTCCATTATCAACCTTGGAT
GGTCTCAAGGTGAACAAGTTTGGCAAGGTTGTCAACGACGACGGTGTTATCGTAGGTGAA
CTCATCGAAGGAGACGCCAAGAAGATTACCAAACTTGGTGCTACCTTGGACGACAAGGGC
CAATTCTGGGACAGCCGCGGCAATGTCATCGGCAGAGCCCAGACCGTCCCTATCGAAGAG
GATGATTCTGAGGGAGCCTTTGCTGGCCTCGAAGGACTCATTGTCGTACAAGACGGTTGG
GTTGAAGATGACAATGGCAACCGCGCCGGAAAGCTTGTTGATGGAGACGCCAAGAAGCTG
GTTGGACGTGCTGTCGACGAGGACGGTGACATCCTCGACAAGAGAGGCAATGTTGTCGGA
CGTGCCGAACGTTACGAACAGCCTGAAGAACCCGAGCCCGAGGAGCCTGAGAAGCCGGAC
TTTTCAAGCGTTGCTGGTCTATCACCAAACAAGACCGGTAATGTCATTGGCCATGGTGGT
GTGCCTGTCGCCCGAGTCGTTGAGGGTAACCTGAAGGAAGTTGCCGGCCGAAAGGTCGAC
GCCGATGGCCAGATCTGGAATGATGCTGGCAAGGTCATTGGTCGCGTTGAACTCATTCCA
GAGGATGAGCGTGAGACCAAGCCTGAAGGCATCTTTGGCGGACTCGAGGGTCTTGTTGTG
AACAAAGAGGGTCTTGTGGAAGACGAAGAAGGTAATATTGTCGGCAAGATTGTCGAAGGA
GATGCAAAGAAGCTTCGTGGTCGCGCGGTTGACGAAGACGGCGACATTCTCGACAAGCAC
GGCAACGTCAAAGGCCACGCCGAGCCATATGAAGTGCCCGAAGAGGAGGTTGAGGAAGAT
GATCTATCCTCCCTCGAAGGCAAGACGGTCAACAAGCTGGGCAACGTGGTTGATGAGCAC
GGTACCGTCTTTGGTCGCATTAGCGATGGCGACCCCAAGAAGCTTTCTGGCAAGAAGGTT
GATGGCAAAGGCCAGATCTGGAGCACCAATGGCAAGGTCATTGGCCACGCTGAGCTCATC
CCTGGCAACGAACAAGGAAAGTCCGAGGGGGTGTTCTTCGGTGTTGAGGACGCCAAGGTT
GGAAAAGATGGCGTTGTCGTTGACGGCTCTGGTAAAATCATTGGCCGGCTGACTGAAGGA
GACGCCAAACGTCTTCAGGGCCGCGCTGTCGATGAAGATGGTGACATCCTCGACAAGTCT
GGTAATGTGATTGGGAAAGCAGAGCGATGGGAGCCTGAAGAGAAGAAGCGCGATGTCAAC
CCGATGTCCGGCCGCAAGGTCAACAAGCAGGGTGAGGTGCGCGATGAGAATGGCGACCTC
ATTGGCCAGGTCACAGAGGGCAACCTCAAGAACCTTATTGGCAAGAGTATCGATGACAAT
GGATATGTCGTTGATAACGATGGCAACAAGGTCGGCGAAGCCACTCTCATCGAAAACCTT
CCAGAGGAAGTTCCTCAGGAAGAGCCGCAAGAGGAAGTCTCGCCTGAAGAATTGGAGAAG
CAGAAGCAAGCCGAGAACGACAGGAAATTGGCTGAACGTATCTGCGCTATCTTGCAAGAT
ACCCTTGGCAGGATCGAGCCTGTCTGCAAGCAGATCACAGAGCTCATCGAAAAAGCCGAC
CGCACACCAAAGGACGAACTTGACGAGGAAAAGCTTGTCAAAGACGTGAAACCCCTTCTC
GAAGAAGGCGGTCGAATGCTGCAAGAATGCAACGGAGCCATTCGCGCTCTCGACCCCGAC
GGACGCATTGCTGCAACAGCCAAGGCGCGCGCTCAAACTCATGAGGCTACCCCCGAAGAG
TACCGATTGGCAGATCTGGTCAAGGAACTCACCCAGACTGTCGTCAAGACGATTGATAAC
GGCCGCAAGCGCATCCAGGACATGCCCCATGCCAAGAAGAAGCTCAACCCTCTCTGGTCG
CTGCTGACCGAGCCTCTGTTCCAGATCATTGCTGCTGTTGGTTTATTGCTTAGCGGTGTT
CTAGGTCTTGTTAGCCGTCTGCTTGATGGTCTCGGACTGGGAGGTCTGGTTCGGGGTCTA
CTGGGCGGCCTTGGTGTTGACAAGCTGCTTGAGGGACTCGGCCTGGGTACTATCACCGAG
TCTTTGGGATTCGGCAAGAAGAAATAA
>AF_DN13050_c0_g1_i1 DN13050_c0_g1~~DN13050_c0_g1_i1  ORF type:complete len:280 (+),score=28.91 DN13050_c0_g1_i1:111-842(+)
ATGGCAGACTTGAACAACAATAACTCGTTTGACTCGAACATGGGCGCTGGCCTTGGGCCC
GCCTTTGCTTCGAACGACATGTCTTGGGATTTTTCCACCTCTGCGTTCACTGCGGTCAAT
AACCCTTCGGTCACCGGGTCTGCGCGCACAGTGTCCCCTAAGGATATCTTCCAGGATCCT
CTTGGTTCTGCCCCAGCATCGACGGCTCTTACGAATCTGACATCCCCTGATATCGGTGAA
TCCCCATTTATCACTGATAGTTACGATACTTCTCCATTGTTCCAAGCGGATGGTGATTTC
AGCACCGACAACTGGTTCCCATTGTTCACTGATGCCGACAATAGCAACAACAAGCCAGTG
CAGCCTGTTGCAGCACCTGATCTCGAACGCACTGTTAGCAGCAACTCAATGGCCAGGTCA
AGCTCGTCAAGCACAAACTCTCCAATCATCTTAGATGCTTCACATCGGAGGAAGTCGTCT
GTCAATGGTTCTCCTGCCACCAATGCATCCATTTCCAAGCCTCGTCGTCGAAAGGGTCCT
CTCCCGCCAATCGCCGTCGACCCTAACGACAAAGTGGCTTTGAAGCGAGCGCGCAATACT
CTTGCGGCGCGTGACTCTCGGCAGCGGAAGTTCGACCATGTCACGAATCTTGAGAAGCGA
AATGCGGAATTAGAGGCTGAAGTTGAGAAATGGAAGAGTATTGCCTTCGCCCAAGGTTAT
ACCGGACCATGA
>AF_DN36490_c0_g1_i1 DN36490_c0_g1~~DN36490_c0_g1_i1  ORF type:internal len:252 (+),score=15.49 DN36490_c0_g1_i1:2-754(+)
GGCAACGTGTTAGGCATGATGCCCGAAAACGAGAAGGAAGATCCGGAGCGAGCAAAGAAA
CTCATCTCGGGTCTGGAAGTCGTCCCTCATGGTCTAGTCAAGCGTTTGGAACGAGTGGGT
GACAAGTCTGGTGATGGTTCAAGCTGCGGGGACGCAAGTTGCGCTGTCTGCTGGGATAGC
TTGCTAAACCCTGAGGCGGACGGCTTCGGCACTGAGGACGTCAAGAAGGAGGAGGCGAAG
GCGGAGGAAACGGCACAAGCATCGGAGACGTCGGCTAGCGCATCGGAGACACAAGGTATT
CGTATATGCTTTGTGTTGTTTTTAACCTCTTATGGTGTCCTAGCTGTCCCGGTCGCCGTT
CCTGTCAGCACTGGTGCTCCCGAAGACGTGAAAGGACCCGCAGAATCGAGTACAAGTGCT
CAAAAAGTTGAAGAGGAGACGGGCGAGAAGCCGAAGATTGTTGCTCTGCCGTGTTCTCAT
GTATTCCACGCCGCTTGCCTCCAGCCATGGTTCTCTAGACCTGGACAGACGACATGTCCA
ACTTGTCGATTTAACATCGACCCGGAGAACTTGACCTATACTCCGCGACCCGTAGAACGG
CCTCCAAGACAACGTCGTCCATTTGGGCCCCCGACTGCCGCTGAGGCTGCTGATCGTAGT
CAAGCTACCGCTGCCACTCAAAACAATACTCAACCCACCACTGAAGCAACCCCTCCTGCC
GCCTCAACTACTCCAACCCCTCCTGCCGCCTCA
>AF_DN84126_c0_g1_i1 DN84126_c0_g1~~DN84126_c0_g1_i1  ORF type:internal len:143 (-),score=24.33 DN84126_c0_g1_i1:3-428(-)
CAATGGGCCTTCGTACAAGTTCTCAACACGGTACTTCTGGGCAATGAGTGGGGAAGGCAA
GTGGATGACAATCATTTCAAGAATGGCCTCGGCGGCGGGGAGGAACTTCCTCATCACAAT
CTTCAAGAGTTGTTTGCCCTCGTTTTCGGAGTCCTCAGGGGAGAGGGTAATTTGGAGTTG
GGTAACCATCTTGGAGTACTTTTCTTTGTCACCATCCATGATGGATCTGGCGAGTTGGTA
GATGGGCTCGAGGATGAACTGGCAGAAAGCACGGGGGAGGGCCTTTCCGGAAGCAGAGGT
GCTGCTGGAAGTCCACTTCTTGCCTTCAGGATCGAAGTAGTTGTCACCCCACAATCTAGC
CATGAGCTTCTCCTTGGGCACACCGAATTTGGCAGAGTAGAGTTTAGCGAATCTGCCCAA
AGTGAA
>AF_DN48496_c0_g1_i1 DN48496_c0_g1~~DN48496_c0_g1_i1  ORF type:complete len:410 (+),score=-1.46 DN48496_c0_g1_i1:241-1470(+)
ATGATTTTGTTCTACATTTTTGCTTTTTTTTCTTCTTTTTCTTACGCGCTTTTTACTTCG
CTATCCGTGTTCCGTTTCGCCATGCACTTCTCAACATCCTTGACCGTTCTCCTGGCTGTT
TCGGCATCGACTTTCGCTAGCTCCAAGACTTACAAGGGCAAGCATAAGCACCACCACCAT
CACCACTCCTCCAGTCAACAGCCCAGCAGTACCTCCGGGGTTCCGGACAGCACCAGTGCC
GAGACCACAGCAACTGACTCCTCGACTTGGACCACTGCCACGGGCACGGCGACGAGCGGA
GGACCGTCGCCCACCTCGACTGCTTGCTCAGGCAACTGCTACTCGACGGCCGACAACTGG
GTCGGATCCGACTTCTTGTCCAATGACTGGGAATTCTTTGACTCTTCGGACCCGACGCAC
GGTCGTGTCAACTATGTTGACGCAAGCACTGCCAAGTCCAAGAACCTGACATACTCGAGC
GACGACACATTCATTGCTCGCGCCGATTACACGACCAAGCTCAAGAGCGGCGGGTCTGGA
CGCGACTCTGTTCGCATCAACACGACTAAGAAGTACACGACCCACGTCTCGGTCATGGAC
ATGCGCCATATGCCCGAGGGAAAGGGCACTTGGCCGGCTTTCTGGACTGTTGGCGACGAC
TGGCCGAACAATGGTGAGCTGGACATCGTCGAGGGTGTCAACGACAATGAGGACAACCTC
ACCTCGCTGCACACCTCCGCCGGCTGCACGCAGCCCAAGTCGGGCCGCAACATGATCGGC
GACGTCGGCTATGACGACTGCAATGCAGACGGCGCCAAGGGCAACCAGGGCTGCGGCGTC
AGCTCGACGAACGACAAGAGCTTCGGCCCGAACTTTAACCAGAACGGTGGCGGCTGGTAC
GTCACCGAGCGCACGGACAGCACCATCAAGGTCTGGTTCTACGCGCGCGATGACGACAAC
GTCCCCGCCGACGTCCGCGACAACACGGGCAGCGTCAACCCGGACAACTGGGGCCAGCCG
ACTGCCTCGTTTGTGTCGGATTCTTGTGACCTGAGCCAGAAGTTTGGCCCTCACAAGTTT
GTCATCAACCTTACCCTCTGTGGTGATTGGGCTGGTAATTCCTACGATGGCGGCAAGGAT
GCCTGCAACGACTACGTCAACAACAACCCCGATGCCTACAAGGATGCCTACTGGGACATC
GCGCGGTTGACGGTCTACGAGAAGCAATAA
>AF_DN55732_c0_g1_i1 DN55732_c0_g1~~DN55732_c0_g1_i1  ORF type:internal len:200 (-),score=9.49 DN55732_c0_g1_i1:3-599(-)
AGCGCCTTGCTCATGAAGGTGAGGAAGGCCATCCCCGGCGAGTACTCGATGAGGGTCCCG
TTGGACGTGTGCAAGCTGAACAACACCGACTTCGACGGCGACGAGGGGTGGTTGTACAAG
CTGGTGTCCAAGGAGGCGGTGATCGAGGCCGAGACCGCGTGGGAGAGGGTCTGGAGCGAC
GAGGGCCGCATCAGCATATACTCCCAGTTGGTCAAGATGGCAGCCGACGCCGGTGGTGAT
CCCGATGTTGATCCGGCTATGTACACCACGATGCCCCTCGAGGACATGATCGGCCACCCG
GGCGGGAAGATGTACGACCTCCTGATGCTCAAGCCGAAGAACTGGAACGTCATGGGCAAG
ACCACATTCGAGTACACGTACTGGGAGAGCTGGGTCGAGAGGTCGATGAGCGGCATAGTC
AACGCCATGATGAGCAAGCACGGCATCGGCGACCCCTACATGCAGATGCGCGACGTCATG
ATGATGGGCACAACCGTCATCAGGGACAACAAGTTCATCAGGGTCAGGACCATGGACCCG
CAGCCGATACCGGCCGTGCTCGCGACGCCGACGATGGGGTACGGCGACTGCTCCTCC
>AF_DN19210_c1_g1_i1 DN19210_c1_g1~~DN19210_c1_g1_i1  ORF type:3prime_partial len:107 (+),score=41.13 DN19210_c1_g1_i1:93-410(+)
ATGCGCCATCTCGCCGCCTACCTCCTCCTCCAGATCGGCGGTAACGCCTCCCCGTCCGCT
GCGGACATCAAGAAGGTCCTGAGCTCTGTTGGCATCGAGGCTGACGACGACCGCCTCAAC
ACGCTCATCTCCGAGCTCAAGGGCAAGGATGTCAACGAACTGATCGCTGCCGGCTCTGCC
AAGCTCGCCTCCGTCCCGTCCGGTGGAGGAGGTGGTGCCGCCGCCGCCGCCCCGGCCGCC
GGTGGTGGTGGTGCTGCTGCGCCCGTCGAGGAGAAGAAGGAGGAGAAGAAGGAAGAGAAG
AAGGAGGAGAAGAAGGAG
>AF_DN74236_c0_g1_i1 DN74236_c0_g1~~DN74236_c0_g1_i1  ORF type:5prime_partial len:117 (+),score=10.99 DN74236_c0_g1_i1:1-351(+)
CGCGGATATCTCGATGTTGGATACCGAGTCTCGCGATCAAATGCACCCAGTCCCGGTCCT
ATCCGGTCACCAACAGACATCTCTCTGGCACAGCTGGCACATATACCCTCACATGAGGAT
ATCGGAGAAGGCTCCAGCCGCACCAGTATGGGCACTGCAGAGGACGGTTTGCATATAATA
AATGCTGCAGCGAGTCCCCCTCCAGAGTATTCAAGCCCTAACTTGAGCCGACAGAATAGC
GTTAGTTCAGAGAATGAGGAGACTGAAGATGCTGAGGATGCTGGCCATCCGCCAGGGTAT
ACTGCTGTGATGACCGATGAAGAGAGACAAGAAGACGACAATCAACGGTAA
>AF_DN92733_c0_g1_i1 DN92733_c0_g1~~DN92733_c0_g1_i1  ORF type:internal len:103 (+),score=8.20 DN92733_c0_g1_i1:2-307(+)
TCCGCAGCCCCCATCTATGCCTCAGAGCCAGAGCTCGCCGAAGCCGCCGAAGAAAATTTC
AGCACCTACGTCGGCGGCATCGACGGCTCGGGCGTCGACGACCTCGACCAGACGGGCTCC
CTCGGCTATCCATCAAGTCTCGGGGCGAGTTACCTGGAATCGTACATGCAGAGTCGCCCA
CTGAGCGTGCGCATGGCGGCCGCGGAGAAGGCTGGCTTGGACGATGACGAGAAGGCCCAG
CTAGTCAAAGGCAAGGGGAGAGAGGACGACCTTGATGTCGACGTGGGGCGGATAGACGAT
GTGGAG
>AF_DN64728_c0_g1_i1 DN64728_c0_g1~~DN64728_c0_g1_i1  ORF type:internal len:451 (+),score=24.58 DN64728_c0_g1_i1:1-1350(+)
GTCAAACTGCCGCAGATCGTCGTGGTGGGCGACCAGAGCGCCGGCAAGAGCTCTGTGCTC
GAGGCCATCACCGGCACCCCCTTCCCTCGAGATGCCGGCGCTTGCACGCGGTTCGCCACC
GAGATCAGGCTGCGGAGGGCCGCCCGCCCGAGCATCACCGTCTCCGTGATCCCGGACAAG
AACCGGGGCTTTGCCGAGCAGGAGGGGCTGAGACAGTTTGGCGGCACCGTCGACGCCAGC
ATGCCCTTTGAGCAGCTGATGCGAGCCGCCGTCGACCTCATCGCCCCCAAGAACATCCCC
GGCCGCTTTGCTGCCCGCGACATCCTCGTCGTCGAGAAGCGCGGCCCTGACATGCCCCTC
CTGACCCTGGTCGATCTCCCTGGCCTCGTGCGGAACGCCAACAACGACCAGTCGCTGGAG
GACATCAAGACCATCGAGGCCCTGTCGGACCGCTACATGAAGAGCTCCCGGACCATCATC
CTGGCTGTCGTCGGCGGCAACTCAGACTACGTGCAGGCTCCCATCCTTACGAAGGCCCGT
CGTTTCGACCCCAACGGATCCCGCACCATCGGCGTTCTAACCAAGCCCGATCTCACCGAG
TCTATCGGCCTCGAGGACAAGTTTATCGACCTGGTCATGAACAAGGACAAGCGTAACGAC
TTCAGACTCGGCTGGTACGTCCTGCTGAATCCGGGCCCTCGGGAGCCCGGCCAGCACTGG
CCGACGGCCGAAGAGCGCCGCCGCACCGAGGCCTCCTTCTTCAACAAGGGGAAGTGGGGC
TCCCTCCCGCCCTCCATCTGCGGTACCGGCGCCTTGATGCGGAAACTCAGCGGCCAGCTG
CAGCAACACATCGGCAGACACGTCCATGTTCTGCGCAAGCAAATCCAGAAGGCTCTTGAC
GACTGCGAGGCCGAGCTCAAGTCGCTGGGCGACGCCAAGGACACCCCCGAGGAGATGCGC
ACCGAGCTCGTCGAGCTCTTCTCGGCGTCCAAGGAGCTGGTCATACCCGCCGTCTACGGC
TTCTACAAGAACCCGCCCAGGAAGAACTTTTTCCGCGTCACGGCCGACCCACGCGGGACC
CCGGCGCAGAACCTGCGCGCCCGCGCGGCCGAGGAAAACGACCGCTTCGCCACGAGGATC
CGCGCCCACGGCCGCAAGCTCAACTTCTCGCCCGCAGCAGGCAACCAAGCGACCGAGAGC
AACACCAAGCGAGACTTTGTCGGCCAGGAAGTCGAGATGCTTTTGCGCCAGATCCGTGGC
TCCGAGTTCCCCATGGACCCTAAGCCGCGCGCCGTCTACATGCTCTTTCAGAGCTACTCC
GAGAACTGGTCCAAGCTCGCTCAGGAGCAC
>AF_DN15563_c0_g1_i1 DN15563_c0_g1~~DN15563_c0_g1_i1  ORF type:5prime_partial len:104 (+),score=0.10 DN15563_c0_g1_i1:1-312(+)
GTCGTAGAGAGTGAAGCCCCCGAAGACGGCGAGACCACCGTACAGCCAGATATTCTCGGT
CCAGGCAAGGGTGCGAACGGCCGTTGCGGGAAGAACGAGGGGAGCAAAACCGGAGATGGC
CACGACTGCCACACCAGCGAGAAGCGGCCCGCCGAGGTACAGGTATTTTTCTTGCTTGGC
GGTTGCGCCGACGAATGCGATCGAGCCCATCATGCCAACAGTGTAAAGACCAGCTCTCGC
GAGAATGGCAGGAGACATGAACATCAGTGGGGACAGTATGAGGGCCTGGGTGACATTGAA
TCCAGTCCATAG
>AF_DN8993_c0_g1_i1 DN8993_c0_g1~~DN8993_c0_g1_i1  ORF type:internal len:162 (+),score=10.86 DN8993_c0_g1_i1:1-483(+)
GCACCATGCGAGGAAGCGGCGGCGGACGTAGTAGTTCATGAAGAAGCCGACGTAGAGCAC
CGGGGTCCAGTACGCGAGGTTGTACGGCGAGCCGCCGATCATGCCGTAGAGGATGGCGGG
GACGTGCACGTAGCGCACCCAGCTGTTCGGGTACTTCTTGACGTAGAAGTAGACCGGGAT
CGGGAGGAAGAGACCGACGAGGAACGACCAGAGGACGGGGTTGTAGAACTTGCCGATACC
GAAGATGTTCTTCGGGCCGATGGTGCCCCAGAGCACGGCCGCGGTGAAGAACGTCGAGAC
ACCCGGGCACGTCAACTTCTCAGGCTGGTGCGGGTCGCAGAGATCGTGGATGGAGTTGAC
CTGCCAGTTGACGATGGAGATCTGGACGAAGACACCGAGGACGGTGGCGAGGGTCTGCGC
CGAGAACATGACACGCGGCGGGATCTTGGTGTAATGGCCGAGCTTGAGATCGGACGCGAA
GGA
>AF_DN71166_c0_g1_i1 DN71166_c0_g1~~DN71166_c0_g1_i1  ORF type:5prime_partial len:102 (-),score=1.39 DN71166_c0_g1_i1:20-325(-)
TCTCGTTCTGCGCTCGCGTTACTGCCCAAGCTAAAGGACACTGCTACCAAATTCAACACT
AGGCCGACGTTGACGATTACATCTTCCGAAGTGCATGCTTTCACTGCCTTTAAAGAGAGG
GATGCGCCCGAGGGCAAACTCTTCGACCGACTAAACGAGAACAATGGGAAAGTGGATATG
GGTGATCGATATCAGATCTCGAAACTACTGGAGGTCTTCGCAGTAAGAGCAATGGTAGAT
CGCAAAGGTGCCGCACAAATACCAGTTACCATCAACTATGTTAATCCTGGACTCTGCCAA
TCGTAA
>AF_DN20261_c0_g1_i1 DN20261_c0_g1~~DN20261_c0_g1_i1  ORF type:5prime_partial len:225 (-),score=17.29 DN20261_c0_g1_i1:373-1047(-)
CAGATCTGCATGACCAAAGACAACGTCTCGCTGCACCTCACTTCGGTCATCTACTACCAC
ATCGTGTCCCCGCACAAGGCCGCGTTTGGCATTACCAACATCCGCCAGGCGCTGATCGAG
CGCACCCAGACGACGCTGCGCCACGTCGTGGGCGCGCGCGTGCTGCAGGAAGTGATCGAG
CGCCGCGAGGAGATTGCGCGCGCCACGGGCGAGATCATCGAGGAGGTCGCCGCCGGCTGG
GGCGTGCAGGTCGAGAGCATGCTCATGAAGGACATCGTCTTTTCCCAGGAGCTGCAGGAG
TCGCTGTCCATGGCCGCGCAGAGCAAGCGGATCGGTGAGAGCAAGATCATCGCCGCCAAG
GCCGAGGTCGAAGCCGCCAAACTCATGCGCCAAGCGGCCGACATCCTGTCGTCGGCCCCC
GCCATGCAGATCCGCTACCTCGAGGCGATGCAGCAGATGGCCAAGAGCGCCAACTCCAAG
GTCATCTTCCTGCCCGCCGCCAACCAGACCATGCCCGGCTCCGCCGCCTTCAACGCCGCG
CTGGCTAACGCCAACCACACGGGCGGCGGCAACCCGTTCGACGAGGCTGGCGGCAGCAGC
AGCGCCGCGGCTGCGGCTGACCACGACACGGGCTTTGAGAGGGCGATTAATGCGAGGGTG
ATTGAGAATATTTGA
>AF_DN59508_c0_g1_i1 DN59508_c0_g1~~DN59508_c0_g1_i1  ORF type:internal len:125 (-),score=2.17 DN59508_c0_g1_i1:1-372(-)
TCTGCCACTCCCTCCGAGGGCATCTACTCGATTCTCCCCGTCCCCTCAGACAAGCCCGTC
GAGGCCGAGCCTACGCCAGAGCCTACTCCTGAGCCCTCTGAGACTCCCGCTCCCATTCCG
GAATCCAGCTCCGAGGCTGCTCCTTCTGAACCCGCTCCCTCGTCCTCTGCCCCTGTCGTG
ACCTCCGCTGCTCCTTCGGAGACTCCCTCAGAGGCCCCATCTTCTGTCGCTCCCTCGTCC
TCTGCCGCACCCACTCCCTCTGGCTCCCCTTCGTACTCTGGCACCAAGCGTGGTCTCGCC
TATAACGACATCTCGCTTTGCAGCGCCTTCGAGGGAAAGGCATCCTGGGCCTACAACTGG
GCCTCTGCTCCC
>AF_DN55734_c0_g1_i1 DN55734_c0_g1~~DN55734_c0_g1_i1  ORF type:3prime_partial len:147 (-),score=5.57 DN55734_c0_g1_i1:3-440(-)
ATGGACTACAACGAGGAGAAGAATATTGGGTATCCTAAGGAGGAGGGCGTCCTCGCCTCC
GACTCCTCTGTCGAGCAGGTGCATGGCGAATACGAGCACAACGACCTCAAGCGTCAGCTC
AAGAACAGACACATTGCCATGATTTCCATTGGCGGTGTCATCGGTACGGGTCTATTCTTG
GGTACTGCCGGCTCTCTCGCAAATGGTGGTCCACTGGGTTTATTGCTTGGCTACTCGATT
ATGGGGACGATTTGCTACAGTGTCATGATATCGCTTGGTGAAATGGTCGCATATCTTCCG
ATTCCAGGTGGGCACATCAAGCTTGCCGAACGTTTCGTCGACCCCGCTCTGTCTTTTACC
ATGGGTTGGAACTATTGGTACAACTGGGCTATCATTCTTCCCGGAGAATTGTCCGCAGCC
GCCGTTCTCGTAAACTTC
>AF_DN56956_c0_g1_i1 DN56956_c0_g1~~DN56956_c0_g1_i1  ORF type:internal len:133 (-),score=8.85 DN56956_c0_g1_i1:1-396(-)
CATTCTGGGCCATGCTTCACTTCTGGAACGACCAATAGAGAATGCTTTTTCCGAGGAGGC
GGTCTAGGTGGTCGACCGCGAACTCCATACGATGTGCCCCAATGGGGAAGACCACCCGGG
GCACGACTGTCAAGAGGTCAGAAAGGCTGGGCGGCACAACAGTCGTGGTCCGAATACGAC
GATCGGTTCGAAGAGCTCGAGACCGACGATGATGGATTACACGGCGTTGAGTTGGACCAG
GGATATGGTCCCAAGAGATTTGCTTCGGATGAACTACGTTTTACTGGTATAGATATGAGT
GGTAGAGGGCGTTCTGCAGATGCTTATGATGATTTTACTGCTTCTGATGAAGATGAATTT
TACGGTTCTACAGGACTGATCCGTCGAGGTAATGCC
>AF_DN33087_c0_g1_i1 DN33087_c0_g1~~DN33087_c0_g1_i1  ORF type:complete len:189 (+),score=6.44 DN33087_c0_g1_i1:114-680(+)
ATGCCCTACGCAGAGAGAGATACAATGGGAGAGCCGGTTGTCAATGGCGAGAAGCCTCAT
TCTCAATTTCTGTCTCATCTGACCTCCTACCCCGTGGTCTCGGATTCCATCACGACTTTC
AAAAACAACAAATACGGAGCCAGCTCGCTCAAATACGCCGACCAAGGCTACGAGCGCATT
GCAAAGCCCTTCCTGCCCTACCTGTCAACTCCCTATGCTTATGTTGCACCTTACCTTGCC
AAGGCCGATTCTCTTGGCGACCACGGCCTGACCAAGGTGGATGAGAGGTTCCCCATTGTC
AAGGAGGATTCCGATAAGATCAAGACCACTATCGTCGATACCGCCTATTTCCCTATTCGT
GTTGCCGATGATGCGCGTAAGCACGTCTTTGACACGTACGGCTCCGAGTTCAAAAAGTGC
GGCGGCGATGGCTATGTGGCCAGCGGCAAGGCCGTTATCACTACTGGCCTGGTGATTTCG
CAGGAGTCGCTGGCCTGGTTGAGCGATTACCTGGCGGACAAGAAAGAGCAGACCAAGGAG
GTGGTCAATGAGAAGATCAATCACTAG
>AF_DN62665_c0_g1_i1 DN62665_c0_g1~~DN62665_c0_g1_i1  ORF type:5prime_partial len:110 (-),score=10.22 DN62665_c0_g1_i1:32-361(-)
GACGAGGAAGCTTGGAGTCAAGTGCTCACTGTCAAAGATAGCGGCGACTCTTCCTGCTTT
GATGGTAGCTCTTCGTTGGTTGGCTCTTCCTCTGCTTCCGGTGCTCCTTCAAGCACAGCC
AACGCCGTCTACAACACTGTCTTGCCATCCGCCACCCCCAGCAGCACCTCCCAAACAGGA
TCCGACGGCTCAGATACCTCGAACATCAACCCTGTCGGTGCCGCTAACGCTGGCACTCAA
CCATTTGGCAACAGCGGCATCACTGCCCGTCAAGCCAGCACCCCTCTCTTGGCGCTTGCC
GGATTGGTCGCAGTTGTCACCCTGCTTTAG
>AF_DN57192_c0_g1_i1 DN57192_c0_g1~~DN57192_c0_g1_i1  ORF type:5prime_partial len:312 (+),score=-2.78 DN57192_c0_g1_i1:2-937(+)
TCTTGGTGCGGTGACTCTTCGTTCCAGGAGTCTGGGTATGATGTCCGCACTGAAGAATTC
AGCAAGTTCGATGTCCCCGTCTTCTTCGCTGAATATGGCTGCAACACCCCGCGTCCCAGG
CCTTTCACTGATGTCGAGGCTCTTTATGGCGAAGACATGACGGGTGTGTGGTCCGGCGGT
ATCGTGTACATGTACTTTGAGGAGAAGAACGAGTTCGGACTCGTCACCATCGACTCCAAC
GGCGAACCCTCCAAGCTCCCAGACTTCACCGCCCTGAGCACCCAAATCGCCAAAGTAACC
CCCTCCGGCGTCAAAATGGCCGACTACAACCCCACCAACACCGCCAAATCCGCCTGCCCC
TCCGTCGGCCGCAGCTGGGAAGCCCAAGCCACACCCCTCCCTCCCGCCCCCAACACCCAA
CTTTGCTCCTGCATGTACGACACCCTATCCTGCGTCGTCGCGGACTCCGTCGACGAGAAA
GACTACGGCGACCTCTTCGGTGTCGTCTGCGGCTTCAATAACGGCGCCGCGTGCGCGGGT
ATCGCCAAGAATGCTACGACGGGTGATTATGGTGCGTATGGCATGTGTGGGGCTAAGGAG
CAGCTTGGGTGGGCGCTGGATCAGTATGCCCGGTCCCAGCGCGATGGGAATGGGTGTAAT
TTCTCTGGATCTGCGAGCGCGAAGCAGGCGAAGGCTACCGGGAGTGTGAATGGCCAGTGT
AAGGCGCTTATGAGCCAGGCCGGGTCTGCTGGTACGGGGACCGTGACGAGTGTGCCGACT
GGTACGGGCGCGGGCGCGGGCTCGGCGGCGTCGGGAAGTAAGACACCGGGTGCGGCAGGC
ATGGTCTCAGTACCGGTGTACGCAACGGGCAGCTTGCAGCTCGGTATCTACGTGCTTGCT
GCTATGGGGAGTGGTATGGCTATGATCCTTTTGTAG
>AF_DN64849_c0_g1_i1 DN64849_c0_g1~~DN64849_c0_g1_i1  ORF type:internal len:115 (-),score=9.54 DN64849_c0_g1_i1:1-342(-)
GTGGTGGCCCTGGCTGCACAGGGTACCGTCGCCAGCACCTGGTTCGGCAAAGCTGTCTAC
AACAAGTGGCACGAGACCGAGCTCGAGCGATGGCTCTCAGATCACAACATCCCATACCCC
ACCCCCGCAGATCGGAAAGATCTCGAGAGCCTGGTCAAGAAGAACTGGAATGACCAGGTC
GTAACCCCTTACAACAGCTGGGACACTCAACAGCTCCAATCCTATCTTGCTCTCAAGGGC
GAGCAGACCAAGGACAATGCCAATGCAAACAAAGATTCGCTCGTCCAGACGGTCAAGAAG
TACTGGACCGAGACGGAGGATTCAGTCGCTCAGGCCTATGGC
>AF_DN19122_c0_g1_i1 DN19122_c0_g1~~DN19122_c0_g1_i1  ORF type:complete len:102 (-),score=0.69 DN19122_c0_g1_i1:376-681(-)
ATGGTTGATACCTTTGATCCCTGGTTCCATCAAACCCTGTACCCAGGCTACCTTGGCGTC
CCACTTGGCATCTGGAGCGAGGGCTCGAGCTACAAGAAGGTCTCGGCCTATGTTATAACC
ATCTTCTATCAGAGCATGATGATCTTTATACCCCGTTTTCTCTTTCGAGACTGCAAGGAA
CCACGCTCCAGTATTGGCGAGCGTCCCGTTCTGCCTCCACGCACGAAAGTGGTTGCCACC
GGCAAAGCTCTCCCAGCAGGTTGTGCCCCAGAACGGGATGTGTCGTCGGAATGTCTGCCT
CATTAA
>AF_DN70475_c0_g1_i1 DN70475_c0_g1~~DN70475_c0_g1_i1  ORF type:internal len:136 (-),score=11.88 DN70475_c0_g1_i1:1-405(-)
CGCAAAATACGGTGGAGGGGTGGGCAAGATCTTACCCGCACCACGAGTGACAGCTCATCT
GAGCCGTTTAGTGGGGCTTCGCCTAATGAAGACCCTAAAGGCACTGGAAAGTCCCCGACC
AAGCGTTTGCAGACCGGGACAAGTGGCAGCACTGAGGACTCGCTCAGCGTGGAGAGAAGA
GAAAGACGGGCGGCGAGGGCGGCGAAGGAAGCCGACCACAACAAATTTGTGTATAATCCC
ATATTCTACCACAAAGAGGACTCCGAAGATGGGGACATTTTCTACAACAATTCCTTGAGC
ACCTCACCCACAAAAGATCAGGTCCACAGAGGTTCATCGGGGCTCGGCAGTTCTTCGAAG
CGGAGCACCTCTTCTCGGAAACGACGAGATGATGGACCCATGATT
>AF_DN77720_c0_g1_i1 DN77720_c0_g1~~DN77720_c0_g1_i1  ORF type:internal len:126 (+),score=13.01 DN77720_c0_g1_i1:2-376(+)
GCACTTTTACTTCACCCCCGTTACGTCTTGGGAGCCCTAGATGCTTCTACCTATGAAGCC
TACAAGGAAAGGAACCGGCTCAGAGGCCTCCAAACCTACAAGGCGATGAGCGAGATGATG
ATCAAGAACTCGATTGTCAAGATCAAGGACCATCCTCCTTACCCAGCCGATCTCGAACGC
AAGGTGCTCATGAACTCGATGGCTCGTGCAACATTTGATCCCAAGACTCGAGAATACACG
TTCAAGGAGAAGCTTCCTACCACTTTGTCCATCGACTCTTCAAATGGAAAAGCGGTCTCG
ACCATCATCAATACAAAAGCCCTCTCTGCGAACGCGCCTCTAGGTATTGGTGTGGACCAA
GAATTGATCTCTTCT
>AF_DN101427_c0_g1_i1 DN101427_c0_g1~~DN101427_c0_g1_i1  ORF type:complete len:114 (-),score=10.52 DN101427_c0_g1_i1:202-510(-)
ATGCCGCTTGATTCCTATCATCCTCGCTCTGCGGGGCATGCGACTCGTACTGCTGCATTG
TCTCCACCTGGGCAGCGCGGTCGCCCTCTTGTGCTAACACTTGGTCAGTGTCGGAGCGGC
GGATGCCTTGTGAAGGCGGAGCACCGTGGGGAGGGTTGTAGGATTGCTGTTGCTGTTGCT
GCTGACCGCTGGCGTCCCATGGATTCTGCTGCGGCTGTGGTTGTCCCCAGGGGTTGGTTT
GAGCCGGACCTTCGTAGTTGCTTTGTTGGTGGCGGTTGGACTGTGCGTCGGCGAAGTATG
CCTGGTTGA
>AF_DN35553_c0_g1_i1 DN35553_c0_g1~~DN35553_c0_g1_i1  ORF type:internal len:107 (-),score=1.39 DN35553_c0_g1_i1:2-319(-)
CGCAGAGAACGAAATATCACAACTCAAATCAATCAGATCAATCAATCAATCATGTCGAAC
ATCGTGCACAAGGTCAAGGACGCCGTGACCGGCCACCACGACAAGCCCAGTCACTCCACC
AACGCTGGTCCTCACGACTCCAACGTCGCCAACAAGGCTGATCCTCGCGTTGACTCTGAC
CGAGACCACCGCGCTGGATACTCCGCAGCTGGCACTGGCACTGGCACCACTGGCTACGGC
ACTGGAACTGGAACCGGAGCCTATGACGCTGGAACCAGCAGCTACGGCACCGGCACCGGC
ACCGGCACCGGCACCGGC
>AF_DN27828_c0_g1_i1 DN27828_c0_g1~~DN27828_c0_g1_i1  ORF type:5prime_partial len:128 (-),score=19.20 DN27828_c0_g1_i1:73-456(-)
TCTCTCCCTCCTACACTCAAGCAGCACCTACCCCTCTCACTTAATCTTAAATTTTTCGCT
ATGGGTTGGTTCGGTGGCGACTCTGAGGAAAGCAATTACTACGACCAGGTCAACAACTGC
CAGACCGACGAGCACAAGGCGGCGCTCAGCCATGAAGTCATTGGTGGTGCTGCAGCCTAT
GAGGCTATGAAAGCGTATGAAAACCACGTTGCTGCGAATGGCCAGCCTGACAGCCATGCT
AAGGCGAAGGAGATTCTTGCGGGCTTTGCAGGTGCCTTCGTCGACCGCGAGTTCGAAACG
AAGGGGTTGGACTTCATTGACAAGGAGAAGGCCAAATATGAAGCAAACAAGCGTCTCGCG
GATGCATCTGCTCAGGACTTCTGA
>AF_DN66481_c0_g1_i1 DN66481_c0_g1~~DN66481_c0_g1_i1  ORF type:internal len:116 (-),score=11.29 DN66481_c0_g1_i1:2-346(-)
AACTCCCCTTCTCTGTTCGTTCTTCCCCCGAGTCTCGCAGCAGTGTGTCCCGCAATGGCT
ACGATTCGCATTGCCGACAAGGTCCATCCCAAGAATGAGCTGCAGGGCAAGGAAGGGCGG
ACCGCCGATTCCACCTCGATCTATGCACCTGATGATGGCATCTACAACATGCGCTCGAGG
AAACCCTCGCACGATCTGACCCTTTATCGCACCAGATCTCTCCAAGGTGACGAGGATCCT
GGGTTGCGCAAGGAAGGCGACTTCAAGGAGAAGCAGGTCTTCAGTGGCAAGATGGTGCTC
TGGCTAGCCTATCAGTCGATTGGTGTGATTTATGGCGACATCGGC
>AF_DN83247_c0_g1_i1 DN83247_c0_g1~~DN83247_c0_g1_i1  ORF type:5prime_partial len:229 (+),score=13.61 DN83247_c0_g1_i1:1-687(+)
ATCGCAAAACTAACTGGCCGCCCTCCCCCGGCTTCTTCAAAAGACCTTACACCCGCTTCC
TTCGCTGCTTTCACAGGTCGCTCCCCAGACGGCTCGCCCGTGTCCCCCAAGCCCTCCAAG
AAACCTTTCATTATGTTTATGGTTGCCGTTTTCGGTTTGCCGTACTTGATGGGCAAACTA
ATTAAGGCGATGGCAAGGAGTCAAGAGGAAGAGGAGAGGAAGAGGATGGCAGAGAATCCC
CAAGCTTATGGGGAACCTCTTGATCCGAATAAGTTGGAGTTTTGCAGGCTGCTGTATGAT
TTTACTCCTGACACAAACATGAACGCAGTCCAAGGCGTTGATCTCGCAGTCAAGAAGGGC
GACATGGTTGCCGTACTTTCGAAAACAGATCCGATGGGACAGCCGTCAGAATGGTGGAGA
TGTCGGAGTAGGGATGGACGGATGGGGTATCTGCCCAGCCCCTATCTTGAAGTTATCCAG
AGAAGACAGCCCGCTCAAATTACGAGCGGAAGCCAGGCGGGTAGCCCAGCGGGGAGTAGA
GCACAAACAATGACGAGTACGAGTTTGGCTGCGAGTAGGGCCGCTACAATGACGGAGACC
AAGGCGCCAGAGAAGGCTCCAAAGGTCGAGAGCAAGGCTGGAGATATAGGAGTTGAGAGC
TTCCAGAAAGGGGCGTTTTATTCATAG
>AF_DN26566_c0_g1_i1 DN26566_c0_g1~~DN26566_c0_g1_i1  ORF type:5prime_partial len:216 (-),score=24.77 DN26566_c0_g1_i1:389-1036(-)
AAAGGATCATACACTTTCGGCCACAACCCTCAAGGGGGATTCTCTTTCTACGCTCCTGGA
CCTTCCAATGTTGACCTGACCACTGCCAAGGAAGCTACTTTCGGTTACTCTGTTTTCTTC
CCAGAAGGATTCAACTTCAACCTTGGTGGAAAGCTTCCCGGTCTCTATGGTGGCAACAGT
GATTCTGAAGCTATTGGCTGCTCTGGCGGTTCCCGTTCCTCTGCCTGCTTCTCTGCCCGA
CTCATGTGGCGCTCCGAAGGTGCCGGCGAATTCTACACCTACCTTCCACCTACCTTCAGC
GCCAATAAGGCTGTCTGCAAAGTTGCTCCTTTCTCCGAGTGCAACCCTACCTATGGTGCC
TCCGTCGGCCGTGGCTCTTTCAAATTTGCCACCGGCGCCTGGACTACCATCAGTGAGCGT
GTACGCCTCAATGATGTCGGCCAATCCAACGGAGAATTGGAACTTTTCGTCAATGGACAG
AGCGTCATCAATGTTGGGGGTTTGGTTTTGAGGGATAGCGCTGCTGGAAAGATCAGGGGC
ATGCAGATGCAGACTTTCTTCGGTGGCTCCCAGCCCGACTTCGCCTCTCCTAAGGATCAA
GATGTTTTCTTCTCGGACTTCTCCGTTGCTATCACCAAGAATCTCTAA
>AF_DN60212_c0_g1_i1 DN60212_c0_g1~~DN60212_c0_g1_i1  ORF type:internal len:149 (+),score=7.40 DN60212_c0_g1_i1:3-446(+)
GACGTCTATCCCTCAGAACCCGCCGGCAACGGCGATTACTTCACCGACGATCTCAACGCC
TGGGCGTCCGAACTCCGCAAACTCAAAAACATCATCCTCACGCCTCACATCGGCGGCTCC
ACCGAAGAGGCGCAGTCCGCCATCGGCGTTGAGGTCGCCGAGTCCCTCGTCCGCTACGTC
AATGAAGGAGTGACACTGGGAGCAGTCAACATGCCGGAGGTCCAACTGAGGAGTATCACG
ATGGATGAGCCGAATCACGCGAGAGTGATCTTTGTGCATCAGAATGTGCCGGGTGTGCTG
AGGCGGGTGAATGAGATATTGGGCGATCATAACGTCGACAAGCAGATGACGGACAGCAGG
GGAGACGTGGCGTATTTGATGGCGGATATTAGTAGTGTGAAGGAGGAGGACGTGAGGGGA
TTGTGGGCGGAGCTGGAAGGGTTG
>AF_DN81380_c0_g1_i1 DN81380_c0_g1~~DN81380_c0_g1_i1  ORF type:5prime_partial len:136 (-),score=10.98 DN81380_c0_g1_i1:72-479(-)
TATGATGCAATCTACTATGTCGGAGGCCATGGTCCCGTCATCGATCTCGCCACAGATCCC
GTGAACGCCAAACTGATTTCACAGTTCTGGACGGCCAATAAAATCGTCGCGGCCGTTTGC
CACGGACCAGCGGCTCTGACTTCGGCTGTGGATGCCAACGGCAAATCAATTTTTGCCGGT
AGAACAGCGACCGGATTCTCAAATGACGAAGAAGTCCAGGCTGGCAAAGTCAAGGAGGTG
CCTTTCTTGTTGGAAGACAAGATCAAGCAGCTCGGAGGAAATTATGTTAAGGCAGACAAA
CCATGGGGGGAGAAGGTCGTTGTTGATGGTCACCTCATCACTGGCCAAAACCCAGCGTCG
GCTGCCGGTATCGGTGAAGCGATCCTGAAGGCACTTCCCCACAACTAA
>AF_DN97119_c0_g1_i1 DN97119_c0_g1~~DN97119_c0_g1_i1  ORF type:5prime_partial len:142 (+),score=14.66 DN97119_c0_g1_i1:2-427(+)
CCAGGCACAAGTGGCATTTCCTCATTCGTCTCCACCCCTATACAGGTAGCCGGAGCGAAG
CGCAAACAGGGCTCCGACGCAAAAAGCCAGGACGAAACTGCCCGTGTGGCTGCCGAAGAA
GATAAGCGTCGCCGCAACACTGCCGCCAGTGCGCGATTCCGCGTGAAGAAGAAGCAGCGC
GAACAAGCTCTCGAGAAATCCGTGAAGGAGGCAAGCGAGAAGAACGCCGTGCTAGAGGCA
CGAGTATCACAACTCGAGCTCGAGAATCAATGGTTGAAGAACTTGATTACCGAGAAGAAC
GATTCAGAGTCCGCCAATGGCAAACAAAAGAGCGAATCCGACATTGCGAACATGTTCAAG
AAGTTCCTGGCCAATAAGAAGAATGGCAACGAGGCTGGATCCAAGATTGGCGTTGGCACT
GCCTAA
>AF_DN27478_c0_g1_i1 DN27478_c0_g1~~DN27478_c0_g1_i1  ORF type:3prime_partial len:271 (+),score=21.33 DN27478_c0_g1_i1:147-956(+)
ATGCTCCCTGTGAGTCGTATCGAGCTTCTCGTCGCCGGATTCGGTTGGCGAGTGCTTAGC
GTCGTGGCGGTAACCAGCGGCAGCCATATCATGGCCAGCACGGTTGGTGAGCTCAGCGAC
AGCATCTTCACCATCGAAGAGGGCGGCAGTCTCCTCGAGAGAACGTCCCTTGGTCTCGGT
TGCCCAGAGCCAGATGTAGATGAACTCGAAGATGAGCCAGATGGTGTAGACGAGATAGTA
CTTCCACTTGAGAGCACCGAGGGCGATGGGGTTGGTGTACTGGTTGAAGATGATAGCACC
CATGACGGAGAAGTTCATGACGGCGAGACCCTTGGCACGAATGAGGTATGGCAAGATCTC
GACGGTGTAAGAGACGAGGAGAGGAGTATAGGCGATGGCGTAGAATCCGTTGAAGATGAA
GACGAACGCAAGGAGGGAACGACCAGCTCCAGTGTTCTGGGTCTTCTCGAACGTGGCGGA
CATGGCAGTAATGATGGCATAAGAGACAAGCATACCAGCGGTCGAGACGAGGAAGAGAGG
GCGACGACCAGCCTTCTCGACGGACATCGAGGCGGTGATAGCGATAATGAAGTTGTAGAT
GGCGAGGATACCGTTGATAAGAGTCTGGTCGTTAGAGCTCGTGATACCGATACCGTTGAG
GACCTTGTTGAGGTAGTACGAGATGATACCGTTGCCGGACCATTGAGAGAACACACCGAT
AGCGATGATGATCCTCATGCGGCGGAGGTTACCAGGAGTGCGGAACAAGTCGAGCCAAGA
GACACGAGCGGCCTCAGATTCGAGAGCGAT
>AF_DN86302_c0_g1_i1 DN86302_c0_g1~~DN86302_c0_g1_i1  ORF type:5prime_partial len:101 (-),score=0.10 DN86302_c0_g1_i1:140-442(-)
GGCGACAAGCGCGGTGCACCAAGACGGCGCACGAGCAAGGCGGGCCAGGGGAGGTCGCCT
ACAAGCCCGCATGCGCCCCACCTCGCGATTCCACAGCAGCAGGGACAGCCTCCAGCTCAG
CAGCAACCTCCACCCGCCATGCCCGGATATCCTGGCGCACCTCCTCCGGACGGGACGGCG
CCTATGTATCATCCACACATGATGGGTTATCCTCCTCCGCAATACCAACAACCTATCCAA
GGCGGCTGGGCACCTGCGCCCGCTCCTCAGCAAGGCGGGCAGCAATATGGCGCGAGAAGG
TAA
>AF_DN60700_c0_g1_i1 DN60700_c0_g1~~DN60700_c0_g1_i1  ORF type:internal len:106 (+),score=10.14 DN60700_c0_g1_i1:2-316(+)
GAGATCTACACGCCTCCGTATCTTCAGGGTAATCCGACTCGACCAAGCAATGTCCAGCTT
TCCAGCAAGGCTTTGAAGGCCGACGGATCAACATTCACAATCAAGTTCAGCTGCCCAGCC
AAATCCAAGGCTGTGAAGGTTTCTCTATACTACGGCGGTTTCGTCACCCACTCAGTGCAC
ATGGGCCACCGCATGGCCTTCCTCGATACCAAGGGCTTCAACACAGCAAGCACCAGCCAG
ACCATCACCGTCACAATGCCGCCAAACAAGAATGTTGTTCCACCAGGTCCGTATGTTGTG
TATGTGCTCGTGGAT
>AF_DN73234_c0_g1_i1 DN73234_c0_g1~~DN73234_c0_g1_i1  ORF type:5prime_partial len:366 (+),score=58.23 DN73234_c0_g1_i1:2-1099(+)
GATGAGGCAGTAGCCCGCGGATGCGCCTTCAGCTGCGCCATTCTGTCGCCTGTCTTCCGT
GTGCGAGACTTCTCTATTCATGACATTGTCTCTTATCCGATTGAGTTCACGTGGGAGCAA
TCGCCCGATATCCCAGACGAAGACACTACTCTTGAAGTCTTCAAGACTGGCAACGTCATG
CCATCCACCAAGATTCTCACCTTCTATCGCAAAGAGCCCTTCGACCTGGAGGCCAGGTAC
TCCAGGCCCGAGATGCTACCTGGAAAGTTCAACCCTTGGATCGGCCGCTTCTCTGTCAAG
GGGGTCAAAGCTAACCCGGATGACAAAGAGCATTTCATGATCTGCAAGTTGAAGGCTCGT
TTGAATTTGCACGGTGTGCTAAATGTCGAATCCGGCTATTACGTCGAAGACGTTGAGGTC
GAGGAGCCCATCCCGGAGGACAAGGCTAAGGATGGCGAGCAAAAGAAGGATCCCGATGCC
ATGGATACAGAGCAGGCAAATGGCAGCGCAGAAGGTGCCAAGCCAGCCACCAGGAAGGTC
AAGAAGCAGGTCCGTAAGGGTGAGTTACCGCTCTCTGCTGGCACCGCCTCTTTGGACACA
GCTACGAAAGCATCTCTTTCCGAGCAAGAAAACGCCATGTTCATGGAAGATAAGCTTGTT
ACCGACACGGAGGACAAGAAGAATGAACTCGAGTCGTACATCTACGAGCTCCGTGGCCAA
GTCGACGATATCTATGCCGATTTCTCTAGTGACGAGGAGAAGATGAAGATCAAGGAGAAG
CTCGAAAAGACCGAGGACTGGCTCTACGAAGATGGTGAAGATGCCACCAAGGCACAGTAC
GTCGCGAAGATGGAAGAGATCAGATTCGTTGCTGGGCCAGTAATCCAACGCTACAACGAC
AAGATTGAGGAAGAGCGCCAAGCTGTACTTAAGGCTCAGGAAGAGGCGGCGGCCAAGAAG
CGCGCCGAAGAAGAGGCCCGAAAGAAGGAAGAAGAGGCGAAGAAGACAGCTGAGAAGCCC
ACAGAGCCTCAGGATACTGAGATGCAGGACGCCAATGGTGAGACTGTCAAGCCGGATGGT
ATTGACGAGGCGAAATAA
>AF_DN102404_c0_g1_i1 DN102404_c0_g1~~DN102404_c0_g1_i1  ORF type:5prime_partial len:331 (-),score=-6.39 DN102404_c0_g1_i1:205-1197(-)
GCGTTTACCAACATCATGGCGAACAATTATTACAGCCTGCGCTCATATGACCACTTCTGT
CTCTTCTGTCACATCAACGACTCGACAAAGACGCTAGACAACTTTGCCTTCTTCGTCTTC
TTCTCCTTCAAGGAGTGGAAGCGTCTGTTGTTGGCGGACGGACCACGTCAGGTCATCAAC
GGATTGACGCTGTGGGCTATATACCTTTCTAAGAAGGACGCCGGCGCATGGGACGATTTT
CGGAAATACTCTGACAATTACGTGACGACGATCCTTATCGTCACGACGTTGTTCACTACG
ACCATCTTTGCCGGCTCTGTTTTGCTTCTGTTGGTCGCCGCAATTGCCTACGTCCCCCTA
TTGTGCTACATTCGCGGCAACCTTAAGGAATTCTGCTGCCACAAAGTCGATAAGCGAATC
TCCGAGCTCATCAAGAAGAAAGCCAAGGAACGGCAGAAGGAGCAACTCGAGATGGAGCGC
AAAGAGGCTCGCGGCGATTTCTCGCACATGAAGAACAAGAACGCGCTGCCACAGCCAACG
CTGCCGAACGTGTCGGTCGATGACGATGACACCATCGCAGGCGGATGGAGCGACCACAAG
TCAGACTACCAATCAAGCATGTACAGCCGCAAGAACAACGGCAGCACGTTTGACGCGACC
GACTACCCGCCGATGCCTGTCTATGGCTACAACGGCCAGCATGGCGCGTATGACAACGGC
TCAACGTACGAGTATGATGCGTATCCTGGCCGCAATGGCACGCCGCAACCATACAGCCAG
CCCGTGCACGACCCTTACGAGATCGGACGGAATGGCACGCCCCGGCCGGTCCCTGCGTTC
GAACAGGAGGATGCATACGACGGCTATGGCGGTCAGCAACAGCAGCAGTGGCACGGTCAA
CAGCATCAGTACGGCCAACAACAACAGCAATACAGCGGGTACGACCAGCAACAGCACCAT
GGTGGCTACGAGCAGCGAGGCTACGGGTACTAA
>AF_DN54601_c0_g1_i1 DN54601_c0_g1~~DN54601_c0_g1_i1  ORF type:5prime_partial len:101 (+),score=17.73 DN54601_c0_g1_i1:1-303(+)
GTCGTCATCAGTAATAAACAAAATATATACAGTGTTGGTATAATTCTTTTTCTTGTAAAT
AAAAAAGAAATGTATGGTCAGAATGGAAAAAGATGTGGGTCGTGCGAGGATCGTCGAGAT
CGGATGAAAGAAAAACTAAAAACTCCCCCGTTCCCAGATGATGCAGATAAGCCAGCGACG
GCGATGAGAAAATTAAGAATCACACAAGACATGCCAAATGAAAGAGAATTAGACCTTGAT
CGAACTTTGCAAATAAACGACGAGCTCACCACCGACGCTGGTTCTGCATCATGCTGGGAT
TAA
>AF_DN61036_c0_g1_i1 DN61036_c0_g1~~DN61036_c0_g1_i1  ORF type:internal len:122 (-),score=13.58 DN61036_c0_g1_i1:3-365(-)
TACACGCACCTCCTCACCAGCCAGCTGGAAAGCCAGCGCGCTTATTTCGAGGAAATCGTC
GAACGCGCAGCTGACAAAGCCTCCAAGGCCAGTGCGAGCGCATCAGCAGCCCTAGAAGCC
GCCGAGGAAGCCACACAGCACCTCAAGGAGCTACAACAACGCTACAACGCCTTGGCCAAG
GATAACGTACCCGTGCTTGAAAAGGACAAGGACCGCGCCGAGCGCCGCGCCGAGAAATTC
GAGACCATGGCCCGTAAAATGGAGAAGGAATGGCGCGAAGAAAAGGCCATGAACGAGAAC
CTAGTCAAGCGCGTTGAGCTTTTGAGCGAGGAAGTCGCCAAACTCAAGGCAGAGAATACG
GAT
>AF_DN99665_c0_g1_i1 DN99665_c0_g1~~DN99665_c0_g1_i1  ORF type:internal len:108 (-),score=10.18 DN99665_c0_g1_i1:3-323(-)
GCGCGCAGGAGCATGGCCACCGCACCCCCGCCGACCGGCAGCGCAGCGACGAACCAGCCG
CCGAGCTCGGGCGGCCCAAACTGGGGTCTCCTCGCCGTCGCTGGCGCCGTCGGCGCGGGC
GGTATCTACTACTTCACCCAATCCGACGACGGCAAAGCCAAGGCGAAGGAGATCGAGCAC
AAGGCCGAGACCAAGTTCCATAACCTCGAGCGCGATGCGGGCCAGAAGAGCAAGGACGCT
CAAGTCGGCGTGGAGAAGCAATACGTCGATGCTCGAAAGTCCATCGTGAACGCCGCCGAC
AAGGTGCAGACCAAGGCTGAG
>AF_DN83349_c0_g1_i1 DN83349_c0_g1~~DN83349_c0_g1_i1  ORF type:5prime_partial len:108 (+),score=12.59 DN83349_c0_g1_i1:2-325(+)
AAGGTCACCATGTGCTCGATGAACATGACGCTGTCGGACCTCATTTCGGTGCGCGAAACC
GTCGTGTACGAGCCCTCGCCCGCGTCGCCGAAGGCCAAGACGCACTTCCACCAGCACGCG
CAGATAACGGCGTTCTGCGGCGGGTGGCAGAAGATCAAGAACTCGATTGAGCAGTTCACG
GTGGAGCGGTTCCAGCAGAATGCTGCCAAGGGCAGGGAGGGATTCGAGATGGTGTTGGAG
ATGAGTCGGAAGGTGTTTGCGGAGCAGAGGGAGATGATGAAATTGCAACAGGAGTCGAGG
ATCTTGCAAGAGGCGAAGATATAG
>AF_DN56428_c0_g1_i1 DN56428_c0_g1~~DN56428_c0_g1_i1  ORF type:internal len:114 (+),score=4.61 DN56428_c0_g1_i1:2-340(+)
TCGGTTATCACGAATGTTGAGCATTGCCTACAAGGAAATCAACGGCAAGTATTAGACAAT
TTCTACAGTGGGCTACAAGGTGTCTTTGGCAAAATAGGAGAGCAATTGTCAGAAAAAGGG
GAGCAGACACTCGGTCACAGCGCCTTGGAGCAGGCATTGCAGATGCTAGCTAATAGGCTT
CTTTTTGGGGACATCAGCCCTTCGATCGAAAGCTTACGAATGAAGCGGGCTCGGGCAGTT
GAGGCGTTCATCAAGGTAACCTCTCAGGGGCAGTCAGCGGGCGTGGGCATCTTGAGTGAC
AGCCAACGGCAACGAATTGAAACGTGGCTAGGGCAGGAG
>AF_DN102289_c0_g1_i1 DN102289_c0_g1~~DN102289_c0_g1_i1  ORF type:complete len:213 (-),score=1.16 DN102289_c0_g1_i1:122-703(-)
ATGTCTTTTGCACACCCATTCTTCCGCGAATTCGCTCCCGTTTTCCGCATGCTCGACGAG
CCTATGGGATCCTCTCGCGCTCAACGGGGCTCTCTGTCTCGCCAGAACAGTTCGCCTTTC
GGAGGGGTGTTCAACGAGTCTGGATTCGTAAACAAGCCGGCAATCGACCTCACAGAGTAC
TCCAAGGAGTTCGTCGTCGAGGCGGAGCTACCGGGCGTCAAGAAGGAGAATATCGACATA
AAGATCAGTGAGGGTGGTCAGCGCCTTACAATCGAGGGGAAGTCCGTCGTTAGGTCATCC
TCAAATGATAACGAGCAGGCAGAAACGCCCGCCGCTGCTGGGAATGCAACGCCTGCAAAT
GGTGATCAGGCGGTTACGCAGACAAACGCCGAAACCAAGGAAATTGGAAGGAGGCTGACC
TCAGAGCGCCTCTTCTCGTCGCGTTCGTCTTTCTCCGAGACGATTTGGCTTCCTCGTCGC
GTGGACGGCTCGAAGGTGACGGCCAAGCTCGAGGATGGGATCCTGACGCTGCACATCCCC
AAGGCCGAGGATCCGGCGACTGTTCGCGTAACCGTTGAATGA
>AF_DN9796_c0_g1_i1 DN9796_c0_g1~~DN9796_c0_g1_i1  ORF type:5prime_partial len:121 (-),score=3.71 DN9796_c0_g1_i1:526-888(-)
GACGCTTACCCATACTTCCAAACGACGATGGACAACGGCATTGAGAACGGAAATCAGACA
TTTTACGATGCGTACGATGCAACCGTCGCTGCCGCTCGGGGCAAGCCAGTCTGGGTCACC
GAAACAGGATGGCCTGTGTCAGGACCTCAGCAGAACAAGGCAGTCGCCAGCGCGGATAAT
GCTCGAATCTACTGGGAGGATGTCTCATGCAGTCTTATGAGCAAGGGCACCAACCTGTTC
TACTATACACTTCAGGATGCGCAGTGGGGTACTCCAAGCCCTAGCTTCGGTGTCAAACCA
GCTGGAGATCTCATGCAGGTAGAACCTCTATTTGACCTGTCCTGCCCTGCCAACGCTGCC
TAA
>AF_DN32329_c0_g1_i1 DN32329_c0_g1~~DN32329_c0_g1_i1  ORF type:5prime_partial len:171 (-),score=3.28 DN32329_c0_g1_i1:192-704(-)
TTCCAGGCCTTCCACCCGAAGTTTGACGTCCGCGAGACGGAGACCAGCTACGAACTACAC
GGAGAGCTTCCCGGACTCGACAAGAAGGATGTCCGCATCGAGTTTACCGATCCTCAGACA
TTAGTCGTCCGCGGGAGCATCGAGCGATCCTACTCAGCCGGAACCCCACCCGCAGGATTA
GTTGAAGGTGGTGACAAGGCCAAGGCTATCACCGAAGGAGAGGAAGCCAGCCAAAAGAAG
TCGCCGCACAAGGTAACTGTCGAGGACGAGGGAGAGGGTAGCCAGGCAACCCCCGCAACG
ACCGAAGCCGAAGTCGTCAAGGCCGAGTCCAAGCCCACCGACAAGGCCAAGTACTGGGTC
ACGGAGCGCAGCATCGGCGAATTTTCGCGAACCTTCAGCTTCCCCGGTCGCGTCGAGCAG
GACGCCGTGTCCGCCAATCTCAAGGACGGTATCCTGACTATCGTCGTCCCCAAGGCAAAG
AAGCACGAGGCCCGCCGCATCGCAATTAACTAG
>AF_DN33050_c0_g1_i1 DN33050_c0_g1~~DN33050_c0_g1_i1  ORF type:complete len:166 (-),score=24.20 DN33050_c0_g1_i1:89-526(-)
ATGGCACCCAAACCCGATTCCAAGGTTGCTGGCAAGGCTCCCGCCTCCGTTGCTTCCAAG
GCACCCGCTTCCAAGACTGCCGACAAGAAGGTTGCTGGTAAGAAGACGAGCAAGCCTGCA
GTTGACGGTGACAAGAAGAAGCGCAAGAGGAACAGGAAGGAGACGTACAGCTCCTACATC
TACAAGGTGCTCAAGCAAGTACACCCTGATACTGGTATCTCCAACAAGGCGATGGCTATC
CTCAACTCCTTTGTCAACGACATCTTTGAGCGGATTGCCACTGAGGCTTCAAAACTTGCA
TCATATTCCAAGAAGTCGACCATTTCATCACGCGAGATCCAGACAGCCGTCCGCCTGATC
CTCCCTGGTGAGCTTTCCAAGCACGCCATCTCAGAGGGGACGAAGTCCGTCACTAAATTC
TCGGCTGGTGCCAAGTAG
>AF_DN67397_c0_g1_i1 DN67397_c0_g1~~DN67397_c0_g1_i1  ORF type:internal len:128 (+),score=23.35 DN67397_c0_g1_i1:3-383(+)
GCTCAGGACGAGATCAACGCAGCCTCCTTGGATTTGGCCACTTTTATCAACGGTGATATT
GAAGAGGCTGAAGCCCCGACCAAGATTGTTGAGCTGTTGAGGAAGCAACTTGCCAGCAAA
AAGGATGCCGTCGCTCGCGAGCGTGCGCTCGATGCCATCCGCGCCATCGCCCAGCACTCC
ACCGTTTCTCCTGCTATCGAGCCCTACCTCGTTGCCCTTCTCCCGAACACTCTGGCTGCT
GTTGCGGACAAAATGAAGGCTGTTCAGGTGGCTGCTTCCACTACTGCCGAGGCCATCGTT
GAGGCTGCCAATGCCAACGCCGTCAAGGCCATCGTTCCTCACATCACTCACTCGCTCCGC
ACCACGATGAAGTGGCCCGAG
>AF_DN87089_c0_g1_i1 DN87089_c0_g1~~DN87089_c0_g1_i1  ORF type:complete len:156 (-),score=1.61 DN87089_c0_g1_i1:98-502(-)
ATGGGGGGCATGCCGCAAGTACAACAGCCGCTAGCACAGCAGTCGCTCTCGCCAGCGTTC
CAGAAGGCGCTCAAGGACAAACCGTACCACCGAGAACAGAGCGAGGAGGGCTTCGTCAAG
ATCTTCAACGGCAGCAAGCTCACGTGCACGTTCATCATCGACGACATCCAGTACCATTAC
AGTGGCAACATTAACCCCGCGATCGAGGACCTCCACGCCGCCGTTGCCGTCGTATACTAC
GACAGTCCCGGACAATTGACGACGCAACGGCCACTCGAGGCGAAGGTGAACAAAGAGACC
ATCGTTATCAAAATCAACAACGGCGTCTGGATTGTCGGGGAGCTCGACATGCCATTCGCC
GACCCGACGCGTATTAGCGGTACTGGTACTTGGGCGCAGAACTGA
>AF_DN10378_c0_g1_i1 DN10378_c0_g1~~DN10378_c0_g1_i1  ORF type:5prime_partial len:178 (-),score=18.25 DN10378_c0_g1_i1:291-824(-)
AAGGAGGAAGCAGAGGAGGATGAACCGAAGCCAGAAGCCCCCAAACAGAAGCACCCTCTT
GAGGCCTTGCCTAAGCCCACTCTCATTCTCGATGACTGGAAACGCAAATACTCTAATGAG
GAGACTCGTGAGGTTGCTCTGCCCTGGTTATGGGAGAACTACAAGCCAGACGAGTACTCT
CTGTGGCGCGTTGATTACAAGTACAACGATGAGCTAACCTTGACCTTTATGAGCGCCAAC
CTTATCGGTGGTTTCTTCGCCCGCCTTGAAGCCTCTCGAAAATACATTTTTGGTGCCGCC
TCCGTCTACGGTAAGACCAACGACAGCGTAATCCAGGGCGCCTTCCTGGTCCGTGGCCAG
GAGGCTCTTCCCGCCTTCGACGTCGCCCCCGATTGGGAATCCTATGAGTTCACCAAGCTC
GACCCCTCCAAGCCTGAGGACAAGACCTTTGTCGAAGACCAATGGGCCTGGGATAAGCCT
ATCGAGGTCAACGGCAAGAGCTACGAGTGGGCTGACGGCAAGGTCTTCAAGTAA
>AF_DN73615_c0_g1_i1 DN73615_c0_g1~~DN73615_c0_g1_i1  ORF type:complete len:102 (+),score=10.42 DN73615_c0_g1_i1:78-383(+)
ATGGCCGACAACAACCCCGCCAACTTTGCCAACCTGCCCAAGGACAAGCTCCACGACATT
GCCGTCAAGGGCGGACATGCTTCTCATGGCGGCCAGGGAAATAACGGCGGAAACAACCAG
TCTGAATCTGGCGGACCTGGCCGTAACCCTGATGGAACCTTTGCTAGTAAGAGTGATGGT
GGCAACACCAACACCAAGAGTGCCAGCGATGACGATGGACGTAATCCCGACGGTACGTTT
AAGAAGGGTAGCGAGCTAGCGTCCGAACTCGGTGCTGCGGGCGGTCATGCTTCGGGTCAG
AAGTAA
>AF_DN59368_c0_g1_i1 DN59368_c0_g1~~DN59368_c0_g1_i1  ORF type:internal len:107 (+),score=1.26 DN59368_c0_g1_i1:3-320(+)
TGGGTGACGGATAATCTGGGCGCTATGAGTATTCAGTTCATGCTGCCTAACCGAGACGAC
GCCGTTATCTGGAGAGGCCCCAAGAAGAACGGACTCATCAAGCAGTTCTTGAAAGATGTA
GAATGGGGCGAGGCCGACTATTTGATTGTGGATACTCCTCCAGGCACGTCAGATGAGCAC
CTGTCAGTCAATTCACTACTTAAGGAGTCCGGGGTTGATGGCGCAGTGGTCGTGACAACG
CCACAGGAGGTCTCATTGCTGGACGTACGCAAAGAAATCGATTTTTGCAAAAAGGCTGGA
ATACGTATTCTCGGACTA
>AF_DN56055_c0_g1_i1 DN56055_c0_g1~~DN56055_c0_g1_i1  ORF type:5prime_partial len:181 (-),score=4.95 DN56055_c0_g1_i1:291-833(-)
AGAGAATGCTTCCGTGTTTTGAAACCTGGCGGTTATCTCGAGTATACAGTCCTAGACTCT
TCATTCGCCCGTGCTGGACCAAGAGCGTCGGCGTTGTCTGTCGAGTTTGGGTTCAACCTG
CGCCTCCGTGGTTATGACCCCGAGCCGACGAAGACTTTTGCAAGCAGACTACGCAAGGCA
AACTTCGTCAACAACCGGAGTGCATGGGTCTTCCTACCAATGGGTGCAGAACACCCTGAC
AGACAAGTGCTAAGGGAAACACCCTTCCCTCAATGCCCTAGTGTAAGCGATTTGGCCAAC
TATGAAGCAGTCCATGGCCCGATCGGTTCAACTAGTGATGCCGCCAGCATTGCCGGTCTT
CTCGGAGGTTGGATGTGGGAGCAGTGGAAGATCAAGCTAGAAAACGAGGCGGGCAAAGAT
CAGCATAAGTGGTTAGATGGCGTGAGTGATGCGATTCGAGAGGGGAGGGATTGTCATGCC
GGATACCGGATGCTTACCGGTTGGGCCCAAAAGCCCCGACGCCAGGTGTTGCATCAGAGC
TAG
>AF_DN60366_c0_g1_i1 DN60366_c0_g1~~DN60366_c0_g1_i1  ORF type:3prime_partial len:112 (-),score=3.90 DN60366_c0_g1_i1:1-333(-)
ATGGCTACTCTGCACTACCTCCCTCCTGTTAAGCCTTCGGCTATCGCCCTAGGCACGGTC
TTCACTCACACTGCATCTCTCGGCATCCTCGCCCCTGTCTTCGGTGACGCCTACCACCGT
GCTCAAGCCGCCAACACAAAGGAGGAATTCCTTAAGTCCAAGGAGACCAGCGGTGCTGTC
GCTGCCTGGGGCAGCTCTGTCGTCGGAAGCGCTCTCCAGACCTATGGTGTTGCTGCCCTC
ATTAATGCTACCGGTACCTTGACATACAAGGGAGCTGCCTACCTTGGATCGTTGATCTTC
TTTGCTAGCTCCGCTCCTGGCCTCGTCTCTGCG
>AF_DN28068_c0_g1_i1 DN28068_c0_g1~~DN28068_c0_g1_i1  ORF type:5prime_partial len:116 (-),score=13.96 DN28068_c0_g1_i1:185-532(-)
TTATCATCATCAAACCACAACAACACTTCGATCAATCTCGAAACATCTTACGAAACTCTT
CTTCACCAAGAACAATCAATCATGTCTGACGCCGGTCGCAAGGATTTCTCTACCAAGGCC
AAGGAGGAATTGACTCCTGACTCCTCCAAGTCTACCCAGCAGAAGGTCAAGGAGGGCTTC
ACCGACACCACTGACCGAATTGCTCGCGGTGCCCAGCCCGACAACGACAAGTCCACTGGC
CAGTCAGCCTTTGACAAGACCCAGCGTACTCACGACAACGAGGCCCACGGCGGTGCCACC
AACTCCATTGGCGACAAAGTCAAGGGCGCTCTGGGTCTGGACAAATAG
>AF_DN17815_c0_g1_i1 DN17815_c0_g1~~DN17815_c0_g1_i1  ORF type:complete len:347 (+),score=17.43 DN17815_c0_g1_i1:71-1111(+)
ATGGCATTCTATCTCTGGAGCTGGATCTTCATTTTCCAAACCATACTGATGATCATCCGA
CCTGCCTATGCCGCCCCCGTCAGTCACGACTATCAAGCCCTTGCTAGGAGATCCCTGGAG
ACAGTCTTCATTCGTGGACTCACGGATGAGCAGAAGGTCAAAAACACATACGTTGCGCTC
GCAATCACCGCAGGCGTCGTCCTTCTCGCAATTATCGTTGGTATTGCATTGTTGTACGTC
AGGCACCGAGTGGTGGTCTCCGAGCTGGAGACCGGCGTTTCTGCTAGCGAGGCCAAGCCA
CAGTGGTGGATGGTGGAGAGCAAGAATGAGAAGATGGACTGGTGGAGACTGAGCCGCCGC
TTCTCTGGTATCCCCCCTGTAGAGTCGCCGCAATCTGACTCTGGTCGCTCTCGAATTGAT
CGCCTGAAGGATGCTCTCAACATTCAAAGGAAGAACAAGAACCAAGCGCCCATCCTCCCT
GTCTCTCGTCCCCAACCGCCCCTCGACCAGAAACTTCCGATGCCGTTAGAGGACGTTCAA
CCGAGATACCCGGAGAGCCTTGAACGTGGATTCCAAGCACCCATCTACCCTGTTCAGGGT
CAAGTCCCCAAACTGGTCATTACTCCCAGCATCCCTCCTCGAGCTGTTGTCACTCAGGGT
CAGCGTGCCACGCTTTCTCGCTCTTTGGCTCGCAGCGGTGCTCCGAGGTCGCCAGCAAAC
CGTCGATGGCTGCACAGGAAGTCCTTCCGCAACCCTTTCCTCCCTCTCGGTGCTGCCGAT
GCCGCCCTTCCGAAAATCTCAGCACCTGTTGCCGTTACAATTGATCCCTCAAACCCCAAA
CTCAACTATGCTTTCAGCATTAAGGTGCCGCGCCCAGCTCCTTTGCCACCTACCGCTAAT
CGTAACTTGGCCGTTCCCGTCCCAAACAAGGTTGGAATGCGCAAACCTGCCCCCCTGAAG
TTGGATCAGCCTTTCGATGCACCCCGCGTTCGAATCGGTCTCCCTGCGAACCCCCGTCTG
GGTGTTTCTCCAGCCTTCTAA
>AF_DN60042_c0_g1_i1 DN60042_c0_g1~~DN60042_c0_g1_i1  ORF type:3prime_partial len:130 (-),score=16.78 DN60042_c0_g1_i1:3-365(-)
ATGGCTCCTACGGGCTCATCAATTCCCGGAGATGCTGGAAATCAGCGGACCATTCCCTCT
GTTCCTCGTCCAGACCAGATCGACCCCTCTCCCGCAGACTATTCACACCCGAACCCTGCT
CAGGCAGCAGACAATGCGTTCGACATTCCTCGCGGAATGAAAGACACGGGAACGACGGGA
GAGGTCATGACGGGGCTCGGTGACCAGATGCCGACCAGCATTGAGAAGAAGTCCTTTGAC
GATGCCGGGTATGATCCTCGGGCAAAGGGCTCGGACCAGTACTACAAGCATGCAAAGCAG
AAGAGCGACTTTGTCACGATGGCGCAGGGAAACCATGGTGTCGAGGCTGCACCGGGTGAG
GAG
>AF_DN74449_c0_g1_i1 DN74449_c0_g1~~DN74449_c0_g1_i1  ORF type:complete len:302 (-),score=15.01 DN74449_c0_g1_i1:111-1016(-)
ATGCAGCTCACGTCTTCGATCCTGCTGTTCGCCATTGGCGCCTCGGCGGCTGCCACCCCT
CACCACGCTCATATGAGGATGCACGAGAAGCGTGCGGTCGGCGACGTAGTCACCGCTACC
ATCGATGGGCAGATCGTCCACTGGATCAACACCTACGACGGGGGTGCCACTGCCGCCGCG
CAAGCAACGGGCGCAACACCAGCGAATGCCGCGGCTGCTGTCGCGACTACCGCCGCCTCT
AATTCCGCATCATCGGCCGGCAACTCTGAGTCTCTGTCAAGCTACTCCCCCTTCTGCTCC
GTCAGCAAGGAAAAGCGCGCCACCATTGGGGAGATCGCGTACAAGGGCAATGTGGGAAGC
ACCGACTGGGGCTGCAATATGCAACTGGTCGACTCCTCGATCGCAAATCAATATGACCAC
ACCATCAAATTCACTGGCCAGCACACCGCGGAACAGGAATGTGTTTGCTGGAACAAGATT
GGCGCAGATGGTGGCATCAATGGCTGGTTCGGTGGCAAGGCCGTCCAATTCAAGCTCCCA
GTAGGCTCTGAGCAATATGTCGCTGTTGACAGCAACAGCCAAGGGGGATGCTCCTGTGGT
GCTGGCTCGGTTCCGGTCGATCACATTGGCGAATGGGCTGGCACTTGGCTGGAATTCGAC
ATGGCTAACACTTCCAATGACAACTGGTCTGGTGCTGATGTCTCCGCTCTTGTGCCAATG
GCCAGCGGTATGCATGTCCAAGGCATGTCTGTCTGCAACCAAGATAACAGCCAGTGCTCC
AGCCTAAAGGATGGCGCCACTGATGTCAAATTGGCCTACGTCACCGGGATGGAAGCCGCT
GACGGCGTCGGTCTCAACCTGCCCGCCGGGAAAGTTCGCCTCAACGTAATTGTGGACTAC
CAATAG
>AF_DN37171_c0_g1_i1 DN37171_c0_g1~~DN37171_c0_g1_i1  ORF type:complete len:360 (+),score=-15.92 DN37171_c0_g1_i1:107-1081(+)
ATGGACACTTCAGACTTCATTCGCATGCCGCGCGTAGACCCGTTGAGCCTCATTTTCTCT
CCACTCGGACGTTCACCTCCTGCACCTCCTAACGAATTGTTCTGCGTACCTGTCATATCC
GAGCCCGGCGCCCCACACAGCGGTCCGCCTGATCGTAAACCCGTTGTTCTACCAACACCG
CTTCCATGGCCCGAACTTTATTACTACTCGCTCAGCGACTTCACGGCCCGAGTGTCACAC
CTGCACAAGCGCAATCCCTTTGAATTTCGGCTGCCAATTGACGCTTTCTCCGCGTTCGAC
AAAGCTCGCGGCTCCGACGGTCGGAAAGCCCGCGCAGCGAAGAAAGAGGCTGCTGAAAAA
GCGCAAGCCGCCGCGCTCTCGTCCCCGGAACCTGTCACAGCACCGACCGAGCACGTCCAG
CCCCAGTCTCCGGAACAAGTCGTACCACTAGAAGGACAACACGAGCTTCAGCCTCCAAAG
CCAGTTGCGCCACGAGACCAGCGGCCCGAGTTTCATGAGGCCGAGGGTCCTGAGCACCTC
ACATCTGCGGCTCCAGAACCCTTGCACGAACGTTCGGATGCTGCGCCAGAGGATGATTCA
CCCGAGTCAGACTCAGGAAGCGAGTTGACGCCGAACACACTCGGCGAGGAACCCCAGCGC
ATCAGACTTCACGCTGTACTGCATTTGGATCTGAAGACATTCCCGGACATCGACAGCCCG
GCCGAGATTCTCCCAATTATAACGAAAATCCGGGAAATCGAGAGCGCCTGGGGCAAGCGC
GCTGTGTTGTCCATTCTCGCAGACCAACCCCGAACTGAGCAGTGGGCAGCAGACGTCGCC
GCTCAAATGAAGTCCGGATTCTTTGCAAAGTTGGCTTTGCGCGACCGTATGACCAGTTTC
AAGCGCGCTGTACGCCAATTCTTGGGGAGAGTTGTGGAACGGCTGCACATTGACCGTCTT
CGTCGTTCGTCTTGA
>AF_DN60802_c0_g1_i1 DN60802_c0_g1~~DN60802_c0_g1_i1  ORF type:complete len:168 (-),score=1.41 DN60802_c0_g1_i1:218-697(-)
ATGGCAAAGCAGTTCGCCTGCACCGATTATTTCACCACATCAGGCCACGCAGCTCGGCAC
GCTAAAAAGCACACTGGCAAGAAAGACGCCGTCTGCCCCGACTGCAACAAAGCCTTTACT
CGCAAAGACAATATGGAACAGCACCGGCGGACGCACCAGAGTGGCCGTAATGCCGCTAAA
GTTGGCGATGACCGAACAAAGAAGAGCCCCAAGCAACCGACGAAGCGGCCGAAACCGGCA
CCAATCCAACCCATTCATACCGGTCTCTCCTCAATGCCTTCAATGGTGGACCCCGCGCTC
AGCCCATCTCACATGACTTTTTCAAGGCATTACCCATACGAAGTCGAATATGGCCACACC
TCGCCTTATCCAGACCCCGAGGGTTACAGGCGCCAGTATTCTTCCATGTCTTCTTTTGGA
CTAGACGCTCTTGCTATCGCTGCAAGCGGTGAAAAGCGCAAATACGAAGCAGCGGCATGA
>AF_DN103915_c0_g1_i1 DN103915_c0_g1~~DN103915_c0_g1_i1  ORF type:internal len:129 (+),score=6.75 DN103915_c0_g1_i1:2-385(+)
CGAGTCCAGGCCAACTTGGGAGCCAAGAACCACGCCGCTGTCCTGCCAGACGCCAACAAG
AACCACGCATTGAATGCCATTGCCGGCGCCGCGTTCGGAGCCGCGGGTCAAAGGTGCATG
GCTCTCAGCACACTGGTCATGGTGGGCGAGACCAAGGAATGGCTCCCGGAGCTCGCTGAA
CGAGCGAAGCAGCTCACCATCAACGGTGGTTTCGAACCCGATGCGGACCTGGGACCCCTG
ATCAGCCCGGAAAGCAAGAAGCGTGTGGAGGACCTGATCAAGAGCGCAGAAGATGAGGGC
GCGACTATTCTGCTCGACGGAAGAGGCCAGCACCCACCCAAATATCCTAACGGCAACTGG
GTAAGTTCTGAAATCCCTTCCCAA
>AF_DN101685_c0_g1_i1 DN101685_c0_g1~~DN101685_c0_g1_i1  ORF type:internal len:278 (-),score=-15.82 DN101685_c0_g1_i1:3-833(-)
TCGTCGGCAGGCCGAAACGCCCAGTCGGCGACGCTGGACCAAATTCTCGAGCATGGACAT
TGCGTAGGAGATTCCCGAGCCGCCCGCGACCAAGACGGCTGTCGAGTACGTAGTCAGATC
CGGCGGGCGTCCGTAGGGACCGTCGATCACAGCGGTCACGCCGTGTTGGCCAGTGTGACG
AGCTTCGAGTGCCTTCTTGCGCAGGCGCTCCGTGAAGCCTTTGCGAGTGCGCACAATGAA
AGACAGCTGCGACGGTGTCTTGTCGGATGGATTGACGTAGGGCGGGTCCGGAATGGTTGC
GATGGTGAAGGGGTGTGCTTCGAGTGGGTTGAAAGAGACACCCGGCAAAGTGAGAAACAC
GTGCTGGCCCGCGTTCCAAGAGACGCCACGGTGCATGCGGATGCGAACCGTGTCGTCCGA
CACGAGCTCGATGGTTGCATGAGACATGCCTCGAGAGCTGCCGGGACGTGCGGCATATAT
CATCCTCGCGAGCCGAAGGACGCGATCAAACGCCCAAAGAATCATGCCAGACCACATCCA
CGGAGCGAAGTCGGCTTTGAAGTACTTGACGTGGTACCAACCTCCGACGAGGAAAACTCC
GACGAGGAGAATGTGGCTGACGAGGAAGAATTCGTACACGAACTTGCGAACCGGGCCGAC
GGACATGAGGAAGGTGAGAGAGAGGGCAATCAGCGCCACAAAGCCGACGAGGATCGGTCC
TGGAACGATAGGCGTGCCACTGGCATATTTTCCTGCGCCATGGAGCCAGAGGCAGAGGAG
AATGGCCCGACCAGCGGCACGATGAACAATGACCATCTTCTCATGAGAAAC
>AF_DN59721_c0_g1_i1 DN59721_c0_g1~~DN59721_c0_g1_i1  ORF type:internal len:109 (+),score=0.44 DN59721_c0_g1_i1:1-324(+)
GTCCTAGGCAACTATATCATCAATGGCTCCACCCTCTACTCAACCACTTTAACCAATTCG
ATATCTGCATCCGGTCAACCTCTCACGTTCCACACCAATGCCACAGGCACGTTCGTGTCC
AGTGGTAACTCTGCGACCGCACAAATCGTGCACACCAATGTCCTCACCAAGAACGGTGTT
CTCCACATCATTGACCGCGTCTTGGCCAACACTGAGAGCAACTCGGAGGCAGCTTCCTCA
GCATTCAACCAAGCAACCTCTACTGCCGGTCAAACTTCTACTGCCACCGGTCCCGTGTCA
AACCCCACCGGCACCGGCAGTGGC
>AF_DN77804_c0_g1_i1 DN77804_c0_g1~~DN77804_c0_g1_i1  ORF type:5prime_partial len:142 (-),score=1.07 DN77804_c0_g1_i1:141-566(-)
TCGATGTCTGCTGGCCAGGCGGAGAGCAGTGCTGCTGCCGCCGCGCGCATGTACGGGCCT
ATGCAGCCGCCCGTCCCTGGTCCCTCAAGTAGACCCCCACCGCTCGTGCAGGACCTCTCC
TCAGAGTCGGATGAATCGGACGGCGCCATCTCTCCTCCTGAATACGGCAACCCTGTCGTC
GGCGTAGTGCCCTCAGTGCCTTATCCCTATCCATACGCACCCGCTCCCTCGCAAGAGCAG
CTCGACAAGGCCCTGTCCTTCCTCCCACATCCCCCACCTCCAAAGCAGGAACGGGATAAA
CACTCCAAGCGGCGGTGCTCGAGCGGTGGGAAACTGAGGAGCATATCGCCGACAAGGTAC
AAGTCAGAGGACGGGACACGGTCGTTTGCGGCGTCGTCGTTGGACGGGTGTCTGGGAGGA
TTCTAG
>AF_DN85514_c0_g1_i1 DN85514_c0_g1~~DN85514_c0_g1_i1  ORF type:5prime_partial len:295 (-),score=35.01 DN85514_c0_g1_i1:762-1646(-)
CGACGTGGTCTCGGTCTCGTCAAATTCATCGGTGAACTATTCAAGCTTGGTATGCTCACA
GAGCGTATCATGCATGAGTGCTTGAAGAAACTCTTGGACTGGGGTGAGGCTCCTGATGAA
GCAGAAGTCGAGAGCTTGACTAGTCTCCTGAAAACCATTGGTGCTCAGCTTGACCTTCAC
TCTACGTTGGATAAGGGGCCTCAGATGATGGAGGTCTACTTTGCACGCATCCAGAAGGCT
GTTGAGCTCCCTGATTTACCCAGCCGTCTCCACTTCATGCTTCTAGACGTTGTTGATTTA
CGCAAAGCTCGATGGATATCGAAGGACGCAGATAAAGGTCCAAAGACTATCCAACAAGTG
CATGAAGATGTACAACGACAGAATCTTGAAGCTGAGCAAGAACGACTACGCACGCAGGCA
AGAGGTGGGCCACGGCCACCTGTGGGACGTGGCGATGCCCGGAACTTCTCATATGGTCAA
ATGCCGCCTCCCGATTCATCGTCCAGCAGGGTGGGGACAGATGACTTGCGCCGTTTAGGT
AGTCGTGCGGCTCGAAATGCCAGCAGCACTGGTCCGGCCGCCATGGGCCCTGGTGGAATG
TTCTCCAGTGGCAGGACTGGCAGCGGGCGTCGTAACCTTGGGCCTGGTGGTCTCCGCACA
GGAGATGAGAGCGGTGCTAGCAGCCGCACCGGGACCCCCCCGGCTCAAAAGAAGGAAGAG
AGTGACAACACAAGCAAGAATGCTTTTAGTGCCCTAGCTGGCCTCGATGGGGAATCTGCA
TCAATGGCAACATCTCCGCCTTCCACAGCGGCTTCGCCATCCCTTGCGAAAGCCCAGCCG
GTCGTTGAGCGGTCTAAATCTCCAGCAAAGGACTCCTCGACATGA
>AF_DN28023_c0_g1_i1 DN28023_c0_g1~~DN28023_c0_g1_i1  ORF type:5prime_partial len:122 (+),score=7.66 DN28023_c0_g1_i1:3-368(+)
AACCTTCACGCCAATCACTACTACAAACCCATTAATTCAATAATGTCTTCCTCTACCAAC
AACACTGCTTCTGGCGACCCCAGCAAGACCTCTGGCCAATTCCACTCCACGAAGGGCAAC
ATCGTCGAAGCCATTGGCAACATGACCGGCGCGACATCGTGGCAACAGTCTGGCAAGGAG
GAGCACGCCGCTGGTGAGGCCGAGTACAAGGCCGCGCAAGCTAAGGGCTACGCCGAAGGT
ACCGCTGACCGCCTTGGCGGCAAGAAAGACGCTGTCGTCGGCGCTGTCACTGGCGACAAG
AGCCAGCAGGCTCAAGGTAACGCTCGCCACGACAAGGGACAAACCCAGCAAGACGTCAAC
TCATAA
>AF_DN12300_c0_g1_i1 DN12300_c0_g1~~DN12300_c0_g1_i1  ORF type:complete len:104 (-),score=6.45 DN12300_c0_g1_i1:7-318(-)
ATGAGCCTGGGTGATTACTTGGGTCGGCGAGGAACGATGGCCACACCGACTACAGAGAAA
AGCCAAGGCCAGGCAAACGCAAATCTCGCGCCACCAAGCAAGCCAACTCCGCACCTTCAA
TCTAGTACACCTCCATTGTCAACGGACGGCGAATCGCAGGCGGTGACAGGAACGGAGACG
ATTAAAAATGAAGTGTCGCCGACCGACACAGATGTTCCGATGAAGGATGTTTCTAGTAAA
CCTCCTATATCTCCTCCTTATCTTTCTACCCTCGGAATGCAGAATGACAACAAAGTCCCC
AGGACAACATGA
>AF_DN20525_c0_g1_i1 DN20525_c0_g1~~DN20525_c0_g1_i1  ORF type:internal len:181 (-),score=13.07 DN20525_c0_g1_i1:1-540(-)
CCAGTCCATCGCTTGACAGATCCACAGATATTTTATCCTGTCTCTGAATCACGTCAGTTC
ACACGTGTGGACGCCGGACGAGTATTCTCCGCGGCCCCGGCTTTGGAACATGGCGAAGAG
AAGACAGTCAATGTCGAATCATTGATCACTCCGGAAATCAGGCGTTTTGAGACCGTCGGC
AAAGGGGCCGAGGAACATCAAGTGCTACTTCCTGCAGATGCCCGTATACCACATCCGCAA
TTGATTGCGCTAGAACGAGACAAGGTCAAGTACCCCATGGAACGGAGTGAATCCATGGGG
CGCTACCGGGAACGATTAGAGAAGGCGGATGAACTAGAGAAACAGCGAAAATTACGCGCA
AAGGAGAAAGCAGAGAGAACAATGACCCGAATTCAACCAGAGGAATCCCGGTTTGAGTTC
CGGTTCAAGGATGTGGTGGTCAGCAAGGAGACTACAGGCCCGGATGGTCGTGGTCATGCG
GCTCCTGGTCACCGATATGGTGTGCCAACTTACGACCGAAAGAAGGGCCAAGTCAAGATC
>AF_DN60638_c0_g1_i1 DN60638_c0_g1~~DN60638_c0_g1_i1  ORF type:internal len:108 (+),score=4.94 DN60638_c0_g1_i1:1-321(+)
CGCGAGACTGTCGTCAAGGGAAAGAGCGCTCTGAATGCTGCACAGAGGGCCGGCGGCATT
GTCGCTACCGAGAAGAAGTTTTCGACCGCTAATGCTGGCTCCTCAGCAGAAGGTCAACGT
CTCACAAAAGTAGACCGCAGCGACGACATCGTCAAGCCCAAAACCGTCGGCACCAAAGTC
GGCCAAGTGATTGCGAAGGCGCGGTCCGAAGCCAAGAACGATAAAGGAACGACCATGACA
CAGAAGGATCTCGCTACGAAGTGCAATACCACACCAACAATCATTGCGGACTTTGAGAGG
GGCACTGCGGCTCCGGACCAG
>AF_DN107277_c0_g1_i1 DN107277_c0_g1~~DN107277_c0_g1_i1  ORF type:internal len:106 (+),score=0.67 DN107277_c0_g1_i1:3-317(+)
TACAGGGAGGAGATCTTCGGTCCTGTGCTTGTGTGCCTTAACGTCGAGACCATTGATGAA
GCCATCGAGCTCATCAACAAGAATGAGTACGGCAACGGCGCGTCCATCTTCACGCGGTCG
GGTGCCACCGCTGGCCGGTTCCAGCGCGAGGTCGAGCCCGGTCAGGTCGGTATCAATGTA
CCCATCCCGGTACCTCTCCCCATGTTCTCTTTCACCGGTAACAAGAAGAGCGTTGCAGGT
GGCGGAGCCAACACCTTCTATGGCAAGCCGGGACTACAGTTCTACACTCAGCAAAAGACG
GTGACGAGTCTATGG
>AF_DN14077_c0_g1_i1 DN14077_c0_g1~~DN14077_c0_g1_i1  ORF type:5prime_partial len:127 (+),score=9.41 DN14077_c0_g1_i1:1-381(+)
CCACCTGAGCTCTTCCCTCTCCGGGTCCGTGGAAAGGCAGTGGCGATTACTACGTCTGCT
AACTGGATCTTCAACTTCGCGCTGAGTTACTTTGTCCCGCCGGCGTTTGTGAATATCCAG
TGGAAGGTATACATTATCTTTGGTGTTTTCTGCACTGCGATGGCGATTCATGTGTTCTTT
ATGTTCCCGGAGACCTCCGGTAAGACGCTTGAAGAGGTCGAAGATATGTTTCTCAACCAC
ATCCCCGCCTGGAAGACCAAAGTGGAGTTCCAGAAGATTAGGCGCGCGGAGGGAGGGGAG
ATGGATGATAAAGAGGCGGCGATCAAGCACGAGGAGAGTCCGGTTAGGACGGAAGTCGCT
GGAGAGGCGAAGGCGAACTGA
>AF_DN68079_c0_g1_i1 DN68079_c0_g1~~DN68079_c0_g1_i1  ORF type:5prime_partial len:170 (-),score=3.96 DN68079_c0_g1_i1:75-584(-)
ATTGGACTCGTGCCTGCCGTCGGTGACGGCATCGACGGCCTCCTCGCCCTACGACTCATA
CAGCGCATGAGCAAGGTCGAGGGCGGGCTGGGCCAGGGCGTCCTGATCCGAATGATCATC
AACCTCATCATCGATTTCCTTGTCGGCCTCATCCCCTTCATTGGCGATCTCGCCGACGCT
GCGGTTAAGTGCAATTCCAAGAACGTCCGCCTGCTCGAAGAGCATCTGGACAAGAAATAC
AAGCCCAGAGAGGAGATCGAGAGGGAAAAGGCACTGCCCAAGGAACGTCGTCCAAGGCCT
GCAACGGTGTACGAAGACTTCTCCGACGAAGAGCTTGACCGAATCAACACCCTCAGTGAC
GAGCACGACAATGTCCGCCAGCCAACACGCGCGTACTCTGGACGTCGCGATCGCATCTCC
GACGAAGAGATGGGCCTCCCTAGATCAGGCACAACCCAGTCATATAAGGAGAAGCCCAGC
CGAAATGGAACGAAGAACAGCCGGCGATAA
>AF_DN86160_c0_g1_i1 DN86160_c0_g1~~DN86160_c0_g1_i1  ORF type:internal len:110 (+),score=2.15 DN86160_c0_g1_i1:2-328(+)
TCGAACCTGAAGAACACCGTTTCTTCGTTTGTGCGCCTCGCCGGCCGCAATGCGAACGAT
CCCGATGTCCAGCTCGAGAAGGACTTTGTCTCGGCGCCGCTGGTCGACGTCAACGGCCAG
GTCGGCGCTGAGGTGACATACCTGGGCAACAAGGAGAAATTCTCGGCAACGCAAATCGTA
GCCATGTTCCTCACCAAAATCAAGCAAACCGCCTCCGCCGAACTGAAACTGCCCGTTTCC
GACGTCGTCCTCAGCGTTCCGGTATGGTACACCGACGCACAGCGGAGAGCCATACTGGAT
GCTGCCGAAATCGCCGGACTCAAGTGC
>AF_DN58706_c0_g1_i1 DN58706_c0_g1~~DN58706_c0_g1_i1  ORF type:internal len:170 (+),score=12.92 DN58706_c0_g1_i1:3-509(+)
GAGAGAAAGCGTACCCTCTACGCGGTTTTTGTTCTTTCCAGCTTGCTCGTGTCTGCTTAC
AATCATTCACCTGCCTTGACCAACTCTGAGATTCGACTGGACCTTCCATGTGACGAAGCC
CTCTGGGAAGCCGACTCCGCCATGAAATGGAACCAATTGGGTGGAATAAGTGCCACCCAG
ACAAACAGCGTCTCATTTGCATATGCATTGAGCCATTTGTTGACGGCCAGTCAACGGCAG
CCAACTCAAGGCCACCTTGTGCAGCAGCCATTTGGATCCGGTGTCAAAGCAGAGAATATT
CCTCCTAGTGAACTGAAACCGAGTGCGTTTGGTTGTTTAATCTTAATCAATGCCCTGCAC
AACTACATCTGGGAAACTCGCCAACGACATTTGGGACCAATCTGGACGAAGGAAGAGACG
GATCAGATGCATGCCCATATTGAGCCGGCGTTGAGGGCATGGCAAGCCGCTTGGGCAAGC
AATCCTGCTCACAGCCCGGAACGTCCT
>AF_DN64981_c0_g1_i1 DN64981_c0_g1~~DN64981_c0_g1_i1  ORF type:internal len:105 (-),score=8.36 DN64981_c0_g1_i1:3-314(-)
TACATTCTCTCCTTCCCCGAGTATAATCTCAACTTCTTCCTCCTCGCCGTGCAGGCTATC
GTTTGTGTGCTCGCTATATCGAGTTGCAAGGCCGCCGGCATTATCACATACCGCGATTTC
AAAACCGAGGAAGCGAAGAAATGGTTTCCCATCTCGTTACTTCTGATTGGCATGATCTAC
ACCAGCACCAAAGCCCTCCGCTACCTCTCGATTCCCGTCTATACCATCTTCAAGAATTTG
ACCATCATCTTGATCGCCTATGGTGAAGTTCTCTGGTTCGGAGGCTCAGTCTCCTCCATG
GCCCTCCTCTCT
>AF_DN107098_c0_g1_i1 DN107098_c0_g1~~DN107098_c0_g1_i1  ORF type:5prime_partial len:208 (-),score=33.25 DN107098_c0_g1_i1:107-730(-)
TCACCACCATTCTTTAAATTTCTCGCCTTCTTGTACTTAGTCACATTCCTTCCCTTCAAA
ACCACCAACATGCGTTCCGTTGCGTTCCTTCTCGCCTCTGTCGCCTCTGCTTTCGCCTAC
CAGGTCATTGTTCCCAACGGTGTCCAAGGGTGGACTAACTCTGGTTCTCAGCCACTCAAG
TGGGAACGTGTTGACACTGACAGGCTCAACTTTACTGCTGTTCTCATCAACCAGTCCATT
CAGGATTTCTCTCCTCAGGTTTTGGCAGCTTTGGTCAATGGAACCCTTGGGGAGACTAAT
CTGAATCCCCCAAGTGGTGGATGGCCCTTGGGATCTCACTTCCGCATCAATCTTGTTCAG
GACACCAACAACAACACCATTCTGGCTCAATCCCCTGAGTTCAGTATTACTGAGCCCACT
TCTTCCTCCGCCAATGGTTCTTCTACTCTCCCTGCAACCAACATCAACACCATTCCTGTT
ACTCCCACCACTTCTGCCGACAGCGGTTCAGGCACCACCATTCTCAATCCGGTTACGACC
AACCCTAGTGCTGCCATGTCCAACGTGGTGGTTCCCACAGGTCTTCTAGCATTCCTTTCA
TTGATGGCCATCATGCTTGCTTAA
>AF_DN62091_c0_g1_i1 DN62091_c0_g1~~DN62091_c0_g1_i1  ORF type:3prime_partial len:137 (-),score=4.65 DN62091_c0_g1_i1:1-351(-)
ATGGCCGACTCGGACACGGAATCAGTCGCACGCTCTGATGTGTCGGCCTCGGGCGGACGC
CGCAACCGACAGCGACAGAGGAAGGGCGGCAAAGGCGGCCCCCTCGGCGACATCAGCGAG
AACCTCCCCGGCGGCGAGCTCGTGGGCGGGGCCGGCGACATGGTGCAGAACACGGCGGGC
CAAGCCGTCAACCAGGTGGGCAACACTGCCGGCAAGGCGCTGGGCGGCCTGACTGGCGGT
GGCGACGAGGAGGACGACAGCGGCAAAGGCGAGCAGCTGCGCCTACGGCTGGAGCTCAAC
CTTGACATCGAAGTGCAGCTCAAGGCGAAGATTCACGGCGACCTGACGCTC
>AF_DN55459_c0_g1_i1 DN55459_c0_g1~~DN55459_c0_g1_i1  ORF type:internal len:123 (+),score=13.59 DN55459_c0_g1_i1:1-366(+)
GAGACCGAGGAGAGCACCCAAGTCGAACTTGGGCGCCTTGAGGAGCTTGACCTTGCGGAC
GTGGACGTTCTGGAGAGGGTAGATCCCCTGGGTAGACTTCTCGATTTCTCGGCCAATGAC
TTCGGGAATGAGTTTGGTGGTGAGCTGCGACAGAGTGCAGCTGGCGGCTTCACGCTGGAT
GATCTCGGTCATCTTCTTGCGGATGGCGCGGATCTGCGACGAGGCGGCGTAGGTAGTCTT
CTTAATCTGGTTTGGTCGTCGCTTGGTGAAGGCGATGGCAAAGAGGCGGATGAGGTAGTC
GTCGGTAGTCTTGACAGTGACGTTGGCCTCAATCAGAGACTGCCACTTGCGAACAAGAGA
TCGGAG
>AF_DN33235_c0_g1_i1 DN33235_c0_g1~~DN33235_c0_g1_i1  ORF type:internal len:200 (+),score=1.56 DN33235_c0_g1_i1:1-597(+)
CTGAATGTCGCCCAGGTACAAGCCGATATCGCCGCGGGGTGTCATTTGATATTGGTCGTT
GCAGCGTTTTGCAAACCCCTTGATGACGTCAGCCTTGCCGCCCAAGAGCCGCATCATGTT
GAGGACGCGCTTGCGACATTCGCCAATCTGTCGAAGCAGGGCCAGGAAGTCGTCCTCTCG
CGCGATGAACACTTGATCCTCGATGCCCTCGGATTCATTCTCTGCTTCGCGAATGATGGG
CGCAAAGGAGTCGACAATGTCGTCGATCAATGCGTAGCAGATATAGTCAGGCCCAAGGGA
GAGGAAGTCGCCGAGCTTCGAGATACGTTTGCGCACGTTCTTTGCGTGCGGATTTGGGGT
GTAGCTGAAGCTGAGAACTCCATCTCCGCACACGACAATGTAAACGTGGATTGGATCCAG
GAAATCCTCATGGCCTTTGTCCATGTTGAACGAGCGAAAACAGACGAAATAGTACTGGGA
GAACAACTCGACTTTCTCGCGGGCTTCTTGGGTTTCGATATCTTCCTGGGTGAGACGATG
GATCTTGAACGCCTTGCACAGAACGGCCAATTCCGCCTTTGTCGGGTTGAGCACATC
>AF_DN75961_c0_g1_i1 DN75961_c0_g1~~DN75961_c0_g1_i1  ORF type:internal len:157 (+),score=3.28 DN75961_c0_g1_i1:3-470(+)
CCGGTCTGGATCACTGAGACCGGCTGGCCCGTTAGTGGCCCAGATTCAAACCTCGCAAAA
GCCAACACCGCCGACGCAAAGACATTTTGGGATGAGGTGGGTTGTCCAGCCTTCGGTAAT
GTGAATATCTGGTGGTATACTCTCCAAGACAGTGCTCCAACTACTCCAAGCCCATCGTTC
GGTGTGATTGGGTCCTCTTTGACCACAACTCCTCTTTATGACCTCAGCTGTGCCAACGTG
GACAACTCTACCTCTTCATCTGCATCGGGATCCGCTACCGGCAGTGCTATATCCGTCCCG
ACTGGCGGTGCTCTCGTTCCGTCTGGTGCTGGTGCTGCTCCACAATACCCCAACGCTACC
TATGTCTCTACGGCAAATGGCCAATCTACAACGATTGTCACTGCCACTGCCGGTTCTGGT
GCTACAGCCACTAGCGGTTCGGGTTCGGGTTCGGGTTCGGGTTCGGGT
>AF_DN85332_c0_g1_i1 DN85332_c0_g1~~DN85332_c0_g1_i1  ORF type:internal len:154 (+),score=3.25 DN85332_c0_g1_i1:1-459(+)
GATGAGATTATTCCTGATGCATTTGATGCGTCCAAGAAGCGTAAACCAACTATGTTGACC
ACTGATTTGTCGCTGCGCTTTGACCCGGCATATGAGAAGATCTCGCGTCACTTCCTGGCG
AACCCGGACCAGTTCGCGGATGCCTTTGCGCGTGCGTGGTTCAAGTTGTTGCACCGTGAC
GTTGGCCCTCGCGCTTTGTATCTTGGTCCAGAGGTTCCCTCTGAGGTGCTCGCCTGGCAA
GACCCCCTCCCGGTCGTCAACCACGCCCTCATCGATGCCCAGGACATTGCAGCCTTGAAG
AAACACATCTTGTCCGCGGGTGTCAACCCATCGAGCCTCATCTCGACCGCCTGGGCATCA
GCATCTACCTTCCGAGGAAGCGACAAGCGCGGCGGTGCCAACGGAGCCCGCATCCGTCTG
TCGCCCGCGAAAGACTGGAAGGTCAATAACCAGCCCTGG
>AF_DN81845_c0_g1_i1 DN81845_c0_g1~~DN81845_c0_g1_i1  ORF type:internal len:117 (+),score=13.88 DN81845_c0_g1_i1:2-349(+)
ATCAAGATGGGTCCCGATGTCAACATTGAGGCCATCGCCGGCCGCACCTCGGGCCTGTCG
GGCGCCGAGCTCGAGAACATAGTCAACCAGGCTGCCGTCCGCGCCAGCAAGACCAAGGCC
AAGGCGGTGATGCAGACTCATTTCGAGTGGGCCAAGGACAAGGTGATCATGGGCGTCGAG
AAGAGGACCATGGTCATCACCACCAAGGAGAAGGAGATGACGGCCTACCACGAAGCCGGC
CATGCCCTGGTTGCCTTCTACACCAAGGAGGGCTCGGGCGATCTGTACAAGGTCACCATC
CTCCCGCGCGGGCAGTCGCTCGGCCACACGGCCTTCCTCCCCGAGATG
>AF_DN19381_c0_g1_i1 DN19381_c0_g1~~DN19381_c0_g1_i1  ORF type:5prime_partial len:118 (+),score=1.29 DN19381_c0_g1_i1:3-356(+)
TACCCGTTGCCCACTCCAGGTCCGGAGAGTATTTCGAGTGGACCAACGTCGCCACACAAC
CAAGCTCATCCTTCTCCGCCCTCGGGCCAGATGTCGGAGCATTGGTTCCCGCAAGGTTAT
GGAGGCCATACTGGCCAGCAGCAACAACACGTCATGACAGCCCCACAGGGCGACAAAGGT
ATGGTGGATGCGCAGCAGATGTATACCGGCGGGGTAGCAAACCCCACGCAGCAGCAAGCG
GACCACTTTTATTATCACAATATGTGTCGCGAGCTCGGCGTGAGCGAAGGTGCAGACTTG
ATGGGTTACAACATGATGTACTTCAGAGAACGGGGCGTCGGAGGGGTAGCATGA
>AF_DN51128_c2_g1_i1 DN51128_c2_g1~~DN51128_c2_g1_i1  ORF type:3prime_partial len:151 (+),score=43.83 DN51128_c2_g1_i1:152-601(+)
ATGGGCCGCCGCCGGAGACCGCCTGCGAAGAAGGCCGATTCTGATTCCGACGAGAAAGAT
CCTTCGAACTCGGTGATATTCCTCAGTAGCAGCGACGACGAGGAGGCAAACAAGGACTGG
AGCTTGGAGATCGTGGAGAGAGCGAGGGAGAAAGAGTTGAAGAGGAAAAGAGCCGAGGAT
AGAGAAGTCATTGCCATCTCTCCCGCTTCTTCCGACGATATCGAGACGAATGTTGATAGG
AGCGCTGCTTCTGAGGAGGAGGAAGAGAAGAAGAAGAAGACCAAGAAGGTCAAGGAGACT
AAGATCGAGGAGGAGGAGCTCAACAAGACCAAGCCCATCTGGACACGGAATCCCCAAGAC
ATCACCCAGGAAGAGTACGCCTCCTTCTACAAATCGCTGTCAAACGACTGGGAAGATCAC
CTTGCCGTCAAGCACTTCTCCGTTGAGGGT
>AF_DN33488_c0_g2_i1 DN33488_c0_g2~~DN33488_c0_g2_i1  ORF type:complete len:155 (-),score=1.02 DN33488_c0_g2_i1:351-815(-)
ATGCGTTTCTCCACCGTCGCCGCTGCCGCCGCCTTCGTTGCTGGCACCAACGCCTGGTCC
AACCACACCGGCCCTGCCTACGTTACTGAGGTCGTGACCGCCTACACCACCTACTGCCCG
GCTCCTACGCAGATCACTCACGGTGGCAAGACCTACACCGTCACCGAGGCTACTACCCTC
ACCATCACCGACTGCCCATGCACCGTTACCAAGCCTGTTGCTAGCACCCCGGTGCCCGTC
TACACTCCCCCAGCCGTTCCCCACCAATCTGGACCCGGTGCCCCGTACCCATCTGCCAAC
GGTACCACTCCAGTTTACACTTCCCCTGCTGGCGCTGGCACTGGCTCCCCCACTGGCTCC
GCCACTCCAGCTCCTCCCAAGTTCACCGGCGCTGCCAATAAGGCTTTCGCTGCCTCTGGC
GCTGGTCTCGCTGCCGTCTTCGGTGTCGCCGCCTATATCTTGTAA
>AF_DN14927_c0_g1_i1 DN14927_c0_g1~~DN14927_c0_g1_i1  ORF type:5prime_partial len:155 (-),score=9.38 DN14927_c0_g1_i1:29-493(-)
CTTGATGAGTACTTCCCCGGCGACGTGCGTATCATTGGAGAGCCCGGCCGCTACTATGCC
TCAAACGCCTTCACGCTGGCTACCAATGTTATTGCTCGACGTGAAGTTATGGGAGCTACA
TCCGACGAACGATCTTACATGATCTACCTCAACGATGGTGTTTATGGCAACTTCTCCAAC
ATCATCTTCGACCATCAGCACCCAGTTCCGCAGGTGCTGCAGACGTCTTCTGCAACAAAC
AAGATGACCGAATACTCGATCTGGGGTCCGACTTGCGATGGCATCGATGTAATTACAGAC
CGTTACTTCCTCCCGGCAGTCATTGATGTTGGGGACTGGCTTTTCTTCGAGAACATGGGT
GCATACACCAAGTGCTCTGCAACTAGATTCAATGGCTTCACGGACGACCATGAGGTGATC
TACATATCAAGCGAGCCTGGTGCTTCGGCACTACTTGGCTACTAA
>AF_DN94008_c0_g1_i1 DN94008_c0_g1~~DN94008_c0_g1_i1  ORF type:3prime_partial len:112 (-),score=17.79 DN94008_c0_g1_i1:1-333(-)
ATGTCTTCTACAAAGCAGTGGAACGCTAGATACCTCGGCCCCGTGCCTCATGATGCCTCC
TACTATGCTAAGTGCATGCTTGGTGGTGTCCTCGCCTGTGGCATCACCCATGCTGGTATT
ACCCCTCTCGATGTTGCCAAATGCAACATGCAGGTCAACCCTGCAAAATATACAGGTCTT
AGCCAAGGTCTAAAGACCCTCGTCGCTGAGGAGGGTTCCAAGGGTATCTGGAAGGGTTTC
GGACCCACTTTTGTCGGCTACTCCCTTCAAGGAATGTTCAAGTATGGTCTCTATGAAGTC
TTCAAGGATTACTACTCCAACCTCGCTGGTGAG
>AF_DN43821_c0_g1_i1 DN43821_c0_g1~~DN43821_c0_g1_i1  ORF type:internal len:291 (-),score=-12.46 DN43821_c0_g1_i1:1-870(-)
ACTTACGATGATGAACCAGACCTACGACAGCACACGGTGCCCAAGTTCGAACGAACCTAC
ACCGACGTGGCAGCCGACTACTCCTTCGACCCGAGCACAGTCGTCGCGCCGACCCATACA
ATACCGCACACCAAGGCAGCAGCAGCAAACACGCTGCTGTCGCCCTACCGCACCAGCAAC
CCAAACGACATCCTGCAGCGCAACCTGCAGGCAGCACAGATCGCACGCTCGCAGTCGCCG
ACCACGACTGTGACGCGTGGCGACTCACCGTTCCGGAGAGGCTCACCGTATCGCCAACCC
ACCAGCAGCTTCCAGGCTCCACGGATGGCGGTCGGGAGCGCAGCTGCAGCACGTGAACAA
AAGCTCGAGGCTGATGCGGCTTATGCAATGAAGCCACAGATGGCCTCGACCGAAGACGCG
CAACCGAAGACAATATCGCCGAAGGACGCTTTGCTTGACTACAGGGACGCCGACGACGAG
TCCAAGGGATCGCTGTTTCCGGACGGTGCCAGTGGCGCAAGCGAGTACGACCAATACCAC
GGTGGCAACCAATATCGCAACGCCACCCAATCGACCTTTGACACAACACATTCGTTCCGG
AGAGACAGCTGGGCGACACCGCAGTTCACTCCCAACTTCTCTACGTCGGTTGCCGGCACC
TCGCAGCCTCCCTCCACTTTTGCCTTCGCTCCCCCGTCGATATCGGGCAATCTACATGGT
TTGCCCTTTGCTTCTACATCGCAGTACCGCTCAACACCCAACATGGCGTCAGCATCCGAA
CAGAATCCGGAGTTCCCGGCACACCTCACGTCAATGGAGTCGAGCGCCAGCGAGGCTGGC
CCTGAGGCGGGCAGCCAGTCGAGCGACCGT
>AF_DN55008_c0_g1_i1 DN55008_c0_g1~~DN55008_c0_g1_i1  ORF type:internal len:142 (-),score=10.45 DN55008_c0_g1_i1:3-425(-)
GCAAAGGGCAGATATCCATATCCGCCAGAGACATTCAACAACATTTTCAGTCAATTACAT
GAAATTGTACACGGCGAGCCACCAACATTACCCGAAAACTTTTCGGACCATGCACACGCG
TTTGTCCGCGCTTGTTTAGATAAGAACCCTAACAATCGTCCAAGCTATGCACAACTTCTT
CGACATCCTTGGCTCGCTCCATTGATGGAACCACCTACGGTGGCACCATCTAACCAAGAC
GCACGAAGTCCATCTTCCGACCAGTCCGTCGAACCATCACCACAACCTTCCCCTAATGAA
ACCGAAGACACCGAAGTGTCCGCCTGGGTTTCAGGTGCTCTAGATCGTCTTCGACATGGC
ACTGCAGGATCTCCTCTAAAGCCAGCGCTGCATGCGGTTGCATTGGATGCTGTTGGTGGA
AGT
>AF_DN87806_c0_g1_i1 DN87806_c0_g1~~DN87806_c0_g1_i1  ORF type:5prime_partial len:132 (-),score=3.68 DN87806_c0_g1_i1:219-614(-)
ATCTGTCTGGCGCACATTCGTTTCCGCAAGGCCTGGGCCTATCACGGCCACACCCTGGAT
GAGATTCCGTTCAAGGCCGTTGGCGGCGTCTATGGCTCCTGGCTCGGCCTCATCCTCATC
TTCCTCGTCTTGGTTGCTCAGTTTTACACCGCCGTTTCCCCCATTGGCAAGGATGTCGGA
ACTGCCGAAGACTTCTTCAAGTCGTATCTCGCTCTCCCCGTCGTCATGGCTTTCTGGGTC
ATCGGCTACTTCTGGAAGCGGACTGGTTGGCTCCGCACCCACCAGATGGACGTGGATTCG
GGCCGCCGTGAGCTTGACTGGGACTACATCAACGCCCAGCGCGAGAAGCTTAAGAACGGC
CCCGCTTGGAGGAGATGGACATCGGTCATGTTCTAG
>AF_DN103263_c0_g1_i1 DN103263_c0_g1~~DN103263_c0_g1_i1  ORF type:5prime_partial len:418 (-),score=-12.42 DN103263_c0_g1_i1:75-1328(-)
TTCGAGCGCAACATGTACCTCGCAGAAGACCGTATCCTCTGTTTCGAGATCGTCGTCAAG
AAGAACGAGGGCTGGGTACTCAAATACGTCAAGAGCGCCAAGGCTGCGACTGACGTCCCG
ACAACCATCCCCGAGTTCATCTCACAACGTCGTCGCTGGCTCAATGGTTCTCTATTCGCC
GCCGTTCACGCCACATTCCACATGTTGCGCATTTGGACGTCTGGCCAAGGCTTCTTCCGC
AAGATCATCCTCCAGTTCGAGTTCCTGTACAACGCAATTCAGCTCCTCTTCACGTGGACG
TCACTCGCCAACTTCTACCTGGCCTTCTACTTCCTTGTCCAATCTGCAACCTCCGACTCA
TCCACTGATGCTTTCAACTTCCTTGCCTCTGGCGCTGGCAAAGAGGTTTTCGAAGTCGTT
CTTAAGGTTTATATCGGCACGCTCTTCCTAGTCGTCATTTGCTCGCTCGGCAACCGTCCT
CAAGGTTCAAAATGGATGTACATCTTCGCTATCGTTCTCTTCGGTCTCTGCAACGTGATT
ACGCTCTGGTGCGCGGCGTACACCGTGTACCTCGCAGTTCCGCACACGCTTGCGGGATGG
AAGGACTTCGGGAGTTTGTTCACCGACAACGAGACGTTCCGCGACATCGTTATTTCGTTG
GCTGCGACTTACGGCTTGTACTTCCTTGGATCCTTCATCCATCTGGAACCCTGGCACATG
TTCACGTCGTTCACCCAGTACATGTTCTTCCTCCCGAGTTATGTCAACATTCTCATGACT
TATGCTATGTGCAACTTGCACGACGTTTCCTGGGGTACCAAGGGTGACAACGGCTCATCG
AAGGATCTCGGCGGCGCCAAGAAGGCGAAAGACGCGAACGGCAAGGACGTCCTCGAGGTC
GAAGTACCGACGAACAAAGAGGATATCGAAGCGCTCTGGCAAGCCAGCCGAGTGGCGCTG
CGCAATAAGCCTCCGCCTGAGAAAGAGCACCGCGACGCAGCAACCAAGCAATCTGACCAT
GATCGCAACAGCCGCACAAATACAGTGCTGCTGTGGATCACTACCAACGTGGTTATGATC
ATCTTCTTTACATCGGACGCGTTCAACAATTGGGTCACCAAGCACGTATCGTCGACCAGC
AACGCGACATTCAACCCTTACCTCACGTTCCTGTTTTATGCTCTGGCTGGGCTTTCTGCT
ATCCGCTTCTTGGGAAGCACATCATACCTCCTCCTTCGACTCATCGGCCAATAG
>AF_DN56618_c0_g1_i1 DN56618_c0_g1~~DN56618_c0_g1_i1  ORF type:5prime_partial len:532 (-),score=23.31 DN56618_c0_g1_i1:289-1884(-)
TCATTAGATCTTGGTTTTATGCTCAACAATATGATGAATTTGCTCAGTGTTTTGGTTGCG
GGGTTCTTCGTCTCGCCTTGGATGATCTTATTCGCTGGCCTCCTTCTTGCAATCTGTCTG
AGGTTTGCTGTTCAGTATTTGAACGGTGCACGTGAGGTCAAGCGCCTTGAATCAACGTTG
AAGTCTCCAGTCTATGAGGCCTTTGGTTCCACTCTCGTTGGTATTGGGACGATTCGAGCT
TTCGATAAAGTCGGCACATACATCAAGCTTATGTACGGCAAGATTGACCAACATGCTCAA
TCCTACTGGCATCTCTGGTTGTTCAACCGCTGGCTTGGTTTCCGCCTTAACATGGCCGGT
GCCGTCTTTTCGATTGTCACTGCATTCCTGATCGTTAGCATCGACGGCATCGACGCACCT
CTGGCGGGCTTCGCACTAGCATTTTCCCTCGATTATACTATCGCTCTCACATGGTGTCTC
CGCCAATATGCAAACGTTGAACTGGACATGAATGCCGCCGAACGTATTGTTGAATACTCT
ACCATTGCCATCGAGAAACAAGACGGCGACCCAGTCCCCGCAGCCTGGCCAACTGAGGGT
CGTCTCGAAGTGAATGATCTTGTTGTCGGTTATGCACCTGAACTTCCGCCAGTCCTCAAA
GGCTTGACCTTTACTGTGGAGCGCAACCAACGTGTCGGTGTAGTTGGTCGGACTGGCGCT
GGTAAATCCTCCCTTACCCTCGCCCTGTTCCGATTCCTCGAGGCTCGAGAAGGTACAATT
CACGTCGATGGCGTTGACATCTCCAAAATCACTCTGTATGATCTGCGTTCCCGTCTTGCC
ATCATTCCTCAAGATCCGGTCCTCTTCTCGGGCACAGTCCGCTCCAACCTCGACGCCTTC
GACCAACACAGCGATAGCGAACTCCGCGACGCCCTCCAACGTGTCCACCTGATATCCGAA
ACCGGTTGTAGCACTCCAAACCCTAACATGAGCTCCGCTAATACAACAGACGGCAACACC
GCCGTGGCGTCCTCATCCTCATCCACCACTGCTAGCAGCAGCAAAAACACCAATATCTTC
ACCTCTCTCCACTCCCGAATCTCTGAAGGTGGCCTGAATCTTTCCCAAGGACAACGTCAA
CTCCTCTGCCTTGCCCGTGCAATCGTCTCTCGCCCGAAAATCATGGTCCTCGACGAGGCC
ACATCGGCCGTTGATATGTCAACCGACAGCTTGATTCAAAGATCCATCCGAGAGGAGTTC
ACGGATAGTACATTGGTCGTGATTGCGCATCGATTGAGTACTATTGCGGATTTTGACAAG
ATCCTGGTCATGGGCGAAGGAAAGGTGATGGAATTTGATAGTCCGCGGAATCTCATGGAG
ATCGAAGGGGGGGTGTTTAGGAGCATGGTTGAAGAGAGCGGCGAGCGAGACTTGCTCGAG
GGAATCATCTTTGGCGAGCAGGGTCGGCCGGGCAAGGACGGAGGAGAGGCGACGTTGACG
ACGCCACAGGGTCAGCAAACAGAGCTACAGGAACAATCATCGGGGCAGGAGGGGCAGGAG
GGGCAGGAGCAGCCTAACGCGCAAACGCAAGAGTGA
>AF_DN101408_c0_g1_i1 DN101408_c0_g1~~DN101408_c0_g1_i1  ORF type:complete len:472 (-),score=6.89 DN101408_c0_g1_i1:167-1582(-)
ATGGTTCGTAGCACACTAGCCTTGCTCGCCTTGGGCGGGCTTGCCGCAGCAGCTCCCCGA
CCGGCCACCGACATCCCGGCCATCGACACCAAAGCACCTACCGGCACCGAGCCTGGAGCT
GCTCCGACCCGAGTGAGCCCTGACCCTACCGGCCCGACCACTCATGGACCTTATTCCGGT
ACGGCAACCACGACGGGAGCTGAGAAGGCGCCGACGACGATTGCTGTCAGCCTCGACTCG
CCGCCGCCCGCTCCCACCCACAGCTACTACAACCAGAATGGCAAGCTCAGTGCGCCTGCT
CCGCTGCCATATACGCCTGGAGGCGGAAAGGGAGTCAATGACACCCTCCCTCGCTACATG
GTCGCCAGCGACTTCGACTTCCAGTCCGTCGCCCTGGGTCTGCACCAAGAGTACATCGAG
CTCGATCTCTTCAACAACGGTCTAGCCACCTTCTCCGAGCAAGACTTCCTCGACGCAGGC
CTGACCGCCGAGGACCGCGCCTTTATTGCTTTCATGGCCGTCCAGGAAGCCGACCACGCC
ACTCTTCTCACCAACATGCTCGGAGAGGCTGCGCCTAGGCAGTGCATCTACAACTACCCC
TTCAAGACGGTCCGCGAGTTCATCGACTTCAACATCAAGGTCACTCGTTTCGGCGAGAGC
GGCACCTGGGGCTTCTTGTCGCATTTGGACTCCCGCGAGGTGTCCACCCTGATCGTGCAG
TCCGAGTCCGTCGAGGCCCGCCAGCAAATGGCCTTCCGCCAGATGCTGGGTCTGCATCCG
ATGCCCTTCTCCTTCGTGCCCGGCGTGCCGCAGTCCTGGCACTGGACCCTCCTCGCCCCC
TACATTAGCGCCTGCCCGGCCAACAACACCCGCCTCACCTGGCAGAACTTCCCCGCCCTC
CACGTCCTCAACCAGCCGAACCCGAACCGCATCTCTCCCAACGACACCAAGGAGAACGAA
GTCGTCGGCCCCCGCCAAGCCGATCCCAGCAACTCTACCATCCCCGAGAAGGAGTCTTGT
GTCAACCGCAACGAGACGGGTGTTTCGTGCGGTCCTGCCATCTCCCGCAACCGCACTGAG
CCCCTGACTTTCCCCGGCCGCAAGATCTTCCTCGAATGGGACGAGCCCGGCATGGCTGTC
GGCCCGAACAACAGCTACGTCACCTCCACTACTGCGGGAGAACCCAAGTTCGTCGCCTGG
GTGTCGCAGCTCAACCTCACGTATACTCCGCTTGAGCTCACGGGCCCCAACCAGGGCTGG
AGCTACCAGCCGCCGAATGAGGTCTATGTTGGTGACCCAGCTGTGAATGGCACAATTTTC
TTGGCGATTACGGATAAGGATCTTTACCTGACGCCGTTTAATTTGAGCTTGATCAATCCG
CATGTTAGGGCGTTGACGCTCTTCCTTGCTGGTTAA
>AF_DN68014_c0_g1_i1 DN68014_c0_g1~~DN68014_c0_g1_i1  ORF type:internal len:126 (+),score=12.00 DN68014_c0_g1_i1:1-375(+)
CTCGGTTTACCTCCATTTGACCCCAATCGTGAGGACCTCCTTGGATCTCGCGTTACAGAG
GAAGTGAAGAAAGAATTATGGGAAGCTCTTGGTGACTCTCCTATTGGTGCCATCTTGACA
CCTGCTTCCTATTTGCTTGGTGGTTGGTTATTGTACATCACCACTAATGCCTCGGGTCAG
AAGAGATACCCTGCTGGCACAAGCCACTTCAACCCTACTGCTCCTATGTACGCTCCTCAC
CACTACGGTCAGGTTGTCTTGTCCACCTTTGGAATCCTCGCTTGGCTTGGAGCAATTGGG
TGGAGCATTAATCACTGGGGTTTCCTTGAAGTCTTCAGGACTTACCTCGTTCCCTACTTA
TGGGTTAACCACTGG
>AF_DN96884_c0_g1_i1 DN96884_c0_g1~~DN96884_c0_g1_i1  ORF type:3prime_partial len:102 (-),score=12.38 DN96884_c0_g1_i1:1-273(-)
ATGGCTGACGTTACAGACCCCCAAGTGGCCGCCGACCTCAAGAAAAAGCGTATCTTCCGT
ACGTTCTCCTACCGTGGAGTTGAGCTTGACAAGCTCTTGGACATGAGCAATGAGGACTTT
GTTGAACTCGTCCACGCCCGTGCACGTCGTCGCTTCCAACGTGGTCTTAAGCGCCGCCCC
ATGGGCCTCATCAAAAAGCTCCGCAAGGCCAAGAAGGAGGCACCTCCCAATGAAAAACCC
GCTGTTGTGAAGACACACTTACGTGACATGATT
>AF_DN87488_c0_g1_i1 DN87488_c0_g1~~DN87488_c0_g1_i1  ORF type:5prime_partial len:103 (+),score=14.31 DN87488_c0_g1_i1:3-311(+)
CCCGGCGGTGATGGTATGGCGGCACCTACGCGTGGTGGTGGATACCGTACACAAGAGCAG
GATCGGGTGCGCAAAGAGCAGCGCAAGCGGTTCCAGTTTGAAGCCACTGCGAGCGACGAC
GAGCTTGAAGACGAGCTGGACGAGAACTTGGATGGTATTGCGAGTGCCGTGGCCAACATG
AAGAAGCTTGGCCTCGCTATGGGCCAAGAGGTCGACAGGCAGAACGAGCGGCTCAAGAAA
TTCGAGCGCAAGACCGACGAGGTCGACCAGCACGTTGTCACCAACACAAACAGACTGCGG
AAGTACTAG
>AF_DN5001_c0_g1_i1 DN5001_c0_g1~~DN5001_c0_g1_i1  ORF type:5prime_partial len:135 (-),score=4.06 DN5001_c0_g1_i1:106-510(-)
TTGTATATCAGCGACACGAGTTTCACAAATTTCACCGGTGCGGACCCGAATGTTATACCC
CGGTTCACGTTTGCACAAACTGCTCCGCGCTCCGTGTATGCATTCGACACGGTGGATTCA
CCGGCCGGAAAGTATCTCATCAATAAGCGACCGTTCTGGTATCCCCAGGAGTATGCGGTT
GATGGGATGCATGTGGCTTCGAATGGGTTTGTGATTGGAGCTTCGGGTCTAGGAGTAGAT
GTTCTGAATCCCCATGGAGAGCTGGTGGTAAGGATCCAAACGAACTTCACGGTCGTCAAT
GTCCAATTTGCCGGTCCGAAGCTGAATGAGTTGTGGTTGTTTGGGCCAGGAGAGATTGCG
AGAGTGAAGTGGGCATTGACGGGTCTTCCTGGCGCACGCAGTTAA
>AF_DN83694_c1_g1_i1 DN83694_c1_g1~~DN83694_c1_g1_i1  ORF type:internal len:138 (-),score=8.21 DN83694_c1_g1_i1:3-413(-)
TTGAAGAAGGTTACTCTCGAACTGGGTGGAAAGAGCCCTAATATTGTGTTTGCGGATGCG
GATATTGATAATGCTATTTCTTGGGTCAACTTTGGTATTTACTTCAACCACGGACAGTGC
TGCTGCGCCGGATCCCGAATCTACGTCCAAGAAGAAATCTACGACAAATTCATCCAGCGC
TTCAAAGAGCGCGCAGCCAAGAACGCCGTCGGCGACCCCTTCCACGAGCAGACCTTCCAG
GGTCCTCAGGTCTCGCAGCTTCAATTCGACAGAATCATGGGCTACATCGAAGCCGGCAAA
AAAGATGGCGCCACCATCGAAACAGGTGGTAAACGCATCGGCGACAAAGGCTACTTCATC
GAGCCCACCATCTTCTCCAACGTCACCGACGACATGAAGATCGTGCAGGAG
>AF_DN62053_c0_g1_i1 DN62053_c0_g1~~DN62053_c0_g1_i1  ORF type:3prime_partial len:137 (+),score=7.51 DN62053_c0_g1_i1:38-409(+)
ATGCAGCAGAACCAGTTCGCGCAAGACTCGGACGAGGAGCTCATTCCGACCGCCATCGTC
ATCAAAAACATACCCTTCGCAGTCAAGAAGGAACAGCTGGTGCAGCTGATGACGGACCTG
CGGCTACCTCTGCCCTATGCCTTCAACTACCACTTTGATAACGGCGTCTTCAGGGGCCTT
GCCTTTGCCAACTTTACCACCGCAGAGGAGACCGCGCAGGTGATCGAGTCGATGAACCAT
TTTGAGCTGCACGGTAGGAAGCTCCGGGTGGAATATAAAAAGATGCTACCCCTGGCTGAG
CGCGAACGGATCGAGCGCGAGAAGCGGGAGCGCCGAGGACAGCTCGAGGAGCAGCATCGC
CCCATGGGCGGG
>AF_DN93559_c0_g1_i1 DN93559_c0_g1~~DN93559_c0_g1_i1  ORF type:internal len:248 (+),score=18.31 DN93559_c0_g1_i1:1-741(+)
CACATGTTGACGAGCACCTACCTTTGCCTTATCACCCTTGCTGTCAGCGGCAGCCTTCAC
GCCGCTGTCGAGATCGGCACTGAAATCGCCAGCCACCTCAACGGCACGATCGACTCTGTC
ACAAACGACATCTCTGGTGGAGTTACGACCGTTACCGATGGAATCAACAGCTTGATTGAC
AAGATAAACGGGCTGCCCTTCGTTGACGGCTTCCAGAAACCTTCCATTGATCTGACAAAG
CAAATCGACGAGCTCAAGAATCTGAAAGACTTCACTCCTGACTTGGAACAAGGCCTCCAG
GATCTCAACAACTCCATCCCCACCTTCGAACAGGTCCAGAACTTCACTGACAATATTATT
CGTCTGCCTTTCGAAGAGGTCAAGAAGCTTATTGCCAACATGAGCACGTACGAATTTGAC
CGCGAGCTGCTTCCGGTCCCCGCACAGGAATCACTGAACTTCTGCTCCGAGGGCAACTCT
ATCAACGAATTCTTTGATGATCTAGCCAAGCTTGAAGTCACTGCCAAGAAGATTGCCCTC
GCCGTACTCATTGTCCTTGCCATCCTTGTGATTATACCTATGGCATACTCTGAGATCCGC
CGTTACCGTAAAATAGAAGATCGCGTCAAACTTCTTGGCGAGAACCATGACGGGATGGAT
GTTGTCTACATGACTTCGCGCCCCCACTCGTCCACCGTGGGCCTTTGGATTGGCAAGCGC
TTTGGATCAACCCGTCGCCAA
>AF_DN75674_c0_g1_i1 DN75674_c0_g1~~DN75674_c0_g1_i1  ORF type:5prime_partial len:148 (+),score=9.10 DN75674_c0_g1_i1:2-445(+)
ATTCACATCCATCCGACCTCAGTGAAGATTTCGTGGAACGCGCATCCGGATGGCCTCATC
CTTGTCACCGATGCCATGTACCTCCTCGGAATGCCCGACGGCATCTACGACTGGACCAAC
GGGTCGCGGATCATTAAGAAGGGTCATCTCCTGACCCTTGAGGAGAACGAAAAGATTGCA
GGCAGCAGCGCTGAGCTGATCGACTGCGTTAACAACTTTTTGAACTGGACCGGTGCGAGC
GTACCGGAGGCACTGAAGGCGGTTACCGAGACGCCGGCGAAGATGCTAGGAATGCAAGGT
ATGAAGGGAACGTTGAAAGAGGGCGCCGATGCGGATCTGGTCGTCCTTGATCTTCAAGAC
GGCGGAGTTGGCACGGAGAAGAAGCTGGTTGTGGATCAGGTCTGGAAATTCGGAACAAAA
GTATTCGACAGGGAAGCTGCATGA
>AF_DN85084_c0_g1_i1 DN85084_c0_g1~~DN85084_c0_g1_i1  ORF type:5prime_partial len:224 (-),score=2.46 DN85084_c0_g1_i1:82-753(-)
GTCATCTTTTATGAGGCTGGTCCTAACCCACAGCGTTTACACTCCGAATCCGCGCCATAT
TCTCCAGGGTTGATCTCTGTTGATTCGCAAACTCCCCAGACCAGAAGAATCCGAACAAAC
CACGAAAAGATGACTGTTTCTGCGCGCACTTTTTGCTGCTGCATTCCCGTTAGAGTCGGT
GTAATTCTCCTTGCCATTCTCGGTTTATTTGGAGGCAGTGGAATCGCCGCCATTGGTATT
ATCAACATCAAACATGCCGAAGGGAGCAAGATTGCTGCTATACTTCAGATCGTAATTTAC
CTGCTCCTTGCAATTCTCTCCATCTTTGGCCTAGTCGGAGCCGTGACGAAGAGACTTGTA
TTCATCCGAATGTACTTGGCAATGCTCATCCTCCACTTATTGTTCAGCATTGGCATGGGC
GTCTACGCTATCAATCGTAACTTCAAAGATGCGCCCAAGTACATCTCGACGTGCCAGAGC
GGGTCAACTGAGAAGGCAGTCATTGCGGCTTGCCATCAAGGAGCCACTATTCTCAAAAGT
GTTATGATCGGGTCATTCATCCTTGCGTGGTTGCTCGAAACCTGGGCTTGCTTCATTGTG
GGCCACTACAGCAAGCAGCTGGCGGAGGAGGAGGCGACGAAGAGCATTGTCAAAGACACA
GAGTCCTGGTAA
>AF_DN86858_c0_g1_i1 DN86858_c0_g1~~DN86858_c0_g1_i1  ORF type:3prime_partial len:208 (-),score=1.84 DN86858_c0_g1_i1:3-623(-)
ATGGTACTCTTTGGCCAGAATCCGTCTCAAGGCACTCTCTTCAAAGCTAGCCAATTCCTA
GCAGAGGAACTGCCAATACGACTCGCTCACAGAGCTAAAGAGCTCGATGAATTACCGCAC
AATCTCAGCGACATGCCCTCGATCAAGAAGGTCAAGAACTGGTACTGCCAGTCTTTCAGC
GAGCTCATAGGCTTCCCCCAATTTCAAATTACACCTTCGTTGAAGAAGGCTCTTTATAGT
CATGCGAACGGGCGGCACCTTCCAGAGAGCATACCCAATCCCTCACTGTATAACATTACC
TCCACCGTGGATTCAGACTCCCCAGGAATTGATAAGAGCAAACTCCGCGTCCCGATAGAA
AAGAGATATTACGCAGAAACGCCAGACGTCGAGTTCCCGCCTGAGCTACATGACTATAAT
GCGCGATTTACGAAGGTTCTCGAGGCCATCAAGCGTCGACACGATCCAACGGTCACGACC
GTTGCTCAGGGTGTTCTCGAATGGAAGAAGAGCCATAACACGAAGCATATTGGTTTAGAT
ATTCAGGCGTGGCTGGATCGGTTTTATCTAAGTCGTATTGGAATTCGGTTCTTGATTGGT
CAACACATTGCGTTAAATACG
>AF_DN65675_c0_g1_i1 DN65675_c0_g1~~DN65675_c0_g1_i1  ORF type:internal len:132 (-),score=14.12 DN65675_c0_g1_i1:1-393(-)
GCCAGATCGGCTCTCAGCGTGATTGACACGCTGGCCCAGAGTCTTCCCGCGAATCAGGTT
GTCGTGCCGTTGCTTCAAGCTCTTCCTGAGTACTCAAACAGCCAAGATCCAAGGCATCGC
CGGGCAGGCATCCTTGCCCTAGGCATGGCCGTTGAGGGTGCGCCAGATTTCATAAGCACT
CAGTTGTCGCAGATCCTGCCTATCCTGTACACACTCCTCGAAGACCCCGAAGTCACTGTC
CGACAAGCAGCTCTTCAGGCCACTGCTCGACTTGCAGATGATGTACCAGATCAGGTCACT
AGGGAACACGAGAAGCTCGTGCCCCTTTTAGTCCAGAACCTGACTGCTGCTATGTCTGCC
TACAAGGGCGAGGAGGAGGGGCCGACCATGGAC
>AF_DN102498_c0_g1_i1 DN102498_c0_g1~~DN102498_c0_g1_i1  ORF type:internal len:206 (+),score=8.93 DN102498_c0_g1_i1:2-616(+)
CATTCCACTGTTCCAGGACTTAGGCATACCAACCTTCGTGAAGTGCTGCAATATGTGATC
AACGATGCACTGAAGGTCGGAGGCCGACCTGACTCGGCGATTGCTGAAGAGACGGATCTT
GGAGAGAAGATCGAAGTGCAAACACGGAGTTCGAGCGGTCAGGCACACACGAAGATGATT
GAGTGGATGGTATCTCCCGAGGTTCCTGAGACGATTCTTATTGACGAGAAAGACCTTGCG
AAGATGGTCTCATGCGTTACGTTGAATGCTATCAAGTTTACGGACAACGGATCCATCACG
TTGAAGGCGATGCTCAGCGACACGGCTAAGTATATTGTCATCAACATTAAAGACACTGGG
TCAGGCATCCCGGCAGCGTTCCTTCCGAATCTCTTCAAGGCTTTCTCGCGAGAGGACGAT
TCCACCACCCGACAAAGCGAGGGGCTGGGCCTGGGATTGATGGTAGCGAAAGGATTGGCG
CGAAAGCTTGGCGGCGACCTGTTCTGCCTCAGCTCACATGTCACCGGCCCAGAGAAAGGC
TCAGAGTTCGAGATGCGGGTGCCGCTGACACCAGGGGACGTGTGTAGCCGCCCTGCTTCG
CCGTTTGGATCGCCA
>AF_DN49676_c0_g1_i2 DN49676_c0_g1~~DN49676_c0_g1_i2  ORF type:complete len:802 (+),score=110.50 DN49676_c0_g1_i2:245-2407(+)
ATGACAATGTCCGCAAGTCAAGGTAAAGAAGCTATGTGTACATTTGTAGTGATCGAGAAC
GCCGCAATTTCGGTGGTTTCGGCTCAAATGATGTACACGGCGATGACTCGTTGCAGGAAA
TATCTGTTTGTTGTCAGCTTGTTCCCTAACAATGGTAGGACGCCTATGCAGGTCAATTCG
AATCCAATATTGAAAGTTCTCTTTTATTATAAGAGCTTCTATCAACCTGGACGACCGGTT
ACAATAGTGCCACAAGCGACAGTTGATATCAAAGAGTTGGTTGGTCCTTTACCGGCTCAC
GTTAAGCAAGTTCTTTCTGGTCCTCCAGAGAAGCTGCAAAATCGAGACTTCATTTTGAAT
TGGCGCAGCGATTTCTCTGACTATGTCGATCCTGATTCTGAGGTTCATACTGCAGGAGCT
AGATTGTGGTTTAATGACCCGATCTATGCTGATGCACCTGAATTTAGAGCTCATATTGAT
GAGACAAGGGAAGATCCAGTACGTGAAATGGTAGTGAGAGATAATCCCGTTCGCTCTTCA
AAATTGAAGACTCATTTACCAGTGGAGAGCACTAAGACCCATGTTGAGTGGTGTTATAGT
CAGAATTGGGAAAGGACGGAGGCTGAACTTGTAGTTGATGGGGAGTATTCAGTTCAGAAG
TCGGATGGTTACTTCGTTAGGAGAGATGCGCAAGAAATACGCAACCGCTTAAAGAGAGAC
ATGAAAATGAATCAAGCTCAAGTTGTAGCTTATCTGAACAAACTGAGTGACGAGGACAAC
CCTACTAAGAGTAACACTCACGCCGTGAATCTAGCTCAGTGGCAGAGAGCTGATGATCAC
GTGTCTTTTAAAGCTGGTATGCAGCAGAGGATTCGTAGAGGAGATTATTGGAGCAACAAG
CAAGAGTTAGCTGATGAGACGTTGTATGGAGATGCACTTTTTGGAGCCTTTAAGAGAGCG
ATGGGGTGGTCGCAACCAATCGAGTGGAATCAATTGGAGTATGAGCAAGCGATTGTAACT
TTCCAAGAGAGAAGAGCTGATAGAAGTGAAGCTTTGAGAAAGAGTTCCCTTAATAGAGCG
GATGCTGATTTTAAGGCTATACTAACAGCGAAAAATCAGATAAAGTTGAAGAGTTTAACA
CCTGAAAAGGCTAAACCTCTGCAGACTCTATTGATTAAGAGTGATCAGTACTTGTTCAAA
TTGGGAGCTTTGGGAGTATACTTGCTCGATAAGATTCTTGAGAATTGTCCACCAAACATA
TACATACATGCAAAAAGATCAATCAATGACATGAAGAAGTTTGTTGACCAGTGGGATAAG
AGAACCGGTATTTATTCAGGCAGTGATATTAGTGGCTTCGACTCTGGTCAAAGAGGAGGA
GCCTTAGCCATGGAGATCAAATTGCTTGAATTTATGAACGTCCCTAGAGATATGATCGAC
TTTTACGTTGAGGACAAACTTGATTTCCAGACAAGAACCATGCATTTTGCAATAATGAGG
ATGACTGGGGAGTTGTTCACTTTCCTTTTCAATACTTGTCACACGATTGCAAGAAGACAT
TTGAAATCCTCCATACCTTTCGGAGAACCCTATATGGTGGCTGGAGATGATGAAGAGTGG
TTCGATCATTATTTCAGAGACAATCCAGAGTGGGCGTACTATTCGAAGTTTGATCATTGC
ATAGAGAAACCTTGGAGTGGAATTAGAGGTGACTTTTGTAGTTGGGTCCATGTGAATGGT
CGTGTGTTCAAAAATCCTGAAATTCTTTGGAGGAGACTGTTGGTTGCCAAATCATTGGGG
AAGTTGAAAGACGTTGTGGATGGTTATTTCCTTGAGTTCCTTTCATTCTATAGCATGGGT
GATGAAATTGTTAGTTGCATGTCCGAGAGGCAACAATCATATGCTCAATTGGTCGCTTCA
GAGTTTTTCAATATGAGGAGACGATCGAATATTTCTTTGCATATGGTAATACCTGACTTC
ACTATTGAAGATAGTTTCTTTTCTGATCAAGCTTTCTCTGATTTCTTCGATGTTCTCGTA
GAAGGAGCTGAGATGACAGAAGTTGAAGTGCAGACGGCCCAAAGTAAGCCGTATACCGGG
CAAGGGTCGTTTTACAATCAAAGAGAAGAAGAGATCTACAATGTCGGGTTCGACTACAGC
TAA
>AF_DN101148_c0_g1_i1 DN101148_c0_g1~~DN101148_c0_g1_i1  ORF type:5prime_partial len:179 (-),score=9.23 DN101148_c0_g1_i1:77-613(-)
GGCTGGAATGACAACCTCAAGCCCGGTGCTGAGATGCTCGCTCGTGTCTACAAGGATGCC
GGCAGCCCCAAGACCGTCCGCGGTTTCGCCACCAACGTTGCTGGCTGGAACGCCTGGGAC
CTCAGCCCAGGAGAGTTCTCCAAGGCCACTGACGCCCAGTGGAACAAGTGCCAGAACGAG
AAGCTCTACGTTGAGGCCTTCTCGCCCGAGCTCAAGAAGGCTGGTATGCCCAGCCAGGCC
ATCGTCGATACCGGCCGTAACGCCGTCACTGGCCTCCGCAAGGAGTGGGGCAACTGGTGC
AACGTCAACGGCGCCGGTTTCGGTGTCCGCCCGACTTCCAGCACTGGCAGCAACCTCGTC
GACTCCTTCGTCTGGGTCAAGCCCGGTGGTGAGTCCGATGGTACGTCAGACACCAGCGCC
ACCCGTTACGACTCTTTCTGCGGAAAGGAGGATGCCTTCAAGCCTTCTCCCGAGGCCGGT
CAATGGAACCAGGCCTACTTCGAGATGCTGCTCAAGAATGCCAAGCCCGCTTTCTAA
>AF_DN78813_c0_g1_i1 DN78813_c0_g1~~DN78813_c0_g1_i1  ORF type:5prime_partial len:100 (+),score=8.76 DN78813_c0_g1_i1:3-302(+)
AGTGTTGTTCTGGATGGACAAACTGCCCTTGACGGTGGTCAACGCGGGGAAGGTGATGTT
CGTCAACGCGTCGTTGCTGACTATGGTGAGGGGGCCGTTGACGTCGGTGAGGTTGGGCGC
ATAGGCAGTGTCCAAACCGCCGGAGAAGTAACCGATGCCACCGGCAGTGGCCAAGGACGG
GATCTCGACCGTGTTGCAGTTGCGGAAGGTCATGTTGTTCGCGTACTCAAGGTTGGGAAG
AGTGACGGACAAGGTGTCGCCATTGGACTGCACGATGAAAGAACCGGTAATATTCTTTAG
>AF_DN87598_c0_g1_i1 DN87598_c0_g1~~DN87598_c0_g1_i1  ORF type:5prime_partial len:122 (-),score=8.36 DN87598_c0_g1_i1:37-402(-)
TCTACGTCTCTCCGCAAATATGTCACGGACAACGGCATCAAAGACACTGCCATCACACGT
ATTGAGCAACTCAACCCCTTCCCTTGGGCGCAACTCAAGGATAACCTTGATTCCTACCCC
AACGCCAAGACTATTGTCTGGTGTCAGGAGGAGCCTTTGAATGCGGGTGCGTGGAGTTTC
GTGCAACCGAGAATTGAGACGTTGTTGAACGAAACGGAGCATCATAACAGGAGGCATTGT
ATGTATGCAGGGAGAGACCCGAGTGCTAGTGTGGCAACAGGGTTGAAGAGTAGCCATCTC
AAGGAGGAGAAGGACTTGCTGCAGGAGGCGTTTAGCGTGACACAGGATAAGTTGAAGGGA
GAGTGA
>AF_DN35476_c0_g1_i1 DN35476_c0_g1~~DN35476_c0_g1_i1  ORF type:5prime_partial len:392 (+),score=3.22 DN35476_c0_g1_i1:1-1176(+)
AGGTCGATCTGTGCGACCATTGTGCAGGCGTCGGTGACGGCCAAGCAGCTAGCGGCGCAA
AAGAAAAAGACAACCTCAACTTCATCCTCGCAACCTCTGGTCGGAGCTCAACTTGTCACG
CCCCCCATCTCGCCAGACTCGCCGGCCGGCAACACGATAGACCAAGCGCCGGCCCAGGCT
TCGAATGCCAAAGACCCAATCCTCTACCCGGGCGGCAGCGAAAACCACGACGGCGCACCC
CCCGCGCCGCTATTCACGCCGAGGCCAGCCGCTGCCAAGAGCCTCAGCCCAGAAACAGAG
CGGCTGGTCGACCAACACATCGCGTCGCGGCCGACCGCGCTGTTCCCCGATTCCTCTTCG
GCACCCACTCGCGAGGACTACAAGCTGGCGCTGTACTTTGCATCTAACTGCTTCAGTCAG
TACCGGGCCAACCCGAAACGCTGGCTCCACCAGGAACGCCAGCTCCTCCTCGACCACCGC
CGACGGACAGATCGCCCCGTCCGCCCTGCCAAGCTCCCGGAGATCCTCCCCGCCGAGAAG
CCTGCCGTGCTGGGGATGCAGACGAGGAACAAGACGGCGGCGGCGCCCGCGCGTGTGGAG
AAGCCCGTCTCGCCGAAGAAGCCCAAGGTCGCCAAGAAGCCGCAGCAACCGCGACCCATC
CGCGCCACGCCGGCAGCAGCTACACCAACACCAACAGCCGCCGCCGCCCTTATCGCCGCC
GCGCCCATCACCATCTGCCCGACGACCTCGGCGCGTGCCCACACGCCCGACGCGCCCCGC
GCGCGCACCGTCGCCCCGAGCCGCGAGGACAAGGACTTCGCCGCGCTCGCCGACCTCTGC
CCGCCGCTCAGCACGCTCGACCGGCAAAAGGCCAACTGCATGAAGGTGGACTGGAAGGGC
AACGCGCTGGACCTGAGCGCGGACCCGCACCGCGCGCTGCTGCACCCGGACGAGCTGGCG
CTGGCGAGCAACCTGCGCCTGGACTGCGCGACCTACCTGACGAGCAAGCGGCGGATCTTC
CTGAGGCGGCTGGAGTGCGCGCGCATGCCCAAGGAGTTCCGCAAGACGGACGCGCAGCAG
GCGTGCAAGATCGACGTGAATAAGGCGAGTAAGCTGTGGCAGGCTTATGAGAGGGTTGGG
TGGCTGGATGAGGGGTGGATTAGGCGGTTTATGTGA
>AF_DN84274_c0_g1_i1 DN84274_c0_g1~~DN84274_c0_g1_i1  ORF type:3prime_partial len:129 (-),score=8.88 DN84274_c0_g1_i1:1-330(-)
ATGCCTGTGATCAAGGGCCACGATGTCATTGCTCAAGCGCAATCCGGCACTGGCAAGACT
GCCACGTTCTCCATCTCTGTCCTCCAGAAGCTCGACCCGAACCTCAAGGCCTGCCAGGCT
CTCATTCTTGCCCCCACGCGTGAGTTGGCACAACAGATCCAGAAGGTCGTGGTTGCTATT
GGCGACTTCATGAGCGTTGAGTGCCACGCTTGTATCGGAGGCACTAGTGTCCGCGAGGAC
ATGAAGGCTCTTTCGGATGGCCCTCAGGTCGTCGTTGGCACGCCTGGTCGTGTGCAGGAC
ATGATCCAGCGCCGTGTCCTCAAGACCGAC
>AF_DN106481_c0_g1_i1 DN106481_c0_g1~~DN106481_c0_g1_i1  ORF type:internal len:121 (-),score=33.45 DN106481_c0_g1_i1:3-362(-)
TTACAAGCTCATGGCCAAGCTAATAAAGCAGAAGGAAATAGAGACACTCATCTTGGAACA
ACAAATGATACAACAAACAAAGGACCATCCAAAACAGGAGGTCAACTTCACGCTGCAAAA
GGCGCAGTAAAAGAAACTATAGGATCAGTTTTAGGGCATGATTCACTTGAACATTCCGGT
GCTCAAGAACGTCAATCTGGAAATCGAGAAGTTGATGCTGCTAAGACTCATAATGCTGCT
AAAGGAGCTACTGGTAAAGTAAAAGGAGCTGTGAAGGAAAATGCTGGTTATGCTGCAGGT
GATCCACAATGGGAAGCTGAAGGAAAAGGAGAACGTGTCAAAGGAAATGCTCAATATAAC
>AF_DN78919_c0_g1_i1 DN78919_c0_g1~~DN78919_c0_g1_i1  ORF type:5prime_partial len:111 (-),score=10.52 DN78919_c0_g1_i1:34-366(-)
GAAGTAGACGCGGCAGCGCTCGCCGAGCACGGCCTCGCCGTCCCAGACCTGCCGCACGGC
GATGGCGTCGTCGTCGCTGTAGAAAGAGACCACGATCCGGGCGAGGGATTTGAGCGGGGA
GAAGGCGTGGATGCGGGCGGTTTGCGAGATGAGGTCGCGGATGGTTTGGAGGTTGTCGGC
GGCGAAGATGTCGCGCGACTGGAGGTTGGTGAAGATGAGCGTGTTGCAGGGCGGCGTCGG
CTTGGTGAGCCCGGGCAGGTTGGACAGGTCGAGGCTGAGGTTGGACTTGCGCGAGCGGGT
GCCGCTGTTTGTCGAGGTGTGCGAGGGGCTTGA
>AF_DN106903_c0_g1_i1 DN106903_c0_g1~~DN106903_c0_g1_i1  ORF type:internal len:103 (+),score=10.87 DN106903_c0_g1_i1:1-306(+)
GTTACACCGACTGCTGGGCTTCAACCTCCAGGTCCAGGCAATCTAGGATATGCCCAGGAA
GCTACAGCTGGTCGTCGACATGATCATGAAGGTCGCAATTACAATATGCCACATTTATCT
CCAACACCACCAAACCTTCGTGACTCTTTAGAAAGGGGCGAATTTGGCGGAAACTCGGCC
GGTGTTCTTCGCAATGCTTACATGGACCCATATCAAGCACTGGATTCCTCTGTCCGGCAA
CAAGAACCCGACTTAGCCCACTCTCCAGTCTCTCACGATCCTTTCTCGCCGTTTCCATTA
AATGGT
>AF_DN86330_c0_g1_i1 DN86330_c0_g1~~DN86330_c0_g1_i1  ORF type:internal len:264 (+),score=0.10 DN86330_c0_g1_i1:2-790(+)
GCTGCAGCGGCCTTGGTTGGAACCGCGACGGCCGCCGCAAAGTGCGATGAGAGCAACAAG
TGCCCGGAAGACTCTCCGTGCTGCTCGGCATATGGCGACTGCGGTGTCGGCGCCTTCTGC
TTGGGCGGATGCGATCCGAAATACTCCCACTCACTCGACTCCTGCGTAAATGGACCAGTG
TGCAAATCAGGGGACTTCCAGCTCAAGTCGCTCGACGACATCCAGACCATCGACAAGTAC
CTCGGAGACGCATCCAAGATCAATTGGCAGTCGCAGGGAAAGCCGGTGGTATACCAGGAC
TCAATCCTTCTGACAATGGCTGAGGGATCTGTCGGAACACTGTTGGCCTCGACCCATTAC
GTATGGTATGGTAAGATCTGTGCCAAGATGACGACTAGTCAGGGTAAGGGTGTGGTGACG
GCCTTCATCATGATGTCGGACGTTAAGGACGAAATCGATTTTGAATTCATTGGTGTGGAT
ATTGAGAATGCCCAGTCCAACTTCTACTCGCAGGGTGTCACAGTTTACACGAACAGTGCC
AACCTGACAGTCGGCAACACGGTCGAGAAGGTGCACGAATACTGCATCGACTGGAAAGAG
GACACACTGGACTGGTACATTGACGGCGACAAGAAGCGCACGCTGAACCGCGACGACACT
TGGAACAGCACCTCCGGGCGCTTCGACTACCCCCAAACCCCCTCCCGTATCATGCTGTCG
CTCTGGCCCGCCGGTCTCCCTTCAAACGCCAAGGGCACCATCGAATGGGCTGGAGGTGAG
ATCGACTGG
>AF_DN98215_c0_g1_i1 DN98215_c0_g1~~DN98215_c0_g1_i1  ORF type:internal len:100 (-),score=1.15 DN98215_c0_g1_i1:3-299(-)
AGCGCCTGGTATGCTGGCTGGCACGCCTCTGACTTCACGCTCGACGACGTCAGCTGGGAG
AAGTACACGCTGATGACCTATGCGTTTGCGATAACAACTCCCAATCCATCCGTTCTTTCG
TTCAATGGATCGAATGGGACGCTCGTCGAACCGTTTGTTAAGAAGGCGCATGAAAACGGT
GTTAAAGCCTCGGTGTCCATAGGTGGTTGGACTGGATCTCTTTATTACTCCTCCAACGTT
GGTTCAGAACAGAACCGGACGCAGTTCATCCAGGCAATTGAAGGTCTTGTCAACAAG
>AF_DN60513_c0_g1_i1 DN60513_c0_g1~~DN60513_c0_g1_i1  ORF type:3prime_partial len:107 (-),score=15.77 DN60513_c0_g1_i1:3-293(-)
ATGACTAATACCCCCATGGTTCCCAATTTCAATCAACAACAGTCTTCGAACCAAAGTGAG
ATGATTGCCAATGCTACAGCTATGAAACTTGCTGCCTTGTCAACAGTCAACAATCGGATT
GCTCTGGACGACGTAAAGAAATACCGCCGAGCACGGTCGAACGAGCCTCAGCCGGCACTA
TCTGCTGGACTTCAAGGCTCCGGTATCCCTGGAATCAACACTATCATGGTCAATGACCAT
GGACAGGTCCTCAATGCTCAGCAAGTTGCGGCGATTCAGGCACAGCAGATA
>AF_DN70219_c0_g1_i1 DN70219_c0_g1~~DN70219_c0_g1_i1  ORF type:internal len:151 (-),score=11.48 DN70219_c0_g1_i1:2-451(-)
AACATGCTTCGGCACGTCACCCAAGCCGAAGAGACACTGAACAGCGGCAAGGGCGGTTCG
TTGGTTAGCTTTGCTATTGACCAAGCCCGGCAACTGCTGGGCTCCGGTGTCAAGACCCCA
CGCAAGTGGTTATTGATGTCTGGAGAGGCTCAGCTGAAGATTGGAAACGACAACGGGTTC
GGCAAAGCCCACGATGTGGCCATATCGCTGCTACGAGACAACAACCAAGATCCCGATGCG
CTTCTCCTCCGTGCAAAGGCGTACTACGGTCAGGGAGATAATGATCAAGCGTTGAAATAT
TTGAAAATGAGCCTTGGACTGGATCCAGACAACAAGAAAGCCTTCACACTGCTGCGCATG
GTGCAGAAACTGGTGCGAACTAAAGATGAAGGCAATACGGCTTTCAAGGCCAAGAACTTT
CAGCGTGCAGTAGAACTGTACTCGCAGGGC
>AF_DN64080_c0_g1_i1 DN64080_c0_g1~~DN64080_c0_g1_i1  ORF type:5prime_partial len:731 (-),score=-31.75 DN64080_c0_g1_i1:260-2452(-)
ACTCGCCCGGCACCCGAGGAGCTTCCGACTTACAGCGAGCAGCCGTCGGCCTGGCAGCGC
GAGTCTCAACGCCAGTCGACCCTGCAACGCCGCCACTCGTCGCTTCGCGCGCTTTCCGGT
GGTCGCCGACCTCGTCCTTCGAGCATTGCCATCCCGTCTCTCGCTCTCCCCGAACCCACG
CACGATGCCCGCCTCATTCGTCATGCCAGCTTGCAGTTCACCCCGACATCTCCCACGTTC
AAGAAGGCGGAACGCAGCACCGACTTCAATGAGAAAGGATCCATTGAGCTCAGCACCTCC
GCATCTCGGCCCAATCGCGACGTACCTCGCCCTCAGGTGCAGTGGAGCGACGACGTCGAA
GTCAAGTACGTCGAGAAGGCATCGCGTCCGACCAGCCGTCTGCCCGAGAAACGCGCCGTT
CAACCAATAGCCACCCCGAAGGAGCAGCGTGCATCTCTTCTCGACGTAACGCGCCTGTTC
TGGCCTACCGTCCCGCAGAAGTGGCTCATCATCCTCGGCTCGATCGCTGCCATTTTCAGC
GGCGCGATGACCCCGATCTTCTCCTTCCTGTTCTCCCGACTGCTCGTCACTGTGGGCAAG
GCAAAGACGGAGGGAACCGGTCCGACGACAACTGCGGCCCTTTTTGTACTGCTCGTCGCG
TTCGGTGACGGAGTTTTCGCCGGACTCAAGTACTCTCTCATGGAACTCGCTGGCTTCAAC
TGGATTCAATCTCTGCGACGCAAGAACTTCCCGCGCGTCCTCTCGCAGGACAAGAAGTGG
TTTGACGAGTCCGCCAACTCACCGGAACGCATCGTCCAAGTTCTCATGAAGGACGGCGAA
GACGCACGCGCGCTCGTTGTTACCGTTCTGGCACAGTTCCTGGTCGCCACGTCGATGCTC
GCAGTCGGCTTCATTTGGGCACTCGTCCTGGGCTGGCAGCTCACACTCGCTGGCCTTGCC
ATCGCTCCTGTCTTCGCAGTCATCATGGCCATTCAAGCACGCCTGATGTCCAAGGTCGAG
CTGCGCAACAAGCGGTTGCGGGAGGAGGTTGCCCGTCGGTACCACGATGCCATTGCCAAC
GTCCGCGAGATCCGGTCAATGTCGTTCGAAGGCGTGTTCTCTCGCCAGTTCAACCAGTCG
GTGGACTCCGCTTACCGAGCCGGGCTCGTTGGTGGTTTCGCCGAGGGCGGCAGTGTCGGT
ATCGCCAGTGCGATGATCTACTTTGCGGAAGCCTTCTTGTTCTACATCGGCGCGATCCTC
ATGGTCAAGGGAGACTACACATACCTGCGGATGCTTCAGGTCCTCAACCTCGTCGCTTTC
ACAGTCACCATCGCGTCTCAGGTCATGTCGTTCATGGAGCGTATCGCCAAGGCAGTTCAG
GCGGCTCACGACTTCAGTCGGCTCACCAATCTGCGCCGCGACACCGACGAGTCGCGCGGC
AACCAGCGTCCGTTCATCGACGGCACCGTCATGTTCAAGGACGTCTCCTTCGCATACCCG
CAACGTCCCGACGCGCCAGTCCTCCAGGGGTTGTCCATGCAACTCGTCCCCGGCGAGTCT
GTGGCCGTGGTTGGCGCCTCTGGTTCTGGCAAGTCTACGATCGCGGCTCTCCTCCAGCGA
TTATATGAGCCAACGTCTGGAATTGTCACGATCGGCGGGAATGCGCTTTCCGCAACCGAC
GTCAACTGGCTGCGCGAACATGTCGCGGTGGTGTCTCAGACGCCACATCTGTTCGACGCC
TCAGTCAAGGAGAACATCGCGTACGGTGCCGACAACGCAACTCAGTCGGACATCACTCGC
GCCGCCCAAGCCGCGCACATACACGACTTCATCAGCCAGCTGCCGAAGGGCTACGACACC
AACATCGGCGACAAGGCCACGCTTCTCTCTGGTGGACAGGCTCAGCGCATCCAAATCGCA
CGCGCTCTCTTGCGACCTGCACCAGTACTCATCCTCGACGAGTGCACCAGCGCGCTCGAC
CCCGCGAACGAGGCAGCCGTCATCGACACCATTCAACGGATCAAGGTCGGACGCACAACG
CTCATGATCACGCACAAGGTGCCCGTGATGCGCATGTGCGACCGCATCCTCGTCGTTCAG
GGCGGCCGAATCATAGAACAAGGCTCCTACGACGAACTCATGGCGCACCGGTCAGCGTTC
TACGAGTTGACCACCGCAGGCGAATGGGCATGA
>AF_DN61930_c0_g1_i1 DN61930_c0_g1~~DN61930_c0_g1_i1  ORF type:internal len:241 (-),score=76.65 DN61930_c0_g1_i1:1-720(-)
CGTGAATCTCGACATGACTCAGTTTCTCGTCACCGTCTTCTGGTCGAAGAAGAGCAATGG
GAGGATGAACTCGCCGATAAAATGCGCAAACTTGACCGACTAGAGCGGGCGAAGCGCAGC
GAGGATGAACAAAAGGCCGCCGAGCAACGCGCCAAGATCAAACGCCTAGAAGAAATGGAG
CGCAAGGTTGCTCTGGAGGATGAACAGAAGGCTGCTAATTACCGCGCTAAGATGGCACGA
CTAGAAGAAATGGAGCGCAAGGCTGCCGAGGAGGAAGAGGCCAAGCGCTTAGCTGAAGAG
AAGCATTTGAAAGAGCTTGAGAAACGAGAAAAGGCCAAGGCTGAAAGGGAGCGTTACAAG
CAGGAACTTCGTGATGAGGAAGCTCGAAGGTTACTGGAGGAAGAGGAACGTAAAAAGGAG
CTTGATGAGGTCAAGAGAAAGGCTATTCAGGAGTGGAAGCTGGCCGAAGAGGCGAGGAAA
CTCCGAGAAATCGAGGAAAAGGAGAAAAAGGACAAAGAGTTCAAGGAACGACTGAAGGAG
GAGTTTGGGCTAAGTGAAGAGGATATCGAGAAGAGACTGAAAAAGAAAGAAGAAAAAAAG
GAAAGCGGCGCATTGGTTTTTGTAGAACCACCACCCACGAAGACCACTTTTATCCGGGTG
CACCGGAAATACTTGCAACCTGCAACATTGGAAGCTTACAAGTTGGCATGGGATTGGGAT
>AF_DN89386_c0_g1_i1 DN89386_c0_g1~~DN89386_c0_g1_i1  ORF type:5prime_partial len:118 (-),score=7.72 DN89386_c0_g1_i1:233-586(-)
CCCGCCATTGAGGGGGGTGAGGAACAGCACAAGCTAGAGGCTGCGCCTGATGCCGCGACC
GGGACGGAGACTCCACAATCTCACAAAGCCACCGTGGAGGACGAAGGTGCTGAGAGCACT
CCTGCCACCGAGCAGACGACAAACGAAACGGCACTCGAGAAGACCGAGAAGACCGAACAG
CCGAAAGCCAAATACTGGGTCTCTGAACGCAGCGTTGGAGAATTCCACCGAACCTTCAGC
TTCCCAACCCGAGTCGATCAGGATGCTGTGAAGGCGAGCTTGAAGAATGGGATTTTGAGC
ATCGTGGTCCCTAAGGCTACGGCTCCGACGAGCAAGAGGATTGTGATCGAGTAA
>AF_DN59168_c0_g1_i1 DN59168_c0_g1~~DN59168_c0_g1_i1  ORF type:internal len:126 (-),score=1.17 DN59168_c0_g1_i1:3-377(-)
AAGGCCGGTTACGAGGGCAAGGTCAAGATCGCACTTGACGTCGCCTCGTCCGAGTTCTAC
AAGGAAGGCAAGTACGACCTTGACTTCAAGAACCCCAACTCGGACCCGACCAAGTGGATC
ACGGGCAAGGAGCTCGCGGGCCTGTACCTGGGCTACATCAAGAAGTACCCGATCGTCAGC
GTCGAGGACCCATTCGACCAGGACGACTGGGAGGCGTGGACTCACTTTACGAGCCAAGCC
GGCATCCAGATTGTCGGCGACGACCTGACGGTGACGAACCCGCTGCGGATCGCGACAGCG
ATCGAGAAGAAGGCGTGCAACGGCCTGCTCCTCAAGGTCAACCAGATCGGGACAGTGAGC
GAGTCGATCCAGGCG
>AF_DN70526_c0_g1_i1 DN70526_c0_g1~~DN70526_c0_g1_i1  ORF type:internal len:122 (-),score=16.57 DN70526_c0_g1_i1:3-365(-)
GCTGCGAATGACCTTCTTTCCTTCGCTACTCAGAACGGCAATCGTAGCAACGGTTCCTTT
GCCATGCCCAACCAGCCCCAGCAGGTCAACAACATGGGTCACATGCCAGTTCAACCTGTG
CAGGAGAGCGGGCGCCGGAATACGAAGGGTTCCATCAACAGCTTACAATCTGCGGACACC
GCAGAGTTCTCCGAGAGTGGAAGCGAGCAGGCCAAGACGACGACCCGTTCGCGAGCTGCG
AAGAAGGGTGCGGCCAACGGCAAGGGAGCCGCGAACAAGAGGAAAGCCGAGGAGGCACCG
AAAGGTGGGAAGAAGGTAAAGGGCAATGCTGGTGCTTCCCTCTCTGGACACGATCACGAC
GAG
>AF_DN62552_c0_g1_i1 DN62552_c0_g1~~DN62552_c0_g1_i1  ORF type:internal len:113 (-),score=2.82 DN62552_c0_g1_i1:2-337(-)
ACATACTTGAGTTCCGTGTTCTTGAATGGTGAGGCTTTGACAGAAGGCGATTGCGTGCGC
CCTCACCCTTCAACTGCTTTCGATAGTCCTATTCCCTTAGTGTCGGCCGCAGATATGACC
TGCGGATGGTTGCCCTATGCCAACAACCCTGCCAACAGGAAGTGCCCCATCGCTGCCGGA
TCCTCCATCGGCATCCAGTGGCACCACAACTCTGCGGGTGCCTCCGACGACATCATTGAT
CCTTCCCACTTGGGCCCCGTCATCGTCTACCTCGCCAAGTCCGACTCTGGCGCTGGTAAC
GTCTGGTTCAAGATCTACGAGGACGGATACACTGCC
>AF_DN79068_c0_g1_i1 DN79068_c0_g1~~DN79068_c0_g1_i1  ORF type:internal len:186 (+),score=25.17 DN79068_c0_g1_i1:2-556(+)
GTCGAGAAGGTCTTGAAGGATGCCAAGATCTCCCGCGAGAAGGTCGACGACATTGTCCTC
GTTGGTGGATCCACCCGCATTCCCAAAATTCAGGCTCTCGTCTCTGAATACTTCGGTGGT
CGTCAACTCAACAAATCCATTAACCCTGATGAAGCCGTCGCCTACGGTGCCGCTGTTCAG
GCTGCTATCCTTACTGGTCAGACATCTGACCAGACCAAGGACCTCGTCCTCCTCGATGTT
GCTCCTCTTTCTCTCGGTGTCGCCATGCAAGGTGATGTCTTCGGTGTTGTCGTCCCCCGC
AACACGCCCATCCCTACCAACAAGTCCAGGACCTTTACCACCGTCGAGGACAATCAGACC
ACCGTCACTTTCCCCGTCTACGAGGGTGAACGCACACAGTGCCGCGACAACCGTCTCCTC
GGAGAGTTTGAGCTCACTGGCATTCCTCCCATGCCCCGTGGACAAGCCGAGCTTGTCACC
ACTTTCGAGGTCGATGCCAACGGTCTCCTCAAGGTATCTGCTATGGACCGTGCCTCTGGC
CGCAAGGCATCTATC
>AF_DN108066_c0_g1_i1 DN108066_c0_g1~~DN108066_c0_g1_i1  ORF type:internal len:142 (-),score=24.65 DN108066_c0_g1_i1:1-423(-)
CTCCAAGTCCAGGAAACACTTTCAAATGAAATCTTGGGCTTGATGAAGGCTCCTCCCAAA
GGCGACTTCCCTATCGCTACCCCTGCCACCCTCACTGAATACGACGGTTACCTCTTTGGT
ATTCCAACTCGCTTCGGCAATATGCCCGCCCAATGGAAGACTTTCTGGGATGCAACTGGC
CAACTTTGGGCAAAGGGAACCCTTGCTGGCAAGTATGCCGGAATCTTTGTTTCCACTGCT
GGTCTTGGTGGAGGACAGGAAACCACTGCTCTCAACACCCTCTCCACATTTGTCCACCAC
GGCATTATCTACGTTCCCCTTGGATATTCCAATACCTTTGGCCAGCTTTCCAACCTTGAG
GAGGTTCATGGAGGATCTCCATGGGGTGCTGGAACTGTCGCCTCCTCTACTGGAACCCGC
CAA
>AF_DN84775_c0_g1_i1 DN84775_c0_g1~~DN84775_c0_g1_i1  ORF type:5prime_partial len:119 (-),score=8.98 DN84775_c0_g1_i1:310-666(-)
CCCGCCCCGGCACCAGCTTCTCCTGCAGCTCCCAAGTGGTCCGACCACTCCGCTCCCGCC
CCGGCACCAGCTTCTTCTGCGGCTCCCAAGTGGTCCAACGTTCCCGCTCCCGCCCCGGCG
CCAGCTTCTTCTGCGGCTCCCGTGTGGTCTAACGTTCCCGCCGCTTCCGCCTCTTCTCAA
TGGGTTGAGGTGCCCGCCCCTTCACCTGCCCCGGTGACTTCCTCTCCCGTGGCCCCCGTC
GAGTCATACACTCCCACCACTGCTGCGCCCGTCCAATCTTACACCGGCGCTGCCTCCAAC
AACAAGCCCGCCGTTGCCTTCATTGGCGGCGTTGTTGCCCTCCTCGCTCTGGCCTAA
>AF_DN94113_c0_g1_i1 DN94113_c0_g1~~DN94113_c0_g1_i1  ORF type:complete len:104 (-),score=13.22 DN94113_c0_g1_i1:124-435(-)
ATGTCTGACAACCAAGACAAGAACAACAACCTCATCGGCGGCCTAGGCGACACGCTCGGC
CAAACCCTCACCGGCGTCACCTCCACCGCAGGCGGCCTGGTAGGCAACCTCGGCAAGACC
GTGGGCGACACAACCTCTGGCGTCGGACAAACCGTGTCGGGCGCAACCCAGGGTCTTGAA
AATACTACGGCAGACACTGGCAAGACGGTTGGCGATGGAATCAGCTCTGCTAGTGGAAGT
GGTGGAAGTAATAATGCTGGACAACATTTTGGTGGCAAGGAACAGAATGCGGGGAATCCG
TTGGGTTTGTAA
>AF_DN102561_c0_g1_i1 DN102561_c0_g1~~DN102561_c0_g1_i1  ORF type:5prime_partial len:145 (-),score=5.02 DN102561_c0_g1_i1:124-558(-)
[truncated: 1,637,545 more chars]
