# Supplementary material for: Fungal communities represent the majority of root-specific transcripts in the transcriptomes of Agave plants grown in semiarid regions
Source: PeerJ. 2022 May 2;10:e13252. doi: 10.7717/peerj.13252 (PMC9070324; doi:10.7717/peerj.13252)
Supplement: Supplemental Information 11 [file peerj-10-13252-s011.zip › arquivos_finais/agave_sisalana_fungi_nt.fasta]

>AS_DN38852_c0_g1_i1 DN38852_c0_g1~~DN38852_c0_g1_i1  ORF type:5prime_partial len:129 (+),score=26.95 DN38852_c0_g1_i1:3-389(+)
GCCGAGAAGTACAAGGCTGAGGACGAGGCTGCTGCTGCTCGTATCTCTGCTAAGAATGGC
CTCGAATCCTTCGCCTACAACCTCCGTAACTCAATGACTGACGAGAAACTCGCCGACAAG
TTTGACCCTGCCGACAAGTCAAAACTCGAGGCCGCAGTCAACGAGACCATCCAGTGGCTC
GACAACTCACAAGAGGCCTCCAAGGAGGAGTATGAGGAAAAGCAGAAGGAACTCGAGGCT
ATTTCGAACCCTATTATGCAGAAACTCTACGGTGCAGCAGGCGGTGCACCCGGGGGCTTC
CCTGGCGGTGCACCAGGTGGTTTCCCCGGCGCCGGCGGTGCCCCTGGCGCAAGTGAGGAT
GGTCCTAGCGTCGAGGAAGTCGACTAA
>AS_DN86949_c0_g1_i1 DN86949_c0_g1~~DN86949_c0_g1_i1  ORF type:internal len:138 (-),score=18.19 DN86949_c0_g1_i1:1-411(-)
AACAGACCTGACCAGATCGACTCTGCCCTCCTTCGTCCGGGTCGTCTTGACCAGCTCATC
TATATTCCTTTACCCGACGAGGCATCTCGTGTATCGATCTTGAAGGCTGCCCTCAAGAAG
TCGCCTATCGCACCCGACGTGGACCTCGGCTTCTTGGCCAAGAACACACACGGATTCTCT
GGTGCCGACTTGACTGAGATATGTCAAAGAGCGGCCAAGCTGGCAATTAGAGAATCAATC
GAGGCGGATATTAGACGTGCCAGAGAGAAGGCTGACAAGGAGGGTGATGATGCGAAGATG
GAAGAGGATGTCGAGGAGGACGACCCAGTACCTCAGATCACCAGGGAACACTTCGAGGAG
GCAATGAAATACGCTCGTCGGTCGGTGTCTGACCAAGACATTCGTCGCTAT
>AS_DN45789_c0_g1_i1 DN45789_c0_g1~~DN45789_c0_g1_i1  ORF type:5prime_partial len:297 (-),score=-2.66 DN45789_c0_g1_i1:145-1035(-)
TGGATGATGATTAAGAACCGCAAGATGGACGCCGCAAAACCAAGCTACCAGGCAGCTATC
GGAAAGTCGAGCAACCTTCGCTGGGATGACCACTTCGTCGACGAGGTCAAGCGCGCCTTA
GTCGCATGCAAGGTGTTCTGCTTCTACCCCATCTACTGGGTCATTTACGGCCAATTCTCA
GGAAACTTCGTCACCCAAGCCGGTGAAATGCGCGGCCACGGAATTCCGAATGATCTGATG
CAGAATTTCGACCCCATTGCCATCATTGTCTTCCTCCCCATCCTCGATCGTTGGGTCTTC
CCCGCACTCCGCAAAGCGAAGATCCCGTTCCCGCCCATCAACCGTATCGTGACTGGATTC
TGGTTCGCTTCGCTTGCCATGGTCTACGCTGCCGTCATTCAGTACTACATCTACAAGACC
GGACCGTGCTACGACCACCCGCTCTGCGACGCCAGCCTGGACGCGAATGGCGTTGCCCAG
GGTAACAACATCCACATCGCTGCCCAGACGGGTGCCTACATGCTCATCGGTATTTCCGAG
ATTTTTGCTTCGGTCACAGGCCTTGAATACGCTTACACCAAGGCCCCGCCGAACATGAAG
TCGTTCGTGCAGTCCATGTATCTTCTTACCAACGCTTTCGGTTCGGCCATCGGTGAGGCG
CTCAACCCCGTGCTGTACGACCCCGCCATCCAGTGGATGTTTGTGGCCCTCGCGGTTGCT
GCTTTCATCTGCGGGTGCCTGATCTGGATTCTCTTCCACCACCTGAATGCCACCGAGGAG
GAAATGAATGCGCTGGATAAGGACTACGATGATGACCCGACACTGCGCAGGGGAAGTGTA
CGCGGCGATAGGACCGTTGGACTACATCACCACGCAGATGAGAAGGTGTAA
>AS_DN31369_c0_g1_i1 DN31369_c0_g1~~DN31369_c0_g1_i1  ORF type:5prime_partial len:555 (-),score=41.66 DN31369_c0_g1_i1:165-1829(-)
CTCATCGTCAAGCTCCCGGGCGCCAAGGACGACGATCTTGAGAAGAAATTGCCGGTGGGC
CTGCGCAAGGGCATCTTCTCCAAGAACGTTAGCCTCTTCATCCTTGACCCGACAGCTTCG
GAGAAGGTGGCCGAAGATGCTGACCTGGAGTCTTACCTTGCTCAACTGGCTTTCTTGAAG
GTCGCGCGCAATGATTTCTTCGCTGCTGGACTCGAGAAGCTTGCAGCCATCAACGGTAGC
TTCCAAGCACTTGAGGCGCTCGCTGCCGACCTCGAAAATGCCTTGCGCCCGATTATTGTT
CCGGAGTCGTGGGCTACAATTGAGCCCGAGGTTGAGAGCATCTCTCTTCCGACAGACCTA
AACGTCAACAGCTTTTCCTCTTTCGAACGCATCGAGCCAGAACCCCCCACTGCACTCAAG
AGTTGGGCCACCGCCGCCAAGGGCCTTGCATTCAAGGAAGCATATGGGACAAAGCCCGCC
TTGCGACCTGACCTCGGCATCAAGACTTCTGTCGTCCATGTCAAAGAGCATCGTCGGTTG
ACTCCAGAAGACTACAACCGAAACATTTTCCATATTGAGTTCGATCTTGGTGATTCCGGT
CTGACCTATGCTATCGGAGAAGCGCTCGGAATCCACGCGGAGAATGATAAAACCGAGGTT
GAAGAGTTCATCAAGTGGTACGGCCTCAAACCCGAAGAAATCGTCGAGGTGCCCTCTCGC
GAGGATCCAAATGTGCTCGAGAACCGTACGGTCTACCAGGCCCTCATGCAGAACGTCGAC
ATCTTCGGCCGTCCCCCGAAGCGCTTCTACGAAGCACTCGCCGAGTTTGCTACGGATGAG
AAAGAGAAGCAAGCCTTACTTACTCTGACAACGCCGGATGGTGCGACTGAGTTCAAGCGA
AGAGCCGAAGTCGACACCGTCACGTTCGCCGACATTCTTCTCGAATTCCCAAGCGCACAT
CCCAGCTTCCACGACATCGTTCGCATCGTCAACCCGATGAAGCGCCGCGAGTACTCCATC
GCCTCTTCGCAGCACGTCACTCCCAACTCCGTCTCCCTGCTCATTGTGACTGTTGGCTGG
GTCGATCCTAAAGGACGCGACCGATTTGGCCAAGCGACCCGCTACCTCAACAGCCTTTCC
GTTGGCGCACCGGTCACCGTTTCCATCAAGCCCTCTGTCATGAAGCTCCCGCCCAAGACC
ACCGCTCCGATCATCATGGCTGGTCTCGGAACTGGCCTCGCTCCCTTCCGTGCCTTCGTC
CAAGAACGCGCATACCAAAAGCAACATGGCCACGACATCGGCGCCGTCCTTCTCTACATG
GGCTCCCGTCACCAGCGCGAAGAGTACCTGTACGGTGAAGAATGGGAAGCCTACCAAGAC
GCCGGCATCATCACGCTGCTCGGCCGTGCCTTCTCTCGAGACCAGCCGCAGAAGATCTAT
ATTCAGGACAGGATGCGACAAACTATGGATGAGATCAGGCAGAGCTACCTCCGGGATGAA
GGTAGCTTCTATCTTTGCGGCCCCACGTGGCCGGTCCCGGATGTCACGGAGGTGCTGCAA
GAGGCGTGCGAAATTGAGGGCAAGGCTAAGGGGAAGAGGGTTGACAGCAGGAGGGAGATT
GAGACATTGAAGGACGAGGGGAGGTATGTGCTTGAGGTGTATTAG
>AS_DN115319_c0_g1_i1 DN115319_c0_g1~~DN115319_c0_g1_i1  ORF type:internal len:137 (-),score=10.45 DN115319_c0_g1_i1:3-410(-)
CAGCGCTACGTGCGTGTGCACTTCGATCAAGCTGGTCGCAAGAAGTCCCGCCGCAATGCG
AGGGTCGCCAAAGCTGCGAAGGTCGCTCCTAGGCCCGTAGACAAGCTCCGACCCGTCGTT
CGCTGCCCCACCGTCAAGTACAACCGCCGTGTGCGCCCTGGCCGTGGTTTCTCCCTCGCT
GAGTTGAAGGCTGCCGGTATCCCTCGCAAGCTCGCGCAGACCATCGGTATCGCCGTCGAC
CCCCGCCGCCAGAACCTGTCCGAGGAGAGCCTCAAGGCCAACGTGGAGCGCCTCCAGGAG
TACAAGAAGCGCCTTATCCTCTTCCCGCGCCGCAACGGCAAGACGAAGCAGGGCGACGCT
TCCGCCGAGGACGTCAAGGCCGCCAAGTCTGGCGAGAACGTTGTCCGC
>AS_DN132143_c0_g1_i1 DN132143_c0_g1~~DN132143_c0_g1_i1  ORF type:complete len:190 (+),score=19.62 DN132143_c0_g1_i1:77-646(+)
ATGAATAACCCGGTGTTCACGAACCTCGCTCTCTCTCTCGGCGCCATGCAGGTCGCGCGG
AGGATGAACTTTGACGACCCGGAGACTCTTCTCTACGTGCGCATTGGTTATGTATCCGTT
CAGGCCATCACCCTGCTCGCGTACTTCTGGGTTGCGTCCAAGATCCGCGCAAAGAAGGAC
ATGACGACGTTGAAATATGTCGAACCTGCCTCGCCGCTGTCCGGCGAGAGCGAAAAAGTT
GTAACAACAACTGTGCGGGACTATGATCTCGCCGAGACGAGCAAGCTGATCCGGTCGACG
TACATGGCCGTCCTGATGATGGGCTTCATGCATCTGTACATGAAGTTCACCCAGCCGCTG
TTCGTGCAAGGCCTCATGGGTCTCAAGAGCCTGTATGAGGCCAAGCCTATCCAGATCCAC
GTCTTTGGCAAGCCCGCCGAGGGCGACCTCAAGCGTCCGTTCAAGGCCAGCGGTGGCTTC
TTCCCCAACATGGAGCCGCAGACGGACAAGTACAGCGTCGACAAGGTGGAGAGCTCGGCC
AAGGAGGCTGCGGCCAAGAAGGATGACTAG
>AS_DN23313_c0_g1_i1 DN23313_c0_g1~~DN23313_c0_g1_i1  ORF type:5prime_partial len:453 (+),score=50.83 DN23313_c0_g1_i1:3-1361(+)
TATCCTAGCGGTGGTTGGGGAGGTCACAACAACTCCACTCGTGCTGGTGTAACTGGTACT
GGCAGTGTTCCTACCACAACCATTCTGGAGACAGCCTACTCAACTGCCACCGACGTTTCT
ACGATCTACGCAACGAGGCCCAAATCTGGTGGAGGATACGGTGAAGGGGCTCCTAGCTCT
GTAGGTGCTGCCGAGATTCCCACAGGCGGCGCTGGTCAATGCGGCCCAGCTACAGTCTAT
GTCACTGCTACCAACAAAATCACTGTCACCGTTCCCGCTGGTGGTGCTCCTCCCTCAAGC
GCCGCCAAGCCCGTCTCGAGCGCTCCCATTTCTGCTCCCGGTGGTGGTTACGGAGCCCCA
TCCAGCGCTGCTGAGCCCATCCTTAGCGCTCCTGTATCTGCTCCAGGTGGTGGATACGGA
GCTCCCTCCGCTGCCCCGTCTTCGGTTGGCGAGGAGAAAATTAGCATTCCCCACAAGCAG
CAGTCTACTTCCGGTCAGATGTCCATCCTTCCAGTCACCTCGGCCCCTGCTCCCTCAGCC
CCTCTCTCGAGCGCTGCCCCTGCCTCTTCCAAGGCCGTCTCATCAGGCTCTCCTAAGCCC
TCCTCTCCATCCACTCCTTCCTACTCTGGTGGAAAACGTGGTCTCGCTTATAACGATGCT
TCTCTCTGCAGCAAGTTCAGTGGCGGAAAGTTCTCCTTTGCCTACAACTGGGCCTCCGTC
GGGAGTGGCCAGCTCCCCGAAGGTGTCAAGTTTGTCCCCATGATGCACAAGCCCGCTGAT
GCCACCCCCGAGAAGTGGCTCGAGAACGTCGACACGGCTGTTAAGGCCGGTTCCAATGCT
GTGATGGGCTTCAATGAGCCTGACCACCCTGATCAAGCTAACCTCTCGCCCGAACAGGCC
TGCAAGGACTGGACTAGCTACATGGAGCCTATCGCCAAGAAATACCCTGATGTTACCATC
CTTGGTCCCTCTGTCACTAATGGCGAGACTGCTAAGAAGATGGGTCTTGACGGCTGGCTC
AAGCCATTCAGGGAGGCTTGCCCTGACGCCACCTACCACGCTACCAACATCCACTTCTAT
GACATCTACAACGACGGTGTTGTTGACCGCTTCATCAAGAATGTTGAAAACGCTTACGAG
AACTTTGGTAAGAAGAAGGTGTGGGTCACCGAGTTCGGTCTCAACCCTGGAAGCGCCAAC
GCTGAGCAAGCTGCCGATTTCTTGAAGAAAGTCATGGAGTATATGGACGGCTCCGACAAG
GTTCAGGGCTATGCCTACTTCATGGTTGGCACCGGCGAGAACCAGCTCCTCTCCGGTCAA
TCGCTGTCTCCGGCTGGCAACGTCTATGCTAGCGCTTAG
>AS_DN99690_c0_g1_i1 DN99690_c0_g1~~DN99690_c0_g1_i1  ORF type:internal len:122 (-),score=21.40 DN99690_c0_g1_i1:1-363(-)
TACGGTATGGGTATTGCCCAGATCTACGACCAGGGCAACTGCTTCGACTCTTCTGTCTTG
GATATCGAGGAGTCGCAGTTGCTGAGGGCGTTCAGCACCGCCATCAACACCATCTCGTCC
ATCTCGCTTGCTGTCAACTATCCAACCTTACCATCGGTCATGCACTCGCTCGTCAACGGC
TACAAGAACGTCTTGTCCGTTGCTATCGAGACCGACTACTCTTGGGAGGGCATTGAGGAG
CTCAAGGACCGCATCGCTAACCCTGATGCATATGCAGCCGCCGCGCCAGCTGCTGGTGCC
ACTGAGGCGGCTCCCGCCGCGAAGGAGGAGGCCGAGGAAGAGGAGCCTGCAGAAGAATCT
GAC
>AS_DN36592_c0_g1_i1 DN36592_c0_g1~~DN36592_c0_g1_i1  ORF type:5prime_partial len:112 (+),score=34.51 DN36592_c0_g1_i1:1-336(+)
AATTCGCTACAGGATTGGCTCTACGATGAGGGTGACGACGCCACAAAGGCCCAATACATC
GCCAAGATGGACGAAATCAAATTTGTCGCTGGCCCTGTCATTCAGCGCTACAATGACAAG
ATCGAAGAGGAGAGGCAAGCACGACTAAAAGCCGAAGAGGAGGCTGCAGCCAAGAAGCGT
GCTGAGCTCGAAGCCAAGAAGAAGGCTGAAGAGGAGGCCAAGAAGGCTGCTGAAGCTGAG
AAGAAGGCTTCTGGCACTGAGACGCCGAAGACAGAGGACACGGAGATGAAAGATGCCGAC
ACCGTCAAGCCTGACGGCGTCGAGGAATCGAATTGA
>AS_DN76077_c0_g1_i1 DN76077_c0_g1~~DN76077_c0_g1_i1  ORF type:5prime_partial len:117 (-),score=4.25 DN76077_c0_g1_i1:467-817(-)
CAAATGTACACCGCCCAGCTCAACGGGCTCGAGAACCCATCACCCGTGGGCGGCATGGCT
TCGACGATGCGCAACTCAACCGCCGCCGCTCCGGCATTCACTGCCGGCGCCGCCCAGAAG
CCCGCTGCGCAACCAGGCAACCCCGACGCCGAGATCGTACCCCCGACTGAGTACCCTTAC
CGGGCAAAGGCCATCTACAGCTACGAGGCCAACCCCGAAGATGCCAACGAGATCTCCTTC
TCCAAGCACGAGATCCTCGAGGTCAGCGACGTGAGCGGCAGGTGGTGGCAAGCGCGGAAG
GAGAACGGCGAGACGGGCATCGCACCCAGCAACTACCTCATCCTGTTATAG
>AS_DN9587_c0_g1_i1 DN9587_c0_g1~~DN9587_c0_g1_i1  ORF type:internal len:158 (-),score=18.14 DN9587_c0_g1_i1:1-471(-)
GACCACCACCATCTCCGCCATCTCAAACCCGTCTTCCTCATCATCATGATCGCCAACAAG
CTCATCGCCATCGTCGGTCTCGCCGCTGTCGCTGTCGTTGCCCAAGACTCTACTTCCTCG
GCTCCTGGATCCTTGCCGACCAACGGTATTCCCGAATGTGTTCTTACCTGTGTTCAACAG
GCTGCTACAAGCGGAGGATGTTCTAGCTTCACCGACCTCCAATGTGTCTGCACCTCTCAG
CAATTCCAGCAGGCTGCTCTCGATTGCCTTACCCAGAACTGCACTCCGGAGGAACAACAG
GCTGCTCTTGATCTTCAGCAATCCCAGTGTGCTGCCCTTTCTTCGGGTGCCTCTGGCAGC
GGTGCTGTACCCACTGGTTCGGGCACTGCTTCTGGTTCTCGCTCTGTCGCTCCCTCTTCT
ACTGCTCCTCAGTCGAGCGGCGGCAGCCGTTCTACTTCTGGCTCTAACACT
>AS_DN14013_c0_g1_i1 DN14013_c0_g1~~DN14013_c0_g1_i1  ORF type:internal len:412 (+),score=-22.66 DN14013_c0_g1_i1:2-1234(+)
AACGGCACCGGCCAAGTCTCCGTCCTCGCCAACGTGCCCAAGCTCATCGACCCCAAAACC
CCGGACTCGGCCAAGACGTGGACGGGGTTCTACGGCAACAGCTACGACCTCGTCTTTTCG
GACGAGTTTGAGACCGACGACCGAACGTTCTATCCTGGCGACGACCCGTTCTGGGAGGCT
GTCGATCTCTGGTACGGCTCGACCAAGGATCTTGAGTGGTATGACCCGGGACAAGTCACG
ACTCGCAACGGTTCCATGCGCCTCCTGCTCGAGTACATCGAGGACCCGTCGTCAAATCAT
AACCTCAGCTTGAAGTCGGGCATGGTTACGTCGTGGAACAAGTTCTGCTTCACCAGCGGT
TATCTTGAGGTTCGGTTACAATTGCCCGGTGTCGCTACGGCTGCCGGTTACTGGCCTGGT
ATCTGGACGCTGGGCAACCTCGGCCGTGCAGGTTATGGTGCTGTCACGGATGGCTTGTGG
CCGTACAGCTACGATTCTTGCGATGTCGGTGTCATGCCCAACCAAACCCTTGCGGACGGC
TCCGGCCCAGCTGCCGCCATCGATCCCGTTCCGTCCCCTTACGGTCGCGCCGACTATAAC
AACGAGCTGAGCTGGCTGCCCGGCCAACGATTGAGCGCGTGCACGTGCAAAGGCGAGGAT
CACCCTGGCCCGTGGCTCGACAGCGAGAATCGGTATCGCGGTCGCGCGGCGCCCGAACTG
GACGTCATCGAGGCGCAGAAGTGTAAGAACCGTGGCGACGACGCGCACCAGTGTGTGTCG
CAATCGTCGCAGTTCGCGCCGTTCAACCAGGACTACCAGTTCAACGCGGACGGCGTCGAG
ATCAACAGCCCAGAGAAGACGATGCGCAACACGTACCACGGCTCGCCGCTGCAGCAGAGT
GTGAGCTGCATCTCGAACGTGACGGACTCGACGATGCGCGACGGCGAGACCGGCGGCGGG
TACGGCATCTACGGCTTTGAGTTCTACGCCGACCCGGACGACCCCAGCCAGAGCTACATC
ACCTGGGTCTCAGACGGCGAGCGGTCCCACACTGTGCTCGGTACTGCCGTCGGCGCGGAC
GCCAACACCCAGATCGGCCAGCGACTCGTCCCCGCCGAGCCCATGCACATCATCTTCAAC
TTGGCGGTCTCGACGAGTTTCCAGAACGTCGACTGGACGGCGATGACGTTCCCGAATGAG
TTGTCTATCGACTACGTGCGGGTCTACCAGCGC
>AS_DN90725_c0_g1_i1 DN90725_c0_g1~~DN90725_c0_g1_i1  ORF type:internal len:103 (-),score=10.56 DN90725_c0_g1_i1:3-308(-)
CTCCTCTACGGCACCCTCCTCCTCTGGACCCACCGCCGCATAGTTAAGCTCAAAGAAACT
GCCTCCTCACGATCAAATCTCTGGTCCGAACAATCCTACTACACAAACTTCATCCAAAAC
ATGTACCCCTCCGCCTCCCGCTCACCCTCCGCACCCCCCGAAATCCCGCTATCAGAAGAC
GACCGCATAAACCAGCAAATGGCCATGCTGCTCATGAAGAGCGACCCGGGACCCAGCCCC
GATGCCAGCAGCGCGACGTTTAGGATTGATTTGCCGGAGGATAGAGAAGAGAGGGAAAGG
ATTGCG
>AS_DN110795_c0_g1_i1 DN110795_c0_g1~~DN110795_c0_g1_i1  ORF type:internal len:128 (+),score=31.83 DN110795_c0_g1_i1:1-381(+)
GAGGAGAAGAGACGTCGGAAAAGAAAGTCGAAGAAGTCGAAGAAAGCTGAAGAGTCGTCA
GAGGAAGAGGAAGAGGGGACCACAGATGCTACGCCAGAAACATCTGCGGATGAGGATCTG
GAGACCAAGCTGAGAAATCAGCTTGCCCAGCTGCAAATGGCAAAGATAGCACAGCAGGCT
GGACTTGCTACTAATTCTACACCTGGGCAGATAATGAAGAAGTCGAAGTCAAGGAAAAAG
GCAAAGAAGGCTGGCAAACGGGCGTCAACTTTGGAGTTCAAGCGAGTTGACCAGTTATGG
GATACCAACATCCACAACTTTAAGCTTACCGAGAGTACCGAAGAGAAGGTGGATGAGTAC
GATCAATATGTCTTCACCGTA
>AS_DN84861_c0_g1_i1 DN84861_c0_g1~~DN84861_c0_g1_i1  ORF type:internal len:100 (+),score=10.42 DN84861_c0_g1_i1:1-297(+)
AGAGCTTTCCGTCAATCTATGGAAAGACTGTTCAAGGACCTCGGTCAGGACCAGTACGGA
AAGCCGACATTCAAGCCTCATTTGGTCAAGGATATCACCAATGTTATCCTTCCTGAGATC
TTTGAGAATGTCAGGTACATTCCGATTCCTCGAATTGAGGTATCTGACCCAGCTGTTGAC
ATGGTCATCGAAAACCTTATCATCGAGAGCGACAACCTGATGCCCAATGTCGTTGAACTT
GGTACCGACAACTACTGGCGCTGGGGTCGTAAGAAGATCGGCAACATTGACGACCAC
>AS_DN50667_c0_g1_i1 DN50667_c0_g1~~DN50667_c0_g1_i1  ORF type:internal len:171 (-),score=9.17 DN50667_c0_g1_i1:1-510(-)
CCCATCGAGCGTGTCAAGCTTCTCATCCAGAACCAGGATGAGATGCTTAAGGCCGGTCGT
CTTGACCGGAAATACAACGGCATCATCGACTGCTTCAGGCGGACAACTGCTCAGGAGGGT
GTCCTCTCACTCTGGAGAGGTAACACGGCCAACGTCATCCGTTATTTCCCTACCCAGGCC
CTGAACTTCGCCTTCCGCGATACTTACAAGTCGATGTTCGCCTACAAGAAGGAACGTGAT
GGTTACGCCAAGTGGATGATGGGTAACTTGGCCTCCGGTGGTGCTGCCGGCGCCACTTCC
CTGCTCTTCGTCTACTCCCTCGACTACGCCCGTACCCGTCTTGCCAACGACGCGAAGAAC
GCCAAGAAGGGTGGTGAGCGCCAGTTCAACGGTCTCGTCGATGTCTACAAGAAGACTCTC
GCCTCCGACGGTATTGCCGGTCTCTACCGTGGTTTCATGCCCTCCGTCCTTGGTATTGTC
GTCTACCGTGGTCTGTACTTCGGTATGTAC
>AS_DN82709_c0_g1_i1 DN82709_c0_g1~~DN82709_c0_g1_i1  ORF type:internal len:110 (+),score=10.61 DN82709_c0_g1_i1:2-328(+)
CCACCTTCATCCGGAAATTCGTACTCATCACTTCATCATCAGGAGCAAATGCTCGGAATG
CGTCAGTACCATCAACAGCAAAACAGACATAACAGAGACAAGAAATACGATGAAAAAAGG
GACAAGAAGGATAAAGACGCCACCAACGCAGCTACAATAGACGAGACAATCCTTCATCTC
CGCAAGGCGCTCGAAGAGAAATTAAACCACGAATACGATGACGACCACCACGACAACGAC
GACGACGAAAACAAACGGAGGAGAAGGAGGAGGAGGGATGATAGGAGGCGCTACTTTGAT
GATTTAACGCTAAGTCTAAATGGGAGT
>AS_DN11938_c0_g1_i1 DN11938_c0_g1~~DN11938_c0_g1_i1  ORF type:internal len:127 (-),score=22.41 DN11938_c0_g1_i1:2-379(-)
GGCAAGAAGCTTGTCGACATCACCAAGGACTTCGAATTGGAGGAGTCTGAGGAGGAGAAG
AAGCAGCGCGAAGCCGAAGAGAAGGAGTTTGAGGGTCTCGCCAAGAGCCTCAAGAACGTT
CTCGGCGACAAAGTCGAGAAGGTTGTTGTCAGCCACAAGCTCGTTGGCTCCCCATGCGCC
ATCCGTACTGGTCAGTTCGGTTGGTCTGCCAACATGGAGCGCATCATGAAAGCCCAGGCT
CTCCGTGACACATCTATGAGTTCCTACATGTCATCGAAGAAGACCTTCGAAATCTCACCC
AAGTCTTCGATCATCAAGGAGCTCAAGCGCAAAGTCGAGACGGATGGTGAGGAGGACCGC
ACCGTCAAGTCTATCACC
>AS_DN71921_c0_g1_i1 DN71921_c0_g1~~DN71921_c0_g1_i1  ORF type:complete len:118 (-),score=2.60 DN71921_c0_g1_i1:38-391(-)
ATGCCTCGGAGAGCTCCTCCATCTCCATTGCGTCTGGCCTTATTGTCAGGGCCAACTCCT
CCACGAAATGCGCCTAAACATACAATGCCCTCGGTTCCACGGCCCACCTTCTACCCCCAG
TCCATTCTTCCCAAGGGTCCTGCGTCCCCTCCCCGCCGCAGACATAAAAGTGGCAGTAGC
TGGTCCTCGACAGATTGTGCAGATGTACCCTACCTGCCGAGCACTCTGACACAGTCTGTT
GCCCAATCACCACATGCGAAAATCCGTGGCCCGTGGGATCACTCGGGATCGATCAGAGTG
CCATTGGACGAGGGTAACTTACTCGCACCGTTGAAGCCTGTTGCAGTAATGTAG
>AS_DN64431_c0_g1_i1 DN64431_c0_g1~~DN64431_c0_g1_i1  ORF type:internal len:151 (-),score=27.30 DN64431_c0_g1_i1:1-450(-)
CGCGAGATCCACAAACAGAAGAACCGCATCGCGGCGCAGAAATGCCGCCAGCGCCAGAAG
CACTACATCCAGGACCTAGAGATGCGTGGAAGGGAAGTGGCAACCACGAACAAGAGATTG
AAAGAACAGGTGGTGGTGCTGACAGATGAGTTGCTGATGCTCAGGAACGAAGTCCTGAAC
CATGCTGGATGCGGCATTGAGGGCATGAATGGTTATCTCAACCGCTGTACGGCCGATTTG
CTGGCTTGGAAGAGTGACGAGTCCCCATCTGTGACTGGGGCGAGCAAGGGCGGGTCGTAT
GTGTCCGTGGAGAGTATGGCACTTAGGGAGTTGATTAAGGAGGAGATGATGGGGAGCGGT
GGGAAGGCTGGATCGGAAGAGGTGAAATATGAGGTTGAAGATATGGGAGGATTAGAAATG
CTGAGGGATATAGATTCAGGAGATCAGTAC
>AS_DN90862_c0_g1_i1 DN90862_c0_g1~~DN90862_c0_g1_i1  ORF type:internal len:130 (-),score=20.05 DN90862_c0_g1_i1:2-388(-)
GGCTCTTCCCCTACTATGCCTAACGCTCCTATGCCTCGTCCCAACGGTGCTGGACCTACT
AATGGTGCTCCAAGGGGTCCTAGCGGCCAGGGCGCCAACAGGCCTGCCGCTGGTCCTGCC
CAGGGTCGTGGTCCTCAGCAGGGACAGCCAGGATACAAGGTCAACCCTCAGACTCGCAAT
GCACCACCTGCTGCTGCCCCTGCTCAGGCTCCTGTCGCTCCCGAAATGCCTCCGTTCAAC
TCCGCTGCCCTCACCAATGCTAGCCCGATGGAGCAAAAGCAGATGTTGGGTGAAGTCATT
TACATGAGGATCGTCACGCAACAACCCGAGCTCGCTGGCAAGATTACTGGTATGCTTCTC
GAGATGGACAACGGTGAACTGATCCAG
>AS_DN47252_c0_g1_i1 DN47252_c0_g1~~DN47252_c0_g1_i1  ORF type:5prime_partial len:512 (+),score=68.22 DN47252_c0_g1_i1:3-1538(+)
GCTGCGGACGTCCGTGTCATCCGAGACTCGCAACCCGAACTGCTGGACAACATGGAACGA
AGACTCCGACAACTGGACATTGAGATTCACGCTTTGCAGCGAGAAAAAGATCCCGCGTCC
CAAGAACGACTAAATGAGGCAAACAGAGAGGCTGCGAATCTCAAAGAAGAGCTGAAGCCG
CTCAAGGAACACTACGAAGCCGAGAAGCAGAGGTCGAAAGAAATCCAAGATGCAAAGGTC
AAACTCGACCAGCTCAAGAACAAGGCTCTGGATGCTGAACGATCTGGTGACATTCAGACA
GCGTCTGACCTCCAGTACTACGCCATCCCAGACGTGGTCGCACGAATCAAAGAGCTGGAG
CAACAAAAGGCTGCTGCTGAAGCTGAACAAGCGGAAAGAATGGGAAGTTCAGACGAGGGT
GTTACAACAACGGATGCAGTTGGTCCTGAGCAAATCAACGCAATCGTAGCCAAGCAGACC
GGCATCCCGGTCGCTCGACTTCGAGCCTCAGAAAAGGAAAAGATCTTGCACATGGAGCGC
AACCTGATGAATGTTGTGGTTGGTCAGAAAGAGGCTGTTCAAGCTGTGTCCAACGCAATC
CGACTTCAGAGATCAGGCTTGGCTAACCCCAACCAGCCACCAAGCTTCTTGTTCTGTGGT
CCATCGGGTACCGGAAAGACTCTCCTCACCAAAGCGTTGGCGGAGTTCTTGTTCGACGAT
CCAAAGGCAATGATCAGATTCGATATGTCGGAATATCAGGAGAGACATGCATTGTCAAGA
ATGATTGGCGCGCCACCAGGATACGTTGGTCATGACGCTGGCGGTCAACTGACTGAAGCT
CTTCGGAGACGTCCATTCTCGATCTTACTCTTTGACGAGATTGAGAAGGCGGCTAAGGAG
ATCCTGACCGTCTTGCTGCAGCTCATGGATGATGGACGAATCACTGACGGTCAGGGCAGA
GTCGTTGATGCCAGGAATTGCATTGTCATCATGACATCGAACCTTGGGTCAGAATACCTG
ACCCGAAGTACAAACGCAGATGGAAAGATCGATGCTACCACTCGAGAATTGGTCAACAAC
GCTCTCAGGAACTACTTCTTGCCGGAATTTCTGAACAGGATCAGCGCGACTGTTTTCTTC
AATCGCCTCGGGCGCCGCGAGATCAGGAAGATTGTGGATCTCAGGCTCAACGAGATTCAG
AAACGTCTCGAGGCAAATGACAAGAAGATCCGCATCATAGCATCGGAAGAGGTCAGGGAC
TACCTCGGTGCTGCTGGATACTCCCCAGCATACGGCGCTCGACCTCTGCAGAGACTCATC
GAGAAGGAGATCCTCAACCGACTCGCTGTGCTTATCTTGCGCGGTGCGATCAGAGACGGC
GAAGATGCCTATGTTGAGATGGACGACGGCAGGATCGTTGTCAGAGCGAATCACAGCGAC
ACTGAGCTGGAGGATGATGAAGATATGGTTGACGAGGATGATGCTCTACTGGCCCTTGAT
GATGGTCCAGACACTAGCATGGATCTCTATGAGTAA
>AS_DN49966_c0_g1_i1 DN49966_c0_g1~~DN49966_c0_g1_i1  ORF type:complete len:311 (+),score=12.92 DN49966_c0_g1_i1:64-996(+)
ATGTGGTATCTCCAAGCAATCCGCTCGATCATCGCATCATGTTTCAGCCTTGGAAATCTC
AAACGCCGAAATCGGCCAGGGTGGCAAACACTACATCCACCACGCACAACATCGCTGAAC
CGTCTCCGACCGCGAACAGGACCACCAACCCACGCCGCCACACGCAACCTCGCGAGCCAC
CAACCCAGCAAGCAATGCGCCAGACGCTCACCGACCGACAACGCCCGCCTAAGCAGCGCT
GGTCTTGTCCTTCGGCAGCGGGGTGAACCGCAGGTACGGCTTGACGATTCTGAAGTCGGG
GAACAGCTCCTTCGCCTTCTCGTTGTTGACGGACGGGTGGACGATCACGTCGTCGCCCGG
CACCCAGTTGATCGGCGTCGTGACCTTGTGCCGGTCGCCCGTCTGGAGCGAGTCGACGAT
GCGCAGCACCTCGGCCGTGTTGCGGCCGGTGGAGGCGGGGTACGAGAGGATGGTGCGGAT
GGTCTTCTTCGGGTCGATGAAGAAGACGGAGCGGATGGTGAAAGCAATGCCTTTCTCGTC
GACGTTGGTCGCGTCCTGGTGGTCGATCATGTCGTAGAGAAGCGCGACCTGCCGCTGCTT
GTCGCCGATGATGGGAAACTTCAGGCTGGAGCCCGTGACCTCGTTGATGTCCTTGATCCA
GCCCTCGTGGCTGTCGATGGTGTTCGCGGACAGGCCGATGAGCTTGACGCCGCGCTTCGT
GAACTCCGGCTCAAGCTTCGCGAAGGCGCCCAGCTCGGTGGTGCAGACGGGCGTGTAGTC
CTCCGGGTGCGAGAAGAGGACGACCCAGTTGTCGCCGATGAACTTGTGGAAGTTGATCGG
GCCCTGGGTCGTCTCGGCATCGAAGTCGGGAGCGATGCTGCCGAGGCGGAGAGGCTCTGG
TCGGTCGGCCATGTTGATGATTCTAAGCGCTAG
>AS_DN21323_c0_g1_i1 DN21323_c0_g1~~DN21323_c0_g1_i1  ORF type:5prime_partial len:179 (+),score=11.83 DN21323_c0_g1_i1:2-538(+)
GGAGGTATTGCTTGCAACTATGCAACCAAATTCAAATTCTGGCTCCGCTGCGATGACGCT
TTGGATATCTTCGCCGTGCACGGCATCGGTGGTATCGTTGGAAACCTTTGCACTGGTATC
TTCGCCGCGGACTACATCGCTCACCTCGACGGCTTTACTGAAATCCCTGGAGGCTGGATA
ACTGGAAACTGGAAGCAAATTGGGTATCAGATCGTCGACTCAATCGTCGGAGGACTCTAC
TCCTTCTGTGGAACCTGCATCATCCTCTTCTGCCTGGGATTTCTTGGCAAGTTCGCTCCA
GTCTTCCGCCTTCGTGCGAGCGAAGAAGAGGAGGTCCTTGGTATCGACGATGTAGAGATT
GGCGAGTTTGCCTACGACTATGTCGAACTCTCTCGCGAAGTTAAGATGCCCGATGATGAT
AGCTCCTTGGAGCAATCAACACAGAGCCATGAGCTCCACGAGCTCCGCGCAGTTGCCTCA
CATGAGAAGTATCATGGCCATTCGGCATCCGCCGACTCGGCGCACCACCTTACGTAG
>AS_DN35243_c0_g1_i1 DN35243_c0_g1~~DN35243_c0_g1_i1  ORF type:5prime_partial len:196 (-),score=20.37 DN35243_c0_g1_i1:156-743(-)
ATCCGCGAGCTCACGTCGCTCATCCAGAAGCGCTTCAAGTTCCCCGAGAACTCCGTGTCC
CTCTACGCCGCCAAGGTCCAGAACCGTGGTCTGTCTGCCGTCGCTCAGTGCGAATCCCTC
CGATACAAGCTCCTGAACGGCCTTGCCGTGCGGAGAGCATGCTACGGTGTGCTGAGGTTC
ATCATGGAGAGCGGCGCTAAGGGTTGCGAGGTCGTCGTCAGCGGCAAGCTCAGGGCAGCT
CGTGCCAAGAGTATGAAGTTCACGGATGGCTTCATGATTCACTCCGGCCAGCCAGCTAAG
GACTTCATCGACCACGCCACCCGCCACGTTCTCCTCCGCCAGGGTGTGCTCGGGATCAAA
GTCAAGATCATGAGGGGATCCGATCCGGAGGGCAAGTCTGGACCATCCAAGGCTCTGCCA
GACTCCGTCACCGTCATCGAGCCGAAGGAGGAGCAACCGGTTGTCCAGCCGATCAGCCAG
GATTACGGCGCCAAGGCTTTGGCAGCCCAACAGGCCGCGGAGCAGCAGAGGTTGGCTGAG
CAGCAGGAGCAGGAGGGTCAGGCGCCTGCGGAGAGTTATCAGGAGTAG
>AS_DN79174_c0_g1_i1 DN79174_c0_g1~~DN79174_c0_g1_i1  ORF type:internal len:113 (+),score=25.20 DN79174_c0_g1_i1:2-337(+)
ACATATTGCAGTGATTGTATCGAGAATGCACTCATTTCTAATGATCTAGTTTGTCCAAAC
TGTGACAAGGAAGGAGTTCTCATTGACGATTTGGTTGCCGACACGGAAATGGAATCCAAG
ATCAGGCAACACGAGGCCGACAAGCGGAAGGCCAAGGAGGCTTCTAAATCTCCAAGTCAA
TCTTCTGTCAAGCCTGTTCAGGACGAGTCCACGAAATCTGAGGGTGCAAAATCGCCTGTT
GCAGCTCCTTCAGATGCAAAGGATTCGAAGGACTCAACGGAAGCAAAACCAGCTTCGAAG
CCTTCGTCTCCTTCTTCAAGTAAAGCAACGCCGGCG
>AS_DN129565_c0_g1_i1 DN129565_c0_g1~~DN129565_c0_g1_i1  ORF type:5prime_partial len:281 (-),score=40.50 DN129565_c0_g1_i1:109-951(-)
CTCGAAGACCTTTACAAAGGCAAAACCACCAAACTTGCTTTGACGCGGAACATTATATGT
TCAAAATGTAAAGGAAAGGGAGGTAAGGAAGGCGCCGTCAGGACGTGTAACTCTTGCAAT
GGACGTGGTGTCAAGATGATTATACGGCAGATGGGCCCGATGATTCAGCAGATGCAGTCT
GCTTGTGACGAGTGTTCGGGAACTGGTGAAATCATAAACAACAAGGATAGGTGTGGACAG
TGCAAGGGCAAGAAGACGGTACCTGACAAGAAGGTTCTGGAGGTTCACATTGATAAGGGT
ATGAAGGGAGGACAGACGATCCAATTTCGTGGAGAGAGTGATCAGTCACCAAACGCGGAG
ACTGGGGATGTTATCATCGTCATCGAGGAGAAGCCTCACGACCGGTTCAAGCGTCAAGAA
AACGACCTTATCTTCGAGCAAGAGATAGACCTGCTCACAGCTCTTGCCGGCGGTCAATTT
TCGATCAAACATTTGGACGATCGTGCATTGATAGTGAAGCTGGAGCCTGGTGAAGTGATC
AAGCATGGTGATCTCAAAGTCATCCATGGTCAGGGAATGCCATCACAGCGACACCACGAG
CCTGGCGACATGTACGTCAAGCTGACTGTCTCCTTTCCCGACTCCATTCCACCAAGTTCC
ATACCTCTCCTCGAGTCTGCTCTTCCACCTCGTAAGCCGATGCAGACTTACGAAGGCAAT
ATCATGCTCGAGGAGGTTCATCTTGATGATGTTGATAATCGTACGAGACGCCACGTTCAT
GATGAGGATGCCATGGACGAAGATCAGGATGGAGAGCCTCGCGTGCAGTGCGCGAACCAG
TAG
>AS_DN82426_c0_g1_i1 DN82426_c0_g1~~DN82426_c0_g1_i1  ORF type:internal len:103 (-),score=5.22 DN82426_c0_g1_i1:2-307(-)
GAGACCAAACCTTATCTTCCCGATAACATCCTATGGCGGCAAAAGGAGCAGTTCAGCGAT
GGTGTCGGCTATGGTTGGATTGACGCCCTTAAAGACAATGCGGAGCTTAACGTCACTGAC
GAGATGATGAAGAACCCCAAAGCAGAATGGGGCGACGATATTCCTGACAGCAAGGAAGCC
TACTGGTACCGAACGATGTTTGACCAGCATTTCCCGCCATATTGCGCGTCAACCGTCATG
CGATGGACTCCGACATGGTCAAAGCAGACCGATCCCAGCGGCAGAGCTATTGCGACTCAT
GTTGCA
>AS_DN26828_c0_g1_i1 DN26828_c0_g1~~DN26828_c0_g1_i1  ORF type:5prime_partial len:412 (-),score=21.94 DN26828_c0_g1_i1:549-1784(-)
GAAGCTTTGGTGCCTGCCATGCTATCGGCACGCACGTCGCGCTCGTCTGGCGTTGGTCGC
GCTGACCTGGGATCACGTGAAGCACCCCAGCAATTCAGAGATCCGCTCGTCATCAAACGC
CTTGCCGACGGCCAGATGGTCAGACTCGTCTGCACAAAGTGTCAGCCCGAGCGTTCGAAC
TTTCAAAACGTTCAAGGGTTCCTCAATCACTGCCGTATATCACACAAGGACTATTACGAG
ACCCACGAGGCGGCGGCAATTGCCTGTGGCCGCGTCGTCGATGTTGATGAGAGCTATACT
GCTCCTCCGCCGCCTCAGCCACGCAAGTCTGTCGCTTCGTCATTCTCGGAGCCAGCAAGC
AGCAGGGCTCCAGTTGCCGCGATGCCGGTCGTTCACGAGAGGCCAACTATCAACAAGCTC
ATCAGAGAGGCGTCAACGGAGATGGACGCGACAGCACGTAGAAATCAGATTCTCCCTCGG
CCATTCAATCCACATGGAAAATCTAGCGGGACCGCCACTCCAAGCCTGGAATCGCCTGCC
TCGAGCTTCGTAGCTTCTCCACAGACACCTCGTCTCAGCGCTCTGTTGAGAAAGCACAAC
TTCTTGGGAGACCTTGATGCCGCTGTCACCCTGGCGAAACGGAAAGTGGACACTTCTGCC
TACGACTGTAGCGATTCTGAATCCGAACAAACCTCAAGTGCGAAAAACAAGAAGCAGAAG
AAGGGAAACCAGCCCAAGCAACCGAAACCCTCTATAGCGAGCCACAAGGCTGGTCTCTCG
ACCCAGCATCACCATCCCAAGCATCCGACTGTGGCTGGACAACATCCGTTCCCCATTCAG
AGTCGTCGACCTAATATGACACTCGCGCCTCTTCCGCACAACCGCATGGTTCCCCGCAGC
GAGATCCCCGACTCCCCAACAATCAACGACGAGATGGACCTCTCGCCGGGCACCGCCGCC
GACTCCAATCCAGGCCTTGTGAGCGACCATGACGATGATGACGACGATGCGGATGAGGAT
GCCATGGCAATAGATTCTGCGCACCACCCAACGTCTGCACCTGGTGCCCTCGGAGGTCCG
GGGCTTGGAGTCCCGCCGGGACACAGCCGTACGTGCAGAGGGAGCCTCGTCGAGATTGAT
GGTTTCGCGGTTGAAATCGAGGATAGTGACGGAGAAGGTGGGAGAGAAAGCGCGAAGAGA
GTGAGGGTTCCGGGAGTGGGTGGGAGCGCGTGCTAG
>AS_DN32197_c0_g1_i1 DN32197_c0_g1~~DN32197_c0_g1_i1  ORF type:5prime_partial len:210 (+),score=15.21 DN32197_c0_g1_i1:2-631(+)
ACACATATATACACCATGGCTTCTGCATATTTCTACGGTCAGCACCAGCAACAGCAACAT
CATGCCGTTGTCAATGCCCACATGCAACAATCCAACAATCACCACAGTGGTCGCCGAAGA
GGGCCTCGCAGCATGGCCGCTCAGAATGCCCAGCGGCAATCCCGCAACGGAAAGACCATG
CGGGAAATGGTCGAAGCTCCTACGGTTACGGCTTTCCGTCAGCGTTTCGAGGCTGGTCGC
TCTTTTGATTTGGATGACGATCTGGAATTCTGTCCTAATCTGCTTACCGAAGACGATTTG
CACTCTATCAACTCATCTGCATCTGATCGCTCATCCCTGTCCAGCGGTTCTCCGGAGTCC
TCGCCTCTGCAGCACCAGATTCAACCCGCCCAGCAACAGGTGACGCCAAGCATTTCGCTC
TCACCCGGTCCCTCCACCACAGCTTCATATGTCAACAATGTTGCTGCGGCCGCCATGAAC
CATAATATTAATGCCATGCATTTCCAGCAGCCCGCGGCTGCTCGTGCCCGAAAAGTCATT
CCGATTGTGAACCCACAGACCGGCATTACTCTTGCCAGCCCTCCTACTTCAATCAATCCC
AGCATGATGCAGAACCAGCGTCGGTGGTAA
>AS_DN10611_c0_g1_i1 DN10611_c0_g1~~DN10611_c0_g1_i1  ORF type:5prime_partial len:109 (-),score=7.38 DN10611_c0_g1_i1:338-664(-)
CAGTTCCCTTGCGGTCGTGTCAAGCGTTTCCTCAAGAACAACACACAAAACAAGATGCGC
GTCGGTGCCAAAGCTGCCGTCTACGTCACAGCCGTCCTCGAATACCTCACTGCCGAAGTC
CTCGAATTAGCAGGCAACGCCGCCAAGGATCTCAAAGTCAAGCGTATCACGCCACGCCAC
TTGCAGCTCGCCATCCGCGGTGACGAAGAACTCGACACGCTTATTCGCGCTACTATCGCG
TTCGGAGGCGTCCTGCCACACATCAACCGCGCGCTGCTGCTGAAGGTGGAGCAGAAGAAG
AAGGGCAAGGCAGGCGTCGAAGGATAA
>AS_DN35674_c0_g1_i1 DN35674_c0_g1~~DN35674_c0_g1_i1  ORF type:5prime_partial len:166 (-),score=19.37 DN35674_c0_g1_i1:168-665(-)
TTCCAGTTTGCCCAGGTCGGCACAGACTTGCAGGCACGCCAGTTCTTGGCTAAGCTTGAT
GAGGACCCTAGCCTTGGTGGATTGATTGATTGCACTTCTAGCTTTGAGGTCGAGCAAGAC
GAAATGGCACGAGCCAACCCACCAGTCAACCTCACACGGGAACTTTGGGTCGCCAAGGTC
ATGCTCGGAGCGATCGACTCTTCCTACGATACCAAAGACGAAAAATCACATGCCCCACCC
GCTCCAGCAGGAGGCTATGGCGGCGGTTATGGTCAAGCCCCCCAGTACGGTCAACCCCAG
GGCGGTTATCCCCCACAACAAGGATACGGTGGTCAGCAAGGCTATGGCCAACCCCCACAG
CAGGGCTACGGCCAACCTCCCCAGCAGCAGTATGGTGGATACAGCTCTCCTCCACCTGGT
CAGGGCGGACCATACGGCCAGCCAGGATATCCCCCTCAGCAGGGTGGATATGGTGCACCA
CCTCCTCGTCGTTACTAA
>AS_DN88350_c0_g1_i1 DN88350_c0_g1~~DN88350_c0_g1_i1  ORF type:internal len:101 (+),score=12.00 DN88350_c0_g1_i1:2-301(+)
ACTACTTGGAAACTCACAATGTCTGACTTGAACCAGAACCAACTTCGTGGCTATAAAGCG
ACTATGCACAACCCTCGCATTTCTGATGAAGCCAAAGAACATGCCCGTGAAGTTTTAGAG
GATGCTGGTGTTGGCGAAGAACGTGGCTCGCTTCATGCCTATGACCAAAAGCAGTCCCAA
GCACCTAAAGGGCGCTCAGCTCCATCTGAATCAAATACGCAGGTCTCAGACGACCCGCAT
ATGAACAATGTTTTGCGTGGCCATAAGGCAGCCCTATCAAATCCCAATATAAGTCAGGAG
>AS_DN113784_c0_g1_i1 DN113784_c0_g1~~DN113784_c0_g1_i1  ORF type:5prime_partial len:147 (-),score=4.17 DN113784_c0_g1_i1:141-581(-)
GAAATCAAGCGTCTTGCCGCGTCCGACGCCGCGCGCATTGAAGCCGAGCGTGGCCACCCG
GTGCCCGCCAGCGCTGCGCACCGTGAGATCGACCTGCACGGCGGGCTGAGTGGGATCGGA
CAGGCCGAGGCCTCGAAGCTTATGTCGGCGGAACACAAGGCCCTCGGATACCGCCCGCCA
CCGGACAGTCTTGCGGCGCAAGCCCAGCGCGCGGCCGCCCAGCATCCCAACACCAACGTT
CATATCGACGCGGCGATTCTCAATGACGCTGCGATCAAGGACGCAGCGCGTATTGCGGCT
GAGCGCGGTGCGACGGGCCACGTCGACCTGACGGACGTGACCATGGCGGAGGCTAGCCAG
ATGCAGAGCGTCGAGCACAAGATGCTGGATGGCAACACCAAAGGTACACTCGCCGCCGCT
GCTCAGTCCGCTGCAGCGTAA
>AS_DN66420_c0_g1_i1 DN66420_c0_g1~~DN66420_c0_g1_i1  ORF type:5prime_partial len:176 (-),score=13.68 DN66420_c0_g1_i1:21-548(-)
CAGGAGGAATACGGCATAAGTAGATCACACGTCTTTGCATTGTACGCGGTGAACCTCGCA
TTGTTCCTTCTGTTAGAGTTTGACGTGTTTGATATCTCCGAACCGGTTTGTATTTCCTTA
ACATCTGCCTTCTCAATTATCACGACGAGATCGATACTTGGACGAGAGGTACGGTCTATC
TTCCGTCGGTCTGTGAGTAAGTCGAAAAAGAACGGCGGGTCGAAATGGAACCAGCTACCA
GAAGGTCTTAAGGAGATACTAGAAGATGACTCAGATGATTCCTCCGATTCTGAAGGTGAA
CATGGTGATGAACATGAGCATGATGGCATGAGCGACGGACCAAACCACGAGGGTAATACG
TCAACCAATACAACGCCGATCACGCCGACAGAAGAGGAAGACAAACAAATGCAGAAACCA
AAGAAAAGAAGAGATCCCCAGGAAGGTTCCAAGGGGCTATGTGAGATGTTGTGTCGGTAT
GAAACTATGACGCTGGGTCGGGATGATCAGGTTACGGGGAAAAAGTAG
>AS_DN101444_c0_g1_i1 DN101444_c0_g1~~DN101444_c0_g1_i1  ORF type:internal len:141 (-),score=5.42 DN101444_c0_g1_i1:1-420(-)
GCGAAGGGCTACTTCTCGGGAACGTATAATGTCGTGCAAGGAAAGGCGAAACACAATGGC
TCAACCATAGGCGAAATCAGTGGCAAATGGAGCGACAAGCTGTACTTCGCGTCGTCGTCT
TTATCGGCCGCCGAGAAGGAGAAAGAGAAACGTTTGCTCTTCGATGCGCGTACGATGGCA
CCTGCCGCGCCGAAATCCGTCGCACCTGAGGATCAGCAGGAGCCGAACGAGTCACGGAGG
CTCTGGGCCGGTCTCACCAAGGCCATCGCAGATAAGAACATGGACGCAGCAACGGAAAGC
AAGTCCGCTGTCGAGGAGTCCCAACGCGAACTTCGCAGGAAGCGTGAAGAGAGTGGCCAG
AAGCATGTCCCTCGCTTTTTCGAGTTGCGAGATGGCCGGTGGATGCCCAAACTGCGGGAC
>AS_DN89045_c0_g1_i1 DN89045_c0_g1~~DN89045_c0_g1_i1  ORF type:internal len:110 (-),score=9.28 DN89045_c0_g1_i1:1-327(-)
GGCTTCGGCTATATTGAATTTGCTTCCTCTGAGTCTGCTAAAAACGCCAAGGAGGAGATG
CACCAGAAAGACCTGGACGGTCGCGCCATGAACGTTGACTTCAGCACTCCTCGTCAGAAC
AACAACCAGAACCAGAAGGATCGAAGCAATGACCGTGCGAAGCGCTTTGGTGATAAGCGA
AGCGTTCCTAGCAACACCCTCTTCATCGGAAATATCTCCTTCGATTCCACAAACGATTCC
ATCCAAGAAGTCTTCTCCGCCCACGGCACTGTCACTCGCGTCTCTCTCCCGACTGACAGG
GACACTGGCAACCCCAAGGGCTTCGGC
>AS_DN131949_c0_g1_i1 DN131949_c0_g1~~DN131949_c0_g1_i1  ORF type:5prime_partial len:137 (-),score=5.74 DN131949_c0_g1_i1:145-555(-)
GACGAAGTGCGCGGATTCCTTCACAAGGCCAGCAGCAGTGGACGACGCAAGCAAGGAGGT
GCTCCCACTCCATCAGCTAGTACTGAGCAGCAGTCCCGGCAAGGAATGCCACCAATCCCC
ATTCCCGTAAACCCATCCCCTCAGGCAACCAACTTTGGCAATCCGTACGCCCCAGTTCCC
ACATCAGCGCCCCGTACCCCCGCGTCTCCAAACTCCGTCTCCACTGGTCACATCGAGGAG
TTCCAATACCAGACGATGATGCCTCCGCCACGCAGCCAGAGCCGGCCTGACGCCGCTTCT
GCCCAGCGTGCTCAGCAAGCTTCTGGAGCTCTGCGATCGAGCCCCTCGACGCGGTCTAAC
AACCCGTACCGAGGTACCTCTCCTGAGGACCCATATCCATACAAGCCGTAA
>AS_DN106123_c0_g1_i1 DN106123_c0_g1~~DN106123_c0_g1_i1  ORF type:5prime_partial len:211 (+),score=17.48 DN106123_c0_g1_i1:3-635(+)
GCTCCATTCTTTGATGGCCCTTGTGATCTTGGCGTTCCTGCCTTCCCCACTCTCGCTGTC
ACCAACACTGGTGCTGTGACCCCAGGAACCAAGCTCGAATTCAAGTCCGACGCCATCAAC
GGTACCGTCCCAGAAGACAGCCTCTTCTGCCAAATGCTCGCCGGTGGACAACCCTTCTCC
CTTACCCTTCCTTTCAACGAATGTGTTGTCCCCGACGGTCTCGACGGACCCGTTGCCATC
TGGATCACCGCTGACAACCAGCCTCTCGCTGCCAACACCATCAACCGAAACACCAACCAG
GGCAAGCTCCTCACTGGTCCTACCATGGCCTTCATCGATACTCAACCCCAGATGCTCGGC
CAGATGCTCCGTGGCTCTGGAACTGGGTCCGGTGCTTCATCCGAAACTACGCAGACTATC
AGTCCTGAGCAGGCTTCCTCCGTCATTGCTGGTGCAACCGCAACGATCTCAGCAGGTGGT
GCAGAGGCCACTTCCACCGGTACTGCTACTCCCCCTCCCGTGAATAACGGCGTCAACAAC
GGTGGCAAGCCAGTCTTGACCACCGGTCCCTCTGCTGATGGCAAGGTCACCGTTCTCGGC
TGGGAAGGACTCCCAACCGAAAACAGCTCGTAA
>AS_DN30872_c0_g1_i1 DN30872_c0_g1~~DN30872_c0_g1_i1  ORF type:complete len:135 (-),score=6.21 DN30872_c0_g1_i1:329-733(-)
ATGCCGTCCATGCACGAACGAATCCAAGAAGACCTCAAGCTCAAAGAGCGCCAACTCTGG
ACAGCTTTAACATCCGCCGATCCCGCCCACGCCGTCAACAAGCTCTGCTCGCCCAACGCC
AACTTCCTCTTCCCCAACAAGGACATCATCGCTCTCAACCCCGACGATCCCGACAAGAAC
GAAAAGACTCTTCAAGAGGTGTTGGCGCCTCCATTCCATCGCTTTGATGATTTCTCACTC
ATGAATGTTCGGCCTATGGTCATTGATTTGATGGCTGGTACGATTACGTATCGCATTAGC
GCTTATAGGGGGAAGAGGGAGTATAATGCAACGGGAAGCACGACGTGGGCGCAGGGAAGC
GATGGTGAATGGAGGATTGTGGCGCATCAGGAGACTTTACTTTGA
>AS_DN36206_c0_g1_i1 DN36206_c0_g1~~DN36206_c0_g1_i1  ORF type:5prime_partial len:155 (-),score=7.05 DN36206_c0_g1_i1:97-561(-)
GGCTTCACCCTCGACAACGCGCTCGGAGAGTTCATTTTGACACATCCGAACATGCGTATT
CCAAAGAAACGAGCAATCTACTCCGTCAACGAAGGGAATAGCATGTATTGGGAAGAGCCA
GTCAAGGAATACATCAACGGCTTGAAGTATCCAGAGAACGGCAAGCCATACAGCGCCAGA
TACATCGGGTCCATGGTTGCAGATGCATACAGAACTTTGCTCTATGGCGGAATCTTTGCG
TATCCGGCGGACAAGAAGAGCCCCAAGGGCAAGCTTCGTATCTTGTACGAATGCGCACCC
ATGGCACTCGTTTTCGAGAACGCTGGTGGACAAGCTGTCAACAGCAAGATGCAGCGTATG
CTCGAAGTTGTGCCAGAGCACATCCATGACCGATCTGGCATCTTCTTGGGCAGTTACGAC
GAAGTCCAGAAGGTCATTGACGTGCACAAAAAGTACAGCAAATGA
>AS_DN69335_c0_g1_i1 DN69335_c0_g1~~DN69335_c0_g1_i1  ORF type:internal len:113 (+),score=10.37 DN69335_c0_g1_i1:1-336(+)
TCTTCCTCAGGTGCTGGGTCAGATCGTAAAGGAATATCGGCGGGAAGAATAGCAGGATCC
TCTGCAATGAGCCTAGTTGGTTTCGTACCCAAGGCCCTGAAAGGCATGACTGTGGATATA
CCGCTCGCTTTGACGGAAGGACTACGGAGCGTGCCTCGACACTATGGTGACACTGTGAGG
GATCATGGCAGAGTCACTGACTGGAAGAGCGGTGCCGCAGTTGCTGGCAAGACATTTGCC
TGGGGCTTCATCGACGGCCTCAGTGACGTCGTGATGGAGCCATACAGAGGTGCCAAGAAA
GAGGGCGCTATGGGAGCTGTCAAGGGCATTGGAAAA
>AS_DN107065_c0_g1_i1 DN107065_c0_g1~~DN107065_c0_g1_i1  ORF type:internal len:110 (-),score=26.34 DN107065_c0_g1_i1:2-328(-)
GACAAGTCCACCAACAAGGACCAGTCCATCACCATCGCCTCCGGCTCCGGTCTCTCTGAC
TCCGAGATCCAGCAGATGGTTGAGGAGTCTGAGAAGTATGCTGAGCAGGACAAGGAGCGC
AAGGCTGTCATTGAGACCGCCAACCGCGCCGACAGCGTCGTGAACGACACTGAGAAGGCG
CTCAACGAGTACGCCGACAAGCTCGACAAGACCGAGGCCGACCAGATCCGCGAGAAGATC
ACTTCCTTGCGGGAGTTTGTCGCCAAGGCCCAGTCTGGCGAGGTGACGGCCACTGCTGCC
GAGATCAAGGAGAAGACGGACGAGCTT
>AS_DN80089_c0_g1_i1 DN80089_c0_g1~~DN80089_c0_g1_i1  ORF type:5prime_partial len:166 (+),score=24.06 DN80089_c0_g1_i1:2-499(+)
AAAACAAAAGCAATAGGAATTTCCAATTTCTCCAAGGCTGATATGGAGCGTTTAGTCAAA
AGCGTTTCGGTGGTCCCTGCTGCCCATCAGCTTGAGTGCCACCCGTGGTTGCAACAAAAA
GAATTCACCCAGTGGCATCAAAACAAGGGTATCCATATCATTCAGTACTCACCCTTCGGC
AACCAGAATGATATCTATTCGGGCCCGAAGCACGTCGGCAAGCTTATTGAGAGCCCGGAG
CTTATCGAGATTGGAAAGAAGTACGGCAAGTCAGGAGCTCAAGTTGCTCTGGCATGGGGT
ATTACTCAAGGCCATTCAGTTTTGCCAAAGTCCAAAACACCAAAGCGGATTCAAGATAAC
CTCCAGGGTGACTTCAAGCTTAGCCAAGAGGATATGAAGAAGATTGAGACTATCAATAAG
AAGCTGCGATTCAACGATAGCAGTGCCGACTTTGGCGTTAACATGTTCTCGGACTTGGAG
GGCAAGAATCCGGTCTAG
>AS_DN40263_c0_g1_i1 DN40263_c0_g1~~DN40263_c0_g1_i1  ORF type:5prime_partial len:164 (-),score=11.10 DN40263_c0_g1_i1:539-1030(-)
GATAGGCTCGGCACGGGAGGAAATGGCATAGGAGGCCGGGATAAGGATGGCTATGCATTG
TTTAAGAGCCCGGTTATCATCGTGGCGTTGACGGCCAGCAGTCTTCAGAGCGATAGGCAC
GAGGCGCTGGCGGCAGGGTGCAACGACTTCCTCACCAAGCCCGTTAATTTCGTCTGGCTC
GAGCGGAAAGTCAAGGAATGGGGCTGCATGCAAGCGCTCATTGACTTTGACGGTTGGAGG
AAATGGAAAGATTTCATGGAAACTTCGTTGTCGAAAGAGACGGCCAAGTCGAATTCGAAA
GCGAAGAGTAAGCTGGGCCTGAACAAGGGCAAAGAGGCTGCCGCCGTCTCCACGGATTCG
ATTAATGCCGAGGTGAATAAGGAGGAGCCAAAGGAAGGCGAGACCGGGCGGACAGCAGAA
ACGAACGCGACGGATGAGCGTAGGCAGAGCGAGAGTGCAGGAGAAGGGCATGAGAATGGT
GATGCGAGTTGA
>AS_DN129261_c0_g1_i1 DN129261_c0_g1~~DN129261_c0_g1_i1  ORF type:internal len:106 (+),score=8.40 DN129261_c0_g1_i1:3-317(+)
CGCCCGACGACCTCCACAGGAACACCTTCCCTCGACTCGATATTAGCAGGACACGCAGGT
CTACCGCTAGGAAACTCCATCCTCATAGGAGAAACGGGGACAACGGATTATGCAGGCGCA
TTACTGAGATTCTACGCTGCGGAGGGAGTAGTACAAGGGCACAAAGTTCATGTTGTGGGC
ATGAGTGAGGCATGGGGGAGAGAATTACCTGGACTTGCGGTGGGAAAAGAGGAGGAGAGG
AGGGATAAGGGAGAGAAGATGAAGATTGCATGGAGGTATGAGAGTTTGGGGCAGTTTGCG
AGTGAGAGAGGTGTG
>AS_DN31313_c0_g1_i1 DN31313_c0_g1~~DN31313_c0_g1_i1  ORF type:internal len:100 (-),score=13.63 DN31313_c0_g1_i1:1-297(-)
GAGGCAGAGCGGACTGCATCAATACTTGCTGCGAAGAAGGAACTTCTCGCTCTTGTGGAC
CAAAAACTCGCTGCCGATGAGGGTGCCAACCAAACAGGCCTGTACGAACTTAGAGGTGTC
ATCACCCACCAAGGCGCTAGCGCTGACAGCGGTCACTACACGTCCTTTGTCAAGAAGCAG
GGCGCAAAAGACCCCATCACGGGCAAGAGGAAGGAGGAAGACGGCAAGTGGTGGTGGTTC
AACGATGACAAAGTGTCGGAAGTTGACTGGGAAAGAGTTGCCAGTCTGGCGGGTGGT
>AS_DN128771_c0_g1_i1 DN128771_c0_g1~~DN128771_c0_g1_i1  ORF type:internal len:102 (+),score=14.01 DN128771_c0_g1_i1:1-303(+)
GAGAAGGAGCTCGTCAAACTGTCGAAGCGCATGAAGAAGACTGGCATAAGCATCGACATC
ATTGCATTCGGCGAACTCGGAGAGGAAACCACCAAGAAGCTCGAGAAGTTCAGCGAGAAC
TGCCAGAGTGCAGAGGGCTCTCACCTCGCCGTCATCCAGCCAAGCTCAAATCTCCTAAGC
GATTCTCTGGTCACAACGCCAATACTAGGCGGCGATGGCAGTTCCGGCGGGGCAGGTGCT
AGTGGTGCTGGCGGCGAAGGAGGCGACGCGGTTGGCAATGCGTTCGAATTCGGAGTCGAC
CCC
>AS_DN118719_c0_g1_i1 DN118719_c0_g1~~DN118719_c0_g1_i1  ORF type:5prime_partial len:188 (-),score=16.97 DN118719_c0_g1_i1:597-1160(-)
CCTGCCGCCGACGACGACGACGACGACGATGACAAGCCAGGCCGCGAGAGGAGGAAGATC
GAGATCAAGTTTATCCAAGACAAGTCGCGACGACACATCACTTTCTCCAAGCGAAAAGCG
GGCATCATGAAGAAGGCCTACGAGCTCTCTGTTCTCACCGGCACTCAAGTACTTCTCCTC
GTCGTCTCCGAGACCGGTCTGGTCTACACCTTCACGACGCCGAAGCTGCAACCACTCGTC
ACCAAGCCCGAGGGCAAGAACTTAATCCAGGCGTGTTTGAACGCACCTGAACCTCCATCA
GGCAATGAGAATGGCGTCGAGGGCGACGCGCCCGTCGAGTCGCCAGAGGACAACCATGCG
CAAGTGCCCCGCCAACCGGGCATGCCTGGCCATCCTGGCATGCCTCAGTACGGCATGACT
CCCGAGCAAGCTCTTCAATATCAACAGTACCTGTCAGCGCAGGCGCAACAGCCTGGCGCC
CAGCAGTATCCGGGAATGCCACCTCAGAGTAGGATGCCGACGCACCCGCAGCATCAATAT
CCCCCAGATCAGAAATTGACCTAG
>AS_DN44715_c0_g1_i1 DN44715_c0_g1~~DN44715_c0_g1_i1  ORF type:complete len:400 (-),score=61.04 DN44715_c0_g1_i1:293-1492(-)
ATGGCTTTCTCCAAGTACATTGTTCCTGCCTTGATGGCCTCTGGCGCCGCCTATGCTGCC
TCAGACAACTGCGGTAAATCCGGCTCCGTCACCAACATTACCGCCCAGGCCGATGCCGAT
GCTCTTTCCAGCTGCGAAACTGTCCAGGGTGATGTTGTCATTCTGCCCCAGGCTGCCAAT
GGCATCACATTCAACGGTATCCAGCAGATTGCTGGTAGCTTGACCGCCGACGGTGCCACC
AACGTTACGTCCATCGCTGCTCCTGATCTGACTTCCATTGGCGATGAGTTCGCCTTGTCC
AGCATCATTCTGTTGACGACGCTCAACTTCCCTGAGCTCACCTCTGTTGGCTCCATCGAC
TTCAAGGCTCTTCCCAACTTGCAGGCTTTGACCTTCAGCAAGGGTGTCAGCAAGGCTGGC
AGTGTCAGCATCACCAACACCGGTTTGACTTCCTTGTCTGGTATCGAGCTCACCTCCGTC
GGTGACTTCGACTTGACTGCCAACACTGCTTTGACCTCCATCAACGTCAACGACATCAAG
AATATCACTGGTACCTTGATCATTTCTGCCAACAACAACAAGTTGAACATTGAGTTCCCC
AACTTGGTTTCTGCCCAGAACATGACCTTCCGTAACACCAGCTCCATCTCCGTCCCATCT
TTGGCCAACCTCACTGGTGAGTTGGGTCTTTTCGGCAACTACATTTCTAACTTCTCTGCC
CCCAACTTGACCACCTGCGCCGACTTGGACTTTGATGACAACGCCGACTTGACCGATATC
AACTTGCCTCTACTTTCCACCCTCACTGGTGGTCTTGCCATCTCCAACAACGACAAGCTT
GACATCATCTCCTTCCCCAAGCTTTCCAAGGTCCAGGGTGCTATTGACCTTACTGGAGAC
TACACCAACGTGAGCTTGCCTGCTCTTACTGAGGTCAAGGGTGGATTCAACGCCGAGTCT
ACTGGTAACTTCTCTTGCAGCGCTTTCGACAGCCTGCGCTCCAACAACGTCATCCAGGGT
ACCTACAACTGCACACAGACCTCCCACCCCACCACCATGGATGGCGGCTCTGGCAGCTCT
TCCTCCAGCAGCTCTTCTTCCTCTTCCGCCACCTCCAGCGGTGCTGCTGTTGCCAACATT
GCCGTTCCCTCGATGGGCTTGACCGCGGTCTTGGGTGCTCTCTTGTCTCTCTTGATGTAA
>AS_DN456_c0_g1_i1 DN456_c0_g1~~DN456_c0_g1_i1  ORF type:5prime_partial len:135 (-),score=16.89 DN456_c0_g1_i1:55-459(-)
TCTGGCGTCTACAAGCCCGGCAACGTGCGCCTGCACCCAGAGTTGCTCTCCAAACACCAG
AAATACGTCAAGGAGAAGCTCAACTCTACTTCCGACAAGCCCGTCTTCTTTGTCTTTCAC
GGCGGCTCCGGCTCCTCCAAGGCCGAGTACAAGGAAGCCATCAGCTACGGCGTCGTCAAA
GTCAATGTCGACACTGATATGCAGTTCGCTTACTTGTCTGGTGTGCGCGACTACGTCCTT
AAGAAGAAGGATTACCTGTTGACTACTGTTGGTAACCCCGATGGCGCCGATAAGCCGAAC
AAGAAGTTCTTTGATCCCCGTGTTTGGGTCCGGGAGGGTGAGAAGTCGATGAGCGCGCGT
GTCAAGGAGGCTCTTGAGGACTTCAACACTGCTGGTCAGTTGTAA
>AS_DN69004_c0_g1_i1 DN69004_c0_g1~~DN69004_c0_g1_i1  ORF type:complete len:114 (-),score=5.47 DN69004_c0_g1_i1:243-584(-)
ATGAGCGTGCAGAATCTCAATACTTTCGATCCCTTTGCAGACGAAGGGGACCCGCTTGCA
GAGAATACGACAGAGGTTGGAACTAGTGAATACATCCACATTCGTATCCAGCAACGCAAC
GGGCGAAAGACGCTCACCACCCTCCAAGGACTGCCCACACAATATGACCCCAAGAAGCTC
TTAAAGGCATTCAAGAAGGAGTTTGCCTGTAACGGCACTCTGGTCGAAGACGAGAAGATG
GGCCAAGTTATCCAACTTCAGGGCGACCAGCGAACGAAGATCTTCACGTTCCTCGTCGAT
AACGGCTTAGAAAAGTCGACCATCAAGGTCCACGGTTTCTAA
>AS_DN5695_c0_g1_i1 DN5695_c0_g1~~DN5695_c0_g1_i1  ORF type:5prime_partial len:256 (+),score=14.04 DN5695_c0_g1_i1:1-768(+)
TCCATGTACGCTGCAAACATGAAGCACACTCACCACCACCACCACCAAGAGGAAATCTCC
CGCATCCTCGATCCCTCCTACGCTTCCACCTCTACCTACTACCCCTACTCTTCCTCCAAG
CATGTCCAGTACCACGATCCAGATTACCACTACTTCCCTTCGCCTCCCCCTCAATCCAAA
CATAAAACTACTCGCAAGCGCAATTCGCTCGAGGGGAGACCTAGCTGGGAATTGGGGCAG
GGGCAGAGTCCAGAGGATACAGAGGAATGGGGAGCCTACTACAACGATGGCGCAGAGAAT
GACACCGCCACCTACACTTCTCCTTATCCATCATACACGGTTTCACACCCAAGGAGGAGG
AGACGCGACAACACCGTCACCACATACACTTCTGGTTCCTCGTCATTGACACCTCCTTCA
TCCACATCATCATCATACGCTTCAACCGCAACTTCAAGTGCGGGTCCTTCAACGCCGCGT
TCATTCAACGCCACGTTGTCGGATAGCGATCTTCCTTCCCATTCCCATTCCACATCACAT
AAACTCACCAAACGTCTCCTTCATCCTCACATCCACACCAACACACACGATCACGTTCAC
CCATTCTCGTCTGCGGACGATCTCACAGAGGAGGAGGAGATCCCCGTTTCAAGGGAAAAG
GAGTCTTGCGGAGAAGCGATGAAGAAGCAGTGGCACGCAATGTCTCTTAGCGTGCGATTT
GGTGTTTTCCGGGCACAGAGAAGGTTTAGAGAGGCGTTGAAGAGGTAG
>AS_DN17272_c0_g1_i1 DN17272_c0_g1~~DN17272_c0_g1_i1  ORF type:internal len:113 (-),score=4.49 DN17272_c0_g1_i1:2-337(-)
CCGACAGCGAGCACCACTACCGCCTCTGCACCGAATTCGTACCCCCAGACCCCGATCAAC
GACTCTCCACCGCAGCATTCGTCCTCGGCTGCTGTTGCGACTGGAACGGCGAGCACGAGG
TCCAGTCCGAGGTGGTTTGGAGCTGGGAGTTTGGCAGCGACCGCTACGGCATTGAACGGA
GCGCAGTACCAGGCTCAGTTGTACAGCGCCTCGCAGATGCCTCAGCACCAGCAGCAACAC
CAGCAGCAAGTCCAGCAGCACCAGCAGGTCCAGGTCGGCGCTGGAAGGAACGACAGCCCA
CCGCTTGTCCTACCTCCTTTGGTCTTGCCCGAGAAG
>AS_DN71494_c0_g1_i1 DN71494_c0_g1~~DN71494_c0_g1_i1  ORF type:internal len:136 (-),score=8.90 DN71494_c0_g1_i1:3-407(-)
CATCTGGAGGCGGAAGTAGGACGGCGGGAGGATCAGCGCGTAGTCGGCGCCGGCGGACTG
GGCCTGCTTGCACAGCTCGATGGTGCCCCGCACGCTGCCCTCGGTGGCACCGATGATGAT
GGGCGTGTTGGTGAAGTCGGCCGCGTCGAGGGCTTCCCGTGTTGCTTGCGTCACCGCCAG
CTTCTCCTCCCGTGTGCAGTGTGCGGCCTCGCCGTTGGAGCCCATGGTGACCAGTCCTAC
CAGGCCGTCTTTGACGAGGCGCTCGGCGTGCTTCTTGATGGTGGGGATGTCGAGGGCTTC
GGTCTCTGGGTCGAAGAAGGTCATGGTCGGGGCGTAGATGCCGCAGGGCAGCGGCCGCCG
GGCGGGCCGGCTGCCGTTGGCAGAGCCATTGGTGACAGTCATGGT
>AS_DN80466_c0_g1_i1 DN80466_c0_g1~~DN80466_c0_g1_i1  ORF type:5prime_partial len:184 (-),score=21.30 DN80466_c0_g1_i1:65-616(-)
CCAAACCTGCCTCGTCTCAATTCCATCAGTAGCAGTCGTGCATTCACCATGTCTTTCTTT
CGCTTCACTGCATTCCGCTCGGCAGGTCTGAGACCAGCTCTCTGCACAGCACCACGGGCT
CGCCCCCAAATCCGCCTCGCACACCAAGACTACGGCTCAGGCGAAGGAAATCCTGTTGGA
GAGACTCCAAAGCAGCAGGGTAAGCGACCGTACGAGGAGCTCGAGCACCCCGGTCCACCG
CCGCCGAAGGTTGCACAGAAACAGACGCAACAGTCTTCATCTCAGCCATCGTCAGAATCT
CAATCCAAGGGTTCAAGCAGCGGCGGTTCAAGTTCAGGGCAGAGCAGTGGGCGGAAAGTC
AAAGATGCGCAGCCGAAAATCCTCAACGAAAACCCTCCCGGCGAACACGACGAAAGCGTG
AGGCAACATAACGAGGAGATGGACAGGAGGGCTGAGAAGGCGCATATGCAGGTCAGCAAT
GAGGACGCACAGAAGGACAAAGTGCCGCCGAAATTCTGGAGTGGCCAGGGCGGACGGGAC
TCGGATCCCTGA
>AS_DN136485_c0_g1_i1 DN136485_c0_g1~~DN136485_c0_g1_i1  ORF type:5prime_partial len:114 (+),score=10.43 DN136485_c0_g1_i1:2-343(+)
CCCGGCGAGTGCTTCCCCACCCGCTACCGCTCCACCTCGCACGGTATCTCGGCCGCCCTC
GGCAAGATCGGCTCCATCATCGGCCAGGGTGCCATCGCCCCTCTCCGCACCCACGGCGCC
ACCCCGACCAACGCCAACCCCTGGATGGACCACGTCCTCGAGATCTACGCCCTCTTCATG
CTGCTCGGCATCGGCTCCACCGCCCTGATCAAGGAGACCAAGCGCAAGACGCTCGAGGAG
CTCGCCGGCGAGACCGAGGACGACTACGAGTTCCAGCGCAACACGGTCTCGACCGTCCAA
GGCAGCGGCGACTCTGCCGTCGAGAAGTCCGAAGCCAAGTGA
>AS_DN90549_c0_g1_i1 DN90549_c0_g1~~DN90549_c0_g1_i1  ORF type:5prime_partial len:169 (-),score=45.39 DN90549_c0_g1_i1:210-716(-)
GCACCCAAGGGTATTCCTCAGATCGAGATCACCTTCGACATCGATGCTGATGGTATCGTC
AACGTCTCCGCCAAGGACAAGGCCACCAACAAGGACCAGTCCATGACCATTGCCTCGTCG
TCTGGCCTCAGCGACAAGGATATCGAGCGCATGGTTTCCGATGCTGAGCAGTATGCTGAG
ACTGACAAGGAGCGACGTGCTTTGATTGAGGAGGGTAACAAGGCTGACTCCGTCGCCCAC
GACACACAGAAGGCCATGAACGAATTCAAGGACCAACTTGATGCCGCTGAGAAGACCAAG
GTTGAGAAGCTTGTTGCTGAGCTCAGGGAGTTGGCTTCCAAGGGCCAGGCTGGCGACAGC
TCGATCACTGCTGATTCCATCCGAGAGAAGATCAACGAGACCCAGCAGGCCTCGCTTGGT
CTCTTCCAAAAGGTTTACGAGAAGCGTGCCTCGGAAAGCCAATCATCAGAGCAACCCTCT
GAGAACAAGGAAGAGAAGAGGGATTAA
>AS_DN119312_c0_g1_i1 DN119312_c0_g1~~DN119312_c0_g1_i1  ORF type:internal len:136 (+),score=4.02 DN119312_c0_g1_i1:3-407(+)
CTCAGCGGTGTTCGTATCATGACCGAGCGCGAGACCGGTCGCTCCCGAGGATTCGGTTAC
GTTGAGTATGCCGATGCCTCTAGCGCCAAGGCCGCCTACGAAGCCAAGAAAGACACCGAG
CTCGACGGCCGTACCATCAACCTCGACTACGCCAAGCCCCGTGATGCCAACAGCCAGGCT
CCCAGAGAGAAGGCTCAGACCCGCGCCCGATCATTCGGCGACCAGACCAGCCCTGAGAGC
AACACCCTTTTCATTGGCAACCTTGTCTTCGGTGTTGACGAGAGCGCTGTTCGTGAAGTG
TTCGAAGGCCAGGGACAGATCCAGGGAGTCCGTCTCCCCACGGATGCTGAGACCGGCCGT
CCTAAGGGTTACGGTTACGTCGAGTTCTCCTCTGTCGACGAGGCT
>AS_DN49779_c0_g1_i1 DN49779_c0_g1~~DN49779_c0_g1_i1  ORF type:complete len:428 (+),score=7.70 DN49779_c0_g1_i1:302-1585(+)
ATGACTGATATCGAAGCAGCGCTAGCATCAACTCCTGCTACCAGCAGTAACACGACGACC
GCGACTCCAACTGTATCTTCTTCGGCAACCTCCACATCCAATCCTCCTTCGTTACCTCAA
AGGCCCAGCTCACTCACATCAACCGTCAACCAAACCGCGGCAAATTATGCAAATCGATTT
GGGACAACCTCGCCATACGGTTATGGCAGCTATGGTGGATACGGCGGTTACTCACCTTAC
AATCGATTTGGTGGTGGATACGGCTCGATGTATGGCAGCGGGTACGGGTATGGCGGTATG
TACGGTGGAATGCCCGGCATGTACGGAGGCATGGGCGGGATGCCAGGAGATCCAAACAAT
CAAAGCTTGACACAGTCGTTCAGCCAAAGCACTCAGGCGACTTTCCAACTCATCGAAAGC
ATTGTCGGTGCGTTTGGAGGCTTTGCGCAGATGTTGGAGAGCACATACATGGCAACGCAC
TCTTCATTCTTCGCCATGGTTTCAGTCGCTGAGCAATTCGGGAATCTGCGGCAGACGCTA
GGCTCAGTGCTCGGCATTTTCACCATCATGAGGTGGATCAGAACAGCGATCGCGAAGTTG
ACAGGAAAGCCTCCGCCAGCGTCATCAAAGGAGCTGACTCCGGCAAAATTTGCGGCATTT
ACTGGCAGGATGCCCGATGGCTCACCATCACCTCCAGCGCCTTCGAAGAAGCCGTTCATC
ATGTTTATTATTGCGGTGTTTGGCCTTCCTTACTTGATGGGCAAACTAATCAAAACACTC
GCAAAGGGTCAAGAAGAGGAAGAGCGGAAGAGGAGGGAAGCCGGCCTACTATACGAGGGA
GAGCAGCCTGTCGACCCCAGCAAACTTGATTTCTGCCGCGTCATGTACGACTTCACGCCG
GAGAGCACCAATGACGCTGTGCAAGGAGTCGACTTGGCGGTGAAGAAGGGAGACCTCGTG
GCCGTTCTCAGCAAGACCGATCCTCTCGGTAACCCGTCGGAATGGTGGCGATGTAGATCG
CGAGACGGACGAATGGGCTACCTACCAAGCCCATATCTAGAGCCAATCCAGAGGCGGCAA
CAAGCCGCCATCACCAGTGGCAGCCAGGTCGGCAGTCCAGCTGGCAGCAGAGCACAGACG
ATGACTGCGACCGTGAGCGCACCGGGAAGTCGAACAGGCACAATGACGGATTCGACAAAG
GCCGACGTCACGGCTCCTGAAGTCAAGGGCAAGCCGGGCGACATATCTGTCGAGAGTTTT
CAAAAGGGTCAATTTTACTCGTAG
>AS_DN132016_c0_g1_i1 DN132016_c0_g1~~DN132016_c0_g1_i1  ORF type:internal len:124 (+),score=26.91 DN132016_c0_g1_i1:2-370(+)
CGAGGCATGGAGTGGGTTGGCCGTAAAGTCTTCGAAAGAGGTTACTGGAAGTCCGGCGAG
GAACGTAAGGCAGAGATGGAGGCCTTGGAGCAGGTGGAAGGTGTCGAGCTTTCAGATGGG
AGAATCGAGGACGATGAGGATGATGAGGACGGTTCTGGGAAGTCTCGTCCTTCGACAACG
AGCGAACTCGAGCGACGGTGGATTCGAATCTGCAGATCTGCGGTGACCATTTCTGGTTGC
GTCGATGGGTTCACCTGGGTTGCCGGCACGAGGGAGTGGCATGTTGGTGGTAAGCTCGCT
GAGAAAGTTGAGCAGTGGAAAGAAGAAGATCGTCTGGAGCGTCTTGAAGAGGAGAGGAGG
AGGATGGGA
>AS_DN62744_c0_g1_i1 DN62744_c0_g1~~DN62744_c0_g1_i1  ORF type:internal len:150 (-),score=0.29 DN62744_c0_g1_i1:3-449(-)
CACGAGCACCAGCACGCAGCCCGTGGCCCAGGGCGGGATGGACGCGAAGACGGGCGCGAA
GAAGATGGAGACGAAGAAGCAGACGCCCGCGGACATGGCCGTCAGCCCGGTCTTGCCGCC
CTCGCCGATGCCCGCGCCGGACTCGATGAAGGCGGTCACGGGCGGGGTGCCGAGGAGGGA
GCCGATCGCGATGGTCATGGAGTCGACCATGTACGCCAGAGTAGACCCCTCAAAGTCCTG
CGTGACCGGGTCGACGAGGTTGGCGTAGCGCGCCATGGAGTACAGCGTGCCCGTGGTGTC
GAGGATGTCGACATACAGAAACGTGATCAGCGCGAGGCCGAACTGCCCGCCGTAGGCGCC
AATGTTCCAGTGCTGGACATTCAACACCTTCTGGATCGGGTGGAAGTCGACGACCTTGCG
GAAGAAGTCAAAGTTGCTGTCGCCGAC
>AS_DN129006_c0_g1_i1 DN129006_c0_g1~~DN129006_c0_g1_i1  ORF type:5prime_partial len:308 (+),score=-19.78 DN129006_c0_g1_i1:1-924(+)
CTTCGACCGACCTTTTCCTTTCGTTCACGTAGCCCTTCATTTATCTATCTGAATATGCTG
TTCCGCGCTGTTCTCGCAACCCTTGCCGCCGCGTCAGTCGTCTTTGGTGCTGCCGTCCCC
GATCCGGAGCCGGCACCGTTCAACCCGACCGTCGGACTACTGCCCACGCGCGTGTACGAT
GATGAGGTCGACCAGCCGCTCACCAACGCCGAGCGCCTCCGTCGCGGTATGGCGCCCCTC
CCGCCCAAGATACGGAGGCGCGGGAACCACGCCCCCGGCATGGTCACCCCGACCGAGACC
GACGACTCGGACACCGCACAGGCGTCGCCGTCGCAGGGCTCGAGCACCAACCCTGACCTC
AGCTTCGAGGGCATCATCAAGATCACCAACGCGTCCAATGGCAAGACCGTGGGCTACGTC
GCCGACAAACTTACCCGCTACGGCTATCTCGCCGTCGAGACCAGCTACCGGTCCGCTCTC
GAGGTCTCGATGGCTACGACGCGCTCCAACCAGAAGCCGACGAATATTGAAATTACGAAC
GGTGACTCACGCGCGGGCAAGTACTTTGGCGGCGTCGCGTCACAGTGGGCTACGAACGGC
GCTCTCGGCCGTGGCAAGAACACGTTCGCGTACGTCACGCGCACCGGGCAGACCAAGAAC
GGGCCCATGTCCGTCTCGAACGGCGTCAAGTCGAGCACTGGCTCCCGCTCCAAGGGCGAG
TCGGCCATCTGGACCGTGAACCCGATGACGCGCCAGCTCGCCGCCACGTGGACCAACACT
GGCTCCAAGTCCGTCGCGAGCAAGGTCTACTACTACCCCTCCCAGGACGCGCTCGTCATC
ACCGCCGATGGTACCTCGTTCAAGGACGCTCGCCACGGCGCTGTTGAAGTCCACCTCACC
ATCATCGACACCCCTCTCTCGTAA
>AS_DN123859_c0_g1_i1 DN123859_c0_g1~~DN123859_c0_g1_i1  ORF type:3prime_partial len:103 (+),score=4.62 DN123859_c0_g1_i1:118-423(+)
ATGGTCGACGAAGAACCCTCCATCAACATCCCCTCCCTGCTCACGTTAGCAGTCGTCTCA
TTTCTCGTTATACGCTGGTTCCTGAACCGCGATGGCAGCAACGGAGGCGCAAATGGCGCT
GGTCGTTCACGCGGTCGCATGATTGATCCCGCTCAGGTCGAGCAGATATCGCAAATGTTC
CCGCAGTTGAATCGGAGGGATATTATGTGGGATTTGCAGAGGAATGGGGGTAGTGTTGCG
GCAACCACGGAGAGGATATTGACTGGAAGGGGATTGGATACTCCTCCACCATCATATCAA
CCCCAA
>AS_DN134907_c0_g1_i1 DN134907_c0_g1~~DN134907_c0_g1_i1  ORF type:3prime_partial len:125 (+),score=2.66 DN134907_c0_g1_i1:23-373(+)
ATGGCCTCTGTCGCCGAGGCCCGTCGAAGCCCCTTTGCCCCCGATCCGCACCACCAAGGG
CTGCACAAGTCCATCCCCATCCTGCCCTCGTCGACGTCGTCGAACCTCACCCCGCCCCGC
GACCCCATGGACATCACGCCCTCCAGCGTGCCCTCCATGGGCCCGCCCGTGCTGAGCAGC
CCCGTGGGCGACCGCAACGGCGCCGCCCAGGAGCAGCCCGCCAACGGCGAGACCGAGAAC
AAGACGCCCAACGGAAACACTCCTTCGGCGCCTGTGGGCGCGGCCGCGGCCGCCCAGCAG
CCCAAGGTGGTGCAGACCGCGTTCATCCACAAGCTGTACAACATGCTCGAG
>AS_DN28081_c0_g1_i1 DN28081_c0_g1~~DN28081_c0_g1_i1  ORF type:5prime_partial len:220 (-),score=39.54 DN28081_c0_g1_i1:534-1193(-)
AAGAACGTCAAGATCAAGATGAAGAAGTCGAAGCATAAGTTTTTGTTTGCTGTCGCCAAG
CCAATCTTGCTCAGAGCCCTTCGCCCAGCCATCCAGAAGGCCATCGAGAAGCAGATCAAG
GATTCTGCTTACCAGTTCGATTCTGTTGCCTGGCAGGTCCATCAAGAGGCTGAGCGTGCC
AAGGAGGTTGCCAAGCGCAACCCAGATCCAGAACATCTTGACAACATATATCAGCGCTAT
GTCACTGCCATCAAGACCCGCGCGCTCGAAGGCAAGGAGAAGGTGAAGGTGGCCACCGAG
GACAAGAAAGTCAACATGGCCGTCACCCAGCTCGACTCCATCTTCCCGCAGATCAAGCTT
CCAGGTGGCATTTCCTCCAAGGCTACTGAGTACAAAGAATTGGCAGCGAAGGGCGACAAG
TGGGAGAGCCCGGTATTCAGTATCGGTTCTGCGAAGGAGACTTCTGGCCTTCCCAAGCTC
GAGCCCGTCACCCGCAAGCCGCACTCGACCGCAACGTCTGGTCCTTTGAGCAATAATGCT
ACCAACCTCGGAAATCAAGTAGATAGGGGTTTTGATGGAACGAATGATGCTGTGCCCAAC
GGTGACCCTGCCGTCAATGGCAGTGCGACCAAGGGTCACAACAGCACTCTCTACGATTAA
>AS_DN16302_c0_g1_i1 DN16302_c0_g1~~DN16302_c0_g1_i1  ORF type:5prime_partial len:126 (-),score=10.72 DN16302_c0_g1_i1:41-418(-)
GATTTTGACGCCTTCATTGGAACGGAAATTGCTCTGCTTTTCCCATTTGCCCCAAGCCGG
ACACCATCAGAATGTTCCTTCTATGAGAAATCGGTATCTGGACGCCAACAAGCCATTGAC
TGGCGCAACATGATGTCGCCGCATGCCTTCACGCCTGACGGATATTCGACTCATTCTGAG
AACGGTTTGGACTTTGAAGATCTTGGTGAGCCGAATCCGTGGATTTCGGATCCTGAGGGA
TACGAGAGCTTTCATGCCAGCGATCTTGAAGGATCCATTGTTTACCCCGAGCACAATGAT
ATCCACACGCCTCTGGAGTACCAAGGAATTGAGGGTATATACAGATTCATGGAGCAATGT
GAACCCAATTGCGGGTAG
>AS_DN118119_c0_g1_i1 DN118119_c0_g1~~DN118119_c0_g1_i1  ORF type:5prime_partial len:145 (-),score=16.54 DN118119_c0_g1_i1:267-701(-)
AAGGACACTAAGGTCAACATGGCCGTCACTCAGCACGACTCCATCTTCAAGAACATCTCC
CTTCCTGGTGGCATTAGCAGCAAGGCCACTGAGTATAGGGAGCTCGCTGCTAAGGGTGAG
AAGTGGGAGAGCCCTGTCTTCTCTATCGGCTCCGCCAAGGAGACTTCCAGCCTCCCCAAG
ATCGGTGCCGTCACCCGTAAGCCTCATGGCCGTCCTGGTGGTTACGGACCGACACCTGCT
GCCGGTCCTGGTGCGGCCAACGGCCAGCCAGGCATCGGTTCCGACTACGGTCGCACCACC
GGCGCCGGTCAAGGCCTGGTCAACCAGATGGATGGCGCCTTCAGTCCTACTAACGGGAGT
GTTGCTGGCACTGGCCAGACCAAGTACAATACCACCCTTGATGCGGAGAACCCTGTCCTT
CAGGACTCCGTCTAA
>AS_DN35423_c0_g1_i1 DN35423_c0_g1~~DN35423_c0_g1_i1  ORF type:5prime_partial len:341 (-),score=-6.92 DN35423_c0_g1_i1:309-1331(-)
CTTATCTACCTGGCTGCATCGCACACGGGACAGTTCCCCATCATCTCGATCGTCATCTTG
GCGGCAGTGTACGGTCTGCAGGCTATCATCTTCATCATCAAGCGCCAGTGGCAGCACATC
GGCTGGATGATCATTTACATAATCGCCTTCCCCATCTACTCGTTCCTGTTACCAGTCTAC
TCCTTCTGGAGGCAAGATGATTTCTCATGGGGTAATACCCGCATGGTCGTCGGCGAGAAG
GGCGACACAAAACAGGTGCTCACAGAACTGGAGCGCTTCGATCCACGCAGTATTCCCCTG
CAACGCTGGGATGACTACGCAGCCGCCAACAACCTGCCTGGCCGCCGCGGTTTTGTCACG
GAGAAATCGGGACCGGGCTCGTACGAAGATGGTCCGGGTTACGAAATGGATGACATGCAA
TCGGTATACTCGTCCGTCAAACCCGCCTCGACCATACTTTCCGGCTTTCCGAATCAAGGA
CACATGCCTCCGATGCCACATAGCGCACCGATGCCACCTTTCGCACATCGTCAGAGCACT
TACAGCAACATGTCCGGCAACGGAGGTCAGCACGAGCGTCTCATGTCGATGGGCGGGATG
AGCGACGGCGGCGCAGGCGGCGCAGCAGCCTTCAACAACCCCTCCGACAACCCGTACGGC
CAGCGTGGATCTACCTACAACGGACCTCAATACCGACAATCGACGTCCTCGGAAAACCTC
ATGACGCCCGGCGGCTCAACGCCAAATCTGCTCGGAGCCGGTGTCGCTCTACCGCGCGTC
CGGTCTCCCCTGGGTGCGAGCAGGCCGGTGAGCACGGTGAACTTTATGGAAGGGCCGAAG
ACTGGGCCGAGCGATCAAGATATCGTGACAGCTGTACGCGAGTGTCTGGCAGAGGTGAAT
CTGGATCATGTGACGAAGAAACAGCTCAAAGCGCTCACGGAGCAGAGACTGCAGACGCAG
TTGCAGGGAGAGCGGAAGCAGTTTTTGGACCAGATGATTGATGTCGAGCTGGCGAATATG
TAA
>AS_DN57566_c3_g2_i1 DN57566_c3_g2~~DN57566_c3_g2_i1  ORF type:complete len:278 (-),score=7.89 DN57566_c3_g2_i1:748-1581(-)
ATGATGTTCAAACGCTCTTTTGCATCAAAAGACCGTGCGGGCAAGATAACTAAACAGCCG
AAGCGATCGTTTCGGGACAACGTCAAGCAGAAGATGTTGGAAGAGAAGCTGGACAGTCCG
CCGGTGGGGAGCATCTCTCCAAACCTCACCGCCGCCATCATCACTATCGTGGTGGGACAA
GACCAACGACTGTTCGCGGCCCACGAAGACGTACTGTGCCACTCACCGTTCTTCGCGGCG
GTGTGTCGGAGCCAGTTCTTCGAGGCTAATGCTCGCCGCATCGATCTGCCCGACGAAGAA
GCCGAAATCTTCTCCTGCGTCCTCGAGTATCTCTACAAAGGCGACTACTACCCCCGCCTC
TTGCAAGACAAGAAGCGCAACACCTGGATGCTCGAGGGCCAGGAGCCCGACCTTACCCGA
TCCCCACGATCACCACAAACTGGCAGCAGTGTCGAGCCGACAATCTACCATTCCGGCGTG
GGCGATGTTATTCTCCGGGACACGGCCGTGTACTGCGCCGCGGATCGGTATGGCCTCGAC
GAGCTGAAGCGGCTTGCGCTCAAGAAGCAAGGGCTGCAAAGCGGCATCGAGGTCGGCACC
ATCCTGCGCAGCGCTCGGTTCGCGTACGAGAACACGCCGGACACGGACTCGAAGCTCCGC
GCTCACTATCTCGCACTCATCATCCGCAGCCGGAGGACGTTCAAGCGCAGCGGCACAATG
CAGATGGAGATGGAGATGGGCGGCAAATTGTTCTTTGATCTGTTCGTCGCGATGTGCAAC
CACATCGATGATATTGTGGAAATGGGCAATGCCCGAACACCCAGGACCGTCTAA
>AS_DN24376_c0_g1_i1 DN24376_c0_g1~~DN24376_c0_g1_i1  ORF type:3prime_partial len:164 (+),score=14.39 DN24376_c0_g1_i1:54-491(+)
ATGGACAAACAACTCGGTCCCCTTTTCGATGACGGGTCCGTGGCGAGTTTTCGGCTTTCG
CCACAGGATTATCATCGGTATCACAGTCCCGTTAGTGGGAAAGTAAAGTTGTTCAGAAGC
CTACCAGGAGACTATTATCAAGTTGATCCCATGGCGTTGAGGAGTAATCTGGATATCTTG
TCGAGGAATGCGAGGGATTATGTGGTCATCGAGTCGGAGGAGTTTGGGGATGTGTTGTTT
GTGGCTATTGGGGCCACGGATGTGGGCACTGTGCTGATACATGAGAAATGGCAAAAAACG
GGCAGTTATATCAACAAAGGCGATGAACTGGGTATGTTCCAATTTGGCGGGTCGTCGATT
GTGGTTGCGTTTGAAAAGGGGCGGATTGAGTTTGATAAGGATTTGTTGGATGTTAGCAAG
GCGGCCATTGCGATGGAT
>AS_DN21420_c0_g1_i1 DN21420_c0_g1~~DN21420_c0_g1_i1  ORF type:internal len:180 (+),score=22.59 DN21420_c0_g1_i1:1-537(+)
CTGGGGCTCGTTGAAGGTGTGGGAGAGCTTGACGTCGAAGGAGCTGCCGTCCTTGGGGTG
GACGCGGAGAGTGATGGGCTTGCCAACAGCGAGCTCGGTGCAGAGCAAGTCAACCTTGGC
ATCGGTAGGGATACGGTCGTAGTCGGCGGGGTCGGAGAAGGTAAGAGGAAGCATACCCTG
CTTCTTCAAGTTGGTCTCGTGGATACGGGCAAAGCTGCGGGTGATGACAGCAAGACCACC
CAAGTGCCTTGGCTCAAGAGCGGCGTGCTCACGGGAAGAACCTTCACCGTAGTTGTGGTC
ACCGACAACTACCCACTTGATACCACGGTCACGGTAGTAAGCGGCGACCTGAGGAACTCC
GCCATACTCGCCAGTGAGCTGGTTCTTGACCTTGTTAGCTTCGCCATTCTCAGCATTGAT
GGCACCAATCAAGCAGTTTTGGGAGATGTTTTGCAGGTGTCCACGATACTTAAGCCAGGG
TCCACCGGCAGAGATGTGGTCAGTGGTGCACTTGCCCTTGACCTTGATGAGGACAGG
>AS_DN70405_c0_g1_i1 DN70405_c0_g1~~DN70405_c0_g1_i1  ORF type:5prime_partial len:107 (+),score=11.09 DN70405_c0_g1_i1:1-321(+)
GTCAATTTGGAGCAGTACAATTACACGGCGACCGATGGCTCCGTGAACACCGTAGCGAGA
CCTTCAACAACCTACTGGTTCTCAACACCTAAGGAATGCGCCGGCGCAGCGAATGTGCAG
AGATTGATGGCTAATGGCAGCGACGCTATTACTGGAATCTCATGGGGTGGATACAGCTTC
AATTATGAGTTGGACAAAGGGAAGCCGGTGCTGCTGAAGAATGTGACGAAGGAAGAGACG
GTGTATGTCGGCGAGGATGGGATTTTGCAAGTCGAAGTGCCGGCCAGTAGTGCGGCGATG
GTGAAGCTGGATTGTAAATAA
>AS_DN20326_c0_g1_i1 DN20326_c0_g1~~DN20326_c0_g1_i1  ORF type:5prime_partial len:105 (+),score=34.72 DN20326_c0_g1_i1:3-317(+)
AACAGCGAGCTGGCGAGGGCAATGAGCGTGAAGACGAATGATCAGCTCATGGCGATTTAT
TTGAGCAGTTTGATACGCGCGATTACGGCATTCCATGATCTCATTGAGAATAAGATACAG
AATCGGCAGCAGCAGGAGGAGAAGGATAGTGAGAAGGAAAAGGCGGAGAAAGAGAAAAAG
GAGAAGGAAGAGAAAGAGAAAGCTGAGAAGGAGAAGAAGGATACAGAGGGCGACAAGAAG
ATGAATGGCGTTAACGGCGAGGCGAAAGCACCTGAGAAGGGGAAGGGAAAGGAGAACGAG
AAGAGGAAAGGATAA
>AS_DN4268_c0_g1_i1 DN4268_c0_g1~~DN4268_c0_g1_i1  ORF type:5prime_partial len:187 (-),score=8.51 DN4268_c0_g1_i1:459-1019(-)
AAAGATCTCAACACCACGTTGGCATTGAAGGTGCAGCAGCCAGCCAGCGAGTTCTACAAC
AACCAGGATCCAACCGTCAACCAGCTAACCTCGATTGTGGACTCAACTTGGCCTCTTCAG
TACGGTATGCTCCCTGGCGACAAGTCACCAAGCTCAACGTATGATCCCATGGGACCGGCG
ACCAACCAGGCTTCGTACGGCGGTGCCATGGGCGGCGACATTGGGGCTAGCCGCAAAGTG
AACCCCATGAGTGCCGGTATCGCGGCTAGCGCTGTTCTCGCAGCTGGTGCATACGGTGCT
GCCATGATCTTTGTCGCACGCAGATACCGCAAGAAGAAGATGATGCACCAGCGGTCCAGC
TCGGTGCCGAGCACGAACCGGTATACGTACGGATCCGTGGCTGGACCGGCTTGGATGTCT
GGTGCGCGCAATGGGCGGCTGACACCTGGTGGCCCAGGCAGCCGTGGTAGCCGAGGCAGC
AGCAGCAGCAATGGTCGCAGCATCCGCACGCAACAGATTTCAGCTCCCGTCATGGCAGAG
AACTCCCTTGGCTGGAACTGA
>AS_DN42201_c0_g1_i1 DN42201_c0_g1~~DN42201_c0_g1_i1  ORF type:5prime_partial len:442 (-),score=6.26 DN42201_c0_g1_i1:86-1411(-)
CGCTCAAGTTCCTCCTCCAACACCGCCGCCATTCCCGGCTTAGACTTTCCAGTCTTCACC
ACGGATTCAAATCAGTCAACATGGCTTCCCTCCAGTTCCTCGAGCCTGCCGGCACCATCC
GCGCAACAACTACAACTCCAGCACCTCAATCTGCCCCCGCATCAACAGGACTTTGTCTTG
TTCGATCAGCCGATCAAGGCCCGCCATCAACCTAGTCGCTCAGTCTCGCAGCCTTCCGCC
GACGGAGGTGTGGTCCGCAACCAGAAACAGCATCGTAACCAGGCGCTCTTCCCGCAGCAG
GTCGCGACCTCGCCGTCTCTACAGAACCAGCGCGTTGCCAGCATCATCCAGGCCACAGCG
CACTCAGTGACTTCTCCGGCTTTCCCCAATCGGCTCAGCTCTCCCGCGCAGAACCCGGTC
TCGCATCAGTTCTACGCCTCGTCCGCTCCGTCTTCGTCTGTCGCCTTGAATCTGCAGAAG
CAGAACCGACCCGTGCGCCCGCCAGTCCCTCTGTTTCCCCAAGGCACTGGTCGCGTGCCG
CAAGGCAAGATGAACCTCCAAGGTAAACTCGTCTCTGCTCCCTTTGTTCCGTATTCTCGG
CCACGAGGCTCACACGCGGCGTCAGATCTGGACCTGGACGACTTCACCGCCTTTGAGGGC
GGTGCTTCCGCCACGGCGTACTCGTCGCCGGCGCTGCCGACCGTGTTTGACCTGAGCGCC
AGTGCTTCCACCTCGACAACCAACATGGGCACTGTCTCGCCGCAGGATCTCTTGATCCAG
GAGCCCTTCATGTCGGCGCCCAACTCCACTGCTCTGACCGCTCTCACCTCGCCGTCCATC
TACAACGAGTCGCCCGACTTCGGCGACTGCTATGATGTCTCTCCCAGCTTTGGCAGCGGC
GACTTCGACACGGGCGGCACAGACGCCTGGTTCCCGCTCTTCCCCCAGGCGAACCCGCGG
ACGGAGATCCCTCAGAAGCCCGCCAGCGCTGAGGACTCTCCAGCCTCCAAGTCGGACGAC
CTGGAGGTGGCCTCGCCCGTTCTTGGACACCGCCGCAAGTCGTCGGCGGCGTCGCCCCCG
TCCAGCCGTCCGTCGTCGATTGCTGGTGTCGGCTCGCGTCGCCGCGACAAGCCCCTGCCT
CCCATCATCATTGAGGACCCGTCCGATGTTGTCGCCATGAAGCGGGCTCGCAACACGCTT
GCCGCCCGCAAGTCGCGCGAGCGCAAGGCCCAACGCCTCGACGAGCTGGAGGAGAAGATC
ATGAAGCTGACGGCGGAGCGTGATCATTGGAGACAGCTCGCTCTCTCGCATGGTGCCAAG
GAGTAA
>AS_DN126918_c0_g1_i1 DN126918_c0_g1~~DN126918_c0_g1_i1  ORF type:5prime_partial len:168 (+),score=12.98 DN126918_c0_g1_i1:3-506(+)
CGACACAGCGCAAATCACCAACGCCTCGCTTACTCTAAAACCAAGATGTCTGTCTACTAC
TACGAACCCTTCTACGATTTTGACCGCTTCTTTGATGGTATCTTCGGACGTCCCGGTACT
ACCGGTCAGATCCAGAATAACCAAGGCGACAACCAGAACGCTATCTCTAAAGCAATCAAG
CCCAGAATGGACCTTCACGAGAATACCGAAAAGAACCTCGTCACGGCGACTTTCGAGCTA
CCCGGCCTCAAGAAGGAAGATGTCAATATTGACATCCATGGCGGGCGCTTGACTGTTTCC
GGTGAGACCAAGGTCTCCGAAGAACATCAGCAGGAGGGCTATGCTATTCGTGAGAGGAGA
TTTGGCAAGTTCTCCCGCACTCTACAGCTTCCTCAGGGTGTAAAGGAGGATGAAATTCAA
GCTTCATTGGATAACGGTGTGCTCACTGTTACTTTCCCCAAAACTGGAAAGGAAGCCGCT
CCCAAGAAGATTGCTATCTCTTAA
>AS_DN78780_c0_g1_i1 DN78780_c0_g1~~DN78780_c0_g1_i1  ORF type:internal len:191 (+),score=28.81 DN78780_c0_g1_i1:3-572(+)
GAGATCAAGGTTTATCAGGGTGAACGTGAGCTTGTCCGAGACAACAAGTTGCTCGGCAAC
TTCCAGCTCGTCGGTATCCCACCAGCACACCGTGGCGTCCCCCAAATCGAGGTGACCTTT
GATATTGACGCCGACTCGATCCTGCACGTCCACGCCAAGGACAAGTCGACTGGAAAGGAT
CAGGCAATTACCATCGCTTCCGGCTCCGGTCTGAGCGACAACGAAATCGAGTCCATGGTC
CAGGACGCCGAGCGGTACGCCGAAGCCGACAAGGAACGCAAGTCTGCCATCGAAGCCGCC
AACCGCGCCGATTCCGTTGTTAACGACACTGAAAAGGCCCTTAAGGAGTTTGAGGATAGG
CTCGACAAGGCTGAGGCCGACAAGATCCGAGAGAAGATTGCAAGCTTGAGGGAGTTTATC
AGCAAGAGCCAGGCTGGCGAAGGCACGACAACCGCCCAGGAGCTCAAGGAGAAGACGGAT
GAGCTGCAGTCGGCAAGCTTGACACTTTTCGATCAGATGCACCGCGCAAGGGCGGATCAG
CAGCAGCAGCAGCAACAAGGCGAGCAACAG
>AS_DN106399_c0_g1_i1 DN106399_c0_g1~~DN106399_c0_g1_i1  ORF type:internal len:114 (+),score=4.04 DN106399_c0_g1_i1:2-340(+)
TTGCCGTTCGTGCCTCGGGCCTGGGAACTTCCGGCCATCGAAGTCGAGACCGACAAGGCA
ATCATCTTCTTCTACAACGCTATGATGCCTCATCTCTACCACTACATCTCCATCACCGAC
AAGGCAACCGGCAAGACGGAGATCAAGAAGCAGTATAAAGGCGGCCCGCTTTGGGGCCGC
CAGGATACCACAGGCGGCAGGGGAGGTAGGAGCACGTGGAGCACATATCGCTGGCAGCTC
GAAGCATTCGTGGACAAAGTGCGAGGACGCGAGCCGGCCGCCTGGGTTCCTTCGGAGGAC
AGCATCAACCAGATGGCGACGATCGATGAGATATATAAG
>AS_DN61769_c0_g1_i1 DN61769_c0_g1~~DN61769_c0_g1_i1  ORF type:5prime_partial len:123 (+),score=24.63 DN61769_c0_g1_i1:1-369(+)
GAGGCTGTTTCCAAAAATCCCTCATATAAAATGTCTTTCCTCACAAGGACCACACCAGTC
CTCAGACAAGCAGCTGTCATCTCTCAAGCACCGAGGTGTTTCTCGACAGCTATCGCACAT
CAGAAATCTGTCACAGATACTGCAAAGGATGGTCTAAAAAAGGTCGATCGAGCTGTCTCT
GATACGATCGTTGCCGGCATCGACAAAGGAGTGGAAGCAAAGGACAAGGCTGCAGCAGCA
ACAGGCATGGACGCGAAAAAGGCACAAGGTGAAGCATCCGCTATGGCAGGTCAGGCCAAA
GGTAAAGCTTCAGAAGTGGCAGGTGAGGCGAAGGGCAAGGCTGAAGAGATGAAAGGCAAG
ATGTCGTAG
>AS_DN101155_c0_g1_i1 DN101155_c0_g1~~DN101155_c0_g1_i1  ORF type:5prime_partial len:113 (-),score=9.85 DN101155_c0_g1_i1:23-361(-)
TTCTCCTCCACGTCCCACCCATCTCTAACTCCGTCGCTGGAAACTCTCGCCGACGTAGCC
ATGGACACTTTGACTTCACATCCCTCTACGGCGGCTCAGGCAAAAGCATTCACGGCTCCT
CATTCGCTCTCCTATCCTGGTGGTTACAATGAGGGCGCTGGGAACATAACGCCACCATCT
GAGAAAGATGGTCAAGCGCAGCAGACGAATGGCGGCCCGCAAAGCAACGCAACCAATGGT
CAAGCAGCTGGTGCTAACGGAGCGACGCCTGCAACTCCGGCGCCCACTCCTGGCGTCGGT
AGTGGCCCGGCCTCAGGCATCGTTCCTCAGCTACAGTGA
>AS_DN89246_c0_g1_i1 DN89246_c0_g1~~DN89246_c0_g1_i1  ORF type:internal len:100 (+),score=5.36 DN89246_c0_g1_i1:3-299(+)
AAAGTGGAGGAGTCGGTGTATTTCCAGCAGACACCTGAAGGAAAAACACAACAGACAACA
GAGGCCCGGATCATCTCTGGCTTTGGATGGGGACTGACAAGACGCATCGAAAATCATGGC
TTGAACAAGTTCAAGGCTCACGTCCAGCGGTCTCGTGAAGGCGTCTCACTCATCCTTAGT
CTCCTCCGTGAGCGCGGTCTTCAGCCAATGACCCTCGGTGGAGCTCCCGCTCACACGCTC
TCGTTACACGAGAATTCCCGGTCTGACGAAGGTCACGAAAATGCTCCTCCAAAGAAA
>AS_DN65994_c0_g1_i1 DN65994_c0_g1~~DN65994_c0_g1_i1  ORF type:complete len:285 (+),score=10.16 DN65994_c0_g1_i1:42-857(+)
ATGTACGCCCTGCCAATCCTCGCGTCCTTCGCTCTTTTGCCCTTCGCCGCCGCCCAGGAG
AGTCTCCCCATTCAGGCCATTGAGGCGCACTTCACCCAAGCCCGCATTGTCCCTGACTAC
TTCCCGACCTTCAATCCCTCTGCAACCCTCGAGTTGGATTATGCAGGCACCAAGCTCACT
CCTGGTCAAAAGGTCACTAAAGAACAGGTCGGCCCCACGCCCACTGTCAGCGTGACCCCT
GCCAACTCGAGCGTCACCCTCGACGGTACCTATACCATTGCCATGATCGACGTCGACATC
GTTGGTGCCGACATTTCCGAGGGTGTCACCCGCCACTGGCTCGTCAACGGCGTCACTGTC
GCAAACGGTGTCGTCGCCAACTCGTCGGCCACCGCCATCACTCCCTATGCTGGCCCCTGG
CCCGCTGCAGGCTCTGGTCCCCACAGGTACATCGTTGCGCTCTACCAGCAACCCTCGACC
TTTGCTGCCCCTGAAGGCTTCGCTGAGCCCTTGCCCGTTGGCGTTTACGACTTCTTGGCA
TACGTCCAGAACAGCAATCTCGGTCCCCTTGTTGCTGCGAACTACATCAACGTCGAAGAA
GGCACTGCTACTGCTTCCCTCGTTTCGACCTCGGCGGTTGTTACTTCCACCCTCGCTGCC
GCCTCTTCTGCCTCGACGACTGGCAGTACGACTCGCACTGGCACTGGCACTAACACTGGC
ACTGCCCCGGCATCCTCCAACACTAGCGGTGCCATCCAGCTCGCTCTCTCCCCCATTGGC
GCCCTTTTGGCAGGCTTGTCCATTTTTGCTTTGTAA
>AS_DN132603_c0_g1_i1 DN132603_c0_g1~~DN132603_c0_g1_i1  ORF type:complete len:139 (-),score=11.54 DN132603_c0_g1_i1:160-576(-)
ATGTCCAAATCACGTCTCCCTCTCTACCTCGGTCTCACCGCAGCCGGTGCCGGTGGTTAC
TATCTCTACAAGTCCGGCGGTGACGTCGATGCGGCCAAAGCGCGTGCCAAAGCTGACGCC
GAAAAAGCACGCGCCAAATTGCCCCATACCAGTGAGGCCGAGCACAAGAGCAAAGAGATT
AGCAACAAGGCAACTGCGTATATCGATGAAATTGTCGACTCAGCACACGCCAAAGCAAAA
GACGCCAACGCCCGCGTCGGAGAAGGCGCCAAAGAAAGCCTCGAGAAAATCGAAAAGATT
CGCCACGACACAGCCAAGCAAATGGGTACGACAGTTGACAAGCTAGACCGAACAGTGGAA
GAGAAAGCGTCTGAAGCAAAGAAGACTATCTCAGGATGGTTTGGAGGATCGAAGTAA
>AS_DN116320_c0_g1_i1 DN116320_c0_g1~~DN116320_c0_g1_i1  ORF type:5prime_partial len:309 (-),score=13.21 DN116320_c0_g1_i1:257-1183(-)
CGCGAGCAGTCCGTGGAATGTGGCACCGAGATTATTACACAAACTGTCGCAAAAGTAGAC
CTATCCTCGCGACCCTTCAAATACTGGCTACACCCTATGGGCGACGACGAGTCAATTGAG
GAGGAAACCCATACCGCCGATGCCATAATAATTGCTACAGGTGCTAAGGCGCGACGACTG
GCTCTTTCTGGTGAGGAGAAATACTGGGGCAACGGTGTCAGCGCGTGCGCTGTGTGCGAC
GGGTCCCTCCCAATGTTCAAAGACCAGCATTTGGTGGTTATTGGCGGCGGTGACTCCGCA
GTAGAAGAGGCCATCTATCTTACCAAGAAGGCATCGAAGGTCACCGTCTTGGTCCGAAGA
GACGAGCTCAGAGCGTCGAAAACTAACGCCAAGCGACTGACCACCCACCCGAAAGTCGAC
ATCAAATGGAATACCAACGCGATAGAGATTAAGGGTGAGGAAAAGGCACGCGGTCTCATG
ACGCATCTTGTAGTGAAGAACAACAAGACTGGCGAGGAGGAGACGTTGGAGGCTAAAGGA
TTATTTTATGCTGTCGGCCACGATCCCGCAACAGCGCTCTTCAAAGGCCAACTCAAGATG
GACGAGGATGGCTACCTCATCACCGAGCCCGGCCGAGGTTTGACAAGCGTTGAAGGTGTG
TTCGCTGCTGGTGATGTTCAGGACAAGAAATACAGGCAGGCGATAACTAGTGCTGGCTCG
GGATGCATCGCCGCCCTCGAAGCCGAGAAATGGCTCGCGGAACAAGAGGCCGAAGCCGAA
AGCGGGATAGAACTCGAAGAACAAGTCAAGAGATCTCAGGCCAACGGCGTGGTGCCCGAG
TACCGCGAGAACCCTCTACTGAGCCCTTCGCTCGAAAACGTCCATCTGACGAATGGTGTC
CACGAAAACGGAAACTCCGAGAAATAG
>AS_DN78361_c0_g1_i1 DN78361_c0_g1~~DN78361_c0_g1_i1  ORF type:5prime_partial len:169 (+),score=12.80 DN78361_c0_g1_i1:3-509(+)
GAGTTCGCCGCGGCGTTGCGCAAGTACTACTCCGTCGAACAGAACGGGCAGCAGGAGCAG
AAACAGAGGATAGAGAGTCTCCTCAAGACTGTCAAGTCCGAGGCGTCGCCTGCGGAGGTT
CATGCAATCATGGACGGTGGTGTGCCGTTCCTTGACCGAGCTCTCGCACACCGGCATGGT
TCGCAATCTGGCCCTACATACGAAGAGCTCAAGGCACGACTCGCTGAACTGGAAAAGATC
AACAAGAACCTCCATGAACTGCGACACCTCATCCAAGATTTCGGAGTGGACGAGGAAGGC
GACATGCTTGATACGACGCAAGACGCATCCACGGACCTTGACCACGACCTTGAAAAAGCC
GACCGTCGAATGGCCATGATTCTAGAAATCGAGCGCATTCACCGCCGCAGGAGGATATTC
ATCTTCCTAGGCACCATCGTCGCCATTATTATCATCGTCGTCGTGATTGTGACCTCTCTC
CAGCCATGGAACCCTGCCAACCAGTGA
>AS_DN101077_c0_g1_i1 DN101077_c0_g1~~DN101077_c0_g1_i1  ORF type:complete len:160 (-),score=7.23 DN101077_c0_g1_i1:264-743(-)
ATGCCTCTCTTCCACCACAACACCACCGCATCCTCATCCTCCACCTCCCCCGCCCGCCAC
TCGCGCCAGGACACATCCCCCTCCGCCGCTACCGCTGCACCAACCGAATCCCGTCGAACA
GGCCTCTTCGGCTCGAGGAGACACAGCACCTCCCCCTCCACCCACTCCACCACCACAACC
TCATCAACCACAAAATCCCACAGCGGCCTCCTCCACCGCGGCGCCACCAACCATGAGGAC
CCATCTATTTCAGCAGCGCGCGAACAAGTCGTCCTCGCCGAAACCGCCGAGCGAGACGCC
GATCGCGCGCTTGTAGCAGCCAGACAAGCCGTGAGGGATGCACGGGAACACGTGAAGAGA
CTAGAAGCAGAGGCAAAAGAAGAGGCGAGACTCGCGAAAATAAAGCAGGATCAGGCGAGG
AGTATTTCCAAGAGGGCGAGGCCGTTGGGTCGTAAGTATACTTTCCGTGTTTTTGTTTGA
>AS_DN113744_c0_g1_i1 DN113744_c0_g1~~DN113744_c0_g1_i1  ORF type:5prime_partial len:187 (+),score=22.98 DN113744_c0_g1_i1:1-561(+)
GGCGAAGAAATATTTGCCAAGGCTGCTTCCGCGATTCAGTCCGCCTCTGCACCTACACCA
GGTATACCAAAGGGTATTGATCTGGACGGCAAGATCACGGTTCATAAAACAGAGAAACCA
GCGGCCGGGAAATCTAACGATCCTCTGGACAAGGTTGGTTCGGCTGTTGCAGACATTCAT
GCACGACTGAACCGCGCCGGAGTAATGAGAAGCGGCGTCCCGATTGATAACAAGGGTCCT
GATGCTGGAGCATTCCATGCAACTCTTGAGATAAACGACTTTCCTCAAAAAGCACGTTGG
GCTGTCACCAACCGCACCAATGTCGCCAAAATCCTAGAAGCGACAGGCACCTCAATCACA
ACCAAAGGCAACTATTATCCATCAGGCAAAGAACCTGGTCCTGGAGATATCCCGAAGTTG
TACATCCTTGTCGAGGGTGATACAGAGCTGGTCGTTACGAATGCCATGCGAGAACTGATG
CGGTTGCTGAAAGATGCTACGATTGCGGCGGCGGATAGTGAGGCTAGGGCACCGACTAGT
GGACGATATAATGTTGTGTGA
>AS_DN30509_c0_g1_i1 DN30509_c0_g1~~DN30509_c0_g1_i1  ORF type:internal len:237 (-),score=15.85 DN30509_c0_g1_i1:2-709(-)
CATGCCGTCGTCACTGTGCCGGCGTACTTCAATGACGCGCAAAGGCAAGCAACCAAGGAT
GCCGGCGCCATCGCAGGTCTCGAGGTTTTGCGAGTCATCCCCGAGCCGACCGCCGCGGCG
TTGGCGTACGGCCTCGACCGAACAGGCTCGTCGGTCGTCGCAGTCTACGATTTGGGCGGT
GGCACCTTCGATATTTCCATCCTTGAGATGCAGAAGGGTGTGTTCGAAGTCAAGTCGACG
AACGGTGACACGCATCTCGGTGGTGAGGACTTCGACGTCGTCCTCGTCAACCACATCCTG
TCCGAGTTCAAGAAGGAGACTTCCGTCGACCTCTCCGAGGACCGCATGGCCATCCAGCGT
ATCCGCGAGGCCGCCGAGAAGGCCAAGATCGAGTTGTCCAGCGCCGCTCAGACCGAGATC
AACCTGCCGTTCATCAGCGCAGACGCCTCTGGGCCGAAGCACATCAACCTTCGCATGATG
CGTTCTCAATTCGAGGGTCTCGTCCAGCCTCTCATCCAGCGCACCGTCCAGCCTTGCAAG
AAGGCGCTCACTGACGCCGGCCTCAAGGCATCCGAGATCGACGAGGTCATCCTGGTTGGT
GGCATGACACGTATGCCCAAGGTCGTCGACACAGTCAAGGAGGTCTTCGGCCGGGAGCCG
AGCAAGGGTGTCAACCCCGATGAGGCCGTCGCCATTGGCGCGTCGATC
>AS_DN114407_c0_g1_i1 DN114407_c0_g1~~DN114407_c0_g1_i1  ORF type:5prime_partial len:195 (+),score=18.05 DN114407_c0_g1_i1:2-586(+)
TACGCGCCCTACTCGGATGAGATTTTGGTCTCGCTACTCGAGCTTGTCAGGGACCAGCGG
CATCGTTTCCCCATCAATGCTGCACCCGCCCCACCGATATCAGAAGACAACTATGTGTTT
GACCCGCTTGCTGGAGTAGGCATTGGCAGATATCCCGAGGATTCTTATGATGGTTACGGC
GTCACACCTGCTGGAGGCAATCCCTGGTTCCTCTGCACCTGTTCCGTTTCGGAAGTCCTC
TACCGCGTATCATTACACCTCTCCTCCACCCGATTTCTCAATGTCACAGCTATCGGATGG
CCATTCTGGAGCGCGCTCCTCCCTGCAGCGGACTTCTCTTCCTGTGAGAAGTCATATTGT
GTTTACAGGGAGGGAGAGGACGTGTTCCAGGACGCGCAGAGGAGGCTGAAGAGCGTCGGC
GATGCTTTTCTGGCGATTGTCAGAAGGCATGTGGATGGAGAAGGCAGCTTGAGTGAGCAG
TTCGATAGGGTTACTGGGTATGAGAGGGGAGCACTGGATCTGACGTGGAGTTATGTAGCT
TTCTTGCAGGCGGCGAAGGCGAGGAAAGCATTGAAGCGTGCATAA
>AS_DN102897_c0_g1_i1 DN102897_c0_g1~~DN102897_c0_g1_i1  ORF type:internal len:110 (-),score=0.77 DN102897_c0_g1_i1:3-329(-)
CTAGAACCTCCACCCCGCGCGCCTCTCCAGCTCCCCGCATCCCTCCCCGTACCCACCTTC
AAAGAGTACCGCTCTAGCATGTCGAAGGAACAGACCCTGCGCCTGGCATGGTGCTTCTGC
CACCTGTGCGTAGCTGGCCTCATGCAGTGGGGCGCCCATGAGTCGCTGGCTTTGACGGTG
CTTTCTCGTCTCATATTCTATGATGCGCTTGGTGCCTTCCTCTGCGTGGCTGTGGATGTG
GGCTCAAATTTCGAAGTCTGGAAGCGCTCGACCATCCGCCATCCATTCGGCTTCGAGCGC
TCTGAAGTGATTGCAAGTCTCGGAATG
>AS_DN66373_c0_g1_i1 DN66373_c0_g1~~DN66373_c0_g1_i1  ORF type:internal len:120 (-),score=7.16 DN66373_c0_g1_i1:2-358(-)
CGTATCTATTCGAAGGTCTTGGCTACGACCGACATGGAGATCAAGTACAAGCCCAAAGTG
CTCATCTCCCAGATCTGGAATGCCATTGTCATCTCCATGTACCGCGAGCACCTTCTCGCC
ATCGACCATGTGCAGAAGCTGCTTTACCATCAGGTTCCGTCTGAGCAGGAGGGCAAGCGT
ACTCTGAGGGCTCCCACCTTCTTTGTCTCTCAGGAGGACCACTCTTTCAAAACTGAGTTC
TTTCCTGCCCAAAGTGAAGCAGAGCGTCGTATCTCCTTCTTCGCTCAGTCTTTGTCCACC
CCGATTCCTGAGCCGTTACCGGTTGACAATATGCCCACCTTTACGGTGATGATCCCA
>AS_DN81151_c0_g1_i1 DN81151_c0_g1~~DN81151_c0_g1_i1  ORF type:5prime_partial len:108 (+),score=18.92 DN81151_c0_g1_i1:1-324(+)
GCACTGAAGTTCTCGCTGTACAATAACTCTGCACTGCTTCAGAACAAGACGAAGGACTAT
GATGAGGCAACGAGGTCGGCTTCCAAAGCGCTGGAGATTGGGGGCATTTCGGATACGGAT
AAAGGCAAGGCGTATTTTAGGCGGGCGACGGCTAGGATTGCCAAGAAGAATGACGAGGAT
GCGATTGAGGATTTGGAGCAGGCGAAGAAGCACGTACCCGGCGATGCGGCGGTCGTTAAA
GAGTTGGAGGCCGTAAAGAAACGGTTTGTGGAGCGGAAGAAGAGGGAGAAGGCGGCATAC
AAGAATGCATTCGATTTTGACTGA
>AS_DN41241_c0_g1_i1 DN41241_c0_g1~~DN41241_c0_g1_i1  ORF type:5prime_partial len:173 (-),score=14.30 DN41241_c0_g1_i1:228-746(-)
GCAACTGCTATCATCCAAGCCGAACGGTCCTCCTTCAAATTCGACGAAGAGCACAACCCC
GAAAAGCGCCGCCTGCATGAAGAAGAACAGGCCCGGCACCAGGCTCTCGAAGCACATAAA
TCCGTTTTCGAGCGGTCGAAGGAGTGGGCTGGGAGAAATCGCTATGGCATTGTTTTCGGC
TCCTGGGTGGCATCCATGGGCGCTGCTTTCGGAATTGTGTCCAGGAACCAGTACCTCACC
GGAGCGCAAAAGCTCGTGCAGGCCCGTGTATACGCGCAGGGTCTGACGCTCGCGGTTCTG
TTGGCAAGTTTTGCTTTGGAGGCGAACGACGCAAATAAAGGGAAGGGACGGTGGGAGACA
ATTAAGGTGTTGGATCCGAATGATCCAACGCATTCGCATTTGATTGAGAAGAAGATCCAT
CATGAGCGGTATGCCGGAGAGGATCAGTGGAGAGAAATGGTCGAGGCCGCCGAAGCTGAG
ATGAAGCAGCGCGAAGCCGCTCTTAAGGCTCAAAAATAG
>AS_DN21545_c0_g1_i1 DN21545_c0_g1~~DN21545_c0_g1_i1  ORF type:internal len:125 (-),score=2.62 DN21545_c0_g1_i1:3-374(-)
CCGCTCGTCCAGCGCGAGCTTCTCCTCGCCAAAGTCTCGATCCTCGGCCCGGAATACTTC
GAAGAGCTCCTCGCGCACCATCGCGAAATGGTCAACAACCCGGAGGCAGACCCTACCGCC
TCCGAAGAAGCCGTTTACCGCTCCGAGCCAACAGGCAGCGACGGCTCAGAACCCGCTGCC
TCCGACGTCGCGATCTCCAGAAGCGAGCACTTCCGCCACGACTTCCACCCCTCCAAGCTG
GCCGCCTCGCAAGCTCTGCGCCATAAACACGAGCACCTAGAAGCAATCACACATTTGACG
CATCAGTTTGGGGGCAAGGTGCTAGACATCAGCACGAACAACTGCATCGTCGAGTTGGCG
GCGAAGCCTAGC
>AS_DN114393_c0_g1_i1 DN114393_c0_g1~~DN114393_c0_g1_i1  ORF type:5prime_partial len:177 (-),score=8.35 DN114393_c0_g1_i1:130-660(-)
GACAAGCAGGCTTTCATTGACAACCTTGAGCAAGCTTTGTACGCTTCCAAGATCATCTCC
TACGCCCAAGGTTTCATGCTTATCCAGAACGCCGCCAAAGAATACGGCTGGAAGCTCAAC
AAGCCTTCCATTGCCCTCATGTGGCGTGGTGGCTGCATTATCCGCTCCGTTTTCTTGAAG
GATATCACCAACGCTTACCGCAAAAACCCCGACCTCGAGAACCTCTTGTTCGATGACTTC
TTCAACAAGGCTGTCCACAAGGCGCAGCCCGGTTGGCGGCGCGTCGTTGCACAGTCTGCG
CTCTGGGGTATTCCGACCCCGGCGTTCAGCACCGCGCTTGCATTCTTCGACGGCTACCGC
AGCGAGATCGTCTCGGCCAACCTGTTACAGGCTCAGCGCGACTACTTCGGCGCGCACACC
TTCCGCGTCCTTCCTGGCAAGGAGAATGCCCGTCTTCCTGCCGGCCAGGACGTCCACATC
AACTGGACCGGTCGTGGCGGCAACGTCTCGGCGTCCTCATACAACGCGTAG
>AS_DN76477_c0_g1_i1 DN76477_c0_g1~~DN76477_c0_g1_i1  ORF type:5prime_partial len:124 (-),score=5.09 DN76477_c0_g1_i1:58-429(-)
TTGCCAGAGGATGGCTCTGAACCTCCAGCTGAACAACGCGATCCTGCTGAACCCAACGCA
TCCGGCGCACCGGGCGGCGCTGTTGAGGCTGTCCCACCGGTCAATGACGCCGCACATCCG
CACGACGACCAGGCCGTTTTCCAAGACGAAGGACAAGCAGCCCAGCAAGTGGTCCGCGAG
CGTCCGAAGGTTCCCGTGCGCGATTCCCCCAATCCCAAAGACCGTTACAAGGACTTGAAA
GATAGCGCTGAGAATCAACCAAACTGGGGCGAAGGTGACGACGGATACAAGCGACCGAAG
ACTCCTGCTGACAGGATGCGTCGGAATGTTCCCTATAAGTACAAATTCAAGCGGAATTGG
GGAGATTTTTAA
>AS_DN65616_c0_g1_i1 DN65616_c0_g1~~DN65616_c0_g1_i1  ORF type:3prime_partial len:199 (+),score=12.44 DN65616_c0_g1_i1:96-689(+)
ATGGACTCGACGCTCCCTCCAGACCCCTACAAAGCGCTAGGAGTCGCAAAGGATGCCGAC
ACGGCGACCATCAAGGCAACATACCGGAAGCTGGCGCTCAAATGTCACCCTGACAAAGTC
ACAGATGAGTCATTAAAGAAACAGAAGCAGGAGGAGTTCCACAAGATCCAGGCGGCTTAT
GAGATCATTGGCGACGACGAGAAGCGGGCCAAGTACGACGCGGAGATCAAGCTCGACCAG
CTCCGCAGAGAGAGCCTCGCGAGAAAAGGCGGCGCGCCCCACGTTGAAGTCAGGACAGGC
CGCTACGAGGTGCGCACACAGGCACCGGCAGGAGCTGCCTTCACCACCACCGGTGCGCAC
CGCTACGAAGAGCACAAGCCCGCCTCGCGCTCCTACGACGACCGAGACCGGGACCGATAC
GGCGAGGAGCGCTCACGCAAGTACGATACGTATGAAGCATACCCCAAGCACAGCTCATCA
CGACCTTCACGGTCTGAGAAAGAACCCCCGATCAGAGTGACGAGAGTGTCCACAGACCGA
ACGAGGTCAGATCACAAGAAGTCCCGTGACAAGGAAGAGAGGAAGGAGCGAGAG
>AS_DN107985_c0_g1_i1 DN107985_c0_g1~~DN107985_c0_g1_i1  ORF type:internal len:126 (+),score=1.92 DN107985_c0_g1_i1:2-376(+)
CGCTCGCCCTCGTTGAGCTCCTCGCAGACGTCGTCGGTCCAGTCCACCCCCGCTAGCAGC
CTCTCCCTCGAGACCAAGTTCGACGGCGACGACTCCAGCAGCGATGACGAGGGCCTGGTC
TTCCCTGCCTACTGCACCGCCGAAAAGTATTCGAACGACGGCGACACCGACGCGCCACCC
TCGAGCCCCATCCACACTACCATTGACCCATCGCTCACGGAGGCGCCAGCATCCACGCCC
GACCCCTTGCCCATATCCGAGGACGACACCGCGGTACGCCCAGGCCCCTCCCAGCACGTC
GACTATCTCTCGCACGACTGGAAAGAGGAGGACATCTGGTCGTCGTGGCGACACATTGTC
GAGCACCGCCGCGTC
>AS_DN128702_c0_g1_i1 DN128702_c0_g1~~DN128702_c0_g1_i1  ORF type:5prime_partial len:142 (+),score=0.74 DN128702_c0_g1_i1:1-426(+)
GGCAGTGGTGAGGGCGACGGGGATAGCGAGGGGCACGAAGTCGCTGAGAGGAGGTACGAC
CCCTGGCTAGCCGAAGGTGGCTGGATGAAAACTGGAGTCATTGGAGGGGAGGCAGACCGC
CAGTCGGCACCAGCAGCCAGAATCTCAGAGAACACCTCTTCCTCGCAGCCCTGCTTGACG
CCCTCAATGCCCTCACCGGGAAAGAATGCATTCACCGGTGTCGGCAGAACGTCGCATGTC
GATGGCGGGCTGCTGATGTTGCTTCCGGATGACGATAACGGTGGTGTGGCAGGCGCGAAT
CGCATATCCGAGAAGTCAGTGTCGAGCGGGCGCAGGTACGGCGAGTCCTGGGGCTGGATG
AGAATAGTGGGTTTCTGGTACATGGGCTGCGGCGATGCAACAGGCGTCAGCATCTGGTTG
GCATAA
>AS_DN42776_c0_g1_i1 DN42776_c0_g1~~DN42776_c0_g1_i1  ORF type:internal len:313 (+),score=6.11 DN42776_c0_g1_i1:3-938(+)
TACTTTATCTTTCCGGATCTGTCGGTCCGCCACGAAGGTAAATACAGGCTAAGCTTCGCT
CTCTACGAGGAGCTCAAGGAGCAGAAGGACATGGATCCCGAAGACCGCCATGCGGATCAC
CACCCGCGTCCGCCGAATCTGGATGCCCACGTTTCCCACAGGCTGGAGGTCAAGTCCATC
CCGTTCACGGTGTTCAGCGCGAAGAAGTTCCCGGGTTTGACGGAGAGCACTGCGTTGAGC
CGCATGGTAGCAGAGCAGGGATGCCGTGTCCGCATCCGCCGTGACGTCCGTATGCGCCGC
CGGGACAACAAGGCCAGCAAGGATTGGGACGACTACGAGGACGAGACCGCCTACGACCGC
GCTCGCAGGACCGCTACTCCTGATGCGTACGGCCAACAGAGCATACCGACTCCGCAGCCG
CTTATGGACGGCGAACGGCCTCGCTCTGTGAGCAACTCGAGCAATGCGTCCTTCCATCCT
CCGCCGCGTCGGCCGTCCATGCAGGAGATGAACCAGGCCTACCAGCAAAGCTACCCGCCG
GCCATGCCTCAGGCGCAGCAGAACCCTTACGCCCAGTTGTCGTACGCTTCTTCCCCTGCT
CACCAATACCAGGCACAGTACTCGCAGCCGCAGCAGACGATGATGCAACCTCCCCAGGCA
CCCTATCAGCAGACTCAGCCGCAACCCCCTATGAACATGCATCAGTACGGTTACGTGAGC
AACCAGCCATATGCTCGATACGACCAGGCCGGCCACGTCCGCCACAACAGCCTTGAATAT
GGTAACGCGCACTCTGATTTCCGGCAGCCGCCGGCCCCCCAGGCTCAGCCCCAGCAACAT
CCTGCTGCTAACCCGATGATGCCTCCGTTCGGCACTCTGGATACGTCCTACAGCCGGCCG
CAGCAGACGATGAGCCAGCCGGTGCAGCCTCCCCAG
>AS_DN88799_c0_g1_i1 DN88799_c0_g1~~DN88799_c0_g1_i1  ORF type:complete len:344 (+),score=-5.33 DN88799_c0_g1_i1:91-1032(+)
ATGAACGAGTCCCAGCCCATTGCCGCCGCGCTCGAGAAGCCCACATTGCAGTCGCTCCGT
TCGTTCCAGCACACTGATGTCCACGGAAACCCAATTGCTGAGCCAGATCTCTCCAACCCT
ACGCGCTCGCGATGGGAGCGTCCCCTCGACACGATCCGGTCCTTCGAGGCCGCCATTGAC
AACGAATACAAGCGCCGGGCGCAGACTCAGCGAGGTGATGCGGCCACGGAAATCATGAGC
GGCTATGGAAGTCGTCGAAGCAGTTACTACGGAGGTGGCTATGACCAGAACCGATTCTCT
CAGGTGAGCGGTTATTATGGCAGCCGACAAGCCGCTCGCGATAGCTGGGCAGAGAGCAGT
CACGGCATGGGTGGTCCTGTCGGTGGCCCTCCCCGGACACGATACAACCGTATGCAGTCT
GACCCCGGATGGAACCGTTATAGCAACGGCTATGGGAACGGGAACGGGAACGGAAACGGA
AACGGAAACGTATACCCAAGCCAAGGTTACCAGCAGTCACGGGACACGGTAAACACCAAC
GGCTCGAACGGCAGCCACAGTGAGCCCTATTCGACCGATCCCAGCAGCGATAACAGCTCC
ATTGAGCGCGCCATCCCAGTGAAGCAACCGGACCTAGGTGAGCAGTATGGGTTCCACGGC
TTCGGTGGAGGTCCAATCCTGGAAGAATATCCCAATCCCTATGGCTCCGGACCCTCCAGC
AACGGGTATTTCCCATCGCATCCAAATGGGGCCAACGGGTATACCGTCCCCCCGCCAGTT
CCTGCAAAGACCGGCCCACCACCTCCAGCACACAACCCCATCAAACCTAGCAAATCGCAA
GGGTCGCCTGCCACCAACGGTGATGGCCGGCCCAACGTCTTGTCCCGTCAGAGCATGGAT
AAGAGGCGGAGTTGGTTCAAGAGGCGCTTCAGCAAAGATTAG
>AS_DN18152_c0_g1_i1 DN18152_c0_g1~~DN18152_c0_g1_i1  ORF type:5prime_partial len:317 (+),score=8.34 DN18152_c0_g1_i1:3-953(+)
CCGGTTGAACACCCGGAGAAGTTCCTCAAGTACGGTCTCAGCCCTTCGAAGGGTGTGCTA
TTCTACGGCCCTCCTGGTACCGGCAAGACGCTCCTCGCGAAGGCCATCGCCAACGAGTGC
CAAGCCAACTTCATCTCGATCAAGGGCCCGGAACTCCTCACGATGTGGTTCGGCGAGTCC
GAGGCAAACGTTCGCGATGTCTTCGACAAGGCTCGCGCTGCGGCGCCTTGCGTCATGTTC
TTCGACGAGCTCGATTCGATTGCGAAAGCGCGTGGCGGCTCTTCGGGTGATGCTGGCGGT
GCGGGCGATCGTGTGCTCAACCAGATTTTGACGGAGATGGACGGTATGAACGCGAAGAAG
AACGTCTTCGTTATTGGCGCGACCAACCGTCCCGATCAAATCGATCCTGCACTGCTCCGT
CCCGGCCGTCTTGATCAGCTCATCTACATCCCGTTGCCCGATGAGGTCAGCCGACTGTCG
ATCTTGAAGGCGACGCTCAAGAAGAGCCCGTTGTCGCCGCATGTGGACCTCGCATTCCTG
GCCAAGAACACGCATGGTTTCTCTGGTGCCGACTTGGCTGAAATCTGCCAGCGTGCCGGC
AAGCTTGCGATCCACCAGAGCATTGAGGCGGATATCCGCAAGGCGCGCGAGCGGAAGGAA
GCTGGCGATGCGGACGCGATGGAAGAGGAGGAGGAAGATGATCCCGTTCCAGAGATCACG
CCGGAGCACTTCGAGGAGGCAATGAAGTTCGCGCGGAGGTCCGTGTCTGACGCAGATGTT
CGCCGGTACGAGATGTTCTCGCAGAACTTGCAGCAAACGCGCTCGTTTGGCTCGACGTTC
CGGTTCCCGGAGGGAGGAGTAGAGGGTGGCGCGACAGGCGGCAACGCGAACGCGCAAGCA
GGCAATGCTGCGTTCCAGGAGGATACAGGTGACGACGATCTGTACGCGTAA
>AS_DN24031_c0_g1_i1 DN24031_c0_g1~~DN24031_c0_g1_i1  ORF type:complete len:199 (-),score=9.04 DN24031_c0_g1_i1:121-717(-)
ATGCTCGGGAGCGAGCAGCCGAAGCCAGCACGCTTGCCGAGGAGGTTGCGCTTGCGGCGG
TGGTTGTCGCTGATGAGGCGCTTGACCTTGTGCTTCGGCGGCGTCGTGAGTGAGCGCGAG
TGGATCGCTGCCTCGTCGCGCTTGAACTTCCGGCTCGCGCAGGTCGCGGCGGTTGCGGTC
GGCGCAGCGGTCGTCGTGATGGCCTCGCTCGAGGTGGACTCGACCGACGTGGACTCGATG
GAGGTGGAGTCGACGGACGAGGACACGACGGACGTCGACTCGGTCGAGGTCGTAGAGCCG
ATCGTCGTCGTGGGCTGGATGCCGGTCGAGGACGAGGCGGTGGTGGTGCCGCTGGCAACA
GTGGTCGTCGAGTCGGCCGAGGTGGAATCCGAGGACGACGAGCCGGCAGAGGTCGACGAG
CTGACGACGGTGACGGAGCCAGAGTCGCTCGGCGCGATGCCCTTGAGGAGGTTGATGGCG
ATCGTCTCGAGCGGGCCGGTGCCCATGAGCGTGAAGTTCGGGTTGGCGGTCTCCTCGGGG
TCGGCGGGCTCCTGGGCGCTGTCATCATCATTATCGGGCGTGAGGGTGACGTTGTAA
>AS_DN66693_c0_g1_i1 DN66693_c0_g1~~DN66693_c0_g1_i1  ORF type:internal len:122 (-),score=6.61 DN66693_c0_g1_i1:1-363(-)
CTCGACATATGCTTTGCCGTCTTGAACAGGATGCTACGGTCGAAGTCGGCGCTGATGGAC
CCTGAGCGAAACGCAATCCTTGGCTGGATACTGCAGAAGACTTTCTACGCGCAATTCTGC
GCTGGCGAGAACCGCAAAGAGGTTGAGCGAAAACTGGAGGAGATCCGAAATCTTGGATAC
GAGGGCGTCATCTTGGAGTATGCGCTGGAGGTCCTTGGAAGCGAGACTGCGGCAGCGGAT
AGCAAAGTGACGGAGCAGGAGATCGAGATGTGGAGGCAGGGCATGCTGGAGACTGTGCGG
ATGACGAAGAGAGGCGACTTCATCGGCCTGAAGTGGTCTGGCATGGGCAGCTATGCACTC
CAG
>AS_DN126921_c0_g1_i1 DN126921_c0_g1~~DN126921_c0_g1_i1  ORF type:5prime_partial len:173 (+),score=6.47 DN126921_c0_g1_i1:1-519(+)
GACGACATTGCGCGCAGTGCGGCCGCCGCTGTCGCCAGGACTGCGCCTGCGCCGGCCGCC
GCAACCGCGGGCAAGCGGGCGATCGCGCAGTACGACTATGAGAAGGCGGAAGACAACGAG
ATCGAACTAAGAGAGGGCGAATACGTTACCAATATCGACATGGTCGACGAGGACTGGTGG
ATGGGCACTAACGCGCAAGGCGAGACTGGGCTGTTCCCGAGCAACTACGTCGAGCTCGTT
GAAGACGAAGAGCCATCCGCATCGGCTCCGCCTGCAGCACCCGTCGCTGCCGCTGCTGAA
CATCCAGCGCCTCCTGCTGGTCCACCTCAGCCTAACGCAACTTCCGGCCCAACCGCTACA
GCATTATATGATTACGAGGCTGCCGAGGACAACGAACTGAGCTTCCCAGATGGTGCCAAG
ATTACAAGCGTTGAATTCCCCGATGAAGATTGGTGGTATGGCGAGTACAATGGCAAAGCG
GGATTGTTCCCTGCCAATTATGTTCAGCTTGACGAATAG
>AS_DN91854_c0_g1_i1 DN91854_c0_g1~~DN91854_c0_g1_i1  ORF type:5prime_partial len:108 (+),score=12.36 DN91854_c0_g1_i1:3-326(+)
GACATTCTCCTTGTCTTCGCCTCTATGCTCCTTTTCCGCGATCCTGTCTCCCTCCTGCAG
GCTTTCGGCTACAGCATCGCGCTAGCTGGTCTTGTCTACTACAAGCTCGGCGGCGAGAAG
ATCAAGGAGTACCTAGGCCAGGGCCAGATGATGTGGGGTGAGTTTGGCCAGACCCGCCCC
GCGGCTCGTAAGCTGCTTGTCTTCGGCGCTGTCCTGATCTCCTTCTTCCTCATTCTCGGC
GCTCTTGGCCCTCGGCTTGCTCCCGATTCTACCGACAAGCTCTACAGCGGTATTGGAAAT
ATCATCGGCGAGAAAGGGGCATGA
>AS_DN123853_c0_g1_i1 DN123853_c0_g1~~DN123853_c0_g1_i1  ORF type:5prime_partial len:158 (-),score=12.59 DN123853_c0_g1_i1:64-537(-)
CTGATGTCTGATCTCCCTGGGAAGCGTTATGCCCTCACCCTCCAGGTGATGTTGAAGCGG
CACAAGAAGCGCAAATCCATCTCATCGTCGCGTTCCCCGGGCCTATCTCGTGAACCTCGT
CGCTCTATCGCTATGATAGTGGAACCGACGAATCAACCCTCTCCCACGCAAGCTCATCCT
GCACAACACCATAGAAACTCGGAGCCATTCTCACCTTCATATGAAGCACCTTTCTCTGGT
CCTGCCAATTCACACAACCACCATCTTCAAGTTGTAGCGACGTCTCCTCCCCAACCTCCG
CATGGGCCTGCTACCGCCGATCAGATCTGGCAAGGTTTTGCCATGACCGCGCAGGACCAA
CTCCCAGTGTGGATTTCAGATCAGAGTCTGGGAGGGCAGTCCTTTTCTCAGCATGGGATG
GATGCGTTCCTCCTTCCCAACGATTACCTCCCCGCCGCACCTCAGATTTGGTAG
>AS_DN106570_c0_g1_i1 DN106570_c0_g1~~DN106570_c0_g1_i1  ORF type:5prime_partial len:170 (-),score=1.95 DN106570_c0_g1_i1:365-874(-)
CTCCATTTCGCCAACCTCCACAGCAACCCGCTTCAGCTGGGGAAATCCATCAGGTCCCCG
CTGTCCAAACAGACGAGTGCCGTCTCGCTCTGTGCAGGCGGTACGCGCTGGGCGGTCGGC
GGGATCGAGGGCCGCGTTGCGGCCCAAGTCGTCGATGACAAGGACAAGCTTGAGAACCTC
TCGTTCAAGTGCCACCGCGAACCGTCGTCCACCGTCAAGAACCAGACCGACGTCTACGCC
GTCAACGCCGTCTGCTACTCCCCGACCCACAAGGACGTGCTCGCCACGGCCGGGTCCGAC
GGCACCTACAGCGTCTGGGACGTGCGCTCCCGCCACCGCCTGCGCAGCTTCCCCAAGGCC
ACCGGCCCCATCACCGCCGCCGCCTTCAGCCGCGACGGAATGGCCCTGGCCCACGCCGTC
GGCTACGACTGGTCCAAGGGCTACGCGCACAACAATCCGTCCGCCGACAAGAAGATTGTT
ATGCGTTGCTTTGCCGAGCCGCTGAAGTAA
>AS_DN128865_c0_g1_i1 DN128865_c0_g1~~DN128865_c0_g1_i1  ORF type:internal len:166 (-),score=28.07 DN128865_c0_g1_i1:2-496(-)
ATCACCAAGGAGGACACTATCATCCTCAACGGTGAGGGCAGCAAGGACTCCATCGCTCAG
CGCTGCGAACAGATCCGCGGTGTTATGGCCGACCCCTCCACATCCGAGTACGAGAAGGAG
AAGCTCCAGGAGCGTCTTGCTAAGCTCTCTGGCGGTGTTGCTGTCATCAAGGTCGGTGGT
GCTTCCGAGGTTGAGGTCGGTGAAAAGAAGGACCGTGTTGTCGATGCTCTCAACGCCACT
CGTGCCGCTGTTGAGGACGGTATTCTCCCCGGTGGTGGTACCGCTCTTCTCAAGGCTTCC
GCCAACGCTCTCAACAACTTGAAGGGAGCCAACTTCGACCAGCAGCTCGGTATTGATATT
ATCCGCAAGGCCATCACCCGCCCTGCCCGCACCATCGTCGAGAACGCCGGTTTGGAGGGT
AGCGTCATTGTTGGCAAGCTTACCGATGAGTATGCCAGCGAATTCAACAAGGGTTTCGAC
AGCTCCAAGGGTGAA
>AS_DN1216_c0_g1_i1 DN1216_c0_g1~~DN1216_c0_g1_i1  ORF type:complete len:200 (-),score=42.45 DN1216_c0_g1_i1:12-560(-)
ATGAAGGTCTACAAGGATGTGTTCAACGGTGACGAGCTCATGTCCGACTCGTACCCCACT
GTTACTTTGGACGATCTCATCTATGAGGTTGAGACCAAGCAGGTCTCTCGTTCTAAGGTC
GGCAACATCGACATCGGTGGCAACCCATCGGCCGAGGAGGGTGCTGAGGATGAGGGGGCT
GACGGTGACAACGATGTTGTGACTGTCAACAACTTGATTGATGCACACAACCTCGTCCCC
ACCTCGTACGACAAGAAGTCCTACCTTGCCCACATCAAGGCGTACCTCAAGCGCCTGACC
CCCGTGGTGAAGGAGAAGGCGACCGCAGCGGGCAAGTCTGCCGCTGAGGCCGACGAGGCA
GTCACCAAGTTCCAAGCCAAGGCTCAAGACTTCGTGAAGAAGGTTATTGGCAAGTTCGAC
GACTATGAGTTCTACACTGGTGAACAGATGGACCCCGAGTGCATGGTTGTCTTGAAGATT
TACAAGGAGGATGGTATTATTCCTTATTTCTTGTTCTGGAAGGACGGTTTGAAAGAGGAG
AAATATTAA
>AS_DN31012_c0_g1_i1 DN31012_c0_g1~~DN31012_c0_g1_i1  ORF type:5prime_partial len:138 (+),score=11.87 DN31012_c0_g1_i1:3-416(+)
CTGACTCTTCCCTCGACACCCGTCGTGCGCCCGTTCGCTGAACAAGCCCCGCTCCCATCG
ACGCACCCCGCACATCGCATGAGCATTCAGAACCTCAACACTTTCGACCCGTTTGCTGAT
GAGGGCGACACTCTAGGAGACGAGGTCGGCACCCAGCAGAATTTCATCCACATCCGCATC
CAGCAGCGGAATGGCCGCAAGACGCTGACTACCCTTCAAGGCCTGCCCAAAGAGTACGAC
CCCAAGAAGCTACTCAAGGCCTTCAAGAAGGAGTTTGCGTGCAACGGCACCCTCGTTGAC
GACGAGGAGCTCGGCCAGGTGATTCAGCTCCAGGGCGACCAGCGCGTCAAGATCTCAACC
TTCCTCGTCGAGGAAGGCATCCCCAAGTCCACCATCAAAGTGCACGGGTTCTAG
>AS_DN2156_c0_g1_i1 DN2156_c0_g1~~DN2156_c0_g1_i1  ORF type:complete len:296 (-),score=20.96 DN2156_c0_g1_i1:778-1665(-)
ATGAGCCCACGTTCACGACTACGTCTCAGCGTAGAAAGCGCACGAAGCGACCGCGAGTTG
GCAGACAGCCAGCAGTTCTACCAGTACACACAACACAGTCCAAACACCAACAGGGTGTTC
ATCGACTCAAAGGGACAACCACACGACCCCGACTTCATGAGCCACATGTTCCCCGACCAG
AGCGCGTACAAGAAGAAGAAGATGGAAGCTGAGAGGGCAAGGAGGGCGAGCATGGGCCGC
GACCAAGACGACGACGAATACAACTCAGACGACGAACTCATGTCTGGCGGCTCAGCATCA
AACGACCCATTCCGCGCCCGCTCCTCTTTCTCTTACTACACCCAACCACAACGCAATCAC
TACCCATCGTCTTACGGTTCATCGGCCTACTCAACCTCAACCCCAAGTTGGCAACACGCC
GCCCTCTTGGACGAGGCCGAAGACGGTGACATCTCGCCCACCTCCGAACGATTCAGCCTC
AGAGGATGGAGGAAGAAGAAGGATTCCGCTGCCGATGCGGAGGATAGTTGGGATACTACC
GAGAAGAGCAGGAGGGTGTTGAGGAGGCGCCGGCGAGACCTCGACGAGCTCGAGGAAGAC
GAAGACGACGAGAACAACGCTCGTGCGTCTGAAGGCGTCGACGCTGAGGATTGCGCGTAC
GTTTGCCGCTCACTGTTTGATCGCATTCGAATGTGGACTGACCGAGCCGCCCACAGTCCC
ACTTGCACTGAAGCCCTGAAGCAATCCTGGCAAGGCTTCGTCCTCCGCTACAAGCTCGGC
ACTCACCGCCTCAAGCGCCGCATGTTCCCTCGAAAGCCAGAACCTCAGCAGAGCACTTCT
CCTTTCTTGCATAGCATGGAAGAGAAGTACATCCTCGGCGGCACCTAA
>AS_DN36298_c0_g1_i1 DN36298_c0_g1~~DN36298_c0_g1_i1  ORF type:complete len:350 (+),score=40.20 DN36298_c0_g1_i1:124-1173(+)
ATGAAGTTCACTTTCGCTGTGTTGGCTGCTCTCCCACTCATCTCCCAAGTGACTGCCTCA
TCGATTGGGGCTCGTCAATTTGGAGGAAACAATCGTGGTGGAAACAACGGGCAGAATAAC
GGAAACAATGGTCAGAATAATGGAAACAATAACGGTCAGAACGGCGGAAACAACGGCGGA
AACAACGGCGGGAACAACGGCGGTGATCCCCAGACCTCACTCACCCTTAACCCTGCTGTG
ATAGCCCAAGGCTTCGCCAACGATGGACAATCTCAGCCTGAAGCTGGTCAAGTTCCTTCG
CTCACCTCAACGAACAACTTCATCAACTTCTGCTTGACTCGGCCTGATCTGCCCATTACT
AACGGCAAGCAGATTCAGACAGGTTCTTGTAACCCTGCTCCCATTGGTCTCATTCCAAAC
ATCGACTCGATGCCTTCCTCTAAATTCACAAACCCCCCAAATGGAGGCACCGTTGCTGCC
AACCAGGCTTTTACCATCTCCATGGCTGTCAGGAACCTCAATACGGGTAACTTTGTCAAC
GCCCAGGAGAACTACTTTGCTGCCCCGCAGCAACTCGATGGACAAGGCCAGATTATCGGT
CACACCCACGTCGTCGTTGAGCTTCTAGACGATCTGGCTCAGACGACACCCACCGATCCC
AAAAAGTTTGCTTTCTTCAAGGGTGTGAATGGTAAAGCCCAAAATGGTGTGGTTACCGCA
GACGTAACCAATGGAGTACCGCCTGGTGCATACCGACTCTGCTCCATTAATGCTTCGTCC
AACCACCAGCCTGTCATTGTTCCTGTCGCTCAGCACGGTTCTCTTGATGATTGTGTCTAC
TTTACATCTGCGGAGGGAGGCGCTGGCGGCGCCAACAATGGTCAGAATGGTCAACAGAAC
AACGGTCAACAGAACAATGGTCAACAGGGTGCCAACAACGGTGCCAATGGAGGAGGTCAA
GGCCAGCAAAACGGCCAGCAGGGCGGCCGTGGTGGATTTGGTGGACGTGGTGGTGGCCGT
AACAGGCGTTTCTCCCGTGAACATGCTTGA
>AS_DN100465_c0_g1_i1 DN100465_c0_g1~~DN100465_c0_g1_i1  ORF type:5prime_partial len:107 (-),score=10.25 DN100465_c0_g1_i1:690-1010(-)
CAAAATCCTTATTCAGGCCCAGGTCAAGGTCAACCCCCCATCTCGGCACCAGATGTCCAT
CAGCCTTCCTACACCTACAGTAGTAATCCTAGCTATGGTTATGAAAGAGGAAATGCCGCA
CCACGGTATCCAGGAGCTGGTTATGATAATGAGCCCGAGTACTCTCCTGTCACATCTGGT
ATGGGCTACCCTGCTGCCACCGCACCTTCGGATGCCCGTTTAGGAATGGATCCCAGATAC
ACTCCAGAAGCTGCGTATGACCACAGGACAGGAGCCAGTCGGCCACAGCAGAACAGGGAT
CCTCATCGGAGACCCCGTTAA
>AS_DN46804_c0_g1_i1 DN46804_c0_g1~~DN46804_c0_g1_i1  ORF type:complete len:118 (+),score=10.10 DN46804_c0_g1_i1:167-520(+)
ATGGCCTCCTCCAAATTCATCGAAATCCTAGACAACACCACCGCCCAACAACACCAGATG
TCCTCCTCGGACGTCAAACTCGAAGACGTCCTTGCAGACCAGGAAGCTACCGTCCAGCAA
CAAAGATCTCGCTCCTCCTCGACACAGTCCTCTTCATCACGGAAAAGTCATGAGAACACC
AATACCACCGGCAGCAGCAACAGCAGCGGAAATAATCCGCGGCTGTCGATGAGTCGTGAT
GAGTCGCAGAGCCCGTCTTCATCGGCTTCGTCGTCACCGTCGTCGCCGACTTCGCCGGTG
CCGAGGATGAGGAGGTTGAGAAAGTTTACGTTGAGCGGTGGATTTGGGCGGTAA
>AS_DN43344_c0_g1_i1 DN43344_c0_g1~~DN43344_c0_g1_i1  ORF type:complete len:542 (+),score=-46.08 DN43344_c0_g1_i1:199-1626(+)
ATGGCGGCAATCTCTGCGTTCACTCTGATCCTCCACCTTCGTTTGACCATGCCCCGTGTC
GACAGGCCTCTTGCGAAGGTCGGCCTCGGCCCCAAAGCAACATTCGCGCTTACCTCTGTT
CCACCTCTCAGTCTCGTCATCTATCTCTCCACTCTCCTCGCAATCGATCGCAGCAACCCT
GGCACGATCATGTCCGAGCGCCGCGACCTCATCTGCGGTTTCCGTAGCACTGGCGCGGCC
TGGTACTACGATCGCATCTCGTCCATCATCGTCGGCATCTTCCTCCTCCTCAGTCTTGGT
CTGAGTTCGTTCCTGTTCTCCAGGACCTTCACGCGTCGCTCGAGCGCAGTATCTACGCGT
TCCTCGTCCACTTCTTGGCTTCGCATCCTCCTGCGGTTCATGATCTTTGCTGGATACGCG
GCGGTTACTGTCATCGCGTGTCTTCTTCGCGTGATTCTCCCTGATTCGTCAACTCTTCAC
GAGGCTGTCGACATCTACGTTGCAACGCTCCCATTGGCCGCGTTCGTCGTCTTCGGCACA
CTGCCCGACATCCTCGCGGTCTGGCTTCACAGGTCGTCCAGCTCGATCCTGACCGGCAGC
GTCGCAACGCCAGCATCACGGTCCGCTACTGTACCGTGGGATATGCGCGACCCTGATCAA
ATCGGTTCGCAGTGGTCCAGCGACGCAGTGACGCGCCGCGGCGATGCGTCCGCGCGCTGG
GATCCGTACGCCGAGATTTTGACTGCCAAAGAATCTGCTGCTGCTCCTGCCATCGCGCCA
AGCCCGTCATCCGCTGACACATTCAAGCGCGCGACGCCGACCAGCTCAGGCTCAGGCAGG
GTGCCCAATTTGCTACGCAAACAGTTGCGTCCAACCAATCTGACCGGCGGCTCTACGGGC
GAGAAGCCAGAGCGGCCGCGTCTTGCGGAGGCCTACTACGCTGGTCAGATCGCACGGGAG
TATTACGCTACGCGCGACCGTATGCAACGCCAGCCTTCCCGCTTGGACATGCCATCTCAG
GATCGGGAGACAACACCAGCCGTCGAGCTTTCACCGATACGCTCGGAGGACGAGGACGCG
GAAGAGGACTTGTCGTACGAGCACCGGGTGCGATCGCCATCCCATCGCATGTACGCAGCG
CGACCGCCACCGGTGTCGCCGGTGCGCGAGTACGACGCGGATCCTCCGTTCAGCTACTAC
TACCGTTCTGCGCCAATCCCCGCGCGACCGCCGCGGCCGTGGACGTACGACGGAGAGCGA
GATCCGCTGCGAGGCACTTCCGACGTGGACCCCGCTGCTGCGTCTCCGGCTCCCACGTTC
ATCCCGTACCCCACGCTGCCTTCAATCGCACCGCGCGCGGCGTACGCTATTCACCACTAC
GCCGCAGCGCCGGTACGCGCGGCACACGAGCCGTACGCATCGCACTGA
>AS_DN92386_c0_g1_i1 DN92386_c0_g1~~DN92386_c0_g1_i1  ORF type:complete len:169 (-),score=1.80 DN92386_c0_g1_i1:142-591(-)
ATGTCAGTGTCCAAGTCTAACGGCGCGCCAGCGACAAATGCCACAGCGAACAATCCCTCT
ACCGCAACCGATGCAGCGAACGACACCATAAATTCCTCTGTTGATCACTCGTTTAGCTTT
CTCGCGCAGCAGAATGGCGGTCAATTCGATCCGACGCTCTTTGGCGACTACCGTGATAGT
CAAGCTGCTATCGTTGGCGATGGCGACTTCACCGGAGGCTTTTTCAACGACGCGATGCCG
GCCACAGATTATAGCAGCCCGTTCAATTGGGACCTTGGCATCAGTGGCACCGGTCTCACC
CCAGCGATCCAGAAGCCGAACCCTCTCGAGCAGGCCGACTTGCTGCAGGCGGGTGCTGAC
GACGAGGAGGTTGTTCCGGGAGAGGACACATCGAAGATGCTTACTTGCCATAAGATATGG
TATGACTCGCTCTCCCACGTTGATGTATGA
>AS_DN70972_c0_g1_i1 DN70972_c0_g1~~DN70972_c0_g1_i1  ORF type:internal len:101 (-),score=3.40 DN70972_c0_g1_i1:2-301(-)
TCGTATAACTGGCTTGAGAACCTTATCTTCCAGTGCCAGAAGATGGGCGAGATGGAGGCG
ATGCTCAAGTTGGGAGGTGCGATTGCCGGACTGAAAGCGCAGTCGACGACGACGTTTGAA
TTCTGTGCAAGGGAGGCCAGCCAAATTTTCGGCGGTCTAAGCTACTCGAGGGGCGGCCAG
GGTGCGAAGGTCGAGAGGCTATATAGGGACGTGAGGGCATATGCTATCCCAGGCGGTAGC
GAGGAGATCATGCTGGATTTGAGTATCCGGCAGGCATTGAGGGTGCATAAGGCGTTGGGC
>AS_DN75724_c0_g1_i1 DN75724_c0_g1~~DN75724_c0_g1_i1  ORF type:5prime_partial len:131 (+),score=18.83 DN75724_c0_g1_i1:2-394(+)
AAGAAAGCGCAAGCACAAGCTCTATCGGCACGGATAAACGAAGCCTACAAGACACTGCAG
TCTCCACTGCTGCGAGCGCAGTACCTATTAAACCTGAGAGGAGAGGACGTCAGCACGGAC
GAGACGGCGAAGACGGACGATCCGGAACTGTTGATGGAAGTCCTTGAGGCTCGGGAGCTC
ATCGAGGAGGCAGAAGACGAGGCGGAGATCGAAGCTATGACGGAGGAGAACGAGAAGAGG
ATAGACGAGAGCGTGAGGATCCTTGAGGAGGCGTTTAGGCAAGAAGACGTGGAGACCGCG
AAGAGGGAAGCCGTAAGGCTGAGGTATTGGGTTAATATTAGGGAGAGTTTGGACGGGTGG
GAGAAGGGGAAGCCTGTAGTGTTGGAGCATTGA
>AS_DN78438_c0_g1_i1 DN78438_c0_g1~~DN78438_c0_g1_i1  ORF type:5prime_partial len:137 (-),score=10.33 DN78438_c0_g1_i1:15-425(-)
CAGAAGTCCGACTCGCTCATCGCTTCCGTCACGCCTTGCGTCCAGAAGGCGTGCTCTGCC
GACGACCAGTCCAAGGTCATCCAGGCTGTTGAGGGCACCTGCGCCTCTGCAGGCGTCACC
ATCACTGTTCCCAGCGTGACTGGCGGCTCCAGCGCTGCCCCGTCGAGTGCTGCTCCGTCC
AGCTCTGGCGCTGCCAGCAGCGCCGCCCCCTCTTCCTACTCTGCTTCCGTCACCGGGAGC
AGCTCCGTCGCGGCTCCCTCGTCCGTCTCCGGTGCTCCTACGGCTTCCGCCAACGGTACC
GTCACTGGCACTGCGACTCCGTCTCCATCCGAGTTCCCTGGTGCTGCTGCCCGTGTTACC
CAGGCTGCTGGTGTGCTCGGCGCTGCCGCCATCGCTCTCCTTGCCTTGTAA
>AS_DN118684_c0_g1_i1 DN118684_c0_g1~~DN118684_c0_g1_i1  ORF type:5prime_partial len:315 (-),score=20.69 DN118684_c0_g1_i1:6-950(-)
TCAAACACGCAAGGCTTCCTCAACCACTGTCGCATCAAGCATAACCAGGTCTTCAAGAGT
CACGACCAGGCTGCGATTGCCTGCGGTATTCCCGTCGACATCAACGAAGTGGGCAATCCT
GTCTCAGCTGTTGAGCCCCCTTCGGCCACTGCTACAACTCCTGCCGCGGGGTTTGCAGCT
CCAACGACCCCAGGATTCGTCCATCCACTCATCCGCAGCAATCCCGCAGAACTGGCCAAG
GACGTCCACCGGGATTTTAGCAAACCTGCACGTGATCTGTCGAAGTCAAGTACACCAAGT
ACCGGCAAGTCGTCGTTTGCGGCATCACCGTCAACTCCAAACCTGAATGCTCTACTTAAG
AAACGTGGTTTTGACGGAAATCTGAAGCAGATGGTTGACACGGCAAGGACAAAGATTGAT
CTCGACTCAGTGGAAACCTCGGAGGACGAATTCGGTGACTCAGCAGTCCAGACTCCGATC
ACGGCGAAACCAACAGCATTGCCACAGCTTGCGCGGCTTCCCGTCGGTGCTTCGAACGCC
GCTCCAGCCAGCAAAGCTCCGTCAGCGCGATCAGGCAGCAAGAAGGGCCAGTCTAGCCAC
CCACACCTACCGCGAGCGGCGTTTCCTCCCCCCGTCAATGTCCATGGCTCCAGACCGGGT
ATGAATGGTAATGTCGATCACATGCCAGAGTCTCCGGTAGATCTCAGCCCGAACACAGTT
GAGTCTAACCCCGGGCTAGTGAGCGATCATGATGACGATGACGACGAGGATGGATATGAT
GCGCGCAGCGAGCCTCAGATAGAGCACGGCGACTCGGACTTTGTCATGAATGATGATGTG
GTTGTCGAGGATGCGAGTGATGTTGAGGTAGCTGAGCAACGTGCGGGATCCAGGAAGGGA
TTGGGAGGTTGCTACGAGCGGGGAGAGAGGAGCCGGAAGAATTAA
>AS_DN39163_c0_g1_i1 DN39163_c0_g1~~DN39163_c0_g1_i1  ORF type:3prime_partial len:112 (-),score=10.74 DN39163_c0_g1_i1:2-334(-)
ATGGTGGTAGGTGTGCAGGAAAGTCAGGGGCTTCTTCTTGAGGAAGAGGAAGACGGTGTC
GATGAGCTCGAGGTACTTGGTCAGGTAGTTGAGGTAGTAGAGGATCACCAGCTTGTCGGT
CCAGCCGCCATCGTGGTCGCAGATAGCGTAGAACGTGCCGTGGCGGACCACCGTGGGAAT
CAGCTGCTCGGCGAAGAGCACGAGCAGCACGAAGCTGATGGCCGTCAGGTAGAAGTTGTG
GATCTTGAACAGGCCGTTGAGCTTCAGCGCCGGCCGGTTGCGCATCAGCTCGCGCCCGCC
GAATATCAGCACGTAGTAGGAGACGAGGAACGC
>AS_DN77348_c0_g1_i1 DN77348_c0_g1~~DN77348_c0_g1_i1  ORF type:5prime_partial len:210 (-),score=24.02 DN77348_c0_g1_i1:106-735(-)
CAGGAGTCTTTGGAAGCTTGTGCGAATGTAGCAATGCGCAAGGAACTCCGAGCTTACGCT
GGGGAAGGACTTCAGGAGCTCGACGACAGCTCTGAAGACGAAGGCGCCTCGGATGCTACG
CCTCGCAGAGAGAAGCCTACAAGAAAGCCCCTCGAACCTCCCTCTACTCCAGCACCTACG
GACAGGCAACAACAGCAACAGCGCCGCACAACCCCACCAAATCCGCCATCAGGAAGGGTC
GACACTCCCGTCAACCCGGAGTCACCTGCTTCCAGCTACAAGCGGCGATCCAACGAGCAA
CGCATGCCAGGAGACTGGGAAGATTCGCAAATGGCCGAGCAATATCGTCCCATCCCAAAC
CACAGTCAATATGCTTCGCCCGCGGCCCCTCATTACACACCACCACCTCCACCGCCGCGG
CCAGCTAAGGTGCCAACTGAACACAACGATGCGTACCAGGTTCCGCCGTCGCCAGCTGAG
TCCATGGACCGCTCATCCAATCTCGGGCGTTATGCGTACTCGTCGCAGGACTTGAACTCC
CGTGATCGCTCAGGTTACGAGAATTTAGATGCGCAGAGCTCTGCAAAGAAGACTGGGAGG
AAGCTCTCGAGCATGCTGAGGGGACAGTGA
>AS_DN23361_c0_g1_i1 DN23361_c0_g1~~DN23361_c0_g1_i1  ORF type:5prime_partial len:285 (-),score=12.94 DN23361_c0_g1_i1:124-978(-)
AACACCGCCTACCAGGCTGAGATGATTCGTATGCTCCGTGAAGTCAATATCGATGCTCAG
AATGTCGGATGGTACACCAGCGCGAACATGGGCAACTTTATCAACTTGAACGTTATCGAG
AACCAGTTTTTCTACCAGAAGGAACTCAATGAACGGACCGTCGCTCTTGTCCATGATATC
AGCCGCAGTGCGCAGGGTAGCTTGAGCCTCCGCGCTTTCCGTCTTTCCCCGCAGTTCATG
AATGCGTTCAAGGAGAATAAATTCACATCTGAGCAACTCCAAAAGTCCGGCTTCCGCTAC
CAAGATATCCTCGTCGAGCTCCCAGTCAAAATCCACAACTCCCACCTTCTCACATCTTTC
CTCCACCAACTCCCGTCTCCCTTGCCATCGGAGCCTCTTGACCTCCCCCCCTCGCTTGTC
GCACTCAAAAACGGCCCCATCGCACAGTCCAATGTTCTATCTCCCAACTTCGATAACCTT
TCATTGAGCATCGACCCCTTCCTCGAGAAAAACTGCGATTTGCTCCTAGACGCCATCGAA
ACCCACCACTCCGAGAACAACAACTTCCAATACTACCAGCGCTCACTGGCCCGCGAACAA
CAGAAGATCGCCGCCTGGCAAGCAAAGCGCAAAGCGGAGAACGCTAGCCGCGCCACGCTC
AAGCAGGCTCCTCTCCCCGAGGATGAGTGGCAGCGCTTGTTCAAGCTCCCCCAGGAACCC
AGCCGATTGGAGAGCATGCTCAATACCCGACAAGTCGAGCAATATTCGCATCAAATCGAT
GGTTTCGTGTCCTCGACGACTGGAAAGATGTTTGCCGTCAAGGGCAATTTGCTTCCTGGC
GAGGCGACTGAATAG
>AS_DN124972_c0_g1_i1 DN124972_c0_g1~~DN124972_c0_g1_i1  ORF type:internal len:135 (-),score=12.28 DN124972_c0_g1_i1:1-402(-)
CTGAGAACCACTATTTCGATATTAGTCTTCAATCCCGTCTTACAAAGCAAACATCATATA
GGAAAGAAAACCATCAACATGTCCAACAACAAGGAACACATCCCCGTCGAGACCGACGAG
CAAGAAGAGAACAAGGGCAGCGGCGGCCTCCTCTCCCCCATCGGCGACCCCGTTGGCAAG
GCGCTGAACACCGGCCTCCGCCCCATCGGCGCGCCTCTAGAGAAACTCACAACACCTCTC
GGCAACGCGATCGGCGGGACCACGCGGGGTGCTCTCGGCCCGCTGCTGGGCGAAAAGCAC
GAGCGCATGGAGGTCATTGGCGGCGACAACAAGGACAGCTACAATAAGCCGGAGAAGATT
GCGGGTAAGGAGCAGACCGGGGATAATCCGCTGGGACTGGAC
>AS_DN52190_c1_g1_i1 DN52190_c1_g1~~DN52190_c1_g1_i1  ORF type:internal len:255 (-),score=62.02 DN52190_c1_g1_i1:2-763(-)
GATGACGAGCAGTACATCTGGGAGTCCAGTGCTGGTGGTACCTTCACTCTCACTCAGGAC
ACTGAGGGTGAGGCCCTTGGCCGCGGTACCAAGATGATCCTTCACTTGAAGGATGAACAG
ACCGAATACCTCCAGGAGAGCAAGATCAAGGAGATCGTCAAGAAGCACTCGGAGTTCATC
TCCTACCCCATCTACCTCCACGTCTTGAAGGAGACCGAGAAGGAGGTCCCCGATGAGGAT
GCTGAGGAGAAGGAGGAAGACGGCGAGAAGAAGCCCAAGGTCGAGGAGGTCGATGACGAG
GAAGAGGAGAAGAAGAAGAAGACTAAGAAGATTAAGGAGACCAAGATCGAGGAGGAGGAG
CTCAACAAAACCAAGCCCATCTGGACTCGCAACCCCGCTGATATCACCCAGGAGGAATAC
GCTTCCTTCTACAAGTCCCTCTCCAACGACTGGGAGGACCACCTTGCCGTCAAGCACTTC
TCTGTTGAGGGTCAGCTCGAGTTCCGTGCCATCCTCTTCGTTCCCAAGCGCGCTCCCTTC
GACCTTTTCGAGACCAAGAAGACCAAGAACAACATCAAGCTCTACGTCCGACGTGTCTTC
ATTACTGACGATGCCACCGATCTCATTCCTGAGTGGCTGGGCTTCATCAAGGGTGTCGTC
GACTCCGAGGATCTGCCACTCAACCTCTCCCGAGAGACCCTTCAACAGAACAAGATCATG
AAGGTCATCCGCAAGAACATCGTGAAGAAGACTCTCGAGCTC
>AS_DN33274_c0_g1_i1 DN33274_c0_g1~~DN33274_c0_g1_i1  ORF type:5prime_partial len:181 (+),score=14.95 DN33274_c0_g1_i1:1-543(+)
GGACTGCAGATCAATTATAATATCACAAGGATTGAGGAGTGGTGTAAGAGTCATGATATG
CCGGAGGGAACGTTGCAGCTTGAGCACTTGATGCAAGCGACAAAGCTGTTGCAGCTCAAG
AAGGCCACACTAAATGATATCGAAATCATCCAGGATATATGTTGGATGCTCTCACCAAAT
CAAATCCAAAAGCTCCTCAACCAATACCTTGTTGCCGATTACGAGCAGCCTATTAACGGT
GAAATCATGAAAGCAGTCGCCTCGCGCGTAAGCGAAAAGTCGGACGTCCTACTCCTCACT
GCCGTGGATATGGATGATTCAGGCCCGTACGAAATTGCGGAGCCGCGCGTCATTACTGCA
TTAGAGACATACACGCCATCATGGCTGCAAACTCCAAGATTGAAGCGTCTTGCTGAGATC
GTCAGTGCGCAGGCTATCGCGCAGCAAGAGAAGATGGAACAGGATCAATACACGAATGGA
AATGGGGTTGATGGTGGGCAGCAGCCGCAGGGCCTTGCGATCCAGGACGTGGAGGTTGCC
TGA
>AS_DN31710_c1_g1_i1 DN31710_c1_g1~~DN31710_c1_g1_i1  ORF type:internal len:119 (-),score=12.32 DN31710_c1_g1_i1:2-355(-)
ACCTATCTCGTCCTCGATGAGGCAGATCGCATGCTTGACATGGGTTTCGAGCCACAGATC
CGCCGTATCGTCGAAGGCGAGGACATGCCACCAACCCAGGCACGTCAGACTCTCATGTTC
TCGGCCACTTTTCCTCGCGACATTCAGATGCTCGCCCGCGACTTCCTCAAGGACTACATT
TTCTTGTCTGTCGGCCGTGTTGGTTCCACATCGGAGAACATCACCCAGAAGGTTGAGTAC
GTTGAGGACATCGACAAGCGTAGCGTTCTCCTCGATATCCTCCATACTCAGGAGAAGGGT
CTCACCCTAATCTTTGTCGAGACCAAGCGCATGGCAGATGCTCTGTCCGACTTC
>AS_DN48408_c0_g1_i1 DN48408_c0_g1~~DN48408_c0_g1_i1  ORF type:complete len:594 (-),score=-46.18 DN48408_c0_g1_i1:1212-2735(-)
ATGGCCGCGCACCTCTCGATGAAGCAGGCGCTCATGGACCAGCACGTACCGGAAGAGGAG
GTCCCAGGCTTCGGTCACTCGGCGAGGCATTCAGTATCGAGTTACGGACATGACTCGCCG
GCGACGCCGCACACCGCGCATGGAGACGAAATGGACTTCAAGATGCCCCCTCACGGTGAG
ACTCTCCACAAAGTCGACTCGTGGCTGTTCGATGAGTTCCTTACTTACGATGATGAACCA
GACCTGCGACAGCATCCTGTGCCCAAGTTCGAGAGAACTTACACGGACGTGGCTGCCGAC
TATTCCTACGACCCAAACGCTGTTGTCACGCAGTCGATACCGCAGCACAAGCCCGCAGCA
AACACGTTGCTGTCGCCATATCGCACCAGCAACCCCAACGACATCATCCAGCGCAGCCTC
CAGGCAGCACAGATCGCACGATCGCAGTCACCGTCCAGCTCAGTGTCGCGCGGCGAATCC
CCGTTCCGACGAGGTTCGCCGTACCGGCAGCCGAACACCAGCTTCCATTCACCCAGGATG
GCCGTTGGCACCGCTGCCGCGGCCCGTGAACAAAAGGTCGAGGCTGATGCCGCTTACGCA
ATGAAGTCGCAAATGGCCTCAAGCGAGGAGATTCAACCGAAGACCATCTCACCAAAGGAC
GCGTTACTGGACTACCGGGAGCCTGACGAAGAGTCCAAGGTGTCATTGTTCCCGGAAAGT
GGCGCAAGCGAGTACGACCACCAATACCACGGTGGCGACCAATATAGAAACGCCACCCAA
TCCACCTTTGACACAACATCGGGGCAGTCTTACCGAAGGGACAGCTGGGCGACACCTCAA
TTTTCGACGAACTTTTCGACTTCTACAGCTGCGACTTCACAACCCACCTCGACCTTCGCC
TTCGCTACCCCGTCGATAACGGGGAATATGCATGGGCTGCCCTTCACATCAACATCCCAG
TATCGTACGACACCCAACATGGCCTCGACATCCGAGCAGAACCCGGAGTTCCCGGCGCAC
CTCACGTCGATGGAGTCCAGTGCGAGCGAGGCTGGCCCGGAACCTGGCAGCCAGTCAAGC
GAGCGACTCCAGAAGCCAGCAGACTCGAACGCTGACACGGGCACGTACACATGCACATAT
CATGGCTGCACGTTGCGTTTCGAAACTCCGCAGAAGCTCCAGAAACACAAGCGCGAGGGA
CACCGCAATCCTGCTAACATGGGCTCCGGCGACATGACATCAGCGGCTCTCTTGGAGCGT
AATTCGCAAGCGGGGCCTCACAAGTGCGAGCGCATCAACCCCACCACGGGCAAGCCTTGC
AACACCATTTTCTCCCGGCCCTACGACCTCACCAGGCACGAGGACACAATACACAACGCG
CGCAAGCAAAAGGTGCGCTGTGCATTGTGCGTAGAAGAAAAGACTTTCTCGCGCAACGAT
GCACTGACCCGCCATATGCGCGTTGTCCACCCCGAGGTCGACTTCCCCGGCAAGCACAGG
CGCCGCGGAGGAAACCACGATTAG
>AS_DN25433_c0_g1_i1 DN25433_c0_g1~~DN25433_c0_g1_i1  ORF type:5prime_partial len:175 (-),score=14.47 DN25433_c0_g1_i1:347-871(-)
TGTATGGGTGGCAAAGTGGCCGAAGAACTTATCTATGGCCCCGAAGACGTCACCGGTGGA
GCTTCTAGCGACATCCAACAAGCAACATCGATAGCCTATGCCATGGTCACCCAGATGGGA
ATGTCCGACAAGCTCGGCAACCTCGACCTGCACTCCGACTATGCGCGCCTCCCGCCAGAA
ACCAAACAGGTCATCTGGAACGAGGTGCGTCGCATCATCGACGAGGCCCATCACCGCGCA
CACAATCTCCTCACCTCTCATCGCAAGGAGCTCGACCTCCTTGCGAATGCCCTCGTCGAG
TACGAGACCCTTTCCAAGAACGAGATGGAGAAGGTGGTCAAGGGAGAGAGACTAGAAAGA
ATGCAGACCGCGCTAGAGGTGCCAATTAAGATCCCGGAGTTACCGCTTCCAGGTCGAATA
CCCAGCCCGCCGGGCATCAAGGGCCCCGGTGAGGAACCGTTGGGCGAACCTACCGGCGTA
CCTGGCGGCAGTGAGCCCCCAAGGCCGTATCCGGCAGGGAGTTAG
>AS_DN103838_c0_g1_i1 DN103838_c0_g1~~DN103838_c0_g1_i1  ORF type:internal len:112 (-),score=10.95 DN103838_c0_g1_i1:1-333(-)
GAGAATGACAACGTTACCCCTCAGCAGAAAATAACAGATCTCCACGCTATTTTGAAGACA
GTTACCACTGGTATGCTCACGAGCCGAAGTGCAGATGGTAGCCTTCACTCTCGCGCAATG
GCGCCCGCTGGTCCATTCGACCCCACTCAAGTAAACTTGGTCTTCATCGCTAATGGGGCG
TCATGGAAGATGGACGAGCTTGAAAACGATGCCCATGTCAACGTCTCTTTTTATGATCCT
GCATCAACCGACTGGGCGAGCTATTCTGGCCAGGTAAAGATCATTAAAGACAAAGCAGTG
GTTAAGAAGCACTTGAGCCCGATGGTGGCCGCA
>AS_DN33253_c0_g1_i1 DN33253_c0_g1~~DN33253_c0_g1_i1  ORF type:complete len:220 (+),score=17.88 DN33253_c0_g1_i1:1-660(+)
ATGCGATTCGCCCCTGAGTCTGACCATGGTGCCAATGCCGGTTTGAAGACTGCTCGTGAC
TTCCTCGAGCCAGTGAAGGAGAAATTCCCATGGATTAGCTACGGCGATCTCTGGACACTT
GCCGGTGTCGTTGCCATCCAGGAAATGCAGGGACCTGTCATCCCCTGGAGACCCGGCCGA
CAGGACCGTGATGTCGCCGCTTGCACTCCTGACGGACGTCTCCCAGATGCCTCCAAGGAC
CAGAAACACATCCGTGCCATCTTTGGACGCATGGGATTCGATGACCGCGAGATGGTTGCT
CTCTGCGGTGCTCACTCCCTCGGCCGTGCCCACACCGACCGCTCCGGCTACGACGGACCT
TGGGACTTCAGCCCTACCGTTTTCACCAACGAATTCTTTCGCCTCCTGGTTGACGAGAAG
TGGGGTTGGAAGAAGTGGAACGGTCCCGCCCAGTACACTGACAGCAAGACCAAGACCCTG
ATGATGTTGCCCAGCGATTTGGCTCTTGTCAAGGACAAGGAATTCAAGAAGCACGTTGAC
CGCTACGCCAAGGACAGCGAGGTCTTCTTCAACGAGTTCTCCGACGCCTTTGTCAAGCTT
TTGGAGCTCGGTGTTCCCTTCAAGTCCGAGGACCGCTATGTCTTTAAGACCAGCGAGTAA
>AS_DN114408_c0_g1_i1 DN114408_c0_g1~~DN114408_c0_g1_i1  ORF type:5prime_partial len:162 (-),score=23.11 DN114408_c0_g1_i1:79-564(-)
TGCCTCACCAACTTCCACGGTCTCGATTTCACCTCCGACAAGCTCCGATCGCTGGTGAGG
AAGTGGCAGACGCTGATTGAGGCCAACGTCGTTGTCAAAACTACTGATGACTATCTTCTC
CGACTGTTCTGCATTGCCTTCACCAAGAGGCGCCCGAACCAGATCAAGAAGACGACGTAC
GCCGCATCATCGCAGATCCGCCAGATCAGGAAGAAGATGATGGAAATTATGCAGAGAGAG
GCATCGAGCTGCACTCTTCAGGGTCTTGTTCAGAAACTCATTCCTGAGGTTATCGGCCGC
GAGATTGAGAAGGCGTGCCAGGGCATCTATCCTCTCCAGAATGTTCACGTCCGTAAGGTC
AAACTCCTCAAGGCGCCGAAGTTTGACCTTGGTGCTCTGCTCTCGCTGCACGGCGAGTCG
ACTTCGGATGAGTCTGGACAGAAGGTCGAGCGTGAGTTCAAGGAGCAGGTTCTTGAGAGC
GTGTAA
>AS_DN43981_c0_g1_i1 DN43981_c0_g1~~DN43981_c0_g1_i1  ORF type:complete len:294 (+),score=18.49 DN43981_c0_g1_i1:32-883(+)
ATGTCGAAGGTTGCAGGTCGCACAGATTGGGCCGAAGAAGAAGATGAGGATTCGCTCTCC
CTACCTCAACAACAAGTCACGAAAAACAAAGACGGCACCGAGACGATCGTAACCTGGTCA
ATACGGGAAGATGGCAAGAAGATCAAGACGACCCGCCGGATAAAGAAGACCGTCGTCAAG
ACGGTCGTCAACCCGCGCGTCGCCGAGAGGAAACACTGGACGAAATTTGGCAAGGAGAAG
GGGAAGCCGGCAGGGCCTCAGACTGACACCACGAGCGTTGCTGAGAATATCAACTTCAGG
CCCATGGCAAACTGGAAGGCTTCGGCGGAGGATAAGAGCGAGATCGAAAAGAAGAAGACG
GCGATGAAGGACGCTAAGATCAAGTGTCGTATCTGTAGCGGAGACCACTGGACTACAAAG
TGTCCGTTCAAGGATACTATGGCGCCGGAGGGCGAGCCCGGCGTGGCCGGCGCGCTCGCA
GACGACTCGCCGGAGCCAACCGGAGCCTTGGGTGGAGGCGGGTCGAGCTACGTCCCTCCA
CATCTTCGCAAAGGCGGAGCGGCGACAGGAGAGAGGATGGGAGGCAAGTATGAGAGGGAC
GACCTGGCTACATTACGGGTCACCAACGTCAGCGAGTTTGCCGACGAGCAAGATCTCCGA
GAAATGTTCGGTCGTTTCGGTCACGTCACAAGAGTGTTTTTAGCCAAAGACAGAGATACA
GGCAGGGCGAAGGGCTTCGCTTTCGTCAGCTTTGCGGACCGCAGCGATGCTGCCAGAGCG
TGCGAAAAGATGGATGGCTATGGATACGGACATCTGATTCTCAAGGTCGAGTTTGCTAAG
AAGTCAACTTAG
>AS_DN111598_c0_g1_i1 DN111598_c0_g1~~DN111598_c0_g1_i1  ORF type:internal len:163 (+),score=9.95 DN111598_c0_g1_i1:2-487(+)
GAGAACCCACAGTCAGCCAACCATGGCAGTCACCACTCTGAGACAGCAAACAAGTTGGAC
CCTCGGTTTGACTCAGACATGGACAACAGAGCTCAGCCAACACAATACAACACCGGAGCT
ACCACTGGAACCACAGGATATGGTGCCGGCAACCCTGGCAGCACCAATGCAGGCCCTCAC
AACTCAAACCTGATGAACAAGGCTGATCCACGTGTCGACAGCGATTTGGACCACCGGAAT
GACCCAACCTCGGCATATGGCTCATCCACTTCTGGTGGCGCATATACAGGCCAGACGACT
TCTGGCTCAACCAATGCCGGCCCTCATTCTTCAAACCTGGCGAATAAGATGGACCCGCGT
GTCGATAGCGACTTGGACAATCGGAATGATCCAACAAGCCGAGTGGGCGGATACGGAGCT
CAGGAGGGATATGGTGGCCGAGGCGCCAACCCACTGCCAGGCTCCGGGGGCTATGGCACC
ACTGCA
>AS_DN107606_c0_g1_i1 DN107606_c0_g1~~DN107606_c0_g1_i1  ORF type:internal len:131 (+),score=22.80 DN107606_c0_g1_i1:2-391(+)
ACTGCTGGTGGTGTCATGACTCCTCTCATTAAACGTAACACTACTATCCCAACCAAGAAG
TCAGAAGTCTTCTCTACGTTCAGCGATAACCAACCCGGAGTGTTGATCCAAGTTTACGAA
GGTGAACGTGCTCGGACGAAAGACAACAACTTGATGGGCAAGTTCGAACTGACTGGCATT
CCTCCTGCCCCCCGTGGTGTTCCTCAGATTGAGGTTACCTTCGATTTGGATGCTAACGGT
ATTATGAACGTGTCTGCATTGGAGAAAGGAACGGGCAAGACCAACAAGATTGTTATTACT
AATGACAAGGGACGTCTCTCCAAGGAGGACATTGAGCGCATGTTGTCCGAGGCCGAGAAG
TACAAGGCTGAGGACGAGGCTGAGGCTGCT
>AS_DN104419_c0_g1_i1 DN104419_c0_g1~~DN104419_c0_g1_i1  ORF type:5prime_partial len:144 (+),score=5.04 DN104419_c0_g1_i1:1-432(+)
GTACTGCTCTTCGAGACGACGGTGACCCTGTTCAGGCAATACTTCTTCCCGACAGATGTC
GATATTTTCCAACGTCTCGAAAAGGATCCTGCAATCAAACGCCGATTCGAGGAAGCGGCT
GCCTCGGAATTGCAACAGGGTTGGGATAGGGAGAGCAGCAAGATAAAATCAAGCGAGGAA
ATTGCGCGTGACGAGGAAGAGCAGTTGGCGCGCGAACGAGAGGTGAATGAGTATCTGAAC
CGACCCCGAAACGAAGACCATATCCATAACATCCAAGATCGTGATGGAGGGGTAGATGAA
GAAGCAGCAATCCCCCATCGCTCCGGCTCCGTAGCCTCTGCATCCGCTGCTACTGGCGCG
CGCCGGAAATCGCATGACATCCACGACCTCTTCAGCAAGGGCTTTGGGACGATCAAAAGG
GGACATTTATAA
>AS_DN17129_c0_g1_i1 DN17129_c0_g1~~DN17129_c0_g1_i1  ORF type:internal len:103 (+),score=16.47 DN17129_c0_g1_i1:2-307(+)
AACAGCGACCGCATGGCTATCCAGCGTATCCGTGAGGCTGCTGAGAAGGCTAAAATCGAG
TTGTCCTCATCTCTCCAGACCGAGATCAACCTTCCTTTCATCACTGCCGACGCCTCCGGA
CCCAAGCACATCAACTCTAAGATGACTCGAGCACAACTCGAGAAATTGGTTGACCCATTG
ATCTCGAAGACTGTTGAGCCCGTGAAAAAGGCGTTGAAAGATGCTGGTCTCAATGCCAAG
GACATCCAGGAAGTTATCCTCGTCGGTGGTATGACCCGTATGCCCAAAGTTACTGAGTCC
GTCAAG
>AS_DN109948_c0_g1_i1 DN109948_c0_g1~~DN109948_c0_g1_i1  ORF type:complete len:106 (+),score=9.94 DN109948_c0_g1_i1:145-462(+)
ATGTGGTGTGTCAGGTCGGTGGGATATTGCCGCGGCGAGGACGAAAGGCTGGACTTGTTG
GAGCTGGCGTTGTTGGTGTTGCCCGACGTGTCTAATGGAGTCAGAAAATTCAGGTCGAAT
TGTTGTCTGCTGAGCACAATTGCGGGGAGGGTGGGAGAGGGACAAGGAAGAGAAGCATGT
GCAGAAGAAGGACGGGGCAAGCGCTCGTGGCTCAGGTTAAAGAGTGTGAAAATACCTAAA
GAAGACGTCTGCGTCGCCGCAGCAGCGAGCACCGAGACCGCCATTTTCGGGGACAAGCCG
TCGGAGGGCGGCATTTAA
>AS_DN101457_c0_g1_i1 DN101457_c0_g1~~DN101457_c0_g1_i1  ORF type:internal len:121 (-),score=1.54 DN101457_c0_g1_i1:1-360(-)
CGGGTCTTGGCTGCCGAATTGGTTGCAGGGGAAGCCGAGTATGATGAAGTCAGGGTGGGT
TTGTTGGAGGTCTTTATACAATTTCTCCAATCCAGCAAACTGCGGCGTGAACCCGCATTT
CGAAGCCGTGTTCACAACGAGCACGACTTTGCCCTTGAGATCCGCAAGCGGATACTCGTT
GCCTTTCTTGTCTTTCGGCTTGAAATCATAAAAGCTCGTCGCAGAAGTCATAGTTTCGAT
CGCGCGGAATATGTGTGTTGTTATGTTTCCTTGGAATCCAACGTTGTTGTTTGCTCTCGC
CACGAGACCCAGGCAAGCTTTATACCGACCGGCGCAAGTTTGAAGAAGGCGTGGATGGCG
>AS_DN105648_c0_g1_i1 DN105648_c0_g1~~DN105648_c0_g1_i1  ORF type:5prime_partial len:196 (-),score=28.49 DN105648_c0_g1_i1:54-641(-)
AAGCGTGATACCAGCACGGATGCTGCGATCACCTACGCCATCGAGGATTTGGGAGTTCAA
CATATCATCGTCCTCGGCCACTACGGGTGCAATGGAGTGGCCCGTGCAATAACGGGATCA
AAGGAAAGGAATTCTATTTCCAAGTGGATCGAACCCATTGTCGGCTTCTACAGAAGAGAG
AGGAGACAAGAGGTGGTCAAGTTCCGTGATTCACGAAAGCCACGTCGAGGTTTACCGAAT
GGGATCACTGAGACACCGGACGCAAGTGACCCAGGCTTTCGTGCTTTCGTTGAGGAGAAT
GTGAAGAGAACGGTCAAGGCCCTCAAGGAAGACTCCATTCTTGCCAAGGCATATCAAGGA
AGTGCTAAGATGCCTGCCAAAAACACGCCGTACGAGGTCTACGTACATGGATTTGTTTTC
GATGAGTCCACCAGTCAGGTTGTCGATCTTAAGGTTTCCTTTGGTCCGCCGGGAAAGGCC
ATCCCACCTGTTCCCTTTACTGCTACTGCCGCTGCAAAGAATTTCCACAGGCAGAAGCAC
CTTCCCAATTTTTTCAAAGGGAAGACTTTGCCCAAGAAGAGCCCATAG
>AS_DN91664_c0_g1_i1 DN91664_c0_g1~~DN91664_c0_g1_i1  ORF type:internal len:103 (+),score=18.49 DN91664_c0_g1_i1:3-308(+)
GAAGCCACTGAGCCTGCTCCTGCCTCTGAGGAGGTTCTTCCTCTCCAAGACAAGACCGAT
GATGCCGACAAAGCTGCGGCCGGAGGCAAGACTAAGCAGCCACGTCAGCCAAAGCAGCGA
GGTCCACCTGAGGACGGTATTCCTTCTACTACAAAGGTTATGGTCGCTAACTTGCCATAC
GACCTGACCGAAGAAAAGCTCAAGGAACTCTTCAATGACTACAAGCCTGTCTCTGCCAAG
ATTGCGCTCCGACCAATTCCACGATTCATGATCAAGAAACTCCAGGCGCGCAACGAGCTT
CGAAAG
>AS_DN9334_c0_g1_i1 DN9334_c0_g1~~DN9334_c0_g1_i1  ORF type:complete len:154 (+),score=4.71 DN9334_c0_g1_i1:260-721(+)
ATGTTCTCCAAGACCTTCGTCGTCGTCGCCATCGCGGCCCTCGCCCAGCTCAGCGTGGTC
GTCGCCTCGCCCCCGGGCTGCCTTCTCGGTGCCGTCAACTCGTACGACGACCCGTCCAAC
ATCGCAGGCGTGTGCAAGGAGAAGGATGCAACGAGCAAGATTGCCAAGCTGTGCGGCGAC
AGCTCCAAGGATGCGCTCGCGGCGTTTGCCGACATCTGCAACTCGGCCGGCGTCAAAGTT
GCTACCGATATCCCCACTGCTACCGCGTCTGGAACTGCTGGAACTAGCTCGGCTACCGCG
ACCGGTAACGGTACTGTCGCCACTGGCACCGGCGGCGCGACTCCTACCGGCCCTACCTCT
ACGGGCTCCGGCGCAGCTCAGCACACGGGCGCGGCGAACGCCTTGGAAATGGGCACCGCC
GCCCTGCTCGCTGGTCTGGGTCTCGCTGTTGCCGCCCTGTAA
>AS_DN10440_c0_g1_i1 DN10440_c0_g1~~DN10440_c0_g1_i1  ORF type:internal len:174 (-),score=20.67 DN10440_c0_g1_i1:2-520(-)
CGGGTCGAAAGGATGGAACTCAAGGACCCTGTACTTGGAGAGGACGGACTTGGCGCGGGG
GTAGTACTTGAGCGACTTCAAGAAGGCCTTGTCGATGGCATCGATACCCTTCTTCTTGCG
GGATGCAGCCAAGCAGGCAGTGAGCATGAGGTCATCGGGGTCAACGCCGGCGACGCAGTA
GGGCTCGGCCAGAGAGAGCTTGTTCTTGGTGAGGGTACCGGTCTTGTCGGAGCAGAGAAT
CTCGACGCCAGCCAGCGACTCGATGGCGGAGAGCTTCTGGACGATGGCCTGCTTCTTGGC
GAGGTAGGCGGCGCCGACGGCCATGGTGGTGGTGACGACGGCAGGGAGACCGACTGGCAC
ACCGATGATGGTGATGGCGAGGGTGAACTCGAGGATGGTAACGATCGAGTTCGAGCGGTA
GAACGACGAGACCCAGACAACAAGCAGGGTGACAATGACGAGGATCAAAAGGACAGTGCC
GATGCCGTTGAGCACCTCGGTGAAGTGACCAGTGCCGGA
>AS_DN114831_c0_g1_i1 DN114831_c0_g1~~DN114831_c0_g1_i1  ORF type:5prime_partial len:286 (+),score=2.90 DN114831_c0_g1_i1:1-858(+)
GTTATAATGAAAGGAACCAAGCTCTTCTTCATTGCCGAGTTCTTCTACGCCTCCGGCGCA
GCAGTCATCAAATGCAGTATTGCCGTCACTCTACTACGCATTGCAGGCTCAAGGGCATTT
TTCACGTGGTCAATAATAGGTATTATGGTTGCTAGTGGTGCAGCCGCTATCATCTTCATG
GCTGGCGTTGCCAATATCTGTCATCCCATCACGACACTATGGGGTGAAACTACGACTGGA
TCATGCAATTCCAAGCTAAACAGCGATATTAGTTTCTTCTTCTCGGCCATTGAGATTGTG
ACTGATTTCGCTCTGGCAATTCTACCCGCGGTCTTGTTGTGGAACGTTCAGATGAAGAGA
AAGGTCAAGTTTTCGGTTAGCATCATTCTCGGAATGGCTGCTTTTGCCAGCTGTGCAACA
ATCGTTCGACTCCGTTATCTCAGTCTCTACAGTAACCCAGCCGAATTCATGTTCAGTACG
GGCGCCATCGGTCTCTGGTCTATCATTGAAGAAGGGATTGGTATTATAGCCGGCTCACTT
CCCGCCCTTCGTCCACTCCTCTCCCTCCCGATCTTCAGCCGTTCTTACGCGGGCGAAAGC
AACGGCACCCCTTACGCCCCTTACGCCAACAGCAACAATCAGAGACGATCCAGAAGTGGG
CATCACCCATTGGGTTCAGGCGTCAAGATGGATACCCTTCAGCGAATCAACTCTACGGAT
GGGGATGGAGACGGGGATGGGGGAAGCGAGAGACACATTTTGAAGCAGACGGAGGTCGCG
GTCACATCGAAAGTACGATCCACTACACCGGGTGCCTGGGAGAGAAGCCAGGTGTTGGGA
TTCAAGCCTCGAACCTAG
>AS_DN120163_c0_g1_i1 DN120163_c0_g1~~DN120163_c0_g1_i1  ORF type:5prime_partial len:127 (-),score=5.31 DN120163_c0_g1_i1:44-424(-)
CAGCAGCAGCCCAACAAGCCCCTGGACCCGCACCACGCCCGCCTCAATGCCCTCCTCGCT
TCAGGCGAAGGCCAAGATACCTTCGGCAACGTCGGCGAAACACGTATTCCTGCTCAACAC
ACTGCTCCTGGTGTCTTCGTCAACTCGGCAGGTGCGGGCGCCCAACGCATCACACAGAAT
GCGACAGGCAGCAATCCCTTTTTGAATAGCCAGTTTACGGGGATGCCGCAGACGACGGGC
TTTGGGCAGAATAGGATGATGCCTGCCCAGACGGGTCCAGCGGGGTCCTTTGGATCGCCA
TTCGGGCAAACCAGCGCGAATCCATTTGGCGCCCAGCCGCAGCAGCAGCAGCAAAATCAG
GGGAGCTTGATCGATTTATAG
>AS_DN138298_c0_g1_i1 DN138298_c0_g1~~DN138298_c0_g1_i1  ORF type:5prime_partial len:158 (-),score=9.67 DN138298_c0_g1_i1:153-626(-)
AAAATGAAGTCCTTCGCCGCCGTCGCCGCCTTCGTGGCCGCTGCCAACGCCTATGCGTAC
AACTACACCGCTCCTCCGGTTTACGAGACCACCATTGTCTCTGAGTACACGACTGTCTGC
CCGGGCCCTACTGAGATCCCCGTTGGTCCCAGCTCCACCATCACCGTGACTGAGGCCACC
ACTCTCACCATCACTGATTGCCCGTGCACCATCTCCAAGCCCGTGTACACTCCGGCTCCT
TCTGCCCCGGCCAGCTCTCCGGTCTACACTCCCGTGCCGGTCGCTCCCAGCTCTGCTCCG
GCCCCTTACTACCCCTCTGGCAACGCCTCTGCCCCCGTCTACCCGACTGGCACCACCGCT
CCCACCACCCCTGCTGGCACTTCTACTCCTTCTCCTTCGGAGTTCCCCGGTGCCGCTGGC
AAGGCTGGCCTTTCTCTCCTTGCCGTTGCCGGTGCTCTTGCCGCTTTCTTGTAA
>AS_DN134254_c0_g1_i1 DN134254_c0_g1~~DN134254_c0_g1_i1  ORF type:internal len:144 (-),score=11.17 DN134254_c0_g1_i1:2-430(-)
CCAGAGGTACTGCCAGACTTCCTCCTGGGGGCTACCGGGCTGTCCAACGAGATCGCTGCG
GATCTCGATGTGCGAGCGGTAGATGATGGGCAGGTTCGGGCGGAACTTCTTGATGAGCGG
GATCATGCCTGGCATCTGAGGGTCGTCGACGAAGGCGACATCGACACCGCCCTCCGCGAG
GGGACCACCAGCAGCAAACCAGTAGCGGAGCGAGTTCTTCTCGATCCAGTCGGTGAAGTT
CTGCTTCTTGGAGTCGGTGAGGCGGAGCGACTTGTCAGCGACGCCTTGCAAGATGTTGTG
GTTGTCCTTGGTCGTACGGAAGACCGCCGGAGACGGGTTGGGAACGTACCACTCGCAGTT
GACATCCAGCAGTCTGAGGAATCGGATCAACGCATGACGCATGAGCGCGACGCCGCCACC
CTGCGGGGT
>AS_DN118634_c0_g1_i1 DN118634_c0_g1~~DN118634_c0_g1_i1  ORF type:internal len:132 (-),score=11.24 DN118634_c0_g1_i1:3-395(-)
GTAGATCAGGTGCTGACCGCCGGTCTTGGCCGGTCGCTTGAGCACGATCTTCTTCGGGGT
CGGGTCCCAGTCGGGGATGATGGGCGCCTTCTCGGCGCGCTCCTTGAGGATGGCTGCCCG
CTTCTTGCGGCTCTCCTCGCGCTCGGCCTCGGTCCGCTTCGGCGGGATCCGCGGGCACTG
CTTGCAGCGCTGGTGCTTGCACTTGGAGCACTCCTTGCCGAGGCCAAAGGTGGTGTTGCA
CAGGTGGCACTTGCGGTGCACGCGCATCCGGATGGGCTTCTCCACGCGGAGAGCGTGGCC
CTCGGTCGAGTGCCACTCGCTGGGCTTCAACTCCAGGCCGTACATCTCGCCGAGCTTCTT
CGCTCGCTCCTCAAAGATCTGGGACCGCGGGAT
>AS_DN132713_c0_g1_i1 DN132713_c0_g1~~DN132713_c0_g1_i1  ORF type:5prime_partial len:172 (+),score=12.04 DN132713_c0_g1_i1:3-518(+)
AAGACCTACGGATTCACCATCAACCTCTTCGATGCACCTGAAAGTCTACCTTCTCTCTGG
CCCGAGACCGAACGCTTCCTTGCCGAACACCCCGAATACATCGCTGACAACAACATGATG
GAATGGCTTGTGGACGATAAGTTGCGACCTGAGCATAACAAGAAGGCCAATGGATATTCT
ACCTGCCATTTCTGGTCGAATTTTGAGATTGGTGATATGAACTTTTTCCGCAGTGAAGCC
TACGAGGCTTATTTCAACCACCTCGATCGTGCTGGTGGATTCTTTTATGAGCGATGGGGT
GATGCACCGGTTCACTCGGTTGCTTTGGGTCTTTTTGAGGATGCAAGCAAAATTCATTGG
TTCCGCGACATCGGCTACCGCCATATCCCCTACTTCAACTGCCCCAACTCACCCAAATGC
TCAGGCTGCACACCCGGCAAATTCTACGAAGGAGCCTCTTTCCTCGCCAAAGAAGATTGC
CGTCCCAACTACTTCAAATACGTCGGAACTCATTGA
>AS_DN37920_c0_g1_i1 DN37920_c0_g1~~DN37920_c0_g1_i1  ORF type:internal len:205 (+),score=14.88 DN37920_c0_g1_i1:2-613(+)
AGCGATCAAAACAACAGCCAGGGGGCTGAGGCTGCCCGAAAGGCTCTCGAGATTATCGGC
CAAATAAGAAAGAGGCTCCAGATGGCCGAAGGGTGGTTCCGAACTATCAAGCGCGTGCAT
CTTTACTATTCTCGGATCAAGAAGGATTTCCGACGCAATACACGCGCGCTAGCAGCTTCG
AGTGCCACAGAGACCGCAGACTTCCCCGAAATCCACCGTCAGCTCAGTCTCCGCGAGGGC
GGTGGGGGAGGAGGTCTGGAAGAGTACAAGCTACTTGAAAGGACCTTGAAAGAGTTTGGA
TGTCTGGAGGACGAGGATTTAGAGATGCCTGACGCTTCCGATGATGCGAATGGTATTGGC
CGTGATGGAAGTGAGACGGGCAGCAACGCCGTCAAGAGTGAGGCAATGGACGTTGGTAGT
GGAACTCCTGATAGCGCAGGCGTCAGGCAGGAAAGGTGGAATGCCATCAACACCGTGGCT
GCGGCTGCTGCTCAAAGGACCGAGAGCACCGCATCCTCGAACGTCAACGGCAATTCCGCC
TATCCGTCAAGTTCTGTTCCAGCCCTGTCCAATGTCTCGACACCTCCATCACAAGCAGGT
CAATTTCATCCA
>AS_DN110904_c0_g1_i1 DN110904_c0_g1~~DN110904_c0_g1_i1  ORF type:5prime_partial len:162 (+),score=3.65 DN110904_c0_g1_i1:1-486(+)
GTTGAGTTTAAGCCTACCACCATCACCACCACCACCATCACCAAACCAACAGAACCCCGC
GCTGGTGGAGAGGCCACCCTCCACCCCCCCTCGTCATCATCATCATCATCATCCACCGAC
GTCATTACCGACTCGGAAACACCTACCCCCCGACCCGAAGTACAATCCGCTTCCTTCTTC
GACGACACAAAAGATACCAAACCATCCCCCCCTCACCACCGGCGCTTCCGCAGCCAGTCG
CCCTCGCGGCCGCACCACCCCTTATCCGAGCGCGACCTCGACCAGGTCCTCTCTGCGCAC
CGCGACCCCCGCTACCCGCAGCGTTCGAGGATCGCGCTCGCTCGGAAGGAGAGGGAAGCC
AGCCCCGCCGTGCAGAGGCGGCGTAGGAGCCCGGCAGAACGGGTCCACAAGCCGCTGCTC
CCCGAGGGAGCGCGGTCGTCTAGGCCCAGGAGTCGCCGGTGGGCCGCCGCGAGCGAAAGC
AGCTAG
>AS_DN35821_c0_g1_i1 DN35821_c0_g1~~DN35821_c0_g1_i1  ORF type:complete len:447 (-),score=29.82 DN35821_c0_g1_i1:16-1194(-)
ATGCCTGAGGTCGTTGTTGCATCCGCAAGCCCGGAGCGGAATTCCGAGGATGATCTCAAA
GCAGGGTTGAAGACTGAACTATCTGGAGACACCATGAACGAGAAAGACAACTTCCAGCCC
ATGACCGTGCAGAACCGATTCACCTTCTTTTCTTCGGAAAGCCAAAGCACGATTCATGCG
GCATACTTGGGTGACCTCGTCCTTCCAGGTGATAGCTTCCGTGACCTCTTCCAGCTCGGC
CCTGAGGGTGGAGTGTGGTGGTTGGATGTCGTCGATCCCACCGAAGCTGAACTCGGTGCC
ATCTCACGGGCATTCTCCATTCATCCTTTGACCGCGGAGGATATTATGACCCAGGAAGCT
CGCGAGAAAGTCGAGTTGTTCAAACAATACTACTTTGTTTGTTTCCGGACTTTCTATCAC
GCCGACAAGGACCATGACCGTTACTTAGACCCGGTTAATGTGTACATGGTTGTGTATCGG
GATGGTGTTCTGTCGTTTTCCTTTTCAGAGAACCGCCATGCTGCCAATGTTCGCAAGCGT
ATTGGCAAGCTTCGTGACTACGTGTCTTTGAGTAGCGATTGGATTTGTTACGCCATGATT
GACGACATTGTCGATAGTTTTGGCCCAATCATGCGCGATGTTGAGATAGAGTCTGAAGCG
ATTGAAGATCATGTGTTTGTTGCTCGTGTGGAAGATTTTGGTACTTTCTTGCCACGCATT
GGCGACCTTCGCAAGAAAGTCATGACCTTGATGCGACTTCTCGGCGGTAAGGCCGACGTT
ATCAGGGGCTTCTCCAAGCGCTGCAATGAGCAATATTCCGTCACCCCGCGTGGCGACATC
GGACTCTATCTCGGCGATATTCAAGATCACATCGTCACCATGGTGTCCAACTTGACTCAC
TTTGAAAAGATGCTCAGCCGCTCTCATAGCAACTATCTTGCGCAGCTGAACGTGAGCAAC
ATCATGTTGGGAAACCACGTCAACAACATTCTCAGCAAGGTGACCTTGATCGCTAGTCTT
CTCGTTCCTATGAACCTGATCTGTGGTCTCTGGGGTATGAACGTCCCGGTACCAGGAAGA
GACAGCGACAATCTTGGATGGTTTTTTGGTATTGTTGGATTTATTGGATTTATGCTTGTT
TCGACTACTGTTATTGCGCGATACTACAAACTTGTTTGA
>AS_DN103162_c0_g1_i1 DN103162_c0_g1~~DN103162_c0_g1_i1  ORF type:internal len:177 (+),score=2.16 DN103162_c0_g1_i1:2-529(+)
AAAAGCACGTTGAGCCGCAAGTTCGGGATCGCGCCGGATAGGATATGGCACCTGGCGCTG
ATGCCGTGCTTCGACAAGAAGCTGGAAGCTAGCCGCGAGGAATTGACGTCTACCTCCTGG
GCTCCAGATTCGCAGGAGAAGATCAGGGACGTGGACTGCGTGATTACTAGTAGAGAACTC
CTCCTCATGGCTCAGGCGCGGGGTATCTCTTTTCAGGACCTGCCCAGGACACCGGTGCCG
CAACCTAGGTTCCCTGATGAGGAGATTGATCGGTTTTTGTTCCGGCCGAAAGACAGGTGG
AGAGGCCTGCCGAATGGTCCCGAAACAGCAGGCTCTTCAGGCGGATACCTTAACCACATC
TTGGAAACCTATCGAGCTGAAAGACCAGGGTCCAGGATCGTTGTCGAGCGCGGCCGCAAT
GCCGATGTGGTGGAGTATCGCCTTGTGAAAGGAGACCAGACCATGATGCGGATGGCGAGA
TATTACGGATTTCGAAACATACAAAATCTGGTCCGGAGGCTAAGGCCG
>AS_DN66218_c0_g1_i1 DN66218_c0_g1~~DN66218_c0_g1_i1  ORF type:3prime_partial len:207 (+),score=2.86 DN66218_c0_g1_i1:32-649(+)
ATGCTCGCGAAAGCTCTCGCCCTCAACGGCGCCTCGAAGGTCTACGTAGTCGGCCGCCGC
CAAAACGTCCTCCAAGAAGCAGCCAAGCATTCCCCTTCGAACATAATACCGCTGGTCGGC
GACGTCACCTCCAAGTCCTCCCTCCAGTCCGCCGTTGAGAAAGTCAAGGAAGACGTCGGC
TACGTAGACCTCCTCGTCGCCAACTCAGGCGTCATGGGCCCGAAAGTCACCGGTCTTTCA
GACATCCCGACAGCGGCGGAATACGCGAAAAAGGCGCTCGAGGCGCCGATGGAGGACTTC
ACGAAGGCGTTTGAGGTCAATGTCACTGGCGTATACTACACGGTGATGTCTTTCCTGGAG
CTCCTTGACGCAGGCAATAGGAGGGGTGGCCTCAAAGGAGACGGCAGCGTAAAGAGCCAA
GTCGTCACAGTGAGCTCCATAGCAGGCTTTTCGAGGCTTAAGAGCGCGAGTGTGGCGTAT
AACAGCAGCAAAGCCGCCGCCACACACCTCATGAAGCACCTTTCGACACAGCTCAATCAG
TGGCATATTCGGTGTAACGTTATCGCGCCGGGTGTATTCCCATCGGATATGGGCACGCCA
CTCATTGAGAGCTGGAAG
>AS_DN7329_c0_g1_i1 DN7329_c0_g1~~DN7329_c0_g1_i1  ORF type:internal len:168 (-),score=1.93 DN7329_c0_g1_i1:2-502(-)
CGCCTCTGTCTGACGGTCCACCAAAATGATGGCTCATACCTGGCGCATACGCAAGGAAGG
AAGCATCAGACCAACCTCGCTCGACGTGCTGCGAAGGAGCAGCGGGAGGGCAAGAAAGAC
GATGCAGCACAGCAAGGTCTGCTCGCTGGCGTCCAAGTGAAGAAGAACGTCATCAAAATC
GGCCGGCCTGGGTATCGAATTACCAAGGTCCGTGACCCGGTTACGCGCCAGAACGGCCTC
CTTTTCCAATTTCAGTTCCCGGATATCGCACCCGGCACTATTCCACGAGTTCGATTCATG
AGCGCATACGAGCAGAAGATCGAAGAGCCGGATCCTAATTATCAGTACTTCATCGTTGCC
GGAGAGCCCTACGAGACTGTTTCGGTTAAGCTTCAGGCCCGTGAGGTAGATAGGCGCGAG
GGCAAGTTCTGGACCTGGTTTGACGAGGACAATAAGGAATTCTGGTGCCAGCTTCTCTTC
AAGACAGAGCGCGATGAGCGC
>AS_DN59954_c0_g1_i1 DN59954_c0_g1~~DN59954_c0_g1_i1  ORF type:internal len:147 (+),score=6.02 DN59954_c0_g1_i1:2-439(+)
GGTAGGGCTGTTGGAGTCGTGCCAGATCCCGATGCCAAATTTTATCCTATCGATGCATTA
TATGTCCTGTGCACTCTTCCTCCGACATGCATATTATTAGAGCAGGACTCGACGACAAAT
GCAATCTTCCCAGAAATGGGTTCAAAGGCAACACCTATCTTTTGTTTGTCTGGACCTGTA
AAAATAGGCAACTTGTCTGTGACCCGGCACCAGGTGCCCATCACTCCGGCCTGGGCAATT
ACTGATTACAAGGTGCAAGGTTCAACATACGACGCAGTTACGTTAGACCTACACCGAAAG
AGCACTAGCAGTAAAGATGGATCATCCCATAAGAGATACTGCTCAGTTTATGTCCAGCTA
ACAAGAGTCCGATCCCTCCAGGACTTATCTCTTCTCCAGCCTATTACATTAAGAGACGTT
AATGCTAAACCGGATAAA
>AS_DN102965_c0_g1_i1 DN102965_c0_g1~~DN102965_c0_g1_i1  ORF type:complete len:273 (-),score=13.75 DN102965_c0_g1_i1:270-1046(-)
ATGTACGACGCGCTCGAGGTCATCGGCCCGAGGGTAGACCACCACCTGCTTCGCTTCCAA
GGCCGGCTGTTCAAGCAGATCGCAAAGTACCCGCCCAGCTACCTCAAGCTGGGGTTCCTC
GCCAGGTCACGTGCGATCTTCTCCGAGGCGCTGGTCCACGTGGTCGGCCAGTGGCCCGCC
GGCGCGAACCAGCTGCGCGGCCAGGTGCCGGAGACGGTGGTGGAGCTCATCGAGGACAAG
GTCGACGAGCTGGAGGAGGTGAAGTCGAAGGTCGAGGCGAAGCTCTTCCGGCTGACGCTG
ACGACGTCGCGGGGCGAGCGCGTCACGCCGAGCAACAACTGGCTGGACTGGATGGCCATG
TCTCTCTTCCGCCAGTGGCTCGCCGAAAACACGACGCCGCCGCCCGCTCCGATCCTGAAG
GACTCGTCCCGAGGCGCGCACTCGCGAGCGCCGAGCAGCAGCAGCGGCCGGAACCCGGGC
CCGCCCGCGCCGCCGGCCGTCAACACCGGGAGGATCTTCAGGCTCCTGGGCGCAGGCGGG
CCGGCGTACCTTGGCCACGACGAGATGAAGCGCTTCCTCAAGATCAACCCGGAGTTCTAC
ACGCGCGACAACCTGAAGCGCTTTGAGCGCCGCATGGAAGAGCTCAAGAACCTGGCGCGC
GAGACGGTGAGGCCTCTGATGCGCAACTTCCTGGAGCTGGACCTCGGCCAAGGAGGAGGG
CTGCCGTATCTGACGTGCACGAAGGTGGAGGAGAGGGACTTCCCATGGGACGAGTAG
>AS_DN116740_c0_g1_i1 DN116740_c0_g1~~DN116740_c0_g1_i1  ORF type:5prime_partial len:175 (+),score=8.70 DN116740_c0_g1_i1:3-527(+)
TCCCTCTTCAGCAAGCCCTCGCAGCCCGCAGGCTCACCAATACAGGCATCCGGATCGCCT
TATGGTCGTCCAACTGGCTTGCACACACTCCCCGGCAAATCACCACTTACAGGTAGTCCT
GTTCCACCAGCTAAGAGTCCACAACCACCTACACCCAAGGCCCTCATGTCTGGTGTAATA
AGCCCCGTAAGCCCCCTTCCGGATAAAGGAAGTCAGCAGAACAGCCCCGCGAACCTTACT
TCTCGATCTCGGATATCATCCATTGGTGAGGCGATAGCGCCGAGCATTGTCATTCCTCCA
CATGATCACTCGCATCTTCCTATGACTATTAGCGGGGCACCGAAGAATGGCTTTGGATCT
GGAACTGAGGACGGGTATGCGAGTGCGGGATCGGCCGGCTTGGCCGAGCTGGGAGCTGCA
TCTCTGGATAGGGGCAAGAGGAATGCGAGTGCGGATGGGAAGAGCCCCGTCGATAAGACG
TTTTTGCTGGGTTTCTTGAACGATGTCGCGAGGAAGGGGCGGTGA
>AS_DN37569_c0_g1_i1 DN37569_c0_g1~~DN37569_c0_g1_i1  ORF type:5prime_partial len:136 (+),score=9.07 DN37569_c0_g1_i1:3-410(+)
CCCGTGCGCGAGAAGCCTGGCCCCCGATTCTTCTACCCGATTGCATCGGCGCATCTGTCG
CAGTCCGATTTTGGCATCCTCTTCCCGTGGGTGACGAAGAAGATACTCAAAGCGGAGGCG
CCCGAACGGACTCTGAAACTCAACGTGCGGGCAATATTACAGACGATGCGGGAGAATGGA
GTCGAGGTGGCCAGTACAAGCAGCATTGACATGGAAGAAGAGCAGGCGCCGGCCGGTGGT
GAGATCACGGTCAAGCAGGCCAGCAATGCCGAGGATTGGAAAATCCTCGACACAACTGGG
AAGATAAAGGGCTGGATCGCAGTGACGACTGACGTCGAAGAATCCGTGAGAGCGGACCTG
CAGGATACGCAGAGCCCTTCCGAAGCTGCGTTGAAGGCGAACTTCTAG
>AS_DN45438_c0_g1_i1 DN45438_c0_g1~~DN45438_c0_g1_i1  ORF type:5prime_partial len:228 (-),score=10.24 DN45438_c0_g1_i1:115-798(-)
GAGATGGTTGCTGTACCCCACAAGAAAGCTCGCCTCGCAGTTCTCCTGGCTGCGTCGGTC
TTTGGTTGTGTTGCTGCTTGCATTGGTCTCAATGCTCTCATTCGAAGCAACCAAGCACAA
ACCCGTCTAAAAAGGCTGGTGACGGCCCCTATGGTCCTCGACATCAACGTCAGTGCCATC
ACCAATGTTGGCATCGTCGCCACTGTGGCCAACCTTTTGACTGCTCTTGTCGCTTTCCTC
GCCCTCTGCGCCACCATCTTCCCCCCAACCCAAGCCTTGGCCAACAAGACGCTCCGCCCG
ACTGCCGCTATTTTGGCATTCACGTCGCTATGGGTTCTCGCGTGTATGATCCCGTATATG
GTGTACTTTGCGAGGGACTCGGCAGGTCTCCGTGCCTTTATTGGTCAGAATGAGCTCCCT
CAGAGCCTCGTTCAACAAACGGCTGCCAGAAGTGGACACAGCACCCGATACAGGACTATG
TGGTATCTCAGACTTCTGGCCATCTTCCCCTGGTTCTCCATCGTTGCTGGCGCCGCGGCT
TCGTTCGTACTTTTCCGAGCCGCTTCTGCAGTCGATTCCACTTCAACTTCCGCAGTCGCC
GCTCGTGCTCCAGAAACTAAGGAGGTTGACAGGGAAAGCGACACGAAAGAGAGCGTCACT
CATAACGAAAAGGCCGAAGCATGA
>AS_DN3171_c0_g1_i1 DN3171_c0_g1~~DN3171_c0_g1_i1  ORF type:5prime_partial len:159 (-),score=10.82 DN3171_c0_g1_i1:29-505(-)
AAGAACGTCCTAAAACTCGCTCAGGGCGAGTACGTCTCTCCAGAACGCATCGAAGGCGTC
TACCTGTCCAACCTAAACTACCTGGCTCAAGGCTTCGTCCACGGCGATAGTCTGCAGACA
TCCCTGGTCGCAATGTTCGGCGTTCAACCCGATATCTTCGCACCTTTCGCCAGCAAGATT
CTACAGAAACAGATCAGCCAGACAGATATCGAAGCTATCAAGGCTGCCTGTAGGGAGGAG
AAGGTCCGAGCCGCCATCCACAAGGATCTGGAAAAGGTTGGTAAGAAGAACAAGTTCGCA
GGATATGAGAGGGTCAAGGCTATTCATCTGAGTGTGGAGCCATTCACAATCGACAATGAG
TGTATGACGCCGACGCTGAAGTTGAAGAGGCCGGTTGCAGTCAAGGTCTATCGGGGCTTG
TTGGATGATTTGTATAAGGAGGTTGCGGACAAAGAGGCAGCGAAGGCGAAGTTATAG
>AS_DN39974_c0_g1_i1 DN39974_c0_g1~~DN39974_c0_g1_i1  ORF type:complete len:338 (-),score=9.63 DN39974_c0_g1_i1:1254-2267(-)
ATGTTCAAGCGCTCGTTCCGAAGCCGCGACGCCACCGCCTCCCAGCGGGAGGTGGCCTCG
ACGACGATGGATTCGCAACACCGAGTGGACAAGTCGGCGCGGCTGACGAGGAAGGGCGCC
ACGCGGGACCCGCAGAAAGTGTCGAAATTGCAACGGTCGCTCCGCGGCGATGAGGCCTCG
CGCCTGCCGACGACACCGCAGGCCACCAGGCCCGACGACAAGACCTTTGCGCCCTCGCCC
ATCATCACGCTGGTGGTGGGCCAGGAGGCGCGGCTGTTTGCAGCGCACGAGAACGTGCTG
TGCCAGGCCCCCTTCTTCGAGAAGGTCCTGCGCGGCACCTATGTCGATGCGCAGAATCGG
AGGATCTCGCTCCCGGACGAGGAGCCTGAGGTCTTCAGCGCGATCCTCGAGTATCTCTAC
AAGGGCGACTACTACCCGCGCCTGCTGCTCAACAAGCAGCGCAACTCGTGGGAGCTCGAG
GACTCGCTCCCCCGCCGGGCCACAACGCAAGCCTCCCCGGCGATCCACGAATCATCCCCC
AAAATCGGGGGTGGCCGCGCAGGCCAGACACCAACAACCACCCCCCAGACCCCCTCGGCT
GTCGAGGCGACCGTGTACCTCTCGAGCGTCGGCCAGCACCTGCTCCGCGACACCGTCGTG
TACTGCGCCGCGGAGCGCTACGGGCTCGAGGAGCTCAAGAGGCTGGCGCTGCGGAAACAG
GGGCTCCAGTCGGGCATCGACGTGGGCACCATCCTCCGCAGCGCGCAGTACTGCTACGCC
AACACGCCCGACTCAGACAGCCGCCTGCGCGCCCACTACCTGGCACTCATCATCCGGTGC
CGCAGGACCTTCAAGCGCAGCGGCACCATGCAGGCCGAGATGGAGAAGTGCGGCGGCGGC
GACGTCTACGGCCAAGGCAGCGGTAAGCTCTTCTTCGACCTGTTCGTCGCCATGTGCAAC
CACCTTGACGACGTCATTGAGGCGAGCAATGCGCGGACCCCAAAGACTGTTTGA
>AS_DN26569_c0_g1_i1 DN26569_c0_g1~~DN26569_c0_g1_i1  ORF type:5prime_partial len:140 (-),score=0.56 DN26569_c0_g1_i1:309-728(-)
GTCACACCCCTCTTGGCGATGCTTGCCGCTTGCTCAACTACATTTGCAGCATTTATCTCG
ACGGCGGCGATCCTCGTTAAGCATGCCCTCACCGGAGGTGCCTCGGTATTCGTCGGTCTC
CTTGTGCTGAATACAACTCCCGATGCCTTCTCAGCCGGCACCGTTGTAGGGCTGATGCAA
GTGGCTAGCCTGTTCAAGGCACTGGCTGTGGCAGTCAGTGGTGCAAGCTTCTACCTGAGT
AACGACTTCAGCGTTTCCACGACCAACTACGCGCTGTGGACAAGCCTTGCCCTCTTTGGG
GCCGTGGGCGCGGCGTTGGCGTGGTTTGTGAGGGAGCGACCAAGTGTGGAGCGAGACTTC
CCCAGCGAGGTGCTATGCTGGGAGACGTGCTTTGATGCAGAGGGAAGCACAGATGCGTAA
>AS_DN80470_c0_g1_i1 DN80470_c0_g1~~DN80470_c0_g1_i1  ORF type:internal len:103 (+),score=3.34 DN80470_c0_g1_i1:2-307(+)
GGAGCCCACGGCGGTGGCGCTTTCTCGGGCAAGGACTACTCCAAGGTCGATCGCTCCGCT
GCATACCTCGCTCGTTGGATCGCCAAGTCGCTCGTTCACGCCGGGCTGGCCCGTCGTGCC
CTTGTCCAGCTTTCCTACGCCATCGGTGTTGCCGAGCCCCTTTCGCTCTTTGTTGAGACC
TACGGCACCTCGGAGAAGACGTCGGATGAGCTCGTTGAGATCATCCACAAGAACTTCGAC
CTGCGTCCGGGTGTCATCGTGAAGGAGCTTAACCTTACGAACCCCATCTACTTCCAGACG
GCCAAG
>AS_DN29772_c0_g1_i1 DN29772_c0_g1~~DN29772_c0_g1_i1  ORF type:5prime_partial len:116 (+),score=15.17 DN29772_c0_g1_i1:2-349(+)
GAGCTCAGTCTGCCCAAGGAGCAGAACGAGCCTCATCAGCACCACGGCCGCCGCCACTTC
CTCCGCCGCTGCCGCAGCCGGAGCTCCCTCCGCGACGTCGCCGAGCAGCCCGTCTTTTAC
GACGAGTTTGTCGACGACGCGCTCTCCAGCCCGGCCTACTCCCCTCCGCCGCTGCCCGAT
CTCGAGATCGACGAGGGCACGGACGTCGAGGAGGACGAACAGGAGCAGGAGCGGTCGGAC
GAGAAGCCGCACCACCTGCGCGACCAGTTTATCGGACTCTCGCTGCGCGTCGACCTCGCC
GTCTTCCGCGCCAAGAAGCGCCTCCGGCGCCGCGTCGGCCTCGACTAG
>AS_DN135376_c0_g1_i1 DN135376_c0_g1~~DN135376_c0_g1_i1  ORF type:3prime_partial len:102 (-),score=14.02 DN135376_c0_g1_i1:3-281(-)
ATGGAGGAGCTTGAGAAGTCGTCGAGTTCCACGGGCCTCCTCGACATCCCGGGCACGTCA
ACCATCGACATATCCTCCACACTGCCAGTGATGGCCACCGCCGTCGAGCAGAAGCCCCCA
CCAAAGAAACGCAAGAGCTGGGGACAACCTCTTCCTGAACCCAAAACCAACCTTCCTCCG
CGAAAGCGAGCGAAGACGGAGGACGAGAAGGAGCAACGGCGTGTGGAGAGAATAAAACGC
AACAGACTTGCGGCACATCAATCGCGTGAGCGAAAGCGA
>AS_DN100082_c0_g1_i1 DN100082_c0_g1~~DN100082_c0_g1_i1  ORF type:5prime_partial len:151 (-),score=11.59 DN100082_c0_g1_i1:22-474(-)
CAGCGACAAGCCATGGCGAGACCAAGTGATGCCGGGTCCGTGGACCTCAGCCATCACAGC
GACCTCATTGATACCGCAACGTTTGATCAGATACTGGAGATGGACGATGATGACCAGAAA
GAGTTCAGCAGAAGCATAGTCTACGATTTCTTCACCCAGGCCGAAAGCACTTTTGGGAAG
ATGGACAGCGCTCTGCAGCACAGAGACCTCGCGCAGCTATCTTCGCTCGGCCACTTCCTC
AAGGGCTCTTCTGCAACGCTAGGCCTTAACAAAGTCCGCGACAGCTGCGAGAAGATTCAG
CACTACGGCGCGAAGAAAGACGACACTGGCCAGCGTGATATTTCCGACGAAGACCTCTGC
TTGGACCGCCTGAAGACCACAATCGCCAGGGCAAAGGAGGAGTTCAAGGAAGTCGAAAGT
CTCTTGAAGCGATACTACAATAACCCCGCGTAG
>AS_DN80108_c0_g1_i1 DN80108_c0_g1~~DN80108_c0_g1_i1  ORF type:internal len:185 (+),score=1.32 DN80108_c0_g1_i1:2-553(+)
TCCGATACTCAATCCACGCGAGACCAAGCGTCTTCAAAGGACCAGGAGAAGAGCCAAGCT
GAAAAAGACGAGACGGCGGCGCCGCAACAGAACGAGGAAGAGGAACATGAATATCCTGGT
CCCTTCAAACTTGTCATGATCACAATCGCACTGTGTCTCTCTGTCTTCTGCATGGCCTTG
GACAACACCATCATCGCAACTGCCATTCCCCGAATAACAGATCAGTTCCAGGCCATCAAC
GATGTGGGCTGGTACGGCAGTGCATATCTCCTGGCGACGTGTTCCTTCCAACTCATGTTC
GGCAAGATGTATACCTTCTACTCGGTCAAGTGGATATACCTAATCGCCCTTGGCATCTTC
GAGATCGGCTCGTTTGTTTGTGGTATCGCGCCAAACTCCAATGCTCTGATTGTCGGCCGA
GCCGTTGCCGGTCTTGGAGCTGCAGGAATCTTCTCGGGCGCCATTCTGATCGTTGCGCAA
ACGGTTCCTTTGAGGCAGCGTCCCACATATACCGGCTTTATTGGCGCCATGTATGGAATT
GCAAGCGTTGCG
>AS_DN114517_c0_g1_i1 DN114517_c0_g1~~DN114517_c0_g1_i1  ORF type:5prime_partial len:128 (+),score=5.96 DN114517_c0_g1_i1:1-384(+)
ATCGACGCCGCGTTCATCGAAAAGCACCAGATCGACTACGTCGCGCATGACGAAGAAGCA
TATCAGAGCGCTGGATACGAAGACGTATATGGGTTTGTGAAGAACTTGGGCAAATTCCTC
CCAACCCGGCGCACTCCAGGAATCTCGACCTCCGACCTCATCGAACGCATGGTTCGTGGA
TACCGTAATAGGATCTTCGACCCCAAACTCGCCAAGATGGGTCGAGAAGACTTGAAAGCG
GAAGGAAGCGATTACGATGATATGAGCAGGTTGAATAGCAGAGCAGGGAGTCGAGCGCAG
AGCAGGAGAGGGAGCATTGGAGGGGGTCATAGCCATTTGAACCCTCCTAGTTCCTTAGCG
AAAGCGGAAGGCGGGGAGACTTGA
>AS_DN48638_c0_g1_i1 DN48638_c0_g1~~DN48638_c0_g1_i1  ORF type:3prime_partial len:147 (-),score=2.28 DN48638_c0_g1_i1:2-439(-)
ATGATGTCCCTCTTCCCCCGCTCGTACTGCGCTCCCGCCGCCGCCGACGCGGGCCTCGTC
CCGCTCTTCCGCCTCCTCAACGACTTCGACACTTACTCGCGTGAGGTCTCCAACGCCTCG
CCCAGCCCGGCAGCAACCCGCCGGCACCACCACCGTCGGGGCGCGCGCGCCCAGCTCACC
TCCTTCAACCCCAAGTTCGACCTCGCCGAGACGGAGCACACCTATGAGCTGCACGGCGAG
CTGCCCGGCCTGAGCCGCGAGAACGTCGACGTCCAGTTCACCGATCTACAGACTATCGTC
GTCCGCGGCCGTGTGGAGCGCAGCTACGGTTCCGAGTCTGACAACAATACGGCGGCTACC
GCTGCTGGGGACAACAATACCACGCCCGTCGAGACCAGCGGGGCCGAGGCCGAGGCCGAG
GCCGAGAAGCCCCGCCGC
>AS_DN24478_c0_g1_i1 DN24478_c0_g1~~DN24478_c0_g1_i1  ORF type:internal len:178 (-),score=0.27 DN24478_c0_g1_i1:3-533(-)
ATTCAATGGCAGGTAGCTCCACTGGGTCCTCTACCTCCACCGCAACCGGTCGTTCATCGG
CAGGTAGCTCAACTGGGTCCTCCACCTTTGCCGCAACCCATCGTTTGGCGTCAGCTAGCT
CAACCCCCTCCTCTGCCACCACGACCGGCTGTTCCTGCACAACCGCCAGTGCAGGCTGAT
CCTCCAAATGCCGCTGCCCAATTGGCAGAGCGTGTACAAGCAGGCCGTCGTCGATGGCCT
TTCCTTATGACTGGCCGAGAACCATATCAGGATCCTCCCCAGCGACACGATCTTGGACGC
ATGAGTCATGCCTGCCCCCACTGCGGTGCCCTTCATTGGATAGATGAACGGATCAAGTCG
GTTGGAACAGTCCATTCCCCTCATTTCAATGGCTGCTGCCTTGATGGCCGTGTCTCTCTC
CCACCTCTCCCCGAGCCTCCAGAACCTCTACGTACATACCTATCCGCAGATACCGATACA
GCACGACTATTCCGGCAGGATATATGGAAATATAATAGAGCCTTTTCGTTT
>AS_DN75152_c0_g1_i1 DN75152_c0_g1~~DN75152_c0_g1_i1  ORF type:3prime_partial len:150 (-),score=3.81 DN75152_c0_g1_i1:2-448(-)
ATGAATCGCCATCGCAGTGCAGAAAACACCAAAGATAATGTATACCTTCCACTGGATATT
CACAAACGCCGGCGGGACAAAGTAACTCAGCGCGAAGTTGAAGATCCAGTTAGCAGACGT
AGTAATCGCCACTGCCTTTCCACGGACCCGGAGAGGGAAAAGCTCTGGTGGGTAGATCCA
GGAGACAGGACCCCAGGTCGGGGCGAAGGAGGCGACGAAGAGGTATGTGCAGGCAATTAC
GGCGCGAGCGGCGGGGCCATGGATCTGCCAGGATTCTTCGGCGACGTTGTCGACGCCGCC
GGGTGGTGCGGGCGAGCCGTGGACGGCCATGAGCGCGGCATTGGCGTACATCCAGGTTGC
CATGAACAAGGCGCCGATGATGAGGGGGAGGCGTCGGCCCCAGCGGTCGATGTAGATGAG
GGCGAATATTGTCATGCCTACGTTGAT
>AS_DN100410_c0_g1_i1 DN100410_c0_g1~~DN100410_c0_g1_i1  ORF type:5prime_partial len:206 (-),score=31.83 DN100410_c0_g1_i1:79-696(-)
CACCACACGGCCGTTAAGGCTGCTGTCAGGCACGCGCGCCTGGAGAAGGCTCTCAATGAC
ACCAACGACCCTCTCCACCACAAGGCCGTCCGAGTTCAGAAGTTCAAGGAAGCTCTTGCT
GACCCCAACCACCCCCACCACGAGAAGGCCCACGCTGTTCTTGCTAAGCACCGCGCTCTT
CGTGCTGCTTTGAAGGACCCCAACCACCCTCACCACGATGCTGCTCTCAGGCACGTCGCT
GCCAAGAAGGCTTTGGCCAGGCAGAGGCACCTCCACCGCCTTGAGGAAGAAGGTACCACT
GGTCATCACCGCCACCTCGGTGAGCTCAACTCTGAGGGCGGTCTTCGCCACCACCGCCAC
CTTGGTGAGCTGAACGCTGAAGGCGGTCTCCGTCGCCACCACCTCGGCGAGCTCAACGCT
GAGGGTGGCCTGAGACGTCACCACACTGGTGAATTCGGCTCTGAGGAAGGATTGAGACGC
CACCGCGCTGGTGAATTCGGTGCTGAAGAAGGCTTCAGGCGTCACCGCGGTGAATTTGCC
AACTCTGAGGGCTTTCCGAGACACCACCGTCAATCGGCTGACTCTCAGGGCCCTCTCAAC
GCCGGCAGCTCTTTCTAA
>AS_DN136740_c0_g1_i1 DN136740_c0_g1~~DN136740_c0_g1_i1  ORF type:internal len:100 (-),score=7.46 DN136740_c0_g1_i1:2-298(-)
CCTGCCTACTCTCAGCCGACTTCTTCTGTTTTCAATCTTTCATCCACCACTACCACCCAG
CCCGCTCAAAAAGCTGCACCAACCACTTCTACATCAAACGTGACGAGCATGTTCTCATCC
AGCATTGATCCATGGGGAGGCAACGCCTGGAGTACCCCAGACCCTGTCCCTGCCCCTGTA
CCTCCAGCCGCGAAGCCAACTACATCAGCACGGCCTTCCATTACGGACTCGATGAGAATG
CCCGACACCTTGACTGGTCGTGACATTGGAGCAGGCTGGGGTGCGCCCGCAGCCAGT
>AS_DN121106_c0_g1_i1 DN121106_c0_g1~~DN121106_c0_g1_i1  ORF type:3prime_partial len:110 (+),score=8.85 DN121106_c0_g1_i1:40-327(+)
ATGGAAGCTTCGTACCCGGCCGATCTTGTTGTCTGCGGCCCAAGTCTCGATGAAGCTCCT
GACGGCGGCGCTGGTATACATGCCGTGAGTAATGGTGCCAGGCAGATTGGCATAGCCTGC
GAAAACACGAGATACGTGGATGGGGTTGTAGTCGCCGGATACACGAGCGTAGGTCTCGTT
TGTGGCAGGTGCCTTGATCAGCAACTCCGTCTTGCCGTTGAGAGGGATGGGGTTCTCAAA
GTTGACCGGTTGGTCGAGCTCAGATCCATTGCGCTGGAGATAGTCGAG
>AS_DN114159_c0_g1_i1 DN114159_c0_g1~~DN114159_c0_g1_i1  ORF type:5prime_partial len:115 (-),score=18.61 DN114159_c0_g1_i1:346-690(-)
GACAAGAATCCGAACTCGAGCGATGAGAAGTTCAAGGAGCTTGGCGAGGCTTATGAGACT
TTGATTGATCCTCAGAAACGTGCCGCATATGACAATGGCGACGACCTTATTGATCCGTCC
GAGATGTTTGGCCGCGGTGGTTCACCTTTCGGCGGTATGGGTGGCATGGGAGGTATGGGC
GGTATGGGAGGAATGGGAGGCATGCACGGCGTCAACATCGATCCCAACATCCTCTTCAAC
ATGATGAATGGCGGAGGTGGCGGTGGAGGATTCGCTCATGCTGGCGGCAACCCATTCGCT
GGCGCTCAAGGCCGTGGGGGTGGCTTCCAAGGATTTCAGTTTTAG
>AS_DN28666_c0_g1_i1 DN28666_c0_g1~~DN28666_c0_g1_i1  ORF type:complete len:106 (-),score=14.32 DN28666_c0_g1_i1:522-839(-)
ATGCACTCCAAAAGCCTTGCAAATAGCGAATACTTCCTCTTCGGTTGGATTGACCATGTC
CAGCCACCAGACGCCGCCATCAGGTGGAAGCTCGAAGAGGTCACGGAAGTGTTCGCCTGG
CATGAGAAGGCCTCCAAGCTCAGCAGCGTGAATGGTGTCGTCCAGCTCCGACGAGAAGAA
AGTCCATCGGTTGAGGAGATTGATTTCGGTCAAGCTTTGTTTCTCGCCATTGAACATGTG
GGCGAGACCTTCCTCAGCAAGCTTCTCTTGGATAGTTGGATCAACCCCTTCCTTCAGGGC
TGCCAGGTCAACATCTAG
>AS_DN103699_c0_g1_i1 DN103699_c0_g1~~DN103699_c0_g1_i1  ORF type:3prime_partial len:131 (+),score=7.05 DN103699_c0_g1_i1:1-390(+)
ATGGATTGTCTGAAGAACTTGACTGCTTGTATGGGGTGCACCAAGAAACACGCCAAGTGC
TCATGGAAAGAAGTCAGGGAGAACGAACTTCGAGGAAGTTTCTCACATCCATCGCAAAGC
ATGACGACTCGCATGCGTAGCGAAAGCGAAGAGGCTGATAACGCCAATGGCAATGGAGAG
CGTGCAAGCACTGGTTCTCCGGCCTCAGTGCTCAGCCTTCCGCGCCACGGAATGACGTCG
CAGAACGTTGCGCCTATTCAACAGCAGGGGATTCCACAAGAAAGGTTACAATCGGCTCGG
AGCTCACCACCCAGCATTGACCGAGAACGGGACCGAGGGGTTGAAGCCCAGCTGCAGGAG
GCTGCGAAGTCCGGCCTAGCCCATGCGAAC
>AS_DN100756_c0_g1_i1 DN100756_c0_g1~~DN100756_c0_g1_i1  ORF type:5prime_partial len:193 (+),score=10.36 DN100756_c0_g1_i1:2-580(+)
GCCTGGGAGTATTACAGCGAGGTGCATAAGCTTGGCCGTAGCATCTGGGAGATCCTGATT
CAAGGCCTCGGCCACTCGCCCTCCCTCATGGAAGGCTACGCCACGAGGCCGATCGTGTCA
ATGAAGTTGATTCGGTACCCACCCACCAGAGAAGCGAAAGAGGGCCAGCTTGGCGCAGGC
CCGCATACCGATTTTGGGGGCGTCACTGTCCTGCTGCAGCAGCCTGGGCGCGAAGGGCTC
GAGGTCTTCCATGAAGGGAGGCAGGAGTGGTTGGGTGTACCGGCTCTGGAAGATATCTTG
GTAGTGAACGTGGGAAACATGATTTCGCAGTGGTCGGGGACCGTGTATAAAAGTCCGCTG
CACAGGGTAATCAACAAGAGCGGAGATGAAAGGATCTCAGTCGCTCTATTTTGGCACGGC
GATGTTGATGCGACAAATCCCTTGAATCCAAATGATTCAAGCAGGGACACTGTTGGCGAC
TTACTGGTGAAGCGATTCCGCAAACAGTTTGTTCTCCCTGACAAGGTTAATATCAAACCG
AAATCGGCGTCCATGGCTGAGATTAAGGCCGAATCATAG
>AS_DN76245_c0_g1_i1 DN76245_c0_g1~~DN76245_c0_g1_i1  ORF type:internal len:130 (+),score=3.65 DN76245_c0_g1_i1:1-387(+)
ACGGTCACCGTCGTCGTCTGGGGTTCCCAGGGCTCCTGGGTCAACGCCGTCGCTCCTTGG
GTCGCTGTGACTCTCCCACCAGGGGCCAGCCAGACCATCTCCATCGCCAACGGCGTTTCG
GGCGCCCTGTCTGCCATCTACAGCGGCACCCAGATGGTCAACGGCCAGATCAGCAACACG
TGGGCCGAGTTCACCATGAACGGCCAGTGGACCACCTTCGACGTCTCTCGCGAGGTCAAC
ATGGGCGGAAAGCCAATAAAGATTCAGGGAGACAACTGCTACTCCGACATGAACACATGC
GTCTTCGTCTGCACTAATGGCGCATCCTCATGCTGGACTGATTACACTCTCCAGAACTGC
GCCGCTGGCTCGCAAGCTGGTGCTGGT
>AS_DN34348_c0_g1_i1 DN34348_c0_g1~~DN34348_c0_g1_i1  ORF type:5prime_partial len:117 (+),score=7.47 DN34348_c0_g1_i1:2-352(+)
AAGCTCGTCACTCCCACTCAGGAGCACCTCGAGAAGCACTATGCCGACCTCTCCGAGAAG
CCTTTCTTCCCCGGTCTCGTTACCTACATGTTGAGCGGCCCTATCGTTGCCATGGTCTGG
GAAGGCCGTGACGCCGTCAAGACCGGTCGTACCATCCTCGGGGCCACCAACCCTCTTGCC
TCTGCCCCTGGCACCATCCGTGGTGACTACGCCATCGACGTCGGCCGCAACGTCTGCCAC
GGTTCGGACAGCGTCGAGAACGCCAAGAAGGAGATTGCTCTCTGGTTCAAGGAGGGTGAG
GTCATCAGCTACAAGCACAGCCAGTTCGACTGGATCTACGAGAAGCCGTAA
>AS_DN96206_c0_g1_i1 DN96206_c0_g1~~DN96206_c0_g1_i1  ORF type:internal len:144 (+),score=18.66 DN96206_c0_g1_i1:1-429(+)
GAGCCAGCTGTCTCAGGCGCAGCTACAGATATTCCCACCGCATCTGGCGCTGCACCAGCT
GCCGCCGCACCCTCCGTTGCCGCCGCAGCAGTTGCCCCAGCCGCCTCCGCTAAAGAAACC
AAAGAAGCCCTCTTTGCGCGTCTCGCCGAACTCGTTAAAGCCGCTCCAGTCATGCTCTTC
ATGAAGGGTACGCCTAGCGCGCCTGAATGCGGATTCAGTCGTCAGCTTGTCGGAATACTG
CGCGAGAATGGAGTCAAATATGGATTTTTCAACATTTTGGCAGATGAAGATGTGCGTCAG
GGTTTGAAGGAGTTTGCGGATTGGCCTACGTTTCCTCAGTTGTGGGTTCAGGGTGAGCTT
GTTGGGGGTTTGGATATTGTCAAAGAGGAACTCAGCTCAGACCCCGATTTCTTGAAAGCT
TATGCCATT
>AS_DN110238_c0_g1_i1 DN110238_c0_g1~~DN110238_c0_g1_i1  ORF type:5prime_partial len:138 (-),score=20.19 DN110238_c0_g1_i1:7-420(-)
ACATCAGAGCTTATTGCGACCTATCTCGCAAAATACACCAGCTCCGACAAGTCATGGATT
GCCACCGCCCAGCTCCAACCAGCTGGCATTCTCCAGGCCACCTATTGGCAAAAGTTGAGC
GAGAAGGTGGAGTTTGCAGCGGATCTTCAGCTTATGGCTTCGCCTATGAGAAGAGATGCT
GTTGCGACATTGGGTGCCAAATATGACCTGCGTTTGTCGACATTCAGAGCTCAGCTTGAC
TCGACGGGTAAAGTTTCAGCTCTTCTTGAGCAACGGTTTACGCCGACTTTTGCTTTCCTC
ATGTCGGGAGAGATTGATCACTTCAAGAACGCAGCCAAAGTCGGTGTTGGTGTGATGATT
GAGGGAACTAGCTTGACACCTGAGGAGATGGGGTACCCACCTGAGATGCATTAA
>AS_DN115488_c0_g1_i1 DN115488_c0_g1~~DN115488_c0_g1_i1  ORF type:5prime_partial len:132 (-),score=15.97 DN115488_c0_g1_i1:81-476(-)
AGCGGCATGGTGGGCGGTTTTAATCTTCCCTCCTCGGGTGACGGCTCCATCGCAGAATAT
GAGAAGAATGCAGGAGGAGCATCTGCAAAGCGCCCAAGCGGCGTCAAGGGTGGAGAGCTT
GTCGATGATCAGGAGCTTGCTTCCTTGACCGGGAGTGCAAGTGGCTCTGCGAGTCCAACC
GCTAGTGCCTCTGGTGCTACTTCACGGCCATCCGGCGCCACTTCACAACCATCCGGCTCA
GCCTCTACTACGACAGCTGCTGGTTCTCCAAGTGGGACCGCATCTGCCGCTGCAACAGGC
TCGCCATCACCTACAGGGGCGGCCAATCCTGTCGCATTGCATCAGGCATTTGGAGCCGTT
GCCGGCTTGTTGGGACTCTTTGCTTGGATGTTGTGA
>AS_DN85249_c0_g1_i1 DN85249_c0_g1~~DN85249_c0_g1_i1  ORF type:internal len:118 (+),score=1.66 DN85249_c0_g1_i1:3-353(+)
TCCGAACAGCTACCTACGCTAGAGCAACTCGCCGCAGAACGACAGCAACGAAGACAACGG
GCGCAAACAGCGACAACGACACCCGCCACCGAAAGCAACGTTGCACCAGGCGCGCAAGTA
GGAGAACTTGAGGAGGAAGCAGACCAACAAGGTGCATTCAACCCGGAGACGGGCGAGATC
GATTGGGATTGTCCGTGTCTAGGCGGCATGGCACATGGGCCCTGTGGAGAGGAGTTTAAG
GCGGCGTTCAGCTGCTTCGTGTACTCAGATGCGGAGCCGAAAGGATATGACTGTATTGAT
AAATTCAAGGGCATGCAAGATTGCTTCCGGAAACACCCTGACGTCTATCCC
>AS_DN60950_c0_g1_i1 DN60950_c0_g1~~DN60950_c0_g1_i1  ORF type:5prime_partial len:295 (-),score=0.21 DN60950_c0_g1_i1:285-1169(-)
CTCTGCTGCTGCTCTGCAAATTTCTTCACACCAACCAACATACACTGCACTCTGCTATTG
AGAATTTTGCACATCGACACAGGCATGTCTGCAGAGATATCAACACCGCAGCGCTCGCGA
GCATCATCGGGCACTAAGTCGCCACTAACGCTGGACCTCTCTGATCTCCCGCAGCTGGTG
CAACCCTCTCCTCCCTCGAATACTCTCATAATCACAAACCTTGTCGAACCCGAGATATTC
ATTCCTTCAAACCTTGTCCACATCCGAGAGACCATTAACAAGTATGCCGCAATCCATACC
TGGGCACCGCTGAAATCCTTCCGCCGGATCGTCGTTTCCTTCTTCGATGTCGATTCCGCT
ATTACCATCCGCCAGAAAATCGATGGCGAGCAGATTATGGGCTGCCGGGTGCGCGTGTAT
TTTGGCATGTCAACCCCGCTGAACCCCAGCGATCAGCACCTTCCACTCCCAAAGTCCGAT
AAGCTGTTCTTCATTTCGCCGCCGCCGTCGCCACCAATGGGCTGGGAAATGCATAACGAG
GAGGCACCGAACAAGATTGTGCATGCGGAAGATCTTGCTGCGGCGCTGGCGAGGCTACGG
GCAGATCACTACGATTGCCCTTCGCCCACGACGGAAGAAGGAAATCCAGAGACGAGTCCT
ACGGTTAAGAGGCGGAGGACTGGCAGCTCGACTATCGTATATCACCCCGACGACCACGGT
GACAGCCCGAATCTTCCTGCCATCTCGGTCGAAGACACAACTGGGAGTCCGATGGCAATG
AGCCCGACTGACGCAATGGAGGGTGTCGAAGGCCCGATTGCTCATCAGAAAGCGCAGGGG
ATTACCATCTCGACCGCCCGACCACCGGTCGAACTTATGCATTGA
>AS_DN6747_c0_g1_i1 DN6747_c0_g1~~DN6747_c0_g1_i1  ORF type:complete len:341 (-),score=3.52 DN6747_c0_g1_i1:187-1209(-)
ATGGCGTTCATGCTAAGGCGGCCGTTTGCCGTTGCGACGGCCTTCAAACAAGCCGCTCCT
CGAAGTGCAAACCTCGGCGCTCGATACTTCCACAATACCCCATTCCAAAGCTCTACAGCC
TTCAAGCCCTCGACACCCACACGCCCATCTTCCATCCTCGTACGATCGCGACAGACCTTC
CAGAATGCTTTCCGCCGCACATACATGCAACAGACATACCAAGTCGACCGCGGTAATTTG
ACTCAGAAGCTGCTGTATGGAGCCGCCATCGTTGGTGGAACTATTTTGGCCACGAACCTG
GTCTTCAACCGGGAGACTCGTGACGATGGCGGCATGCCAACCTACGAAAGGCAATACTTG
AACGAAACATTCATGCACACTGGTCTTGGTCTTGGTATTATTACTATTGCCGCTCGTGCT
TTACATACCAGTGGATGGTCTGTTCGGTTGATGGCCTCCAACCCATGGGCTGTCGTTGGT
CTCGGTCTGGTTGCTAGCATTGGTACCATGTACGGAACGATGTACACTCCTCCTGAAAAT
TACATGCTTAAATATGCCCTCTGGACCGGTTTCAACGTGACTCAGGCTGCTCTCTTGTCG
CCTTTGATGTTCTTGTCACCTGCTCTGCTCGCTCGTGCCGGTCTCTACACCGTTGGTATG
ATGGGCTCTATTGCTTTTGTCGGTGCCACTGCCAAGCAGGAGAAGTACCTCTACCTCGGT
GGTCCCCTTCTTGCAGGTGTTGCCGTTGTCGCTATTTCCGGCTTTGCTCCTCTCGTTCTC
CCAGCCACTGCCGCTCGTACGTTGATGTGGTCTGAGCGTATCTGGCTCTATGGAGGTCTT
GCTGTCTTTGGCGGCTTCACTCTCTATGACATTCAGAAAATCTTGTACCGCGCTCGTCTT
GCTGAGCGCGGTGTAGTCCGCCGAGACCCAGTCAACGAGAGTGTTAGCCTCGAACTTGAC
TTCATCAACATCTTTGTTCGTATGGTGCAGATTCTCGGTATGCAACGCAACAACCGACGA
TAA
>AS_DN92779_c0_g1_i1 DN92779_c0_g1~~DN92779_c0_g1_i1  ORF type:internal len:243 (-),score=19.07 DN92779_c0_g1_i1:2-727(-)
CTGATGCAGCCTCCCCAGACTCCTTACTCCCATCAGTCCCACCAACCTGCACACAACAAC
TACCAGAGCCAGCCTAGCATGCATATGGGACAGTCTTATGGCTACTTGAATAACCAGAGC
TACCAGCAGTCCCATTATGAGCAGCCTGCTCCGGTCCGACAGGAGCCCACTGTCGAGTAT
GCTCAACCGACTACTGAATACCGCCGCCCATCTGTTCCTCAAACTACTCAGCAATATCCA
GGCCCCAGCCAGATGATCCCTCCATACAGCCCGATGGACCAGTATAACCGAAGCCAACAG
ATGAACCAGCCGATCCAGCCTCTTCAGACTCCCAACCACAGCGCCTCGGTCTCAACTCCC
AATGCGCTGCATATACCGAACGGACACGCTCTCGCGCCCTTGAAGACGTTGCAGCCACCG
GCACCTGCTGAGAAACTTGAGCCTGTGTCGCCTTCTTATCAGTCACCACCCAATACCATG
TCCTCGGCATCCATGTCTGCTACATCCGATGCACCTCAGAGCCACAGTTATCTTGATTCT
CGCGGTTCGCTTCCCAAGTTCGTCCCACAGGCTCAACCACAGTCTTCTCTCGGCCAGAAG
CGCTCCTTCTCTAGCACCTTCGACACTAAGCACATGACCGACCGTCTGCAGCAAGGTGCT
CGACCCAATCCATCTGCTCCCGCTTATGGATACGACGGAGGCTATGACGAACCTGACATG
GAAGAA
>AS_DN107428_c0_g1_i1 DN107428_c0_g1~~DN107428_c0_g1_i1  ORF type:5prime_partial len:116 (-),score=6.98 DN107428_c0_g1_i1:21-368(-)
ATCAAGTCTCGCGAATCCCGGTCCCATTCACGGTCCTTGAGCCCAAAACAAGCTGCGGCA
CACCGCATCAACATCGCAAACACCATCCACCGGGGAGACGGCAGGAAGTTGCGCGGGACA
GGCGGAACAGCCCTAATTCCATTCTTGAAGCAGGCGCGAGATGAGACTGGTGAGCCAGCC
ATCGATGCATGGGCGCGGCGCTTGCTCAACAATGGGCCCGCCGAATCCAGTGATGGTGTT
GCTCGGCTCACAAAGATGAGTGAGCACACGAATGGTGAAGTGGAGATTGTAGGACTAGCA
GGAACGTGGTCAGTTGATGACAGTGAGGGTGGAATTTGTCACTGGTAG
>AS_DN18378_c0_g1_i1 DN18378_c0_g1~~DN18378_c0_g1_i1  ORF type:5prime_partial len:207 (+),score=20.69 DN18378_c0_g1_i1:1-621(+)
TACGAGATCGGCCAGCCCAAGAAGGGCGAGACCATCTTCATCTCCGCCGCCTCTGGTGCC
GTCGGCCAGCTCGTTGGTCAGCTCGCTAAGCACGAGGGTCTGACCGTCATCGGCAGCGTA
GGCGACGACAAGAAGCTCGAGTTCATCACCAAGGAGCTCGGCTTCGACTCTGGCTTCAAC
TACAAGAAGGAGAAGCCAGCCGATGCGCTCGCACGCCTCGCCCCCAACGGCATCGACATC
TACTACGAAAACGTCGGCGGCGAACAGCTCGAGGCCGCCATCAACGCCATGAACAACTTC
GGCCGCATCATCGCTTGCGGTATGATCTCCCAGTACAACTCAAAGCCCGAAGAGCTGTAC
CCGATCCGCAACCTGATGAGCGTCGTCGCAAAGAGACTCACTATCCGCGGCTTCATCGTT
TCCGACGAGAACATGGGTCCCAAGCACGCCAAGGACCACCAGGAGAAGCTGCAGAAGTGG
TTGAGCGAGGGCAGCTTCAAGGCCAAGCTCAGCGTCACGGAGGGCATTGACAACGCCATC
GACGGATTCTTGGGCATGCTTGAGGGACGGAATTTCGGAAAGGCAGTGTTGCAGATTGCG
GATTTGGAAAAGGATAACTAG
>AS_DN80095_c0_g1_i1 DN80095_c0_g1~~DN80095_c0_g1_i1  ORF type:5prime_partial len:124 (-),score=13.13 DN80095_c0_g1_i1:90-461(-)
TACTACATTAAGCCCACCATCTTCGCCGACGTCAACAACGAGATGAAGATTGTCCAAGAA
GAAATTTTCGGACCTGTCTGCACAGTCCAGAAATTCAAGGATGAGGAGGAAGTTCTCAAG
CTCGCCAACGACACCACCTACGGTTTGGCAGCTGGTATTCACACCAACGACCTCAACACT
GCGATCCGCGTCTCCAACGCTCTTAAGGCCGGCACAGTCTGGGTTAACCAGTACAATATG
ACCCACTACCAGACACCCTTTGGTGGATACAAGGAATCGGGTATCGGCCGAGAGTTGGGT
TCTTATGCGCTTGAGAATTATACTCAGATCAAGTCGGTGCGCATTCACCTTGGTGACGCT
CTGTTTGGTTGA
>AS_DN103048_c0_g1_i1 DN103048_c0_g1~~DN103048_c0_g1_i1  ORF type:5prime_partial len:152 (+),score=15.58 DN103048_c0_g1_i1:1-456(+)
TATAAGTACGGCGCCGCCATCCGCGTCAAGTGCAAGTTCGCGGCCGAAGCAGATGCCTTC
ATGAAGCGATTGATGGGCCAGACAGACGAGGGGCAAGCTTCCGACGCGGCCGACGTTGAG
GCTGAAGAAGAGGGTGACGAAGAGAAGGAAGATGTCGAGAAGGAGGTGCGGAGGCCGTCG
GAGGCTCATCGCATGGAGTCGAGGATTGAAGATCAAGAGGAGGCTGAGGCCGAAGCCTAC
GACGAGTCGTTCGAACCTAGGGGGCGTCGGTTTGAGCGTATCAAAACAGGTCATCGCGAC
GTCCATTCGCTGGAGTATGACGACAATCCGTATGTGATAGATCGCGTGAATACGCGGGAG
AGCTTCAGGAGTGGACGAGAAAGATCAGGGAGCGTGGGAAGCCACAAAAGCAGATACAGT
TTCGGAAGCAAACAGACGAGAGATAGCCGGAAGTAA
>AS_DN73267_c0_g1_i1 DN73267_c0_g1~~DN73267_c0_g1_i1  ORF type:5prime_partial len:172 (-),score=5.98 DN73267_c0_g1_i1:81-596(-)
TCGGAAGAGCCTGAACGACCCTATAATTTGTCGGCCAGCGGAATTGCCTGGCCTGGCGAA
GCCAAGAAATACGTTGAATCTCCTATTGGTGGCGATGGTTATGAGAACCTGACCCTCATC
GTGCCCCCACCTAACTGGGCCCTACGCTATCCAAATAACTATACTGAGCAGAACCCTCCA
CCAAATCTCCGAGAGGACGAGCGTTTCCAGAATTGGATGCGTACCGCCGGTCTTCCCACT
TTTACCAAGCTCTATGGTCGCAATGATGATCAAGAAATGGAAAGGGGAACCTATCGGATC
GTAATTGGCCTCAATTTCCCTGTCCTTCCATACAAAGGTACCAAATCTTTCGTCTTTTCG
ACTGTCACTTGGATAGGTGGAAAGAACCCATTCCTTGGATGGGCCTATGTCGCCGCCGCT
GGCGTATTCGTTTTGCTGGCACTTCTGGGAACTGCCAGGCATCTCATCAAACCTAGACGA
TTGGGTGATATGTCTCTTTTGTCTTGGAACCGATAA
>AS_DN124248_c0_g1_i1 DN124248_c0_g1~~DN124248_c0_g1_i1  ORF type:5prime_partial len:111 (-),score=17.87 DN124248_c0_g1_i1:198-530(-)
TCATCAACCATCAACAGGCCTCACTTCCACTCCAAGACCAAGACCAATCTCCAAGACCTT
CCAGTCACCACCCCAACAGTCATCATGGACGCCGTCAAGAACGCTGCTCAGGGCGCTGCC
AACACTGCCCAGAACGCCGGCAACTACGTCAAGGACTCGCTCAAGAGCGGCGCCGACAAG
GCTTCTTTCGAGGCCAACAAGGGCGTCGCCAAGGACAGCGATGCTGACATCGGCACTCGG
GCCTCTGCGGCGAAGGACGCCGTCGGCGACAAGCTCAACCAGAAGGGCAACGATGCCTCG
GCCGAGGCCAACAAGCAGGCCGCCAAGCACTAG
>AS_DN121467_c0_g1_i1 DN121467_c0_g1~~DN121467_c0_g1_i1  ORF type:5prime_partial len:158 (+),score=17.91 DN121467_c0_g1_i1:1-474(+)
GACTTCGCACCACCTCTTGGTTACGAAGAGCCCAAGCGCACAAGTGGAACAAGCACACCA
CGAAGTGGGAAGGGCGTCATGGCTGGCAAGGGAGGAACACTACATTCACACGGCAGTATG
GCACAAGCCATTAACTACGCTGCTATTGCCCCCTCGTCAACAACGGCAGCCGCGGGGACC
AAGGCAACATCGTCGAATTTCCTGTCAACTGGCCACAAGCTGAGCTCTAAGAGGGGCAGC
AAAGCACCCACGCCGCAGGCTTCAACACCAGTCGCTGGGCAATCCACCAATGCGCCACCT
CTGGCGATGCGGAGAACAAATGGCCCACAGCCCCTCCGACTACCCCCGGGCAAGCTCTTC
TTTGGGTACGAGTTCAAGCCAGTGAAGGGCAAGAAGGGAGACAAGGAGAATGAGACCTCG
AAGAACTTCGAAGGACAGGGTCAGACTTTACGGAAAAAGAAGGGAGACAAATGA
>AS_DN66089_c0_g1_i1 DN66089_c0_g1~~DN66089_c0_g1_i1  ORF type:internal len:113 (+),score=8.25 DN66089_c0_g1_i1:2-337(+)
TCCTACGGCGACGCAGCCGTCGACCCCATCGACTTTCCTGTGGCTCCCGCCAAAGTCGTC
CCTCTCGTCCTCGAGCGAGCGGGGCTGTCAAAAGAGGACATAGCGGTATGGGAATTCAAC
GAGGCGTTTGCGGCGGTCATCAAGGCCAACGGCAAGATCCTGGGCATCGATATGGAGAAG
GTGAATCCGAGGGGCGGCGCGATCGCGCTGGGTCATGCGTTGGGGAGCTCCGGGAGTAGG
ATCTTGGTTACGTTGCTGCATCAGTTGAAGGAGGGCGAGTATGGCGTTGCGGCGATATGC
AATGGAGGGGGTGCGGCGACGGGCATGGTGGTGCAG
>AS_DN6739_c0_g1_i1 DN6739_c0_g1~~DN6739_c0_g1_i1  ORF type:internal len:318 (-),score=-21.47 DN6739_c0_g1_i1:2-952(-)
CTCCTTACTCGTGTGTCATCGCTCAAACCGAAAAGAGGACAAGGCGTCCGGCATCCGATT
GCTGTCTTGCGACAACTTGACAAACACCAATGGCTCATGTTCGGTGCTGGATTCCTCGGC
TGGACATGGGATGCTTTTGATTTCTTTACTGTCTCCCTGACAGTTACGGAAATCGCTAAA
GAGTTCAATGAACTGCCATCCGCCGTTTCCTGGGGATTGACCGTCACGCTGATGCTTCGT
TCTGTGGGAGCGCTCATCTTCGGGACTCTTGCAGACAGATACGGTCGGAAGTGGCCCATG
ATCGCATGTCTCTGTCTGTTCATTATTCTCGAGCTCTGCACCGGGTTCACCCATAATTTG
AAACAGTTCTTGGGCGTGCGTGCTTTGTACGGCATAGCAATGGGAGGTCTCTTCGGCCCA
GCCGCTGCGACAGCCCTCGAAGACCTACCCTATGACGCCCGCGGCCTCCTCTCCGGGCTC
TATGAGCAAGGCTACGCAACCGGCTATCTTCTCGCTGCCGTTTTCTATCGAGCCTTTGTC
CCGACCACTTCGCACGGTTGGCGCTCACTTTTCTGGTTCGGCGCTGGCCCGCCCATTCTC
ATCATCGCATACCGGCTTTGGCTGCCTGAAACCAACTACTTCCTCGTCATGAAAGCCGAG
CGCGAGGCCGAGCACGCAGTGCGGAAAGCGCAACACGGCCACGGGCACGTCAAAGCGAAC
CAGTTGCGGGCCTTCCTTGTGCAGTCCGGCCGGGCCATAAAGGATAACTGGTTCCTACTC
ATCTACATGATAGTTCTGATGTCCGGTTTCAACTCAGTGTCCCACGGCAGCCAGGACTTG
TATCCGACGTTCCTGAAAGATCAAGTTGGTATGAGTCCCACAAACACCACCATCGTGACC
GTGATCGGGCAAATCGGCGCACTATTCGGTGGCACAACAATTGGGTACATT
>AS_DN103542_c0_g1_i1 DN103542_c0_g1~~DN103542_c0_g1_i1  ORF type:internal len:120 (+),score=8.11 DN103542_c0_g1_i1:1-357(+)
ACCAAGTTCGCTCTTATCCACACCGAACCCCCCAGCTTCGCTGAACAGTCCACCTCCGCC
GAGGTCTTGGTCACTGGTATCAAGGTCGTCGATCTTCTTGCCCCCTACGCTCGTGGTGGA
AAGATTGGTCTCTTTGGTGGTGCCGGTGTCGGAAAGACCGTCTTTATCCAGGAGTTGATT
AACAACATCGCCAAGGCTCACGGTGGTTACTCTGTTTTCACTGGTGTCGGTGAACGTACT
CGTGAGGGTAACGATTTGTACCACGAAATGCAGGAAACTGGTGTCATTCAGCTCGAGGGT
GAATCCAAGGTCGCCCTCGTGTTCGGTCAGATGAACGAGCCCCCCGGTGCCCGTGCC
>AS_DN119020_c0_g1_i1 DN119020_c0_g1~~DN119020_c0_g1_i1  ORF type:internal len:102 (+),score=6.29 DN119020_c0_g1_i1:3-305(+)
TCTCCCTGCTTACTTCCCAGCCTTTCCCTCATCACCACGCCCCAAAAATTGACATCAAAC
TATCACAGCAACTTTCTCTTACACAACACAACCAAAGCCATAAACTCTTCTACAATGGAA
ACCATCAAAAACACCGCAAACTACGTCTCCGACAAGGTCCAAGAAACTACCTCAGGTGCT
TCCAAGGAGGCCAAAAAGAACGTCGCCAAAGACTCCGACGCTTCCCTCGGAACTCGTACC
CAGGCCGCAAAGGACGCCGCCAGTGACAAGATGGACGAGACCAGCCACTCCGCTTCTGCC
GAA
>AS_DN119654_c0_g1_i1 DN119654_c0_g1~~DN119654_c0_g1_i1  ORF type:internal len:102 (-),score=3.82 DN119654_c0_g1_i1:1-303(-)
CACGGCAAGGGTACCCATATCTCAGATACCGGCACTACATACAATGGCGACTTCATCTTC
GGACAACGCCATGGCCAGGGTAAGATGGAGTATCCATCGGGCGATTCCTACGAAGGCGAC
TGGGTCGAAGACCAGCGTCACGGCCAAGGCACCTTCATCGAAAGCAAGACTGGAAACAAG
TACGTTGGTGGGTACAAGGACGGCAAACGCCACGGCAAGGGCATCAGCTATTGGGAAGTG
GCGGACGAGGAGATGGATCTCTGCCAGATTTGCTACGGCGAGGAACAGGATGCCCTGTTC
TAC
>AS_DN43702_c0_g1_i1 DN43702_c0_g1~~DN43702_c0_g1_i1  ORF type:5prime_partial len:152 (+),score=14.69 DN43702_c0_g1_i1:3-458(+)
CACTTCTATACAAACTCTCCAATAACCCTCAGAAACAAATCAGTCCTCCTGCCATTAGAA
AAGTTATTTATACCTAATCGTCTTCATATAATCGCAATGTCTGCTTTCCGAACTGCCATT
GTCAACCAAACTCGCCTCTTCTCCACAAATCCTCGCCTTCAAAAGTCGGTCGTAGACACC
GCAAAGGATGGCCTGAAGAAGGTGGACCGGACAATATCTAATGCTGCTGTCAAGGGTATC
GAGACTGGGGAAACGGTCGCGCACAAAGCAAAGGAAACCGTAGGCGCGGTAAAAGGACAG
ACTTCGGGCACGTCCTCTGAGCTGTCCGGTAAAGCATCAGGAAAGGCGTCGGAGTTGAGT
GGCGAGGCGAAGGGCAAGGCACAAGAAGTCGCTGGTGAAGCGAAGGGCAAGGCGCAAGAG
GTTGCTGGTGAAACGAGAGCCAAGGTCGGAGGTTAA
>AS_DN65397_c0_g1_i1 DN65397_c0_g1~~DN65397_c0_g1_i1  ORF type:internal len:114 (+),score=2.32 DN65397_c0_g1_i1:3-341(+)
TCGGAGAAGACTGACAATGATAAATGTACACGCGGTCTTGCGCCATTTGGCCTAGGAAGA
GTACAGGATCTTTTAGTGTACGGTGATCAACGGAAACTTTCAACCATAGTTAGCAACCTT
GTCGGAAACGCCCTCAAATTCACCCCGGAAGGTGGCAAGATTGATGTTACCCTTCGCTGT
GTTGGCGATTGGGAAGAGCCTAAGGTTAGCAGCCGTATGAGTTCTGTACATTCTCGGAAC
GGCTCGAGTCGAAGTTCAAGGAAGCGGAGTCGTGTATCTCCCGAGATGGGTACCGCGACA
GTGGGTCGACACGCTTCATTGTCAGAAAATGAAAATTCA
>AS_DN3203_c0_g1_i1 DN3203_c0_g1~~DN3203_c0_g1_i1  ORF type:5prime_partial len:198 (+),score=11.07 DN3203_c0_g1_i1:1-594(+)
GGTGAAGGTAGCTGGGTGGTGCTATTCTCGCATCCAGAGGACTACACGCCCGTTTGCACG
ACAGAGCTGGGCGCGTTCGCCAAGCTGGAGCCGGAGTTCACGAAGCGCAATGTGAAGCTG
ATCGGCTTGTCCGCAAACACAATCGCCAGCCACGAGGGATGGATCAAGGACATTGACGAG
GTCACCGGCGGAAATGTCTCGTTCCCGATTATCGGAGACAAGGAGAGGAAGATCGCGTAT
CTCTACGACATGTTGGACTACCAAGACACGACCAACGTCGACGAGAAGGGCATCGCTTTC
ACGATCCGCTCCGTCTTCATTATCGATCCTAAGCACGTCATCCGCCTCATCATGTCCTAT
CCCGCCTCGACCGGCCGCAACAGCGCTGAAGTCCTCCGCGTCGTCGATTCGCTGCAGACG
GGCGACAAGAACAAGGTCACAACGCCGATCAACTGGGTGCCAGGTGATGACGTGATCGTG
CATCCATCAGTCAAGACAGAGGAGGCGCAAAAGATCTGGCCGAACCTGAAGATCGTGAAG
CCATACCTGCGCTTCACGCCGCTGCCAAAGGAGAAGACGAGCGCGGCTGTCTAA
>AS_DN125952_c0_g1_i1 DN125952_c0_g1~~DN125952_c0_g1_i1  ORF type:internal len:161 (+),score=20.04 DN125952_c0_g1_i1:1-480(+)
GGCCTGACTCCCCTTGGGACCCTGCACCTGTTGAACTTGACGGCTGCGATTCAGACGCTG
CCTTCCGAGCTCACCCTCGCTGGATTTAACATCCTCTCTTCGCTGGACTCGGGAGAGGGC
GGAATTGTGGCTCAGAAACCAGCACATGCTGTTGGGACGGCGGTGCCTCTCAAAAAGAAA
GCGTCTGCCGATGCGGAGTTGGCTACAGCAATGAAGGCCGTTACTATCTCTACTGCTTCC
TCAGTGCCGCTGCTGCGGAAGCGACCGACTGACCCGGCGAAGAAAAAGGCGCTTTGGGCT
CTTACGGCGGCGGCGGAGTCGTCTGCCACATCGACCCCAAAGATTGACGCCGAGTCTCTG
CTCACTGCTGAAGACAAAGCGCGGCCTGTTCCCACCTGCGCCCCCGTTGACCGCAGTGCC
CCGCGGCGGAAGAAGGCATGCAAGAATTGCTCCTGTGGCCTTGCAGAGCTCGAGGAGGAG
>AS_DN117355_c0_g1_i1 DN117355_c0_g1~~DN117355_c0_g1_i1  ORF type:internal len:127 (-),score=1.22 DN117355_c0_g1_i1:1-378(-)
CCGTCTCAAGGCCTTCAGCAACCACCGCTTAGCCATGAGGTCTCGAACTACTCGCAAGGC
GCGCAAAGCTCTCAATACTCTGTTACCGCGGGCGGCCAGGCGCAGCGCCTTCCAAATCAG
GCTCCCCAGCCGATGTCGAACACGGATTTCCTAGAGCGCGTGAAGGGCTGCCGAGCTCGT
ATCAGCGAGCTTACCAACAACGTCTCCACTATTGCGAGCTTGCATCAGAAGCTCATTAGC
TCAACGGATAGTTCATCGTCAGCGCAACTAGAGAATATCATTACGAATACGCAGATATTG
AATACTGGGATTAAAGATGAGATCAAGTATCTGGAGGCTGATGCTGCTAGGAGTGGAGGT
AATGTCACCAAAAACTCT
>AS_DN72988_c0_g1_i1 DN72988_c0_g1~~DN72988_c0_g1_i1  ORF type:5prime_partial len:181 (+),score=47.17 DN72988_c0_g1_i1:2-544(+)
GTTGTTTACGGCCGTGTTGCCGGTGACAGCGCCAGCCAGTATCTCTTCCAGAAAGTCCTT
TCTGGTGGTGCTTCTGCCGCCCAGCAACGTCTTGGCCAGATCTCCTTGCACATTGACCCG
TCCACTCCTGGAAAGATTTCTGTTGAGTGGAATGGTTCTTCTGAAGGCAAGGACCCTGCT
TCTGCTCGTGTTGAGGCTCCAGCTGCTGCCGCCACCCCTGCTTCATCTGCACCCGCCAAG
TCTGCGACTCCCGCAGCCAAGGATGTTTCTGACTTTAAGGTTCCCGAGAAGGAATTCACC
ATGGAAGAAGTTGCCAAGCACAATAAGAAGGATGACTTGTGGATTGTCGTCAAGGGTGTT
GTCATGGATGTGACCAACTGGTTGGACGAGCACCCAGGTGGTGCTCAAGCTTTGTTCAGC
CACATGGGTCGTGATGCATCAGAGGAATTTGAAATGCTCCACGACGACGAAGTCATCCCC
AAATACGCCTCAGAGATCGTCATTGGCCGCGTCAAGGGCCAGCAGCCTCGTCTCGAGTTC
TAA
>AS_DN64985_c0_g1_i1 DN64985_c0_g1~~DN64985_c0_g1_i1  ORF type:5prime_partial len:252 (+),score=20.66 DN64985_c0_g1_i1:1-756(+)
AGAAACACTCCTATGCAAGCATCGAAACCACAATCTCACATCACTCGAATCATTAAGTCT
TCACCTGAAGTTAGCACAAGAAACATGTCTCTGCTGTTCCCCAGGCTCGCCTACGCGCCA
GTGCGCTGCGGTCCAGTCCGCCACGAAGTTGCCCCTCTCTGGAGCCTCTTTGATGACACC
TTCAACGAGATTCAGCGGGCCTCTCGCCAGACCCGCCGCCCATGGAACCCTCGGTTCGAC
GTTAAAGAGACCAAGGAATCCTATTCCCTGGAAGGCGAGCTTCCCGGCATCGACCAGAAG
GACCTGAATATCGAGTTCGTCGATGAGCATACCCTCACTATCAAGGGCCGCTCAGAACGT
CATACTAGTTCGGGCCAGCACCCTCAAGCAGTGGAGGCGAAGGAAACTGCTGCTGTGGAA
GCCGGCACTACCACACCTGTTTCTGAGGGTAGCGAGAAGTCGCACCAGCCCACAGTGGAA
GATGATGTGGAGGAACCTACCAAATCAGCCGCCGTTCAGGAATCTTCTGAAGTAGCCAAG
CCAACTCCCCCCGAACCGGCACAGTCCGAAACTCCCAAGCAGACTAAGCCGCAGTACTGG
ATCTCTGAACGATCCGTGGGCGAATTCACTCGCAGCTTTAGCTTCCCCAGTCGGGTCAAT
CAAGATGCAGTCAAGGCCTCGTTGAAGAACGGGATTCTGAGCATTGTGGTTCCCAAGGCA
GAGGCGCCCGAAAGCCGACGCATCAACATTGAGTAA
>AS_DN48369_c0_g1_i1 DN48369_c0_g1~~DN48369_c0_g1_i1  ORF type:3prime_partial len:183 (+),score=12.96 DN48369_c0_g1_i1:1497-2042(+)
ATGCTTGGTGTTGCTGTCCCAGTACTGGATGACAATGGCCGCAGCGACGATTTCGACGGG
CGTGGTCATGACCGTTTGGAACCAGTAGCCCCAGCCCATGGCGAAGCCGAGCGCGGGGTC
GACGTAGCGAGCCGAGAATTCGATGAAACCACCCGCGGACGGGTCCCAGACGATCATCTC
GCCGAGCGAGTACATCATCATACCGACAAGCATGCCGACAATGAGGTAGCCGAGAACGAC
ACCGACGGGGCCGCCGTTCGCCAGCGCACCACCCGAGCCAAGGAAGAGACCGGTGCCAAT
GGTGCCAGCAATGGCGATCATGGAAATGTGACGGCCCTTGAGGGCACGGTGCATGTGGCC
GTCGTCCTCGCCATGGGGCGCGGCGGCGGCGTCGGTGACATAGCCGCCGTGGGACGAGGA
CTTCTCGAGGTCCTTGCCGGGCTCGTAGGCCTCCTTTTCGTTTGCCGGGGTCACGACAGC
GGACATGGCGGCAAGGTCGTCGTCGTGGGAGACGAGGAAAAGGGAGGGAGGAAGGGAGAA
AAGGAA
>AS_DN104076_c0_g1_i1 DN104076_c0_g1~~DN104076_c0_g1_i1  ORF type:internal len:128 (-),score=3.80 DN104076_c0_g1_i1:1-381(-)
AACTGCACATTCAACTTGGCGTATGGTGCCAAGATCTTGCTCAACACCGCTACCCTCCGT
CTCAAGCGTGGCCACCGCTACGGTCTCTGCGGTAAGAACGGTACCGGTAAATCCACCCTC
ATGCGTGCTATCACCAACGGACAAGTCGAAGGATTCCCCTCTCCTGACGAAGTCCGAACC
TTCTATGTTGAGCACGACATTGATGGAAGCGAGGAAGACACCTCTGTTCTCCAGTTCATT
ATCACCGACAAGCGTATACAAGCTTCTGAGACCGAGTGTATCGAAGCTCTCGCCTCGGTT
GGCTTTAACGATGAACGTCAGAAGCAGTCCATTGGCAGTTTGTCTGGTGGTTGGAAGATG
AAGCTTGCTCTCGCTCGCGCT
>AS_DN34082_c0_g1_i1 DN34082_c0_g1~~DN34082_c0_g1_i1  ORF type:internal len:147 (-),score=18.45 DN34082_c0_g1_i1:1-438(-)
GACAGATTGCTCGTTGAGTTCGGCAAGGAGATCCTCGCCATTATCCCCGGCCGCGTCTCC
ACCGAAGTTGACGCTCGCCTTTCCTTCGATAAGGAGGCCACCAAGGCGAAGGCCAAGGAG
TTGATCGCCTTGTACGAGTCCGTTGGTATCAAGAAGGAGCGTATCCTTATCAAGATCGCC
TCCACCTGGGAGGGTATCCAAGCCGCCCGGGAACTCGAGAGGGACGATGGTATCCACTGC
AACCTCACTCTCCTCTTCGGCTTTGGACAGGCCGTTGCTTGCGCTGAGGCTGGCGTTACC
TTGATCTCACCCTTCGTTGGTCGTATTCTTGACTGGTACAAGAAGGCCACCGGCAAGAAC
TACGAAGGCGATGAAGATCCTGGTGTGCAGTCGGTGAAGAAGATCTTCAACTACTACAAG
CAACACGGTTACAAGACC
>AS_DN100560_c0_g1_i1 DN100560_c0_g1~~DN100560_c0_g1_i1  ORF type:5prime_partial len:231 (+),score=10.95 DN100560_c0_g1_i1:2-694(+)
CCCGGTCCTCACAAGCTCCGTGACTGCATGCCACTCATCGTCTTCATACGGAATCGACTG
AAGTACGCGCTCAATGGCCGCGAGACAAAAGCCATCGTCATGCAGCGCCTCATCAAGGTC
GACGGCAAGGTCCGAACCGATGCCACCTACCCTACCGGCTTCATGGACGTTATCTCGATC
GAGAAGACGGGCGAGCAGTTCCGCCTGATCTACGACACCAAGGGCCGTTTCACCATCCAC
CGCATCACCGCCGAGGAGGCCGAATACAAGCTGGGCAAGGTCAAGCGGGTACAACTGGGC
AAGGGTGGCGTCCCATTCTTGGTTACGCATGATGCTCGAACGATCCGATACCCCGATCCG
ATGATCAAGGTCAACGACACCGTCAAGATTGACCTCGCGACCGGCAAGATCACGGACTTC
ATCAAGTTCGACACCGGCGTGATCTGCATGGTGACTGGCGGCCGCAACATGGGCCGTGTT
GGTGTCATCACCCACCGAGAACGCCACGATGGTGGCTTCAACATCGTCCACATCAAGGAC
GCTGTTGACAACGAGTTTGCTACGCGGGAAAGCAACGTCTTCGTCATTGGCCGAGACAAG
CCATGGGTCAGCCTGCCGAAGGGCAAAGGTGTCAAGCTTACCATTGCGGAGGAGAGAGAT
CGTCGTCGGGCCTATGCTCTCGCTGGCCACTAA
>AS_DN76114_c0_g1_i1 DN76114_c0_g1~~DN76114_c0_g1_i1  ORF type:complete len:190 (-),score=24.14 DN76114_c0_g1_i1:849-1364(-)
ATGCCGGATGACGAATACTTCAAAAGATTAACACCACAACCCGACGAGCACCGTAGATCG
GTGCATTCGGGCGACATGTTGGCGAGAAAAGCAAGCAGCACAGCAATGGCGGCTTTGGAT
GCCGCACCTGAATCCGATGATGAAGGTGGTGAAGTGCCTCCAACAAATGAAGGGCCACTA
GGGCCATCAGAAGAAGAAGAGGAATTGGTTCAGAGCAGTGTCGGACGCCAACCTACAATC
ATTCATCGTCAGGCACGAGTCAAGTCAACAGAAGGTCTCTTAAGTTTCTACCAGACCGAC
AAATTGTCGACTGATGAACCGCCTATCAACGCCAATGAACCCACCGAGGGGGATTCTCCA
ACATCCGAGACCGAACCCGTCACTGTCCAGCGAGCAAAGAGCATAGACCTTGGAAAACAT
CACGGTCGGCACCTAAGTGCTGGATCGGCTAAGCTCTTGTCCATTCAGAAGCGATCAAGC
ACATCATCGCAGAGCAAATCGCCAAAACTGGAATAA
>AS_DN74318_c0_g1_i1 DN74318_c0_g1~~DN74318_c0_g1_i1  ORF type:5prime_partial len:118 (+),score=4.57 DN74318_c0_g1_i1:2-355(+)
CCAGATCGTGAAGGTGGGCCGGCGCCTGTGATGGGAAGGACACTCGTACCTGTGCCTACA
CTCGACGGGAGTGACGCGAAGGTGCCGAAGCCGAGGATCTCTAGGGCGAAGAGGAGCAAG
GAGGTCAAGCTGAATGATCTGGGGTATCGGATGAGTTGGAGTCAGAGTAGGGTGTTCTCA
GGGCGGACACTCTTCTTGCAGAGGAGTCTCGACGCTTATCGCAACAAGATGCGAAGCACA
ATGGTCGCGGCAGGCCAGGACGTCACGACAATAGCACCCCATTTCGAGACGCGAGTCGGA
AAGAGGAAATGGATCGAGAGGAGCAAGAAGGCCAAGCGGGAGACGACTCCTTAA
>AS_DN68236_c0_g1_i1 DN68236_c0_g1~~DN68236_c0_g1_i1  ORF type:internal len:110 (+),score=11.00 DN68236_c0_g1_i1:3-329(+)
ACAGGCGTCGTAGGCAACATGGGCACCTCCACCAAAGCCTCCGACGACCCCTCTGAAACT
TCTCCCAACCCCGGCGCCCCTCCCTCCTCCGGCGGCGCCCCCTTCCAGAAACAGCAAGGC
GCCGATCGTCCCTCTGACGCTCCCACAGGCAAACAAGAGTCCGCCGTTAAGGAGACGAAA
GACGTCGGCGAGGAAGCGCTTAAGAAACGTGATCCGAATGATCACTCCGGCGAGCCCATG
AAGATGCACGGAGTTGATAATATACCGAAGACGCAAGAGGAGAGGCGGACTTCTAAGGTC
GGTAACCCCGGAGGTCAGGAACATGGG
>AS_DN129857_c0_g1_i1 DN129857_c0_g1~~DN129857_c0_g1_i1  ORF type:5prime_partial len:113 (+),score=15.71 DN129857_c0_g1_i1:3-341(+)
GAAATCGATGGCTTTCCCCAGCTTAAGAGCGTTGGTGGTGGGTTCGACATCAGCGGTAAC
ATGTCCAAGGTCCAAACCCCCAAGCTCGATTCCGTCAAGGGAACCTTCAACCTCCAGTCC
AGCGATAACGTCACGGAAGCCTGCAACTTCTACAAGCCCCTCAAGGATAAGAAGCTGATC
GAGGGTGGCTACTTCTGCAAGGGCAAGGTTGCAGACCCTGGTACCCAAGGCCACAAGCCC
ACCGACCAGAGCGGCAGCAAGCAGAACGCTGCTTCAGGGCTCAGCGCAATGAACGGTGCT
CTTGGCCTCGCTGCCATGGCTGCTGTCCTCCTTATCTAA
>AS_DN42214_c0_g1_i1 DN42214_c0_g1~~DN42214_c0_g1_i1  ORF type:complete len:442 (-),score=7.43 DN42214_c0_g1_i1:198-1460(-)
ATGCCAGGCTCTCAAGTAGACCTCACACCATCGCGTCATGCATCGAAGAGCTCCAGGATC
CCACCAAAGATATCCCGCAAGGAATTCATCGATCGTGAAGTGCAACCTCTAATCCGGGAC
AATCCCGGACAAGAACTATCGGTCGATATTAACCCACGCCTTGTTTACCGCCTCTTCCAG
TCCTACTCTGAAAACTGGCCAGTGCTCGCCGAACAGCATATCGACGCTGTGCAGAAGCTC
TGCGAGGAGTTCCTCACCGAAGTCATGACCTACGCCTGGCCGCAGCGACTACGCTCCCGC
GCCTGGCGCTCATTCGTTCAACAAGCCATGGAAGATCGATACAAAGCCGCGTTGGACGAG
CTTGACGAGCTGAAGAAAGACCGGTACCGAAACATTCGAACGTACCACAGCGCATTCGAT
ACAAAGTACTACCAACAACGTTCGACCACCACAGGCCGCGAACAAAGCGCCCCCGCACTT
AACAAGTTCGAAGACACGCTTAACAAGATGCTGCTGCATTACGAGCATCAACTTCCAACA
TTCATATCCAATGTCATTACGCAGGTTGTCGAGCGCCACCTAATTGACAGCATGGAGGAG
ATCTTCGAGAGCACCGCACACCGCTTGTCCGACGCGCAGGTCAAGAATCTCATGGAGGAG
GACTTTGCGACACAAGCCGAGCGCAAAGAAATCAAGGATATGCGTGACGTCCTCCAGGAG
GGCCTGGACATCTGCCGTGAGATTGCGCGTAGACCAGACCTAGGGCCGTATGAATATCAA
GACCCGAAACTCGCTGGCCCGGACCCCGATACTCGTCTGCCGCGACGAGCAGTGCCTGAT
TTCGGCGGCGCTGGCGGCGTTCTGTCCATCGACCCTTTCACCTCAACCTCCAACCGCTCG
AGCCGCTCCTCTGCAGCCGCCTACTACCAACCGCCAGCTTCTTCCGCCTTCGACTCCACC
GCATATTATGGTAGCAACCACAACGATCGCCCGACATCGTCCGGTGGCTTCGGCGTGGAC
CAGTCCGCGGCGGCACTGAAGACACCAACGTCCGTAGAGGAGGAAGACGAGGACCTCAAG
CGTGCGCTAGAGGAGAGCAGGAAGGAAGCGGCGCAGCGCGAACAGCAGCATGTACCGTCG
CTGCCTTCGCGGCCGCCGCCCTCGACGCCAAAGGTGGATGACGAGGCCAGGCCGTCGTAT
CCACCACCTGGAGGACGGGTGGCAAGTAGGAAGAACATTGGTGCGTTGTTTGGGCGGAAT
TAG
>AS_DN132185_c0_g1_i1 DN132185_c0_g1~~DN132185_c0_g1_i1  ORF type:5prime_partial len:107 (+),score=9.89 DN132185_c0_g1_i1:3-323(+)
ACCGCGGAGGCGCTCGGCCTGCAGAAGGTGCCACAGTCCAAACTGAACCGACGCATTGAT
CTCGTCAAGTGGGCGAAGAAGCCCGAGGTTACGGCCGCTTGGGCGCGTATCGCCGAGCGC
GAAGGCCTCCAGCAGGACGAGTTCAGCAAGGGTACGTGGTTCTTCCTCAACTTTGAACTC
GGCCGCGACTACGACATCGTCATCAGCATGTCCAAGGCGCGCAAGGCTGGGTGGACCGGG
TACAAGGATACTTGGGAAGACTTCGAGGAGACCTTTGATGCTCTTGAGGCGGCCAAGATT
CTGCCCAAACGTGTTGCATGA
>AS_DN78151_c0_g1_i1 DN78151_c0_g1~~DN78151_c0_g1_i1  ORF type:internal len:100 (+),score=7.63 DN78151_c0_g1_i1:2-298(+)
TCCCACTCCGCAGAGCGCCTCACCCTTGAATACCAAAAGTTCCTCTCCCACGATCCCTCC
GCCGATGCTAAAACCTCTTTCGTCAAAGACTCTATAATCACCGGCCTCGGAGTTCACGAC
GCTTCTGACGATGAAATCTTCAAGCTCGTCGACGAGCCTGACACTGCCCAATACCAATAT
GCAGACCTGATCAGCCGAAGGAGCCAGACAGGATGGAGCACGCACGGACACTCCGCCGCG
GACGTGAACATCTACTCTTCAGACCCGAAGGCTGCGCTGCCGCTGGTTGGCAACCAT
>AS_DN47108_c0_g1_i1 DN47108_c0_g1~~DN47108_c0_g1_i1  ORF type:5prime_partial len:561 (-),score=20.38 DN47108_c0_g1_i1:338-2020(-)
CAGGTTGCCATCAAGACGTCCAAACAGACGACACCTTGCCTAGAAGAGCGCTTCTCAACA
AAACTTAGGCCCACAACTTCTCTCCAGCTTTCCCCGTATCCTCACCACCGAGGTACCCCG
CCCCCACCCATCATGATCCCCTCGATCCCCCAGCTGCGAGACCACGACGTCTCGGCCCTT
CATGGCTTCCTTCCGACCGATCCTCCGTGCGAGCATCTGTCCGATCCATACTTCGGCCCA
TGGGAAAGCATCATCCAGAATTTGCAGGGTCTGATCTTGACAAAGAGGCTAAGGAGCTTG
GTGGACCACCTGCCTGTCCTTGATACTGGGTACCTGCGCAATGAGGCTGAGTGGCGGCGC
GCCTATTCTATACTCGGATTCATGGTGCATGCCTACGTATGGGGTGGTGACACACCTTGT
GAGAGAATACCTCCACCGCTGTCCATTCCCTTTCTGGAAACATGTCATCATCTCGAGCTT
CCTACAGTAGCAACCTATGCCGGCCTTGTACTATGGAATTGGAAGCCGTTGCTTATCAAT
GAGCCAATCGACAACCTCGAGAACATCTTTACCATCCACACATTTACAGGCTCGATGGAT
GAGTCATGGTTCTACCTCGTCAGCGTAGCCATTGAGGCTGCCGGGGCTCCTACCATCCCC
GTTATGCTCGAGGCAGTCTCGGCTGCACGCCTCAACGACATGGAGAAGGTCACCGAATGT
CTCCGCTTCTTTGCCGAAAGACTGGACGAGCTAGGAAGCCTCCTCACCCGCATGTACGAG
AATTGCGACCCTCAAGTCTTCTACAACAGGATCAGGCCATTCCTGGCAGGCTCGAAGAAC
ATGGCGGACGCCGGCCTTCCAAATGGCGTCATATTCGACACCGGCTCCGGCCACGACAGA
TACGTGCAGTACTCTGGCGGTTCCAACGCGCAATCCTCCATCATCCAATTCTTCGACATC
ATCCTGGGCATCGAGCACCGACCGTACGGCGAACGTTCGGAAACGTCATCTGCTTCGGAA
TCCGATGGCCCCGCCAAGGGCAAGCCAACGCCAAACTTCATCGCAGAAATGCGGAGGTAC
ATGCCCGGCCCACACCGTCGCTTCCTCGAACAGGTTTCCAGAGTTGCCAATATCCGCGAC
TACGTCTTCCAGCACCGCGACAACCGCGCCCTGTCCACAGCCTTCGACGCATGTCTGGCA
ATGCTGCGTGCTTTCCGCGACAAGCACATCCAAATGGTATCTCGCTACATCATCATCAAA
TCCCGCGAGTCGCGTTCGCAGTCCCGAAGCCTCTCGCCCCAAGCCGCCGCCGCCGTCCGC
GGCAAAATGAACCTTGCCATCGGCTCTCGACAGCATCACGCCTCTCCGGGCGGCGACTCG
CGCGCCGGCGGTAGCAGGAAACTGCGAGGAACTGGCGGTACTGCTTTGATCCCGTTCCTG
AAGCAGGCGCGCGATGAGACGGGTGAGCCGGCCATTGATGCTTGGGCACGACGCCTTCTG
CACAATGGGCCGGGACCTGCGGAGGCGGATCGTCTGTTCACTGAGGGTGCAAGCGGCGTG
AAGGGACCCAGTGGCGCCAGGCTGACCAAGATGGGAGAGCATGCGAGTGGCGAGGTGGAG
ATTGTGGGCCTTGCTGGTGTGTGGAGTGTCGATGATTCGGAGGGAGGGATATGTCATTGG
TGA
>AS_DN101361_c0_g1_i1 DN101361_c0_g1~~DN101361_c0_g1_i1  ORF type:5prime_partial len:224 (-),score=1.22 DN101361_c0_g1_i1:413-1084(-)
CCAGGATTGCGCACCAACACCGAGTTGGCACGCACTGGAGGCTCGGGCCCTCGCTCTGCT
GTACTTCCTCAGACTCCCTTGACCGGAACCTTTGGACCCGGTCAGGGTCGTGCAGGCGAA
CATCCGTCTCGCCAGCCGCGCGGTCCTCCGGCTCTCGAAGAGCTTGTTGCTAAACCTACA
TCGAAACATGAGGGTAGCAAGAACTTCGCTACACGTCAACGCCGCCGAGCAGTCCACAAC
TTGGTACGTGCGGGAATTGAGCGTCGAGGCGAATCTCGAAGCAACCATGGCAGTGGTGGT
AGCAACACCCCTGCCAGTGAGACTGAATTCGTCTTTTCTGTCTCTGATGGTGACGACAGC
CGTCGCGGTAGTGGCAGTCTTTCTAGCAAACCTAGCTTAGGAAGCCTACGCGCCTTCGCT
AACGGAGCCATTGGCTCTGAAATCAAGGAGAAGGACCGCTCATCGCGAGAACGGGTATCT
GCGGAAAACATGTACATACTTTCGGCTGCTGGTAGCGATGAAAGTTTTCCCAGCGTCCTG
TCGCCCGTTGGTCCGCCGTCGACTGCTGCCATTGTGGCCGGTCACCGTTCAGTGAACCAG
ACCACCGAGCGACGAAAGACGCCCATGTTGGTTCTGTCCAGTGCTGAGAAACGGAAGACT
CCCATCATGTGA
>AS_DN105848_c0_g1_i1 DN105848_c0_g1~~DN105848_c0_g1_i1  ORF type:5prime_partial len:169 (-),score=1.26 DN105848_c0_g1_i1:209-715(-)
TCATTCCCTGCTGCAGCAGACGACACCGCGTCTCGCCGCGAAGGTTCGATCGCTCCCTCT
GTGCGTCCCAGTATCGATGGTCCCAGGATCTTGTTCGACCCCAACGTGGTGGACCGCCCG
CCTTCGCGCCAGGGTACGCCAGACGTCGATGAAACCGGCCAGCCGAAGCGCATGCGCACA
GTCTCGCAGAACATCCAGACCTTGAGCAAGTTTGCGAAGCGCATGAGCCTCAACCGGCGC
GGAAGTTCAAACGTGTCATCACCGCCCGCAGATTTGCCTTCGACCCCACCACGGAACTCG
AGCGATTTCGCGGCAGCGTCTCCAAGCCCGTCGGGCAGTGCGGACGATGCGTCCGGCAGT
CTTCGTGGCTCGAAGCTCTTCCAACGGGTCAAGGACGCCGTCAAGGATGAGAACAAGCCA
CCTGCGCGCCGCCGGACGACCCTCAGCTTCTCGCGGCCCAAGTCGTCGAAGGAGCCTTCG
TCGTCGTCGACCACCCAACAGTCGTAA
>AS_DN69481_c0_g1_i1 DN69481_c0_g1~~DN69481_c0_g1_i1  ORF type:5prime_partial len:113 (+),score=0.64 DN69481_c0_g1_i1:3-341(+)
GCTCGCAGCTCGCGCAACGCGAGCAACACCGGGCCTGGCGGACTCGGCCCTGTTTCATTG
GGGCCGCGTACGAACAGCGGCCGCCGTGGCCTAGGTCCCTCAAGTCTCATCAATCGTGGT
GAGGACAGCGGGACGAGCAGTCGTACTGGCACACCTCCAGCCACGAAAGATAAAGAGAAA
AAGGATGAATCCAATACCAACGCATTCAGTGCGCTTGCCGCTCTTGACAACGAAAGACCA
ACGTCTCCTCCCTCCAATCCAGCCTCTCCTCCGTCCCAAAAAGCCCAGCCTACGATCGAC
CGAGCAAGATCCAGATCACCGGACAAGAAAGCCGAGTGA
>AS_DN11035_c0_g1_i1 DN11035_c0_g1~~DN11035_c0_g1_i1  ORF type:internal len:178 (-),score=39.16 DN11035_c0_g1_i1:2-532(-)
GAGCAGAATGGCGACGACCATGCCTCTCCGAACGGCGCCGGTAGCCCCCATGACAGCAAC
TCCGACCATGGAGATGAAAATGGCGAAGTCGAGCTTGAAGCTGGCAGCGACGACGAGTTT
ACTCGGAAGATCCAAAATGACGCCAAGGAGCTTGAAGATACCGAACCGAAGGAAATCAAG
TGGTCTGTCGACACCTCGGAAGCAGCCGTCAAGGCCCGTGCCAGCCAGCTAGCTGGCGAT
CTCAAAGGCAAGCTCGTTCTCGACGACGATGAAGGCGAGGAGGGTGGCGAAGAGAACGTC
TACGAAACATTTGGCAGCTGGGTCATCAAGCAAGCTGAAGAGAAGGGCGGTGTCAACAAG
CTTGACGATGTTGACATTTATCTTAAGGCAAAGGATCTCGGCATCCAGAGCAAGCACAGA
ACCGTGCAGGTCCTGGCTCAGACCCTCTTCGACGATGGCATTGTCAAGCAAATTGACAAG
CGCGCTGCAATGCTCAAGAAGATGATCACTTCTGAGCGCCACGAGAAGGCT
>AS_DN111727_c0_g1_i1 DN111727_c0_g1~~DN111727_c0_g1_i1  ORF type:5prime_partial len:130 (+),score=15.01 DN111727_c0_g1_i1:2-391(+)
GTTCGTATGCTCAATGGCAGGAAGCAGGTTCTTATTCAGGACGAGATCACTGCGTCCGCT
GACATCCAATGGAGAATGCACACCAATGCTACAGTTTCCGCCAGCGGAACTGAGGCCACC
CTCACCCGCGACGGAAAGACCATGAAGATGACTATCCTCAGCCCGTCAGGTGCTACTTTC
ACCACGGCGGAGGCGAAACGTTTCTCCAGTGATCCCACACCTCCTGTACCCGATCAGGAA
AACCCTGGTATTACTGTTGTAGTGATCGAGCTTGGCGCTGGAACGCACAACATTCAGGTT
CTTTTCACTCCCCAGTGGGCAGCCAATACGCAGGCTGTGACTCCTCCGTCTGTGAACCTT
GATGATTGGTCTTTGCGAAGCCACGATTGA
>AS_DN115508_c0_g1_i1 DN115508_c0_g1~~DN115508_c0_g1_i1  ORF type:complete len:303 (+),score=2.96 DN115508_c0_g1_i1:139-1047(+)
ATGACTTCCGCTCGTAACATGCCGACTCTGGGCTCGATTTTCACTCGGATCTGCTTGGCC
TTCCTCGTGGCTTCAAGCTTGACAGTCGTAACGGCTGCGCCCTCCTTCGTCCGTCGGGAT
ATCCCTCGTCACCGAGGCTGTGGTACACACATCTCAGCTGAGCGCCGAGTCGCTTCAGAA
GCCCGTTTCAGAACCCACAGACATGCAGCTTCCCGAGAGAACGCAACAGCCACCCTTGAT
GTCTACTTCCACGTTGTGTTCGCCAACCAAACCGCCGAAGGAGGCTATGTTCCTGATGAA
GCGATTGAGCGCCAAGTGCAGGTGCTTAATCAGGATTATAAGACGACAGGAGTGAGCTTT
AGATTGGTGAATGTGACAAGGATACAGAGTGAGGAGTGGTTCTTGAAGGTTGCTCCGGAT
GCGGAAGAGGAATCTGCCATGAAGGAAACCTTCCGGTATGGCAACAGCTCCGCCCTCAAC
GTTTGGACTGTCGGGTTCATGGAGGGTGATGGTAAAGGTCTCCTGGGATACGCTACCTTC
CCATCAGACTACGAGTCCGCACCCCAGAAAGACGGTGTCGTTCTTCTCCACTCGACGATG
CCCGACGTCGGACAGGCTCCCTATAACAAGGGCCGCACACTCACACACGAAGCTGGCCAC
TGGGCAGGTCTCTACCACACTTTCGAAGGAGGATGCCAGGGCAATGGAGACTTCGTCGAT
GACACCCCTCCGGAGAAGGACGCTGCGTACGGGTGCCCTAGCAAAAAATCAACGTGTCCC
GGCGGAAAGCAAGATCCTATCACGAATTTCATGAACTACTCCGATGATTTGTGCATGGAG
CGCTTCACTGATGGTCAGGCTACCCGAATTCGTGCCCAGATGCGAGCGTTCAGAGGAGTG
GATATCTAG
>AS_DN103577_c0_g1_i1 DN103577_c0_g1~~DN103577_c0_g1_i1  ORF type:5prime_partial len:368 (+),score=27.51 DN103577_c0_g1_i1:2-1105(+)
TTGACAGATGAGCAATGGATCAATGTCGAAGTCCAACTCCGAGACTTGGTTCTCAATGAC
TACGGCAAGAAGAACAATGTCAATGTTGCAAGCCTGACATCCAACGAAGTCCGAGACATC
ATTCTTGGTATGGAAATCAGTGCGCCTTCGATCCAGCGACAACAGGCTGCCGAAATCGAC
AAGCAGCAAGAAGAACAAGCACAAGTCACTGCGGTCACGACGAAGACCATCACTAAGACT
GGCGAAGAGGTTGTGGTGACGACCACTTCGAACTACGAACAACAGCAGTTTCAATCGAAG
ACCGAGTGGAAGACGCGTGCTTTGGCAGCCAAGTACCTTCGCTCACGCGCTCGCAACATC
TACATCGGGACCGAAGGTATTGGCGATGAAGAGCACTATACTTTCATTATGCCGAAGCAC
CTAATTCAAGACTTTGTGAAGCTGGCTGACCTCCGCGTTGAAGTTTTCGCCTACCTCTAC
GGTCAATCACCAGAGGACAACGAGAACGTCAAGGAGATCAAGTGGATGGTCATTGTCCCG
CAAATTGGCAGCCTGCGCGACGTCCAGATTCCAGATGAACTACCCGAGAGCTCTATCCTC
GATGCAATGGAGCCGTTGGGTATGATCCACACAGTCAGCGGTAACGAGCTCCCTTACATG
TCACCGCAGGACGTGACGATGCACTCGCGCATCGTCGGAAAGCACCAGGATGTCTTCGAT
GACAGGACTGTCACCATCCAGGTCTGCCTCACCCCGGGATCTGTGTCGATGAGTGCCTGG
TCACTCACACCTGCTGGCTTCGAATGGGGCAAGCAGAACCGCGACATGAGCTCCGATCAT
CCAGCGGGCTTCCAAACCAACTTTGGGAACAAATGCCCGCTCTTGATCACGGAGAGAATC
CAGGGCTACTTCATGGTACCTGAGGACGATTTGTGGAACTATGCTTTCATGGGCACGCAG
TTTGAGAACGTGACTAAGAGGCCGACGAGGGTCAAGGTGGATGAGCCGCTGAGGTTCTAC
GAGCCATTGCATCGGCCAATCCATTTCCAGACATTTGCGGAGATGGAGGACCTCACGTAC
GATAGGGAGGACGAATTTGACTAA
>AS_DN42784_c0_g1_i1 DN42784_c0_g1~~DN42784_c0_g1_i1  ORF type:complete len:103 (+),score=3.84 DN42784_c0_g1_i1:123-431(+)
ATGTGTGTCCTGTGTCCGGTGTCCGACGGGAGAAGGCTCTCAGCAGCACATCTCGCACGG
GCAGCAGATGATATCGGCGCAGCACTCGCAGCAGCCCTTGCAGCACTCGAAGCAGATGAA
GCACTCGACAAGCCCGAGGAAGCAGTCGCGGCCGGCACCACCACCGCGGAGGCGCTGGGC
CTTGCCGTGCTCGTGATGAGCCTGCTTGGACGCGACGGGTGCGGGGCTCATCGCGTTCAT
TTCCATGGCGGCCTGCGGCTGGGTCGCGCGGACGACGGCGGGCTTGGGTGCGTCCATGTC
AAAGGGTGA
>AS_DN95688_c0_g1_i1 DN95688_c0_g1~~DN95688_c0_g1_i1  ORF type:5prime_partial len:193 (-),score=1.81 DN95688_c0_g1_i1:62-640(-)
CTTAAGAAGGACCAGCGGGCGTCCAAGTCTAAGCATCGCTCTAATCTTGAGTCGCAGTAT
CTACGCAGCATTCAGGAGTATGAGCGCCAGACCCGCGATCTGACGGTCAAGACGGCTCAG
CTGTACCAGCAGAGCGAGCGCCTTGAGAGCATGTACCACGGGCAGCAGACGAATCATCCG
TCCGTTCCAACGACGCCCGAAGCCATGCTCCCTGGCGCCAGCGGCATTGCTCTACACGGC
CCCCAGGGCTCGTTCTCATCCGTCCAGTTTCACGCAATCGGCCAGCAGCTCGGCCAGCCC
GGAACGCGCGGCCGATCCAGCTCCATGCTTTCGGGCATCAGCGGTTTCACCGACGACCTG
GACGACCTGGTGCCAGGGTACTACGGTGTCATCGGCTCGGCTGGCTTTGTCGAGGATGGC
TACGGGAGGAAAGGAAGCAGCGGCAGCGGTAGCGGGATCTCGAGCGGGACAAGCGGTTCA
GGCAGCGGGCCTGGAAGCCAGAGGGACCCGACGAGCCCGTTGCAGAGCAAGGCCTTTAGC
AGTGCGGTTGGCAGCCCGGCCAGCGTGAATGGCAACTAG
>AS_DN114528_c0_g1_i1 DN114528_c0_g1~~DN114528_c0_g1_i1  ORF type:5prime_partial len:126 (+),score=19.34 DN114528_c0_g1_i1:1-378(+)
GCCACCAAGATCGAGGAGCACAAGGCCGATGCCTGGCTCTTGAACACCGGTTGGGTTGGC
GCCGGCGCTACCACTGGTGGCAAGCGATGCCCTCTCAAGTATACTCGTGCCATTCTCGAT
GCCATCCACTCTGGCGAGCTTGCAAAGGCTGAGTACGAAACCTACGAGACCTTCAACCTC
TCCGTACCCAAGTCCTGCCCCAACGTCCCCGACGAACTTCTCAACCCCGCCAAGTCATGG
AATGGCACTGCAGACTTCAAGGGGGAGGTTGACAAGTTGGGCCGGCTGTTTATGGAGAAC
TTCAAGAAATATGAAGACGAGGCTACGACAGATGTAATTAAGGCTGGTCCACATGTGTGT
TGCTGCCCAAAACACTAG
>AS_DN48069_c0_g1_i1 DN48069_c0_g1~~DN48069_c0_g1_i1  ORF type:complete len:254 (+),score=15.59 DN48069_c0_g1_i1:188-949(+)
ATGAACAACTTCCGCGAGCTGCTTGAGCTTTGTGGCATGACGCCCGACGGCACCCCTGCC
CTCGGCAACTTCGACGGCTCGCCCATGCAGGACACTCCCCTCTTCACACCGGGGATGGAC
ATGCTGGGCACGACGCCTTTCCTCGACGGCTGGGAGACCTCGCCCGCCGTCGGCGACATG
GACTCGTTCGACGCTTTCCCCTCTCTCTTCGAGTCCTTTCCCAAGTCCAACACGAACACG
AACGACAACAACACCGCAACCATCGACAACCCGTCGCTCCTCACCATGCCCACGACGCCG
TCGCTGCCTCTCGCGACGCTCGACTCCATGGAAGGTGGCTCCGCCTCTCGTGCCACCGCG
TCCAGCGGCCGCAAGGGTGGACCGACGGGCTTCCGCAAGGGCACCAACCCCACCAACATG
GTGCCCATGGATGCCCCGACCCAGACACGTCAGTACCTGTCGGAGAGCAAGACCTCGCGC
AAGGAGATCCCCGCTGCGTTCCAGAACAAGGCACGCAAGCGCCAGCACGAGGAGATGCTC
GACGACGACGACGTCCCGGAGGACATTCAGGACGCGATCGCCGCCAAGCGACGACTGAAC
ACGCTCGCCGCTCGCCGATCCCGTGCGCGTAAGGCGCAGACCGCGCTCGAAAACGAGGAG
CGCATCGCCGGCATGGAAAACCAGATCGAACGCCTCCAGCAGGAGCTCGTTCGCGTCACT
GCCGAGCGCGATACGTACCGGGCGCAGCTCGGCCTGATGTGA
>AS_DN94988_c0_g1_i1 DN94988_c0_g1~~DN94988_c0_g1_i1  ORF type:5prime_partial len:108 (-),score=3.11 DN94988_c0_g1_i1:68-391(-)
ACTCACATATCGCATACACATAACAAACAAACAATCTTTAACATGTCTCAACCTGGACGC
CAATCTTTCACCGATAAATTCGGTTCCACTGCCAAGCCTGACTCGCAGAAGACTTTCGGC
GAGGAGACCTCTGACTGGGTAAAAGGAAAGGGTGATTCCGTAGCCTCGACTTTCCAGCCA
CAGACCGAGAAGACCACCACTCAGAAGATTGGTGACGCCTTCAGCGGCAACCAGAACCGT
GATCCCGGAGAACGTTCCTTCACTGACAAGGCGAAGGATACCGTAGGCTGGAATCAGTCC
TCTCACACCGACCAAAGGTTCTGA
>AS_DN9289_c0_g1_i1 DN9289_c0_g1~~DN9289_c0_g1_i1  ORF type:internal len:169 (-),score=2.01 DN9289_c0_g1_i1:3-506(-)
ATCGAGCGCAGGGTCCAGGCTGGTCAGCGACCGCAGCGCCAAGAGCGAGGACCAGGCCTT
CAGCGCATGTTGGCAAGTATGGGTCGAGGGCCGCAAGCGCCGCCCAGAGGTCGACGAGGG
CATATTCACGTGGGCTTTATAGCGCCAGGGCACATGAACTTCCATGCTGTGGGGTTTGAT
ATGGGATATGATTTTGAAGATTCAGGCGATAGGCCTGCGCCGCCTCCACCAACGTACGAT
GCACCTGGGAAAGCGCCGGTGGGGTTCACGAGGAGCCCACAAGAGCAGGACACATTGATA
TGCCCAAATTGCGAGTCGGAGCTGTGCGTTGGCGAGTCGGAGCTGAAGAGACAGGTGTGG
ATTGTCAAAAACTGTGGCCACGTTTACTGTGGCGAGTGCACCGCCAACCGATCTCAAAAA
CGAAGTGCAAAAGGCAAGGAAAAACAGGGGCATTCCCGCACAAAATCATTCAAAGAGTGT
GTCGTGGAAGGCTGCCAAAAGCGA
>AS_DN134688_c0_g1_i1 DN134688_c0_g1~~DN134688_c0_g1_i1  ORF type:3prime_partial len:189 (+),score=6.82 DN134688_c0_g1_i1:70-633(+)
ATGGTCTCGCTCCCATTGACTCCACACCGTGTGCGGTTCAGGATGATCGATTTCACGTTC
ACATCCGACGAGGCCATTACAAACCTGGGATCTCTCAAGTTTTCCCAATCCAACCGCATG
CCGGATCCAAAAGATTCCTCTCGTGTTGTGACAACTACGACAACCACAACGTTCTCTATG
GCGAAGGAAATGGCCCGTTCGGTCTGTCAGAAATTCTTCGAAGCTAGATTCATCGAATCA
GTCGAGAGCAAGCTTGACTTTCAAAACAAGAGTTCTGTCTGGCAGTTGACCCCCAAAGGC
ATTCACATCTTGGAGCGATTCTGCTTACGCAATGGCATCCAGTCTGCGCATGTCAAGGCT
GTTATCGACTCTAATCGGAACCCCCGCCAGCTCGTCATTCTAGAGCGGGACACTGAGACC
GACAAGCTCCACCATGATGAGCAAACTGTTGAGATCATCTTCCGTCGTTTCGTGGGTTCG
AGCGTCAATGAGCAGGCCCCGGGATCCGATTCGGATTCTATTCACGAGTTTTCAAAGTGT
GATGTAGGTGTGCGTATGTCTAAG
>AS_DN78557_c0_g1_i1 DN78557_c0_g1~~DN78557_c0_g1_i1  ORF type:5prime_partial len:114 (-),score=15.54 DN78557_c0_g1_i1:59-400(-)
GCCCACATTATCCGCAATGCCGGCGGCTCCGTCCGAGATGCTTTCCGGTCGCTCGTCATA
TCTCAGCAGCTGCTAGCAACAACCGAGGTGCTGGTGGTCAAGCATACGGGCTGCGGGATG
CTCACGTTCGACAACGAGGCAGCGCGCAGCATCGTGAGGAAGAACAAGGGGGACGCGGCG
GCGAGGGAGGTGGCGGACCTCGACTTCCTGGCATTTCCTGACTTGGAGCAGAAGGTCAAG
GAGGACGTTGCGTGGCTGAAGAGCAAGGCCGTTGAGGAGGGCGTGAGGGTTTCGGGGTGG
ATTTATGAGGTCGAGACGGGGAGGGTGCGGAAGGTCGTGTAG
>AS_DN135559_c0_g1_i1 DN135559_c0_g1~~DN135559_c0_g1_i1  ORF type:internal len:100 (+),score=1.78 DN135559_c0_g1_i1:3-299(+)
CTCACTGGCTCAGATGGTTCGCAACTCAGCGTTGCGGACGTTGCCGGCCTTCTCGCGAAA
GTCCTTAACTTGGTCTTCACCGCCGTTGGGACCCTCTTGGGTGCGCTCACCGGTGACGTC
TCCGTCGTTATCGACGCGCTCGGCCCCCTTGTCGCGTCGATTCTAGCTCTCCTTGAGGCT
GTTCTCGCCCTTGTTGGCCATGTCCTCGGCGGGCTCGTCTTGACCCTCCTCGGTCTCATT
GGCGGAGTCTTGCAGGTTATCATCAAGCTGAACGTTTCTGGTCTCCTTTCGCTACTC
>AS_DN76194_c0_g1_i1 DN76194_c0_g1~~DN76194_c0_g1_i1  ORF type:5prime_partial len:187 (+),score=4.90 DN76194_c0_g1_i1:1-561(+)
CGACCGGCGGCGGACGATGACGACGACGACGACGACAAGCCCGGCCGCGAGCGCAGGAAG
ATCGAGATCAAGTTCATCCAGGACAAGTCGCGCAGACACATCACCTTCTCGAAGCGCAAG
GCCGGAATCATGAAGAAGGCCTACGAATTATCCGTCCTGACCGGCACTCAGGTGCTACTG
CTCGTCGTGTCCGAGACGGGTCTTGTCTATACCTTCACGACGCCGAAGCTGCAGCCGCTC
GTCACGAAGCCCGAGGGCAAGAACCTCATCCAGGCCTGTCTGAACGCGCCGGAGCCCTCA
ACGGACAATGCTAATGGCGTCGACGGCGACAACCCTGTCGACTCGCCCGAGGACAACCAC
GCCCAGGTGCCCGCTGGCCAACCGCGTGGAATTCCTGGTAACGCCGGCATGCCGCAAGCA
TACATGACGCCCGAGGCCGCTCTGCACTACCAGCAGTACCTCCAGCAAAGCCAGCCGTCA
AATCAGTACCCGGGAATGCCACAAGGAGGCATGCCCCGCCACCCTGCGCAGCACTACCCG
CAGGACCAGAAACTTAGCTAA
>AS_DN73858_c0_g1_i1 DN73858_c0_g1~~DN73858_c0_g1_i1  ORF type:5prime_partial len:217 (-),score=17.28 DN73858_c0_g1_i1:311-961(-)
GAAACCATGTCTCTTACTCGTCAACTATTCAACGAATTCCGTCCATTCTTCCGGATGTTC
GACGACGCAGCGTTCCGCCCACTCGCAGCGCACCCCAGGCGGTTCCGCGGTACCCAGGGG
TTCGAAGACCCATTCGAGGCCCTCTTCTCTGGAAGGCAACTTAGTCCGTTCGGTGGACGC
GCAGCGAAAGTGGAGTTGTCGGAAGAAGGGAACAAGTACGTTCTCGAAGCGGAGCTGCCT
GGTGTGAAGAAGGAGAATTTGGACGTTACGGTCGGGGATCAAGGACGGTCTATTACGATC
GAGGGACGTGTGTTTGCGAGGTCAGCAGACGAGCAAGCTCAAGTGACCGACGCGGCTAAG
GAAGCAGCAGCATCGGAGTCGGCGGCGGCGTCACAGACCGTTGAAGGTGCGGAATCTTCA
TCTACCGCTGTAGCCCAGCAAGGCGGTTCGGAAGTTGCAACAACAACGACAGGTGGTGTT
GTTGGTGGCGGACAGTGGGAAACCAGGTCCTCGTTCAGTCGCACGATTTGGCTGCCTCGA
CCTGTGGACTCGTCCAAGGTTTCTGGCAAACTTGAAGATGGGGTGTTGAGGTTGGAGATA
CCCAAGATGGCAGAAGAGGAGAGCGGTCGTACAAAGATCAACGTGCAGTAA
>AS_DN93926_c0_g1_i1 DN93926_c0_g1~~DN93926_c0_g1_i1  ORF type:internal len:127 (-),score=5.82 DN93926_c0_g1_i1:3-380(-)
TCAGGGTATCCAACTACAAACGGCGAGCCGGCCACCGACTACGCCGACGAACGCAACGGA
TCAGGCCATCGCTCTCAGCGCCGTAGCTCGCACCGCACGCGAGAGGAGGAGAACATGCCG
TACCTGGCCAAGGGCGGCGATAAGACGTCGTCCTGGGTTGACTCCCTTTCCAACGAACCG
CCACTCCCCGTTCCCATCGCCGAGACCGTCCTCGACCCCCCGCCGGGCGCCCGCGACGGA
CTCGGGGATGATGAATCGCCCTCAGCCGACGAAGAGATCCGTCTGCGCATCGCCGGCCGC
AAGAGCAAGCGCGACAAGGAGCGCGAGAGAGACCGTGATCGGGACAGAGATAGAGACAGG
GACAGAGACCGCGAGAGG
>AS_DN53419_c0_g2_i1 DN53419_c0_g2~~DN53419_c0_g2_i1  ORF type:internal len:124 (-),score=28.67 DN53419_c0_g2_i1:2-370(-)
AACGGTATCATCAACGTCTCCGCCGTCGAGAAGGGTACTGGAAAGTCCAACAAGATTGTC
ATCACTAACGACAAGGGTCGTCTTTCCAAGGAGGAGATCGAGCGCATGCTTGCGGAGGCT
GAGAAGTACAAGGCCGAGGATGAAGAGGAGGCTGGTCGTATCCAGGCCAAGAACGGTCTC
GAGTCGTACGCCTACTCTCTCAAGAACACTCTCGGTGAGGGCAAGCTCAACATCGAGGCC
GCCGACAAGGAGAAGCTCGAGGCAGAGATCTCCAAGACCATCGAATGGCTCGACACCAAC
CAGACCGCCACCAAGGACGAGTACGAGTCTCAACAGAAGGAGCTCGAGAGCGTTGCCAAC
CCAATCATC
>AS_DN103372_c0_g1_i1 DN103372_c0_g1~~DN103372_c0_g1_i1  ORF type:5prime_partial len:100 (-),score=1.11 DN103372_c0_g1_i1:42-341(-)
TATATGGGCAAGGTTGGCTACTTTGTCAATGCCTGGGCCTGCTTATGGACTCTTTTCGTC
TCCATCATTTTCATCCTGCCAACCGTAAGGCCGGTTACTGCAGAAAACATGAACTACGCC
ATCGCTTACCTGGGTGGTATCCTCATTGCAGCATGCGTGTACTGGTTCGTCAGCGGCAAA
CGGTTCTATACTGGTCCGCTTGTCGAGGCGGAGGTTATACAGGACAGCGCTTCCGGAGAA
GGGGTAGTTGGAGATACAAAAGATGAGAAGCATGAATTACCCACGGACACCGTGCGATAG
>AS_DN5113_c0_g1_i1 DN5113_c0_g1~~DN5113_c0_g1_i1  ORF type:internal len:166 (-),score=15.21 DN5113_c0_g1_i1:1-495(-)
TCCGTGCCTGAAAAACGTAGGATCGCAGGACAAACAGTCAAAGGTTGGCAAGAAGACCTG
AAGTCAAAGGGCGGATTTGCAGTCGAGCAAGCCATCTTAAATGCGGCGAGGGAAGATTTC
GAGTCCGAAAGAGTCAGCGATGATGAAACGCTGCAAACGATTGCAAACGTGTACGAGAGC
CAGTCGTCCGCCGCCATCAACGGTGAGGCAGCAAATGGCACCGCAGGCGGCTACATTCTA
GACCCGCATTCCGCAATTGGCGTCACAGCCGCGCTGCGTAGCGCAGAAAGGAATCCGCCG
CCTGGAACGTATCATATTTCGCTGGCGACGGCACATCCGGCGAAGTTTAGCAAGGCGGTG
GAGATGGCCCTGGCGGGCAAGCCAGGCTTTGAGTTCAGCAAGGTGTTGCCAGAGCAGTTT
GTTGGCTTGGAGGACAAGGACAGGAGGTTGATACTGGTGAAGAAGAACGAAGGATGGGAA
GGCGTGCGGAAGATT
>AS_DN36360_c0_g1_i1 DN36360_c0_g1~~DN36360_c0_g1_i1  ORF type:5prime_partial len:659 (-),score=98.92 DN36360_c0_g1_i1:324-2300(-)
TCCAACCTCAAGAACACTGTCGGCAGTCTTAAGCGTCTCATCGGTCGCAGCTTAACCGAT
CCGGATGTGCAGGCCGAACAGGAATACACCACCGCAACCTTCTGCGAGGTGGAGGGCCAG
GTCGGCGTGGAGGTCAACTACCTCGGAAAGAAGGACAAGTTCAGCGCTACGCAGCTGGTT
GCTATGTACTTGAACAAGATTAAGCAGACCGCTTCGAAAGAGATCAAGTTGGGTGTCTCG
GACGTCGTTATCAGCGTCCCCGCCTGGTTCACAGACTCACAGCGACGAGCAATGTTGGAT
GCCGCTGATATTGCCGGTCTCAAAGCTCTCCGATTGATCAACGACACCACCGCTATTGCT
CTCGGATACGGTATCACCAAGTTGGATCTCCCCGGTCCCGAGGAGAAGCCTCGCCGTGTC
GCTTTCGTCGATATCGGTCACAGCAATTACACTGTCTCGATTGTGGAGTTCCGCAAAGGA
GAGCTTAACGTCAAGGCAACTGCATGGGACCGTAACTTTGGTGGTCGTAACTTTGACAAG
GCGCTCACCGACCACTTCGCCGATGAGTTCAAAGAAAAGTTCAAGATCGACATTCGCTCC
AACCCCAAGGCTTGGGCTCGTACATTGACTGCCGCTGAGAAGTTGAAGAAGGTCCTTTCC
GCCAACGCCCAGGCTCCGCTCAACATTGAGTCTCTGATGGACGACGTGGACGTTCGCGCA
ATGGTTAAGCGTGAGGAGATGCAAGAAATGGTCAAGCCTCTGTTGGAGCGCGTTTCTGTT
CCTTTGGAGCAGGCCCTTGCCGAAGCCAAGCTCAAGCCCGAAGATATCGACAGCATTGAG
ATGGTTGGTGGTTGCACACGTGTTCCTATCATCAAGGAGGCCGTTACCAACTTTTTCGGA
AAGCCCCTTTCTTTCACTCTTAACCAAGATGAGGCTATTGCTCGTGGTTGTACCTTCAGC
TGCGCCATTTTGTCTCCTGTCTTCCGTGTGCGTGATTTCTCCGTGCACGACATTGTCAAC
TACCCGATTGAGTTCACTTGGGAACAATCTCCCGAGATCCCCGATGAGGACACCAGCTTG
ACCGTCTTTAACAAGGGCAATGTTTTGCCTTCCACCAAGATTCTTACTTTCTACCGCCGA
CAGCCTTTCGATTTGGAGGCTCGTTACGTCAAGCCTGAAGCTCTCCCAGGAAAGGTCAAC
CCATGGATTGGCCGTTTCTCTGTCAAGGGTGTTCAGGCTCAGGCCGACAACGACTTTATG
ATCTGCAAGCTCAAGGCTCGTCTTAACTTGCACGGTATTCTCAACGTGGAGTCTGGATAC
TACGTAGAGGATGTTGAGGTTGAGGAACCTGTTGAGGAGGATGAGAAGAAGGATGGCGAT
GCTATGGACACCGACGCAGGCGAAAAGAAGACCCGTAAAGTCAAGAAGCAAGTCCGCAAG
GGTGATCTCCCTATCTCTGCCGGCACAACTGGTCTCGAAGAGGCCACCAAGTCTGCCTGG
ACCGAGAAGGAGAATGCCATGACCATGGAAGACAAGCTTGTTGCTGACACCGACGAGAAG
AAGAACGAGCTTGAGTCTTACATTTACGAGCTCCGTGACAAGATCGAGACCACCTACGCA
GAGTTTTCCAGCGAGGAAGAGAAGGAGAAGTTGCGTGCTAAGTTGACCGAAGCTGAAGAT
TGGCTCTACGAGGAAGGTGAAGACACCACCAAGGCCATCTACGTCTCGAAGATGGAGGAG
ATCAGATTCATCGCCGGCCCCATCATCCAGCGATACATGGATAAGATCGAGAACGACCGC
CTGTCCAAACTCCAGGCTCAAGAAGAAGAAGCCGCCAAGAAGCGTGCTGAAGAAGACGCC
AAGCGAAAAGCAGAGGAGGAGGCCAAGAAGGCTGCCGAAGGACAAAAGACGGAAGCCCCT
GACACCGAGATGAAAGATGCTCCTGCCGAAGGTGAAGCCAAGAATGACCTCGATTAA
>AS_DN109356_c0_g1_i1 DN109356_c0_g1~~DN109356_c0_g1_i1  ORF type:internal len:135 (-),score=7.57 DN109356_c0_g1_i1:2-403(-)
GTCTTCCAGTCGTACAACAAGAACCCGCGAGCCTGGTACCTTCAAGAGCGAGAATTCGAC
CAGCGATACGGGAAACCAAGTGGTGTTCAAAAGCGACCGGCGTTGAAGAAGTTGGCTCCC
GCACCATCGTCGGGACCTCGAAAGCAGAAGGTGGCGCTGCCGCGACTTCCCCGCGCTCCT
CGTGCACCTAAGAGGACTCCGCAAAGCCGTATCTACGACTCCTTTGATCACTTTCCTTCA
TCGGCTTCACCAAAACCTGCCAGGCCTCTAACCAACCGCGACGATACCGATTATAACTCT
CTTCCGGACTTCTCGCCACCTATTGACACCCTCCCGAAAGGCAACAGCAAGGTCCTCAAG
GCTGACTGGAAGGGCCAGGTGCTCGACCTCTCCAATGACCCC
>AS_DN39488_c0_g1_i1 DN39488_c0_g1~~DN39488_c0_g1_i1  ORF type:5prime_partial len:134 (-),score=33.00 DN39488_c0_g1_i1:327-728(-)
AATGAAGCCGAGAAGTACAAGGCCGAGGACGAGGCTGCTGCTGCTCGTATCAGCGCCAAG
AATGGTCTCGAATCCTACGCCTACAACCTCCGCAACTCCCTCACCGACGACAAGCTCGCT
GACAAGTTCGAAGCTGCTGACAAGAGCAAGCTCGAGGCAGCCGTCAACGAGACTATCCAG
TGGCTCGACAACTCTCAGGAAGCATCCAAGGACGAGTACGAGTCGAAGCAGAAGGAGCTC
GAAGCCGTCGCCAACCCCATCATGCAACGACTCTACAGCCAGGCTGGTGGTGCACCTGGT
GGCTTCCCTGGCGGTCCCGGTGGTCCCGGCGGTGCTCCAGGCGGCTTCCCTGGAGGAGCT
GGCCCCAGCGAAGACGGCCCCAGTGTCGAGGAGGTTGACTAA
>AS_DN115263_c0_g1_i1 DN115263_c0_g1~~DN115263_c0_g1_i1  ORF type:5prime_partial len:137 (+),score=12.37 DN115263_c0_g1_i1:1-411(+)
GTCGGTCCAGACTTGGCTGTCCTCGCTCTCAGCATCGTCAAGCAGGGCGAAAACGAGATC
CCCGGTTTGACCGACGTTGTCAACCCCAAGCGCCTTGGTCCCAAGCGTGCCACCAAGATC
CGCAAATTCTTCGGTCTCGACAAGAAGGACGACGTCCGCAAGTTCGTTATCCGTCGTACC
GTCACCAAGGAGGGCAAGAAGGAGTACACCAAGGCCCCTAAGATCCAGCGTCTTGTCACT
CCTCAACGCCTGCAGCGCAAGCGTCATCGCATTGCCATCAAGCGCCGCCGTGCTGAGGCT
GCCCGTGAGGCTGCCAACGACTACGCCAAACTCCTCGCTTCCCGTGTCCACGAAGAGAAG
GCCAAGCGTACCGAACTCCGCAAGCGCCGTGCCTCCTCCTTGAGGAAGTAA
>AS_DN105691_c0_g1_i1 DN105691_c0_g1~~DN105691_c0_g1_i1  ORF type:internal len:324 (+),score=11.19 DN105691_c0_g1_i1:1-969(+)
GCCGATGCACGCCTACTACGGAACAGTGTTGAGCTTCTATTGAACGCAGCATTCCCTGCG
CATCCCCACCTATCGAAGAGCGTTCCGACCTTGTTGCGACAGAGCCAGCGGCCTATCACA
TACACCAAAGTCCCGCCACTCGAGAAAGTAATCGCAAAAATGGGCGACGAAGGAGAAGAC
CCCGCTGTCTCATCCGTCGTCTCCTTCATCGACGCCCGCGAGCGCTTGGGAGCCATGGAA
GCACCGCTCACGAAACTGCCTCAATTCGCAGACTTCTTGAGGCGAAGTACGTCCACACTT
CCACCGGACTTGCTTTTTACATCCCTCGACCTGCTCCGCGTCACACTTACCGATATCCGC
GTAGCTGGTTTCTTCGCCGAAGAGCATGCAGGCGTCACCGGAACACCAGCAACAGTAGGT
CACCTCCTAAGCCACGTCAACAGCCTGGGAGCGTCTGCGCCCTACCCTCTCCGACTCACA
ACACTCCATCTAGCATGCAACCTCTTTACCTCCCCGCTGTTCATCCCGCACCTCCTCTCG
CCACCCCTCTCCACAACCCTAATATCCCTCCTGACCACCGCTCTCCTCGACGACAAACAT
CCAGCGCTCAAAGCCTCAGCCCTCAGTCTCGGCATGAACATCGCTTCCTCAAACCACAAG
CTTCGAATGAAGAAGCACTCTGCCAACTCTACTCCTTCGGCCCACAATCTTCAGGAATCA
GAACTCGAGGAAGCGGAACAGGTTGAGCTTCTAGCTTCTCTACTAGAGACGCTGGGTGAT
GGAAAGGAGTTTGGGGATGTGAAGAAGATGGCGCTAATATGTACAGGATGGCTAGTGTAT
TGCGCAGATATGGATGGCGAAGTCAGGGATTTGTGGCGGGCTATGGACGCGGAGGGGACG
GTTGGAAAGATTGCGGCGAAGAAGGTGGAGGATCGGCTGTTGGTTAAAGAGGTGAAGAGC
TTGTTGGGG
>AS_DN61725_c0_g1_i1 DN61725_c0_g1~~DN61725_c0_g1_i1  ORF type:internal len:120 (-),score=1.09 DN61725_c0_g1_i1:2-358(-)
AAGATTACCGACTTCGGAAACGGCGAATGCTTCCGTATGGCGTGGGAGGAGGAGGCACAC
ATGACTGCTGGCCTGTGCGGCTCCGCCCCATATATCGCGCCCGAAGAGTACGTCGATTCC
GAGTTCGACCCTCGAGCCGTTGATGTCTGGGCCTGCGGCATCATTTACATGGCTATGAGG
ACTGGCCGCCATCTCTGGCGACAAGCGACTAAAGGCGAGGATGAGTTTTTCACGAAATAT
CTGGAAGATCGTAAGGAAGAAGCTGGCTATAAGCCCATTGAACAACTGAAGAGGCGGCAA
TGCCGCAATGTCATTTACTCCATCCTCGACCCCAATCCCACACGACGCTTGACTGCT
>AS_DN86863_c0_g1_i1 DN86863_c0_g1~~DN86863_c0_g1_i1  ORF type:5prime_partial len:128 (-),score=13.94 DN86863_c0_g1_i1:16-399(-)
CGCAACTTCACCGGCCGGAACGATGCCAACCCGGCCACCCACGCCTTCGTCACCTCTCCG
GACCTCGTCGTTGCCATGACCATCGCCGGCACCCTGAAGTTCAACCCGCTGACCGACACG
CTCAAGGGCAAGGACGGCAAGGACTTCAAGCTGCAACCACCAAGCGGTACCGGCCTGCCA
TCTAGAGGCTACGACCCAGGCCGCGACACCTACCAGGCTCCTCCGACCGACCGCGCCTCC
GTCAACGTCGCCGTCTCTCCGTCGTCCGACCGTCTCCAGATTCTCCAGCCATTCCAGCCA
TGGGATGGCAAGGATGCTTTGGATCTGCCCGTCCTCATCAAGTGCAAAGGCAAGACCACC
ACCGACCACATCTCTAGTAAGTAG
>AS_DN17530_c0_g1_i1 DN17530_c0_g1~~DN17530_c0_g1_i1  ORF type:internal len:148 (-),score=11.13 DN17530_c0_g1_i1:2-442(-)
CCTCGGCCGGCTGCTGACACCAAAAAGGTGCACATTGCCGACACAAAAATGACCCTTAAG
AACTGGTACAAGCACGTCGACTGGTTGAATGTGTACTTTATCATTGGCATCCCGCTCTAT
GGATGCATCCAGTCTCTTTGGGTTCCTTTGCAATTCAAGACTGCAGTCTGGGCTGTTCTC
TACTACTTCTACACTGGTCTCGGAATTACAGCTGGATACCACCGTCTTTGGGCTCACTGC
TCTTACTCTGCCACGCTTCCCCTCCAGATCTTCCTCGCCGCCGCCGGTGGTGGTGCCGTC
GAAGGCTCCATCCGCTGGTGGGCTCGTGGCCACCGTGCTCATCACCGCTACACCGACACC
GAAAAAGACCCCTACTCCGTCCGCAAGGGTCTCTTGTACTCGCACTTGGGATGGATGGTC
ATGAAGCAGAACCCCAAACGC
>AS_DN26049_c0_g1_i1 DN26049_c0_g1~~DN26049_c0_g1_i1  ORF type:internal len:148 (+),score=5.87 DN26049_c0_g1_i1:3-443(+)
TCGTGTCCTCGTTCAACCAACGTATTCGATGGTTCAAGCTCTTCGACACTCCAAGCTACC
TCTCAGGGTACCACGATCCAATACGGCTCGGGAGCTGTTGCTGGTACGATCAACCGAGAT
GTTGTGACAATGTCCAACTTCACCGTTGCGAGCCAGGTTTTCCTTGGTGTCGACCGGCTA
CAAAGCGGTCTTTTGGATGGGCAAACTTCTGGTATCTTAGGCCTCGCTTTCCAGTCGATC
GCTAGCACCGGAGGTGTTCCATTCTGGCAGAACCTACTGAATGACGACCAGCTAGAAGCC
CCCGAATTCTCGTTCTGGCTGGCGAGATCGGAAGCGTTTACTAGTGATGAAACGGCTCCT
GGAGGTGTCTTCACTTTGGGAGGAACGAACTCTTCGCTTTTCAGTGGAGAGATAGAGTTT
TTGAATATGCCTGGTTCCAGG
>AS_DN127054_c0_g1_i1 DN127054_c0_g1~~DN127054_c0_g1_i1  ORF type:5prime_partial len:213 (+),score=20.81 DN127054_c0_g1_i1:1-639(+)
GATGGTGAATCTATCCGCGTTTTGAACAGAAATGACACCTATAATGCGACTACCCTTCAA
TACGAGTTCCCCCAAACTCCTTCACGCTTGGAACTGTCTATCTGGCCCGGTGGTGCGTCG
GATCAAGGTGAAGGTACTATTGAATGGGCTGGTGGTGCCATTAACTGGGATAGCCAGGAT
ATGCAGGATCCCGGATACTACTATGCTATCTTCAACAACATTAGCATTACCTGCTACGAT
CCTCCTTCAGGCGCCAATGTTCAGGGCAGCAATTCGTATATTTACACCAGTGACTCGGTC
ACGAACAACACTGTGGAGGTTGTCAACAACTCCACTGTTTTGAACAATCTTTCCGACACA
GGCCTCAATATGACTGCAAGCTGGTCATCTGGCACGAGCTCGGCAGATCCATCTACCGCA
ACTAGTTCAGATAACGTTCCTAGCTCGAATGGTGGCGGCACTGGAGCGGACAGCGAGCGA
GGAGGCTCAACCACATCTAGTGGTAGTGGTGCCTCTTCGACCGGCTTCAGTCAGGGAGGA
GGCTCCACTCAAACTGGAGCCGCTGCAGTCAATGAGCACGTGTTCCAAAGCTCAATTTTT
GCTGTCCTGGCCGCCGTCGTCGCTCTGGTTGTTCTGTAA
>AS_DN90177_c0_g1_i1 DN90177_c0_g1~~DN90177_c0_g1_i1  ORF type:5prime_partial len:136 (+),score=19.34 DN90177_c0_g1_i1:3-410(+)
GAGAGCTCCAAAGAGAAGGATCGGTTAAAGATGATGAGACGAAGATCGACGATGGACAGA
AGTGATTTGAAACGGTCAAGCATGTTAGCAGAAGACGACATGTCGCCGATTCACAACCCC
GATGACCCCATACTGAACAGGACTGGATCCAATGGTAACAATACCGTTACCGTTCAGCGG
AGTAGAACAATGCCGTCAAGACGGAAGGATAGTAATGATAGCACCGAAACCGACTTGGCT
CAATCAGCATCCACTGGCAAGGAGAATATTGGAGTGCAGTCCTCTGATAACCACGGAAAA
CAGGGAAAGGAAGGGAAAGAGAAGCGGGGGGTGTTGGTGAAGAAGAGTCGAAGAGCGAGC
AGTGCAGTGAACGTTGCTGAACGTGCTCGGGAACAGCGGACTTCATAG
>AS_DN65967_c0_g1_i1 DN65967_c0_g1~~DN65967_c0_g1_i1  ORF type:5prime_partial len:138 (+),score=4.97 DN65967_c0_g1_i1:3-416(+)
TACGCGAAGGGCTGGGCCCACTACTTCGAGATGCTGCTCGGACTGGAGACTGACACGAGT
GAAATCATCAATGAGATGATCACCAGCACCCGTAACTTTGGTCGCTGCGGAATTACAGGT
GTCTACGTCGGCTTCACAAACCATTTCAACATTGGCTCGCTCATGGAACGCGGCATCCGC
CTGATTGGCAACGGACAGGCCCCCGTGCACCTCTACTGGGAATCGCTTCTAAAGATGATT
CAAGATAAGCAGATTGACCCACTGAGAATGGTGAGCCATCGAGTGCGACTGGAGGACCTG
GACAAGGTGTATTATAAGTTTGAGAACAAGGAGGATGGTATGCAGAAGGTTTTCGTGGAA
ACGAGATTCAGCGCGCCAGCTTGCGAAGGAAGCCCCGAGTTGAAGAGGTATTAA
>AS_DN1458_c0_g1_i1 DN1458_c0_g1~~DN1458_c0_g1_i1  ORF type:5prime_partial len:131 (+),score=0.07 DN1458_c0_g1_i1:3-395(+)
GATGCCAACATTCTCGACTTCATTAACTCTTTGCCCGATGGCTTCAATACCGAGGTCGGC
GGCAAAGGCTCCCAACTCAGCGGTGGTCAGAAGCAACGTATTGCGATCGCTCGCGCGTTG
TTGCGAAACCCGAAAGTCCTCCTGCTCGATGAAGCAACATCTGCATTGGACTCCGCGTCC
GAGCGTGTTGTGCAGGAGGCTTTGGACAAGGCCGCTCGCGGACGGACGACGATTGCCATC
GCCCACAGACTATCAACCATCCAAAACGCGGACTGCATTTACTTCATCAGGGAGGGACGC
GTCGCTGAGGCTGGCACGCACGACCAGCTCCTTGCACGTGGTGGCGCATATGCCGAATAC
GTGCAACTCCAGGCGCTCAGCCGAGCAACGTAG
>AS_DN134049_c0_g1_i1 DN134049_c0_g1~~DN134049_c0_g1_i1  ORF type:5prime_partial len:103 (-),score=2.16 DN134049_c0_g1_i1:73-381(-)
TGGCTCTTCGCAGTCCAGATTCCTCTGACAGTTTTCTTTGCAAATAACGAAGCCAAAGTG
ACTGCCTTCTTGGGCCCGATCTCTCTTTCACAAGAAGTGATCCAGGGCGTCGAACGGTTG
TTGGGTATCAGTCCAGTCTATAGGGAGATGGATTACTTGCGATTACTGGCCATCCTTCCT
TGGTTCGCGATTTTATTCACTTTTATTGCCTCTGTTGTCTCTTTCATGGCTTCTCGTCGA
CGGGGCTCGCAAAGCGCACCCCTGAGCCGGGATGAAAAGACTAGAGCCAGTGTGTCAGAG
ACGGCCTGA
>AS_DN30106_c0_g1_i1 DN30106_c0_g1~~DN30106_c0_g1_i1  ORF type:internal len:115 (+),score=29.80 DN30106_c0_g1_i1:3-344(+)
ATTGTTATCACTAACGATAAGGGCCGTCTCTCCAAGGAGGAGATTGAGCGTATGTTGGCC
GAAGCCGAGAAGTACAAGGCTGAAGACGAAGCCGAGGCTGCTCGTATTGGTGCAAAGAAT
GCTTTGGAATCATATGCCTACTCTCTCCGCAATACCATGAACGATCCAAAGGTTGACGAA
AAGCTCGATGCATCTGACAAGGAGAAGCTCAAGGCTGAGATCGACAAGACAGTCACTTGG
CTCGATGACAACCAACAAGCCACCAAGGAGGAGTACGAGAGCCAGCAGAAGGAACTCGAG
AGCGTCGCCAACCCCATCATGATGAAGTTCTACGGTGCCGGT
>AS_DN72983_c0_g1_i1 DN72983_c0_g1~~DN72983_c0_g1_i1  ORF type:5prime_partial len:291 (+),score=11.18 DN72983_c0_g1_i1:3-875(+)
GTAAGGTCATTGCTGGATCAGCCAAAGAAGAGTCAGCCACAACAACCCCCTGCATTGAAG
CAACTACAGATCGACGCCGGGATTACTGTACTACGCAGCTGCAATCTCTGTGGTATGGAA
TATGTGCCATCCAACGCCGAGGATGCCGATCTACATGACAAGTTCCACTCGATGAACGCC
GTTGGTATCGACCTCGGCAGAGCGTTTGTCCGAGGAAACGCGTCGCGTTGGGTTTACGAG
GCTGCGCGATGTGACGAAGGTGGGGGTTATATTGTGATTATCGACCGGAAGGCATCGCCG
TCAACAAGAAATCAGGCCAAGAAAGTGCTTGATGTTGTCAATAGGGAATTATCATCGCCG
CCGATCGATGACACTACCTTGTGGAGCCAGATTGAGCCACCGAAACGTCTACGCAAGAAT
GGAGCGAAGGAAGAAACCGATCGATATAAAGTGTTTCTGCATATGAAGGATAGCAAATGT
ATGGGATTGTGTCTCGCGGAGCGAATATGGGAAGCACATCCGGTCAAGTTGGATGCGCCG
CAAGTGAATGGTACCAATGGCACAAGTGGCAGCACCAACGGTGTCCCTAATGGCAATGAT
GCCCATCGAAGTTCTTCTGTTAGTGTTCACGACACGCTCGATCCGGCCATCGTTGGAGTT
TCGCGAATCTGGACCTGTGGCTCTGCGCGTCGAAGAGGCATTGGCATGGATCTATTAGAC
TGCGTCATTAGCAACTTTATCTATGGACTGGACATTCCCAAGGAACAGATCGCATTCACA
CAACCGACCGAGAGTGGACTGCGTCTGGCTGAATGCTTCTTTGGTGTGGGTGAGCCCTGG
CACGTGTATAACGAGGGTCCATGTGTCTCCTAA
>AS_DN121627_c0_g1_i1 DN121627_c0_g1~~DN121627_c0_g1_i1  ORF type:5prime_partial len:235 (-),score=10.61 DN121627_c0_g1_i1:401-1105(-)
TGGTGTGCAGCCTACACTGTCTACCTCGCAGTCCCCCATGACGTCGAAGGATGGAAAAAC
TTCCCCGAGTTGTTCCGTGAAAACAGAACGTTGCAAGAAGTCGTGATCGCGGTGCTTGCG
ACCTACGGAATGTACTTCATCAGCTCGTTCATCCACTTTGAGCCGTGGCACATGTTCACA
AGCTTCCTTCAATACATGTTCCTCCTGCCGTCCTATGTCAATATCCTCATGATGTACGCC
ATGTGTAACTTGCACGACGTCACATGGGGAACCAAGGGAGACAATGGCGCAGCGAAGGAC
CTGGGCTCGGCTAAGAAGGTCAAGGGCGAGGACGGCAATGAAATGATGGAAGTCGAGTTG
CCTACTGCGAAGGAAGATGTGGAGCAATTGTGGGTTGCCTCGCGGAATGCGCTCAAGATC
AAGCCAGTTGAGGAGAAGGAACACCGAGATGCCGCCACGAAGCAGACCGATCATGATAGG
AACAGCAGAACGAACGTCGTCCTTGCCTGGGTCGGCTCGAACATGGTTCTCATCCTCGTT
TTCACGTCGACAGCTTTCACTGAGTGGGCTGCTCAACAACTGGGTCAGGGTGGGAGTGCG
TTCAATCCTTATCTCTCCTTCCTGTTCTACGCTTTTGCTGGTCTTTCGGCCGTCCGATTC
ACAGGCTCTGTGTTGTACCTCCTCCTCCGACTAGTCCGCCTATAA
>AS_DN77475_c0_g1_i1 DN77475_c0_g1~~DN77475_c0_g1_i1  ORF type:3prime_partial len:125 (-),score=5.78 DN77475_c0_g1_i1:3-320(-)
ATGGCTGTTCCGGACCTGTACATCAAGTGGTTGAAGGAGAAGCAGGACATTGACTGGGAC
ATGGGAAACCTCGTGTTCACCTTGACCAATCGTCGGCATGGCGAGAAGACAATTGCGTAC
GCCGAAAGTCACGACCAAGCTCTGGTCGGAGACAAGACGCTGCTATTTTGGCTGTGCGAT
GCCCAAATGTACACCAACATGTCGGTCCTGTCCGAGCTGACATCTGTCATCGATAGAGGC
CTGGCACTTCATAAGATGATCCGCCTCATCACTCATGGCTTGGGAGGCGAAGGATACCTG
AACTTCGAAGGTAATGAG
>AS_DN130692_c0_g1_i1 DN130692_c0_g1~~DN130692_c0_g1_i1  ORF type:internal len:118 (+),score=10.12 DN130692_c0_g1_i1:3-353(+)
GCCAGGCACAACAAGGGCCAGGGCGGCTGTGCCGGCCGAAGATCGAGCTTTGGCATAGAC
GAAGAAATGGCCGAGGGCAAGGCCGGCGAAGAGCAGATGGACGGCGTCATGTACAGCAGA
CCCGAGCCCGGCGACGACGATCGGATGGATGAGGACGAGCAGCATCCCGACGACCGCCGC
AGGGTCAGCGAGCCCGCGCATAAGCCGCGCCAAGGCTCTTCGCAGTTTGCCCATTCGAGC
ACATACCCGCCGCCGAGAGGCCAGCTGATGAGCAACAACATGCGGCCCGTGTATCCCGCT
GGATCCGGCGCCGCAAGCTCGTCGCAACCAGGGAATCTCCATCCCAAAGGA
>AS_DN75467_c0_g1_i1 DN75467_c0_g1~~DN75467_c0_g1_i1  ORF type:5prime_partial len:137 (+),score=26.59 DN75467_c0_g1_i1:3-413(+)
GAGGGTGGTAGTGGGGAGGAATCAGAGGAGAAGGGGATATTAGAAAGAAAAGAAGGTGAA
AAGGTCAAGCTTAGTTTTGGCGCCAAACCTGCACCTCAATCAACTCCAGTTGATGAAAAG
ACTGAAGAAAAGTCCGAAGAAGCAGCACCCGCAAAACCATCAATATCTTTCTCATCGTCC
ACCACCAAACCGAAAAATATATTCGCCACAAAACCGTCCGCAGTCAAACCATCGAATGCA
TTCGCAACCGTCAAGAAATCGGCTTTCGTTCCGCAGCAGCAGAAAGTCTCGCAGCAGGAA
ATGATTATGAGACGCGAAATGGGGGCGATGGAGCAGAAGAAGCGGAAATTCAATGGTGTC
GCGACGGGAGGGAATGTGTTTGATGCGGGGAAGAAGCAGAGGGTTTCTTGA
>AS_DN105394_c0_g1_i1 DN105394_c0_g1~~DN105394_c0_g1_i1  ORF type:complete len:120 (-),score=27.31 DN105394_c0_g1_i1:68-376(-)
ATGGGTGCCTCCTTCCGTAACGTTGGCGAAATCAAAGCCCTCGCTGGTGTCGACTTTTTG
ACCATCTCTCCTTCTCTTCTCGAAGAACTCAAGAAATCCTCCGACCCCGTCCCCAAGAAG
CTTGATGCTGTTGCTGCCGCAAAAGCAGACCCCCAGCCTAAAGTTTCCTTCATCGACAAC
GAGCCCGAATTCCGATGGACACTGTTGCAAGACCAAATGGCCTTTGACAAGCTTCATGAG
GGTATCAAGAAGTTTGCGGAGGACGGTGAGGCTCTCAAGAAGGTGCTCAAGGACAAACTC
TCTGCTTAA
>AS_DN41322_c0_g1_i1 DN41322_c0_g1~~DN41322_c0_g1_i1  ORF type:5prime_partial len:226 (-),score=12.53 DN41322_c0_g1_i1:178-855(-)
GTAGTCGAGTCTCTCCACAAGGCCAATGCGCCCCACATCGTTAAAGGAGTAACGACCAAC
TATTTGTTTGCGCTCAAGCAGAAGCAGCATGGTGCCGAAAATCCAGACCCACACGGGTTA
AACTACGCCCTCACCGGTCCGCGGAATAAGTATGATGGAGTTCACGTACCTGTCCACGTT
CGCCACTCCAACTTCAAGCTCCCATCGGATCCCACGAAGCCGATCATAATGGTTGGCCCT
GGCACAGGCGTTGCCCCATTCAGAGGTTTCGTCCAAGAGCGAGCGGCGCTTGCCCGTGCC
GGTGAGGAAGTCGGCAAGACCATGCTTTTCTTTGGCTGCCGAAGAAGAGAGGAAGATTTC
CTGTACCAGCACGAATGGGAGGAGTATAAGAAAGACTTGGGCGACAAGTTCGACCTACAT
GTTGCGTTCTCTCGTGAAGGCCCAAAGAAGGTCTACGTGCAACATAAGATGAAGGAGAAC
GCAGCAGAAATCAACAAACTTCTTGAGCAGAAGGCATACTTCTACGTGTGCGGTGATGCC
TCCAATATGGCCAGAGAAGTGAATACGTTGATCGGTCAGATCATCGCTGAACAACGAGGA
CTGCCTGAGTCGAAAGGAGAGGAGATAGTCAAGGCGATGAGAGCTTCGAATCAGTACCAG
GAGGACGTATGGTCGTGA
>AS_DN135913_c0_g1_i1 DN135913_c0_g1~~DN135913_c0_g1_i1  ORF type:internal len:254 (+),score=-5.99 DN135913_c0_g1_i1:1-759(+)
GTCCTGACTGACTCGAGCCGCAAGACACCGGTATTTGTCCGTTTCTCCACGGTTCAAGGT
TCTCGTGGGAGTGCAGACACTGTCCGTGACGTTCGCGGCTTTGCAATCAAGTTCTATACG
CAAGAGGGTAACTGGGACCTCGTCGGTAACGACATCCCCGTGTTCTTCATCCAAGACGCG
ATCAAGTTCCCTGACTTCGTTCATGCTGTCAAGCCAGAGCCTCACAACGAGGTCCCACAG
GGTCAGAGCGCGCATGTCAATTTTTATGACTTCACGAGTCTCCAGCCCGAGACGCAGCAC
ATGGTCCAATGGGCTATGTCAGACCGCGGCATCCCACGGTCCTATCGCATGATGCAAGGC
TTCGGCGTCAACACGTATACGCTTATCAACGAGGCTAGAGAGCGCGTCTTCGTAAAGTTC
CACCTGGTTCCCGAGCTCGGCGTTCACAGTTTGACTTGGGACGAGGCACTCAAAATCTGC
GGTCAGGATCCTGACTTCCATCGTAAGGATCTGAATGAAGCTATCGAAAACGGCGCGTAT
CCCATCTGGCAGTTCGGCATCCAAGTGCTCGAGGAGTCACGGCAAGATGAGTTCGACTTC
GACATCCTTGATGCCACCAAGCTGTGGCCAGAAGATCTGGTTCCTGTTCAGATGATAGGC
GAGCTCGTGCTCAATCGCGTCGTCGATGAGTATTTCCCAGAGACCGAGCAGGTTGCCTTC
TGCACGAGCCATGTCGTCCCTGGTATCGGATTCTCGGAC
>AS_DN105362_c0_g1_i1 DN105362_c0_g1~~DN105362_c0_g1_i1  ORF type:5prime_partial len:127 (+),score=3.07 DN105362_c0_g1_i1:3-383(+)
CTCGACGCAGCGGCGGGGTCAGACGACGAAGAGCCGGCTGCTGTCAGTAGGCCGTCTGAC
GAGGACGAGGAGCTAGTCCAGAGCAGCGTTGGGCGCCACCCTACCATTGTGCATCGCCAG
GCACGCGTCAAGTCGCGCGAAGGCTTGCTCAGCTACTTTCAGACGGGTAAGCCGGTGCCT
AATGAGTCCGCAAATGCGGCTGAGCCTGCCGAAGGGGAGTCACCCACGTCGGAAAGCGAG
CCTGTCACCCTCTCGCGCGCAAAGAGCGTCGACCTTGCGAAACACCACGTTAGGCACCTC
AGCGCCGGATCGGCAAAGCTCTTGGACATTCAGAAGCGGTCGAGCGCATCTTCTCAGAGC
AAGTTACAGCAGCCGGAATGA
>AS_DN105547_c0_g1_i1 DN105547_c0_g1~~DN105547_c0_g1_i1  ORF type:internal len:149 (+),score=6.77 DN105547_c0_g1_i1:2-445(+)
CTCGCTGATGTTGGTCGGATCTTTGCACACTGGTTGAAGCGTAGTGGAGCTCCAAAGTGG
TTTTTGAAGTTTTATACCAACAATGCTAAGCAATTTTCAGTCGTGTCCTACGAGTATGGT
CTGTCTGCCACCCTTAAATATCAGTTGGCCACCGGTGGCACGGACACAACAGGTCGCAAT
ACCGTGTGGAACTTCTGTTTGTGGCATAGTTTTTGTGAACTCACTGGTATAAAGTCTTCT
CGCGTTGCAATTCTCGGTGATGATATCGCCGCTGGCACTGACCACAAAGGTATCGATATG
TTACGTTGGCAAAAACATTGTTCTGATGCTGGGATGAAGCTTAAGGCTTTCGAGCGTCGG
TTCCTCTGTGACTTAACTTTCCTGTCTCGATTCTTTGTGCCCATTCAAGACACATATTGT
ATGGTTCCTTTGATTGGCAAAGCT
>AS_DN63193_c0_g1_i1 DN63193_c0_g1~~DN63193_c0_g1_i1  ORF type:internal len:123 (+),score=37.85 DN63193_c0_g1_i1:2-367(+)
GAGATTGGAAAGATGAGAAGGGAAGGTTTGGATAGAAATAAAGATCGGGAGACCAAGTGG
AGAGCTACTGGAACAGGTGTCATTGTCGAGCAGCAAAAGATTGACTTGGAGACTGGAGAG
AAGGTTACCGGTACCGGTGCCATTGCGGTTGGTGCTGAACCCCAAATTCTCAGTGGTGAG
AAGAGAGGACCAGCTGGTACTGCGTCGGAGAGTGTTAGCAAGAGGCTGAAGAAGGTTGGG
GGAGAGGTAGAGGAACAGATGGATGTTGACGTCAACGTTGACACGCAGGATCTGAAGGAG
CAAGTGATGGGTGCTGTTCAGGAAGGTAAGAAGCAGATCGAGACGTTCAGAGATGCTGTC
AATATG
>AS_DN88292_c0_g1_i1 DN88292_c0_g1~~DN88292_c0_g1_i1  ORF type:complete len:115 (-),score=7.39 DN88292_c0_g1_i1:129-473(-)
ATGTCAGTGAAACGTGACGAATCGAATCTGAAATCCTTCCGAGAATACAATTGCATTGAA
TGGTGGAATGGATGGAATGATTTAGATATCGTCAATGTCGACCTCGCCGTCGTCGTCGCC
GAACTCGAATGTGCATTCGCCGTCTTCTTCACCGAAGGTGTCTGTTTCGTTGATTTTGGC
GTTTTCGGGGAGTTCGCCGTAGGCTTTCAGGTTACGAGCCTCGTCGGCTGTGTATTTGAC
GATAACGTCTGCCTTATCGTCTTGGAAGTCTCGCAAGGAGAGAAGGACGATGTCGCCTTG
ATTGATCCAGACCTTCTTCCTCATCTTTCCTCTGATGTGGGCTAA
>AS_DN138991_c0_g1_i1 DN138991_c0_g1~~DN138991_c0_g1_i1  ORF type:internal len:106 (-),score=17.17 DN138991_c0_g1_i1:3-317(-)
GAGACTGACACCAGTGAGACTTTGAATGAGATGATTGAAGGTGTGAGGAATTATGGGCGC
TGCGGAATTACAGGCGTGTATGTGGGATATACAAACCATCTGAACATTGGGTCTTTGATG
CAGCGTGGAATTCGATTGATAGGAAATGGACAAGCCCCAGTCCATTTGTACTGGGAGAAA
CTTCTTGATATGATTGTCAAGGACCAATTGGATCCTCTACAAATGGTCTCACACAGAGTA
CGCCTTGAAGATTTGGAGAAAGTCTACCACAAGTTTGCGAACCATGAAGATGGGATACAG
AAAGTGTTTGTGGAA
>AS_DN48799_c0_g1_i1 DN48799_c0_g1~~DN48799_c0_g1_i1  ORF type:5prime_partial len:258 (-),score=-15.34 DN48799_c0_g1_i1:115-888(-)
CCCACGAACCCCAATGCCGGCCAGACCGGTATGAGCGGCCCGACCGGCCATATGGGTCCC
GCGAACACCTCTGGCACGACTGGTACGGGCCAAGCGAATGTCATGCCCGGCAAGACTGGT
ACGACGGGCACGACGGGCTCCATGGGCACCACTGGCCGCCCAACCGACACGAGCGCGACG
ACTGGCTTCACTGGTCCCGCGAACACCATGCCAGGCAAGACCGGCATGGCTGGCGCGACT
GGTACGACCGGCCCCGCGAACACCATGACCGACACGACATACGGCAAGCGTGGCGCGACG
ACGGGCACGACAGGCCCGACCGGCACCGGCGCTGGTGCCAACGACATGAGCCAGGGCACT
GGCAATGAGCCTTTCGTTGCGCAGGTCGAGGTCCACACGCTCCGTGCGACCAAGATCAGC
ATCAAGGGTGGACAGCAGATTAAGCTCAAGGACTGGCTCAGCGGCAAGGGATCGCACGTT
CACTCGTTCGAGGAGAACGGCGTCAATTATGAGTGGCGCAAAGGAATCCACGGCATGTCG
CACAAGCTCGAGCTGTTCGCGACCGACGCCCCCGACACGCGCATTGCCTGGGCGCAGAAG
ACTCACGGACCAGAAACGACGAAGGCTCAGGCTGAGGCCGGCGTCTCCGACGCTCCGCAG
AACACCGGCAACTCGACTCTGACGCTCGCACACCGCGCCGTGCAGATCATGGACACTGTC
GTCACGACCTTCCTCCTCGTCGACCGTGAGGCGAGGCCGGATCCGTTGCACTGA
>AS_DN20138_c0_g1_i1 DN20138_c0_g1~~DN20138_c0_g1_i1  ORF type:internal len:134 (+),score=7.91 DN20138_c0_g1_i1:1-399(+)
GCCGAACCACAAGAACGAGATCATCAACAGCGGACCACCGTAGAATGCTGGCAAGAGGCG
TTGTTCCGGAGGGACCATCTTTGGAGAGTATTTAGGGATTTGAGCTTCGTAGAGTGGGTT
GAAATAGACAAGGTAGATAATAACTCCAACGACACCTCCGGAGAACAGGGGAAGGAACAT
CAATCCGCTTTCACCGGCGTTGAGGTTGTGGCCGATCGTGAAGACAATTGGGTAAGCTTC
GAAGAGAAGGTAAATGCAGCCATAGACGAAGCTCATGTAAAGCGTAATGGCGATCAACAT
GGGTTCCATGAACAGAACCTTGAACGGTCTCCCCAAAACGTTTTCCATCCTCTGCTTCCA
ATGCACGTCTTGAGCCTCCAATTCGGAGAAGTAGCGCTG
>AS_DN88034_c0_g1_i1 DN88034_c0_g1~~DN88034_c0_g1_i1  ORF type:5prime_partial len:126 (-),score=16.54 DN88034_c0_g1_i1:88-465(-)
TGCTACGATGAAGTCTTGAGTGAGAGATTCCTCGCTGAAGGCAACTGGACTTGGTGGAAG
GACCCTGAGAACGGTGTCACCATGTCTGATGAAGAAATGAGAAAGGGAGAACACACCGTC
GCCTATATGCTCCAGGATTACCACAAGATGCATTGCATCTTCGCCATGGAGAAGCTTGTT
CGCACTCTGAGAAATCAATGGCCCCTGATCCCTGAGCTCATTTCCCTCGACCACATTGTT
CACTGCAAGCACAAGACTCTGCACAGAACCGACGGCGACGTCGCTGGCGTCAAAGCTCCA
ACTGGCTTCACCTCTTGCGGATACTACGAGACGTGGCTGAAGCAGCTTCCTGAGGACCAC
GAGTCATCAACAGATTAA
>AS_DN37498_c0_g1_i1 DN37498_c0_g1~~DN37498_c0_g1_i1  ORF type:internal len:158 (-),score=26.40 DN37498_c0_g1_i1:1-471(-)
GCAAAGATCGACAAATCCAGCGTCCATGAGATCGTCCTGGTCGGTGGCTCCACTCGTATT
CCTCGCATTCAGAAACTCGTCAGCGATTTCTTCAATGGCAAGGAGCCAAACAAGTCCATC
AACCCTGACGAAGCCGTCGCTTATGGTGCCGCTGTCCAGGCTGCTATTCTCTCCGGTGAC
ACTTCCAGCAAGAGCACCAACGAAATCTTACTTCTCGACGTCGCTCCACTGTCTCTCGGA
ATTGAAACTGCTGGAGGTGTCATGACTCCATTGATCAAGCGCAATACCACAATTCCCACA
AAGAAGAGTGAAGTCTTTTCAACATTCTCTGATAACCAACCTGGTGTGCTTATTCAAGTT
TTTGAGGGTGAGCGTGCAAGGACAAAGGACAACAATCTTCTCGGCAAATTCGAGCTCACT
GGAATTCCTCCTGCTCCAAGAGGTGTACCACAAATCGAGGTTACGTTTGAC
>AS_DN76942_c0_g1_i1 DN76942_c0_g1~~DN76942_c0_g1_i1  ORF type:internal len:106 (+),score=9.82 DN76942_c0_g1_i1:1-315(+)
AACAAGGCCGATGCTGCCCGCTGGAATGCCCTCAAGGGCCATCTCGCTTTGGGCAGAAAG
CTCATGCGCCTTTTCAAGCCCGTCGAGCACGTGCAGGCCGCCCTCAAAGCCTCTCAGTCC
CCTCTCATCCGCACCAGCCCCGCTGAACAGTACCTTGCCGTCCTTCGCCAGCTCGCCTAC
GCTGGGTACCTTACCTTCGACGCCGCCGTCTGGGCCAACACCGTCCGCTTCCTCAATTTC
ACGCCAGACAAGGCGGCCAAGTACCTCAAGACGTCGCTGCGCTTCTGGCTTGCTGGCATC
GTATTCTCACTCGTG
>AS_DN15104_c0_g1_i1 DN15104_c0_g1~~DN15104_c0_g1_i1  ORF type:5prime_partial len:176 (-),score=5.32 DN15104_c0_g1_i1:114-641(-)
TTCTCCGTCCCTACTTGCATCGAATCCGGCGATTACATTATGCGTGCTGATATCATCGCC
CTGCACAACGCCCCCAAGAGTGGTGCCCAGCTCTACATCGGTTGCGGTCAACTCAAGGTC
AGCGGCACAGATGGTTCAGCGACTCCGTCGACGGTGTCCTTCCCTGGCGCCTACAACCCC
GACGACCCAGGCCTCCATGTCAACATCTTCAAAAAGATCTCCAACTACACTATCCCTGGT
CCTCAAACCTTCTCCTGCGACGGCTCTAACTCTGGAGACAACACTGGAGACAACACTGGG
GATAACACTGGCGACAACACTGGCGACAACACCGGCGACAATACTGGGGATAACACCGGC
GACAACACGACCACCACTGCTGCCGACGCGACGTCGACCTCTGACTCTGCTACGAAGACC
TCTACAAAGACCACTAAGACCAAGACCAAGACCGAAACTGCTACAGTCACCGCTGCCGCA
CTTAACAAGCGCGATACTAAGTGCCGCGCGAAGCGTGGTCACGCATAA
>AS_DN59885_c0_g1_i1 DN59885_c0_g1~~DN59885_c0_g1_i1  ORF type:5prime_partial len:123 (+),score=5.82 DN59885_c0_g1_i1:1-369(+)
GGCGGGGCCATCTTCAAGGGGCGGACTCGCCGGGATCGCGTCTATGGCAGGAACGCGTAT
CAGGGTGGCAAATTCATCAAGGCTCAGCTGCAGGAGAACCTTGTCGCCGAATCGCTGACA
AAAAACGAAGTGGTCTCCGCAAGAACGATCCAAGACACCCAGACCCCGCTCGTCGTGGTA
AGTTCCGGCATCAAAGTGAGGAGCGACCGAGACTGGGAAAGGAAGCAAGAGGACCTCACG
AAGGTGACGGAGAACCTGCTTGAGTGGACCGTGGTGAACAATGCGCCGCATCAGGTCTGG
ATGACGTACGAAGGTAGACAGGTGATGGAAAAGGGTTTGGGCAAGTTGGTCAAGGCGGCT
GCAACGTAG
>AS_DN60428_c0_g1_i1 DN60428_c0_g1~~DN60428_c0_g1_i1  ORF type:internal len:154 (-),score=1.29 DN60428_c0_g1_i1:3-461(-)
CAGAACGCGAACGGTGGCCTTCATCCTGGCGATACTTCTGCGTACCAGCAACGATTGAGC
TACTACTGCGGGGACGACGCGCCAGTCGACATCTTTCCAATGGCCTTTTTGAACACCTTC
TTCGCCGAGGGCGGCATGCCTTCGCTGGACCTTTCGAATATCTGCAGCAGCACAAACCAA
CCCGTGTTTGACGGGACCTCGCTGCCAAATTGCACTTTCCTCGCGCCGGACATCAAACAG
TGCCAAGACAAGGGCAAGATCGTCACGCTCTCGCTCGGTGGCGCGACCGCGAGCACGACG
TTCCAGAACGACACCCAGGCCGAAGACTTTGCCGAGCTCCTGTGGAACATGTTCTTGGGC
GGGTCGAGCGATATCCGTCCGTTCGGGGACGCCGTGCTGGATGGGTTCGACCTCGACTTG
GAAGGCGGCGGCGTGACCGGCGACATTGCGTTCGTGAAC
>AS_DN66547_c0_g1_i1 DN66547_c0_g1~~DN66547_c0_g1_i1  ORF type:5prime_partial len:180 (+),score=5.55 DN66547_c0_g1_i1:2-541(+)
GAACTCAAGGCTGTATTCTCCAAGCAGCGAGGGTACAAGCGACTCTGCTTCCGGACCAAG
CAGAATGGCCCCATGTGTTTCGTCGAATTCGAAGATGTTTCTTTTGCAACCAAGGCGTTG
AATGATCTTTACGGCCATCCATTGCATAATAGCGTCAAGGGCGGCATCCGGCTCAGCTTC
TCCAAGAATCCATTAGGTGTACGCACAGGACAGTCGACTAATATGGGGCCCACGTCTGCA
ATCACTCCTACTACTCCACTTCCAGGATTCGGCGGTAGTGTTACGGCTCCTCCTGGTTTC
TCAACTGCCACCGGGCCGCCTCCTGGGCTCTCCGCTCCGCCAGGCCTTTCCACCCCCAGC
CATGCAAACAGTACCTCTGGATTCAGCATGTACTCCAACGGCGGATTCGGAATGGGTCCA
AATGACATGGCAAGCCCTATGCGATCGCAGCCCTTGGCGGCAGGACTAGCCACCAGCGTG
CCCGGTAACGGCTTCGGGAGCATGGGTGGTGGCTACTCTGCATACATGATGGGACGCTGA
>AS_DN14834_c0_g1_i1 DN14834_c0_g1~~DN14834_c0_g1_i1  ORF type:5prime_partial len:227 (-),score=20.86 DN14834_c0_g1_i1:250-930(-)
CAGCCCTTCGATGATCGCAACAGCCCAAGGGACCACGTTGTCACCGCCCTTGTCACTCTC
GGAGAAGGGTATCACAATTTCCACCATGAATTCCCGTCAGACTACCGAAATGCCATCCAG
TGGCACCAATACGACCCCACTAAGTGGACCATCTGGCTGTGGAGCAAGCTTGGTCTTGCC
TACAACCTCAAGCAATTCCGCTCCAACGAGATTGAGAAGGGTCGTGTCCAGCAAATGCAA
AAGAAGCTTGACCAGAAGCGTGCCAAGCTTGACTGGGGCATTCCTCTTGAGCAGCTTCCG
GTTATCGAGTGGGATGACTATGTTGAGCAAGCGAACAACGGTCGTGGGTTGATCGCTGTC
GCCGGTGTAGTCCATGATGTGACCGATTTTATCGCGGAGCATCCTGGCGGCAAAACTCTC
ATCAGAAGCGGGCTTGGTAAGGACGCTACAGCCATGTTCAACGGTGGTGTTTACATGCAC
TCCAACGCTGCTCACAACCTTCTTTCGACGATGCGTGTAGGTGTGATCCGCGGTGGCTGC
GAGGTCGAGATCTGGAAACGTGCCCAGCGGGAAAACAAGGACGTGAATTACGTCAAGGAC
GATGCTGGTAACCGCATTATTCGGGCTGGAAACCAGATCACCAAGGTCGAGCAGCCCATT
ATCAGTGCAAGCGCGGCATAA
>AS_DN92703_c0_g1_i1 DN92703_c0_g1~~DN92703_c0_g1_i1  ORF type:5prime_partial len:100 (+),score=6.81 DN92703_c0_g1_i1:1-300(+)
GCCTCCTTCGAGACTAATGTTCCGGCTCGTCAATCTGGTCGTCAGATCGCCGATATTGTT
GATCAAGTGGTTCGCATCTTCCGTCCCGGACGGTTCAGTGTCACTCTTTTCGAAGCTAAG
CTAGCCGTCGATGACGATGTTGCACATGCCGCTAAGCGAACTAGAGGAATGGAGCAGATC
AGTGGATATCGCCGCGTCGATAGGATTGTCCATGATCTTGAGGGTTATGACTTGGTGTTT
CGCTATTACGAGAGAGACGACTGGAAGGGCGGTGCCCCGAGGCTGGGAGAGGTTATGTAA
>AS_DN46176_c0_g1_i1 DN46176_c0_g1~~DN46176_c0_g1_i1  ORF type:5prime_partial len:341 (+),score=3.24 DN46176_c0_g1_i1:1-1023(+)
GCAAAGAGAATGGCTCTGCACTACCCTATGGCGTCGAGCATCCTAGCTGGTGGACGGTAT
CCGTCTATGCTACAGGTTCTCGCAGTCAACGGAGAAACTGGCACCGCCCCAGCGTTTGCT
CCTTGGGAACTGCTTGCGGCAAAGGCCATCTACTGGGTCGGCATCCCAGCTGTTCAATTC
ACCTTAGGGGTCCTAGTAGTCGATACATGGCAGTACTTCTGGCACAGGGCTATGCATATG
AACCAGTGGCTCTATGCAACCTTCCACTCCCGCCACCACCGCCTCTACGTCCCCTACGCT
TACGGTGCCCTCTACAACCACCCCTTCGAAGGCTTCCTCCTCGACACCCTCGGCACAGGG
CTCGCATACCTCCTCTCTGGCATGACAGTCCGCCAATCCATGTGGTTCTTCACATGCAGC
ACCATCAAAACCGTCGACGACCACTGCGGTTACGCGCTGCCCTGGGACCCTATCCAGCAC
ATCACGAGCAACAACGCGGGATACCACGACATCCACCACCAGTCATGGGGCATCAAGACA
AACTTTAGCCAGCCGTTCTTCACGTTCTGGGATCGATTGCTCGGCACGATGTGGAGGGGC
GGCGATGTCTCTGTGCGGTATGAGAAGACGAGACGTGCGGCCCAGGTCTGGTATGAGCAT
CGCTACTCAAAGCAAGGCATCTCGGGGACCAACGATAAGGACTATTCGACCGATTCAACG
AACGATTCAGCATACGAGCCAGACCCCTTCGTCGCGAACGCGATAGCGACGCTGCCTCCA
AGAGTTCCCAAGGGCAAAGCGACGAAGCAGGCCGTGGCGTCGAGACAGCAGGTCCTGGCA
GCCGATGGCGCGAAAGTGCTCGCTGACGAAGCGGCGGAAGAGGCGGATGCGTCGGCGAAC
TCGACTCCGAGACGGAGCAATAGGAGGAAGAAGAGCTCACAGGGTCCGGCGCTTAAAGGT
TTGAAGGACCGTGTGGAAGGGAGCCTGAATATTGGTGTGCCGAGGATGGAGAGCTCACGA
TAA
>AS_DN128935_c0_g1_i1 DN128935_c0_g1~~DN128935_c0_g1_i1  ORF type:5prime_partial len:163 (-),score=5.82 DN128935_c0_g1_i1:127-615(-)
GCCTCCGCACCCGTCAACCGCACGACCAGCAAGACGCCCGCCTCGCGCCCCAAGAAGCCC
GCCGCCGCAAAGCCCCAGAAAGCTGTCAACGGCGCCCACCACCCGTCGCCATACGAGATT
ATGGCGTCGCGGATAGCCAACCGCGTGGCTGAGATGGCCGAAAACATCACCTTCGTCGAG
CGCGAAAAGCCAACATCGCCTCCTCCCGCCCCAGCCTCCCCCAAGGCACGCAAGCCGCCG
CGCAAGCTCGAGATGCGACTCCCGCCGTCGGGCCAGTCCCCAACCAACATCACCTTCTCG
GCGCCGTTCCTGGACAACACGCTCGCCAAACTTCTGACGCTGCAGAACCGCATGCTCAAG
GTGAGCAACGACATTGCGGCGAGCGAGGACGTCGACGAGAGCGTCAAGCACGAGCAGTTT
GCCCAGAGTGCCGAGCTGTCGCGCATCATTGCGCTGATATGTGCGGAGAAGGCGAGACAG
GGGGCATAG
>AS_DN117030_c0_g1_i1 DN117030_c0_g1~~DN117030_c0_g1_i1  ORF type:5prime_partial len:247 (+),score=20.06 DN117030_c0_g1_i1:2-742(+)
AAGGAAAAAATGCACGAGTTGAAGTGGCCTCAACGCGATTACATCGTCCAGATTGCTCGC
TTCGACCCAAGTAAGGGTATCCCCAACGTCGTCGACTCCTACGCTCGCTTCCGCAAACTG
CTCTCGAAGGACACTCCCGAGGATGAGACTCCTCAACTGCTCATCTGTGGTCATGGTGCC
GTAGATGATCCAGATGCAAGTATCATCTACGATCAGACGATGCAGTTGATCTATAGCCAG
TACTCGGAGTACGCAAAAGATATTGTTGTCATGAGGTTGCCTCCTAGTGATCAATTGTTG
AACGCCCTCATGTCCAACGCCCGCGTCGCTCTTCAACTTTCCACTCGTGAAGGCTTCGAA
GTCAAAGTTTCCGAGGCCATTCACACTGGAATCCCCATCATCGCTTCTCGTACTGGTGGC
ATTCCTCTCCAGATTGAGCACGGCAAGTCTGGATACCTCTGTGAGCCCGGAGACAACGCA
GCCGTTGCTCAGCACCTCTATGACCTCGTTACCGACGAAGCTCTTCACAAGAAGATGAGC
GAGTACGCCAAGTCGCACGTGTCGGATGAGGTCGGTACCGTTGGTAATGCTGCAGCCTGG
CTGTACCTCGCGGTCATGTATACTCGTGGTGTCAAGCTTCAACCCAATGGTGCTTGGCTC
AACGACATGCTCCGTGCTGAGACAAGCGAGCCCTACCTCGAGGGAGAACCCAGGCTCCCT
CGTGTCAGGGTCGAGAGTTAA
>AS_DN33071_c0_g1_i1 DN33071_c0_g1~~DN33071_c0_g1_i1  ORF type:5prime_partial len:140 (-),score=10.31 DN33071_c0_g1_i1:547-966(-)
GAAGGCGCTGGAGCACCGCAGGTGTCAACGCTCTGCAAATCTCTCATCCGGAAACTTCTC
ATCAAAGACGAAAACAAACGCCTCGGCAGCCGTGCTGGCGCTTCAGATGTTAAAGCGCAT
CCTTTCTTTCGCACAACACAATGGGCCCTCCTCCGCCACATGAAGCCGCCAATGATACCT
CACCAAGGCCGCGGCATCGACACGATCAACTTCCGCAACGTCAAGGAGTCGCAGAGTGTC
GACATTAGTATGGCGAAGGTTAAGGGTGTTCCACTTGACAGCGGGCTTAGGACACCTGGA
GAGGAGCAGCCAGATCCATTTGAAGAATTCAACAGCGTCACCCTTCACCACGATGGCGAT
GAGGGACCGTATGAAACGGATGAGGATCCAGTGACGCTGAATGGATCGAACGGGCGGTAG
>AS_DN7699_c0_g1_i1 DN7699_c0_g1~~DN7699_c0_g1_i1  ORF type:complete len:386 (-),score=-6.66 DN7699_c0_g1_i1:166-1164(-)
ATGCGCCGGGCTCCTCGCGTCAAGCGCGACGGGGACTTCACTGGCGTAGAGACCGGTGAT
CTCACGTACTACGACACCGGTCTGACGGCCTGCGGTCAAACCTACACCGACTCGGACCTC
ATTGCTGCCATCTCTGAGGACATGTTCGACACCTACCCAGGCTACTCGGGCACCAACCCC
AACAACAACCCGGTCTGCGGTTCGTCAGCGGTCATTTACAACCCGGCCACGGGCAAGAGT
GTCACTGTCTCTGTTGTCGATCGCTGCACTGGCTGCGCCTGGGGTGATATTGATGTCACC
CCCACCGCGTTCTCGGCGATTGCGGACATGAACGATGGCCGTGTTCACAACATCCAGTGG
CAATTCGGCACGACCTCGCCTGGTGACTCTTCCGGCGGCTCTTCCTCGACCACCGTCGCG
TCTTCCTCGACGGAGGCGTCTTCCACCACCGTCGTGTCCTCTTCGACTGAGGCTGCGCCG
ACCACGACTACGGTCGTCACTTCGTCTTCAACGGAGCCTGTCACGACCGCTGCGCCGACC
TCGACTGAGGACCCGTGCCCCGAGGAGACTGATTCGTCGACGACCGTCGCGCCGACATCC
ACCGAGGATCCGTGCCCCGAGGAGACAGACAGCTCGACGACCGCCGCGCCGACCTCAACG
GAGGATCCTTGCCCAGAGGAGACGACGACTTCCCCTGCAGTTGAGACAAACGTAGCCACT
GCGACGGAAGATCCGTGCCCAGACGAGACGAGCACCTCGGTCCCGACCTCGACCGAGGAC
CCGTGCCCCGAGGAGACCGGCTCGACCACCGCAAGCTCGTCCACGAGTTCCGCCTCGAGC
ACCAGCTCTGGTAGCTCTGGTACCTACGACGCCACTGCCGTCTACACTGGCGGCCAGACC
GTCTGCTACAGCGGCACTGAGTACACCGCCAAGTGGTGGACGCAGGGCGAGACCCCCAGC
AGCACCTCTGATGTCTGGACTGCTGGCGGCTCGTGCTGA
>AS_DN124628_c0_g1_i1 DN124628_c0_g1~~DN124628_c0_g1_i1  ORF type:3prime_partial len:100 (-),score=7.94 DN124628_c0_g1_i1:3-299(-)
ATGCAGACTCTTCAGCTTGAACCTGGTGACCTTCTACAAGTCAAGTCAACCGACATTCCT
CTGGGAACATTCATCAAACTGCAGCCGCAAGACCCCTCTTTCCTCGAGATATCAGATCCC
AAAGCTGTCCTGGAGAATGCCTTCCGGAACTTCTCCTGCCTCACTACGGGAGATGTATTC
ACGTTCTCCTACAATGACAGCGTCTACAGCATCGCCGTCCTCGAGACCAAACCAGCACAC
CCGAGCAAAGCGATATGTACGCTAGAAACCGACCTTTCTGTCGACTTCGCACCACCT
>AS_DN122039_c0_g1_i1 DN122039_c0_g1~~DN122039_c0_g1_i1  ORF type:internal len:156 (+),score=1.73 DN122039_c0_g1_i1:2-466(+)
GTTCTGCGGTCATTCTACACACTCTACGACTTCGGCGACCCCGTCAATGGCGATCCGGAA
GGCATCAAACCCACTGTGCAACTGCTTCAACTCATGTCTGCATATGACGCCAACGAAGAC
TTTTACCAAGTTCGTGGCGGCAATCCGCCTGCATCAACCACGGGCTCGGAGGCCGCACAA
CCGACGGCGACCGGATCTGCTGCGTCCTCCTCAGGTGACAGCGGCGACGGTTCCTCGTCC
GACTCCGGCTCCAATGGCAGTGGGGACACTGACGGCAACAGCATCAGCGCAAGTGTGAAG
ACCAGCATCCAGAAGGTCGTCGACTACATGCCTGCCGTACTGGGCATCCTCGGTGTCAAC
GTTGCGATCCTCGTCATTCTTTTCGTGCTCGGCACGATGTGGGTCATCCGTCGTCGTAAG
GCTGCGCGTCGCCCAAGCCCCTTGTCACTCGGTAGAACTGGTGGT
>AS_DN109296_c0_g1_i1 DN109296_c0_g1~~DN109296_c0_g1_i1  ORF type:complete len:157 (-),score=21.34 DN109296_c0_g1_i1:40-468(-)
ATGTCCTCTACTCAACAACAAGTTCACGAGCACCGCGTCGCTGGTGGCCACAAGGCTGCT
CTTCACAACCCGAACGTCTCGGAAGAAGCCAAGGAGCACTCTCGCCAATACCTTGAGCAG
GATACTCCCAGTACTGAGCCTGCCCCCGTCGAGTCGGGTGGAATGGTCGATGATTCCTTG
AGCGGCAACACTATTGGAGGCTACAAGGCCACTCTTAGCAACCCTCACACCTCCGAGGAG
GCCAAGGAAAAGGCTCGAGCCATTCTCGAGGGAGAGGCTGACCCCAGCGACTACGCTCCT
GGCACCGGTGATGCTCATACCAACCGTGTACTCGGCGGTTACAAGGCAACCTTGAAGAAC
CCCAACACCTCTGAAGAGGCCAAGGAGCACGCGCGTGAGGTTCTCCAAGAGAACGGCGTT
GATGTCTAA
>AS_DN105395_c0_g1_i1 DN105395_c0_g1~~DN105395_c0_g1_i1  ORF type:internal len:210 (-),score=25.75 DN105395_c0_g1_i1:2-628(-)
CTGATCTCGACCGATGCAGCCATCGATGTCTATAAGCCACAGGATGCCACTACTAACCCT
TCTTTGATTCTGGCTGCAGCAGGAAAGCCTGGATACACTCGTCTCATCGACAATGCCATC
AAGGCTGCCAAAGAAAAGGGTGGAGACCTCGACACACAAGTTAACGCTGCTATGGATAGA
CTGCTCATCGAATTCGGCAAGGAGATCCTAGCCATCATTCCCGGCCGTGTTTCGACGGAG
GTCGATGCACGTTTGTCTTTCGACAAAGAGGGTACCAAAGCCAAGGCCAAAGAACTCATT
GCCCTCTACGAGTCGGTCGGCATCAAAAAGGAACGTGTGCTGATCAAGATTGCATCAACC
TGGGAAGGTATTCAGGCTGCCCGAGAGCTCGAACGTGATGAGGGCATCCATTGCAATCTC
ACCCTTCTATTCGGCTTTGGTCAGGCAGTTGCTTGCGCCGAGGCTGGCGTCACACTCATT
TCACCGTTCGTCGGCCGTATTCTCGACTGGTACAAGAAGACCACTGGGAAGAACTACGCG
GGTGACGAAGATCCTGGTGTACAATCCGTCAAAAAGATCTTCAATTACTACAAACAACAT
GGTTACAAGACCATTGTCATGGGTGCC
>AS_DN11782_c0_g1_i1 DN11782_c0_g1~~DN11782_c0_g1_i1  ORF type:internal len:117 (-),score=11.76 DN11782_c0_g1_i1:2-349(-)
GTCGGCTCCGGCCCGCTCGGCCTCGCCGACGGCGGGCAGAGTGCCGTGCCGGGCGAGCCG
GTCGGCAATGTGATGCACTTCGCCGGCGAGCGGCAGCTCCCTGCTTGGCTGGCCATTAGC
TATCTGGGCGCGAACATCACGCTGAACGCGCTGAATTTTTACTGGTTCAGCAAGATGATC
GAGACGGTGCGGAAGCGGTTCGAGCCGCCGCTTGGGACGGCGCCGCGGAAGGCGCGGAAG
AAGAGCGTGGACGAGAAGATAGAGCACGTGCTGGTCGAGGGCGTGGACGTGGATACGGAT
GCGGAGCTTGAGGTTGATGGCGTGATGGTGAAGGAGGGGAGGGAGGGG
>AS_DN17921_c0_g1_i1 DN17921_c0_g1~~DN17921_c0_g1_i1  ORF type:5prime_partial len:194 (+),score=4.59 DN17921_c0_g1_i1:3-584(+)
CGTAGCCCTGCAGGAAGCGTGCGAAGCACAGCGACGATTGGCAAGCCGACACCGCTGAAT
ATCACAAAAAAGAATAAGTCACCCGCTGGCGCAACGGCAACCGTCGCAGCTCTTGCAAGC
GGTGTCGCAGCATCCACGGCCAAAGCCATATCAGCGAAACCCAGCAACTTGAACTCTCCG
GCTACTATGCAGACGGTTTCTGAGGTGGACGACTCAACCTTGGTTAATACGAGCCCGAGC
CTAGCGCATCGTGTCTCGAAAGAAACGGACGCTCCGACCGACAAGTCTGTGATGGAGCCT
GACTCTGATTCCGAAGACGAACAAGATCCTCATGAGCGGAGTCGAAGAAGCCTCTTACGG
CCCGCCGGCAGAGAAAGCAACATCACTGAGATCATGGATACCCCGGCTGTTGGCGCCAGT
CCCTTCGGCGACCTTGCTTCGAGAGCCGCGGAGAGGGAGAGCATTGGGGTAACGCTGGTG
CCGGTGGATGAGGAGCGAGGACGCGAGGATACCAAACGAAAGGATACAGAGAGAGAAACA
AGCCCCTTCGGCGATGAGAACGAGGTGAAAGACTCACGGTAG
>AS_DN50819_c1_g2_i1 DN50819_c1_g2~~DN50819_c1_g2_i1  ORF type:complete len:113 (+),score=4.02 DN50819_c1_g2_i1:504-842(+)
ATGGTCATTTGTATCGTGAACAAGCCTCCCGCGGAGAAGCCAACTTATATACGTTTACTA
TACGGTATTTCCGTTTTAGAAGTTCGCTGCCGCATTCGGCCGTCCACCAGGGTTATGGTA
TTGTTCAAGGTTGGATTGGAAGGGTGTGTTGGTGCTGCCGGAGTGAGGTTTGTCGCCGAG
CGCGGATCCGGTGCCGGCTATGAGATCATCGTCGTCTTCGGAGACACGCTTCTTGCGGCC
CCAGATGCGCCAGCAGACAATGGCAATACCACCAAGCAGGATGGCACCACCAACGCCGCC
AACCACACCGCCAATGACCTTCTTGTTGGTGTCGCTTAG
>AS_DN138266_c0_g1_i1 DN138266_c0_g1~~DN138266_c0_g1_i1  ORF type:3prime_partial len:155 (-),score=16.49 DN138266_c0_g1_i1:3-425(-)
ATGAACACCGGGATGTACTCTGGAAATACTGGTACAGGAAATGCATACCCTACCACTGGC
TCTACCAACGCCGGTCCTCACAATACGAATATTGGTAACAAAGTAGACCCTCGTGTCGAC
AGTGATCTTGACGGTCGTGCTGCCCATGGAAATAGCGGATACGCTTCGACTGGAACCTAT
GGAAGTGGCTCTACCTCTACCAACAATGGCCCTCACAATTCCAAGATGATGAACAAGCTC
GATCCTCGTGTTGACAGTGACCGCGATGGCAGAGGTGGCGTTGGTGCAGATACCACGACA
AAGAGCTTTGAACAGTCCCAGCTCGAAGGCACTGCAACTTCGGGCAGTGGCCTGGGTTCA
ACTAACAATGGACCTCACAACTCTAAAATGATGAACAAGATGGATCCTCGTGTTGATAGC
GAC
>AS_DN88169_c0_g1_i1 DN88169_c0_g1~~DN88169_c0_g1_i1  ORF type:internal len:112 (-),score=10.76 DN88169_c0_g1_i1:1-333(-)
CAATTCACCGGAGCGCAACAAATTACCAAGGGAACCAACGAAAACTTCCTGAGCGCAGCG
ATGGCACCCAAGAAAGCGAAGAAGACCGCCGACTCCATCAACTCGCGCTTGGCGCTGGTG
ATGAAGTCTGGAAAGGTCACTCTCGGCTACAAGTCTACTCTCAAGAGCCTGAGGAGCGGA
AAGGCCAAGCTTGTCATCATTGCCGGAAATTCCCCGCCGCTCCGCAAGTCAGAGCTCGAG
TACTACGCTATGCTTTCCAAGACGTCCGTTCACCACTTCTCCGGCAACAACATTGAGCTG
GGCACTGCCTGCGGTAAGCTCTTCCGCTGCTCC
>AS_DN21072_c0_g1_i1 DN21072_c0_g1~~DN21072_c0_g1_i1  ORF type:5prime_partial len:141 (-),score=17.38 DN21072_c0_g1_i1:304-726(-)
AAGAAGCTCCTGCAGGCCAAGCAGAAGCAGGAGGAGATCGTATCCGACAAGAAGGTGAAC
GTGGCTGTTACGCAGCACGACTCCATCTTCCAACACATCTCTCTCCCTGGCGGCATCTCG
ACGAAGGCCACCGAATTCAAGGAGCTTGCTGCCAAGGGCGACAAGTGGGAGTCGCCCGTC
TTCAGCATCGGCGCCGCTAAGGAGACGACCAATCTCCCCAAGATTGCAGCTGTCACTCGC
AAGCCTCACGGCGCCACCAGCGGCGGCCTCCGCGGTCCCAGCAGCAATGTCGAGGGCCAC
AGCTCCGCCGCCGGCAACGATCAGGGTCGGTCCACCGGCGCGGCAGACTTCGGCAACCAG
GTCGACCAAGCCTTTCAAGACGACTACTTGAAGGCGCCCGGCGCCAACGGCTCCACTAGT
TAA
>AS_DN78784_c0_g1_i1 DN78784_c0_g1~~DN78784_c0_g1_i1  ORF type:internal len:105 (-),score=2.93 DN78784_c0_g1_i1:3-314(-)
CAAGCACGACGCACACCAGCATGGCCTTCACCTTCAGACGCTTCAAACGGACCTGGAGAT
ACTGGTCAGCTCGAGTATGACCCGGAGACGGCTGCTCTGGTAGGAGTTGGCCCGAATTAT
GTTACGCAAACAACCACGTCCGAGTCCGCGGAGTCCTCAGCAACTGACGCATCCGATATA
CTTGGTGAAAGGGCGGGCCATCCCTTGCAAGGGCATCCACAGCCGCAGAGGTCGCCTTTC
GAAAGTCATGCAATGCCCAGCGGCCAGGATACATTTCAACAGACAGTGCGATTTGACTAT
GACGACGCCGAT
>AS_DN43550_c3_g1_i1 DN43550_c3_g1~~DN43550_c3_g1_i1  ORF type:internal len:100 (-),score=13.87 DN43550_c3_g1_i1:2-298(-)
GAAAACACCCTCTTTGCCACTAAGCGTCTCATCGGACGTAAGTTCACAGATGGTGAGGTT
CAGCGCGATATCAAGGAGGTTCCCTATAAGATCGTCCAGCACACCAACGGTGATGCTTGG
GTCGAGGCTCGTGGCCAGAAGTATTCTCCCTCTCAGATTGGTGGTTTCGTCCTCCAGAAG
ATGAAGGAGACTGCCGAAGCTTACCTTAGCAAGCCTGTCAAGAACGGTGTCGTCACTGTT
CCTGCTTACTTCAACGACTCTCAACGTCAGGCCACCAAGGATGCTGGTCAGATTGCC
>AS_DN44423_c0_g1_i1 DN44423_c0_g1~~DN44423_c0_g1_i1  ORF type:5prime_partial len:251 (-),score=25.64 DN44423_c0_g1_i1:65-817(-)
GATCACTGCGATGACCCAGTTGTCTACAAACGCCTCTGTGATCGGTTGACTGAGATTGAT
TTGAGTTTGGCGCAGAATGTTGCTGAGCTTGTTGGAGGTGACGTGCCGCAGCAGGCTAAG
AGGGAGAACCATGGAAAGAAGGCCAAGGGTCTTTCTCAAATGGATTACATGCCCTCCAAG
CCCACGATTGCCACTCGTCGTGTCGCGATCATCATCGCTGATGGATACGATGCTGTGGCA
TACAACGGCGTAAAAGCAGCATTGTCAGCTGCTGGAGCCATACCGTACACCATCGGCTCG
AGGCGCAATCCAATCTTCGCTGCTGGCGAGAGCAAAGAAAGTGGCAAGGGTGTCATACCA
GACCATCACCTTGAGGGCATGCGCTCTACGATGTTCGATTCCATCTTCGTTCCCGGTGGT
TCTCATGTCGAGACGCTCCGCATAAACGGGCGCGCTTTGCATTGGGTCCGTGAAGCCTTC
GGTCATCTCAAGGCCATCGGCGCGACTGGAGAGGCGGTTGCATTCGTGAAAGATGCGTGT
CAGTTGCCTGGCGTCCAATTCTCGAATTCCGGTGAGGTGGTGGATTCATACGGTGTTGTG
ACGGCGAACCAGGTATCTCCGCAGAGCTTCAAGGAGGTTGTCACGATGGCAAAGGGAGCG
AAGGACTTTGTGGATGCGTATACGTATGCCATCTCTTGTCATCGAAATTTTGACCGTGAG
ATGGATGGATTGTCGACCATGGTGGCTTACTAA
>AS_DN87338_c0_g1_i1 DN87338_c0_g1~~DN87338_c0_g1_i1  ORF type:5prime_partial len:109 (-),score=5.28 DN87338_c0_g1_i1:296-622(-)
TCAACATCAGTATCCTCAACTACATCGACCTCCGCCCCTCCGACAACATTTGCATCTACA
ACAAGCACACATACATCGGCGACATCATTCACATCCACCTACAAATCAACCACCACCCTC
CCCAACGGCCAGATCAGCACCATAACCTCCATGACAGTGGTCGTCGCCACAGGCGCAGCC
GACTCGCCCGGTGCGTCCACGACCGGCGCATCCTCAACCGCTCATCTGCAGGCCGGTGGT
GCCGCCTCTCCTTCTCCTTCTCGTGGACTGGTCATGGGCATGTGTGCTATGCTTGCTGGT
GCAGCTGCTTTTGCCGTTTTACTCTAG
>AS_DN81330_c0_g1_i1 DN81330_c0_g1~~DN81330_c0_g1_i1  ORF type:5prime_partial len:198 (-),score=12.97 DN81330_c0_g1_i1:19-612(-)
CGCTCAGCAATTGCCAGAGCCACCAGAATCTCCAACCCTGGATGCTATGCAACCGCCGCT
CAGCTGGGCATTGCTCCCTTGGTCCCCTATCTCGGTGGCGAACCTACCGTCTTCGGTGTT
TCTGGATATTCAGGGGCAGGCACAAAGCCGTCACCCAAGAACGATGTCAACAACCTCAAA
GACAACATCGTAGCGTACAGCTTGACAGACCACATCCACGAACGTGAAATTTCCACTCAA
CTCGGCACTTCCGTGGCATTCATCCCGCACGTCGCCGTTTGGTTCCAGGGCATCCATCAC
ACCATTAACATTCCTCTCAAGCAAGAGATGAAGTCTCGCGACGTTCGGAATCTGTACCAA
GATCGTTATGCAGGAGAGAAGCTGCTGAAGATCATTGGCGAGGCACCTTCCGTGAAGAAC
ATTGCGAACAGACACGGCGTCGAGGTTGGTGGGTTTGCTGTGCACAGCAGTGGAAAGAGG
GTGGTGGTTTGTGCGACCATTGATAACCTATTGAAGGGCGCAGCCACACAATGTCTTCAA
AACATGAACTTGGCGCTGGGATATGGAGAGTTTGAGGGCATTCCGCTTGATTGA
>AS_DN34736_c0_g1_i1 DN34736_c0_g1~~DN34736_c0_g1_i1  ORF type:5prime_partial len:167 (+),score=6.14 DN34736_c0_g1_i1:1-501(+)
GTCCCCCAAGTACAACTCTCACAGACATCCGCTATCCTCTTTATATCCAACTTTCTTACC
CTCTTCAACTCTCAATCCGCCTTCATCATCATCATGACCCGCACCGAACGCGCATCATAC
CCCCGTGCTGTTGCCAAAGACCGACACGTATCCAAGTCCGGTTTTGACAAGTCGATCCGC
AAATCCGGCGGTGGAGCTCACAACTGGGGTTCACCCCTGGACGTCTACGACGATGCTGAG
CTCTACGACGAGGGTCTCGATGAGGAGGAGCTCACCACCCCTGCTCCCTCCTCTTCCAAT
GCCGCTGCGCAGGCCCCACCGGAGGACGCGGGCAACCGTCGTCGTTCGAGCGTCAGTGCG
TCCAGCACGGAGGAACATGCGATGGTGAATAACGAGGAGAAGGAGAAGGCGTTGGCGTTT
AGGAAGAGAGCTCTTAGTAAAGGTGATATCGACCTCGGCTCCATCGCACGCACTTCGTCC
GCCGTGTCCACCGCCAAGTAA
>AS_DN85727_c0_g1_i1 DN85727_c0_g1~~DN85727_c0_g1_i1  ORF type:5prime_partial len:137 (-),score=14.91 DN85727_c0_g1_i1:21-431(-)
GTCAAATACGCCAACAAGCGCCGCACCTTTGGCAAGAAACTAATCGATCACCCCGTCATC
CGCATGAAGCTCGCTGACATGGCCCGCCAAATCGAAGCAGCCTACAACTGGCTCGAGAAC
GTCGTCTACCAAGCCCAATCCATGGAAGAAACCGAAGCCATGCTCAAAATGGGCGGCGCC
ATTGCCGGTCTCAAAGCCCAATCAACAAAGACCTTTGAATTCTGTGCCCGTGAAGCTAGT
CAGATCTTTGGTGGTCTGAGTTATAGTCGTGGTGGCCAGGGTGGAAAGATTGAGCGGTTG
TACCGTGATGTGCGCGCTTATGCTATTCCCGGTGGTAGTGAGGAGATTATGCTTGATTTG
AGTATGCGTCAGAGTATGAGGGTTTACCAGATGTTTGGCATGAAGCTATAG
>AS_DN93318_c0_g1_i1 DN93318_c0_g1~~DN93318_c0_g1_i1  ORF type:complete len:109 (-),score=10.55 DN93318_c0_g1_i1:132-458(-)
ATGGACTCCAGCGCCATCCAACATCGCACTCACAGCTCCGACGAGCCGCTTCCTTCCAAA
GCCCCCTTCGACTACTCTCCTCAGAAGATGGAAAAGGCCAAGCTGCCCCCGTCTGAAGAG
GGGAACACGCAACAGGAGCAACGCAGCTCGAAGGCGTGCTCATGCGAGCACGGGAAAGAG
CATCACTGTCATTCCGAGCTGCACTCCAAGGAGCCGGTTGCGCACAATGCCCCACCGAAA
GCGGAGGGGCATCACTTCTTCAATGAGGAGAATCCAAGACCGAAACCTGTTGATCCCAGT
GAACAAGGAACAGTTCAGTGGCTCTGA
>AS_DN115499_c0_g1_i1 DN115499_c0_g1~~DN115499_c0_g1_i1  ORF type:5prime_partial len:152 (+),score=12.34 DN115499_c0_g1_i1:1-456(+)
CCTCCGGATTTGAGCCTGATCGTCAAGGCCCGGCATGGTGGCTGCAACTACATCTTCAGC
TTGTTGACCGGATACCCTGAAGAGCCGCCAGCGGGCGCAGTCGTCCAGTCGGGCCTTAAC
TTCAACCCGTACTTTCCGGGAACCGGGATTGCCATGGCTCGTGTCCTCTTTGATGACTTG
GTTGAATACGAGGATGGCACTCCTGCAACCACCTCTCAGATGGCCAAGGATGTGGTGGAA
TTCCTAAACTGGGCTGCTGAGCCGGAGATGGATGAGCGCAAGAAGATGGGCTGGAAGGTC
ATGGCGGTTACCGGTGTCCTGTTTGCGCTAAGCGTCTGGGTCAAGAGGTACAAGTGGGTA
AACATCAAGACACGGAAGCTCGTCTACAACCCGCCCGTCTCCTCGGCACCGGCACAGCGT
CCTGGTATCAAGGCGAATGAGAAGCAGAGCATTTAG
>AS_DN133791_c0_g1_i1 DN133791_c0_g1~~DN133791_c0_g1_i1  ORF type:5prime_partial len:117 (+),score=10.98 DN133791_c0_g1_i1:2-352(+)
GTCATGCTGGGCCTATGCGATGCGAACGGCGCAAGGAAGATTGGAGGACAGGAGGAGATA
TCTGATGAGAAAGCAAGACTACTATACGAAATGCTGGACAGGCATCCGGAGGTGTACCAT
GTGGTGCCGGACAAGAGCGTGCGGAGCCGAATGAACGTTTGCTTCAGAGTTGGAGGGGGA
GATGCCGAGAAGGAGAAAGTGTTTCTTGCTGGGGCGGAGAAGAGAGGCCTGCTCGGCCTT
AAGGGCCACCGGAGCGTGGGAGGCATTCGGGCGAGCAATTACAATGCCGTCTCGATTGAT
GGCGTAAGGAAGTTAGTCCAATACCTTGACGATTTTGCCAAAGGCTCGTGA
>AS_DN74001_c0_g1_i1 DN74001_c0_g1~~DN74001_c0_g1_i1  ORF type:5prime_partial len:314 (+),score=27.41 DN74001_c0_g1_i1:3-944(+)
GACCGCACTCCGCCAGCTGTGCGTAGTTTTGCCAATGTCCCATCGTCCAACAACTCCGTT
GTCGAGGCGCCATCCGTTGTGGAAAAGGTACCCGTAGTGCCCGAGGCAGTCGAGAAGACC
GTTCAAGAAGAGCCCGGTTCCGAGACAGCCGAGATACCCGAGTCACCCGCTACTCCTCGT
CGATCATCGGTTGACTTTACCGACGACTACAGTGCCTACTTTATGAAGGATACCGTTTCC
GATGGAACCGCCATGGCCCCATCCCAAGTTTTCCAGCAGACTTGGACACTATACAACCCT
GGTCCTACAACATGGCCAGTAGGCACTAGCGTTCGCTACGTTGGTGGTGATGCCATGTTT
AACATCAACACCGAACATCCTTCCAGCGTTGTGGCTCTTGCTGTAGCCATGTCGAGCAAC
GAGTTGACCCACCCAGTTGCACCTTCAGAGTCGGCTGACTTTACCGTCACTTTGAAGACT
CCTCAGCGTACCGGTACTTCTATCTCTTACTGGCGCTTGAAGCACCCCAACGGAACTCCT
TTCGGCCACAAGCTGTGGTGTGACGTCAAGGTTGTCGATGCGCCTGTTGCAGCCGTTGAG
CCAGTTGAGAAGGAGGCTGAGAAGGAGGTCGAGGTCGTAGTCGAGTCCGATTGCGCACCT
GAGGTTGATGAGGCCGAGGTTGAGACTGAGGCTGAAATGCTGGGCAGCAACATGGTCTTC
CCCAAGCTCGAGAAGGAGTCCCCAGTGTCTAGCACCCACACACTTGCCCAAAACCCCGCA
CCATCCTACACTGCTCCTTCTGTTACCACTGTCGATGGCCAGGCTCTTCCTGAGGATATC
GAGAGCTTGGCTCTTGAGGACAGCGACGATGGATTCTTCACTGATGAGGAGTATGACATT
CTCGATGCTAGCGACCAGGAATCCATCAACGGAAAGCAGTAG
>AS_DN100217_c0_g1_i1 DN100217_c0_g1~~DN100217_c0_g1_i1  ORF type:5prime_partial len:160 (+),score=12.41 DN100217_c0_g1_i1:1-480(+)
GTAAGAACTACAAAGGTGGAGTACGCACCGCATCCGTACGTGTGGATGAGCAAGGCGAAA
TCTCGCTCCGATGGTCTTGGTATGCTATCCGAAGGCCTCGAAATCCCGCTCTCGGACCTC
CCGCCCATCGACAAAAGCAAGATTCAGATCTTGCCCATGGTGTGGAAGAATCCGCTCACC
GGCAATCTCGCAGTGCAGATCCACCCATCCGCCGTGCGCAAGCTTCATCTTGCCGACGGG
ACTGTGATTGAGGATCTTGAGAGAGTGAGGGAGATGGTGCACAGGATCCAGAGGCCGGGC
ATCAGCCCGAAGTACGTGTACGCGCATGATTGGCAGGAGGGCGATCTTGTGCTATTTCAT
AATAGGGGTGTTTTGCATAGTGTGGTGGGAGCTTTCGCTGAGGATGAGGTGAGGTTGTTC
AGGCAGTGCAATGTTGCCGCTTCCCGTATACCTGAGGGGAGCGGTGAGGAGAGGGTGTGA
>AS_DN35487_c0_g1_i1 DN35487_c0_g1~~DN35487_c0_g1_i1  ORF type:5prime_partial len:283 (+),score=16.99 DN35487_c0_g1_i1:1-849(+)
TCCGACGCCCTCGCCAAACACATGCGAACCGTCCACGAAACGGAAGCCCTGCGTCCGTCC
GACCCCGTCCCCAAGCACCACTCGTCCAATCTGCAGAACCAATCGCCCCTAAACCCGCAC
CACCCGGCCGCACGCACGCAGCGCCTGCGCCTCCTCATCAACACCGCCGGCGCCGGCAAA
GGCGAGCGTCCGTCGCCAAGCTCGCCCTACCCAGCCTCGCCCTCGACCGCGCACTCTGCC
GGCGCAGTTCAGGGGCCCCATCCGGGCCCTGCACACATTACCGATCCAACACACCCTAGC
AACAACGTAACTTACACCGTCGACCCGGCTTCACCTTCCGGGCCCCCTTTGAAGGTCTTT
CCGCCCGATCTACATTTCACTCCTCACGAGCGCTCCCTGCCCGCCGATCAACTGTACAGA
CTGCTCCGGCGACAGCTACATTGGTCACAGGATGAGTCTGCCAAGCTGAAAGCGGAGTGT
GACGCGTTGGAGAGGATGAGGAAGGACGAGTGGTTGGCGAAGGAGCTGGTGTTTGAGAAT
TTGATGGAGGCCGAGTATGCGATTATGGAGAGGAGGGGCATGATCAGCGCATTAGAAACC
GAGCCGAGCCTAGTAGAGGTCGCTGATGCTTTGAAAGCAGACGTTGGCGTACCCAAACGT
TTGGAGGTCAAGGCCGGAAGGCCTGATGGGAAGGCGCCGTGGTGGAGAGAGAGCCGAGAG
AAGGAAGAGAACGAGGATGTCGACGCCATGCAGGGATTGGAGAGCAAAGGACCGGCCGCG
GTGAGCGGTGCCGTGGGAGTAGATGCACTCCTGGATGCGGCGAGGCACGTTGAGGAGCAG
CCTGCTTGA
>AS_DN9960_c0_g1_i1 DN9960_c0_g1~~DN9960_c0_g1_i1  ORF type:5prime_partial len:183 (+),score=6.99 DN9960_c0_g1_i1:2-550(+)
GCGATTCGGCAACGGGCTGTGCGGAAGCCTGGCGGACCGGGCAAGGACGACTTCATTGCC
ATCGAAATTCACGAACTCGACAAGAAGAATCCATGGCCGACTGGAGAGATAATCCCCGAC
TCTCGACGACTCCCTCCGCCCTTTGACTTCGAGCGACTGACGAGGTTCATGGCCTACGGT
TTCCTGATGGCGCCAATCCAGCACAAGTGGTTCAGCTTCTTGTCGGCCACGTTCCCGATT
ACGAAGAACTCTGGTACAGTGCCGGCATTGAAGAGGGTGGCCTTTGACCAGTTGATCTTT
GCTCCAATCGGTCTAGCCTGCTTCTTCACCTTCATGACAGTGGCTGAGGGAGGCGGCAAG
CGTGCCATTGTCAAGAAGTTCCAGGACGTGTACATCCCGGCATTGAAGGCAAACTACCTG
ATCTGGCCGGCAGTGCAGATCTTGAACTTCAGGGTGATGCCTTTGCAATTCCAAATCCCT
TTCGTCTCCACCGTCGGTATTGCCTGGACTGCGTACCTCTCGCTCACCAACTCTGCTGAC
GAAGTTTGA
>AS_DN88432_c0_g1_i1 DN88432_c0_g1~~DN88432_c0_g1_i1  ORF type:complete len:407 (-),score=12.21 DN88432_c0_g1_i1:320-1366(-)
ATGGCCTCGTCTGTCCTGACACGTGCGTCTAACATCATTCAGATTGCATACATTCCAGGC
GTCACCAACCGATCAGGCCCTGGATCTCCAGACCTCCTTGTTCCTCCTGTTCCGCCAATT
CCGGCCATGTCACCTTCCTCCGGTTTCAGCAGCCCGTACTCTACCTCCGAACAGCATTTC
TTCGTCCCAGACCTGCGAGACTCGATGGCTTCTGGCACGACTGATGCTCGCAGCAGCTAC
GCCCGTACCAGCATTGCACCGAGTCTGGCTCGAGGCAGCGTCGCATCGACTGTCTATCGC
CAGAACGCTATCGTTTCTCCTCTACCAGCCCAGACCATTGTCCGCGGGAAAGCCGCTGTG
GTCAGTGTTAAATCCGGTGGCTCAAATAGCCCGATAGATACTCCAGATGCTGAGACCCCT
CCGGTTCCGCAGATCGATCCCAAGCACACCGCACAACCGATCCGCTTTCAAGTGCCAGGT
ATGGCTAGTGCATCTTCTGTGAGCCCACAGAATTCGGTCAGAAGTACAGCCACGTTGGGT
CCCATCCGTGCGTTGACAATCACAAAGAAGAAGCCATCAGAGAATTCTACACCAAAGCGG
TCGCCAAGCAATGCGACCACAACATCCACCATCACATCCTCAGAGAGCACACTTGCATCT
GCCATGAGACCACCGACGGATGTCTCTGTGACTTCTACAGAGGACGGTGTTGCGCACGCT
CGTGCTCGACAAGCACGAAGTGTGGATTCGGACTCCGAGTCCGATGATGACGATCACTCC
CGTGCACGAAGAAGCCTGCTCCGCAACTCCAACATTCGCGATTCGGAGATCACTGAGATC
CAGGAGACACCTACGACGATACAGAGCCCATTCTCTGATTCTTCCGATTCTTCAGACACA
AAACAACCAGACATCCAACGGCACACATCTGGGTCAAGCGGACTTCGTGCTCCTATGACA
CCAATAGTCGAAGAGTCGTCGAAACGAGCGAGCCGTGCATCGAAGCGGACGCAGAGCCCG
TTCTCAGATGACAACGCTATGGACTAG
>AS_DN40781_c0_g1_i1 DN40781_c0_g1~~DN40781_c0_g1_i1  ORF type:internal len:165 (-),score=26.43 DN40781_c0_g1_i1:2-493(-)
ACCAAGATCGCTCGTGGCACCATTGAAATCACCACCGAGCTCAAGCTCGTCGAGGCTGGC
ACGAAGGTCGGCCCTTCGGAGGCCACTCTTCTCAACATGCTAAATATCTCTCCCTTCACA
TACGGTATGGGTATCGCACAGATTTACGACCAGGGCCAGACTTTTTCGGCATCCGTCTTG
GATATTGAGGAAGCCCAGCTTCTCAAAGCTTTCTCTTCTGCCATCACTGCCATTGCTCAG
ATCTCTCTGGCCGTCAACTATCCCACGCTCCCCTCTGTCATCCACTCCATTGTCAACACA
TACAAGAAAGCTCTGGCGATTGCTGTCGAGACCGACTACGAATGGGAAGGCATCGAGGAG
CTCAAAGACCGCATCAAGAACCCCGAGAAATACGCCGGTGCCGCCCCTGCTGCTGGCGCT
GGCGGCGCCGCTGCTGCCGAAGCGCCAAAGGAGGAGGAGAAGCCTGCCGAAGAGGAAGAA
GAGTCAGAGGAA
>AS_DN19185_c0_g1_i1 DN19185_c0_g1~~DN19185_c0_g1_i1  ORF type:5prime_partial len:217 (+),score=24.63 DN19185_c0_g1_i1:3-653(+)
GGGGATTGTTTTCATACGGTCGGAAGTGATATTGACTCTAGTTTGCAGGCGAAAGAGAAT
GCACGTAGGGCAGCTTCACAGTCTCCTTCGAGGAGTCCGAAGGCGTCTCCCTCGCCTGCT
CCTCAGGAGCGAGCACCTACCCCCACTCCGCAATACGATGAGAAGCATGAGGAGGCGGCC
TCTATCATCCAGCACCGTTATCGTATTCATCAGTCCCTCAAGTCAATACGCGACTCGGAA
AACAAGTTCAAGGACCTGAAGAATGGCTTCACATTCCCCGCAACCATCGAATTCCTCCAG
CCTGGCGCGCCCGATATTCATATATTTGTCGAGGCGCAGCGGCTGCCACCTCCCGAAGGT
GAAGAGATCACCCCCATAGAGTCTGAGGGGAAGCTTGCGTACACTTTGCGCAACTACCCA
CTGCACGCCTATGTCGAAGCCTTGTCGAAATTGTTGATGGAGCTGGATGGAGTCGACAGC
TGGGGGTCTCCTGATGTGCGGAATCGGCGGAGAGGCGTTGTCAAAGAAATCGAGCAGGAG
GTGCAGAGGGTGGAGGCGTATTGGAAAAATGCTTGGCAGGATTACGCTGAGGCTCAGAAG
GAGGAAAATCAAGTGGAAGAGGCTGTACAGACCGACGACGACATGTCATAG
>AS_DN91866_c0_g1_i1 DN91866_c0_g1~~DN91866_c0_g1_i1  ORF type:5prime_partial len:214 (+),score=8.44 DN91866_c0_g1_i1:2-643(+)
CGCCGGTCGCACATGGACGAAGATCCTGACGAAAGGCGTCGTCGCCGAGAAGAGCGTCGC
GCAAGACGCAACTCAGAGTATCCGACGACAAATGGTGAGCCGATCCAAGATTACTTCGAC
GAACGTAACGGATCAGGGCATCGATCTCGCCACCGTAGCTCGCACCGCTCGCGCGAGGAA
GATAATATGCCCTATCTGGCCAAAGGAGGTGACAAAACCTCCTCGTGGGTCGATTCTCTC
TCGAACGAACCTCCACTCCCTGTTCCCATTGCTGAGACAGTCCTAGACCCTCCTCCAGAT
GCTCGCAACGGTCCTGGAGATGACGAGTCGCCGTCCGCGGATGAAGAGATTCGTCTCCGC
ATCCGCAAGAGCAAGCACTATAAGGAGCGCGATCGGGACAGGGACAGAGATGCAGAACGA
GATCGTGACCGCGATCGCGACCGCAAGCATCATCGTCGCCGCTCGCATTTCGAAGGCCCT
CGCGGTAGCGATGAGGACAAAGAACGGAGGAGCAGGAGGAAGAGCTATGCTGCGCCTCCG
CCTGCGTATGCGGACCCTCCGGTTCGTACGTGGGATGGGCGGCCGGCTGCTGAGAGCGGA
GGGAAGAGGGGTAGTTGGTTTAAGAAGATTGCTGGGTTCTAG
>AS_DN8934_c0_g1_i1 DN8934_c0_g1~~DN8934_c0_g1_i1  ORF type:internal len:177 (-),score=14.66 DN8934_c0_g1_i1:1-528(-)
CTCTGCAAAGAAAATGCCAGATCCAGTGAGCCTCTCTCGCGGAAGCTTTTGGCCCAAGCG
ACCCCCGTGGTTGACGAGCAAAGAAATGGAAGATCCAACCCAACATTATATACAGCGCCA
TTATTACGAGACCATCCACCAGGCGCCAGCAATGATACCAATAAGGACGAGGGTGGTGAG
GAAGCCAGCTCCGGCCTTGTCGCCCGTGGTGATCGTGTCGAAGGTGATTGGCGTGTTCTG
GGACTCACCTCCTGCAGACGGGTCGCTCTTGGAGATACCACCAACCTTCTCGGTAGCCGG
GCCGGACACCTGGCCGATCAGGAGGTTCTGAATAATCTCCATAGCAGCCATCTGCTCACC
AACACCAAAACTGCCGTCGTTCTGGCCGTTGTTGGTCCACTTGAGGCCACAGGTGGACTG
ATTGTCGCCAGCATTGCATTGTTTGGCAGCAGCCTGAGCAGACGTCGTGATCTTAGTCCA
CAGGAGCTCCTTGGTCCACGGCGCCACGAGCATGGTATAGCCCATCCA
>AS_DN114612_c0_g1_i1 DN114612_c0_g1~~DN114612_c0_g1_i1  ORF type:5prime_partial len:121 (+),score=20.11 DN114612_c0_g1_i1:1-363(+)
AATAACAATACTGGTCATACTGGTCTTACTGGTCATACTGGTACTACTGGTACTACTACT
ACAGACAAAGGACCATCCAAAACATCAGGACAGCTTCATGCCGGTAAAGGCGCAGTAAAA
GAAAAATTGGGATCAATATTCAAAAGTGATTCAGTTGAACGTTCTGGTGCTAATGAACGT
AGAACTGGCAATCAAGAAGTTGAAGCTGCCAGAACTCATAATGCTGTAGGTGGTGCCACT
GATCGAGCAAAAGGAACCGCCAAAGAAAATTATGGTTATTATACCGGAGATCCACAAAGA
GAAACCGAAGGACAGGCCGAACGTATTAGAGGAAGAGCTCAATATGATTCTAATAGGCAA
TAA
>AS_DN61024_c0_g1_i1 DN61024_c0_g1~~DN61024_c0_g1_i1  ORF type:internal len:108 (-),score=12.46 DN61024_c0_g1_i1:1-321(-)
CTCGTCGTGGCCATGACCATCGCCGGTTCGCTTTCTTTCAACCCGCTCACGGACAAGCTC
AAGGACAAGGATGGAAACGAGTTCCTCCTCGCCGCTCCCACCGGCGACAGCCTGCCTGAG
AAGGGCTACGATCCCGGCCAGGACACCTACCAGGCTCCCCCCAAGGACCGCAACATCGTC
AGCGTCCAGGTCTCGCCCGACTCGGACCGCCTCCAGATCCTGTCTCCCTTCAACGCCTGG
GACGGCAAGGATGCCACTGGCTGCGAGATTCTGATCAAGGCCCAGGGCAAGACCACCACC
GACCACATCTCGATGGCCGGC
>AS_DN21115_c0_g1_i1 DN21115_c0_g1~~DN21115_c0_g1_i1  ORF type:complete len:368 (+),score=43.01 DN21115_c0_g1_i1:79-1104(+)
ATGGGCACAGCTATCAACCAAACCTCAGACTCGAGACTCTTGTCCATCAACTCTATCGAC
GATTTCTGTATCTTTGCCCCTCCTGAAGTGTCAGATATCGGTAGCTCCGAGGCATTCGAG
GTTGCATGGTGCACCAAAGCACGTAACAACGCCCGTGTCATTCCTGACGGTACCATCACC
GGTCTTTCTTTCCTCAAGACTGACTTTTACGTGCAAGTCATGGGTTATGGTGATTTCACA
AAGTTGAACGTCGCTCCTAACGACCAAGGTGGTGAGCTGGACCCCCACGGTGCTGAGGGT
CTCGGAAACCCTATCGGTGGTAATGTCACCGTTAACATTAACGGAGAGGACAAGAACATT
GAGGAATGGATGATGTTTATCTCTTACAACCAATTCTGCTTGCGGGCTTGCATCAACGCC
AACTCTACCTACAGCGCTGCTGCCATGTGTGAACACAAGCTCGACGTCATGGGTTGCAGC
TTTGTTATGCCTGGAAACTACCAATTTGACGGAAAATTCGAATCTTGTGATGCGGATGTT
GCATATCCTCCCGGCTGGTACCCTCAGGTATCCGGTGGCCAGACCACCTACTCCAAGTTT
GAGCAGTACTGGACTGGTGTTGTCGGCGGTCAAACTTTCACCGTCGGTGATACCGTCACT
CCCTCTGCTGCTTTCAGCGTCCCTTCCTCTTCCAACTGCAAGACCACCAACACCATCGGA
AACGGTATCGACCCCAAGTTGCTCACTGCAGGTGCCACTGGTGCTGTCCCTACCGAAGCT
GCTGCCACTGCTACTGGTGTTTCTGTTACTCCCCATGTTAGCAATGCTGCTTCTGCAACT
GGTAGTAATAGGGCTACTGGTGCTGGTGCTTCTGGTTCTGGATCACCCACCGGTTCTGCG
GGATCATCCAACAGCTCCAACGCTGCATCGCCTGCTTTCCGAGGCGCTGTCCAGACTGGT
CTGGTCGAGTGCATTACACTCGTCTCACTCATCACTGGTGTTGCTGCTATTGCCATGTTC
CACTAG
>AS_DN100681_c0_g1_i1 DN100681_c0_g1~~DN100681_c0_g1_i1  ORF type:complete len:438 (+),score=-29.47 DN100681_c0_g1_i1:96-1409(+)
ATGACTCGTCTCACCGGTCTCGCCAGCTTTGCCCTTGCCGCCGCCGCTCTCGCCAGCGCG
ACAACCGCTCCAGTCGCTCGCTCTGCCGCACCACAAGTTCTGAAGTCCAACGCCAGCTAT
GCCGCTCGTAATGTGAAGGCTCCCGCCGCGCGCAACGACGCAACTGGTTCTCTGCGTCGC
GGCCGCAAGAAGGGACGTCGTTCGTGCTCTACTACAGCATCGGCTCCAGTCTCGACTGAC
GCGCCTTCTTCTACGTCAGCCCCCGTGTCCACGGCTCCCGTTTCGACAGAATCCGCACCG
GTGACGACGGTCGTTTCGACCTCTACGGAGTCTGCACCTTCTACGACTATCGTGGAATCC
TCTTCAACGGAGTCCGTGCCCGTCACGACCGTCGTGTCCACGGTCGTTGTCACCACTGTT
GTAGCACCACCTTCTACGACTGAGACCTCTGCGCCGGTGACAACGCAAGCGCCGCCTTCC
ACCACCGAGTCTTCTGCTCCGGTCACCACGCAGGCGCCGCCTACGACCACATCGGAAACG
GTCGCGCCTGCCACAACGAGCGCTGCACCGGCGAGCGCCGCTAAGCGTGGCATCTCTGCA
GACTACAGCACTCCGAACACTGGTGCGGCTGTCGGCAACATGAAGGGCTCCAAGTTCTAT
GCGCACTACAACTGGGGCGCGTGGAAGTTCGACAACCTTCCTGACGGCATTGACTACTGG
CCCATGCTGCACGACGATACAACCATTTCGAACGGTGACTGGACCCACGTCACTCAGGGC
TACGCCACGACGGCGATGGGTATGAACGAGGTCAACCAGAGCGGGCAGGCGATGATCAAT
GTCACGCACGGTATCGACGTGTGGAACCAGTACCTGAGCCCGCTCAAGTCGCAGGGCTAC
CGGCTCGTGTCGCACTCGACGAACCAGGCGGACGACGGCCTGCAGTGGCACACCGACTTC
CGCAACCAGTGCAGCTCATGCTACGACGAGATCGACATGTACAGCGTGCACTGGTACGGC
ACCGACTCGCAGGCGTTCAAAGACTACGTCTCCAACTTCTACAACACGTTCCAGAAGCCG
ATTGTCGTCACCGAGTTCGCGTACACTGACTGGGTCAACATGTCGCCCGCGGCCAGCGAC
GTCCAGAACTTCATGACCGACACCATGAGCTGGATGGACAGCCAGGACTACGTCTACGGC
TACATGTGGTTCGGCATGTGGGACTCTATGCCCGGCGGCGTTCCCAACGCGGACTCGTTG
ATCGACGGAAACGGCTCGCCGAAGGATCTGGGCAACACTTATCTCAACGCGTGA
>AS_DN81855_c0_g1_i1 DN81855_c0_g1~~DN81855_c0_g1_i1  ORF type:5prime_partial len:115 (+),score=1.59 DN81855_c0_g1_i1:3-347(+)
ACCGGCATGGCTGGAGGTGATAACTGGATCAACCGCCAAGTTCAAGGCTTCGTAGCCGGC
GTCGGCAGTTTCGCAGGGAACGCCGTAAACGCTGTTGGGAATGGCGTTGCAGGTGCTGGC
AAAGGCATCGGTGACAGTGTCACCAATATGGCCCGCGGCTGGGGCGACGCGACCCGCAAC
TACGGCAACCAGATCAAAGATGCCACGAAAGCTCCTGGCCCTCGAGCTCCGACAACTCAG
AATCCCCTTGGCCTCTCTTCAACATCGCAAGCTGCAAGACTTCCCAAGCAACAAGGTCCA
ACGCCAAGGAAGGGAACAGCGCGCAATCCGCTCGGACTGTCGTAG
>AS_DN64184_c0_g1_i1 DN64184_c0_g1~~DN64184_c0_g1_i1  ORF type:5prime_partial len:137 (-),score=5.01 DN64184_c0_g1_i1:26-436(-)
TGTCTACTACTTGATATACTCCGTACTCTGTTTCTCATCAAAGTGATCAACTTCATCATC
CATCTCCTGTCATCCTCCTCCAACATGCCCGTCAGCTTCGTCAAGCAGGCCAGCGACGAG
CCCTCGACGCACAACACCAGCGGGCTTCAACAAGACGCGGTCCGTCCCACAGGCAGCGCA
GGCGCCGCATCGCTCGAAGCCATCTCTACATTGCAACAGCAAGAAATCGGCACTCGCACC
CGCATCGGCGCGGCCAGTGGCGGCGTTGTCGCTGCGCCGGACTCCCAACAGCCCGCTGCG
ATGGACCAAGAAAATGCTCCGAGCGCACGTCAGTTGACAAAGGACGAGGCCGATCGGCTG
TACGAGGAGAACATCGAGGATGAATACGCGAAGCGCGAGGGTGGTGCTTAG
>AS_DN115938_c0_g1_i1 DN115938_c0_g1~~DN115938_c0_g1_i1  ORF type:internal len:115 (+),score=1.63 DN115938_c0_g1_i1:1-342(+)
ATTGGGGTCACGCCCTGGGCAAGTATTTTGAAGAACATCTGGCACATGCGCCTCAGCCCG
AACCCGCCCACGCGTCTAAGGAGAGTCGAATTCATCTGGGTCTGCAAGGACACCAGCTCC
TTCGAGTGGTTCCAAGCCCTGCTTCAGTCGCTTGAGCAGCAAACCCTCGGCGGCTCAGGA
AAAGATGGCACCGACTTCCTGCGCATCCATACGTATCTCACCGCTAAGATGGATGTCGAC
ACGGCAAACAACATCGTGCTCAACAGCGTCGGTATGGACAAAGACCCGTTGACCGAGTTG
AAGAGCCGAACCAATTTTGGACGCCCGGATATTTCAAACTTG
>AS_DN87057_c0_g1_i1 DN87057_c0_g1~~DN87057_c0_g1_i1  ORF type:5prime_partial len:215 (-),score=7.31 DN87057_c0_g1_i1:98-742(-)
ACCACCACCACCAGCAACACGACGGCCGCGCAAGGTCCCACGCTCTTGGAGAAGGCTCAG
GGCGCCGCCACCTTGACGTCCGAGACTGCGCAGCAGTACGCTGCCAGCGCCGCGACGACG
GCTCAGGAGTATGCGTCGGCAGCGCAGGCGAAGCTTACCGGCGCCGCGAACCAAACCACG
GCAGCTGCAAACCAGTTCCAGCAGGACGCGGCTGCCCACACCGACGCTGCCGCGGCCGAG
GGCCACAGCGACGTCAACGCGGCCAAGTCTTCGACTTCTACGTATGTCGATCAGGCTAAG
GGTCTCGCTGGCTCGGCGCTCGGGACAGCTCAGACCTACGTCGAGTATGGCAAGGAGAAG
CTGGACGGATACGTCAGCGCGAACCCGCCGAACACGGAGACGACGCTTGGGTCTGTAGCT
GCGACGCTGCACTCTGCGACGTCAACGGCGCTCGGTACCACTGGGCAGTACCTGGCGTCT
GCTCAGAACCAACTTGGCCCCAAGGCGGACTCTGTGAAGCCCGATCTGGAGTCTGCAGCT
GCGACCGCAACTGGTTACACCGAGACGGCTCAGGCCAAGGCGCAACCTCACGTCGATGCA
GCGAAGGATGCGTTCAAGACCGATGAGCCCAAGACTGTTGTCTGA
>AS_DN75928_c0_g1_i1 DN75928_c0_g1~~DN75928_c0_g1_i1  ORF type:complete len:163 (-),score=0.55 DN75928_c0_g1_i1:154-597(-)
ATGGCCCTCCGGCGTATTAACAAGGAATTGGTTGATCTAGGACGAGACCCACCGTCATCT
TGCAGTGCAGGACCTACTGGAGACAACATGTTTCAATGGCAGGCGACAATCATGGGACCG
GGTGACTCTCCGTATGCAGGCGGTGTCTTTTTCCTTTCCATCAGCTTCCCCACCGACTAC
CCCTTCAAGCCACCCAAAGTCAGCTTCACGACCAAGATTTATCACCCCAACATCAACGCC
AATGGATCGATTTGTTTGGACATTTTGAGAGATCAGTGGTCACCAGCGTTGACTATTTCG
AAAGTTCTCCTTTCGATTTGTTCAATGCTCACAGACCCCAATCCCGATGATCCCTTGGTT
CCTGACATCGCACATCTGTACAAGACAGATCGTACTCGGTACGAAGCGACCGCTCGGGAA
TGGACTAGGAAGTATGCTATGTAG
>AS_DN44749_c0_g1_i1 DN44749_c0_g1~~DN44749_c0_g1_i1  ORF type:complete len:212 (-),score=9.51 DN44749_c0_g1_i1:205-840(-)
ATGTCCACCCGCGAAGCCGAAGAAGCCCAAACCGCAGCCGGTGCCGAAGGCCAAGCCTCA
TCTGTGGGCGGTGCGCAAGGGCCTACCAAGAAGCCCAAGAAATTGGGCAATAAGAAGCAG
CCGCAGCAGCAACCGACTCCGGAGCAAACTCCAGAAGTCGAAGATCGAGAAGTCAATGGA
GAGGCTTCGCCTACGGAGTCGGAGCCTGAGCCCGAACCCGAGCCGCAACCGCAGAAGAGT
AGACGCCGTCAGAGTCGCGGACGGGGACGCCGAAATGTGCCGGACAGCGACACGGAGAGC
GTCGTGAGGTCCGACGCGAGCGCGACCGGTGGCCGACGCAATCGCCAACGTCAGAGGAAG
AGTGGGAAGCAGCAGGGTGCGCAGCTTGGGGGCATCACAGAGGACCTGCCTGGCCGCGAG
CTGGTGCACGGCGCGGGCGATATGGTGCAGAACACCGCTGGGCAGGCCGTCAACCAGGTG
GGGAATACGGCTGGAAATGCGGTGGGTGAGTTAACGGGCGACAATAAGGATGATAAGGAC
GAGCAGTTGAGGCTGAGGCTGGAGTTGAACTTGGACATTGAGGTGCAGCTAAAGGCGAAG
ATCCACGGTGACCTTACACTCGGCTTGCTGAACTAG
>AS_DN67513_c0_g1_i1 DN67513_c0_g1~~DN67513_c0_g1_i1  ORF type:complete len:136 (+),score=3.08 DN67513_c0_g1_i1:24-431(+)
ATGCTTCGCTACGCCAAAGAAGAGAAAAGGGACATCGGACAAATAAATAGACAAGGAATA
AAAGGGCGTAGCAAGTGCACAGTGACGAGAAATAGGAAGGCAGCGATCATCACATACTTC
GGTTGTATTGTTGCTCCTGGTGGTAGTTACGGAGCTCCCGTTCGCGTTGCGCGGCCATTC
GGCGTTTTGCCTGTAGCATCTGTTCTGTCTCCGACTGACGGCCCTGGAAGCGCTGAGAAG
CATAGAATCCCTGAAGCGCAGATCCTGGGTGACCGCGAGTCTGATCAAAGTCGCTCACTG
AGTGGTGTCGCTGGGGTGGCATGCCTCCGGCGGACATTCGAGGATCGTATTCTGGAAAGT
GGCGTCCCATCATCATCATCGGCATGGATTCTCTTCGGGGACCGTTGA
>AS_DN67443_c0_g1_i1 DN67443_c0_g1~~DN67443_c0_g1_i1  ORF type:internal len:126 (-),score=5.48 DN67443_c0_g1_i1:1-375(-)
ACCATCTATAGCGGAACTGGTTTCGGTACCTACTACTACGACGTCGAGGATATCGATGCC
TGCGGCACCACCTTTGAATACCAGAACATGGGCGACGTTGAGTGCAACCAGGCCACTGGT
CTGACCCTGGACGACATTGACTCCAACTACCTTGTCGCCATGAACAACACCCAGCTCACC
TCCGACCTGGACCTCTACTGCGGAAAGAAGGTTATCGTTTCCGTCAACGGCGTCGCCTCT
GACCTGGAACTCTTCATTGGTGACGGATGCCAGCGCTGCGGCACCGGATCTGCTGATAGC
GACACCTGGAACTCCGAGGGTGCCCCCGGTCTTGACTTCTCCTACACTGTCCTCAATGAG
CTCGCTAGCGGCAGT
>AS_DN25356_c0_g1_i1 DN25356_c0_g1~~DN25356_c0_g1_i1  ORF type:5prime_partial len:286 (+),score=-20.95 DN25356_c0_g1_i1:2-859(+)
GCACAGGAGCGCCGCACAATCCACTATCATGACTTGCCGCATCCGTGGAGAGTCAACCCA
CATATTCTCCAAGGCTATCGGTTCACGGCATCCACCAAGGAGTGCATAACGTCAGTTTTC
TCTTTTTCGAACGAGTTGGTCAACATCTGGTCTCACTTAATCGGCCTGTTTATCGTCCTA
TCCATCGCATTTTATTTCTACCCACTCAACCCAAACTTCCCCCTCAGCACAAGAGCGGAC
ATCATGATTGCCGCCGTCTTCTTCTTCGCGGCCTGCAAGTGTCTCGTCTGCAGCACAATC
TGGCACACCATGAACGGCATCGCCAATCAGAAAGTCATGGAACGATTCGCCTGCGTCGAT
TATACTGGCATTTCGTTCCTCGTTGCAGCATCAATCATGACAACCGAATACACCGCGTTT
TACTGCGAACCAACCTCTCGCTGGATTTATATTCTTCTCACTTTCTCTCTCGGCGTCGGC
GGCGTCATCCTACCATGGCACCCAACCTTCAACCGTCCCGACATGTCCTGGGCCCGCGTC
GCATTTTATAGCATCATGGCTCTCACCGGATTCGCACCTTTACTCCAACTCAGTTATACA
CGCGGCTTCGAATGGTGTCTCTATTTCTACGCCCCCGTCGTGAAAAGCATCCTCGTCTAC
GGCCTAGGCGCCTGCATCTACGCCTCTCAGATCCCCGAACGCTGGTTTCCGGGCTTATTC
GACTACTGTGGCGCAAGCCATAATATCTGGCACATTGCCGTTCTGGGTGGAATATTGTTC
CACTACTTCGCGATGCAGGAATTGTTTGCAGATGCATTTTTGAGGGCGGAGGGGGAGTGT
CCTAATTTGAGTGCTTAG
>AS_DN128721_c0_g1_i1 DN128721_c0_g1~~DN128721_c0_g1_i1  ORF type:complete len:180 (-),score=4.46 DN128721_c0_g1_i1:18-557(-)
ATGGAGCATTCGCATGGCGCCCCGCGGGCGCCCGCTGCCCAGATCGACACCGACAAGCTT
GCCCAGGAAATGACAGAGCAGTTCCGACAGGTCCTCAGCACAAAGCGCATGAACGAACTC
ACGTCACGATCGGTCCAGTCGAGATCCTCATCCCCAGCGCCGCGAGATTTTGGCACTCCG
CAACCACCACCGGCGCTGAACGCCCCTCCTTCCTACTCGTCGCTTCGGAACATTCCTCTG
GTGCCACAGCCTCCACAGGACTCTCGCTCCTTACGCTTCAAGAACATGCTGCAGTCACTG
TCGAATATGCCTTTGCGATGGGAGAACCCGGGTCTGCTAGATGAAGCCCTTCGTGTGGTG
CCACTTGAACAGATCTACAACGAAGCCGAAGAGGAAAGCCAGATCCTGCAAGCCGAGGCC
GAGAGTCTAGGCGCGGGAAAGAAGGCTGCATGGGGCTATCAGGACTGCGTCGTGCGTGGC
CTCATGCGCTGGTTCAAGCGATCCTTCTTCACATGGGTCAACAACCCTCCGTGCGGGTGA
>AS_DN122089_c0_g1_i1 DN122089_c0_g1~~DN122089_c0_g1_i1  ORF type:complete len:105 (+),score=9.24 DN122089_c0_g1_i1:66-380(+)
ATGTGCAGTATTCGCCGGTACAAGGAGTTCAAGGAGTTCAATAAGCGCATCTGCGTGGCC
ACCGACGTCTTCGGTCGTGGTATCGACATCGAGCGTATCAACCTTGCCATCAACTACGAT
CTGCCCGCCGACGCCGACTCGTACCTCCACCGTGTCGGTCGTGCCGGCCGTTTCGGTACC
AAGGGTCTCGCCATCTCCTTTGTCACCACGGACCAGGACAAGGAGGTGCTCCAGCAGATT
GAGAAGCGCTTCGAGGTCGCTCTTCCTGAGTTCCCCAAGGAGGGCATCGACGCCTCCACC
TACATGGCTGCTTAA
>AS_DN29619_c0_g1_i1 DN29619_c0_g1~~DN29619_c0_g1_i1  ORF type:5prime_partial len:333 (-),score=28.43 DN29619_c0_g1_i1:258-1256(-)
CTCAAGAAGATTAGGATGGAGGGTGAACGAGATGGGTTCCCGGTTACTGCTGCGCGCGAG
ATCAAGCTGCTTGTCTCGCTCGAAAGCGACAAGGTTGTCAAGCTCATCGAGGTCATGGTC
GAGCTCAACGAATGCTACATGGTGTTCGAGTACATGTCTCACGACCTGATGGGCTTGCTC
CACCATCCGAAGTTTAAGCCCGACGACTCTCAGAAGAAGGACTTGGCGAAGCAGATGTTC
CAAGCCCTCGACTTCCTCCACGACCGCGGCGTTCTACACCGCGACATGAAGGCCGCGAAC
ATCCTCATTAGCAACACCGGCCAGCTTAAGCTCGCAGACTTCGGCCTGGCACGATTTTAC
TCGAAGCAAAAGGCCCTCGATTACACGAACCGCGTCATCACCATCTGGTACCGCCCACCA
GAGCTCCTCCTTGGCGAAACCAAGTACGGCCCAGAAGTCGACATCTGGTCTGCCGGCTGC
ATCATGATTGAGATCTTCTGCGGACACTCCATCTTCATGGGCGATGGGACCGAAGTCAGC
CAACTCGATCGCATCTACGATGTGCTCGGCACACCCTCCGTAAACCAATGGCCTGACATA
GTCAACCTCGACTGGTTCCAGCTTATCATACCGACAGAGCGCCGGGCCAGCACCTGGGCG
GAGAAGTACCAGAAGCGCATGAGTCCAGCATTATTTGAGCTGCTGAGCAATATTTTCCAA
TATGATCCGAGAAATCGCCCTACCGCGAAGGATATACTGGAGCACGAGTTCTTCATGCAG
GAGAAGCCGGAGCCGAGACGCTGCGAGTTGGAGCAGGTGGATGAGTGGCATGAATATGAG
ACGAAGGCATTGAAAAGGAAGGAGAGGGAGGAGAGGGACAAGCAGATGAAGAGGCCGGCG
CAGGCACTGCCCGGGTCCGCGCGGCAGCCCGAAAACAAGAAATTGAAGACGGAGGCGGCG
CCGGTTAATAAGCTGATCAAGGATGTGCAAAAGAGGTGA
>AS_DN104422_c0_g1_i1 DN104422_c0_g1~~DN104422_c0_g1_i1  ORF type:internal len:149 (+),score=0.14 DN104422_c0_g1_i1:3-446(+)
GTTTTACTTTGCGACTTCCATCGAACGCATGTATTGACCTGCCACGATACAGTGGTCACG
TTCGAAAGGTTCAAGGGTGAGTTGTTCTTTAGGTTTGATCTTTTCAGCTCTGAGACGCTC
AACTTCGTGAGCAAAGACAACCTCCGGCTTGGCCGTGCTGTCGATACAGCTGGCCTTGAT
ACTGATCAAGACACCACCTTCGTTCTTGAGGAACATGTGCGCATTGAGACCGACGATACG
GGCCTGATCGGGTTGGGCAACGTCGGCGAAGATGACGTCGACCATGGGGACGAGGAGTCT
GTATTTCATGGGGTGGCGAGCGTCCTCGACAATGGGGATGACGTTTGTGCGTTTTGTTGC
CATGCCGATCAAGTCACGACCAGAGCGGTGGGAGAATTCAACAGCGTAAACAGTTCCGGT
AGGGCCGACAATGTCTGCAACATG
>AS_DN73201_c0_g1_i1 DN73201_c0_g1~~DN73201_c0_g1_i1  ORF type:complete len:113 (+),score=22.46 DN73201_c0_g1_i1:47-385(+)
ATGGCTCTTGTTACTCGAGTAGTCCCTTCTCGGGCTATTCTCGCTGCTGCTTCTTTCCAA
GCCACCCGATCGTTTTCTACCACCTTGGCAGCACAAAGAGGCCCCGTTGAAGCCACCAAA
AACGTGCTCAAGAAGGCCGATCGGACCGTGTCTGATGCTGCTGTAAAAGGCATCGAGACC
GGAGAAAAGATAACACACAAAGCCCAGGAGACCGTCGGCGTTAAGGGAAAGCAAGCAGAA
GGAAAGGCCAAGGAAATGGCCGGTGAAGCCAAGGGCAAGGCTGCGGAATTGGAAGGAAAG
GCTAAGGGCAAAGCCGAGGAGCTCCGCGGCGGACAATAG
>AS_DN11359_c0_g1_i1 DN11359_c0_g1~~DN11359_c0_g1_i1  ORF type:5prime_partial len:303 (-),score=7.59 DN11359_c0_g1_i1:372-1280(-)
GAGGTGATGCTGCAAAAGTCACTTTCTTCGTCCTCGTTGGTAAAGCAGGCCGCAGCTGCA
GTACAGTCTCAGCAGAGCATGAACGGGGTGAGATTTCGACCTCCAATTGGAAGGACGACG
TCGGACCTCGTAGGCTCCATGCTACCTTCACTACCACCAAGCAGAGACCAGGTAGAGTGC
CTCTCATCATGTTCGACATCAGGCCTCCAAACACCCGAACAAGGTGAGCGACGACACATA
CGTTTTGACGACAAGGTCGAGCAGTGTATTGCCGTTGAAATCAAGGATGTCGACGACGAG
GATGACGAAGAAAATTGGAACGCCGTCAAAAGCGACGAGTCCTCAGATGATGGTGTGATG
ATGAAGTCCTCGAAGCGCAAGAAGCCTCTCTCCCGATCCAACTCCAGAGGAAGTTTCTCT
GGAGAAAGCAAAACTATTGCGAAGCTCCCATCGACAACCTTGAAATATCGAACTGATTCA
CCCGACGTGCCAGACAGCCACCCTTCACACTCGATCGGCGACAGTTTCTGGAAACCGCGA
GTCTTGTCCCCTTCGCCTTCGCAAGAGACCCTGAGACCGCCGAACCCAACGAGGAATTTC
CTTCTACCAGAGGGTGACGATGATTCCGAGCTCTCTTGGGAGCCTGCGACTGCCTACGCC
TCGGAGCGACACGATAGCGTCATTCGGAGCGAGGACAGCAGCCCTATCATCCCACGCATT
AAGTCATGCGAACGATTCGACGACACCAGTGGAAGCACGATGAGGAGAACGCCAAGCGGT
ATGTTCATGCCTTACGACGAGGACGAGGACGGCATAATCTCTAATGGCATTTTCGGCCGC
GTCATTGACACAGTCAACACCGCAAAGGACATAGCCCACGTTATTTGGAACGTTGGCTGG
CGGCGGTAA
>AS_DN117587_c0_g1_i1 DN117587_c0_g1~~DN117587_c0_g1_i1  ORF type:3prime_partial len:126 (-),score=5.60 DN117587_c0_g1_i1:3-377(-)
ATGTCTAACGTTTTCTTCTACGAACCCTTCTACGACATCGACCGTATCTTCGACGAAGCC
CTCGGTCTCCGTCGACTCATCCCGAATGGGAACGAAGGTCAACTTCAACGTCGAGGTCAA
GGTGAAGGAGGCGATGGTGCAGTTAGGCACTTCAAGCCTAGAATGGACTTGCACGAAGAT
GTGGAGAAGAACCTCGTGACCGCCACCTTCGAGCTTCCAGGCCTCAAGAAGGAGGACATC
AGCATTGACGTACACAACGGCCGCCTCACTGTCTCAGCCGAAAGCAAGCTCTCGTCCGAG
CACGACGAGAACGGGTACGCTGTCCGGGAGCGGAGGTACGGCAAACTCTCGAGGACGCTC
CAGCTTCCTCAGGGT
>AS_DN60449_c0_g1_i1 DN60449_c0_g1~~DN60449_c0_g1_i1  ORF type:internal len:173 (+),score=21.50 DN60449_c0_g1_i1:2-517(+)
CCCACTGCTACCTATACAGTAATGATAATGTTATCTTCTTTAACCTTTCTTTCTTCCGCA
TTCAAGTCGAGAACACCCTTAAACAGTACCAGAGTCGACGATGGTGATGGTGGCCGAGGT
CTTGCCGGAAGAGCTTCCACGGGCCTCGACTGCCTTCACAACATCCATTCCCTCGACGAC
CTCACCGAAGACGACGTGAGCACCATCGAGCCAAGAGGTGACGACAGTGGTGATGAAGAA
TTGAGAGCCGTTGGTGTTCTTGCCAGCATTAGCCATCGAAAGGAGTCCAGGTTTGCTGTG
CTTGAGTTGGAAGTTCTCATCTGCAAACTTCTCGCCATAGATGGACTTGCCACCAGTACC
GTTTCCCTTGGTAAAGTCACCTCCCTGAAGCATGAAGTTGGGGATGACACGGTGGAAGGA
AGAACCCTTGTAACCGAAACCGTGCTGGCCAGTTGCGAGCTCACGGAAGTTTTTTGCGGT
CTTGGGAACGACATCATCGTAGAGTTTGAAGACGAT
>AS_DN100207_c0_g1_i1 DN100207_c0_g1~~DN100207_c0_g1_i1  ORF type:internal len:126 (+),score=10.81 DN100207_c0_g1_i1:1-375(+)
TCTTCCTTCTATGCCCGCGAGTACGACATTGAAGCTCGTGATGTTCCCTCCGAGGTTTCG
TACGTTGCTCGTGAGGTTCCGGAGTTGTCTTTGGATGCTCGCAGCTTCTTCGATGCTGAA
GAATTCGAGGCTCGTGCTGTCACCTCTGCACCTGCTACCCCTGTGACCCCAGTGACACCG
GCAACCCCTGCTACTCCCGCTACGCCTGCGAATGGTCAGACCCGCACCAGCCTCAGCAGC
ACCCACGCTGCTCAGCACCACGCTGTTCATGAGGCGCTCAGTGATCCTACCCACCCTCAT
CACCACGCTCTCCATGAGGCTCTTAACGACCCCACTCACCCTCACCACACGGCCGTCAAG
GCTGCTGTCAGGCAC
>AS_DN121328_c0_g1_i1 DN121328_c0_g1~~DN121328_c0_g1_i1  ORF type:internal len:151 (+),score=6.45 DN121328_c0_g1_i1:2-451(+)
GCTACCCTCGTTAAGAAGGTCGGATTCCCTCCTGGCGTGATTAACGTTATCTCTGGTTTC
GGTCGTGTCGCCGGTGCTGCCATGTCCTCTCACATGGACATTGACAAGATTGCTTTCACT
GGCTCAACCTTGGTCGGTCGTCAAATTTTGCAAGCTTCGGCAAAGAGCAACCTCAAGAAA
GTGACTCTAGAGCTTGGAGGCAAATCGCCCAATATCGTCTTCCCAGATGCCGACTTGCAA
AACGCCATCTCATGGATCAACTTTGGTATCTACTTTAACCATGGTCAGTGCTGCTGTGCC
GGCTCTCGCGTGCTCGTCCACGAGTCCATCTACGACAAGTTCCTGGAGGCATTCAAGGCC
CGTGCGGATGCGAACAAGGTTGGTGACCCATTTGCGGAGGGCACCTTCCAGGGTCCCCAA
GTCTCTCAGCTCCAATTCGACCGTATCATG
>AS_DN60353_c0_g1_i1 DN60353_c0_g1~~DN60353_c0_g1_i1  ORF type:internal len:135 (+),score=38.06 DN60353_c0_g1_i1:2-403(+)
GATGAAACAACTCAACATAAGGAAGGTTCTAGTTTCTTTAAAAACATAAACATCTTCAAA
CCAAAATCAACTGGAGAAGCTAGCGAAACCAAAACAGAACCAGCTAAAACAGAACCAGCA
AAAACAGAACCAGCCAAAACAGAACCTACCGAAACTTCCGCTGATGTCACAACTCCTGAA
GTCAAAAGTGATGGAAATAAAGAAACTGATGAGACATCTGATCCCCAAGATGCAGATGAT
AAAGATAAGGACAAACCTGAAGATAAAATTGAACCTTCCCTTGTTCGCAGAGTGACTACC
AAGATTTTTGGCGGCGCGAAAAGAGCTAAATCGCCAAAAGCTGAAGAAAAAAAACCAGAA
TCCATTTCTCGTGAATTAAGTGATAAAATAGAAGAAACTGAA
>AS_DN43405_c0_g1_i1 DN43405_c0_g1~~DN43405_c0_g1_i1  ORF type:complete len:310 (+),score=-11.27 DN43405_c0_g1_i1:90-932(+)
ATGCCCGCGCTCGCGTTCACCGGCCAGGAGGACGCGACGGCGGGCCAGGTCGACTCGCTG
ACGTCGACCAACAACTTCATCAACTACTGCGCGCAGTTCCCCGACATCCCGTTGACAAAC
GGCGAGCAGATCTTCGAGGGCTCGTGTAACCCGGTGCCGATGGGCATGGTCATCGCCAAG
GCCAAGATCCCGCAACAGCGGGTGCTGAACCCCAAGAACGGCGACGTGCTGACCGAGGGC
CAGGACATCAACTTCCAGATCCTCGTCGGCAACATGCAGACTGGCAGCTTCACGAACGCC
CAGCTCACGTACTACAGCGCGCCGGCGCAGGTCAACTCGGACGGGCTCATCATCGGCCAC
TCGCACATCAGCGTGCAGGCCATCAACTCGCTCGACGACACGACGCTCAGTGACAACACC
AAGTTCGCGTTCTTCAAGGGTCTCAACGACGCCGCGATCAACGGCGTGCTGAACGCGACG
GCGACTGGCGGTCTCGCGGCGGGCTTCTACCGCGCGTGCACGCTCGGCGCGTCGTCGAAC
CACACGCCCGTCATCCCGTCGATCGCGCAGCGCGGGTCCGAGAACGACTGCATCCGGTTC
ACCGTCAAAGCGGCCGGCGGAGGCAACAACAACGCCGCGGGCAACAACAACGCCGCGACG
ACCGCCGCTGCCAGCACCACCGCCGCCGCCTCGACCGCCGCCGCGACGACCACGTCGACC
GGCAGGAAGGGCAAGGGCCGCAAGGGCCAGACCGGGAAGCGCTCCAACCTGGCCGCCCGC
GAGGCCGGCAGCCGACGCGACTTCACCGCCAGCGGCCGCTCGCGCATCGTCCGCAGCGAC
TGA
>AS_DN49779_c0_g2_i1 DN49779_c0_g2~~DN49779_c0_g2_i1  ORF type:5prime_partial len:369 (+),score=-19.68 DN49779_c0_g2_i1:3-1109(+)
GGCACGTCGCCGTACGGCTACGGCGGCTATAATGGCTACAGCTCCTACTCATCGCCGTAT
TCGCGCTTCGGGGGCGGGTATGGCTCAATGTACGGCGGATACGGGGGCATGTACGGCGGA
ATGGGCGGCATGTACGGAGGCATGGGCGGAATGCCCATGAACCCGAACGACCAGAATAGC
CTGACCCAGTCGTTCAGCCGAAGCACGCAGGCCACCTTCCAGCTGATTGAGAATATCGTG
GGTGCCTTTGGCGGATTCGCCCAGATGCTGGAGAGCACTTACATGGCGACCCATTCGTCG
TTCTTTGCGATGATATCGGTCGCCGAGCAGTTTGGCAACCTGCGCCAGACCCTCGGATCC
GTTCTGGGTATTTTCACGTTGATGCGCTGGATACGGACCGCCATAGCGAAAATCACCGGC
CGGCCGCTGCCCGCGTCGTCGAAGGAGCTGACTCCCTCGAACTTCGCCGCTTTTACGGGT
AAGGGCGACGGTGCACCCGCCACACCCCGGCCGTCCAAGAAGCCGCTCATCATGTTCCTC
GTCGCCGTTTTCGGGCTGCCGTACCTGATGGGTAAACTCATCCGGGCCCTTGCACGGTCT
CAGGAGGAAGAGGAACGGAGACGACTCGAAGCCAGCCCGCAAATGTTTGCAGAGAACCAG
CCGATCGATCCGAGCAAGCTTGATTTCTGCCGGGTGCTTTACGATTTCACACCGGACGCC
AACCAAAACGCGGTTCAAGGCGTCGACTTGGCCGTCAAGAAGGGCGACCTCGTCGCCGTT
CTCAGCAAGACGGATCCGTTGGGCAATCCGTCCGAATGGTGGCGATGCCGCGCTCGAGAC
GGGCGGATGGGCTACCTCCCCAGCCCGTATCTCGAGCCTGTCCAGCGGCGGCAACCGCCG
GCCCAGATCACGAGCGGCAGCCAAAGCGGAAGCCCAATCGGCAGCCGGGCGCAGACCATG
ACGGCCACGACCAGCACTCCAGCCAGCCGCACGGCAACAATGACGGAGACGAAGGCCGAG
AAGCCCGCTGCCCAACCACCGCAAATAACGGGAAAGGCCAGCGACATTGGCGTTGAAAGC
TTCCAAAAGGGGCAGTTCTATTCCTGA
>AS_DN114353_c0_g1_i1 DN114353_c0_g1~~DN114353_c0_g1_i1  ORF type:internal len:281 (-),score=13.67 DN114353_c0_g1_i1:3-842(-)
GCCCGCGCCATGCTGATGCGTGCGGATGTTTTCCTTCTGGACGAACCCACCAACCACCTC
GACGTCGCGAACGTGAAGTGGCTCCAAGAGTATCTCAAGAAGCACACCGAAATCTCGTCA
CTCATTGTTTCTCACGACTCTAGCTTCCTTGATGAAGTGTGCACGGACATATATCACTAC
GAGCAAAAGAAGCTCGTCCACTACCGGGGCAATCTCGCTGCTTTCGTCAAGGTCAAGCCT
GAAGCGAAGTCCTATTACACCCTCTCGGCGGCAAACGCTCAATTCAAGTTCCCTCCTCCC
GGCATCCTTACCGGAGTCAAGTCCCAGACTCGTGCCATCCTGCGGATGACCAATTGCACG
TACACGTACCCTGGCGCTTCAAAGCCTTCCCTATATGATGCCTCCTGCCAGCTATCTCTC
TCTTCGCGAGTTGCCATCATCGGCGCCAACGGCGCCGGCAAATCAACGCTCATCAAAATT
CTCACCGGCGAGCTGATCCCGCAACAGGGCAAGGTCGAGAAGCACCCCAACCTCCGTATC
GGCTACATCAAGCAGCACGCCCTTGAGCACGTCGAGATGCACATGGAGAAGACGCCAAAC
CAGTACCTTCAGTGGCGGTACGCCAACGGTGACGACCGGGAAGTGCTGATGAAGCAAACT
CGCATCTTGACTGACGAAGACCGGGCCCAAATGGAGAAACCGGTCGACTTGGGCGACGGC
AGAGGGCCTCGCAGGATCGAAGCGCTCATCGGTCGGCAGAAGTACAAGAAGAGCTTCCAG
TACGAGGTCAAGTGGGTGGGCTTGCTTCCCAAGCACAATACCATGATCTCGCGCGACACC
>AS_DN61161_c0_g1_i1 DN61161_c0_g1~~DN61161_c0_g1_i1  ORF type:5prime_partial len:127 (+),score=20.31 DN61161_c0_g1_i1:1-381(+)
AAAGATTTGAATGTTGTAAGAAGGTCTTCTGATCGTTCCCAAGGTGATGCAGCGAGAAGA
TATTGGTCTCCTATGATTGATGTTCATGAAAACGATAAAGAATTTCTCATTAACGCAGAG
TTACCGGGAATCCCCAAAGATCAAATTAATGTTGATGTTCAAGAAAATACTCTTGTAATT
TCTGGCGAGAATAAACAGGAACAAAAATACCAAGAAGGAAATACTCATATTCAAGAACGT
CGTTTTGGCTCCTTTACTCGTTCCATTCCCTTACCGCGAAATGTTAAAGTGGATGGGATT
TCTGCTAAATTCAATGAAGGTCTTCTTGAAGTCTGCCTCCCAAAAAGTGAACCAACCGGT
AAAAAGGTTGTCATTAATTAA
>AS_DN92675_c0_g1_i1 DN92675_c0_g1~~DN92675_c0_g1_i1  ORF type:internal len:192 (+),score=4.37 DN92675_c0_g1_i1:1-573(+)
GCACAATTCGGCGTCACTGTTGGTGCCGTGATCGTCAATGCCGGCTACAGCGGGCCATTC
GTCGCCGACATTACTCAGGAGAAAGCGGAGGATTTCCAGATGGCATTCAACGTCAACACC
CTAGGGTCAGCGTATGCAGCCCAGTCGTTCATCCCACTCTTGAACGAGTCTGCGGCGGCG
GAGTCAACGTCCTTCCAAGGGCTTTTTATTGCTATCAGTTCAATGGCCGGACCAACAGTA
ACTGCTCCCGTGACAGACATCCATTATAATGTGAGCAAATTCGCACAAAGCCGTATCATC
GAAATGCTTCACGAGGAGCGATTAAGACTGAAAGGCGAGAACGATGGGATCTTCTTCGCG
TCTGTGCATCCGGGAGGAATCAACAGTGACTTTGCGAAGAGTAAAAACGTGCCGGATTAC
ATTATACCTCTGTTGACAGAATCGCCGGACATTGCTGGCGCATTCATTGTTTGGTTGACT
CGGAATCAGGATCGCGTACGTGGATTAAGTGGAAGGTTCTTATCGTGTAAATGGGATGTC
GACGAGCTTCTGGCCAAGATGGATGATATTGTG
>AS_DN129568_c0_g1_i1 DN129568_c0_g1~~DN129568_c0_g1_i1  ORF type:5prime_partial len:260 (-),score=10.82 DN129568_c0_g1_i1:135-914(-)
ACCCCACCCAAACGCACTCAGGACGAGGCAGAGGAACCCTTGCTCGCTGCTGGACCGAGC
ACCAGCGCTGCTGCGGCACACGGCTTTGGTCAAGCACTTGAGGACGACTTCAAGTATGGC
GTGAACGTGTCGGAGTGTGCTGTAGAGATCCGCCTCGCCTTCGTGCGCAAGGTCTTCAGC
ATTCTCTTCGCCCAAATTCTTGCCACAGTCGTCGTCAGCGGATTCGTCTCTCATAGCCCC
GGTGTGATCAATTGGGTTCAGGAGCACTCGTGGATCGTCTGGCTTACTCTCATCGGCTCT
TTCGTCAACATTGGCCTGCTCTACTGGAAGCGACATGCCCACCCGGCCAACATGATCCTC
CTGGCTAGCTTCACCGGCATTGAAGCTTTCACTGTCGGCGTGATCGTTGCCTTCTATGAC
ACAAAGATTGTCTTCCAGGCGTTGCTGATTACCTCGGCCATCTTCGCCGGCCTCACAGCC
TTCTCGCTGCAGTCCAAGCACGACTTCAGCGGCTGGGGACCTTTCCTGGCAGGAAGCCTA
TTCGGTCTCATCGGCATGTCGTTTGTCTCCATCTTTTTCCCCTTCTCGTCGACTATGGAC
CTCATCTACGGCATCTTTGGCGCCTTGATCTTCTCTGGCTACATCATCTACGACGTCAAC
ATGATCATGACACGCCTCTCGCCTGACGAGTACATTTTCGGCGCTATCTCCCTCTACCTC
GACTTCATCAATCTCTTCCTCAACATCCTCCGCATCCTCAACAACGTGGAGAACCGCTAA
>AS_DN129615_c0_g1_i1 DN129615_c0_g1~~DN129615_c0_g1_i1  ORF type:complete len:301 (+),score=-18.34 DN129615_c0_g1_i1:366-1268(+)
ATGAGACTGCGTAGGCGAGGGAACGGAGTCGATGTAGTGCAGACTAGAGGACGATGCGAA
AACGAGCGACGAGGCAGCAAAATCAGCGACCGAGAGATACCAGGAGGAACGCGCGAGGAC
AAACGGCACACGAGAGGGGGACCCGGTGGGCTCTCTATAGTGCGAGTGTGTGTAGATGCG
GAAACGTGGGGCGTGCAGTGTAAAAAAAAGCTTTATGGCCCACCGCCCTCCCGCGCGCGC
GCGCGTCCAGCGCCTTCCTCCGATTTTGACAGAAACGTCTCCCGTAGCTGCTCCTTCTTC
CCCTCGCGCGCTCCCCTAGCGCGCTCATACGCCTGCGGTGCGGCTCGTGCTGCGCGCGAG
CGTCTGGCCCGCATGGTGCGCCTGGATCGAGCCGAATCGTTGCAACTCCGTGTTGCTCAT
CTTGACGACCTTGCCGCCACCGAAGCCCACGCGGCGCGCCGCGCGGCGGATGAAGCCGAC
ACGGTTCGAGTAGAGCGACTCGTGGATCGACGCTGCCCTCGACTGCACGCGGTGGAGTTG
ACCACCCTCGTCCTGTGCGCGCGACTGCGCGGCGAGGAGCTCCATGGCCTTGCGCTGCTG
GCGCTCGCGCAGGTACTTGATGACCGTCGCCTTCATCGCGAACTTGATCCAGTCCAGAGG
GATGAACCAGATGATGTTCCAAACCCAAACGATGCCGATCCAAGTGCCCGAAATGCCCTT
GATCTCCGTGAAGCCCCAGTCGGCGAACGCGGCAATGATGGACGAGATGACCTGCGCGAC
GACGAAGGCACCCATGAGCGCGTACGACGGACGCTCCATGAAGAAGAAGCCGTGCGAGCG
CGTGACGAAGATGAGGGCTTGCGAGATGATAGCAACCTGGAGATAGACAACCATGTGGAG
TGA
>AS_DN61006_c0_g1_i1 DN61006_c0_g1~~DN61006_c0_g1_i1  ORF type:5prime_partial len:308 (-),score=4.46 DN61006_c0_g1_i1:47-970(-)
ATCATGGGCACCGATCTCCTCGCCATCGCCCGCACCGACTCCGAAGCAGCCACCCTCATC
ACCTCGACCATCGACCCCCGAGACCACCACTACATCCTGGGTGTGACGAACCCACGCCTC
CAGCCCCTCAACGACCTCATGATCGCCGCAGAGCAAGCCGGAAAAACAGGCGCCGAGCTC
CAAGCCATCGAAGACGAATGGATCGCCCAAGCTGGCCTCAAGCTCTTCCACGAGGCCGTC
ATCGACGCCATCAACGCCGGCGTGCACGTCAACAAGCAAGAGCTTATCAACCAGTATATG
AGCGCCTCCAAGGGCAAGAGCAACGCCGAGGCGAGGGCCATCGCTAAGGGCATCACGGGC
GTGGATATCTTCTTCGACTGGGATGCAGCGAGGACGAGGGAGGGTTACTACAGGTATCGC
GGCGGTTGCCAGTGCGCGATCAATCGCGCGGTTGCGTTTGCGCCGTATGCGGATCTGATT
TGGATGGAGAGTAAGCTGCCGGATTACGCGCAGGCGAAGGAGTTCGCGGACGGAGTGCAT
GCGGTGTGGCCGGAGCAGAAGCTCGCGTATAACCTTTCCCCATCATTCAACTGGAAGGCA
GCCATGTCGGCCGAAGAGCAAGAAACGTACATACAGCGCCTCGCCGAGCTGGGCTACTGC
TGGCAGTTCATCACGCTCGCGGGCCTGCACCAGACTGCGCTCATCAGCTCGCGCTTCAGC
AAGGATTATGCGAAGCGCGGGATGCGCGCGTACGGCGAGACGATCCAGACGCCGCAGATG
GAGGAGGGCTGCGATGTCGTTACGCATCAGAAGTGGAGCGGCGCGAATTACATTGACAAT
ATGCTGAAGATGGTTACGGGAGGAGTGAGTTCGACGGCAGCGATGGGAAAAGGCGTTACG
GAGGATCAGTTCAAGGGGCATTGA
>AS_DN130330_c0_g1_i1 DN130330_c0_g1~~DN130330_c0_g1_i1  ORF type:5prime_partial len:133 (+),score=13.14 DN130330_c0_g1_i1:1-399(+)
GAGAAGGGCTGGGACACGAACGCGCTTAGCGGGCAGCCGGCCGACCAGCAAGGAAGCATG
CTGGGAGCGGGTGCTGCCGCGTCGACGTACCAACGGCCAGGCATGGGCCAGATGCACATG
CAACAACCGGGTCAGTTCGATGCCTTCTCTTCGGCGCCCGCTGGCCTCGAGCAGAGCCAA
AACAGCTATCAGCTGCCGCAAGCGATCCTGCAGCAGTTCCCGGCGCTTGCAGGCATTCAG
TGGGATGCGCTGCCGCAGGGCCCTGACGACATGGAGGGCGAGATCTCGGGCAGGAGCAGC
TTCGATGCGAGCAGTGGAGGCGAAGAGATGTTCGCGGAGGAAGACGACTTCAACCAGCCT
ATGCAAGGGCAGCAACAGTGGGGTATGGTTGGGAGGTAG
>AS_DN127776_c0_g1_i1 DN127776_c0_g1~~DN127776_c0_g1_i1  ORF type:5prime_partial len:181 (+),score=11.01 DN127776_c0_g1_i1:2-544(+)
GAGATGTTCCGCACTGGACGTTGCCCGATCCTTGTTGCCACTGCTGTCGCTGCTCGTGGC
CTGGATATCCCAAACGTCACCCATGTGGTCAATTACGATCTCCCTACTGACATTGATGAC
TACGTCCACCGTATTGGCCGTACTGGACGCGCCGGAAACACTGGTATTTCCACCGCTTTC
TTCAACCGTGGCAATCGTGGCGTCGTTCGAGACCTCATCGAGTTGCTGAAGGAAGCCAAC
CAGGAGGTTCCTTCGTTCTTGGAGAGCATCGCTCGTGAAGGCTCCGGCTTCGGTGGTGGC
CGCGGTGGTCGCGGTGGTGGTCGTGGCCGTGGTGCTACTGCTACCCGGGATGTACGTCGT
TATGGAGGAGGTGGCGGTGGAGGCAACGCTGGCTTCGGTGGAGGCTGGGGAGGCCCGCCC
CAGGGTGGGTATGGAGGTTACGGCCCAGCTGGTGGTTACGGACCTCCCGGCGGCGGTTAC
GGCGGTGGCTATGGAGGGGGCTATGGCAATCCGTCTGGCCCTGCCGGTAATTCGTGGTGG
TAA
>AS_DN45464_c0_g1_i1 DN45464_c0_g1~~DN45464_c0_g1_i1  ORF type:complete len:204 (-),score=14.53 DN45464_c0_g1_i1:106-717(-)
ATGCCTCTTCTCAAATCTAACAAGCATCGCGACAACAACCGTGAAGTGCCCATCATCGAT
GGCACTGAAGCATACCCCAGGGACCGAAGCACATGGGAAGGTCAGGATTACCCTCCTTCT
TCCATTGCCTCTGGTCCCGGAGGATATGACCAAGGGTACCAGGGTCATAACCTCCATGCC
GATGAGTACAATGTCAACCACCGTGCTTTAGCCGGTGACGGTACAGCACAGGCGATCCCA
CCCGCCTCTGTCCTCTCTCATGGCGCAGGTCCAGGAGGAGCAGGTCACGGCGCTCCCATC
AGGGGTGGAGGAGTGCCTACGGGTACTGGTAAAACGACAGGAAAGGTCGAAGCTGCCATT
GGTACTGCCCTAGGCAGTCGATCACTCAAGGAGAAAGGCCTCCAGAAACAGTATGAGGCC
GAAGCTTACAAGCGTCAAGGTGCCGAGTTGGCTGAAGCGGAGCGCCTAGAAAGAGAGGCG
CACCTTCGACGCGATCGTGCTGTGGCTCATGGAGCCCATCCTGATAACCTGCAACCCACT
CACGGTGGCGGTGGACGATCTGCCTTCGGTGGGGGAGTTGGTGCAAACCAGGACGGTCGA
ACGACCTGGTAA
>AS_DN62392_c0_g1_i1 DN62392_c0_g1~~DN62392_c0_g1_i1  ORF type:5prime_partial len:144 (-),score=28.90 DN62392_c0_g1_i1:43-474(-)
TGGAATCCGCCCATGGACGTCAAGGAGCTGAAGGACAGGTTTAAGGTCGAGATTGAGATT
CCGGGTGCGAGAAAGGAGGATTTGAAGCTTGAATTTGAGGGAGAAGGTGGGAGGACGTTG
ACATTGACTGGAAAAATTGGGGGAAGTGTGGGAAGTGTCAAGGAACCAGCGACTGAAGAC
AATTCGGAGGGTTCGGGGGATGCGAACGTGCAGCCTCCCAAGGATGGAGACATTGTCAAG
GCAAAGGAAGAAGAGATGTCAATTTGGACATCCGAGAGATTTGTCGGTAGCTTCGCAAAA
TCGTTCCGGTTCCCAAGCTCCATCGAGGTGGAAAACGTAAAGGCGACATATAAGGATGGC
GTTTTGGAGGTGGAGGTACCCAAGAAGGAGGTGAGGAAGGAAGAGGGGATAAAGGCTATC
CAAATCGAATAA
>AS_DN49367_c0_g1_i1 DN49367_c0_g1~~DN49367_c0_g1_i1  ORF type:5prime_partial len:494 (+),score=42.97 DN49367_c0_g1_i1:2-1483(+)
TCTTACATTGTAAAGTTCAAGGAGCACGTCAAGCACGCCGACGCCTCAGACCACCATGCG
TGGGTGGAGCAGATCCACCTGAGGAGCCAGAACGTGAGGACCGAGCTGCGGAAGCGATCC
GAGTTCCCGCTCGCCTCGGACGTCTTCGACGGCCTGAAGCACACGTACAACATCGCAGGC
GGCTTCCTGGGCTACTCTGGCCACTTTGACGACGAGGTCATCGAGCAGATCCGGCGGCAT
CCCGATGTCGAGCTCGTCGAGAAGGACCAAGAAGTCCACATATTGAAGGACAAGGACTAC
CAGCTCGAGAAGAACGCGCCGTGGGGCCTTGCGCGCATCTCGCACCGCGACAGCCTGAGC
TTCGGCACGTTCAACAAATACCTCTACTCCGCCGACGGCGGCGAGGGTGTCGATGTTTAC
GTCATCGACACCGGCACCAACACCGAGCACGTCGACTTCGAGGGCCGCGCGTCCTGGGGC
AAGACCATCCCTCAGAACGACGAGGACGTCGACGGCAACGGACACGGCACACACTGCTCT
GGCACCGTCGCAGGCAAGAAGTACGGCGTGGCCAAGAAGGCCAACGTCTACGCCGTCAAA
GTGCTTCGCTCCAACGGCTCCGGCACCATGTCCGACGTCGTCAAGGGCGTCGAGTGGGCT
GCCCAGCAGCACGCCAACAAGGCCAAGGCTGCCAAGGAGGGCAAGCACAAGGGCTTCAAG
GGCAGCGCGGCCAACATGAGCTTGGGCGGCGGCAAGTCCACCATCCTGGACCAGGCCGTC
AACGCCGCGGTCGACGCGGGCATGCACTTCGCCGTCGCTGCTGGCAACGACAACGCCGAC
TCGTGCAACTACTCGCCCGCCGCTGCCGAGAAGGCCGTCACCGTCGGTGCTTCCAACCTG
CAGGATGAGCGTGCCTACTTCTCCAACTACGGCCTGTGCAACGACATCTTTGCGCCAGGC
GTCAACATCGACTCCACCTGGATTGGCAGCAAGTACGCCACCAACCGCATCTCCGGAACG
TCCATGGCCTCCCCCCACATCGCCGGCCTCCTCGCTTACATGCTCTCGCTCCAGCCCGCC
AAGGATTCCGCCTACGCTGTTGCTGACATCACGCCCAAGAAGCTGAAGGGCCACATCATC
TCCATCGCGACCGAGGGCGCGCTTTCCGACGTGCCAAGCAACACCAAGAACCTGCTTGCG
TGGAACGGCGGTGGGTCGTCCAACTACACCGACATCATTAACAAGGGCGGTTACTCTTCC
GGCCAGGAGTCCGAGGAGGAGTTTACCATCGCCATCCCCACCGCGGACGAGGTCGAGGCC
GAGCTCGGCTCTGCCGCTCGCAAGGTCCAGAGCGAGTCTGTCATGCTCCGGGGCAAAATT
GGGAAGCTCGGGCTGGAGATCGAGGACTTCGTCGTCAGCGAGATGGAGGAGCTCTTCGAC
GAATTCCGCGACCGCGTGAAGGCGGCCAAGGCTCAGCAGTGA
>AS_DN44526_c0_g1_i1 DN44526_c0_g1~~DN44526_c0_g1_i1  ORF type:complete len:247 (-),score=21.16 DN44526_c0_g1_i1:122-862(-)
ATGGGCAAGATCACAACGATTCTATTCGATTGCGATAACACCCTCGTTCTCTCTGAAGAG
CTCGCTTTCGAGGCCTGCGCAGAGCTCGCTAATGAGATCCTCGAAAAACAAGGCCGTCCC
GAACGCTATACCGGTCCACAGCTCCTCAAGGACTTCGTTGGGCAAAACTTCCGTGGCATG
ATGGTCTCGCTGTGCAAGAAGTACGACTTCGAGCTCACGCCTAAAGAATTCGATGACTAC
GTGGACAAGGAATTGGGCAAGGTCGTCGAGACACTGGAGAAGAAGGCTCAACCATGTGTC
GGTGTTCTGAATGAGCTGGAGAAGCTGCACAACGAAAAGAAATACAAGCTTGCAGTCGTC
AGCTCAAGCGCGCTGTCGAGAGTGCAGGCCTCCATCCGAAAAGTTGGCATGGATAAGTAC
TTCCGCCCAGACTGGGTCTATAGCGCTGCGACTTCGTTGGAAAAGCCAACCACCAAGCCC
AATCCGGCTATATACATTCACGCCATGAAGGAGATCGGCGTTACTAACACTGAGTGCGTT
GCCGTTGAGGACTCCCGCTCTGGTGCCACCGCCGCGAAGAACGCCCACATACCGCTTATC
GGATATGTCGGTCCTTACGAAGATGATGAAAAGGAGAAGATGGCGAAGATGCTGAAGGAT
GAGTGTGGTGCTATTGTTGTCATGTACCACTGGTCCGAGTTCGAGGACTGCTTGAAGAAG
GTTGAGGAGTCGCTTGCTTGA
>AS_DN75185_c0_g1_i1 DN75185_c0_g1~~DN75185_c0_g1_i1  ORF type:internal len:101 (-),score=6.00 DN75185_c0_g1_i1:2-301(-)
GAAGGTGATCTGTTCTCCAACATCACTGAGAAGGGTAAGTACGTCGGGAATGACTTCATG
GCCAAGTCCGTCTTCCTGCAAATCTTGGATGCCGTGGAGTTTTGCCATTCCGTTGGGATT
TACCACAGGGACCTCAAGCCGGAGAACATCCTGGTCACCGACAACGGAATGACTGTCAAG
CTTGCAGATTTTGGATTGGCGACTACCGATCGCATCACGTCCGACTACGGGTGCGGATCA
ACATTCTACATGTCACCAGAATGCCAAACTTCAGCACCAAAGCCATACTCGTGCTACGCT
>AS_DN26661_c0_g1_i1 DN26661_c0_g1~~DN26661_c0_g1_i1  ORF type:internal len:213 (+),score=22.25 DN26661_c0_g1_i1:2-637(+)
TTGGACGTCCTCAACGTCAAGTGGCTCGAAGACTACCTCCGATCTCTTACTACTTGCACT
TCCATTATCGTCTCTCACGACTCGTCCTTCCTTAACAACGTTGTTTCCGACATCCTCTAC
CTTAACAGGTTCAAGCTCAAGCGATACCCCGGAAATCTCGATCAATTCGTCAAATATGTC
CCGGAGGCGAAGGCTTTCTATGAGCTCAATCCTCAAGAGGACTACAACTTCAGGATCCCC
AACCCGCCTCTTCTCGATGGTGTCAAGACCAAGGAGAAGTCGATTATGAAGATGAGGAAC
GTTGGATTCCAGTACCCCGTTTCTAAGGTTCAACAGCTTTACGATATCACCCTTCAAGTT
TCTCTCTCCTCCCGGGTCGCCGTTCTTGGTCCCAATGGTGCCGGAAAGTCTACTCTCGTC
AAGCTCCTTGTTGGAGAATTGGAGCCCAACAAGGGTGGTGAGGTTTGGAAGCACCCTGCT
CTCGTCGTCGGCTATGTGTCCCAGCATGCCTTCCACCACATCGACTCTTGCCTTGATAAG
ACCCCTCTAGAATACCTCCTTCAACGCTTCGCCACTGGTGAGGACGGTGAAGAGCTCACG
AAGACCACTCGAGTCATCACCAAAGAGGACGAGGAG
>AS_DN86910_c0_g1_i1 DN86910_c0_g1~~DN86910_c0_g1_i1  ORF type:internal len:118 (-),score=5.80 DN86910_c0_g1_i1:2-352(-)
GCTGGTGGTGCAAAGCGAGCAACTGCCATTGCAGACTCCATGGGAGTTGAATTTGCACTT
ATCCACAAAGAACGACGACCTACGAAAATATCCGACAGACAAAATGCCACGATGATGCTT
GTCGGAGACGTACGAGACCGCACAGCCATTCTTATCGACGACTTGGCAGACACATCAAAC
ACCATCACACGAGCGGCCAAATTACTCAAGAAAGAGGGTGCTGCCAAAGTTTACGCTCTC
GTCACCCACGGTATCCTGAGTGGCGATGCTATTGAGCGTATCAATGCTAGCGCCTTGGAC
AAGGTGGTTGTGACCAATACCGTGGACCAGACGGAACACTGCAAGCGCTGC
>AS_DN129475_c0_g1_i1 DN129475_c0_g1~~DN129475_c0_g1_i1  ORF type:3prime_partial len:106 (+),score=4.94 DN129475_c0_g1_i1:206-520(+)
ATGCCCATGTGGCCGTTTGGGCGACGAGGCGCGAAGGCTGCTAAATTAAAAGAGGGTCGC
TCCGCTGCTGTCGCAGAAAGGAAACGAGCAGTAATGGAGGTTGCCCGCGAGGATGCCCTT
CGTGCAAGGACGCCCAGCCGACGTACTAGTCGTCGGAGAAGGAGGAGTTCGCGCTCCACC
ACGTCCATGCGCGACGTCGAGAAAGGCTCGCCCAACCTCCCGCCCGCCGACGCTCCTTCT
GCCAAAGAACAAGGCTTCCCGCGCTCCAGCGCCGAAGACATCACCGCCCTCCCGCATCAG
AAGCGCCTCGAGCAG
>AS_DN48853_c0_g1_i1 DN48853_c0_g1~~DN48853_c0_g1_i1  ORF type:complete len:361 (-),score=-12.89 DN48853_c0_g1_i1:367-1374(-)
ATGTACGCCGACGCGCTCGCCGACTCGGCCCGCACGCGCGTGCGCAGTCAAACCGGCTCC
AAGGTCATGAACGTGCACATCATGGCGCTCTACCTGCACTTTGTCGTCGAGCGCAGTCGC
GAGGCGATGCTGTGGAGCTGGGCGGTGGGCCGGATGACCCAGATCGCGGACCGCGGCGAG
GAGGACTGGCTTGATGCTGCGTGGGCCGAGATGGGCGGCGCGGTCAAGGGCACGACGGTC
GAGATCAAGTCGAAGCCCCGTTCGACCATCGGCAAGGCGCACGCCCAAGAGCTGCTCGGT
GATGAGGTCGGCGAGTACGCGTTCAACACGTATCGCTTCTCGAGCTACGATGGCTATCCG
TACACGGTGCTCGGCACCAAGGGCTATGGACGATGGCCAGAGATGCGCAACGTCGACAAG
GACGCGACCAGCCACCCACACTTCAAGTGCAAGCTCGACCGCAAGCGTTGTTTCCCGACC
CGCGACGACCTCGCCGCGGGTTACACGCAGGCGGACTTCTTCCAGCACATCGCGTTTGTG
GACTACGAGTGCGGCGACTGCATGCTCAGTCATCTCGTCGCCCAGAGCGGCAGCCTCGGC
GTGTCCGCGATGCTTCCCGATCCACCCACGGACCCTGCTCACGCCGTCACGTCCTTCGAG
CAGGCGCCACACCTGCCGATCGTGCCGGACTTCTCGTACGCCGACTTCTCTGTCGACGCG
GTCGTGCCGCATGGCGGCGACCTGCGCGCATTCAGCGTGCAGCTCATTCATCGCTACCGC
TACATCTTGGGCCGCATCACGTCGGGCTTTGCGATGCTCAACAAGCCTGAGCAGGCCAAG
CAACAGTTCGAGCGCCTCGACAAGGAGATCAAGAAAGGGTGGATGGGCACGGTGTGTGTC
AACGACGACATCGTATCGGAGGCGGAGAAGGTCGATATCATGTTCCGCGAGTGGCAGGAG
TCGCACTGGCCGACGCCTGCAGCGTGGGAGGCCGACATCGCACAGTAA
>AS_DN128365_c0_g1_i1 DN128365_c0_g1~~DN128365_c0_g1_i1  ORF type:complete len:126 (+),score=15.02 DN128365_c0_g1_i1:87-464(+)
ATGTCCGTTAAAGACGATTCCTTCCCCGCCAGCGCCGCCTTCGACGCCATCAACGCCGCC
CTCCAGAACGAAGCAGACCGCAAGGACGCCATCAAGCAAGGCGCCGGCCTCTACGCCTTC
ACACTCAAGAACTCCGCCGGCCAGGAGGCTTCATGGCACATTGACCTTAAAGAAAAGGGG
ACTGTCGGAAAGGGTCTTGGTGGAAAGCCTGATGTAACATTGGTCCTCTCCGACGACGAC
TTTGCGTCTCTCGTGGCCGGAAAAGCGAATGCGCAGCGATTGTTTATGGGCGGAAAACTC
AAGATCAAGGGTAACGTTATGAAGGCGACCAAGCTTGATCCTATTCTCAAGAAGTCGCAG
ACCAAGGCCAAGTTGTAG
>AS_DN134348_c0_g1_i1 DN134348_c0_g1~~DN134348_c0_g1_i1  ORF type:5prime_partial len:223 (-),score=7.01 DN134348_c0_g1_i1:166-834(-)
AAACTATTCGCGACTGCCATCTTTGGTCTCGTTAAGCTTATTTCATCTATCGCCTGCGCT
CTCTTCATTGTTGACTTCCTGGGCCGTAAGAGAGCGCTCGGAACCGGCATCGCGCTGCAA
TTCTTCTCCATGCTCTACATTGCTATCTTTCTCACCGTCGTCCCTCAGATTCAGGATGAA
GGTGCCGTCCTCAGCGGTTCTGCTCAACGCGCTGCCACCGGAGCCATCGTCATGATCTAT
TTTAGTGGTTTCGGCTGGGCTCTTGGTTGGAACTCCATCCAGTACCTCATTAACGCTGAA
ATATATCCGCTCCGTGTCCGTGCTTTGGGAAGCTCACTTGTCATGTGCTTCCATTTCGTT
AACCAATATGGTAACTCAAAAGCCGTCCCGCTAATGCTCACCAAAGATAGCCTGAAGCCC
CAGGGTACTTTCTGGTTCTTTTCGGTGGTAACCTTGCTCGGCTTTGCGTGGATGTGGTTC
TTCCTCCCAGAGACCGCGGGCCGTTCACTCGAGAGTATGGACGAGCTCTTCAATTTACCT
TGGTATATAATAGGTCGCAAGGGAGCAGAGCTTACTGCTGATCATCCTAGCTTAACTGGG
TACGCTGAAAAAGATATTGAGAAGCAACCCGGGGTCAGCGTTGCGGAGCATGCACCGGAG
GCACGCTAA
>AS_DN53419_c1_g1_i1 DN53419_c1_g1~~DN53419_c1_g1_i1  ORF type:3prime_partial len:233 (-),score=43.61 DN53419_c1_g1_i1:1-654(-)
ATGGACCACTTTGTCAAGCTCTACAACAAGAAGAACGATGTCGATATCACCAAGGACTTG
AAGACCATGGGTAAATTGAAGCGCGAGGTTGAGAAGGCCAAGCGTACTCTGTCTTCCCAG
ATGTCTACCCGTATTGAAATCGAAGCTTTCCACGAGGGCAAGGACTTCTCTGAGACTCTT
ACCCGCGCCAAGTTCGAAGAACTCAACATGGATCTGTTCAAGCGTACCCTCAAGCCTGTT
GAGCAGGTTCTCAAGGATGCCAAGGTCAAGAAGGCCGACATTAGTGACATCGTTTTGGTC
GGTGGTTCTACCCGTATTCCCAAGGTCCAGTCTCTTCTCGAGGAGTTCTTCAACGGCAAG
AAGGCCAGCAAGGGTATCAACCCTGATGAGGCTGTTGCTTTCGGTGCCGCCGTCCAGGGT
GGTGTTCTCTCCGGTGAAGAAGGAACTGGTGACGTCGTTCTCATGGATGTCAACCCTCTT
ACTATGGGTATCGAGACCACTGGTGGTGTCATGACCAAGTTGATCCCCCGTAACACCGTT
ATCCCTACCCGCAAGTCTCAGATTTTCTCCACCGCCGCCGATAACCAACCCACTGTCTTG
ATTCAGGTCTTTGAGGGTGAGCGTTCTATGACCAAGGACAACAACCTTCTCGGC
>AS_DN6762_c0_g1_i1 DN6762_c0_g1~~DN6762_c0_g1_i1  ORF type:5prime_partial len:138 (+),score=15.05 DN6762_c0_g1_i1:3-416(+)
CCCCTCACCGATGTTGACCGGTGGGACTGGCTGACGGCCCTGCGCGAGGCCTCCATCACA
CAGCTGACCAGCCGCCGCGGCGTCGACGGCGTCGTGTTCACCTGCTCCGCGCTCAAGCGC
AAGTACCGCGACGTGATCCGCGTCGCCCCTTACTTCGTGCCCAACCTGCACCTGCACTTC
ATCTACCTCGACGCCGACGAGGAGCTGCTGCTCGCGCGCGTCGCGGCCCGCAAGAACCAC
TACATGGGCGCCAACATGGTGCACAGCCAGTTCGAGGTGCTGGAGCGGCCGGGGCCGGAT
GAGGTGGATGTTATTACGGTCGATGTGGCGCGGCCGGCGGAGGAGGTCATGGCCGAGGCG
CTGGATCGGGTGCTGAGGACGATGGAGAGGCTTAGGCCGGAGGGGCAGGAGTGA
>AS_DN128646_c0_g1_i1 DN128646_c0_g1~~DN128646_c0_g1_i1  ORF type:internal len:284 (+),score=-12.91 DN128646_c0_g1_i1:2-850(+)
TCATTCGGCGGCATTGGCTACTCTATCTATGTCGCATCCTATCTCAGCTACAACCATCAG
AAGAACCTAGGCTTCTCCATTTTTGCCGGTGCACTGCTCGGTGTGTGTGCGGGGTTGCTG
TGGTGCGCCCAGGGTGCCATCATGATGTCTTATCCACCGGAACACTCCAAGGGCCGCTAT
ATCTCGTGGTTCTGGATGATCTTCAATCTTGGCGCTGTTATCGGCAGTTTGATTCCCCTC
GGACAAAACATCCACCAGACTGGAGATACCACTGTCAATGACGGAACTTATATCGGTTTC
CTCATTCTGACTCTTATCGGTGCTGGCCTGGCTTGGACGCTCGTCGATGCCAAAGCAGTC
ATCCGAGACGACGGTTCCAAGATCATTGTCATGAAGCACCCGTCCTGGAAATCTGAACTG
TGGGGTCTTTGGGAGACCATCCAGTCTGATCCTTACATCGTTGCCCTGTTCCCAATGTTC
TTTGCATCCAACTGGTTCTACACCTATCACTTCTCCGAGGTTAACGCCGCCTATTTCAAC
GTTCGCACTCGAGCCTTGAACGGCGTTGTTTACTACCTCATGCAAATTGTCGGAGCATAC
ATTTTCGGATTCGCGCTTGACACAAAACGTGTCCGTCGAACCACACGTGCAAAGGGCGCC
TGGGTCTCACTCTTTGTCCTTATGATGGTTATCTGGGGCGGCGGTTATGCGTTCCAAAAG
ACGTACACTCGTGCAACGTATGCCGAAGGTAGCGGAAGAGAGAAAAAGGACTGGACCGAT
GAAGGCTTTGGCGGCCCGTTCGTTCTCTACATGTTGTACGGCTTCTCCGATGCCGCATGG
CAGACTTGT
>AS_DN128198_c0_g1_i1 DN128198_c0_g1~~DN128198_c0_g1_i1  ORF type:5prime_partial len:227 (+),score=12.93 DN128198_c0_g1_i1:2-682(+)
CTCAACGCGAACATCACAGCCGCAATCAACGAGGCAGCCCAAGATTGGGGTGTCACTTGT
CTCCGTTATGAAATTCGCGACATTCACGCCCCAGAGCCCGTTGTCGAAGCTATGCACCGC
CAGGTCACTGCTGAGCGCTCAAAGCGTGCCGAGATTCTAGAGTCCGAAGGTCAGAGGCAG
TCCGCAATCAACATTGCAGAGGGAAAGAAACAATCCGTCATCCTCGCGTCTGAGGCTTTG
AGGGCAGAGCAGATCAACATGGCAAGCGGAGAGGCTGAAGCTATTTTGCTGAAAGCTCAG
GCTACCGCGAACGGAATCGATGCAGTTGCTCGATCAATTGCACAGGGTAAAGATGCAGCA
CAAGGCGCTGTCTCGCTTTCGGTGGCTGAGAAATACGTGGATGCATTCGCCAATTTGGCT
AAGGAAGGCACGAGCGTCATCGTACCCGGTAACGTCGGCGATATCGGCGGCATGATTGCA
AGCGCAATGGCGGTATACGGCAAGGTGAACGACGCGCAGGCCAAGAACATCGCATCGAGG
ATGGTCCAAGGAGGCCAGGATACACCAGCGGGTAAGAAGATCGCAGAGCTCGAGGGCGAA
TTGGCTGCAATGGAGCAGGAAACGGGTCAGGTCCAAAACGCCATTAACAAGGCGATGGAT
CAGAGACTCAGCAAAAAGTAA
>AS_DN41449_c0_g1_i1 DN41449_c0_g1~~DN41449_c0_g1_i1  ORF type:complete len:375 (-),score=8.92 DN41449_c0_g1_i1:217-1320(-)
ATGGCTACTGCATCTCTGATCCTCGGCCTCAGCGGCCTGCTGTCCCTCATTCCTTCGGCG
GCATCCCAAACTTACACCAACTGCAACCCGTTGAACGGAACTTGTCCCGCTGACTTGGCT
CTCGCGACCAACGCTACTTTTAATTTTACGCAAATCAGCGCTGAGGCATACAATGATGTC
TGGAACACCAGTAACGCCAACACCGTCGACTACACCGACAGCGGCGCCGATTTCGTCATT
GGCGGCCAAGGCGACGCGCCGACGCTCGTATCCAACTTCTACCTGTTCTGGGGTATCGCT
TCGGTGGTGATGAAAGCTTCTCCTGGCCAAGGTATCGTCAGCAGTATCGTGCTGCAGTCG
GACGACCTGGACGAGGTGGACTGGGAGTTCCTCGGAGGAAACAATACCGTGGTCCAGACG
AACTACTTTGGCAAGGGGAATACGACTTATCCTGAAAACCGCATGCAGGAGATCGACGTG
GACGACCCGCAGAATCAGTACCACAATTACACGTACCACTGGACTAGCGAGAAGCTGGAC
TGGCTCATCGACGACGTCGTCGTCCGAACGCTGATGTTTGCGGACGCTGGGAATGGCGAC
TTCTACCCTCAGACTCCCTGCCAGTTGCGCATTGGATCCTGGGCCGGTGGCGATCCAGAC
AACAACTCTCCGGGCACCGTGGAATGGGCCGGTGGTGAGGTCAATTGGGATGACGCCCCT
TTCACCATGAACGTCCAGGCTGTATACGTCCAGGACTTCTCCAGCGGCAAGGAGTACAAA
TACTCGGACCAATCTGGGAGCTTCGAAAGCATCGAGGTTGTCAACGGCACCTCATCCATC
GCCGACGAGATTAATTCACCTCATGGCCTCACAGCGCATTACAAAGCCCTCTCCACAGGC
GCCAAGGTCGGCATCGCCTGCGGCGCCATCGGCTTCGTCGCCGTCTGCTCCGGTCTTCTA
GCCTTCTACTGCATCAAACAGCGTCGCTCGGGTCGCAAGGAGGCGGCCCTACTCGGCAAC
GAATGGGACAAGGAACAGGCCGAGTTGGTCCAGTACAGGCAGAAGATGACTGCAGGAGAG
TTCGGACAGGGGTCGCGCCTTTGA
>AS_DN15128_c0_g1_i1 DN15128_c0_g1~~DN15128_c0_g1_i1  ORF type:complete len:360 (-),score=28.29 DN15128_c0_g1_i1:259-1338(-)
ATGACCTACTCACCCAACCTGGCTGCCGAGAACAAGGCCGCGCTGGACCACTTCATCCAG
CTCCCGGTGTCACCAGACATGATCGCCTACCTCGCACAGAAGGCACAACAAGTCATCCGC
TGCGAGCAATCGTCACATCTCAACAAGAATCTGCCGCCGACTCCACCTGCAACACCTCCC
CAGCATGCCGCCGCTCACTTCAGGGAACCCTCGCTGCCGTCCGTGGAGGAGTTCATCACA
TCCCTGGTTGAGAGGTCACATGTCCAGGTGCCGACCCTCATGACCTCCCTCGTCTACCTT
AGCCGATTAAAATCCCGACTCCCACCGGTTGCCAAGGGCATGCGGTGCACCGTCCATCGC
ATCTTCCTTGCTTCTCTTATCCTGGCGGCAAAGAACCTCAACGACTCCTCACCCAAGAAT
AAGCACTGGGCCCGGTACAGTGCTGTTCGAGGATATGAGAACTTTGGGTTCTCCATCACC
GAAGTCAACCTCATGGAGAAGCAGCTCCTCTTCCTGCTCGACTGGGACCTCCGCATCAAC
CCAGACGACCTCTACTACCACCTCGAGCCCTTCCTGGCTCCCATCCGAGTCTGGCAGGCC
CGCCAAGCCGAGAAGGCAAGAGTGACCGAAAGAGAGAAGGAGCTCGCACGTCACCAGTAC
AAGCTGACTGCCGAGAACCTCCACCGATCTCGCATGGACGTCGCCGCCTATGATTCACCC
ACCACTTTCTCCTCGTATGCCATGGGTCAGAGGCTCCGTGCTTACCCCACCTCATCGTCC
CGTGCCCCTTCGAGGACCCCTTCGCTCTCACCACCAACTCGCAGCTCATCCGTATCGACA
TCATCCGGCTCGCCCGCCAGCTTCACCGAGGAGCACGCAGAGGCAGTCGTTCAGCGCTAC
GACGCAGACAGCGGCGCCACTCTTGTGCACATCAACGCCCCCGCGTCTCAAGCCAAGCTC
GAGCACACTCTTCCGCTCGGCTACGACGACAAGTCTTCCAAGAAGGCGAAGACGTCGACG
GGTGGCTTCTTCAACCGGATGTTTGCCGGCACCTACTCTACCAGGCCACAGGGGTATTGA
>AS_DN1274_c0_g1_i1 DN1274_c0_g1~~DN1274_c0_g1_i1  ORF type:5prime_partial len:129 (+),score=20.42 DN1274_c0_g1_i1:2-388(+)
AGCCGGGACGAAGATCCACCAATAGCTCTTCTTATAATTCTCATAGAAGATACTGTACTT
CCTCCAGACTTCCTTGTTGTCGTACAGAGCGGACGAGTCGCCTTCCAGTTTCTGATATTT
GTGTGCGATGTTCCAGATTTTCCAGGTGAAGAATGCCAGGACAGCGGTAAAAAGAGCAAG
TGTGATACCGGCGAGCAACTTGGCGGCCCAGGAATCACCATTCTTAAACTGGTACACACA
ATACAAGGTCCAGATGCCATAGAGGAGGAGAATCAAGTTGGTGATGGTCTTAGCGAGGAG
CCACCAGTATCGCTTGCGGAAGCTGGTCAGGCGCTTAGGGAAGTTTCCGAAGAGAGCCCA
AGTCTCGAGGATGACTTTAAAGAGTAG
>AS_DN105381_c0_g1_i1 DN105381_c0_g1~~DN105381_c0_g1_i1  ORF type:internal len:104 (-),score=0.25 DN105381_c0_g1_i1:3-311(-)
ATAGCCCATCCAGCGGGCGAGATAGGCCTTGAAGGATCGCTGATCCACGTCACATTTGCC
GTTGGTTTCGCAAGCGACCTCGTACATGACGTTGTCTTTGAAGAAAACGTCGGTCGCAGC
GATGATGCCCTGCAGCTTCGTCTTCCACTCGTCGCTTCCAGTCGCATTCCACAAAGCGGC
AGCTCCGGCCATGTGAACACCAGCGTTGTAGGTCCACTGAATGTGATTGATGGAGCTGCA
GTTTTGGCGATCATCGGTACCGTCGTAGTAATGGAAGTCGTTGCTCATGAGGCCAAGAGA
CATCTCCCA
>AS_DN132865_c0_g1_i1 DN132865_c0_g1~~DN132865_c0_g1_i1  ORF type:5prime_partial len:134 (+),score=10.36 DN132865_c0_g1_i1:3-404(+)
GACGATCACGCAATCTCGTTTCCGCAAAGGTCACCAGCCGAAATCGAGGCGATGAATTGG
TTCTTTTTTGGTGCGACGAGGGTTGCGCCGGCGCATGGGGAGGCGGTACACTACAAAAAG
GAGGCGCCGGAGGGGGAGAGGTATAGTGTTGAGAGGTTTAGGAGTCGGACGACGGGATTG
TTTTTTGCGTTGGAGCAGAGGTTGAAGGAGACGGGGGATTATCTTGTGGGGAATAAATTT
TCAATTGCAGATATTGCGCAGATCCCGTTTGTGGTTGCTGCTGAAGAGGCTGGAGTTAGT
ATTGAGATATTCCCGGCTCTTACGTCGTGGTATAACAGAGTCATTTCGCGGTCAGGAGTA
AAAAAGGGGCTTTCTGTTGCTGGGATTGAGTTTTCGGCATAA
>AS_DN92884_c0_g1_i1 DN92884_c0_g1~~DN92884_c0_g1_i1  ORF type:internal len:130 (-),score=5.72 DN92884_c0_g1_i1:1-387(-)
AAAGACCGATGTGCGTACGTCTCGAAGACTCAGCAGCAGAACGCCGCCCAGTACCTTGGA
ATTGCCCCTGGTTACGCCCATGTCTTGAATGGAGCTGATCGGGACATGATTTCCAATGCG
CTGGCACAGCAGTCGGTTGCTGCTGCCGCTGTGGCGACGTCCGCTGGAGGCGTAAACAAC
CTAGGTAATAGGACCGTCTATCTTGGAAACATCCATCCCGAGACAACCATTGAAGAGATT
TGCAATGTCGTTCGTGGCGGTCTTCTCCACCACATCCGTTATATTCCAGACAAGCACATC
TGCTTCGTCACGTTCATCGACCCTACATCTGCCGCCTCATTCTACGCCCTAAGCAACCTC
CAGGGTTTGATGATCCATAATCGCCGC
>AS_DN73215_c0_g1_i1 DN73215_c0_g1~~DN73215_c0_g1_i1  ORF type:internal len:152 (-),score=2.25 DN73215_c0_g1_i1:1-453(-)
GGCATCGCACTCAAACTCACACTGGGTGGTAACAATCAGCTTACCCACCCGAGCACTTAT
GTTTTCGCCATCCTCGTGGTTGTTTGCATTCTGACACAGATGAACTATTTCAACAAAGCA
TTGAGTCAATTTTCTACCAACATTGTCAATCCTCTGTACTATGTTACGTTTACCACCTGT
ACCCTTGTCGCTTCCTTTATCATGTTCAAAGGCTTCAACACCACGTCCGCTGTCAACACC
ATGTCCCTCCTTTGCGGCTTCCTTGTTATCTTCTCGGGCGTCTACCTCCTCAATCTCTCG
CGTACCGATCCTGATGGAATAACAGCCTTAAATGGCGGCAGCAAATATCCGATGGATGGA
GTGCCAACAGACGGAATTGCTGGCTACCAGACCCGCCGTTCCATGCAAGCAAGGAGGAGT
GGAGATGTGACTAGATTCAGCTCGGGCGGCTTT
>AS_DN114157_c0_g1_i1 DN114157_c0_g1~~DN114157_c0_g1_i1  ORF type:internal len:197 (+),score=7.57 DN114157_c0_g1_i1:2-589(+)
TTCAATGAGTCAATTCAGACGCAGATTGACCTTATGGCCGTGGGCGACCGCACCATTGCG
CTCCCTGTGGCCCATATGCCGACGCTCACGCCTACCAAGAGCAAAGGTCCTCGCCTTCCG
CCCGAGCTGTGGTCCATCATTCTTGAATTTACCGAAGACTGGGAGTTGGCGAGCACGCTG
AATGTACACACTAACTTACCTGTGCCACCCGAGTGGAAGCAGGCGGCTAGCGAAGAAGGT
CCTAAGACACAGATGCAGAAATTGGAGTGGACACTCCTCACCGGGACCTACACCGAGATT
AAGAAGCTCCTTGATGCGGACAAGCCAACTCGCATATCGCGTCTATGTATCGAGCTCATC
ATGCGATTCGCCATGGTGCCAGTGCTCACCCACCTTGAGAACGCACACAAAGACCTCTTC
TGGGGCACATTTGGTCATGCCTTTCTCCCACACAAAGCTTCCATGTTTGGCCGGACTGAG
ATCCTAGAGTACTGGAGAACATCACCTACCTTTCTCACCAAGGAATACTCTGCGGAGGCT
ATGGACAATGCAAGCCGGTTTGGTTCGGTGCAGGCCCTCGACTGGTGG
>AS_DN9796_c0_g1_i1 DN9796_c0_g1~~DN9796_c0_g1_i1  ORF type:5prime_partial len:129 (-),score=0.17 DN9796_c0_g1_i1:51-437(-)
AACCAACACCGAAAATTACCAAGAGCCCTAACAAACAGATGGTGCGCCGACTTAGCAGAA
GAACTTGTAGACCTTCCTATATGTTGGCCAGGTGGCTCTTTCTGCCCGCTCTTCCGCAAT
CAGCTCGGCGAGGTTCAGTTCGCGGATACCGCTGTGCAGATCCATGTTGTGGCTGCGCAC
GAACGGCGTCTTGTACCAGAGCTTGTATGGGACGTAGCAGGCAATTACGATTGGCGCGGC
AAGGTAGGCTTGGAAGAAGTTGACGGCGATCTGTTTGCTGCTCATGCTTGCGTAGCCGAT
AGGGGCAAAGCCGGTCCAGAATTGCGCAATGAGGACAAGGCAGTTCATGATGAAACCTAT
CCACGAGCCAACGACACCCGGCTGTGA
>AS_DN135858_c0_g1_i1 DN135858_c0_g1~~DN135858_c0_g1_i1  ORF type:5prime_partial len:102 (-),score=4.80 DN135858_c0_g1_i1:18-323(-)
ACCAACTACCCTCACGAGCCTCCAAAGGTCAAGTGCATCCCAAAGATCTACCACCCGAAC
GTCGACCTCGAGGGCAACGTGTGCCTCAACATCCTGCGCGAGGACTGGAAGCCCGTGCTC
AACCTTAACTCCGTCATGGTCGGCCTCCAATATCTCTTCCTTGAGCCCAACCCTACAGAT
CCGCTCAACAAGGAGGCTGCGGAGGACATGATGAAGAACCGGCAACAGTTCGTCGAGAAC
GTGAAGCAGTCCTTGCGTGGGGGGACCGTCAAAGGCGTGTCGTACGATCGCGTGCTCGTC
CAGTAA
>AS_DN27825_c0_g1_i1 DN27825_c0_g1~~DN27825_c0_g1_i1  ORF type:complete len:180 (-),score=5.40 DN27825_c0_g1_i1:434-916(-)
ATGCCTGTCGTTCCCGCGATGCACCGACAGGCTTCGGACTACGCGTACATGGGCCAGATG
GGTGTTCCTCCCCATCTTCGCGGCGAGATGCAGCAGCCAAGCCCTCGCTCGTCCCCGTCC
TTGAGCTCCCAGTCTTACCCTCCGGTGGGCAATCCGCCCAGACCGTCTCTTACGTCGCAT
CCGAGCGGATACGGTCCTCCGCCGGTTCTTGAGCCTCCAGCAACCAGCAACCACGGCCAG
CCTGGCAGTGCCAACGGCAGTCCTCATATGGGTAGTATGGGATGGCAGTCTCCTTCGCAG
CAGCCGCTTCCGTCTCCAGGCCACGGCGAGAACTACGTCTATCCGGAGCCGAACTATGCT
TCCTCTGCACCTAACATGTACTATGCCAATTCCAGCATGCGCCGGCCGCAGAGCGCCGAG
CCTGACCAGTATGAACAACAGCAACGCATGAACAACAACATCTGGGCTCCTCCAGTCCAG
TAA
>AS_DN105081_c0_g1_i1 DN105081_c0_g1~~DN105081_c0_g1_i1  ORF type:complete len:196 (+),score=7.97 DN105081_c0_g1_i1:1-588(+)
ATGAACGAAAAGGAGTATTTCCAGAGGGTCGATTCGAAGCCAAATCTCACTTCACATCGT
TCTCTTCTTACTACACTTATGCATGAGGGCGACCGTGCACAAGCACTCCAGAACGCAGCT
TCACGGTCAACACCTGTAATCCGCCGATCCCGGGCTACTACCCCTAACGGACCTTCGACT
GGCAACTCTCCTCAAGAAGACAGCGGACTCATGATGCGCACCCATGTTCCTCGTTCAAAG
CCAATCATTATGACGACATCAAACGTCCATCCCCCAGCATTGTCTCCACGCACGACCCGC
CGCAATATGCTCCAAACCGAGCTGACCGAAAGTTTGCGCAAGAACCTCCTTTGGGAACGC
CAGCAGAAGCACGCAACTACCAATGCGGTCAACAAGCGACACCAGAGTGCCGTCTCAATT
CCAGCGCTGCGCCGTGCAATGACCACAAACGACATCAAAGGTCTCAATGCCTTCCCCCAG
CAGGGAATGGGCAAGGCTGCCGCCTCTAAGGATTTGAACAAGGGTAATAATTCATTCAAC
GACTACTTCGACCAAGGACTCCAGGAGTACCATCAGAAGGGATGGTAG
>AS_DN84599_c0_g1_i1 DN84599_c0_g1~~DN84599_c0_g1_i1  ORF type:5prime_partial len:130 (+),score=15.80 DN84599_c0_g1_i1:3-392(+)
GTGGCCATCCGCCAGTGCACGAACTGGGGGTCACGCATTGGTCTTGCACGCTTGGCAGAG
AGCTCCATCCGCTCAATTCAAGGCAAGTCAGAGAAGGAGCCGTTGAAGCCGCTCGAGAAG
ATTGCGAGCTCGACCATTGGTGGTGCGCTCGCAACCTGGAACCAGCCTATTGAGGTTGTC
CGCGTCGAGATGCAGTCCATGCTGAAGAGCAAGTCCGCCAACCGTCCTGAGAAGCCGACC
ATCTTCAACACCATGGCGTACATCTACCGTGAGAACGGCTTGAAGGGCCTGTACCGCGGC
GTCACTCCTCGCATCGGCCTGGGCATCTGGCAGACCGTCTGCATGGTCTCCTTTGCTGAC
TATGTCAAGGACTGGGTCAAGCGCAAGTAG
>AS_DN60368_c0_g1_i1 DN60368_c0_g1~~DN60368_c0_g1_i1  ORF type:5prime_partial len:131 (-),score=0.27 DN60368_c0_g1_i1:3-395(-)
GTCAGTTTGAGCGAGTACGATCAGATGCTGTATGAAGATGAGAGCGTCAACCGTATGCAA
GAAGCCCTCACCCTCTTCGACTCAATATGCAACTCGAGGTGGTTCGTCAAGACCTCTATC
ATCCTCTTCCTGAACAAGATCGACCTCTTCGCCGAGAAGCTCCCGCGATCTCCGCTAGGC
GACTACTTCCCAGACTACACCGGCGGTGACAACTATGACGCTGCATGCGACTACCTCCTC
CACCGTTTCGTCTCGCTCAACCAGAGCGCAGCCACCAAGCAAATCTATGCTCATTATACA
TGTGCGACAGACACCCAGCAGATCAAATTCGTGTTGAGCGCTATCCAAGATATCTTGCTC
CAGCTTCATCTCCGGGAGTGTGGGTTGCTATAA
>AS_DN130448_c0_g1_i1 DN130448_c0_g1~~DN130448_c0_g1_i1  ORF type:internal len:154 (-),score=7.09 DN130448_c0_g1_i1:3-461(-)
GCAAGATCATCGTCGCCTGCGAAGCGTCCGCCAAAGTCGAAACAAGATTCTAGCGGGGCT
GCTGCCACGACTTCCGGCACCGCAACACCGAGGAAACCGGCACGGCGTATCCAACAGATC
CCACCTCCTTCTCGACCACGGCCCATTGACACTCTCCGCGATCAGCATTACTCCAGCCCG
AATCTGGCGGGGTTCTTGGCTCTTGGTCGGAGGAAACCATCATTCAATGCCATGGCCCTC
GACCTGGCGTCGGACTTGGGCGACAATCGATACGCGATAGACGCCAACACCGTCGGTGCC
ATGCCTGCCTCATTCGGCACCCAGCTTGAGATGGCAGCATACCATCAGCGGCAACAACGT
AGGCGCCGGGATGATGACGAAGAGGATGACGATGATGCCATCGCCAGGAGAGAAACTGCG
ACCAAGATGAACCGAATGATGATCGAACGAATGACGCAT
>AS_DN123098_c0_g1_i1 DN123098_c0_g1~~DN123098_c0_g1_i1  ORF type:internal len:170 (-),score=15.85 DN123098_c0_g1_i1:3-509(-)
CTCAACTGTGGTCGTTGGGATTATATTTTCAGCTTCATCAAGAAGTTCCGTCAGAACGCC
AACTTTGTGCTTCCAGACCGTTCTGCGGTTACCATGACCGTGCCGTTTATGGATGCTTAC
GTCCGGCTTCTTATCAAGACTTGCCATCGCCGAGGCGTTCATGCCATGGGTGGTATGGCT
GCTCAAATTCCTATCAAGGATGACCCCCAGGCCAACGATGTTGCTATGGAGAATGTCCGT
AAGGACAAGCTCCGTGAAGTCCGTGCTGGTCACGACGGTACCTGGGTTGCTCACCCTGCC
TTGGCCGCCATTGCCTCGGAGGTTTTCAACAAGTACATGCCTACTCCTAACCAATTGTTC
AACCGTCGCGAAGACGTCCATGTCACCGCCAACGATCTCTTGAACACCAACGTCCCTGGC
TCCATCACCGAAGAGGGAATCCGGAAGAACCTCAACATTGGTCTCGGATATATGGAGGGC
TGGCTCCGAGGCGTCGGCTGCATTCCA
>AS_DN112085_c0_g1_i1 DN112085_c0_g1~~DN112085_c0_g1_i1  ORF type:internal len:101 (+),score=8.03 DN112085_c0_g1_i1:3-302(+)
CTCAGCGGAGATTTCGGGCCTCTTCTCGAGTTCTTGGATATGGGGAAGGACACCCTTGGA
AGTCAGCTCCTTAATCTCCTCACGCCTATTCTCGTTCCAGTCTTCGATGTAGGCGTTTTT
TCGGACTCGGAGAGGTCGGCCGGTGTAGATGAGAGTGGTCACAGCATCCTCGTAGCCGGC
GCTGAGGATGAGTTCCTTGTGCTTCTTGGGAGCACCAGCCTCGACGGAAGCGACGAAACG
GGTTCCGACCCCTGGGAACGAGCGGATGTCAGCGAACAAACCTCGAAAGCAAGGAAACTG
>AS_DN61326_c0_g1_i1 DN61326_c0_g1~~DN61326_c0_g1_i1  ORF type:3prime_partial len:179 (+),score=8.23 DN61326_c0_g1_i1:227-760(+)
ATGAGCGGACGCCGCACGCGGGTGCGCGGCGGCTGCGGGGCAAGAGGGCGGTTTTTTTTA
CGCCGACTTGATGCAGTAGGCCTTGCCGATGGCAAGGTTGTTGCACGACGGGTTTTTAAC
ACCAGAGTTGAGCGAGTAGAACTTGGACAGCGAGATGCCGCCCTTGCTTGCGAGCTTGCT
GCAGGTGTCACCCTTGACAACAGTGTCGTACTTGCCGCAAGTCGACGTTGTACCGCTGGC
CTTGTTGCTGGGAACGGACGCCTTGGACGTGGACTTGGCGGAAGAGGTGGAAGAGCTCGA
CTTGGCAACGCAGTAAGACTTGCCGATCTGAAGGTTCGTGCACTTGGAGTTGACCGACGA
GTTGTAGCTGTAGAACTTGGACAAGGAGATGCCATACTTGCTCGCGATCTTGCTGCAAGT
GTCACCAGACTTGACGGTGTAGCTCTTGCTGCACGAGCCGCTGGAGCTCGAGCTCGAGCT
AGACGAGCTCGACGAGGAGCTGCTGCTGCTAGTCTCGACGTTCGCCGCTGCGCT
>AS_DN42382_c0_g1_i1 DN42382_c0_g1~~DN42382_c0_g1_i1  ORF type:complete len:353 (+),score=56.60 DN42382_c0_g1_i1:118-1059(+)
ATGTCTTTCGCCAACACCGACCTCCTCACTCGCCTTGCTACCTGGTACCTCCCTCTCCTT
GGCGCTCAGCCCTACAACAAGAAGACCGTTGAGGACAACGCCGCTGCATCCCGCACCGCT
CTTAAGGTCTTGGAGACCCACCTCACTGCCAACACCTTCCTCGTCGGTGAGCGTATCACC
CTCGCTGATATTTTCACTGCCGGTATCATCCGTCGTGGATTCGCCACTGTCCTTGACAAG
AAGTTCCGCTCTGAGTTTGTCGCTGTTACCCGTTGGTTCAACACCGTTACCAACCAGGGT
TACTGGAAAGACGTCATCCCTGAAGCTACCTTCGTCGAGGAGGCCATCAAGTACACCCCT
CCCAAGAAGGAGGAGAAGCCTAAGAAGGAGGCCCCCAAGCCTGCTGCTAAGGAAGAGGAG
GAGGAGGAGCCTGATGTGAAGCCTGAGGTTAAGGCCAAGCACCCTCTTGAGGCCCTTGGC
AAGCCCACTCTGATCCTTGACGAGTGGAAGCGTCAATACTCTAACAATGATACCCGCCCT
GTCGCCATGCCCTGGTTCTGGCAGAACTACAAGCCTGAAGAGTACTCTCTCTGGCTTGTT
GACTACAAATATAACGATGAGCTCAAGCTCACCTTCATGGCTAACAACCTGATTGGTGGT
TTCTTCGCTCGTCTTGAGGGTTCTCGCAAGTACCTCTTCGGTGCTGCCTCCGTCTATGGT
GAGAACTACAAGTGCCTCATCCGTGGTGCTTTCTTGGTTCGTGGTCAGGAGCACATTCCC
GCTTTCGACGTCGCCCCTGACTGGGAGAGCTACGAGTTCAAGAAGCTCGACCACACCAAC
GAGGAAGACCGCAAGTTGGTCGAAGATCTCTGGGCCTGGGACGTCCCTGTTGTCCGTGAG
GGCAAGGAATGGCCCCACGTTGACGGCCACGTCTTCAAATAA
>AS_DN47436_c0_g1_i1 DN47436_c0_g1~~DN47436_c0_g1_i1  ORF type:5prime_partial len:355 (+),score=44.49 DN47436_c0_g1_i1:1-1065(+)
CAGCTGAGCTCCAATCCCGACAGCGTCTCTCCTTCGGGCAGCGTCCTTCCTCAGATAGTC
AAGATGAAAAAGGACGAGGAGGAAATGGACGAGGATGAGCGCCTGCTGGCCTCCGAAGAA
GGCAAGAAGCTCAGCAGCAAAGAGCGGCGCCAGCTGCGGAACAAGGTTTCCGCCCGGGCC
TTCCGCTCAAGAAGAAAGGAGTACATCGGCCAACTTGAAGGAGAAGTCGCTATGAAGAGC
AACGAATGCAACGAACTGCGCAACCAGAACCGCGCTCTCATGGATGAGAACATGCGGTAT
AGGAACTTCACCGAGAAGCTTCTCCGGCACCCTGCCTTCCAGCCTTTCTTGGAAGATCTC
AGCCGCGACCCAGCGCTCTCGGAGCAGTTGGCGCCGTCAATGCAGGCCCAGCTTCCATCC
GTCCCTTCTCAGAACGCCAGCGTCACCGCTGTCAGTCAGGAGGCCAAGCCGGCATTCAGC
ATGGCCCAGCAGCAGGTTCAGAACCCCCGGATCGGCATGGCTCTCGTTCCCGAGACCCAG
GTCGATCTGTCGTCGTTGAACCTCGACAACAACTGGGCCATGCCAAACATGGGCTTCAAC
TTCCAGCAGCCTCAGGTCTACGCCGTTCTTGAGTTGCCAGAGGGTCCCGCCAACCCCATC
GACACCGAGTTCTTGTCTGGCAAGGCCGGCTCCTACGAGGAGGAAATGCCTTCGCCTGCC
GAGGAAGAGAAGGTCGACTACCCGGTCATCGAGCGTCCTGCCGTGGAGGAGGCACAAGCG
CCGACGGTCGAGGAGCCCAGCGAAGAAGAGCTCAACGATCCCGACTTCGCTCTCTACGTC
AACGCACCTGCTCCTTCCGCTACCGCTGCCGCGCCTGCTGACTCCCAGCCCCTCTTCGGT
GACATCGCTCCTGAAAAGGTCTTCGCCCACTTCGAGCTCTTCGTCTCAGGTGATGTCGAT
GAGTCCGAGTCACAGCGGCTCATGGAACAATTCGAGAGGACGTGCGCGAGGATCGAGCCT
GTCTTCCAGCGGCTACAAAACATGACCTCGTTCCTTGACCTGTAA
>AS_DN129785_c0_g1_i1 DN129785_c0_g1~~DN129785_c0_g1_i1  ORF type:5prime_partial len:108 (-),score=3.10 DN129785_c0_g1_i1:12-335(-)
CTCAAGGCGAAGAAGGGTATCGAAGTTCACAGCGTGCTCGTGACTAGTGATGAGGAGGAC
GCCGGGTGGTGGAAAGACATCCGCGCTAAGGGCTGGGAGTGGATCGATCATGCAGCGGAA
AAGACTGAGGAAAAATACGGCAAATGGTACCCAGTGCTCATCGACGCCGTTATTCAGTCC
GCGGGCAAGGGCTTCATCGGTACCGCAGGCTCCACGATGTCCATGGTTGCGGCGCGGCGC
GTTGAAGATTGGAACGATGGCATTTCCGTATATGTTGAGTGGGGGTGGCCTGGCGCCGAT
GCTGCCGCCGACCATTCGTCTTAG
>AS_DN85290_c0_g1_i1 DN85290_c0_g1~~DN85290_c0_g1_i1  ORF type:internal len:118 (-),score=34.84 DN85290_c0_g1_i1:1-351(-)
CCGGAGGCTGAGGAGGCCAAGAAGGAGGAGGAGAAGAAGGAGACTGCCGAGGCCCGCCCG
GCTCATGTCAAGCGCACTAGCATCTTTGGCAGCCTGCCGTTCGGCAAGAAGAAGGCTGCG
GCGCCCGCCGAGGCCGCCCCCGCCAAGGAGACTCCTGCCACCACTGAGGCCGTCGCTGAG
ACCGCTCCCGTGATTCCCGCTGTTGAGACCACTGAGCCCCTCTCCGCTGAGGTTTCCTCG
CCTGCCACTGTGCCCACAGAGACCGCGGAGGTTGCTCCCGCCACCAACGGCGAGACCAAG
AAGGAGGTCAAGAGCGAGAAGCGCAAGAGCCCTCCACCCTTCGCCTCTGGC
>AS_DN88910_c0_g1_i1 DN88910_c0_g1~~DN88910_c0_g1_i1  ORF type:internal len:101 (-),score=14.11 DN88910_c0_g1_i1:1-300(-)
CCCCAGGCCCAAGGAAATCAGCCTCAGAATCTATTCCAACTCGCTCAACAGCAACATCCA
CAAGGCGCGGGTGGCGGTGGGGCAACGCATGGCGGCCTGAACCTCGACGCTATAAGAAAT
AGCCCTCAGATCCAGCAACTGCGAGAACAATTGCAACAGAACCCAGAAGCTGCCCAGGCC
ATGATCCAACAGCTAGCTATGGCAAATCCTGGCATCGCCCAGATGCTTGCCCAGAACCCA
GGAATGCTCGCCGACCTCCTGGGCATTGAGCCTGAGGAGGGAGACAACATCCCACCGGGT
>AS_DN102822_c0_g1_i1 DN102822_c0_g1~~DN102822_c0_g1_i1  ORF type:3prime_partial len:274 (-),score=27.65 DN102822_c0_g1_i1:3-731(-)
ATGGCCGCCCTCCATGCCGGAATCCCCGTCGAGACCAGCATCAACACCGTCAACAGGCAG
TGCTCATCGGGCTTGACCGCTATCACCCAGATTGCGAACGAGATTAAGGCGGGGCAGATT
GAGATTGGTATTGGCGCTGGTGTCGAATCCATGACCAGTGGCTACGGCGCAGGTGCTATG
GCCTCCATCTCTGACGAGGTCCTCACCAACCAGGACGCCGAAGATTGCTTGCTCCCCATG
GGCATCACCTCCGAAAACGTCGCTGCTTCCTACAACATCACCCGTGCGACCCAAGACGCC
TTCGCCGCCCGCTCCTTCCAAAAGGCTGCTGCAGCCCAGAAAGCTGGCAAGTTCAAGGAC
GAGATCGTTCCTATCAGGGCAAAGTGGGTGGATCCCAAGACCGAGGAGGAGAAGGAGGTT
TTGGTAGACTCGGATGATGGTATCCGGGATGGTGTTACACCGGAGAGTTTGGCTAAGCTT
AAACCGGCGTTCAAGAAGGATGGCAGTACTCATGCTGGTAACGCATCCCAAGTCTCCGAC
GGCGCCGCCGCAGTCCTTCTCACCAAACGATCCACCGCCAAGCGACTTGGTCTCCCCGTC
CTCGGCAAGTTCGTCACCTCAGCCGTCATCGGTGTCCCACCCAAGATTATGGGTGTCGGA
CCCGCCTATGCTATTCCCAAGGTGCTGAACCTTACGGGTTTGACGTTGGAGGATATCGAT
TTCTACGAG
>AS_DN63387_c0_g1_i1 DN63387_c0_g1~~DN63387_c0_g1_i1  ORF type:5prime_partial len:346 (-),score=5.92 DN63387_c0_g1_i1:97-1134(-)
TTCAGGAGGAAGTCTGCTTTCGAGGATCCTGAGGATATCCACATGAAGCTCATGTCCAAG
TACAAGGAAGTCCCAGAATGGTGGTACTTCATTACCCTACTTGCCTCAGTTGCCCTTGGT
ATCGGCGGAGTGGTTGGATACCCGACACACACCAATGGAGGCGTCGTCGTATACGGTGTT
GCCTTGGCCGTTATCTTCTGTATCCCTGTCGGTATTATCAAGTCGATCACCAACCAGGAA
ATTACCCTGAACGTGCTTGCCGAACTTTTCGGAGGATTGTGGTTCCCTGGTGATGCTCTG
TCCATGAACTACTTCAAGAGTTACGGCTACGTGACTACTGCCCATACCGTTCGATTCGCG
CAGGATCTCAAACTTGCGCACTACACGCATATTCCACCCAGAATTACTTTCTGGATCCAA
ATGGTTGCTACTATCGTTTCGACCTTCGTGGCCATCTCTATCGTCAATTTCCAGATGACA
AACATCGAGGATGTGTGCTCTCCAACCCAGAAGGACCGATTCACCTGCCCTGGTATCAAC
ACCTTCTTCACCGCTTCCGTCCTTTGGGGCACCCTTGGTCCCAAGAGGATGTTCGGTGCA
GGATCGCTCTACCAATACCTCCTTTTCGGTTTCTTCGCTGGAGCCATCCTCCCCATCCCA
TTCTTTTTGCTCCGCAACAAGTACAAGATCATGAACTACGTCCACCTTCCCGTCTTAATC
TACGGCTCCCTTATCTGGGCTCCTTACAACTTGGCCAACGCTTGGCCCAACGTGCCTGTT
GGATGGTTCTTCAACAGCTACATTAAGAAGCACTACGTTGGATGGTGGTCTCGATACAAC
TACATCACCTCCGGAGCCTTCTCCTCCGCTATTGCTATCGCAGCTATTGTTATTTTCTTT
GCTATTCAATGGCCGGGAGCCAGCATCGAGTGGTCCGGTAACGAGAGACCATACGCAGGA
TGTGACGGCAATGCTTGCAGGCGTTTGCCCATCCCTGACGTTGGGTACTTTGGGCCTGGT
GTTGGAGAGTTCAATTAA
>AS_DN7871_c0_g1_i1 DN7871_c0_g1~~DN7871_c0_g1_i1  ORF type:internal len:128 (-),score=9.92 DN7871_c0_g1_i1:1-381(-)
GGTTTTTCTTCGGACTCGCTCCGCGACCGCATCATTGATGCTGAGTGCAAGGTCGTCATC
ACCACCGACGAGGGCAAGCGTGGTGGCAAGATCATTGGCACCAAGAAGATTGTCGACGAA
GCTCTGAAGCAGTGCCCGGGCGTCTCCCACTGCCTCGTCTACAAGCGCACGGGTGCTGAT
GTACCATGGACAAAGGGCCGAGACTGGTGGTGGCACGAGGAGGTCGAGAAGTACCCCAAC
TACATTGCTCCAGAGTCGATGAACTCCGAAGACCCACTCTTCCTGCTCTACACATCCGGT
TCCACGGGCAAGCCCAAAGGTGTCATGCACACGACTGGTGGCTACCTCATCGGCGCTGTA
GCAACCGGCAAGTACGTGTTC
>AS_DN53864_c3_g1_i1 DN53864_c3_g1~~DN53864_c3_g1_i1  ORF type:internal len:254 (-),score=63.02 DN53864_c3_g1_i1:2-760(-)
CAGCAAAACAAGATCCTCAAGGTCATCCGCAAGAACCTCGTCAAGAAGACTCTCGACCTC
ATCACTGAGATCTCTGAAGACAAGGACAACTACAGCAAGTTCTACGAGTCCTTCGGCAAG
AACATCAAGCTCGGTGTTCACGAGGATGCCCAGAACCGCAGCAAGCTCGCCGAATTCTTG
CGCTTCTACTCCACCAAGGCTATCGATGAGCAGACCTCGTTGAAGGACTACATCACTCGT
ATGCCCGAGGTTCAGAAGACTATCTACTACCTCACCGGTGAATCCCTTGCTGCTGTGAAG
GAGTCTCCCTTCCTCGAGACCCTCAAGAAGAAGGGCTTCGAAGTCCTCCTTCTCGTCGAC
CCCATCGACGAGTACGCCATCACCCAGCTCAAGGAGTTCGATGGCAAGAAGCTCGTCGAC
ATCACCAAGGACTTTGAGCTCGAGGAGACCGAGGAGGAGAAGGCTGAGCGTGAGAAGGAG
GAGAAGGAATATGAGGAGCTTGCCAAGAGCCTCAAGAACATTCTCGGCGACAAGGTCGAG
AAGGTTGTTGTCTCCCACAAGCTTGTCGGTGCTCCTTGCGCCATCCGTACCGGCCAGTTC
GGTTGGTCCGCCAACATGGAGCGTATCATGAAGGCCCAGGCTCTCCGTGACACCTCCATG
AGCTCCTACATGTCGTCGAAGAAGACCTTCGAGATCTCGCCCAAATCGCCCATCATCAAG
GAGCTCAAGCGCAAGGTCGAGGCCGATGGTGAGGAGGAC
>AS_DN116935_c0_g1_i1 DN116935_c0_g1~~DN116935_c0_g1_i1  ORF type:complete len:209 (-),score=5.90 DN116935_c0_g1_i1:57-614(-)
ATGACTTACGCTCGCTCTCGTACATTCTGCTGCTGCCTGCCCGTGAGGTTCGGCGTGTTT
ATGATGGCGCTATTTGGTTTACTTGGGGGTGGCGCAGTAGCCGCCTTTGGCATTATGCAA
CTCAAGAGGACTCAATCCGGGAAAACTTCATTGATTGTCTCGATTGTCATCTACATTATA
CTGGCCATTATCTCCCTATTCGGATTTATTGGAGCAGCCATGAAGAAGCGCAAATTCGTT
TCTGTTTACTGGGCGATGTCCGTCGTCCACTTGGTTCTCAGTTTCCTTGCGGGTATCTTT
ACTCTCCACACCGTCTTCCAAGACGCCCCCGCCAATGTTAATGCCTGCGTCAACGGATCA
ACTGCCCAAACCGTTCTCGATACCTGCAAGAAGGGAGAAACTACTGTCAAAGGTGTTTTG
ATTGCTCTCTACATTATAATTTGGATGCTGCAGATCTACGGCATCATCATCATTGACAAC
TACTGCAAACAATTGGTTGAGGAGGACGAAGCGAACTTCAAGACCATGGATAATGAAGGT
GGTCGCCCCACTTGGTAA
>AS_DN84835_c0_g1_i1 DN84835_c0_g1~~DN84835_c0_g1_i1  ORF type:5prime_partial len:104 (+),score=12.46 DN84835_c0_g1_i1:1-312(+)
GACCCTGAGCCCGTCGAAGCCCTCCGCAAGGCCTTCCCCATCTACGCCCACCACTTCGGC
GACTGGAGCGAGCACACGTCCGCCATGCACCAGTATGCCCTCTGGGTGGCTCTCGAGGCC
GAGGGCTTCGGTGCCAACCTCCAGCACTACAACCCCATCGTCGACCGCAAGGCACAGGAG
CACTGGAATATCCCACTTGACTGGAAGCTCAGGGCTCAGTTGGTCTTCGGTGGCAAGGCT
GGTGAGCCGGGTGAGAAGGAGATCAAGCCCATTGAAAACAAGAGGCTGTTTGTCCATGGT
GCTAAGGAGTAG
>AS_DN4115_c0_g1_i1 DN4115_c0_g1~~DN4115_c0_g1_i1  ORF type:5prime_partial len:155 (+),score=15.44 DN4115_c0_g1_i1:3-467(+)
CTCGACTTCACCTCCGACAAGCTTAGGTCGCTTGTCCGCAAGTGGCAGACCCTTATTGAG
GCCAACGTCGTTGTCAAGACCACCGATGACTACCTCCTCCGCCTCTTCGCCATCGCCTTC
ACCAAGCGACGACCGAACCAGATCAAGAAGACCACCTATGCCGCTTCGTCGCAGATCAGG
CAGATCCGCAAGAAGATGACCGAGATCATCCAGCGTGAAGCCGCCAGCTGCACCTTGTCC
CAGCTCACAACCAAGCTCATCCCCGAAGTTATTGGACGGGAGATTGAGAAGTCCACCCAG
GGCATCTACCCTCTCCAGAACGTTCACATCCGCAAGGTCAAGCTCCTCAAGTCCCCCAAG
TTCGACCTCGGTGCTCTCTTGAACTTGCACGGAGAATCCACAACCGATGACCAGGGCCAC
AAGGTTGAGCGAGAATTCAAGGAGACCGTCTTGGAGAGTGTTTGA
>AS_DN31136_c0_g1_i1 DN31136_c0_g1~~DN31136_c0_g1_i1  ORF type:internal len:182 (+),score=6.29 DN31136_c0_g1_i1:3-545(+)
AAACATCAGAACAAGCAAGTTAGCTATACACAGCGACTCGAGACTCTCAAAACAAGCACT
ACAATCATCATTTCCTCGCTTCAAAGCAAACAACCACATCCTCCAACAATCAAAATGTCT
TTCTTCCATCGCACCGGTGGTGACTTTGCCCCCCTCTTCCGTCTCCTAGACGACTATGAC
ACCCACCGTGCCTCTGCCGGACGTGCAAAGCACTCCGCAGTAACCAACTTCGCCCCACGC
TTCGACGTGCGCGAATCCGAGGACTCGTACCATCTCGACGGCGAGCTGCCCGGCATCAAC
CAGAAAGACATTGAAATCGAGTTCTCCGACCCGCAGACCCTGGTCATCAAGGGCCGCTCT
GTTCGCGAATACAGCAACTCGAACGCCAGCAATGACGAGCGCGTAAACAGCCCCAAGCCA
GCCAGCGTCGAGGACGAGTCCGGAACAGACAGCCAAGCTGTAGAGCAAGTCTCCAACAAG
AAGGCAGTCTCCAAGCAGCAGAACAACAACTACAAGTACTGGGTCAGCGAGCGCTCCGTC
GGC
>AS_DN120200_c0_g1_i1 DN120200_c0_g1~~DN120200_c0_g1_i1  ORF type:5prime_partial len:101 (+),score=15.01 DN120200_c0_g1_i1:3-305(+)
GGTGCTTCTTTCCGTAACACCGGCGAAATCATTGCCCTCAGCGGTGTCGACTTCCTTACG
ATCTCTCCAAACCTTCTCGAGGAGCTCAAGAACTCCACCGCTCCCGTTCCCAAACGACTC
AAGGCTGAGGAAGCTTCCGCCGTCCCGATGCCCAAGGTCTCGTACATTGACAACGAGCCC
GAATTCCGCTGGGAACTCCTGAAGGAGCAGATGGCCTTCGAGAAGCTCCACGAGGGTATC
CGCAAGTTCGCTGAGGACGGCGAGACTCTCAAGAACACGTTGAGGAAGAAGCTCGAGGCT
TAA
>AS_DN61918_c0_g1_i1 DN61918_c0_g1~~DN61918_c0_g1_i1  ORF type:5prime_partial len:102 (+),score=7.59 DN61918_c0_g1_i1:3-308(+)
TCAATGCTTAGCAGTGCAGAGGTGTCTGAGTCTGAGGGCGCGAGTGTCACGACTACTCGA
CGCACAGCCGGACATGGACCGAATACCATGGCAGATTCTGATGAAGAGTTGGATGAAGAC
GAGGATGAGGGTGGCGAAGATACAAAGGTCTATTGTACTTGTCGCAGTGTCAGTCATGGA
GACATGGTGGCTTGTGACAATGATAATTGCCCCTATGAGTGGTTCCATTGGAAGTGCGTT
GGGTTGACGAGGGAGCCCTTGGGGACTTGGTATTGTGATGAGTGTAGACGTACTTTGGGC
AAATAA
>AS_DN79333_c0_g1_i1 DN79333_c0_g1~~DN79333_c0_g1_i1  ORF type:internal len:111 (+),score=8.85 DN79333_c0_g1_i1:3-332(+)
CAAATCACTTGTACCGGCGACTTCACCAAAGTCAACGTGTTGAAGGGTGACGAGGGAGGA
GAGCTTGATCCTCATGGGCCCAGCGGCAAGGGCAATCCCATTGGCGGCCTCGTGACCGGT
TCGCTTAAGGGCAAGAAAGTTCAATATGCGGAGTGGCACGAGTTCATCGATTACAACACA
CTTTCCATTCGCGTGTGCATTCCCGGAACTGGCAGGGAGAAGGCTTACTGTCCTCACATC
TACGACGAGATGGGCAGCGAATGGAACGACCCTGGAAACTACGATGTCGGCTACTTCGAC
AAGTGCCAGGGTTCTGATCCTCTCACTCCC
>AS_DN74129_c0_g1_i1 DN74129_c0_g1~~DN74129_c0_g1_i1  ORF type:internal len:127 (+),score=18.97 DN74129_c0_g1_i1:1-378(+)
GGTACGGAGCTGGGCTTCGGATACAAGGGTTCCAAGTTCCACCGTGTTATCAAGGACTTT
ATGATCCAAGGAGGTGACTTCACCAACGGTGACGGAACTGGTGGAAAGTCCATCTATGGA
AACAAGTTCGCCGATGAGAACTTCAAACTCCGCCACACTACTCCTGGTATTCTGTCTATG
GCAAACGCTGGAAGGGACACCAACGGCTCACAATTTTTCATCACCACTGTCGTCACCAGT
TGGTTAGATGGCAGACATGTTGTCTTTGGCAAAGTTCTTGATGGCATGGACGTCGTCCAC
GCAATTGAAAATGTGAAGAAAGGCCCATCCGACCGCCCTGTTGAGGACGTTATCATCGCC
GACTGTGGAGAGCTGGAA
>AS_DN2936_c0_g1_i1 DN2936_c0_g1~~DN2936_c0_g1_i1  ORF type:internal len:201 (-),score=16.34 DN2936_c0_g1_i1:1-600(-)
GAGTACGAGTACGACGTTACCGTCGTCACCAAGTACGTCACTGTCACAGCCGGTGCTGCT
CCGACTAAGGCTGCCGCCGCTGCCAACGACAACAACCACAAGTATTCAAACTTCTGGGGT
AATCAGCAGAAGTCGAAGACTACCAAGTGCTCCTCAAAGTCCTCCACTTCGACCGTCGTT
ATTGTTAAGCCCTCTTCCACTGAGGCTCCTGTTGTTCAAGAGACCACCCCTGAGCCAACC
ACGGAGCCAGCCACTACTTATGCCCCGGCCACTACCGCGGAGCCTACCCAGACTTATGCG
TCCTCCGCGACTAGCGCCGCTACCAGCGCCGCTGCTTCAGGTGGTCCAGGTCAGGATGAA
GGTTCTCTCTACGCCGAAAAGGTAGTCTGGCATCACAACCAGCACCGAGCAAACCATTCG
GCTCCGGATTGCTCCTGGAACCAGACCCTCCACGATATCGCCATGGAGCATGCCAAGACC
TGCATCTATGAGCACAACACCGAGATTGGCGGCGGCGGCTATGGCCAAAACATCGCTGCT
GGCACTCCTCCCGAGAATGTGTCTGCCATCATCACCGGTGCCTTCTACAATGGCGAGGCT
>AS_DN80486_c0_g1_i1 DN80486_c0_g1~~DN80486_c0_g1_i1  ORF type:internal len:108 (+),score=12.04 DN80486_c0_g1_i1:3-323(+)
AAAGCTAGAGCTGTCCCCGACCCGTACCCTGTAGATGATGACCTGGACCTCCTCGACGAC
GAGGCTCCTCCATCACCAACACCTGCGCCAAAGCCAGAATCATCGCGCCGCAAGTCCAAA
CACGATTCGATTACTCCTGCAGAGCCTTTGACCGCGCCACCAAGTGCTGACGATCCCGTC
GATCTCGATCCGATGGAAGTGGAGCCTACCCCAGCTGAACCGCCCCGCCGCGAACGCTCT
CGCCGCGAACGCGGCAACTCCAACGCAAAAGACTCTCTCGCAGCCGCGACGGCCGGAGCA
GCGGCTGCCACTGGATTCATG
>AS_DN116905_c0_g1_i1 DN116905_c0_g1~~DN116905_c0_g1_i1  ORF type:5prime_partial len:105 (-),score=15.66 DN116905_c0_g1_i1:275-589(-)
AGGGACACTGGCAACCCCAAGGGCTTCGGCTACGTCGAGTTCTCTTCTGTTGATGGGGCC
AAGTCTGCTCTGGAGGCGTTGAACGGCAATGACGTTGACGGCCGCAACATCCGCATCGAC
TTCGCCACCGCCCGCGACAATAGCGGCGGTGGAGGCCGTGGTAGTGGCGGCTTCGGCGGT
CGTGGACGCGGAGGTGGCTTTGGTGGACGAGGAGGAGGTAGCCACAGCGGTCGTGGTGGT
GCCCGGGGAGGCCGTGGTGGCTCCACTAACCGTGGAGGCTTCGGTGATTTCAAGGGCAAC
AAGGTCACCTTCTAG
>AS_DN73140_c0_g1_i1 DN73140_c0_g1~~DN73140_c0_g1_i1  ORF type:internal len:112 (-),score=2.99 DN73140_c0_g1_i1:1-333(-)
ATCATCTTCAACAAGCTGTCGAGGAACGAAGTGAGGTCGATAGTCGACGTGAGGCTGCAA
GAAGTGCAGAAGAGGTTGATATCGAACGGACGGAATGTGACAATCGAGGTGGATGATGCC
GCGAAGGACTATTTGGCTTCGCATGGTTACAATCCTGTGTATGGAGCGCGCCCACTGAAC
CGTTCAATCCAAAATGAGCTCCTCAACCCGCTCGCCCGCTTCCTCATTGATGGGTCAATC
CTCGACGGGGAAACAGCGAAAGTGACGTGCGATACTAGAGCCAACCGACTCGTGATTATC
CCCAATCATTCTCCGACGGATATGGATATGGAC
>AS_DN9968_c0_g1_i1 DN9968_c0_g1~~DN9968_c0_g1_i1  ORF type:5prime_partial len:133 (-),score=10.38 DN9968_c0_g1_i1:265-663(-)
GAGGACGTCGGCGAGAGCGACCAGCCCATCCCTCTGCCCAACGTCACCTCCAGCGTACTC
AAGAAGGTTCTCGAGTACTGCGAACACCACCGTGGCGAGCCCTTGCCGGCAGCGGACGCA
GACGCAAACCAGGACGAGACGCGCAAGCGCTCGACCGATATCAGCGAGTGGGACCAAAAG
TTCATCACCGTCGACCAGGAGATGCTCTTTGAGATCATCCTCGCCGCCAACTACCTCGAC
ATCAAGCCCTTGCTCGACGTCGGCTGCAAGACCGTCGCCAATATGATCAAGGGCAAGACG
CCCGAGGAAATTCGCAAGTTGTTCAACATCGTGAACGACTTTACGCCCGAGGAGGAGGCC
CAGATCAAGAAGGAGAACGAATGGGCCGAGGACCGCTAG
>AS_DN129529_c0_g1_i1 DN129529_c0_g1~~DN129529_c0_g1_i1  ORF type:3prime_partial len:137 (-),score=10.64 DN129529_c0_g1_i1:1-360(-)
ATGGAAGAGATCGTGAATCGCTGGAACACAGAATTGGAGACACAGACGCGCGAGTTTACG
AAATATGCAAACGAGGTTTCCGCCTGGGATCGCGCGCTCATTGAGAACAGCAATTACATC
TCGACGCTTCATGCAACTGTGCTTGACGCTGAGGCAAAGCAGAGTGCAGTCGACCAGGCA
TTGGACCAGATCGAGGCACAGCAACGAGAGTTGGCTGGCACTCTTGACGTCTATGAAAAG
GAAGCGAGAACGATTTTAGAGGGGCAAGGCGGTGGTCTTCGTGCTCTTGAACAGGGTCCA
GCCGATGCTGAACGCGACAGAAATTATACGTTGGCTGCCTCACTTCATGCGCAACTGGAG
>AS_DN90511_c0_g1_i1 DN90511_c0_g1~~DN90511_c0_g1_i1  ORF type:5prime_partial len:291 (+),score=23.97 DN90511_c0_g1_i1:2-874(+)
GTTAAAGTTGCTGCTATCAACTGTCTCGGGACATGCGCTTATTTTGGAGGAACGAGCGAG
GATGCGAAAATGGATCAGATGAATATGTTGCTGGGTATTATTGCATCTGATGGCCAATCG
ATTGAAGCGTCGGCTGATTATGGTGTCGTCACTGCGGCGTTGCAACAATGGGGATTTTTA
GCCACCGATGTCGAAGATCTGGAAGCCGAAAGCGAGGATGTAGTCGAGATTCTGATTGAG
CAATTATCCAGCACAGACTCGAATGTGCAGATTGCTGCTGGTGAGAATATTGCCCTGCTG
TACGAAAAGAGTTATACGGCTCAAGAAGACGAGGACGAAATCGACGAAGAGGATCTGGAC
GAGGATGAAGAAGACGAAGACTCATCTGCTAGCGGCGGACCAAAGCTCATCGAACGATAC
AGAGCATATCACGATAAATACCACCTCGAACAAATCCTCGCCTCTCTAGCCACCGTAAGT
GGCAAACGAATCAGCAAAAAGGACAAGAAGAGTCTCCACGCAAACTTCGCCTCGATCCTG
ACGACAGTCGAAAACCCACGCTTAGGACCAGCCTACAGCAAAGCAATCAACCAAAACACA
AACCGGCAATACGGAAGTAAACGACAGGTCAAAGTCGGCAGCGAAGGGGTTATGAATATT
GATCGATGGTGGAAGTGGTTGCGACTTGCGTCGTTGCGACGGATTTTGCAGGGAGGGTTT
ATGGAGCATTATTTTCAGGGGAATAGGGCTGTGCTAGATGCGTTGCCGGTTATGTTGAGG
GATGCACGGAGAGCTGATAGAGGAGGGTATAAGAAGGCGGCGAGGATAAGAAATTCGACG
AGAAGGATGGTCTTGGGTGAGGAGGGTATTTAA
>AS_DN74377_c0_g1_i1 DN74377_c0_g1~~DN74377_c0_g1_i1  ORF type:5prime_partial len:125 (-),score=18.19 DN74377_c0_g1_i1:243-617(-)
CTAGAAGGAGAGCCAAGTAGCAAGAAGGGCGCCGCATTACATGCATCAGGCATCGACAAC
GCGCTTGACGCGCTCTCTCTCACATCCGGCACAAACGACACCATCGACCGGCATCCCGAG
CGGAGGTACAAAGCCGCATACGCCGCGTACGAGGAGCGCCGATTGGAAGAAATGAAGGAG
GAGAAGGGACTGAGAAGGAACCAGAAGATCGAGCAGATACGAAAAGAGTTTGAGAAGCAT
CCGGATAATCCGTTCAATCAGGTTAGCGCGAAGTATAATGCGACGAGGGAGGAGTTGCAG
GAGATCATGGAGCAGGAGAGGCAGAAGACGGAGGCGAGGTTGACGAATGCCGGGGGTGAT
GTGAGTGGATTGTGA
>AS_DN807_c0_g1_i1 DN807_c0_g1~~DN807_c0_g1_i1  ORF type:internal len:127 (+),score=19.43 DN807_c0_g1_i1:1-378(+)
GGTCTGTGGCCCATCCGACTCGTCCTCAACTCCAAGGCCTCCAATGTCCTCGACTTCCAC
ACAAGGCACTACTCCGGCCGTGGTCTTATGAAGAAGATGACCGGCAAGGAGCTGGCCAAG
GAGATTGGCTGCGGCGAGAAGGCTCTGCAGGAAGAGTTCCAGAGCTACAATGCCATTGCT
AAGGGCGAGAAGAAGGACACCTGGGGCAAGAAGTACTTCCACAACCTGCCCTTCGACATC
AACGACACCTTCCATGTTGCCCTTATGGAGCCCGTTCTCCACTTCACCATGGGTGGTATT
GAGATCAACGACCAAGCACAATGCTTGAACTCAGAGGGCAAGCCTTTCGACGGTCTGTTC
GTCTGCGGTGAGTTGGCC
>AS_DN132976_c0_g1_i1 DN132976_c0_g1~~DN132976_c0_g1_i1  ORF type:5prime_partial len:134 (-),score=12.65 DN132976_c0_g1_i1:15-416(-)
CGGTGGGTTACTATTAATGTTGCAAGTACGTTTGGTCAGGGAGCTCACACTTTCGTCAAG
TTGACGACCTCGACACGATATGGAGAATCTCGAGCGGCTTACAAGGAAGTGCAGGAACGG
CACCAAGATTTACGCAGGATGGAGAAAACCTTGGCTGAATTGGCGCAACTCTTCCACGAT
GTGGCCGACCTCGTTGAACAGCAGGAGGCTGTGGTCTCTGCTGTGGAGAACACAGCTGTA
GACATAGAAGGGAATACGAAGGCCGCGCTTGATAACACGAATGAAGCAGTTGTTCATGCC
AAGCGATACAGACGTGGAAGATGGATATGCTTTGGTATTTTCGTTGTGGTCATTCTTATC
CTTGCTCTTGTGCTCGGGATTGTATTTGGAACCCGGAGATAG
>AS_DN117571_c0_g1_i1 DN117571_c0_g1~~DN117571_c0_g1_i1  ORF type:internal len:121 (-),score=4.40 DN117571_c0_g1_i1:1-360(-)
TACCCTGGAGCGATGCCAAACTTTGCAGCACTATTCGCTCAGCAAGCCGGCGCTTACGGC
GCAAGCATGAATGGCGACGACGAACGCCACCAGTCTGGACCTGTGCGTCGAGGAGGCAAT
CGATACAATAACAACCGTACATCCGGCCCGTATGACAGGCAGCCAAGGGATACCCGAAAC
ACACGGTGGAGGAACGACGGCCGTTTGTCGCCTGTCGCTGGTGGTAGGCCTGGGGTAAGA
CCCGCCGGCAACCCCAGGCACTCGGATGCGGCTACCATGGGCCCCCGTGAAGCAGTCCAG
GGCAGGAGCTTGAAGAGTTATAGTGACTTGGATGCTGCCGACAATGGCGGTACTGGTGAA
>AS_DN111310_c0_g1_i1 DN111310_c0_g1~~DN111310_c0_g1_i1  ORF type:internal len:108 (-),score=14.05 DN111310_c0_g1_i1:2-322(-)
CCAGAAGCTCTCGACCGCGTCTATGAGATCCACGATCGCAAACATGCCGACCTACAAATG
CTTGACCGGCTTGCTCTCGGTCTCGTATCCTTGCCTCCGGCCACCTATGACGTCGTGATG
GTTCTTACTGATGCCGATGGCACGAGGACCGAGAGCTGGAATTTGTTGGACAGGAGTATC
ATGAACAAAATTGCAGAGGCACTGAAGGCGGGCGGCAAGCTCAAGGGTCAGGATGGAACA
CTAGGATCCACAGACGGGCCTGTGAAGACTGAAGCTATACTTGCTGGCCTCACAGTTGAC
GGCGACAGCTTGACGAAGCCG
>AS_DN114810_c0_g1_i1 DN114810_c0_g1~~DN114810_c0_g1_i1  ORF type:internal len:203 (-),score=6.77 DN114810_c0_g1_i1:2-607(-)
CTGGACTTGTCGCGCCCAGCGGCGGAGAACGAGGGACTGGCAGGATTGGGCATCTCTGAC
TACAGCGGGAACCCACGATCAGTATCAGAAGTCAGCTTCTCTCCGATGAACGGTCGTCAC
CGCCACCACCGCTCGACCAGCAACACATCGCAGTTCTCGACCTCGTCAAGCTTGCAGCGC
CCGACGGCTCCGTACATGCCCTCCATCCGCCAAACACCTCTGCCCTATACACCGCCCATC
TCCAAGTCAACGCCGTCGTCTATCATGGGAAGTGAAAATGAAGCAGATGATATCATGACC
GAGGAGGAGTTTCGCCTAAGACAAAATATGTTTGATCCGGCTCGGCGATCTGGATCGGTT
TCTTCGCAACCGGGAACATCTCCAGCACTTCGCCTCCACACCACCGGCTCCTCAACACGG
CTCGGGAGCTATTCCCAAACCAGCCTCTCTCTCACCTCGCCTCCTATGCAATCACGGTCA
CGCGGTGACACTCTAAAATCCACAGACACCACTTCCCCCAGCTCTCGGACGTCGTTTGAC
AAGGCCTTTGGTTTCATCCGCGGCGGACGCGACTCTCCCGTTGTTGATCCTGCCTCACGT
GCTGCA
>AS_DN23657_c0_g1_i1 DN23657_c0_g1~~DN23657_c0_g1_i1  ORF type:3prime_partial len:304 (+),score=-18.01 DN23657_c0_g1_i1:24-911(+)
ATGGCCGACGCCGACCTCGAATCCATCGGCCGCAACTGCCAATACGAATACTGCCGCCAA
CTAGACTTTCTACCGTTTCGCTGCGAATCCTGCCGCGGCACATTCTGCTCCGATCACCGC
ACCGAAACAGCACACAAATGCACGCATCCGGGGGAATGGGCGCGACGGAAGCGAGCTCTT
AACCAGACACCGGATCGAGCGATTGGTGCTGGAGCTGGGCGGACGGTGAAATCGACGGTG
TATAATTCAGATCAGTGCTCGCATCCGCAGTGCAAGACGCTGGTTAATACGCCTACGAGC
GTGGGCGTGCATTGCGACAAGTGTAATCGGAATTATTGCCTGCAGCATCGCTTGCGCGAA
GGTCATGATTGTGCGAATTTAGTACCGCTCGGCGCCAGGGTGGGAACTGCCAAGGATAAT
GGGCCTACGATACGATCTATGTTTTCAAAGTTGCGCGGATTAGGGAATAATATTCAAGCG
CCCAAGACGCCGAAGATTAGTTTACCGGCTAGTATACAGTCGAGAAGGACGACCGGAGGA
AGCGCGATAACACAACTCAATGAAATCAAACGAACGGCCAAGGGCGAAGCCTCCGTTCCA
ACTGATAGGAGGATATATCTTCATGTCGTCGGCACAACCGATAAACCAACCGCAAACGAT
GAACCGCCTTCGGGGAACTTCTGGTTTGATAACCGCTGGAAGGTCGGACGGGTCCTTGAC
GATGCAGCTCGCAAACTCAAAGTTGAGAATTTGAACAATCGTGTTGGTGGAGAGGAGGCT
AAACTACGGATCTTTCATGTTGAGTCGGGAGAGTTTTTGGAGTTTTCGGTGGCGATTGGT
GGCGAGGGGAGTAAGGTCAAGACAGGACATACAATTGTTTTGTTGAGG
>AS_DN70497_c0_g1_i1 DN70497_c0_g1~~DN70497_c0_g1_i1  ORF type:internal len:100 (-),score=3.79 DN70497_c0_g1_i1:1-297(-)
CCCGACAGAAGGTCGCTCGACGCCGAAGACTCGAGCCCTACGGGCAACAAGGCGTCGTGC
AACACCTCGGGCGTCGTCATGGCCATGAAGGAGATGCGGCTAGAGCTGGACGACGCCAAG
TTCGCGGCCATCATCATGGAGCTGGACGTGCTCCACCGATGCGTGTCCCCCTTCATCGTC
GATTTCTACGGCGCCTTCTTCCAGGAAGGCGCCGTGTACATCTGCATGGAGTTCATGGAC
GGCGGCTCGATAGACAAGCTCTACGGCGACGGCATCCCCGAACCCGTGCTCCGCAAG
>AS_DN85786_c0_g1_i1 DN85786_c0_g1~~DN85786_c0_g1_i1  ORF type:internal len:104 (-),score=6.33 DN85786_c0_g1_i1:3-311(-)
CTGAAGCTGGTTGTCTTGCACAACGAACTCGTCCGGAAATCCAGGCGCCAGTTTGAAGAG
ATCAAGGTCTACCACACCGATACGGCGAAGCCGTATCGGTGCGCGGAGAATCTGCGGTTT
TGGATCAAGGCGGCCGAGCTGAGGTGGGAGATCAAGCTGGGCGTGCCGGTTATGGAAGTG
GTGCAGGGCACGAGCGCAGACGCTTGGAAGAAGTTCGACGAGGCGTTGATGGCGTGGTGC
AAAGGCGTGAGGGAGCAGATCATCGTCGAGTGGAAGGAACACAGGAAGTCGTCGCAGACT
CTGACGCCG
>AS_DN92077_c0_g1_i1 DN92077_c0_g1~~DN92077_c0_g1_i1  ORF type:internal len:105 (-),score=2.93 DN92077_c0_g1_i1:3-314(-)
CACGATGCCCTCAAGGCTCTCGAATACGGCTGCGACGGTATCGTCGTCTCCAACCACGGT
GGTCGTCAAATCGACGGTGAGACCGCTTCGCTCGACGTCCTCCCCGAGATCGTCGAAGCC
GTCAAGGGCCGCATGACCATCCTCTTCGACTCTGGTATCCGCACTGGTTCCGACATCTTC
AAGGCTGTTGCCCTCGGTGCTGATGCCGTCCTCGTTGGTCGCCCATGGGTGTACGGTATG
GCTCACGGTGGTGAGCGTGGTGTGAGGCACGTCATCAAGAGCTTGCTCGCCGACTTGGAC
ATTACCATGACC
>AS_DN134398_c0_g1_i1 DN134398_c0_g1~~DN134398_c0_g1_i1  ORF type:5prime_partial len:103 (-),score=9.80 DN134398_c0_g1_i1:338-646(-)
ATCGGTGAGACTCTCGAGGACGAGGGCGACGGTGAAGTCATGGGCGTAGTCGTAAACGTT
CGCAAAGGATTTTACCGTATTGGTCTCTGGACAAGAAGCACTGGCAAGCCATTCCCTGGC
GGTGGAGACGGAAACACGGCAGGTGGCAAAGGAAGAAGCCCTGAGCAAGGCAGGGAGACG
TTGTTGAAGATTGGAAGGAGGTTTAAGGAGGCTCTTGGACTGAAGGAGACTGAGATGGTC
GAGTTCTCGGGCCATACTGACGCTGCGCACGCCGGAAGTACTCGAGCAAAGGCCAAGCTC
ACCACTTGA
>AS_DN117173_c0_g1_i1 DN117173_c0_g1~~DN117173_c0_g1_i1  ORF type:5prime_partial len:329 (-),score=42.56 DN117173_c0_g1_i1:136-1122(-)
CCCTTCTCCCCTCGTTGGTTGATGTTGAAGCACCGCGAGGATGAAGCCCGTGACGCCCTT
AGCAGACTCCGCCGCCTCGATCCCCAGGACCCTCTCCTCACTGCCGAATTTTTGGAAATC
AAGGCTGCTGTTATGTTCGACGAACAGACCGAAGCTGAGTTGGTTGGCAGCGGTGGCATC
CTTGCTCCCTGGAAGGCCCTCTTCGCTCCCAACATGCTCAAGCGTGTCGTCTTGGGAAGT
GGTATGATGGTTTGCCAGCAGTTCACTGGTATCAACGCCGTTTTGTACTATGCTCCCCAG
ATCTTCAAGTCTTTCGGTTTCTCTTCCACCACCACTGATCTTCTCGCTACTGGTGTTACT
GGTATCCTGCAGATCCTCTTCACTCTTCCTGCCGTCTTCTTTTTGGACAAGTTCGGTCGT
AAGACTTTCTTGATTGTCGGCGCTATTGGTATGTTCATCTGCCACGTCATCGTCGCTTCC
GTTGAGGGTGTCTACAAGCCCCAGTGGGACAAGAACGAGCATCTCGCCGTTGCCCAGGGT
TGGGTTGCCATTGTCTTCATCTGGCTTTTCGCTGTCAACTTCGCCTACTCCTGGGGTCCC
GTCGCATGGGTCCTCGCTCAGGAAATCTTCCCCGCTAGTATGCGTTCTCGTGGTGTTGCT
ATCGTCGCTTCCACCAATTGGATGTTCAACTTCATCATTGGTCTTACCACCAAGGACATG
CTTGACTCCATGAAGTACGGTACCTACATCTTCTTCGCCATCTTCTCTCTCGGTGGTGGT
TTCTTCATCTGGCAGTTCTTCCCCGAGACCAAGGACAAGACCCTCGAGGAACTCGATGTC
TTCTTCGGTGGTGACATGGGCAGCATTGCCATCAAAGACCGTGAGCGCATGCAGCGCATC
TACGAGGAATTGGGATTGGCCTATGCTACTGAAGTCTCTGACCTCAAGGATAACGAGAAG
GCTGTCATTGCCGCCCACGAGGAGTAA
>AS_DN45832_c0_g1_i1 DN45832_c0_g1~~DN45832_c0_g1_i1  ORF type:5prime_partial len:254 (-),score=6.40 DN45832_c0_g1_i1:260-1021(-)
TGCCAGATATCTCAATGGCTTTCACCTCCACACATATTCTGTACACTCGCTTTTCATCAA
TTATTCTTCAATTCCATTCAGACACTCGCTAAATCTACATTGTCATTAATACAAAGCAAT
CTCGCTATCCATCTTGTCTATCTAGTATTACCTACGCTCCATCCTAATCGAACGAACAAC
CTTAAATCCATCAAAATGAAGTACGCCGCTATTATCATCAGCTCCCTCGCCGCCGGTGCC
TTCGCCATTCCTCAGGCATCGTCTGTCACTGCTGCTCCCAGTGCCCCAAGCGCCGCTCTC
ACTCCCCAGGAGAGCTGCGTTGCCGCCTGCCCGGCCAGCGATGTGACTTGCCAGGCCCAA
TGCGTGGGTGTCGCCCACCCCAACTCCTCCCAGGCCTCCGAGACCAACCAGTGCGCGGCC
AAGTGTGACCAGGGCGACGGATCCCCAGCTGCCACTGAGAAGTTCAGCCAGTGCGTCCAG
GCCTGCATTGCCAGTTACTTCCCCACTAGCCAGACTGCTGGTGTCCCAGCTGCTGGTTCA
AACGCGCCCTCTGCTGGTGCCAGCGCTACGGGTGCCGCGGCTAGCGCTGCTTCGTCTGGT
GCCTCCCGCGCTGCCTCCGGTACTGGTTCCGAGGCCACCGGTACTAGATCCGCTTCCGGT
TCTGCTGCCTCCGCCAGCTCGACTGGTGGCGCCAGCTCCAACAATATTCAGCTCGCGGGC
GCCGGCATTGCCGGTCTCTTCATGGCTCTCTTCGCTTTGTAA
>AS_DN110665_c0_g1_i1 DN110665_c0_g1~~DN110665_c0_g1_i1  ORF type:5prime_partial len:210 (+),score=20.07 DN110665_c0_g1_i1:2-631(+)
GAGCAAGCACGTCTCCAGCGGCAACGCGAGGAAGAAGCGGAGGCCAGGCGGGCTGCAAAG
AAGACTGGCTTGCCTACTGCTCCAGAACGTCCCGTCTCTCGCGACCAACCAGCAGCAGAA
GCTTCCGGTGGTGCTCCCAGGCTCGCCCTTGCCGGCACTCGGCCATCATGGCGCGACCGT
GAAGCCGCCAAAGCTGCTGGTACAACTCCACCGGGTCCCGCTCCTGCAGCTCCTGCAGCT
CCTGCCGCCACAGAGGCCGAACCACCCAAGCGAGGTGGATATGTCCCACCTGCGTTGCGA
AACCGTAATGCCGAAGGAAGTCCGGCTGGGGGATGGCGGGAGCGCGAAGGTAGCGGTCGA
GGTGCAAGCGGTCGCAACGAATCTCCTGCTGCCTCTGGTGGCCGCTACGAACCCCCTAGC
GCTCGAGGACGCTTCAGCGACCTCGGTGACAAGGGCAGAACACAATCTCCCGCCTCTAGT
GGAGGTTACGTGCCACCTGGCCGCCGCGGTCCTCCGCAAGATGGTCCAAGGGAACGAGAA
AGCGAGAGGGAGCCTACTGCACCCCCTACACAAGCCCCTAGTGATGGTAAATACAGGCCA
GGTGCATTCAGGCGTGCGCAGCAGGGCTAG
>AS_DN132284_c0_g1_i1 DN132284_c0_g1~~DN132284_c0_g1_i1  ORF type:internal len:115 (+),score=25.60 DN132284_c0_g1_i1:3-344(+)
CCTGAGAAGTTCCCTTATGCCTGGCGCTGGTACAACCACATCCTCACCTTCGAGTCGGAG
TTCTCCACCCTGCCCGGCGACCCCACCAAGGAGTACACGGCCTACGGCCCCGAGTCGACA
GAGCTCCCTGTCAACCCGGCCAAGGCCCCTGCCGCTGAGGAGGATGATGACGAGGTCGAT
CTCTTCGGCAGCGACGAGGAGGAGGATGCTGAGGCCGAGAGATTAAAGGCCGAGCGTCTG
GCCGAGTACAACAAGAAGAAGGCGGGTAAGGTCAAGCCTGCCGCCAAATCCATCGTCATC
CTGGATGTCAAGCCATGGGACGATGAGACCAACCTCGACGAG
>AS_DN23388_c0_g1_i1 DN23388_c0_g1~~DN23388_c0_g1_i1  ORF type:5prime_partial len:108 (+),score=9.49 DN23388_c0_g1_i1:1-324(+)
GATGGCGAGCTGGAGATGACGAGGGATGATACGGGTCTTCTTGTTGTCACGGGCGGCGTT
GCCAGCCAATTCGAGGATTTCAGCGGCGAGATACTCGAGAACGGCAGCGAGGTAAACAGG
TGCGCCGGCACCGACACGTTGAGCATAGTTGCCCTTCCTGAGGAGACGGTGGACGCGACC
GACTGGGAATGCCAGACCAGCCTTAGAAGAACGAGATTGCGCGTTGGACTTGCTGCCGCT
GGCCTTGCCTCCGGATTTGCCTCCAGTCATTTTGATGGATTTGGTGGATTAAGTTGTTGG
AATTTGAAAGTTGTGTTGAGGTGA
>AS_DN41987_c0_g1_i1 DN41987_c0_g1~~DN41987_c0_g1_i1  ORF type:complete len:559 (+),score=-3.04 DN41987_c0_g1_i1:229-1677(+)
ATGGACGCTGACGGCGGACTTTCCGAGTTCTCGACAAACAAGGCAGGAGCGAAATATGGA
ACCGGATATTGCGATGCACAGTGCCCCCATGACGTCAAGTTCATCAACGGAGAGGCTAAT
GTCTTGAATTGGGTTCCGTCCTCTACCGACCCCAACTCCGGAACTGGACAATACGGCACG
TGCTGCTCTGAGCTCGATATTTGGGAAGCCAACTCCATTTCTCATGCTTACACTCCGCAT
CCATGCAGCGTAGAAGGTCAAACAAGGTGTAACGGTACTTCTTGCGGTGATGGCGATAAC
AGGTACGGTGGAGTCTGCGATAAGGATGGCTGCGATTTCAATCCTTTCCGCATGGGAAAC
CAATCTTTCTACGGGCCAAGCAAGATTCTCGACACCACCAAGCCTATGACAGTAGTTACC
CAGTTCATCACCTCCGACGGCACTGATAACGGCGACCTCGTTGAAATAAGGAGATACTTC
AAGCAGAACGACGTAGTTTTCGCCAACTCGTACGCCAATTTCGCGGGAGTATCCAGCTAC
AATTCGATCACTGACGATTTCTGCTCCGCGCAAAAATCCCTCTTCGGAGATCCCGATCAG
TTCACCGCGAAGGGCGGCTTGAAGGCAATGGGTGAGGCGATGGATCGTGGATTGGTTTTG
GTGATGAGCTTGTGGGACGATCACAGCGCCAACTGCTTGTGGCTCGATAGCACCTACCCC
ACTACCGCCGCTGCTTCTAAGCCCGGTGTTGCTAGGGGAAGCTGTCCCATTACTTCCGGC
GTACCAGCGGAAGTCGAAGCGAACTACCCTTCTTCCACGGTTAAGTTCGGCAACATCAAG
ACCGGTACCATTGGTTCCACCACTGCTGGAGTCCCAGGATCCTCTTCCTCGACTTCCACC
ACTGGAACTGGCTCAACCACTGGCACCACCTCCGGTACCACCACCTCCGCCCCTACTTCG
GTGCCTACCACTGCTCCTACTTCAGCCCCCACTACCGCCCCTACCTCGGCACCCACTTCT
GCCCCTACCTCGGCGCCCACCTCTGCGCCCACTTCGATGCCAACCTCTGCACCCACTTCC
GCACCTACCTCGGCTCCCACGCCGACCCCATCCACCACTGGCTCTTCATCTTCTGGGTGT
GATGCTTCTTCTATTCAAGTTACCCAAACTGCAGTGAACTCCTGGCCTCAAGGATCGGAC
ACCATAATTCAATACTCTGTGAGTGTGAGCACCACTTGCACATCCCAAGCGCTCGTTGGC
CTCACCCTCGCGACTACGAATTGGAATCCCATTCCTAACGGCTTCTGGGGCTTCACCGTT
GGAGACAATAATGTCCTCACCCTTCCTTCCTACATTTCCGTGACGCCAGCCAGTCCTCTC
ACTTGGCTAGGGTACCAAAATGTAGGAAGCCCTGCTACGTTTAGTGTCCAATCTTTTACT
TTCCAGTAA
>AS_DN38536_c0_g1_i1 DN38536_c0_g1~~DN38536_c0_g1_i1  ORF type:complete len:293 (-),score=11.05 DN38536_c0_g1_i1:518-1339(-)
ATGGATAAGGACTGCTGGTGTTCGGACTACATCCCAGCCGAGCAGCAGGACACTGGTGAC
TGTAGCGAGGACTGCCCTGGCTTTCCAGATGAGAAGTGTGGAAACAAGGACAAGAATTTA
TTTGCATACATCGCTTTGGATAAGAAACCCTCTGGCACGCAGGGGTCTTCTACACCAACC
TCAACGAGCGCACCTGCGAAAACGTCCGCTTCACCCACCCCAACGACGATGAAGACGTCT
ACGTCAAGTGCTACCCCAAGCCAGACTTTCGTGCCTACACCGATCACCAGCGTTCAGACA
CTGACTGTTAGTGGCGTTATTGTTACCCAGACTGTGACAAGCATGTCAACTCCTCCGCCG
GCAATGACGCGAAAAAATAGCAAAAAGAAGAATGTTGGAGCCATAGTTGGAGGCGCTGTA
GGAGGAGTCGCGGCACTTATCGCTATTGTAGTGGGAGTTATCTTCTTCCTTAGGCGACGA
TCTCGGCAGCAGGACGGCGTCAATGGAGACAGCTCTAATATCCAACGAAACACAAGCACC
TTGAGCCGGACCGGTTTGTTGAAGGAGAAGCAACAGCCTCCTGAGATCATAACCTCTATG
AAGCGTGGAAGCAGGCACATGGATAGCGACTCGATCACCCCAGTTTCCATGTCGGACAGA
AGGAACAGTCGACCTATGATCTATGATCAACGACTCAATCCTTCCGCTATCATGGACATG
GACAATGCGAGCCGCAGCAGCTTGGTTACGATGGAAGACAATCGTGATTATACAAGGACT
CTCAATATTCGGAACCCGGATCCAGATCCTCAGGGATCGTGA
>AS_DN103361_c0_g1_i1 DN103361_c0_g1~~DN103361_c0_g1_i1  ORF type:internal len:194 (+),score=12.30 DN103361_c0_g1_i1:3-581(+)
GTCGACGGCGTCGGCGTCGGCGTTCTTGAACTTGTTCGCCAGCGGCTGTCGCTCCCGCTT
GGGAAGCGACTGGACGAATCTCAAGGTGTTCTCGCTGCAGATGGTCTTGATGACGTCGTC
CGGCGGAGTGCCGAGGAGCTCGGTGATGATGGAGAACTGGTTGACGTGGTCCTTGCCCGG
GAACAGCGGCTTGCCCTCCAGCATCTCTGCGAAGATGCAGGCCGCGCTCCAGATGTCCAC
CTCGACGTCGTATTTTTGCCAGGTCAGCATGATCTCGGGCGCTCTGTAGTAGCGCGTCGA
GACGTAGCCGGTCATCTGCGGGTCTTGGATGCGGGCCAGTCCGAAATCGCAGATCTTCAG
GTCGCAGTTCTCGTTGACCAGGATGTTGCTCGGCTTCAGGTCGCGGTGGACCACGCCGGC
GGAATGCACGTACTTGAGGCCTCGCAGAATCTGATAGAGGAAGTATTGTATGAACTGCTT
CTCCAGCGGTCGCGAGGTCAGGAGGCGGTGGAGGTCGGTGCCGAGGAGTTCCGTGACGAA
GTAGCTAGGCCGGCCATTAGTACGTTTCTACCACAGTCA
>AS_DN118361_c0_g1_i1 DN118361_c0_g1~~DN118361_c0_g1_i1  ORF type:internal len:106 (-),score=4.84 DN118361_c0_g1_i1:3-317(-)
AACGATGTCACAGTGCCATACGTCACTTCTGCCATCGAGTTTGAAGATCCCTTCGCAGAA
TATGAGACCAATGGGATTGAAATATCCATCAGCGACGAACACAAGCACCTCATTCAACAA
TATTCAATCTCGGATAACCCCCCTCCCCCTCCAGCCAAGGTTAGAACGCTTTCAAAAGCC
TGGTTCAAACGTGTACGGTCACGACCTCCAATCTTTCCTCCACCACTTCAATTTAGATTC
CCCCTCAATCTGGTAAATAACTCCTTTTACAATACACCTCGGTGGAATGGTGACGCTGAT
TACACCTCAAAGGTT
>AS_DN134642_c0_g1_i1 DN134642_c0_g1~~DN134642_c0_g1_i1  ORF type:5prime_partial len:110 (+),score=10.47 DN134642_c0_g1_i1:3-332(+)
TATGTTCACCCGTCTCCTCCGGCGGGCACTGAGACTCCTTGCACCACCTCCACAACCATC
ACTGTAACCGTTCCCTACCCATCCGGCACTGGCTACCCCGTCCCGCCCAAGCCGGGAAAG
CCCTCTGTTCCAGCTGGCTACTCCTCGGCTCCTTACCCGGTCCCCTCTGGCACTGGCTAC
CCCGTTCCTCCCCCGCCTGCTGGCACTGCCGTTTCCACTGGTGGATACACCAAGCCCACT
GCTCCTCCTGCGTTCACTGGCGCCGCTTCTTCCCTTAACGCCGCTGGTTTCGTCGCTGGT
GTTGGTGCCTTCGCTGCCCTTTTCTTGTAA
>AS_DN101040_c0_g1_i1 DN101040_c0_g1~~DN101040_c0_g1_i1  ORF type:complete len:297 (+),score=3.31 DN101040_c0_g1_i1:124-891(+)
ATGGAGAATTGCGAGAGCAAAGTTGTCCAGATGCTCAAGGATCTGCTTCAGAAGCGATTG
GAATATAGCGCCTCTGGACATGATGGTGAAGCTTTCCACAGTGCTGAGCAAAACGCGCAT
GTGGTACGCGATGCAGAAAAGTATTACAAAGCCATGTACTATAGCTCGGCGAGCTCGTGG
ACACTACGTGACACGCACATGTTCGACACTTTGGACCGAATGTTCCAGTTCAAACCTCCA
GGCAGCAAGGCCATAGTATGGGCGCACAATTCGCATGTGGGAGATGCTCGCTTCACTAGT
ATGGGCCAGCGACGCAAAGAGATCAATATCGGCCAACTCTGCCGAGAGAGATATGGTCGC
GACAATGTGGCCATCATTGGGTGTGGGACGCATACGGGAACGGTCGCGGCAGCTCATGAG
TGGGATGAGGATATGGAAGTAATGCGCGTCAATCCATCGCGGACAGACAGCTGGGAATAC
GTCGCACATAGCACTGGTATTCCGAACTTCTTGCTTGACTTGCGCCCAGATTTCGCTGGC
TCACAACTCCGGGAGGCCTTTGCTCAAGAGCCGCCAAAGCTGGAGCGTTTCATAGGAGTC
ATTTATCGGCCAGACACGGAGCGAGTCTCGCATTATTCGCAGGCCGATTTACACAATCAG
CTGGACGCGTATGTCTGGTTTGATCGAAGCTCCGCTGTGAACCCTCTTGAGAAAGTACAG
CCTCGGACAGCTCTGGGTAAGGAAGAGACGTATCCCTTTGGACTGTAG
>AS_DN84587_c0_g1_i1 DN84587_c0_g1~~DN84587_c0_g1_i1  ORF type:5prime_partial len:108 (+),score=12.43 DN84587_c0_g1_i1:2-325(+)
CTCCTTTTTCTTTGTCTTTGCCTTTCTCTCCATCGTGTTCTTCGTGATGAGGCGGTGGGC
CGGGCGGCGGAGGAGGTCCACGGAAGGGGAATCCTCGTCCACCAAAGCCAGGGAAGCCCC
AGCCCCAAGGTCCAGGCGGAGGATGGTGTGGTGGAGGACCGTGGGGTCCATCATGGCCCT
CCTCGCCGCGTTCGTTGTTCTCACCTTGTTGGTTGTTCCATTGAAAGAAGGGATGGCTCG
TGCCCTCTTGTTCGAGGCTGGCAACGAAGTCCCAGAAGGGAGCAGATCTGTTCATGTATT
GAATTGATGGCATATTGTTTTTGA
>AS_DN76785_c0_g1_i1 DN76785_c0_g1~~DN76785_c0_g1_i1  ORF type:internal len:112 (+),score=7.09 DN76785_c0_g1_i1:1-333(+)
GCCTGGAGCGGCCTGCATTTCGAAGTCAATGGCTTTGAAGATGCTTCAACCACCTGGCCA
CCCCCAGACCCTGACCGGATACCGCGGGTACCTCGCCAATTCAACCCTGAAGATGCTTTC
ACCTACCAAGATGCACACTCCTCGGGCTATGATGCTATTGAGGCTTTTCGAAAGCGCCAA
GAAGAAGATCTTCAACGTTGGAACCGAATCGGTGCTGAAGTGCATAAACGGCGGCCTTTC
GCAGACCGTTACCGGTCACCTGACGCTCTCGAGGGCGGCTACGAAGACGCTAGCGATGAC
AACATAGATTATGACGAGGGCGAAGAGAGCTGG
>AS_DN32062_c0_g1_i1 DN32062_c0_g1~~DN32062_c0_g1_i1  ORF type:5prime_partial len:276 (-),score=7.03 DN32062_c0_g1_i1:162-989(-)
ATATCCACCTCCGCGCCGCACTCCGCCCAGCTCATCCACGCCTCTCCGCGCGACTATCCG
CCGCCGTCGTACGACGCGCCTTCGCGCTACACCGGCGGCTTCCTGTCGCTCCCGCCGCTG
CCCATTCCGCTCAACCCGAACATCCCTCGCGTGTCCCACATCCACGTCGCCTTCGAGGCC
TTGCCGATCTCGTCGCCCGACATCTACGCACTGGCCACCCTCCAGACCCTGCTGGGCGGC
GGCGGCTCGTTCTCCGCCGGCGGCCCCGGAAAGGGAATGTACTCGCGCCTCTACACCAAC
GTCCTCAACCAGCACGGCTGGGTGGAATCGTGCGTCGCGTTCAACCACAGCTACACCGAC
AGCGGGCTCTTCGGCATCGCCGCAAGCTGCCACCCGGCCAACGTGCGCCAGATGCTCGAC
GTCATGTGCCGGGAGCTGAAGAACCTGACGCTCGAGTCCGGATACCAGGCGCTCAAGCCG
GGCGAGGTGGAGCGCGCGAAGAACCAGCTGAGGAGCAGCCTGCTGATGAACCTCGAGAGC
CGCATGGTGGAGCTGGAGGACCTGGGCAGGCAGGTGCAGGTGCACGGACGCAAAGTGGGC
GTGAAGGAGATGTGCAAGAAGATCGAGGAGGTCACGATCGGCGACCTGACGAGAGTGGCG
AAGCACGTTTTTGGCGGGCTGGTGGAGAACAGAGGGCGAGGCAGCGGAGCGCCGACCGTG
GTGCTGCAGGAAGGCGAGGCGGAGCACGTGAAGAGGAGGGACTTCGGATGGGCCGAGATA
CAAGAGAGGATCGCACAGTGGAAGCTTGGCCGCGGCCAGGGTTTGTAA
>AS_DN102337_c0_g1_i1 DN102337_c0_g1~~DN102337_c0_g1_i1  ORF type:internal len:143 (+),score=8.00 DN102337_c0_g1_i1:3-428(+)
CAAGCTGATATTCTTTCCAAGGCACGTCCGGGCTCCCGCGCCGAACTGGAACATCGTGCT
CTTCATCTTGGTGAGCTGGGCCGGGCTCGCCTCCAGCCACCGTTCCGGGCGGTAAACATC
CGCATCTTCGCCAAATATCTCCGGTCGCCGATGCAAGACCCATGCATTGCAGCCCACGAT
CGTGCCACCGCGGATACGCTCGCCAGCGATTTCAGCGCCTTGCGGCGGCACCACGCGCTC
AAGAAGCAGGCCAGCAGCGGGATAGAGACGGAAGGTTTCCTGGACAACAGCATCGAGATA
AGGGAGTTTCTGGCTGGTCGCCCAGCTCATGATGCCGTCGCCCTCCTTAAGGTCGATATC
GCCGTTCTGGACCGCAGAGTCGAGCTCCGCCATAAGCTTCCGGTACGCGGTCGGATTCTG
GAGGAG
>AS_DN48239_c0_g1_i1 DN48239_c0_g1~~DN48239_c0_g1_i1  ORF type:internal len:579 (+),score=22.57 DN48239_c0_g1_i1:2-1735(+)
CGGTCATGCGTTTTCATGCGAGGTAAACAAGAGGAGGTTGGTATTGAAGAGGGCTATGAT
ATCTCGTACAAGCGACCCAGAGCCAGACGGACGGCATATCGTATCATCAGCGTGTCATTC
CTACATGGATGGTCAAGAATTACAACACAAATTCCATTTTCCACATCGTTCCGCGATGAT
AGGCATTTACCACGAGCCGGCCGGGGGACCGAAGGTCTCGCCCTCCGCGAGCTGGATCAT
GGGCGTGCCGAGGTAGTCCACGGTGTTGACGAAGACCGTGTTGCCCCACCACGCCTGGAT
GGTGGTGAGGCCGATTGTGCCGCTCTTGGGGAACTGCAGACAGAAGAAGATGACGATCGC
CGACACAGCGACACCAGAGTCGAGCGCCGCGGACAGGACGTAGTTGTACTTGGCCCACCA
GCTGAAGTGACGATGGCGGATCACGTACTGGAAGATGAAGCCGACGATCGTCCACGGGAC
GTAGTTGATCGCAGACGCGGGCGGGATGTAACCAGTGCCGTTGAAGATGACGGGGAAGTT
AACGTAGCGCCACCAGCTCTCGGGCCACTTCTTGACGGCGAGGTACGGAATGACGGGTGC
GACGGCGCCGATGAGGAAGAAGAAGACGAGGCCGTAGTAGATCTGGCCCTTGCTGAACTG
CAGAGCCGGGCCAATGACACCCCAGATGATGGACGCGGTGCCGAACACCTCGGTCGAAGG
GCAGATGAAGACCTCGTTCGTCGTGCAGATGCCGTCAATGTTGCTGAACATCCAGGCCTG
GACGCCGAGCTGGACGGTGCCGGCGATGATCGTGCAGACAACCTGAGCCCAGAACATGGG
GCGCGGCGCGACCTTCATGTAGTGGCCAAGCTTGAAGTCGGACGTGAACGTGAGCGCCTG
GGCCATGGTGATGTAGCCCCAGGTCTTGAACATCATCATCGCGATGGGACGACCGGGCAG
CATGTAGCCAATGATCAACTCGGTGATGACGTTCAAGCCGACCTGCTGGTTGGTAATGGC
CTGAATCATGCCAATGGGGATAACGTAGAAGAACGAGATGATGAGCGCGAGGACGAACGC
CCAGACTGGGAATTGCGATGGCCAGACTTCGATCGAGACAACACCGAAGACGAACATGGC
CAGGAAGATGATGGCGTACCACCACGGCGGCACCTGCGGGTAGCGAGACATGAGGCGGGC
GTGGATGTCGGGCTGCTCGTGCAGCGAGCGGCGAGCCTGGACCCAAATCTGCTTGCGGAA
GTAGAGGAAGGCGTGGACGAGGGTGGCCGTGATACTAGCGAAGGACAGACCGTACGACAG
CGCAAAGGTCGTGCTGAGGAAGAGCGGGCTGTACGCCTTGTACGCCTCCATGTTGATGGT
CGCATCAGGGTTGAGGATGCGGGAGACGTTGTACGCATGCTTCGTGTTGTCGTAGGACGT
GCGCGAGGAGATGGTCATGTACTTGCCGTACCACACGTTCGAGTAGTGCAGCGCGGGAAC
GATGATCCAGAAGAAGAACACGAAGCCGGCACCGACGTTGGCCTCAGCCCACCAAGGGGT
GGCAAGAGGCGAGCCAATGTAGGCGATCTGGGACCAATCGAACGTGATCAAAGACATGCC
CATGCCGTGGAAAGTTCCGAACATTTCGTTGACGGGAATGTTGTTAGGAGCGATCCAGCA
GACCCAGGAGAAGTAGGACACAGCGACGAAGATGTACGCCGGGAAGAAGTACCA
>AS_DN117406_c0_g1_i1 DN117406_c0_g1~~DN117406_c0_g1_i1  ORF type:complete len:164 (-),score=28.84 DN117406_c0_g1_i1:280-726(-)
ATGGCCTCGCCCCACATCTGCGGTCTGCTGGCCTACTACCTCTCGCTGCAGCCCGCCAGC
GACTCCGAGTACTCGCTCGCTCCCATCACGCCCGAGAAGCTGAAGAACAACCTGATCAGC
ATTGCCACCGGGAACACCCTTACGGACATGCCCAAGGGCACTCCCAACCTGCTCGCCTGG
AACGGCGGCGGCTGCAACAACTACACGGCCATCGTCGAGGCTGGCGGCTACAAGGCCGAG
CGCAAGGCCAACAAGGCTGACAAGATCGACATTGGCGCCTCCGTCTCGGAGCTTGAGAAG
CTCATCGAGCATGACTTTGAGGTTGTGTCGGGCAAGGTCGTCAAGGGCGTCAAGTCCTTC
ACGGGCAAGGCCGAGAAGTTCTCCAAGAAGATCCACGAGCTCGTGGACGAGGAGATCAAG
GAGTTCCTCGATGATATTGCTGCTTAA
>AS_DN102561_c0_g1_i1 DN102561_c0_g1~~DN102561_c0_g1_i1  ORF type:complete len:163 (-),score=5.99 DN102561_c0_g1_i1:132-551(-)
ATGTACGGTGCCGGTACGACGGATCAACTTAGTGTGTGCTCAGTATTGACGTCACGCTCA
AACAACCAACTCCGAGGAATTGCTCAAATATACCCACAGAAATTGCGCAAACCCATGTCA
CTCGCCGAATCAATTGGAGAAAAATTCTCCGGGCATATGAAGGATGCATTGTTATTGATC
CTTCGCCGAGCCACAGACCCAGCGATGTGCGCAGCGGAAGAGCTAAATGCTGTGATGAAC
ACGATCGGCAGAGGCAATGAGCTGTTGGTGCAAAGAGTGGTTAGATGTCACTGGGATCGC
ACGGCGATGGATCAACTCAAGCGCGCTTATAAGCATCGATATGGGAAGGACTTGATAGCC
CAAGTGAGCAATGCGGCTGGAGGGGACACCGGGAGATTGTTGGTGGCTTGTCTGGAATAG
>AS_DN131995_c0_g1_i1 DN131995_c0_g1~~DN131995_c0_g1_i1  ORF type:complete len:206 (-),score=9.48 DN131995_c0_g1_i1:190-762(-)
ATGAACAGCCCCGGTCTGGCTGGCATGAACCCGCTCCTCGCGAGCCAGATGGGGATGAAC
ATGGGCATGGGAGGCTTCAACCCGCTGCTGGCTAGCCAAATGGGTATGAACATGGGCATG
GGAGGCATGAACCCGCTTGCGGCGGCCGCGCAGTTCAGCAGCCCCGAGGCCCTGCTTGCC
GCACAGATGGGCTGGAACGCGGCTGCGAGCCAGCTGGGCATGGGCGGCGCGGCGGGCGCG
CGTGGAGGCGCTATGGGTGGCATGCGCGGTGCGGGCGGCACTGGCGCGCGCAAGGGCCCC
GGCTCGGCCGCGGGTGGGTCGTCGCGCGGCGCGCCGGCCGAGAAGAAGGAGCCGGGAGAG
GAGGACGTGGACCCGGCGCTACTCAACGATATCCCTGCGTGGCTCCGCAGCCTGCGCCTG
CACAAGTACACGCCCAACTTTGAGGGATGCACCTGGAAGGAGATGGTGCTCATGGACGAG
GCCGCGCTCGAGGCGCGTGGCGTCGCCGCACTGGGTGCGCGCAGGAAGATGCTCAAGACG
TTCGAGGTCGTGCGCGCCAAGATGGGCGTGTAA
>AS_DN65353_c0_g1_i1 DN65353_c0_g1~~DN65353_c0_g1_i1  ORF type:5prime_partial len:111 (-),score=5.17 DN65353_c0_g1_i1:43-375(-)
CATACGGTGTGGAAGGAGGAATGTAGGGCGTGGTATAAAAACAACGACACGGGGAGGGTA
AATGCGGTGTGGCCGGGGAGTTCGCTGCATTATATCCGTGTCATAGAAGAACCACGATAC
GAGGACATGGAGATTACCTACCATAACAAGAATCCGTGGGCCGCGCTGGGCATGGGGTAC
GTGGCGGCAAATAAGATTCAAGGCTCAGATTATAGTCCGTATCTCCAGTTGGAGAATATC
GACCCTAAGTGGTTGAAGGCGGTAGGCGCGAATCTGGATGGAAGCAAGGATGAGAATGGA
AGTACGCTGCCAGCGTTAGATAGTAGGATATGA
>AS_DN117600_c0_g1_i1 DN117600_c0_g1~~DN117600_c0_g1_i1  ORF type:3prime_partial len:100 (-),score=1.82 DN117600_c0_g1_i1:2-298(-)
ATGACTGGTACCGGAGCACACTCGGGTAGCGGTGTTGGCGATGCTATCAGGAAAGGAGTC
GGCAAGGTCCATGGCACCGGAGAGGCTATCCGCGGCAACTTCAACGCAGCTGTCGACTCC
GCTACCGGAGATCGTGAAGCTGCAGCAAGAAACCAGGCCGTTGCCAGTCGCGGCGTTGAC
GAGTTCGAGCATGGCCACTATCACGGAACCGGAGCAGGCGTCACTCCTGCTGATACCGGG
CGCGAACGAGTGAACCGAGCCGCGCAGGGCGAGACTGGTTTGACTGGATCCACCAAC
>AS_DN54411_c1_g1_i1 DN54411_c1_g1~~DN54411_c1_g1_i1  ORF type:complete len:321 (+),score=37.67 DN54411_c1_g1_i1:97-1059(+)
ATGGCAAAGGAAGGAGAAGTTAAACAGTCCGACAAGACGATCATGGGCATGCCCGGCTTC
GTCGTCGACTTCTTGATGGGTGGTGTTTCCGCCGCCGTCTCGAAGACCGCCGCCGCTCCC
ATCGAGCGTGTCAAGCTCCTCATCCAGAACCAGGATGAGATGCTCAAGTCCGGTCGTCTC
GACCGCAAGTACAACGGTATCGTCGACTGCTTTAGGCGGACGTCCCAGGCCGAGGGTATC
CTCTCCCTCTGGCGTGGTAACACTGCCAACGTCATCCGTTACTTCCCCACCCAGGCCCTG
AACTTCGCTTTCCGTGATACCTACAAGTCCATGTTCGCCTTCAAGAAGGACAGGGATGGA
TACTGGAAGTGGATGGCCGGTAACTTGGCCTCTGGTGGTGCTGCCGGTGCTACCTCACTT
CTCTTCGTCTACTCCCTTGACTACGCTCGTACCCGTCTCGCCAACGACGCCAAGTCCGCC
AAAAAGGGTGGTGAGCGTCAATTCAGCGGTCTCATCGACGTCTACAAGAAGACCCTCGCC
TCTGATGGTATTGCTGGTCTCTACCGTGGTTTCATGCCTTCTGTCCTTGGTATCGTCGTC
TACCGTGGTCTGTACTTCGGTATGTACGACTCGATCAAGCCTGTCGTCCTTGTCGGTCCT
CTCGAGGGTAACTTCCTGGCTTCCTTCTTGCTCGGCTGGACTGTCACCACTGGCGCTGGT
ATCGCTTCCTACCCGCTTGATACTATCCGTCGTCGTATGATGATGACGTCTGGTGAAGCC
GTCAAGTACAAGTCTTCCATGGATGCCGCTCGCAAGATCATCGCCGCTGAGGGTGTCAAG
TCTCTCTTCAAGGGTGCTGGTGCCAACATTCTCCGTGGTGTCGCCGGTGCCGGTGTGCTC
TCCATCTACGACCAGGTTCAGCTCATCCTCTTCGGCAAGAAGTTCAAGGGTGGATCCGGT
TAA
>AS_DN110049_c0_g1_i1 DN110049_c0_g1~~DN110049_c0_g1_i1  ORF type:internal len:146 (+),score=6.99 DN110049_c0_g1_i1:2-436(+)
TTCAAGCTCTGCTTCATCGTCTGCTGCCTGATCTGGTGCCTCGTCGGCTTCGTCGTCGGC
CAGATCCGCACGCTGCAGAAGTTCGGATGGCTTGCTAATGCTGCTGTCTGGATTAATCTA
ATCTGCATGTTCATCACCATGGGCGCTGCAGCGCACACACCACCAAATTATGTCGGCGCA
GGCCAGGCGGCTGGAGCTACCATCGGTGATGGGTCGTCGGTCGTACCGGACGCAAATGGC
GTCTATCCGCCTGTGCAGACTAGCGGCGGCCTGCCTGCCTCTGGATCCGGCTTCATCGGG
TCCGTTGGTGGTGCCATGCAAGCGATCTTTGCATACGGAGGTGCAATGGTGTTCCCAGAA
TTCATGGCCGAGATGAAGCGGCCCAAGGACTTCCTTACGGCCATGTGGGCCGCTCAAGCC
TTCATTTACTTCTGG
>AS_DN39308_c0_g1_i1 DN39308_c0_g1~~DN39308_c0_g1_i1  ORF type:5prime_partial len:329 (-),score=20.72 DN39308_c0_g1_i1:165-1151(-)
CGCAAACTGTCGCACTCTTCCTCTTCTCTAGAACAACTCCATACCTTGTCGAAAAAGCTG
CGATTACTATCAGAAGAGCACAACCACAGCAAAAGCAACAACAGCAAAATGGTCACCTCA
CATTCGTCTTCATCCCAATCCTTGCCCAGGTCTAAACCTTCCCTGACTTTAGACCTTTCC
AATCTACCACCTCTCTCACGACCAAGTCCTCCCAGCAATACACTTATCATTACCGAACTC
CACAACCTCCTCGTCTTCCAACCCGCCTCCCTAGCCGCCATCCGCGAGAGAATCACCTCC
ATCGCCGCTCTGAACTCCTTCTCGCCCCTCCCGAGCTTCCGACGGATCGTCTGCTCATTC
ATGACTGTTGAAGACGCCGTCAAAGTCCGACAGCTCTTCGAATCTACAAAGACGGTCTTC
GACGAATGCGGCATTCGCGCTCGTATCTATTTCGGCGAACCCACACCCATTGAAAACACA
GAAGAAGCGAAGAGGAAGAAGTTACTCGAAGCGCCTCAGTCGCAAAAGATGTTTTTCATT
AGTCCGCCCCCCAGTCCGCCGCATGGATGGGTGATGCGCAATGAGGAACCGCCCAACAAG
GAAGTTCATGCTAGTGATTTGGCTGATGCGCTTGCCCGGTTGGGGACGGCTGGACAGCAG
CAATCGGACAGTGATCCCCTCTCTCCTGTTTCAGTCGCTTCTTCGTCAGAGGGTGCCCAG
AGGGAGAGCACACCCGGCGTCGCGCGTAATAATGGGTCGTGGCCTTCATCTGCCGAGGGT
GCTAGACGTAGTCGCTCGAGCACACTCATCTTCCACCCGAATGATCACGGCGGATCACCT
AACCTTCCCGCTGTGATGGTGGAAGATACTTCGATTGTCGAAGATGCGGATATTGATAGT
GATGAGCTCATGATTGGCTCGTCGGAGGGAGAGGGGAAGAAGATTTTCGCGCATACTGCT
AGACCGCCTGTTGAATTGATGCATTGA
>AS_DN4211_c0_g1_i1 DN4211_c0_g1~~DN4211_c0_g1_i1  ORF type:complete len:319 (+),score=28.14 DN4211_c0_g1_i1:33-959(+)
ATGTCCCCACCCCAACCGATCCGTCAGCTGTCGGCAATCCCGGATACCGAGATTTATGCA
GACGAGCTCTTCCCTGGCGCCGAACATGCAGAGAACGCGTGGTACGATGTCAAACCAGAC
AATGCCTCGATGGTGTCGTTCGTCGACTCCGGCCTTGGCTTGTCTTTCAAATCAAGTGAC
GTCAGCGCTGCAGAGCCCATCAAGATTGCTCGCTCTAGGCCAGTCCCAATCTCTGGTTCG
CTTCCGGCCAATGCGACAATGCCATTCAACAGTATGGCGTCCGTTTTCGGTATGAAGCGC
GACATCATCTCCAAGAGCTGGAGCGATCTTTGGGATGAGGAAGAGGAAGAGCATGCCATT
GCTGAGATTGAGAACAACTACATCCATGATGACTTCAAGAAGGAGAAGCCGGCCGTTGCC
TCTGAGAGCGGCTCCGGCGTTTCTACCCCTCGTGGTGGGCTTTCTGAGTTGAAGAACCCT
GCTATCGTCAACAGCAGGAGCCGATCTCCAAAGCAGAACCGTCGTGGGGCGAATCACGTC
AGCCAGCAGACCGGATTTATCTTCGAGGAACACACCCCAGTAACGCCTCGTTATTCACCT
CCATCGAAGCGCACCATCATGGATAAGTGGGCTGCGCTCGGTGACCGCAGGCGCGGCCAA
CAGCAGCACAGACAGGAGCAAACACCACATAAGCCCGTTAAAATACCCAAGCAAGCTCAA
CCAACTCCGACCTCTGCCCGGAAGCGGAGCCGGACTGGAAGCTGGAGACATCCGGTCCAT
TGGGGCCGAAGTCAACACGACCTTGGCTTTTTGGATCAAAAGAAGGACTGGAGTTCTAGC
AAGGATTGGAGGCAGCACCCGGAGCCGTTCCACGACGACATCGGCGACCTTGAGTGGGTT
GGAGGTTGGAATGACCTCCACTTGTAG
>AS_DN74650_c0_g1_i1 DN74650_c0_g1~~DN74650_c0_g1_i1  ORF type:5prime_partial len:106 (-),score=4.30 DN74650_c0_g1_i1:73-390(-)
ACTTCCATCTCGAACAGTAAACCAAACACCAAATCAACCATGTCTTATCAAGTCGGTGAC
CACGTAGAATATTATGCCATCGGTGGCGGTAGCGGTGGTAACGAGCAGTCTTCTACTACG
GGGGAGATTGTAGACGTCATCACTCAGACGCAGTCCGCTGGTGAAACCGGCGTTAATGTC
AAAGCCTCTGAGGATGCTCCTCGCTTCTTGATTAGGAATGACAACACCGGAAAGGAAACG
GCCTACAAGGCTGACAACATCATCGGTCGTGCAGGAGGCGAAGCTCAGCGCAAGGGTCGC
CAGCAAGACCGTGATTAG
>AS_DN89340_c0_g1_i1 DN89340_c0_g1~~DN89340_c0_g1_i1  ORF type:internal len:160 (+),score=19.40 DN89340_c0_g1_i1:2-478(+)
GGCGAACGAAGACACATTCGGTTTGATGACAAAGTTGAGCAATGCATTGCGGTCGATTGC
AAGGATGGCGACTATGATGACGACGAGGATAACGACAGCTGGCGTCTACGAGATGACGAT
GATTCGTCAGACGACGGAGTTATTATGATGAAGCGTTCACGCAAGAAGCGACCGTTATCT
CGGACCAATTCAAGGAGCAGTTTCACTGGAGAAAGCAAAACAATTGCAAAATTACCATCT
ACGACGCTTAAGTACAGAACAGACTCGCCCGATGTCACGGAGCAGCAACCCACTCATTCG
CTTGGATTCTGGAGATCAAGCCGGCTTTCGCCTTCCCCTTCGCAAGAGACCCTCCGACCA
TCCAATCCATCTGCCAACTTTCTTCTCCCTGAGGAGGACGACGAGGATGATCTATCTTGG
GAGCCGTCTGGTGCTTATGAAGATAAGCGCGAGAGCACTCCTACACCATTGGATCAG
>AS_DN107805_c0_g1_i1 DN107805_c0_g1~~DN107805_c0_g1_i1  ORF type:5prime_partial len:125 (-),score=9.58 DN107805_c0_g1_i1:136-510(-)
TCCCATTTCTCCATCGGCAACGATGGCCTCGAACGCATCAAGAAAGCTGCATCAACCCAG
GGTGTCGGAGCGGAACAAGACCGCTACGCTTCACACTTCGGCGGCATGGACGCAGAGAAG
ATCAAGAAAGCCGCCGGAGAGATGTTTAAGGGTGCGCCGGGCGCGGAGCAGGACGTTCAT
GCGGGACACTTCGGTCTCGGAGCTGATGGCCTGGAGAGAGTGAAGCAGCTAGCATTAAAG
GAAGGGGTCGGCGCTGAACAAGATCGCTACGGAGCGTATTTTGGCGGAAAGCTGGACGGA
GATACAGTGAAGAAGGCGAAAGATCGGCTGGGGGAGGGTATGAAGAACAACAGCGGAGCC
GAGTCAATGAGTTGA
>AS_DN131341_c0_g1_i1 DN131341_c0_g1~~DN131341_c0_g1_i1  ORF type:5prime_partial len:114 (-),score=3.01 DN131341_c0_g1_i1:244-585(-)
CTCTTAACAACCATCTCAACACTCTATGCCTACTTCATCGAAGGCGATACCATATTCGTT
GGGAAACGCAAAACGTTCTCGAAGCGGATAATTACAGAACGCATCACCCTCTCTTCGTCC
ACCACCCCCGTATCAAAATCATCATCATGCCCTTCTTACTCGGTGGCTCTGCATTACGTT
CGGTCTACGAACGGGGGAAAGACCCTCCTTGGCCGTGGGCGGACAAAGGGTGCCGCACCA
TACACCAAGTTCTTTGATGAAAAGGGTGTGATGAACCAAGAGGCGTTTGAAAAGTGGGTG
GGAGGTCTGGTGGAGACGAGTATGGATGGAAAGGCTGCGTAA
>AS_DN75150_c0_g1_i1 DN75150_c0_g1~~DN75150_c0_g1_i1  ORF type:5prime_partial len:125 (+),score=10.15 DN75150_c0_g1_i1:2-376(+)
ATCAACTCACTAAATGCTCTCGACGAGAACGAGGACGACGATGAATTCTCCGCCGAGTCT
GTTCCATACGACGCATCCTCACAGCACCCGCCCGCCAAGCTTCCTAAGTCGCAAGCATCC
GACGTGTCCGCAATGGAGCAGAAGATGCGCAACACCACGCTGTCCACCGCTGCACAAGCA
CGGCAGCAGGCCCAGCCACGACAGGAGCGCGGCTACGGACAACACTCTCCCGCGGTCGCC
GCGGCCGCCAAGCGTCAAGTCCGCAACACTGGCACCTTCGAGCTCAGCCTAGACAACGCA
AGCATCCTCGGCCGGCGGCACAAAAAAACAGAGCCTAGCAGTCTGCGAGAACAAGTCGCG
GTCGCCGGCACCTGA
>AS_DN99198_c0_g1_i1 DN99198_c0_g1~~DN99198_c0_g1_i1  ORF type:internal len:122 (+),score=21.80 DN99198_c0_g1_i1:1-363(+)
GCGACACTCTCCAAGGACGAGACCGCCAAGGTGACTACCGATATCGCCGGGTCGAAGCCT
TCAGAGGACAAGCCAGCTTCTTCAGTCACCGAGACCGTCACCAGTGCCACGTCAACGGCT
ACCGCAGCAGTCAAGGACAATTTGTTCTCCATGTTTGGCGGTGGACCCAAGAAGGAGAAG
AAGGAGGAGGAGGTCGACGACGCTAATGAGCCGTCAGGTGCCTCTAAGCCCAAGGCCGCA
GACGACGAAAACCCAGAGAGCGAGGAGCCCGATGTTGAGTTCAAGCCTGTCGTCCATCTT
ACGGAGAAGGTCGAGACCAAGACCAACGAGGAGCTCGAGGAGCAGACATTCAAGATGCGG
GCG
>AS_DN26105_c0_g1_i1 DN26105_c0_g1~~DN26105_c0_g1_i1  ORF type:internal len:165 (+),score=9.68 DN26105_c0_g1_i1:3-494(+)
AAGACCGGTGGTTTCCTGTTCCCCATCCTCTCTCAAGCCTTCAAGACCGGTCCGTCCACC
AACACCCCCAACTACGGCGGCGGTGGTTTCCGACAACGAAAGGCCTTCCCCACTTCTTTG
ATTCTCGCCCCAACTCGTGAGCTGGTCTCACAAATTTATGACGAGGCTCGAAAGTTCGCT
TACCGGTCATGGGTTCGTCCTTGCGTCGTCTACGGCGGTGCCGAAATTGGCGGTCAGCTC
AGACAGATTGAGCGGGGCTGTGATTTGCTTGTCGCAACTCCAGGTCGTCTGGTCGATCTC
ATAGAGCGAGGTCGCATCTCTCTCGCCAACATCAAGTACCTTGTTCTTGATGAAGCCGAC
CGAATGCTTGACATGGGTTTCGAGCCTCAAATCAGACGAATCGTCGAGGGTGAAGACATG
CCAACCGTTGAGCAGCGACAGACCTTGATGTTTTCAGCCACCTTCCCACGAGACATTCAG
CTCCTCGCCAAG
>AS_DN13383_c0_g1_i1 DN13383_c0_g1~~DN13383_c0_g1_i1  ORF type:5prime_partial len:360 (+),score=-25.06 DN13383_c0_g1_i1:2-1081(+)
AAGCAGCGAATCGGCCCCTACATCATGGGTGTTTCGCCTTGGCAGTTCAAGGACATCTCG
GGCTCTTCCTGGGTTCAGCAGTCGGACTATCTGTTCAAATACCGATGGGAGCAGGCCATC
ACCGATGTTCAACCGGACATCGTCGAAATCATCACTTGGAATGACTACGGCGAGAGTCAT
TACATCGTCGACGTAAATCCAATCGTGGACCTAGGCTCTGACGCACCGAACTATGTCGAT
GGCGTGAACCATTCTGGATGGCAAACCATGGTCAAGTACTACATCGGGTGGTTTAAAGGT
TGTCTCGGGACAAGCAGCTTCAAACGCGAGCTCCCGGTGCTGCGTCGCTCTCGCGCTGAG
ACCCGTGCCGCGTTCAAGCCTCGCGCCAACTTCACCATCACAGTCACGGAGACGGAGACC
ATCACTGTGACCGCAGGTTCGACGTCTTCGTCAGCAAGCGACGGTACGACGACAGTGACC
GAAACCGAGACGGTCTATGTTACCGTGGGTGGGTCCAGCACGGATTCGTCTTCATCAACC
GAGGCGTCCTCGTCCAGCTCCGACTCATCGACGTCGGCCCCTGTCACCACTGATGTAGCT
TCAACGACCGAGTCTCCTTCGACAACTACAAGTTCGGCCTCGCCTTCTGAAACGACGTCG
ACTTCCACCGACTCGTGCTCTGCTCCAGCATTCGCGAACGATGTTCTGGTTTGGTACTTC
AGGATTTACCCGAAGGACATCAGCTGCAGCGGAGGAACCGACCCGCGTAACAAGGAGTAT
CCGTCTGACTCGATCTTCGCATGGGTTGGGCTTACCTCCGCCGCCACCGTGAAGATAGAT
GCGGGCAACTCAAGTGGCACTTGGGATCTCGAAGCCGGCGCGAGCATCGTGAGCGTTGCG
ATGCCGTCTACGGACGAAACGCCGTACTTCCAGATCATCCGTGACAGCGCTGTCGTGGTG
AGCGGCCATGCGACCGCGTCACTCAAGCACAGTGACTGCACGTGGTACGACATGAACCCG
CGCGTCGGTCTCCTTGACTCCGTGGAAAGTACTTCTACGACCACGACCGCTTCGTCGTGA
>AS_DN137014_c0_g1_i1 DN137014_c0_g1~~DN137014_c0_g1_i1  ORF type:internal len:127 (+),score=3.69 DN137014_c0_g1_i1:3-380(+)
CTACCTAAACTTCAAAAGACGCAAACACTGACAGCTTCTTCTGCAGACCCTACACTTATT
CAACCGTTCGGGAACCCCATGCAGTTCCCACAATCTCCTTATCCGGAGATCCGAACGACG
CCATCGCCATACTTCCCTGTCATTGAGCACCCACCATCTCCGGCTCTCTCTCAGACGTCC
TCTCACAGCCAAAGACCCGGATCTAAGCAGTTCAAGCGAGGATCACAATCGCCCTACCTC
CACACCCAGCAATACCAACCATATCCCACTTACAATGGTGCAAGGCGGCGATCAGATGCC
TCGATACACTCTCACCACTCGGGAACTAGCCGCAAGAGTGGAAGCAGCTTCGAGCTGGAT
GATGAGAGTCGGGAGAAA
>AS_DN45654_c0_g1_i1 DN45654_c0_g1~~DN45654_c0_g1_i1  ORF type:5prime_partial len:321 (-),score=-6.74 DN45654_c0_g1_i1:96-1058(-)
TGTCACTGCACCTACACTCTTCAAAACACACACACGATGCTCCGCAACGCAGGCCTCAAC
GTGGGCAAACAAGCCCAACGCGCCTTCAGCACAAGCCTCCGCAAGGCGGACGCCGCAGCA
AAACCGCTCCTCCTAACGCCCAACAATGGCTTCTCCTTCGCCCGACACAACCCCCTGCCG
GAGAAACCACGTTCCAACGCCGTGACCGAAATCCGCGGACCTTACTACTCCGCCATGGGT
CCACGGTACCTCGCCGACGTCCTCGAAACCATGGGCCACTACGTCGACGGACTCAAATTC
GCCGGCGGCTCGTTTTCTCTCTTCCCCGAAGCCAAGCTCCGGCAACTGATCGACCTGGCA
CACGAGCACGACGTGTACGTTAGCACGGGCGGCTGGGCCGAGCATCTGCTCACGCACGCG
AACGCGCCGTCAGTAATGGACAAGTATCTCGCCAAATGCAAAGATCTCGGCTTCGACGTT
ATCGAGGTGTCCTCCGGATTCCTGAGCATCCCGCCCGACGACTGGCTCCGGCTCGTCGAC
AAAGTGCACGCCGCAGGCCTAAAGGCCAAGCCCGAGCTGGGCATCCAGTTCGGGGCCGGC
GGGGACACTGCCGCGGCAGACCTCGAATCCATCGGGACGAGCGATCCTTCGAAACTCGTG
AACCTAGGCCGGCGTTTCATCGACGCGGGCGTCGAACGTCTCATGATCGAGTCCGAGGGC
ATTACGGAAAATGTGAAGCAGTGGAGGACGGATGTGGTGAGCACGATCATGAAGGAGCTC
CCCAGCGAGAAGGTCATGTTTGAGGCGGCGGATCCGGAGGTGTTTAATTGGTATATAAGG
GAGTTTGGGGCTGATGTGAACGTTTTTGTGGATCATAGTCAGATTGTGCAGTTGACGTGT
TTGAGGCATGGGATTTGGGGCAAGAGCGATACCTTTGGGAAGATCGTGAGCTTCAGGGAA
TGA
>AS_DN23030_c0_g1_i1 DN23030_c0_g1~~DN23030_c0_g1_i1  ORF type:complete len:184 (+),score=14.13 DN23030_c0_g1_i1:83-634(+)
ATGAGCGCCTCAAAAAACGACGCTGCTGTCGCCAACCAGGGAGGCCAGTTTGGCTCGCGT
GTTGTGGGATCTGAGCCTCTGACACAGGGTGGACACAAGCCAGGAGTCCTAGCCTCGGAG
AACGACCGCGCACCTGCGTTCTCCGCGCAAACTCTCCCAGCAGGCTCCGCCCCCGCCGAC
TCCACATACCAGCCCAACCCGGACCTTAACAACCAAAGGATGTACCAGAAGGCCTCCGAG
ACTCTGCAAGGCGCCGACTCAGCAGATGTGCACACAGGCTACGGCCACCCAGGTCAGGGC
CAGACGTCTTCCGAGCTTCGTCACGATGGCCAGCATACTTCGAAGAAGCAGGGCTTGGGG
TTCACGGGGCTTGGTAAGACGGAGGATAAGAACGAAAAGATTACGGGAAGGGATCCTGCG
TTCCCTGGTCAACGAAATCTGGAAGAGGATGTGCAGACTGGACAGCGGGGTACGGTTGGT
GGGCCAGCGGCGCAGGAGAGGGAGCCGGAGACTGCAGAGACGGTTGCGGTGGAGAATAAG
CTGGGCCGGTAA
>AS_DN61630_c0_g1_i1 DN61630_c0_g1~~DN61630_c0_g1_i1  ORF type:internal len:142 (-),score=8.39 DN61630_c0_g1_i1:2-424(-)
TCCATCTCGAGTCTGTTGGGCATTGCGGACGGCGAGAAGGCCTCGTCTGAGACAGCCGGC
CAGAGCCCCAAGTCACAACATTCATCCCCCCAGCTACGGCAGGAGCAGCAGCAGCGGGTA
GCAGGAGCGGTGCAGCAAGTACAGCAAGCCCGGCAACAAGAGAGCCGTCCCACGGTCGTG
AGCCACCCCAGAATGACGTTGCCTCCAACGCCGCCAATGCATCCGGACCCAGTGGTTGAC
GGCAATCAGTCTCCGTCGGCCGCCTCGAGTCACTCCGCGACTGGCCCTTACTATTTGGGT
CAGTCGCTCAACAACATGGAGCCGCACCAGCAGCGACAGAATCCTGCCTCAGCACCCATT
GTGAAGCGCTCATCGATCCCTTCTCAGCCCTCAATGTCTCCATACAATGTTCCAGCGTAT
GCC
>AS_DN10647_c0_g1_i1 DN10647_c0_g1~~DN10647_c0_g1_i1  ORF type:3prime_partial len:489 (+),score=40.49 DN10647_c0_g1_i1:176-1639(+)
ATGACCCTCGCGGCGGCGGCGCTCCTCGATCTCCTCGCGGTCGATGGCGTCCGGGTCGCG
GCCCTTGACCTCGGGCAGGAGGAGGCTCGTGAAGATACCGGCGATCGAGCAGGCGAAGAA
GATCCAGAGGACCTTGGGCGTGCCGACCTTCTTGGACAGCGTGTTGAAGCCCAGGCTGGA
GATGATCGCACCGCACTTGCCGAACGCGGCCGACATGCCATGCGCCGTCGCACGGACGCG
GGTCGGGAAGACCTCAGCAGGGTACAGGAAGGTCGTCAGGTTGGCGCCGAAGTTGAAGAA
GAATTGGAGCAAGGCAAAGTTGACGATGAACGCGGCATCGCTGAGCGAGTGGAACTTGCC
CGCGAGGATGGCCAAGAAGAATGCCTCCATGACGAAGCCACCGATCTGAAGGGGCTTGCG
GCCGATGTACTCGACGGTGAGCGTCGACACCCAGTAGCCAGGTACGAAGCCGAGCGCGGT
GATGATGAGGTTGCCCGTAGCGATGCGGAAGAGCTTCTCCCAAGCCGAGTCGCCAGAGCC
GGAGAACCCAATCTGGCTCAGGACGACGCTGGTGTTCAAGTTGATACCGTAGAAGGCAAT
GTCGACGAAGAACCAGGAGCCAGCAGTGCCGATGAGAATCTTGAGGTGACGCCACTCGGA
GAAGTACGCGAGGAACTCGTTCCAGTGGGCCTTCCGCTGAGCCACAATGTCCTTGTGGGT
CATTCCCTTATCTTGGGCCGGTGGGGAGTCGACGGAGTCACCGTCGACGGTCTTGACAGT
CGTAATGGCGTCGCCGTCCTTCTTCTCGAACGAGTCGGTCTCACCCATTTCGAGGGCGCG
AGACTTCTCATAGCGAATAGACTCGGGGAGAACGAGGCGATGGTAGAGCGTGACCGCGGC
GGGGACGAGAGCGACACCGATGCAAATGCGCCAGACGCCATCGACCTTGGATATATGGCC
GAGGTCGTTGATGGAATGCTTGTAGGCGGCCAAGGTGATCATCGTGACGATGGCACCGAC
GAGGTTACCGTATCCCTGGTTCGTGAAGACGAACGAGAGGAGGGAGCCACGCTTCCAGAT
CTTGGCACGGTCTGCCATGACACTGGCGGAGAGAGGGTAGTCGCCACCGATACCGACGCC
CAGGAGAATACGCCACATGGTGATCCAGATGAGGACGTTGTCCGGAGAGATCTGGCCAGT
CGGTGCGGAGATACAGAGCACGGTGGCAAACATGATAACCATGAGCTCCTTGCCATAGAC
TGCTTTACGACCGAAGCTGTCCGCGAGATAGCCGAAGAGGAACTGGCCAATCACGCAACC
AATGTTGGCAGCAGCCTTCATGAGACCTTCCAGGTTGGTCGGGAGGGCCTTGCCACCATA
CAACCGGTACGAGAGCATGGTAGAGACCTGGTTGATGATGAACAGGTCATAGGCGTCGAG
GAAGAATCCAACGCCAGCAATGCC
>AS_DN116367_c0_g1_i1 DN116367_c0_g1~~DN116367_c0_g1_i1  ORF type:5prime_partial len:259 (+),score=29.41 DN116367_c0_g1_i1:1-777(+)
CCAATTTATAACTCATTCGTTAGGCAAAGCATTGATTCGTCACCGCGACAGAGTTGGCGG
GCCAGTATGCAAAGCACAAAGAGCTATGTGAGTCAGGGGACCCAAACAGAAGAAATTCAA
CCCATACAGCCTCGTTCAATTAGTGTTGCCTCGTCTCGCAGTCTTCGAGACACGGCAGAG
TCGCCTGTTGAAAACCCATGGGACACGCCTGATACTTCGGAAGATCATGATGTTCCGTCT
GATAGCAATGGTGATTTTGAAATTCATGACGCGAGCACCACAGTTGCCAAGCCTGAGCCT
ACTCGTTCAGTTATCTCGACTCCAGGGGATGAGAGTCCTTCGGCAGCGAATTTCTCGCGC
CCACGCCTAGTCACAATTCCTAAAAGAATCCCGCCTGCGCTTCCTCCACGCAATCCTGTT
CGCAGGCGTGGATCGCAATCCACTCAGGGGTCGGTCGTCGCTGGCCCTACGTCTCCATCT
ACCTCCACACATGGCGAAGCAATTGCCATTGATTCTACGTCTGATAATGAAAAGACTGGT
GTTGAGATAGCACAGGAAGATGCCAAAGAAGCGCCCCTCGATGCTCCTGCGGCCACTGAA
GGAGTCCACGAGGAGACACCAGCTGTGGAAAAAGACGAATTCCATTCGACCTCGACTTCA
CCTACGGAAGAGTTGAACACTGTTGAACTGAAGGATGAGGCGAAAGACGAGACAAAAGAA
GAGGCAAAGGAAGAAGCCAAAGAAGAATCGAAACCAGAAGCGGAAAAGGCGACATAA
>AS_DN135294_c0_g1_i1 DN135294_c0_g1~~DN135294_c0_g1_i1  ORF type:internal len:119 (+),score=2.64 DN135294_c0_g1_i1:2-355(+)
TGGATCTTTATGGACATGACAAGGATGCCCACCCAGGCCATCTACGACCTCGGCCTCTTC
ACACTGCTCGCCAACGCCACCGTTGCTTTCGCGCTCAACATTGCCGTTGTCTTCTTGATT
GGCAAGACCTCCTCGCTCGTTCTAACGCTCTCGGGTGTCCTCAAGGACATCCTTCTCGTC
ATTGCCTCCATGGTCATTTTCTTCGACCCAGTCTCGCCGTTGCAAGCGTTCGGCTACAGC
ATTGCGTTGGGCGGCCTGATGTACTACAAGCTCGGTGCGGACAAGATGAAGCTGTACCTT
AACGAGGGCCAGCGTAGCTGGAACGAGTACGGTGTTCGCCACCCGATCATGCGC
>AS_DN81724_c0_g1_i1 DN81724_c0_g1~~DN81724_c0_g1_i1  ORF type:internal len:137 (-),score=14.87 DN81724_c0_g1_i1:2-409(-)
GACGCATGTGACAAGATGCTTGACCAGATTGACATGCGTCGTGATGTTCAGGAAATCTTC
CGCGCCACCCCAGCAGAGAAGCAAGTTATGATGTTCAGTGCCACTCTCTCGCAGGAAGTC
CGACCTATCTGCAAGAAGTTCATGCGTAACCCTCTGGAGGTGTACGTTGACGACGACACT
AAGCTTACACTCCACGGTCTCCAGCAATACTACATTAAGTTGAGCGAACAGGAGAAGAAC
CGCAAACTCAGTGACCTTCTCGACAACTTGGAGTTCAACCAGGTCATTATCTTTGTCAAG
AGCACTCTCCGTGCCAATGAGTTGGACAAGCTTTTGCGGGAGTGCAATTTCCCCAGTATC
GCTGTCCACTCTGGTGTCAGCCAGGAGGAGCGGTATGTACTTTATTTC
>AS_DN130233_c0_g1_i1 DN130233_c0_g1~~DN130233_c0_g1_i1  ORF type:internal len:127 (+),score=4.73 DN130233_c0_g1_i1:3-380(+)
GGATTCGTCGATTTTTGTCAAAAGCTCACACGTTGGGGTGAATCCGGTGTCTACGGTTTC
CTGGAACATTTAGACTCAAGACCCTCTGCCAACATCCTTCTGCAAGCTATCACAACGGAA
GCTAGGCAGCAACTCATCTTTAGGCAATTTGAAGGTCTTTTCCCAATGCCTGAATGGTTC
ATCCCTGGTATTACTCAATCCATGACCTGGACTTTGCTCGCAAATTACATCACTCACTGC
CCGGCCGAGAACCCGAGGATTGAGTGGCAAAACTTCCCTGGACTGAATATTACCAACAAC
CCCGCTCCTAACGAAGAGGACCTTTCTCCAGGCATCTCGAGCAACGTTTCGGCCTTGTCA
TGGCCTGGCCGAGAGCTC
>AS_DN126041_c0_g1_i1 DN126041_c0_g1~~DN126041_c0_g1_i1  ORF type:internal len:115 (+),score=9.97 DN126041_c0_g1_i1:3-344(+)
AAGCTGAAGTCAGAGCTGGACGTCTCCAACTTTGACCCAGAGTTTACCAACGCCCTTAAC
GGAAATGGCTCGCTGAACGCGCGTGCAGCAGCTTTGGCATCGGGCGTCAATCCAGCGTCC
ACCCCTTTGTCACCCACGATGCAAGCCAACTTCGCTGGCTTCACCTTCGTTGACGAGAGC
ACCATGGAGCAGCAGTTCAGGCACCGAGACAACGACATGGAACGGATGGACGAGGACGAT
AGAGAGGATCCAGAGTGGGACAAGCCTGCAGGGCGAGGCGACCGCATGAGCGGTGTCATC
CCCTCAAATGACCACGATATATTCAGCCATGGAAACTTCGAC
>AS_DN1762_c0_g1_i1 DN1762_c0_g1~~DN1762_c0_g1_i1  ORF type:5prime_partial len:208 (+),score=5.29 DN1762_c0_g1_i1:2-625(+)
GCCGAGCTCCTCCACAACTGGCCGACCGCCGAGCTGGCCGAGATCGCAGACGTCCACGGC
GTCCTGCGCGAGGTCGTGCACTCCAACATCTGCCCGTCCAACTCGACCATCGCCCGCAAG
TTCCACAAGCGCTTTCCGGACGAGCATCCAAGCAGCGGCAGCCTCTTCTTCAACATCCAC
CTCAACTACCCGCCTCCCGCGCCCGTCCTCCACCCCGCGCCCGGCTCCTTCCACTCCCAG
TACCACAGCAGGCCGACGGAGGACGCGCTGAGCCACTACTACCACTCCACGCCGCTCTCG
CCCACGCGCACTCGGCGCTTCACCAAGTTCGGCCGGGACAGCGACTTCGGCGCCGAAGGG
TGGGGCGACGACGTCAACCACTACTACGTCGTCGAAGACATGCTGAAGCTGGATCCCGAG
CAGATCCTGTGGCTGAAGGAAACGGCGCCGGGCAAGGCCGTGGTCGAGGCCTACGTGAAG
GCGTTGGGCGAGTGGTTCGAGAACAACGGCGAGACGTTCGGCCACACCTTCCAGTGGGTC
CTCGACGAGCGAGGCGAGGAGTTGGCCGACGTCATGGCCGGCGTTAGGGAGGGGGAGTTG
GGCGTCGCAGTTGTGGAAGACTAG
>AS_DN116475_c0_g1_i1 DN116475_c0_g1~~DN116475_c0_g1_i1  ORF type:complete len:254 (-),score=7.96 DN116475_c0_g1_i1:158-919(-)
ATGGCAGAGGTCCTGTCCATGCAGCTACAGCCCGATGGCTCGCCTCGTTTCCCAGACTCG
CCACTCAATTGCTCCTCCTCGCAAAGCTCTCTCTATCTCGGCTCGCCACAGACATTCTCA
CCTCCTCGGAAACCTCACTACATCGAAAGTCGACCTGAAGAGTCAGCCTTCGAACGCCTC
CCACAATCAACATCTTCCTCCTCGTCAAGTTCACAAGTAGACCTCACACAGTCGTCGTCA
TTTGCCTCGACCATCAACAGCAGCCTGTCAATAAACACGAACCTCGACGTCGACGACAGC
TTGTCTTTCCCTTCTTATGGCCGCACAGCCTTTTTCGAGCCTGAAGATCTGGAACCGCTT
CCAAGTCCGAAGACAAATAATTCCTATTCTGTCCCATCGCCCCCCAGCGACATTACGCCA
AACAACACTCCCGACGGGCCCCTTTTTGTTGGGGACGACGCAACCATTCAACAGGAACCC
TCAAGACACGTCGACTATCTCTCACATGAGTGGAAGGAAGAGGATATATGGTCCTCGTGG
AGGCACATTGTATCAAAACGCAGGATATTTGGCGAGCTCGCGAAAGCAGAAGATTCAAAG
TGGCCGCGGTTGGAAAATGCATCTTGGCGAACGTGGGCGAAACAAAAGTACCGGCTGAGT
ACCGTGTCGCCCGATACATTGAATTGGTGGGCATTGGCAGCGATTACTTCGTTCATTCTA
ACATTGACTAACGTTGTAACAGGCTCAAAGACTGTGACGTGA
>AS_DN126941_c0_g1_i1 DN126941_c0_g1~~DN126941_c0_g1_i1  ORF type:5prime_partial len:252 (-),score=18.62 DN126941_c0_g1_i1:132-887(-)
AGCTCTTCAAACCCTTTTGATCATCCAGAAGAGACTCCTGAGTTCGCGGCACGGTACCCT
TCTCTACTTCCTACCTTCAAGTCACAGGACAACTCTTTGGCGGTACCTGCTCGTTCCATG
ACACTCAGCCCTAATTCGGAGATAGCTCGCTTCCCTCCTGTTTCTCAAATTGATGCACAT
TTATTGGCGAACAACCAGCGTCGAGATCTTGAGACTAGCCAAGGCCGACCGCGCCCTCAT
AGTGTCGCCGGGCCGCAGCAACAAGAGCCTAGGAGAGTAAGCGAAGAACATCGAATGCGA
AAGCCACGACGTGTTGCTTCAACTATCCATCGTGGATCTGCTAATCCATTTGATACACAA
ACTGGCAATGTGCACTCTCTCAGACGTAGAGCAACAGAGGCAAACTCATTGCGTCGCCGC
GCTCACGAAAACCCCTTACGAGATCCCCGTCCCGTGAGCCTCTACGACAGACCTACCGGG
TCGATTCCGGGCAGTTTCCCGGTGGATGATACCCCGGCGCCAGTCACCAGCATTGACGAG
TCTAACACTGATGGAGAGATTCAATATGCGATGCGACAGAGTCTAATTGATCAATGCGTT
GATCATATGTTGAAACTTGGCTATGGCACGTATATTGATGGAGGGCGAGATAGGTTGAGA
ATCATCGCTGAGGCCGCTGACTTGCAGGTTTCTGATGCGATTGATATGATTGAAGAAGAG
CGGATGGCTTATGAACGTTACACGCCAAATGCTTGA
>AS_DN78876_c0_g1_i1 DN78876_c0_g1~~DN78876_c0_g1_i1  ORF type:internal len:121 (-),score=5.47 DN78876_c0_g1_i1:1-360(-)
TGGCTGGCGCGCTCATGGCAGTGTAATGACCCCACACACAATCATGGAACAGCGACGAAG
GTGCCACTGGAGGTTCATATAATGTCGAAATGTCCCGACGCCAGAGACTGTTTGCAGCAG
CTTGTACTGCCTACAATGCAGAACGTATCAGACAAAGTCGACTTTAGGCTGTCTTTTATT
GGAAGAACCACTGAAGAAGATGATGGTGTCCAGTGCAAACACGGCCAAACAGAATGTCTA
GGAAACATCCTCGAGCTGTGCGCAGCGTCCGTCTACCCTGACCCGAAGATTTACTTGGGC
TTCACCATGTGCCTCGAACGCGACTACGAGGAGATTCCCAAAAAGGGACTCATTGAAGAC
>AS_DN9499_c0_g1_i1 DN9499_c0_g1~~DN9499_c0_g1_i1  ORF type:internal len:127 (-),score=17.74 DN9499_c0_g1_i1:1-378(-)
ACCGACTCCACATCGCCTCTTCCCGCCTTCTTCTTCCCCTCTGGCGAGGGATCGCAGGCC
GATGACTTCGTCGACCCAACCGCCATTACCCGACAAGAAGAGGCTCAAGCCAATGTCCGC
TTCTACCCAGGAATGCATCAGCAGCAGGCTGCTCTGGCGAGGGCACAGGCCCAAGCTCAG
CAGCAACGGCAACAACAGATCATCCAGCAACAGCAGAGGCAGCGCGAAGAGCAAGCTCGG
CAGAGCCATAAGAGATCAGCTTCTCATGCCCCAGTGGACCCGCACACCGAGGAGACCATT
GCCCGCGTTGTCAACCAGATCCGCCAGAACAGCACGATGGGTGGCGGTGACTCCATGTCT
CCTGGCCCACACTCTAAC
>AS_DN127854_c0_g1_i1 DN127854_c0_g1~~DN127854_c0_g1_i1  ORF type:3prime_partial len:156 (-),score=8.74 DN127854_c0_g1_i1:3-467(-)
ATGGTGTTCGTTGTGGTAACCAACATTGTAGGCCAAGATGTTGAGCGGGCCGTAGTACGA
GTAGGTCTCCTGGTCCGAACCGTCCCATACGAAGTGTTCCGCAATGAAGTGCGCAGCGCA
CGGGTGCAAGCTGCCAGCGAAGAAGCTGCTGGCGATGAAGTACATCATGGCTGTCTTCCC
GAGGAAGTTGAGGATGAGGTAGTCGAAGGTCACTTGCGCCGCAATGTTGCACATCATCCA
CGTCGTCGGACGTTGCGCGCGAATGAATCCAGGTCGCAGCGCATAAAAGAGGATTTGGAA
TGTGCAGAAGAAGACTTTGCCGAGCACGTTGTTCAGGCACAGCAGCTCGACACGCGTGGG
CAGGTCGGTGTCAATACCGTCTTCGCCAAGGAATTTGTGGTGCTCGATGTGGTACGGCTT
GAAGAGCGAGCAGTACGGGATACCGATGGGAAAGAAAAAAAAAAT
>AS_DN136093_c0_g1_i1 DN136093_c0_g1~~DN136093_c0_g1_i1  ORF type:internal len:110 (-),score=2.47 DN136093_c0_g1_i1:1-327(-)
CTAGTTACAGGTGGATCGGACGGGTCCGTAAGAGTCTGGAGTCTTACGGATTATAATGCC
ATTCATCGATTAGCGGCGCACGATAACAGCGTGACGAGCTTGCAATTCGATAATACGAGG
ATAGTTAGTGGGGGCTCAGATGGGAGAGTGAAAGTTTGGGATTTGAAGAAGGGAACGCTT
GTGAGAGAGCTGTCAACACCGGCGGAAGCAGTATGGAGAGTGGTTTTCGAGGAAGAGAAG
GCGGTTATTATGGCATCGAGGGGTGGAAGGACTATCATGGAAGTATGGTCCTTCTCACCC
CCCGACGACGAATTCGAAGACTTCCGC
>AS_DN46259_c0_g2_i1 DN46259_c0_g2~~DN46259_c0_g2_i1  ORF type:5prime_partial len:205 (+),score=1.81 DN46259_c0_g2_i1:1-615(+)
CTCCTTCGACTCCTTTATCTATCTCAATCGATTTCATCGCATTTCTCATCACAATACAAT
ATGAATCCAGTTCGGAACATTGTCCGCTCAGGACACTTGCTCTCAGCAGCACGACCGGCT
TTGCGGTCGCCGGCTCTCCCAGTTTTGGCCGTGGCTGCTCGCAGAGGTTATCATGAAAAA
GTGTTAGATCATTATACGAATCCTAGGAATGTGGGCTCTCTGGACCGCAAGTCTGTAGAT
GTTGGATCTGGTCTCGTCGGAGCTCCTGCATGCGGTGACGTCATCCGCCTCGACATCCAA
GTCGACGAAAACACCGGCAAAATCGTCAAATCAGCCTTCAAAACATTCGGATGCGGCAGC
GCAATCGCCTCAAGCTCATACCTCACCACCCTCCTAGCCGGAAAGACCTTGGAAGAAGCC
GGCAAAATCCAAAACACCCAAATCGCAAACGAGCTTTGCTTACCCCCCGTCAAACTCCAC
TGCTCCCTTTTGGCCGAAGACGCGATCAAGGCAGCTATCAAGAATTATCAGTCCAAACGA
CCTGCGGCCGCAGCCACGAATTTGGCGGATACGAGTAAGGCGTTTAAGGAGAGTGTTGCT
TCTGCGCAGGCTTAA
>AS_DN42451_c0_g1_i1 DN42451_c0_g1~~DN42451_c0_g1_i1  ORF type:5prime_partial len:168 (-),score=25.35 DN42451_c0_g1_i1:109-612(-)
CAGGGCCTGCAGCCTCACCATCAGCAGCAGCCGCAGCCGCAGCAGCACCACACATTCCCC
ATCCCGAGCTACCCGCCGGTCGCTCCGCAGACTCCCGTCGCCGCCGGCGGCAAGCGCAAG
CTAGACGCGCACGCTATCCCCGCGCATCCCGACCCGGCGTCCGCCGTTGCGATTGAAGAG
GTGTCCCGCCTCGCTGCCGAAGAGGACAAGCGCCGCCGCAACACCGCCGCCTCCGCTCGC
TTCCGCGTCAAGAAGAAGCAGCGCGAGCAGGCGCTCGAGCGCACGGCCAAGGAGATGACG
GAGAAGGTGCAGGTCTTGGAGGAGCGGGTGCGCCAGCTCGAGACGGAGAACAAGTGGCTG
AAGAATCTCATCACGGAGAAGAACACCAAGGACCTCGATCCGGTGGAAGGCTTAAGGAAG
AGCGTTTCCGACTGCAAGGGCGAGCGAAGTACCGACGACCACACGACCGGCGTGGGAACC
AGCGAGGGCAAGAAAGAGCAGTAG
>AS_DN59993_c0_g1_i1 DN59993_c0_g1~~DN59993_c0_g1_i1  ORF type:3prime_partial len:133 (-),score=4.61 DN59993_c0_g1_i1:1-375(-)
ATGACCACCGAGCAGACATTCATTGCTGTCAAGCCTGACGGCGTCCAGCGCGGTCTGATC
GGGCCCATCATCTCCCGCTTCGAGAACCGTGGCTACAAGCTCGTCGCCATCAAGCTCGTC
ACTCCCACTCAGGAGCACCTCGAGACGCACTATGCCGACCTGTCTGACAAGCCCTTCTTC
AAGGGCCTGATCACCTACATGGGCTCCGGCCCTGTCTGCGCCATGGTCTGGGAAGGCCGC
GACGCCGTCAAGACCGGCCGCGCCATTCTCGGAGCCACCAACCCGCTGGCCTCCGCTCCC
GGCACCATCCGCGGCGACTACGCGATTGATGTCGGCCGCAACGTGTGCCACGGCTCCGAC
AGCGTCGAGAACGCC
>AS_DN94589_c0_g1_i1 DN94589_c0_g1~~DN94589_c0_g1_i1  ORF type:5prime_partial len:112 (+),score=20.63 DN94589_c0_g1_i1:3-338(+)
TTCTTTGTGGGCCACCTCCCCATCTCGGCCAACGCCAAGGCCATCGCCGATGTCATGACC
TACTACAAGTCCAAGGACAAGGAGCGCACTGTCTATGTCTTTGCGGGGAGCAAGGACGAT
GCGGTGATGCACGGCGTCTACGTCGGCACGCACCTTTCTTCCAAGGGCGTCACGGCCGAG
CAGTGGACCGCTGCCGTCACCGAGGTCATTGGCGGCAAAACAGGCGGCAAGGAGCCCAGC
CGGCAGGGCGCCGGTGCCGAGCCGGCCAAGCTCGACGAGGCTGTTGCCAAGGCGGAGCAG
TGGCTTGTTGAGAAGATGAAGGAGCTCAACATTTGA
>AS_DN112767_c0_g1_i1 DN112767_c0_g1~~DN112767_c0_g1_i1  ORF type:internal len:141 (-),score=17.82 DN112767_c0_g1_i1:2-421(-)
GATCTCCACGTTGAGGGCGCCATCAAGGAACAGCCTGCGGCGGAGAAGCCCGCGGTCGAC
TACAGCATCGGACTTCAGCCAACTGAAATGGAGGAAGAGTTAAGGAAACGCAAGGCCCGC
GCGGAGAAATTTGGCATCGTCGCCGAGACTGGCTCAGAGACGACAGAGGCAGAGAAGATC
CTCGAGCGAGCAAAGCGATTTGGAACGGGCGCCTCAAACGATCAGGGTGTCGGCATCAAT
CGTTTGGATCAGGCTCTCCCTAACGAGCGAGAACGGAAGCGCGGTCGAGGAAATGATCAA
GGTGGTCGGGGAAACAAGCGACGCAACAATGGTGGTGGACACAGTGGCGGACGTAACCGT
CAGCAGAATAACAATCGCAAGGGTACCAACCCAACTGGTCGAAGCAACGCTCCTAAGCCC
>AS_DN131976_c0_g1_i1 DN131976_c0_g1~~DN131976_c0_g1_i1  ORF type:internal len:136 (-),score=9.22 DN131976_c0_g1_i1:1-405(-)
GCCAGCCAGCACAGCACCGAACTTCTTGCAGCACATGCCGAGAATCGGTCCCATACAACA
AGCCATACCGAAAAGACCACCGAGAACACCTGCATTGACAGCGATTGGGCCAAAGGCGAC
AAGAGCAACACGAATCAAAGAGTTCGTCTGATGTGGGTCGGCAACGCCTGGGGAGTCCTT
ACTCCGCTCCGCCTTGTCGACACCAGTTTGAGCGTTGATGAAGAGGTAGGGGATGAGTGT
AATAGCAACCAGGACAAGTGGACCGATAATCTCACTGAAGAAAATATTGCTGAAGTGAGC
ACGAGGAACGTCGCCAGAGAGCTTGGAAGATGGATCTCCGAGAGCTTTTCGCTTGTAGCC
AGTGATACGAGTTCGAGACAGGCGGCAGTAACCGATCCAAGAGGC
>AS_DN68991_c0_g1_i1 DN68991_c0_g1~~DN68991_c0_g1_i1  ORF type:3prime_partial len:114 (-),score=10.39 DN68991_c0_g1_i1:2-340(-)
ATGTTCAACTCGCCGTACGGATTCTACGGGGGTAATCCCTTCCTACACTCGTCATACCTC
CCGGATCGGCAATCATACTACCAACAGCCTCGCCGGTCGTACTACAACCCTGAAGAGCAG
CTAGCTCAACAGGCTCGTGCCAGAGCGTTGGCGGAGCAACGGGCACGGAGGTCACAATGG
CTTCCAGAGGAAGACGATGATGATTACCCGGACGAAGATTGGGAGTACGGTCAGCTCGGA
CCTAGGGAGAGGTTGTACCTCGATGCGAGGAAACGGCAGCAGCAGTTGGAGAGGCAGGAG
AGGATGAGGCAGGAACAGGAGCTTGCGAGGAAGAGAGCG
>AS_DN48195_c0_g1_i1 DN48195_c0_g1~~DN48195_c0_g1_i1  ORF type:5prime_partial len:466 (-),score=4.17 DN48195_c0_g1_i1:266-1663(-)
GGAAGCGTTACTTGTCTGCCAGGATGTTTCTGCATGTACCGTCTTCGCACTGCTGACAGG
GGCCGTCCTTTGATCATATCCGACAAAGTTATCGAGGACTATGCTGACCCGAACGTGGAC
ACGCTGCACAAAAAGAATCTCCTGTCCCTCGGTGAAGACCGATACCTGACGACGTTGATG
ACCAAGCACTTCCCGCAAATGTCCTACAAATTTGTTCCAGATGCCTACGCCCAGACCGCC
GCCCCGGAGACATGGAGCGTTCTGCTGTCCCAGAGACGCCGATGGATTAACTCGACAATT
CACAATCTGGCTGAGCTTATCTTCCTCAAGGATCTCTGTGGTTTCTGCTGTTTCAGCATG
CGCTTCGTCGTCTTCATCGATCTCCTTGGTACGATCATCCTTCCTGCTACGTGCACCTAC
TTAGGTTATCTCATCTACATGCTCGCCTCGAAAAAGGGTCAATTCCCGATTATCTCAATT
GTCATGCTTGCGGCTGTGTACGGTCTACAGGCGATCATCTTCATCATTAAGAGGCAGTGG
CAGCATGTCGGTTGGATGATCATCTATATCCTCGCGTTCCCGGTCTACTCATTCGTCTTG
CCCATCTATTCCTTCTGGAAGCAAGACGACTTCTCCTGGGGTAACACCCGTGTGGTTATC
GGAGAAAAGGGCAACAAGCAAGTAGTCGCTGTCGGCGAAGACGAAGGCTTCGACCCGCGC
AGCATTCCCCTCCAACGTTGGGACGACTACGCCGCCTTCAATAACCTCCCCGGCCGTCGT
GGCGCTCCTACGGGTAGCTCCGAAAAGAACTACGATGACGGCGCCTACGAAATGGACGAC
ATGCAATCCGTTTACTCCTCAGTCAAGCCCGCTTCAACCATCATGACGGGCTTCAACGGC
CGCCCTCCGCACATGCCGCCGCAATCACCTGGCCCCTATGCTGCGATGCAGCAGCGGCAG
AGTCACTACTCGAACTTCAGCCGCTATACGGATAACCCGCATGATGGCCGACTGATGAGC
ATGGGCAACATGAGCGACTCATACCAGCAAAACTATCCTTACAATGCGTCGCGCCCCTCG
ATGGGAGGCCTACAGTCCAGTGACAATCTCATGGCAATAAATCCTCACGGCCCGGTGCCA
AGACAGAGATCCCCATTGGGCTATGGGCAGAGCCAGTCTAGGCCACATAGTACGGTGAAC
TTCCAGAACATGATGGGAGGCCCAAGTGATTCGGCAATAATTGAGGCGGTGCAGGCGTGC
CTGAGGGAAGTGGACCTTGATACGGTGACTAAGAAGCAGTTGAAAGCATTGACGGAGCAG
AGGTTGCAGACACAGTTGAGTGGTGAGAGGAAGGCGTTCTTGGATCAACAAATTGACCAT
GAGTTGGCGAACATGTAA
>AS_DN115100_c0_g1_i1 DN115100_c0_g1~~DN115100_c0_g1_i1  ORF type:internal len:112 (+),score=25.85 DN115100_c0_g1_i1:3-335(+)
ACCTCGCCATCCAGTTCACTGAACAGCGAAGGCGACGGCGTTCTCAAGTCCACAAATTCC
GATGAGAAGAATATGGGGTTCTACGATGAGTCATTTGCAGGCGAGGAAGGGATGGGCAAG
ATGGAGGATGAGATGCTGGTTATGCTATTCCAATGGAGTAGTCATGCGGATGGGGAGAGG
TTCAAGCATCCGTTGCAGAAGAGTATTGGCTTGAATGAACAGCCTGTGGATAAAGATCTG
TGGGATCGGCATGTGGCGCATCCGCTCAGGCAGATGGAGGGGATTGGAGCAAAGGTTGAG
AGTTTCAAGGTTGAGTTGAGGGGAGTGGAGGAG
>AS_DN88052_c0_g1_i1 DN88052_c0_g1~~DN88052_c0_g1_i1  ORF type:complete len:306 (-),score=56.10 DN88052_c0_g1_i1:75-950(-)
ATGAAGAACGCCGACCTTGAGTCACTCCTGAAGGAGCGCGGCCTGCCGACTGGTGGCAAG
AAGGCAGACATGGTCGAGCGGCTCACCAAGGATGATGAGCACAAAGCCCAGGCAGTAGCT
CCTGCATCTTCCAAGCTGCACCCCGAGGACGAGATTGACTGGGATGACGATGCAGAGGAG
CCTCCAGCGGACGCCGCCAAAGCCGCCCCTGCAGCGCCGCCGGAGCAGAAAGAACCCGCG
CCTACGACTGCTGTTGCTCCTGCCGAGCCAGATGCGACCGCCAAAGCTGGTGGCAAAGGT
CAGCCGCCCAACCCACAGGTCGTGCCCAACCAAGTCGCCGACGTTGACCCCTCGAAGACC
GACGATCTGTCCGTGAAGCACACTGCGGAACAGAAGGAGGGCAGCGTGGAGGCGAAGCCG
GAGGAGAAGAAGGAGCCCCCGCCGAACTACACAAAGGGTCTTGCTGCGACCAACATTGAC
GAGGAGATTGAGAAGCGCAAGGCTCGCGCGAAGAAGTTTGGGTTGAAGATTGAGGACGAT
GAAGGCCTCAAGAAGTTGGAGCGAGCCAAGAAGTTTGGAGAGACTGGGCCGCCGAAGGGA
TTGGACGAGGCTCTCCCGGAGCGCCGAAAGCGGGGCCGGGAAGACAATGATGAGACTGAC
AGGAACAAGCGTCGTGGCGGGGGCAGGTTTGGTGGACGCCGTGGGCGCGGGAACCGTGAG
GGAGACAGGAGGCGGGACAACCGAGACAGCCGAGATAGTCGGAGGGAAGACAGGGGCAAC
ACGGATGGCAACGGCCCGAGCTGGATGAGCGCAGTAGACCGGGAGCGAGCAGAAGCCCGG
AAGGCGAAGTTCGCCAAACCCGCCGCTGCCTCTTGA
>AS_DN66397_c0_g1_i1 DN66397_c0_g1~~DN66397_c0_g1_i1  ORF type:internal len:127 (-),score=7.81 DN66397_c0_g1_i1:3-380(-)
TCTATTGATCTCGCCAGTCTGGGTCCGGATCATTTTTACTCTACAAATACCCTTGCTATT
TCTTCCACTTCTCCGAACATGAACATGTCCCTGTCGCCTTTGTCCATGACATCGAACCCT
TCGCAAGATCATCATCAACGACAACCTCTTCTAGCCCCAAAACAACACTACACTCCATCA
TCTTCTACCTCTGTCTCTCCTGCACTTAGCAACGCTATCACTATGTCTGCCAACCCCGGC
AACAATATGCAGAGCAAACCGTCTAGAAAGCGATCGCATGCAACTGCAGAAGATCTTTCC
AGCAACAATAGTGCTCAGGATTCCGAAGAGGAACGTCTTGTCGAGAAACGTCGTCGCAAT
ACGATGGCAGCTCGGCGA
>AS_DN14971_c0_g1_i1 DN14971_c0_g1~~DN14971_c0_g1_i1  ORF type:internal len:215 (+),score=1.46 DN14971_c0_g1_i1:2-643(+)
GCAGCAGGCATGCAAGGCTGCACAGGTCTGTTTCTAGTCGTCCCACCCGCACCCCACGAA
ACAACAATCAAATACACAACCGCCATCCTCGCTGCCGCAAAATCAGTCAACACAATAACT
CACGTGGTTGTATCAACGACATTGGGAACCGACAGACCCGAGCGAATGGCAGCCTGGAAC
CCTGACGCCGGAATGCTAGCGATGGTCATAAAACCCAAAATAGCAATGGAGGAGCTCGTC
CGCGCTGCCGAGTTTAAAACTTTTACTATCCTAAGGCCGGGAAACTTCATGGCGAACTTT
GTCAAGCCAAAAATCTCGGTTGTCAATCCCGAACTTGAGAAGACAGGCGTCTATCGGACG
TCGTATACGCGCGAATCACGGATACCCATGATCGATGAAGCAGACACGGCAAAATTCACC
GTTGCAGCTTTTACTGACCCCGAGCGGTTCAATGGGAAGGCTATTGCACTCGCATCGCAC
CTTTGCACAGTGGGCGATTTGGTGGCGCATCTAAGTCGTGTATCTGGCAAGCCGATACGG
GCACATTACTTGTCAGATGCAGAGATTGAGGAGGAAGCGAGTAAGAATTCGCCTGCGTCG
TGGCATCGATTCCTCAAAGATATGGATCAGTTGGTTGATATG
>AS_DN60750_c0_g1_i1 DN60750_c0_g1~~DN60750_c0_g1_i1  ORF type:internal len:119 (+),score=7.05 DN60750_c0_g1_i1:1-354(+)
GTCACCGTGGTTGGTATCACTGGGCCCACCGCCGCTCATGCCTGGGATACTGTTCTTGGT
GTCGTTCTTGGAGTCCTGGTCATCTTTGCCGACATCCATATTCAAGCCGGTGGCTTGGAA
GGAGCCCAGAACGGTATCGAGATCGGTGATGGACACGGTGTTGTTGGTCATTTCGCGAGA
AGTGAAGACGTAGGACTTGTCACCGGTCTTGTTGACGCCCTTGGGAGGATCGTAGCATTC
GACCTCGAGGTTCTTGAAGTCGGCGTGATAATAACCGTTGGTCATTTCGTCAGAGGACCA
GTCCACAAGACCACCGCCCCACTCGATGGTACCCTCGCCGTTGCTGGCAAGGCC
>AS_DN94263_c0_g1_i1 DN94263_c0_g1~~DN94263_c0_g1_i1  ORF type:5prime_partial len:197 (-),score=42.25 DN94263_c0_g1_i1:63-653(-)
TTTCTGTGTATTAAACCAACCATCATGTCTTCTGACAAGAACAACCAACCATCAACCATT
GGATCTTACGTCGATTCTGCACTTGGTGCTACTCAGAAAGCTATCGGCGAACTCACTGGA
AACACAGGTACTCAGAAGGAAGGAATAGACCGCAAGGACGCCGCCGACGTCGAGCAGGAC
GCTTCTCATGCAGCAGCCAAGGGAGGGCCATTCACCCTCTCCTCGTCTGGCGCTGTTGCC
CAAGACTCGTCTGACCGCACATCGGGCAGCTGGAACCAAACTGTCGGAGCCGCAAAGGAA
GCAATTGGCAACCTTGTGGGTGCCGAAGGCCTAAGACAGGATGGCATCAAGCAGAACCAG
GAGGGTAAGACCCAGGAAGCTCAGGGCCAGCTCAGCGATTTGGGTAAGGGAATTAGCGAC
CGTGTTGCTGGCACTGTCGGTGGAGCAGTCGCAGGTGTAACTGGAAATGAGGAGGAGAAG
CAGAGGCGACAGGATCAGCATGATGTTGGAAAGACGCTTCAGCGTGGAGTTGAGGTTGAT
TTGCAGAAAGAGGCAGATGCTCAGCAGAAGAAGCAGCCAAATGCCCAGTAG
>AS_DN134168_c0_g1_i1 DN134168_c0_g1~~DN134168_c0_g1_i1  ORF type:internal len:120 (+),score=5.27 DN134168_c0_g1_i1:2-358(+)
GACGATCCAGTATCCAATTGCCTCTCCGACCGCCTGAAAGCTTTTCTTGGCAATCTGCAA
CACGTCGACACCGAGCAACTTCAGCTCGTCAAATACAGTGGTGGGGAACAATTCCGCCTT
CACCGAGACTGGCTCTTAGTGCCAAATAACGGATCATTCAAGGAGAGAAATACTATTGGA
ACCTACAACCGCTTACTGAGCACCATGGTGTATCTCGAGGATGACTGCACGGGAGGGGAA
ACCTACTTTCCTGATGTAAAAGGGGTTGGACCAAGTGCAGACGGCGATAAGTTCGCACGT
ACGGAAAACGGAAAGGGACTGCTGTTCAAACCTCGAAAGGGTAATGCTGTGATTTGG
>AS_DN117291_c0_g1_i1 DN117291_c0_g1~~DN117291_c0_g1_i1  ORF type:5prime_partial len:123 (-),score=1.41 DN117291_c0_g1_i1:475-843(-)
AAGCACAACCGTCGTCGTATAAGGCCCCGCAACCGCCAATTCGGCTTCGAACACCAACCT
CCGCTCTTGGACAGTCTCTCGAGCCCTCTTCCCTGTTTACCTGCAGAGCCCCCGCCCCCG
TCCTTTCCCGCCTTTCTCTCGAATCCAACATTGAAACAACGGGCGGCATACCGTACCAAC
AGCCTCACCGCCCAACACTGGCAGAACCGTTACATTGCCTGGCAGAGGCGGGACAAGGCA
CAGAAGGATGAAGCTGCGAAACTCGAGGCTGAGCGCGTCCGACTTTTCGGCGGCGAACCC
GGGGATGACCCTGCCCTCTGTTACCGGATGCTGGAGTTCTTTGGAGGACTGGACTATATC
GATCCGTGA
>AS_DN92571_c0_g1_i1 DN92571_c0_g1~~DN92571_c0_g1_i1  ORF type:5prime_partial len:174 (+),score=15.43 DN92571_c0_g1_i1:1-522(+)
GAATGCCTCAAGGCATTCGGCCGCCTTGATATTCTTGTCAACAACCATGCCCAGCAGCTG
GAGAACAAGGACGTGACGTCACTGGAGTCTACACAGTGGGAAGACACTTTCAAGGTCAAC
CTGCACTCCTTTTTCTATACCGTAAAAGCTGCCTTGCCGCACATGAAGAAGGGAAGCTCC
ATCATCAACATGGCCTCCATCAATGCGTTCATCGGGCGACCAGATTTGTTGGACTACACA
TCTACCAAGGGTGCACTTGTCTCGTTTACGAGAGGTTTGAGTAATCAAATAGTGGGAGAG
AAGCAGATAAGAGTTAATGCCATAGCACCGGGTCCTATCTGGACACCTCTTGTGCCGTCG
ACATTCAGCAAGGAGAACGTCAGCTCCTTTGACAGTACGCCGATGGGAAGACCTGGTCAG
CCCGTGGAGATTGCGACATGCTGTGTGTTCCTTGCTAGCGAAGATTCCTCTTTCATTTCT
GGTAATGTGATACATCCGAATGGTGGTGTCGTCATTAGTTAA
>AS_DN114319_c0_g1_i1 DN114319_c0_g1~~DN114319_c0_g1_i1  ORF type:complete len:100 (+),score=1.67 DN114319_c0_g1_i1:3-302(+)
ATGTTGACGGTCCAGAAGCCGCTCTTGCGCGACCCGGACGAAGGCAGCCTCGGCACGCTT
TGGGCAGCGGTAAGCCCGGACATCGACGACAAAGACATTCAGGGTGTGTACATTACCGAC
CCTGGAAAGGTCGGCGGCGAGAATGAGCAAGCGCGGAACGAGGAGTTGGCGCAGAATGTC
TGGATGCTATGCGAACAGCTTGTTCGTGAGAAGCTCGGGGATGGCGCCCTCCTTCCGTGG
GACAACGCTCAAAACATCGACGCGCCACCTAGCGACGCGCCACCGCGCGAGCAATCGTAA
>AS_DN115481_c0_g1_i1 DN115481_c0_g1~~DN115481_c0_g1_i1  ORF type:5prime_partial len:105 (+),score=15.48 DN115481_c0_g1_i1:3-317(+)
CCTGCCCGCACCATTGTGGAGAACGCTGGTCTGGAGGGCAGCGTTATCGTTGGCAAGCTT
ACCGACGAATTTGCCAGTGACTTCAACAAGGGTTTCGACAGCTCCAAGGGTGAATACGTC
GACATGATTGAAGCCGGTATCCTCGACCCCCTGAAGGTTGTCCGCACCGCTTTGGTTGAT
GCTAGCGGTGTTGCCTCCCTCCTCGGTACAACCGAGGTTGCTATCGTCGATGCTCCTGAG
GAGAAGGCTCCTGGCCCTGCCGGTGGCATGGGTGGTATGGGTGGTATGGGCGGAATGGGT
GGCATGGGCTTCTAA
>AS_DN78213_c0_g1_i1 DN78213_c0_g1~~DN78213_c0_g1_i1  ORF type:5prime_partial len:134 (-),score=12.20 DN78213_c0_g1_i1:63-464(-)
ACCCGTTTCGTCCTTTCCGAGGAGGCTGGCGCGCCACGTGCGCACCAGGAGGCTGTCCGG
ACAGCGGGCTTTGACGACAACGTCCGAACCGTCATTTTCACTGGCCGACCTCTCCGCGTT
CGCATGAACCCTTACATCCAGAACTGGGAAGAAAACCGCCAGGAAGAGATCAAGCAGCTC
ACAGCCCGGGGGAAGATTCCAGTCGAGCACGACATGGAGACAATGGGCGATGACATTGAT
GATGATACTCTCGACAACGCACGACCGTTCTTGATGGGCAAGGTCGCAGCTGTTGTGAAT
GAGAAGAAGCCGGCCAAGGCCATCATTGATGAGATGGTTACGGAGTGCGTGCAGGTGATG
CAGAAGGGCAACAGCTACATTGTGAGCAAGGCGAGGATGTGA
>AS_DN61065_c0_g1_i1 DN61065_c0_g1~~DN61065_c0_g1_i1  ORF type:internal len:126 (-),score=9.29 DN61065_c0_g1_i1:1-375(-)
CACGAGAACCGCGTCGCCGGTGGTCACAAGGCCGCAATCCATAATCCAAACGTCTCCGAA
GAAGCTAAGGAACATTCCCGCCAGTACCTCGAGCACGATGCCGCCAACGCTGAGCCGGCA
CCAGTTGAAACTGGAGGGATGGTCGACGATTCGATGAGCGGCAACACCATCGGAGGTTAC
AAGGCTACTCTCAGCAACCCTCGCACATCGGAAGCCGCAAAGGAAAAGGCCCAGGCCATT
CTTGACGGCGAGGCTGACCCGAGCGACTATGCCCCCGGAACGGGTGACGCTCATACAAAC
AGGGTGATGGGCGGTTACAAAGCAACTTTGAAGAATCCCAACGTCTCTGAAGAGGCGAAG
GAGCATGCGCGGGAC
>AS_DN68887_c0_g1_i1 DN68887_c0_g1~~DN68887_c0_g1_i1  ORF type:5prime_partial len:182 (+),score=30.05 DN68887_c0_g1_i1:2-547(+)
CTTGCGAACCGCATGGGCAGCTTCGTGCAGATGTACACTCTGTACAACAGCGTGCGGCCG
TTCGGCGTCACGCACATCATCGGCGGGTGGGATTCGGAAGCAGAGCTCCCGGTGGACGGC
CAGGTAGGGTCTGGGCCTAAGGCTGGGTCTGGCGGCAAGAACGATGGCGCGAAGCACGGC
GGTCCCTACCTGTACATGGTGGAGCCGAGCGGTCTCTACTGGGGCTACTACGGTGCAGCA
ACTGGCAAGGGACGACAAGCAGCGAAAGCAGAACTCGAAAAACTCGATCTCCCCGCAGGA
AACCTGAGCCTCCTCGATGGTGTCAAGGAAGCAGCTCGAATTATCTACGTTGCGCATGAA
GAAGATAAGGATTTCGAACTTGAAATGACATGGATCAGTTCCCTTGATGGCCCCACCAAG
GGAAGGCATGAGGAAGTGCCCCGTGAACTCCTCGAAGAGGCCGAGAAGGCTGCCAAGGCA
GCGCTTGAAGGCGAGGATGAAGAGGAAGAGGAGAAGGCGGGCGAGGGAGAGCAAATGGAA
GAATAA
>AS_DN40671_c0_g1_i1 DN40671_c0_g1~~DN40671_c0_g1_i1  ORF type:complete len:100 (-),score=16.66 DN40671_c0_g1_i1:113-376(-)
ATGAAGGGCAATACCGTTGAAGCCATCGGCAACTTGACTGGTGCTGAATCCTGGCAAACC
TCCGGAAAGGAGGAACATGCTGCAGGAGAGACTGAATATAATGCCGCTAGAGCTAAAGGA
TACGCTGAAGGAGCCGCTGACCGTGCAGGGGGATACAAGGACTCTGTTCTAGGCGCGGTC
ACTGGAGACAAATCCCAGCAAGCTCAGGGGAATGCCCGCCATGATGAAGGAAAGACCCAA
CAAGAGTTCAACAAGCGAGCTTGA
>AS_DN43037_c0_g1_i1 DN43037_c0_g1~~DN43037_c0_g1_i1  ORF type:5prime_partial len:136 (-),score=5.78 DN43037_c0_g1_i1:125-532(-)
ACGCTGTCACCGGTGCCGCCGTTTTTCACTTCAACCTCTTCACCTCTTTTCACTTTCTTT
TTGCTGACTGGTTCAGCTCTTTTTCGTTCTCTTTCTCTACCAACGTTCACTTCAAACTAC
CAATTTTCACATTCTTTCCGTCGTTCATCTTTAAGAATGGAAGCTGCTGTCGCTCAAGTC
CTCGGTGCTGCTCAAGGCATGACGAATGAATCGACTTCTCTCGTTCGACGAGACCACGCC
GCTGAGTTCGCTGGTCAGAGGGCCGATCCTAGCGAGATTGCCACCAACATCGGTATCATC
ATCACTGTCGCTATTGTCTTTTCGGCCCTCGCTATTCTATGCGTTCTTGACAAGCGGAAG
CGCACCAGGATCACGGATTCATACAAGAGCATGGGACAGCTCGTTTAA
>AS_DN121864_c0_g1_i1 DN121864_c0_g1~~DN121864_c0_g1_i1  ORF type:internal len:142 (-),score=12.37 DN121864_c0_g1_i1:1-423(-)
CCCTTGTCCGCAGTTAGGGATCCATTCTCCGTGAAGCATCAAACAGTAAGGATCGCTCTC
GCCGAGACGACACCGACCCGTTCTCCGTCCAAAGGCTCTCCTTCCAAGAACGTCATCGCT
GGCGGCCTGACGTCAGCCGTGCCTTGGAGCGCCATCGATCTGGAAACCGTTTTCCTGCAA
TCGCCCTCGACGAGCCGTGTGCTCTTCCAATCCACCTCGGGCTCCAGCGGGGACGACGAG
ATGGATAGGGAAAACGAAGGCTTGACCCTAAACCAGGCAATGGAGAAGGTGAAGAGGTGC
ATGACGAGCCCCGAGAAGAGGATGACCGTCGAAGAATGGGTCCGCTGGAATGCTACGAGA
GGAGAGGAGAGGCTGAGGAGGGAGTGCGAGAGGCTGGTGGGAATCTTTGAGAAGGAGGGG
CAC
>AS_DN120241_c0_g1_i1 DN120241_c0_g1~~DN120241_c0_g1_i1  ORF type:5prime_partial len:120 (+),score=4.52 DN120241_c0_g1_i1:1-360(+)
CGCAAGCCCATCGATTTCCACAGCCAAGCCTTCCCCAAAATGCCAAAGGAAGTCAAACAG
AAGAGCGGCATCGCCATCGGCGTCAATGCCGGTCACAAAGTCACTCCTCGCCAACCCGCC
CCACGCATCAGCAGACAAAAGGGTCGTCTCTCGAAACGCACTCAATTCGTCCGCGAAATC
GTCAAGGAGGTGTCAGGTCTTGCACCATATGAGAGGCGTATCATCGAATTGATTAGGAAC
TCTAAGGACAAGAGGGCACGTAAGCTGGCCAAGAAGAGGCTCGGTACCTTCGGCAGGGCA
AAGAGAAAGGTCGACGAGATGACCAAGGTGATTGCGGAGGCCAGGAGAGCCGGTCACTAA
>AS_DN60557_c0_g1_i1 DN60557_c0_g1~~DN60557_c0_g1_i1  ORF type:complete len:182 (-),score=29.34 DN60557_c0_g1_i1:107-589(-)
ATGCGCAACCCGCCGGCTGCGGCGCACGCTGCCTCGCCCACTCCTTCCACCGCTTCTGAT
GAACCTGCGCCCGCCTCGAAGCGGGCCCGTTCTCGCAAGGCATCTGTCTCAACTCTCGCC
GCCTCACCAGATGCCGACCCTGCTGGTGGTTCCGTCGCCGTTTCCGCAGCAGAGGACAAA
CGTCGGCGAAACACTGCGGCTAGTGCTCGTTTCCGGATGAAGAAGAAGGAAAGGGAGGCA
GCATTGGAAGCAAAGGCAAAGGAACTGGAACAGAAGGTTAGCGAGTTGGAGCGGGAGTGT
GAAGGCTTGCGGAGGGAAAACGGATGGTTGAAGGGTCTTGTCGTTGGTGTCACAGGTGCT
GCTCAGGGCCCAGTTGTCGCCGCTCCTCCCCCCTCCCTCATGAACCCTTCATCAACAACT
CTTACTTCATCAGCCTCAAGCTCGTCAAGTAAACGCCGCAGGGACGATGGCGAAAGTGCG
TAA
>AS_DN63649_c0_g1_i1 DN63649_c0_g1~~DN63649_c0_g1_i1  ORF type:3prime_partial len:102 (+),score=4.06 DN63649_c0_g1_i1:35-337(+)
ATGCCTCACCTTGATTCTATCAAAGTTTGCGCCGAAAGTGCTGCTGCTTGTACTAACTGT
GCCGAGATGGCTGGTGAAGAAGGATGTTCTAAAAAATGTCGTACCAATGCAGCATTGGCT
TCTTGTACCGCTCAATTGATGTCTGTTGATGCCCCTCAATTGAATAAAATGATCGAATTA
ACCATAAACTCCGCTCAAGCTTGCGCTGATCATTGTGGAAAGCATAATAACGAACATTGT
CAAGCTTGTGCCGATGCCGCTCGTCGTCTCAATTCGTGCTTACGCAATTATAAAGAAAAA
GCT
>AS_DN59834_c0_g1_i1 DN59834_c0_g1~~DN59834_c0_g1_i1  ORF type:5prime_partial len:142 (+),score=33.58 DN59834_c0_g1_i1:3-428(+)
TATGTCCACCTCCTAAGCAATCACTCTTCAGACACCCCCGCTCCAAAGATCCCCACACAG
TCAGAAGTTGCAGCACAACGTCTTGCCGAGATCAACCGGCAGAATCGGAGGCTCGAACAG
GAGCGTGTACGCAAGGCCCTGTTGGAAGAGCGACATGCCAAGCAACAAGAGCGGAAGCGA
GCTGAAGCGGAGCTTCGCAGGAAGAAGCAGGCTGAAGAAGAAGCCAAGAAGGCTGAGGAA
GAGAAGGCGCTTAGGAGGAAGAATCTTGAGGTCGATGCTCTATTCGATGGAGACTCGTCC
AGGGCTAGTACACCCCAGCCTCAGAAGAAGAAGACAGAACGAAAGGGTCTGCCCACGTTT
AGGAAGCCGAAGATGGACGATGACATTATTGCGTCTATGGATATTGGTGTTGACATTGAG
ATCTAA
>AS_DN12747_c0_g1_i1 DN12747_c0_g1~~DN12747_c0_g1_i1  ORF type:5prime_partial len:102 (-),score=2.34 DN12747_c0_g1_i1:104-409(-)
CCGCAACCGGATTTGGGTGAGCAGTACGGCTTCCAGGGCTTCGGCAACAACCCCATTCTT
GAAGAGTATGCGTCGGGTCCCTCGCGTCAGGGATACTTCGCCCCGCAGCCCACCCCCCAC
GGCGTCCAAGCCCCGCCGCCGGTCCCCGCGAAAACAGGCCCCCCGCCGGCGGCAAATAAG
CCCGTCAAGCCCGGTGCGTCGGGCGCACCGGCTCAGGCAAACAGCGGTGGCAGTCCAGTC
GTCTTGCAGCGCCAGAACACGGATAAGAGAAAGAGCTGGTTCAAGAGGCGCTTCAGCAAG
GATTAA
>AS_DN108900_c0_g1_i1 DN108900_c0_g1~~DN108900_c0_g1_i1  ORF type:5prime_partial len:109 (+),score=1.86 DN108900_c0_g1_i1:1-327(+)
ACGCCTGCTATTCGCACTTCCCAGTCTGAGCCTGTTGCTGCGCCTACCGCTTCAGAGCCA
GCCAAGCCAGACGTAGACGAGTCGCAACCTGTGGTGACGTTGCAAATTCGTCTCGGAGAT
GGAACGCGACTCACTTCTCGATTCAATACAAGCCATACTATCGGTGATGTCTATTCATTC
GTGGCAACAGCCAGCCCAGCGAGCCAGTCTCGCGCCTGGATATTGATGACCACATTCCCT
AGCAAGGAGTTGACAGACAAGGCTGCTGTTTTGGGCGAATTGCCTGATTTCAAGCGGGGT
GGTGTCGTTGTTCAGAAGTGGCAATAA
>AS_DN68982_c0_g1_i1 DN68982_c0_g1~~DN68982_c0_g1_i1  ORF type:5prime_partial len:139 (-),score=12.76 DN68982_c0_g1_i1:32-448(-)
GAAAGCGAGGTCCCCGTCTATGAGACTAAGACCGTCTCTGAGTACGAGACCTACTGCCCC
GGCCCCACTGAGATCGTGACCAACTCCAAGACCTACACCGTCACCGAGGCCACCACTCTC
ACCATCACCGACTGCCCTTGCACCGTCGTCGAGACCAAGACCCCCACCGGCACTCCCTAC
GTCCCGGTCGTCCCCTCCGAGACTCCCAAGGTCCCCGTCCCCACCTCCAAGGCTCCTGAG
GTCCCCCACGTCCCCTACCCCTCCAGCAACGGCACCATCCCGGCTCCCCCCAAGCCCACT
GGAACTGGTGCTCCTTACCCTAGCTCCAGCAAGCCTGCTGACTTCGAGGGTGCTGCCTCC
AGCTTCGGTGTCTCCGGCGCTCTCCTCGCCGTCGGTGCCCTTGCCGCTTTCTTGTAA
>AS_DN92254_c0_g1_i1 DN92254_c0_g1~~DN92254_c0_g1_i1  ORF type:internal len:200 (-),score=6.72 DN92254_c0_g1_i1:1-597(-)
AGAAGCGGCTCGTCGCGGGAAGTCCGGCCAGACTACCTCGACAGTCGCACCCGACGAGAC
CGTCCAGAGGCTCCTCGTCGGTCCTCGGCTCGTCCGAAGGAATCATCTCGGCCGGACTCA
TCGGGTCGTGACAGCCACCGAGACCGCAAGACCATCCCAGAGATCGTTGAGTGGGAGCCC
GAGGATAGGAAAATACCATCCTTCAAACACTCAGTCTCCTCGCCGCCGGAAATTCACGTG
CCGCATGGTCCGCCCCAGCGATCCTACACAGAGTCATCCCGTGATCATCGTCGCAAGGAG
ACGTCACCCACGCCCGTCTTCCGTCGCTCTGAGACAATGCCTACGATCCACACTACGACT
TCATACCCATCTCCATCATCCCGCAGGAAGGAAGCGACTCCTGCACGTCCTTCTGGACTC
CGCAGCTCTGAGACGGCGACACCACATGACTCCGGCTACTCAAGTCCAGGGACTCCAGAG
ACTACTTACCCTACTGTGCCACCAGCTCAATCATCCTCCACCACTAAGAAGGTGTATCAC
TATTCAACACCTGGAGGCGGAGTCAGATTGACCCCAGAGGACATGGGCGTGGCAAAT
>AS_DN95460_c0_g1_i1 DN95460_c0_g1~~DN95460_c0_g1_i1  ORF type:internal len:108 (+),score=26.10 DN95460_c0_g1_i1:2-322(+)
ACTGGCAAGTCTGAGTCGATCACCATCACCAACGAGAAGGGCCGTCTCAGCCAGGAAGAC
ATTGACCGCATGGTTGCTGAGGCCGAGAAGTTCGCTGCTGAGGATGAAGCTCAGCGCAAG
CGCATCGAGGCTCTCAACTCGCTCTCTTCCTTCGTCTACGGCCTCAAGTCGCAACTCGGT
GACCAGGAAGGTCTTGGTGGCAAGATCTCTGACGAAGACAAGAAGACTGTCCTTGCCACC
GTCAAGGAGACCACTGACTGGATCGACGAGAACGGCTCGAGCGCCTCCACTGAGGACCTC
GAAGAGAAGTTGGCTGAGGTG
>AS_DN34932_c0_g1_i1 DN34932_c0_g1~~DN34932_c0_g1_i1  ORF type:5prime_partial len:234 (-),score=15.73 DN34932_c0_g1_i1:290-991(-)
CAGGAAACCAAACAGACTTCAATGCAAGCTCTGAGAACTAGTCTCCGACGAGTGCCTTCC
GCAACCACATATCGAGTCTTCAAAGCACCACTCTCCTCACACGCACCAAAGATGTCGCTC
TTCCCATCCTTCGGCCGCGAGTTCCGCCCCTTCTTCCAGCTCCTTGACGACTATGACCGC
GCTGCCCGTCATCTCACCCGCGAAGCCTTTGGCGGTCGCGAGGGCTGGGATGTCTCTTCC
TTCACACCGAAGGCCGACGTGAAGGAGGAGAAGGACTCTTACAGCATTCATCTCGAAGTC
CCGGGCATTCCACAGGACCGCATCAGCGTCGAGTGGCAGGACGCAAACACCCTGACCATC
TCCGGTAGCACCGAGCAATACCGGGAGGAAGGCCAGCGTCCTCAAGGCTTCATCGAGGGA
GAAACCAAAGACAAGGGGCATCAACCAACTGTTGAAGACGAGGCCGGGGCTGGCACCAAG
GAGGTCGCTACCACTGGCAAGAAGGAGGTCGCCAAACCAGCCGAATCTCAAGCCAAATAC
TGGGTTTCGGAGCGCAGCTATGGCTCCTTCAGCCGCTCATTCTCCTTCCCGGCCCGCGTC
GACCAGGATGCGGTTAAGGCCAAGCTGAACAACGGCATCCTCGATATCACCGTCCCGAAG
ATGCTCAAACAGGCTCACAAGAAGACCATCACCATCGAGTAA
>AS_DN53396_c1_g1_i1 DN53396_c1_g1~~DN53396_c1_g1_i1  ORF type:5prime_partial len:243 (-),score=27.91 DN53396_c1_g1_i1:299-1027(-)
CAACTCTTCATGCAATCAACACTTCGAGCTTCAGTCAGAAGACTTCCATCTCTCAGAGTT
ATCAAGTTCACTCCAAAGACAAAAGCAAACTTCTCAACCCACGCTCCCAAAATGTCTGTC
TTCCTTCCACGCTTCCACGAATTCTCTCCATTCTTCCGCCTTGCGGATGAACTTGACCGA
GCTAGCCGCTCCCTCGAGCATCATACCACCAACGTGCGCTCCTTTGCTCCTCGCTTCGAT
GTGAAGGAGACCCCGGAGGCCTTCGAGCTCCATGGAGAGCTTCCAGGAGTTGAGCAATCC
AACGTCAACATCGAGTGGACCGACGACAATACCATCACCATCTCCGGTCACACTGAGAGC
CGCTTCGAGTCCAGCGGCCCAGAGGTAGACGAAGTTGAAGGTACACCAGAGGCTGGTAAG
TCTGAGCATCACCATGCTTACCATAAGCCAACTGTCGAGGAAGAAGGCACCGAAGCATCC
GATTCCAAGTCTGCCGCCAAGCCGGCCACAACGGCCGTCACCAAGACCGAGGGCGAAAAG
TCTGTCGCCAAGGGAGACCGCCCTCGCTTCTGGGTCACTGAGCGTAGCTATGGAAGCTTC
AACCGTACCTTCCAGTTCCCATCTCGCGTCGACCATGACGCTGTCAAAGCTTCCATGAAG
AATGGCGTTCTTTCCATCATTGTTCCGAAGGCCAAGGCCAAGGAACCGCGCAAGATCACC
ATCTCCTAA
>AS_DN29582_c0_g1_i1 DN29582_c0_g1~~DN29582_c0_g1_i1  ORF type:5prime_partial len:103 (-),score=11.57 DN29582_c0_g1_i1:79-387(-)
GCCTCTAATTGGCTCTGGAACACCATCATCGCCGTCATCACCCCTTACATGGTCAACGAG
GACCAGGGTAACCTTAAGTCCCGCGTCTTCTTCATCTGGGGTGCTCTCTGCACCTGCGCC
TTCGTCTACTCTATCATCCTTGTTCCTGAGACTAAGGGCTTGACCCTCGAGCAAGTCGAC
AGGATGATGGAGGAGTCCACTCCCAGGACCTCCGCCAAATGGAAGCCCCACTCCACCTTC
GCTGCCGATATGGGCCACGCTGGTGATGAGAAGGAGAAGGCTATCGTTGACGAGAAGCAC
AGCGCTTGA
>AS_DN112596_c0_g1_i1 DN112596_c0_g1~~DN112596_c0_g1_i1  ORF type:5prime_partial len:107 (-),score=4.55 DN112596_c0_g1_i1:62-382(-)
TTTACGAATGTGAAGCAGTGGCTCCAGGAGATTGACCGGTACGCTACTGAGGGCGTTAAC
AAGCTCCTCGTCGGTAATAAGTCCGATATGGCGGACAAGAAGGTGGTGGAGTACACCGTG
GCGAAGGAATTCGCGGACAGTCTCGGCATCCCCTTCCTGGAAACATCCGCAAAGAGCGCT
ACCAACGTCGAGCAGGCATTCTTGACCATGGCCCGCCAGATCAAGGAGCGGATGGGCACC
ACAACCGTCAACAACAAGCCCACAGTGCCCATCGGCCAAGGCCAGGGCGTCCAGAGCGGG
TCCGGTGGTGGCTGCTGCTAG
>AS_DN130331_c0_g1_i1 DN130331_c0_g1~~DN130331_c0_g1_i1  ORF type:5prime_partial len:108 (-),score=14.79 DN130331_c0_g1_i1:109-432(-)
GCATCTGATCCATCTGCTGTTGCAGCAACCGCGTCTCAGCCGCAGAAGGAGAACGGCATA
CCTGTCATCTTCATGTATGGTGACCACGACTGGATGGACGTTGCCGGTGGTTTCGCAGCG
AAGGAGAAATTAGAGGAGGAAAGACGTCGCATATTGAAGGACGCTACTCCCGAACAACGC
GCGGCAGATAATGGTTCCGCCAAGGTGTATATTGTTAAGAACGCCGGTCACCATCTGTAC
CTCGAGGGAGACGAAGAGTTTAATGAAATAATTTTGAAAGAGATGGAGGATGTTCGACGG
CGAGAAGCAAAACGTCAATCATAG
>AS_DN5660_c0_g1_i1 DN5660_c0_g1~~DN5660_c0_g1_i1  ORF type:5prime_partial len:183 (-),score=1.80 DN5660_c0_g1_i1:158-706(-)
GCCGCCCTCGCTGTTTCGACTTTGACCATGTTGAGTCTTGCTCGCACCTCACTTCGCGCC
CGCCCAACGCGCATTGCGGCGCCCCTGGCCGCCGTGCGCGCCCGCGGCTACCACGAAAAG
GTTATCTCGCACTACGAAAAGCCCCGCAATGTCGGCTCGCTGCCCAAAGACGATGTGGAC
GTCGGCACTGGCCTCGTGGGCGCCCCTGCTTGCGGGGACGTCATGAAGCTGCAGATTCGC
GTCGACGAGAACGGCATCATTAAGGAGGCCAAGTTCAAGACCTTTGGCTGTGGCTCTGCC
ATCGCCTCGTCGTCGTACATGACCGAGCTCGTCATGGGCCGCTCGCTGGAGGAGGCCAGT
CAGATCAAAAACACGGAAATTGCAAAGGAGCTCTGCCTGCCGCCCGTGAAGCTTCACTGT
TCGATGTTGGCCGAGGACGCCATCCGCTCGGCCATTCGCGACTACCGCTCCAAGCGCGCC
CGCCTCACGCAGACGGCCAGCGCGAACGTTTCTGCAGACTCGTCCGCTGCGACAGCGACC
CCGGCTTAA
>AS_DN99392_c0_g1_i1 DN99392_c0_g1~~DN99392_c0_g1_i1  ORF type:5prime_partial len:106 (+),score=0.96 DN99392_c0_g1_i1:3-320(+)
CGCATCATCGCCGCCCGCGTTATAAAGCGCTTCATCATGCATGCCAAGAAAACCGCCTTC
ATCGTCGAGCACGATTTCATGATGGCTACCTACCTTGCCGACCGCGTCATCGTGTTCGAC
GGCAAACCGGGTGTCGACTCGCGCGCTAATACTCCCGAGTCTCTTCTCACGGGCTGCAAC
AAGTTCCTCAAGAGCCTGGATGTCACGTTTAGACGTGACCCAAACAGCTATAGACCGCGG
ATTAACAAGTACAATAGTCAGCTGGATCAGGAGCAGAAGTTGGCAGGGAATTATTTCTTC
CTAGAAGAAGAAAGTTGA
>AS_DN118747_c0_g1_i1 DN118747_c0_g1~~DN118747_c0_g1_i1  ORF type:internal len:216 (-),score=13.73 DN118747_c0_g1_i1:1-645(-)
CATCTGTCATCGTCACGAGAGTCCACGTTGGATAGGGACACCGAGATGGCTAGAACCCCC
GCTGCAACGTTTGAGGAATTGCCCCTTGGAGATGCGGTCCTCAAGCGTGTTATAATGGAC
GGTTCGCCACCCACTTTCATGGTGCAGTTCACCTGGGATCAGTGCGTAGAACACGCAACA
TCCGAGGAATGGCCCCTTGGAGACGCAGTCCTCAAGCGCGTTACAAACGCCGGTTCGCCG
CCTACTTTCAAGGTGCAGTTCACCTGGGATCCATGCGCAGAGCACGGAGCGGGGTCCTGT
GGAACGGAGAATCAGGGCACCACCGCAAAGAGGCACCATCCAGCGAGACAGAAGAGCAAC
AAGATCACGGAGCACAAGGACAAACGAACTCCGACTGCAAGGAGGGCGAGATACACGCCA
GCGGACGATGCAAAGATCCTTCGGCTGAAGGGGCAGGGACTTTCTTGGTCCGCGATCGCC
GAGCAGTTCCCAGGGCGCAGTGCTGGGGCTATTCAGGTGAGGTATCAAACCAAGCTCAAA
ACCACCGAGGAGTGGGAGGTGGAGGAGATTCGCGGCAAAAACAGGCGGGATGACGGCGGC
TGGGAACTGCTTGTGCAGTGGGAGGGTGGAGAGGAGACATGGGAG
>AS_DN127291_c0_g1_i1 DN127291_c0_g1~~DN127291_c0_g1_i1  ORF type:5prime_partial len:149 (-),score=5.15 DN127291_c0_g1_i1:44-490(-)
CGCATTGCCAAAGCTGACATGGACTACGACACTGCGCATGTTAAGAGATTGTCCAAGCGT
CTATTGGACGGCCTCTTGGCCATGGAACACACCAACCAGAACGGAGACCCTGAGCGACAC
TACCCCGGTTGTGTCAACGTCTCTTTCGCCTACATTGAAGGAGAGTCCCTTTTGATGGCA
CTTAAGGATATCGCTCTTTCCTCTGGTAGTGCTTGTACATCAGCTTCCCTCGAGCCTAGT
TACGTGTTGCGTGCCTTGGGTAACAGCGACGAGAATGCCCACAGCAGTATCCGATTCGGT
ATTGGTCGTTTCACCACCGAGGCCGAGATTGACTATGTTTTGAAAGCCGTCACAGACCGT
GTATCTTTCCTACGAGAGTTGAGTCCTCTGTGGGAATTAGTGCAAGAGGGCATTGCCTTG
GACACGATTGAGTGGAGCCAGCATTAG
>AS_DN27148_c0_g1_i1 DN27148_c0_g1~~DN27148_c0_g1_i1  ORF type:internal len:131 (+),score=8.57 DN27148_c0_g1_i1:3-392(+)
GGCTCGGCGCCTCAGGAGGTCCCAGGCCAGCCTGGCACGTACATGGTCTACAACCCGTTG
ACCGGCCAGTACAACTACGTGGTCGATCACTCCGTGCACCAGCAGAACCAGCTGGCCAAC
TCGCCGCCTCCTCCAACGCCGAGCTATACATCCTCGCCTCCTAAGGTTGCAACTCCTACC
TTCCGTGCCGAAGTGTCTCCACCTGCAGAGGAGACGAGCCCGACTCACTTCGCACTGCGC
AACTCTCCGCCCCCGAAGAAGTCTCCGTCGCCGCCGCAGGACGTCGTACCTCTTCCGCCG
CCTTCGGCCAACGCTTTCCGTCGAGGCCATCACAAGAAGGTCTCTTCGCTTGCCTTCAAC
CTCAACAGCGACTCGGTTCCCGACGGTCCC
>AS_DN129668_c0_g1_i1 DN129668_c0_g1~~DN129668_c0_g1_i1  ORF type:complete len:366 (-),score=4.40 DN129668_c0_g1_i1:73-1017(-)
ATGCCTAATTATGCAGCTGCGATATCTGGAGACTATTATGGAATCAACCACGACGACCTG
ACGGCGATACCCGCGAACATCTCGACCATCGTGGACCTCCTGGAAGAAAGGGGTGTTAGC
TGGGGCGAATATCAAGAGGATATGCCTTATACGGGGTTCACTGGCTTCCAGTACCTGAAC
CCGAAGACGGGCGCGAACGACTATGTCCGTAAGCACAACCCCGCTGTGCTGTACGATTCC
AATGCGAACAAGGCCGATCGCCTGGCCAAAATTAAGAACTTGACCTTGTTCTACTCTGAT
CTGGAGAATGATGCCCTCCCTCAATGGATGTTCATTACTCCGAATATGACGAGCGATGGA
CACGATTCGACCATCACCGTTGCTGGCACATGGACGCGAACGTTCCTCGAGCCCCTTCTC
ACCAATGCGAAATTCATGAAAAACACCCTCGTATTGGTCACCTTCGATGAGAACCACACA
TACACGCAGCAAAACCGCATCCTCGGCATTCTCCTCGGCGATGCTGTACCGAAAGAACTT
ATCGGGACAACAGACGCGTCCTTCTACAACCACTACAGCGAGATCAGCACCGTGCAAGCG
AACTGGGACCTACACACGCTTGGGCGATGGGATGTTGGCGCGAACGTGTACAAGGTTGTG
GCGGAGAAGACGGGCGATAAGGTACGGCAGTGGAGCGGAAAGGTGCCGTTCAGCCAGATG
TACTGGAACGTCAGCTACGCAGGCAAGCTCAACAACAAGAACACGTCTGTTCCGTGGCCG
GTTCCGAATTCGAAGCTTGAATATGCTGGCAGGACGGTGATCAAGGTTGTGCAGGATACC
TGGGGCAAGCTAGTGGGTAGTTCGGCGTATACATCAGCTTTGGAGGTTCCGGACGGGCTC
CACCCGGATGCGGAGTTTACGATGAGCAAGAGGGAGCATTATTGA
>AS_DN76744_c0_g1_i1 DN76744_c0_g1~~DN76744_c0_g1_i1  ORF type:5prime_partial len:119 (+),score=31.37 DN76744_c0_g1_i1:1-357(+)
GACAGGAGCGACCATCAGTTTGTAAAAGAAAGAGTTGCTCTCCTTGAAGGAATGACCCCT
GGATCAGCAGAGTTTGATTCAACGCTGAAGATAGTCATGGATCATCTTCATGAACATAAT
GACAGCGAGGAAAAACAGGATCTTCCTAGCTTGGAGTCACAGATTGGAACGGAGGGAAGC
GAGGCAGCTGCTAAGAGCTTCAACAGAACGAAGAAGTTTGCACCGACGCACGCTCATCCA
TCTGCTCCGAATAAACCACCATATGAGACTGTTGCAGGATTCATGGCACTTCCACTTGAT
AAGCTGAAGGACATGTTTATGAAGTTCCCAACAGAAGAGATGAAGAAGGACGCTTGA
>AS_DN100120_c0_g1_i1 DN100120_c0_g1~~DN100120_c0_g1_i1  ORF type:complete len:270 (-),score=7.38 DN100120_c0_g1_i1:90-842(-)
ATGGCCTCCGCTGTTCACGGCGCCTGCTGCTCGATCCCTGCAGTCCAGCACTCGTACACG
CCGCAGGGCACGTACAAGTCGCTCGGCGGTATCGACAAGGTGTATGTTACAGGTCCAGAG
AAAACAGGCAAAGCGCTAGTCGCAGTGTACGATATTTTCGGCTTCTTCCCGCAGACTCTG
CAGGGTGCAGACATCTTGAGCAAGACGCTCGACTGCACCGTCGTCATTCCTGACTTCTTC
GCGCCGTACGAACCGATGGACATCAACAGTTTCCCTCCAAAGAACGACGAGGAGAAGGCG
GCTTTGGGCAATTTCTTTGGCACTGCGGCGAAACCTGATCGCGTCCTTCCCTTGGTCAAG
AAAGTTGCAGAGGCTCTCAAATCGGAGGGCAACAAGGTCGGAGCGTACGGTTACTGCTGG
GGTGGCAAGATCACCACACTGAGTGGCGCAACGCCTGATCTCTATGTTGGCGTTGCAGCG
TTGCACCCGGCAATGCTCAACTCTGAAGACGGCAACGGGCTCACAGTACCCATCGCGCTC
TTCCCGTCGAAGGATGAGCCAGTGGAGGAGTACGAGAAACTTCTCGCAATCGTCAACGCG
AAGCCGTTCGCAGAAAAGAACGCGTACAAGCTCTACGGCACTATGCATCACGGATGGGCT
GCCGCCCGCGGCAACCTCGACGATCCGGAGAACTTCAAGCAATACCAGGACGTTTACGAG
CGTCTCGCGGGCTTCTTCTCCAAGTTGTTCTGA
>AS_DN34794_c0_g1_i1 DN34794_c0_g1~~DN34794_c0_g1_i1  ORF type:internal len:100 (+),score=13.89 DN34794_c0_g1_i1:1-297(+)
GCTGCAAATATGGTCATCAAGACATACTTCGACTGCACCTGGACGGGCCCCGATGTCCAG
GTCGACTCCAAGGGCAATGTGACCTCGGCCGGCGCCGTCAAGGATCAAACCGGCCGCATC
AACTTTGAGCTCTTCGACGACGTCGTCCCCAAGACGGTCGAGAACTTCCGCGCCCTCTGC
ACCGGCGAGAAAGGCGTGGGGAAGAAAGGGAAGCCACTCCACTACAAGGGCTCGACGTTC
CACCGCGTGATCCCGGACTTCATGTGCCAGGGCGGCGACTTCACCGACGGCAACGGC
>AS_DN101263_c0_g1_i1 DN101263_c0_g1~~DN101263_c0_g1_i1  ORF type:5prime_partial len:204 (+),score=21.40 DN101263_c0_g1_i1:2-613(+)
GAGGTCGCCATGGCCAAGGTCCGCGCTGACAAGCTCCGCGAAGTCACCGCTGGTCACGAC
GGCACTTGGATTGCCCACCCTCTCATCAACACAATCGCTCGCGAGATTTTCGACCAGCAC
ATGCTCGGTCCTAACCAGTACTACAACCTCCGTTCCGAAGTTCAGGTTGCCGCTGCCGAG
CTTCTGAGCACCAAAGTTCCTGGACAGATTACCCTCGAGGGCATCAAGGAGAACGTCGCC
ACCTGCCTCGCCTACACTGCCGCTTGGGTAGGAGGAAACGGTTGCATTCCCCTCAACTAT
CTCATGGAAGACGCTGCAACCGCCGAGATCACGCGTATCCAGTTGTGGCAATGGGTCAAG
TACGGTTTGCGTGTAGACGATACCGGCGACGTGATCACTGCGGAGTATGTCGACGACCAC
ATTGAGAAGATTGTGCCTACCATCAAGGATATCGTGAAGGGCGTGAATGAGGGCGATGTG
AAGATTGCGAAAGAATATTTGAAGAGCCAGATTAGGAGGACGTGGCCTAGTGAGTTCTTG
ACCAGCGATTTGATGGGACATTTGGCTGTGAAGGATGGAGTTGCTGCGAGGTTCCAGAAG
TCGGTGTTGTAA
>AS_DN38249_c0_g1_i1 DN38249_c0_g1~~DN38249_c0_g1_i1  ORF type:complete len:397 (-),score=16.86 DN38249_c0_g1_i1:184-1332(-)
ATGGGCGCCGTCTTCGCCATGCAGGGTATCGGCCAATTCACCGCCGCGATGGTTGCTCTC
ATTGTCACGTCTGGCTTCAAGGAGTCCCTGCTCACGGCTAAAAACGAAGCCGCCTGCGAC
GGTGTCTGCCAGCTCGCCGTCGACAAGATGTGGCGTGTCATCATCGGCTTCGGCGCCGTT
CCCGGCTGCATGGCCCTCTACTACCGCCTCACGATCCCCGAAACTCCCCGCTACACCTTT
GATGTCGCCCGTGATGTCGAGAAAGCCAACGAGGACGTCAAAGCCTACATTTCCGGCGTC
AAAGGTGAAGGTCACCCAGACGAGATTACCCAGGCTGCTGCTCGCCGTGCTTCTGTCTCT
CTCGAAGTTCCCAAGGCGTCTTGGACAGATTTCTTCCGATTTTATGGCAAGTGGAGGAAT
GGCAAGATTCTCTTCGGCACCGCCATGTCTTGGCTCCTGTTGGATGTGGCATTTTATGGT
CTCGGGTTAAATTCTTCGACGGTGCTTACCGCTATCGGTTATGCCGGAGGCCATACAGTC
TATAACCAGCTCTACAACCTAGCTGCCGGAAACTGCATTCTCGTGTGCGCTGGAGCCATT
CCGGGATACTGGCTCGCGGTTGCTACTCTGGACACGGTTGGTCGCAAGCCACTTCAGCTT
ATCGGCTTCGTTCTCCTTACCATCATCTTTATTGTTTGGGGCTTTGCCTTCAAGCAGCTT
GGCAACCACGGCCAACTCGCTCTCTACGTGCTCGTCCAACTCTTCTTCAACTGGGGTCCT
AACACCACGACCTTCATCGTTCCCGGAGAGTGCTTTCCAACCCGTTACAGGTCTACGTCC
CATGGTATCTCTGCTGGCTCTGGAAAGATTGGATCGATCATTGCGCAAGCTGCCATTGCT
CCTCTCAGAACTAGGGGTGCGACCAAGGATAACGAGAACCCGTGGCTGAACCACGTCATG
CAGATCTACTCTGCCTTCATGTTCGCTGGTATCTTTACCAGTCTTCTGATCCCAGAGACC
AAGCGCCGCACGCTTGAGGACCTCGCACAGGACTGGGATATGGGCAACGAGAGCATCACC
GGCGCTCCGATGCCATCAAAGGCCGTGGAAGGCCACAACAGCGAGGAGGCTGTTCCGGAG
ACGAATTAA
>AS_DN61972_c0_g1_i1 DN61972_c0_g1~~DN61972_c0_g1_i1  ORF type:5prime_partial len:305 (+),score=18.46 DN61972_c0_g1_i1:1-915(+)
GACATGCGTACCTCACAAATTCTCGCCCTTGTGGCTGCCCTTCCTTCGACACTTGCCGCC
TACAAAGGTTTTAACTACGGATCGACGGGGAACGACCAAGCGGCGTTTGAAGGACAGTTC
AACTCGGCAAAGGCCCTGGGTTTTACCTCTGCCCGGTTGTACACAATGATTCAGGATGCC
ACTACAAACTCCCCCATTTCGGCGATCCCAGCAGCGATCAATACCGGCACTTCTCTCCTT
CTTGGTTTATGGGCTTCCGCCGGCGATGCTCAGTTCGCAAACGAGATCGCCGCCCTCAAG
GCTGCCATTTCACAGTATGGAACACCCTTCACCGACCTGATTGCCGGAATCAGTGTTGGC
AGTGAAGATATCTATCGCATCACACCCATTGGCATCTCAAACAATGCTGGAGTGGGCGTC
GGCCCAGACGTCATCTCCAACTACGTTGGCCAAGTCCGATCAGCCATCGCTGGGACCTCC
GCAGAAGGCAAGCCTGTTGGCCATGTTGACACATACAATGTCTGGACAAACTCGAGCCAG
AACGCCTTGATCGGAGCCGTCGACTTCCTGGGCGTTGACGCCTATCCTTACTACGAGACA
ACAAAAGCAAACAGCATCGGGAACGCCAACGCTACTTTCTGGGATGATTATGACCAGACG
GTCGCGGTCGCTCAAGGCAAGCCAGTCTGGATCACGGAGACGGGTTGGCCCGTGTCTGGT
CCGGCCAGCGGAGAAGCTGTTGCATCAGTCGAGAACGCACAGACTTACTACGACGAGGTT
GGCTGCACTGCGTTTGGTGAGAATATCAACACCTGGTGGTACATCCTCCAAGACACCGGG
AGCTCGCCCAGCTTTGGGGTTGTTGGCGCTGGCAGCCCTCCTCCCACCACGCCGATCTAT
CCTCTTACTTGCTAG
>AS_DN70380_c0_g1_i1 DN70380_c0_g1~~DN70380_c0_g1_i1  ORF type:internal len:102 (+),score=6.41 DN70380_c0_g1_i1:2-304(+)
GTTGGGCTCAAAGCAAGCGTTGGTGATCTCCATGACCGAGTTGGCTTCGTGAGCGGCCTT
GGCGGCGGAGATGACAGGAGCATAGGCAACCAGAGGGAAGTGGATGCGAGGGTACGGCAC
CAAGTTGGTCTGGAACTCGTTCAAGTCAACGTTGAGCGAACCGTCGAAGCGAAGGGAAGC
AGTGACACTCGAGACGACCTGGGCGATCAGGCGGTTCAGGTTCGTAAAGCCCGGGCTAGA
GATGCCGAGGTTCCTCTTGCAGATGTCGTAGATGGCCTCGTTGTCGACCATGAACGAGCA
GTC
>AS_DN14878_c0_g1_i1 DN14878_c0_g1~~DN14878_c0_g1_i1  ORF type:internal len:181 (-),score=5.83 DN14878_c0_g1_i1:3-542(-)
CTCGAAGTAACCAAGAATGAATGGAACCATTCTGTGGTCTTTAACCGTCGAGATGATAAA
TTTGTGTCGGAGATCGACCGACAATATCGAACCTCGCAATCCGCTTGGATTCCAACAGAT
GATCCAGTATCCAACTGCCTCTCCGACCGCCTGAAAGCTTTCCTTGGCAATCTGCAACAT
GTCGATATCGAGAAACTTCACATCGCGAAATACAGTGGAGGGGAACGATTTCGTCTGCAC
CAAGACTGGCTTCCAGAGCCAGCCAACGCATCATTTAGCAAACAAGGTACTCCTAGAACC
TATAACCGCTTATTAAGCAGCTTTGTGTATCTCGAGGATGACTGCACTGGCGGCGAAACC
TACTTTCCAGAACTGCAAGGCGTTGGACTAAGTGCGGATGGCGACAAGTTCGCGCGAGCG
GAGGACGGAAAGGGATTGTTTTTCAAGCCCCGGAAGGGTAATGCTGTGATTTGGAACAAT
CTGTTCATGAACGGCTCGGGAGATCCGAGGCTGTTCCATGCAAGTTTGCCTGTGAAGTCG
>AS_DN114773_c0_g1_i1 DN114773_c0_g1~~DN114773_c0_g1_i1  ORF type:5prime_partial len:142 (+),score=16.46 DN114773_c0_g1_i1:3-428(+)
CCTGCCTCACGTGCTGCATCTATCCGCGCAGCTCGCCAGGCTTTCAACGAGAAGGAAGGT
GCCAAAGAACGAAAGTACGAGAAGGAGGCCAGCAAGCAAGCAGAGAAGGAACACCTCAAA
CAATACAAAAAGGAAGAGAGACAAAGGCGCAAGTCCGACGCACAGGAAAGAAAAGAATAC
AAGTGTTCAGGAAGCGTCTCAAACGAGAAGATGAATCCTCTTGGCGGTAGACAGTATTCT
GATCATCGAAAGGCCCACTCCCGTTCGCTTCCCGCCCATGTCGTGTCGGTTGATCAAGAG
AAGGGAAACGGCGCCGCACCTCATGTTACGAAGAGCAGGGCGGTAAAGGGCCGATGGCTT
CGATTTGTCACTTGGTTCAAGACGAGGTTGCTTAGGATTGGCAGGAAGCTGCATGTGAGT
TCGTGA
>AS_DN127836_c0_g1_i1 DN127836_c0_g1~~DN127836_c0_g1_i1  ORF type:internal len:136 (+),score=15.68 DN127836_c0_g1_i1:2-406(+)
GGCCAGTTCGTCCCTTACACCGGCAAAGAAGCCAGCGCCACGTCAGACGATGTTCGCTCC
CCAATCAGCGACGGCCGCATCTTCGTTCTCAAGTTCTCCTCCAGCTCACAAAAGCACCTC
TTCTGGATGCAATCGAAGTCCCAACACCCGAATGGCGATCTCAACTGGTTTAGCCCGCGA
GACTTGAAGCTTGGCCAAATAGTGGATATGCTGTTGCAGGGCGAAGAGGTGGATGTCCAG
GCGGAGATACGAGAGATACAGACGCAAGGTGGCCCGGGTCGGCCGGACGATGGCGATGAG
CCTATGGAGGATGTAGAAGGCACCGACCACGGGCCGGATCATCAACGGCATGGTGGCAGT
GGTGGTGCTGGGCCTGGTGCCACTGGAGGAGATATCCGAGAAGAG
>AS_DN75416_c0_g1_i1 DN75416_c0_g1~~DN75416_c0_g1_i1  ORF type:5prime_partial len:284 (+),score=-17.68 DN75416_c0_g1_i1:1-852(+)
TACTACACCTTGCTCCTTCTGGTGTTCGATGTTGTCCAAATCCATACATTCGCGATACCT
GGTTTCGTTAACGACAATTTATGTGTTGCAATTGATCCCGTAACAAGACTGCTTGGCGGT
ATCAGCCTCTGGTCCGTCGAGATCATCATGCAACTACGAATATTTGCCCTCTATAATAGG
TCAATAAAGATTGCCGTATTCAACGGTGTCTTATTCCTGATCTCGATTGGCGCTTTCTTG
TGGATCATGACCCTAGGAGCGATGAGGAGGCGCGCGCTTATTGCGACTGCGACTCGTCTG
CCTTTACCCGGATGTCCATCCATCAATGGCGGTTTTGCTAGTTGGGCCCTTTGGATACCC
GCGACGGGCTTTGAGCTTGTGTTGCTCAGTCTCGTTCTTTACAAGACTTTCCACTCTATG
GCCGTCAGGGTCAAACTTCAAAGTGGGGTCTCGCTCACCCAGGTCTTAATTTCAGATAAT
ATTCTCTACTTCTTTGGCGTTACTTTTGTGTTGATCTTCAACAACGTCATGGCTAGCGGG
AAAACGCGCATCCCTTGGTTTAGCTTCGGACCCTTCCACGCATCGTTAGGAATCATGTCA
ACCCGGCTCCTCCTCCATCTCAGAAAAGCAGCAATCGAATCAGAGCTCGTAACGGGAGCA
TCATCCGATTACCCTACTTCGAACAGCATTGGTTTGAGGAATCTGAGCATCGGTATCGCA
TCTCCCCGCTTCACTACCTCGACCACGAGTATGTCGAATAACTCTGGAACTGGCACCGCG
GTGGCACGGAAACCGTCAAAAGATAGATTTTCGAGTTTGACTAGGATTGATAGGGATGCG
GAGCACGCTTGA
>AS_DN78779_c0_g1_i1 DN78779_c0_g1~~DN78779_c0_g1_i1  ORF type:5prime_partial len:127 (+),score=18.71 DN78779_c0_g1_i1:3-383(+)
TACCTTGGACCCTTGATCTACATTAGCAACCGTGAAATCATCGATGAGCAGATTGCCCAG
ATCCAGGAGCTTGTCAACGCCCAGGCCAACCATGCTAAGGAACTTGCCAACCAACAGACT
GCCCGTGCCACCGGATTGGTGAAGCAATATGCCAACGACTACAGCTCCAAGGCCCACGAG
TACATTGGCAACCGCCGCTCTGCATCTCCAGAGGCTGTCAAGGCCCCAGCCCCAGCAGTC
AAGGTCGAGCCAATCAGCCCTCCCAAGTTCCAGACCACCGACTTCCCCGAAGCCCCCAAG
ACTGAGCCCGTTGTCGACTCTCACGAGCCTGAGCCTGCCGCATCCACAGAGAACAAGCAG
GAGCCATTGTTGGCTTTGTAA
>AS_DN96554_c0_g1_i1 DN96554_c0_g1~~DN96554_c0_g1_i1  ORF type:internal len:131 (+),score=15.52 DN96554_c0_g1_i1:2-391(+)
GATACGGCTGCTCCTTCGAAAGATATGACAGCACCTGTGACCAAACAAGAGCCCTCGAAA
GATGGATCAGCCAGCTCTACCGGGTCCTCGCCTGATCCCGAGCCCGAGCAAGAGACTTTT
ACCCAGGATCTCCCGCAGCAACAGCAGAAGCGGAAAGGCGGACGTAAACCTATTTACGCT
ACGTCCGAGGAGCGCAAGCAGCGTAACAGGCAGGCACAGGCAGCTTTTCGTGAGCGGAGG
ACCGAGTACATCAAGCAGCTGGAGAGTACAATCAAGCATCATGAAGAGACGCTGCAGAGC
TTGCAGCAGAGCCATCGTAGTGCGGCAGATGAATGTCTTATGCTAAGGTACAAGAACTCT
CTGCTCGAGCGGATTCTTATGGAGAAAGGT
>AS_DN5782_c0_g1_i1 DN5782_c0_g1~~DN5782_c0_g1_i1  ORF type:5prime_partial len:166 (-),score=4.82 DN5782_c0_g1_i1:224-721(-)
TTGGCGCTTGTGTACCTTGATGTGAAGGTCTTGGCAAGCCGCCACATAGCCCGGCCCGCC
TCTATGTACCTGAGCTCATTCGCTAACATCGCCTCGTTTCCAACAGCGTTCACTTCTTAC
GGCGCCTTCTGGTTGTCGTACGCGACAATCCAGTTGCCGTTCACCGGTGTCCGGGCAGCT
TTCACTGACACTGAAGAGTTCGCCGCCGCTATTGGAATTTATCTTACCACCTGGTTCCTT
GTGACTTTCTTCTTCTTAATCGCGGCCCTGAGGAAGAGCGTGGCATTCATCGCTCTGTTC
GGGTTCCTCTCCGTCACATTCTTGGTCCTTGCTATCGGCGACTTCTACACGGCAGTAAAC
GTGACCAAGGCTGGAGGTGTCCTTGGCGTTATCACCGCCTTCATCGCCTACTACATCGGC
CTCAGCGAGCTGCTTGCGGCTGAGGATATGGCCATTGTTCACCTCCCCCTCGGCGTATTC
CCCAAGCGTGTTGCATAA
>AS_DN46396_c0_g1_i1 DN46396_c0_g1~~DN46396_c0_g1_i1  ORF type:5prime_partial len:210 (-),score=9.66 DN46396_c0_g1_i1:151-780(-)
TGGCTCGGTCTCGATGCCTACCCTTACTTCCAGGACACCGACGTCAACTCCATCGCCAAC
GCATCGTACCTCTTCCAATCTGCTGTTGAACAGGTCGAGGCTGTTTCCGGTGGCAAGGAC
ATCTGGGTCACCGAGACCGGCTGGCCTACGACTGGCGAAACCTACAACCTTGCTATTCCC
TCCGACGATAATGCTCAGACTTACTGGGACCAGGTTGGCTGCGATCTCCTCTTCGGCAAG
TACAACACCTGGTGGTACATTCTCCAGGACTACGGCGCCGACCCCAGCTTCGGTGTTGTT
GGCAGCGATCTTACCACCACTCCTCTGTACAACTTGACCTGCCCTGCCGTTACCTCGTCT
TCCAGCTCGGTTTCTGCCTCGGCCACTGCTACTGGCAGCCACACCGGTACCGCTACTCCA
AGCTCTGCTATTACTTCCACCCCTACCCCTGGCGTTTCCACCAAGAACGGCACCGCCACC
ACTCCTGGCGCTTCCGGCACTGCTGCCTCGACCGGCGCCTCGTCTACTAGCACCTCGACT
ACTACTCCTTACACTGGCGGTGCCAGCAGCGTTTCTGCTTCGGCCGCCGGCATTGTCGCT
GCCATCTTCGCTCTGGTTGTTGCTTTCTAA
>AS_DN100260_c0_g1_i1 DN100260_c0_g1~~DN100260_c0_g1_i1  ORF type:5prime_partial len:180 (-),score=11.74 DN100260_c0_g1_i1:104-643(-)
CGAGAAATCACCGAAGCCACCCTCATCGCTGAGAAGTACAACCTCATCGCCCCTATCGCC
GAGCAGCCGCAATACAATGCATTCCACCGCGAGCGATTTGAGGTGGAATACGCACCGCTG
TACGACCAGTTTAAGTACGGCACTACGATCTGGAGTCCCCTCGCTTCTGGCCTCTTGACC
GGAAAATACAACGACGGCATTCCGGAGGATTCGAGATTCGCCAACAATAAGGCTTTCTTC
GACAGCACGGTCAAGGAGCTGAAGAGCCCCGCGGGACAGGCGAAGATCGAGAAGGTTAAG
AAGTTGACGGATATTGCAAAGAAGCTTGGAGCGAGCGTCAGCCAGCTGGCTCTGGCGTGG
TGCGCGAAGAATCCGAATGTCAGCACGGTCATCCTTGGCGCATCCAAGGTCGAACAGATC
AACGATAACTGCAAGGCATTGGCTCTCGTGGACAAGCTCACGCCTGAGATCATGGAGGAG
ATCGAGGAGGTCCTGCAGAACAAACCTCAGGGCCCGCCGACGTACGGCCGGAGCAGGTAG
>AS_DN132221_c0_g1_i1 DN132221_c0_g1~~DN132221_c0_g1_i1  ORF type:5prime_partial len:127 (-),score=5.21 DN132221_c0_g1_i1:37-417(-)
CTAGACTTCACCGTGCAGCCAGGAGGCCACGTCAAGCAGGCGCTACCCGTGGGTTGGAAT
GCCTTTGCTTACACTCTCAACGGAACCACCATCTTCTCCTCCGAGGGCGTCTCTCGACCC
ATTCCCCAGTACCACAACGTCGTGTTCTCCCAGGAAGGCGACAGCATTGAAGCGTCGGTC
GAGGAAGGTGCTGATTCCGAGTCGAGGTTCATTCTTGTGGCTGGCATGCCGCTAGACCAG
CCAATCGTCCAGTACGGTCCATTCGTCGTGAACAGCCGCGACGAGGTCATGCAAGCTATG
ATGGATTACCAGACAAACTCGAATGGTTTCGAGAGGGCGCTCAATTGGGAGAGTGAAATC
GGGAAGAACATGGTACATTGA
>AS_DN140081_c0_g1_i1 DN140081_c0_g1~~DN140081_c0_g1_i1  ORF type:3prime_partial len:107 (+),score=13.52 DN140081_c0_g1_i1:36-320(+)
ATGGCCGAAAAGTACCACACTGTTCTTGTCGTTGGAGGTGAGGGAGAGAAGTGCCGCCAG
GTTGCCGAAGGGTACGGTTTCAAGGATGTTGTTACTCCTGGTGACATCATCAAGGACAAC
CAGGATACCACTCCATTCCGCAAGCTAACACAGGAGGAATACAAAAACTCACGCGCTAGG
AACTTCGCCGAGGCTGAGATCGAGGCAATCTTCGTTTTTGCCGATAGCAGAGATTGGGCA
TCTGACCAACAAATCATTCTTGACCTTTTGATGTCCAAGAACGGC
>AS_DN1204_c0_g1_i1 DN1204_c0_g1~~DN1204_c0_g1_i1  ORF type:internal len:133 (+),score=12.33 DN1204_c0_g1_i1:2-397(+)
GCAAATGGTGTCAATCAGCTGTCTGCTCCTTTAACCTTGAGCGTTGATCCAACAGTGAAC
GCGACTGCTGATATCACCGCGTCTCTCATTCCCAAGGTGGCATTTGGCATTGACTTGCTC
AGCGGGTTCGCTGCAGCCAACGTTTACCTAGAACTCGTCGCCTCTGCCACGCTCGCGGTC
GAAGTCGAGGCTAGTGGCTCGATCGACATCAACAATAACGTCGAGACGGAATCGGGTGAA
GTCAACGCTTGTGCCAGCCTCAGCGGAGGAATTGATATCCAAGCTGGTGCGACTGGAAAG
ATCAAGCACATCCTCGACGCGGAGTACACCCACGACTTCTTTTCTACAAGTGTTCAGCTC
TATGACGACTGTGCGAGCAAAACTTTCAAGCGTTCA
>AS_DN16632_c0_g1_i1 DN16632_c0_g1~~DN16632_c0_g1_i1  ORF type:5prime_partial len:250 (-),score=23.11 DN16632_c0_g1_i1:210-959(-)
ATTCAATCAAGTCCTCTACAGCTTGTCTCCTCTACTCCTACATCGTCAACGATGATTTCC
TCCACCGTTACTCAATCTTCCGGCCTCTACGTCCCAGTACACAAACGGACCGGAAGCCAC
GGAAGTTCTTCTGGAGCGGAGAACTGGAGAGCAGGGGATTCTACTACTACTTCCGCAAAT
GCCTCTCCTCAGGCATCACCCAAGAAGTCGACATTTCCCTTGGTTTTCGGTGGTTCGACT
GGTGAGTCTTTTGCAGTCGTTTACCAGCCACGCCCTTGTACTGATCAAGACTATACAGAA
TCTGTCAACACTATCTCGGATTCACACAACCAACCAACTCTCCCCGTCTACACTCGCGAA
GCCCTGCTTTCACTAGGCCAGTCCCATATTGTTGAGGATCTGTCTAGCAGGATTCAAGAG
TTGATCAAGGAGAATCTCCCCGAGATTTTGATGACCGACGAACGCCGTCAGCAGGTCAAG
CAGTTGGAGAAGCGTCACAAGAGGACTAGGAAACACAATCACAACCATAATGCTCCCTTG
TCAACGCAGACAGCAGCTGTTGTCAATGCTCCTGCTCCTGCACCTGTACAGAAGGATGAA
GTGAAGGATGTTGTACAAGTCACACCCCGGAGGCAGCATAACCACCGGATGAAGAGGACG
TCGTCGAGGAGGAAGTTAACGGAGGAGGCGAGCTGGAGGAGGGGCGTTGTGAGAAGGACG
AGTTCAATCCCTATTCCGCAAGCGCAATGA
>AS_DN79649_c0_g1_i1 DN79649_c0_g1~~DN79649_c0_g1_i1  ORF type:5prime_partial len:270 (-),score=-16.31 DN79649_c0_g1_i1:128-937(-)
ACTGTGCTCGTCCTTCCTGAGACATTCGTCAAGCCGGTAGCTCTGTCGTCAACCAACCTA
GCACAAACCACTGCTGTAGAGGAAGAAGAACCCGAAGAGGAAGAAGATGACCCAGTCTTA
TACGCCGATGCGCCAAAGCATACACCGTGGCGACGCGTACGCAAAATAGTCTCGAGTCTT
CGCGATCTCAGATACCTAATTGCATCGCGACAAGTCCTCTTGCTAGTACCGTTACTCTCC
GTGGGTCAATTGTACGACCAGTCAGCCGGATTCTTTCTGAATTACGTCTCGAAACGCTAC
GGATGGCGCATTTCCCAGGCCAGTTTCTGGTTGACGTATCGCAATGTTGTCAATTTGGTG
CTTTTAAGTACCATTCTACCGGGTGTGAGTGTATTGCTCCTCCAACGTGGGTTCAATGCT
GGCAAGAAAGATCTTTGGATTTCTCGCGCTAGTATCGTGTGTTTAGCCCTTGGTGCTTTT
GTCATTGGTCTAGCGCCGACACTAACGATTATGGTCACTGGCCTCACAATCTTCGCCCTC
GGCCACGGCTTCGTCCCCGCCGTTCTCAGTCTAGCAACCCCCTTCATCGAGCCCGGCCAC
GTTGGCATGCTCTACACAGCCATGACAATCGGCGAGACAATCGGTAAGATTGCCAACGAG
CCTTTACTCACCGGAAGTTTTGAGCTTGGCATGCGAGTCGGCGGGTTGTTGTTGGGTCTG
CCGTTTGTGGCTACGGGTGTGTTGTTGACCATCACCGCGGTTAGTGTGTATTCTATTCAG
TTGCCTTTGCCGGCTATTCATCTTGATTAA
>AS_DN23287_c0_g1_i1 DN23287_c0_g1~~DN23287_c0_g1_i1  ORF type:5prime_partial len:205 (+),score=2.05 DN23287_c0_g1_i1:1-615(+)
TCCCTCACCCATTCTTCGGATTCCACGGTCACGCTTCCGGTTGCCCCAACCGATATCAAG
GAATCTCAGCCAGTGATGAATCTCTCCCTCCCACTTCCACAACAGAGCCTGATGACACCT
GACACTTTTACGTCATCCTTCCCATCTCCAGATTTCCGATCCAGTCAAGCCTCGTTGGAC
ACGCCTCGCTTAGGCACGGCAGCCTCATCGATGACTGACTATCCCGTCATGCCTTCTCCG
CGTTTCGGTGAACCGGGACCCGAGCTTCGCATTTCCGTGGATGACGTCCCATCTCTGACC
TCGTCCAGATCGACAATGACGAGCGCGATGCAGACTGCGTTCCCTTTGACGAGTCCTCGC
CGACCTGGTGACCGATCTGCATCTCTGTGCTCAGTTCCGAGCGATGTTGAGTCGCGTCGC
CGCAAACGTTCTAGCATTGCCAGTCTGTCCCGGTTGATCAACCCCTCTTCCTTCGGTGAG
AGAAGCAAGCTTTCGATCGAGACCCGACCGCAGTCTGAATATCTGGAATCTTCTACAAAG
GACTCCAAGAAGAAGCATAAGCGACTAAGCAAGCTGATGCAATTCTGGAAGCCCAAGGAG
ACCCAACGAACCTAA
>AS_DN130975_c0_g1_i1 DN130975_c0_g1~~DN130975_c0_g1_i1  ORF type:5prime_partial len:172 (-),score=14.05 DN130975_c0_g1_i1:195-710(-)
CTGGGCGTGTCCCACCCGAAGCTTGAGCGTGTCCGTGAACTCATTGACTACACCGGCATC
GGCTGGACAAAGCTCACCGGTGCTGGAGGAGGCGGCTGCGCCATCTCGATTATCAAGCCA
CAGCCCACGGCTCTCCACAATGGCGATACCACCCATCACGAATCCTCCGATTCCTCAGAC
TCTGAGTCTGACTCCCCCGTATCCGTAATCTCCTCTGGCACAAAGCTCAAGCATAGGATC
CTCGACAATTTGGAGGTCAAACTTGAGAACGAGGGATTTGAGAAGTTTGAGACGACGCTT
GCCGGTGATGGGGTCGGCGTCTTGTGGCCGGCGGTGCTGCACAATTCGAACGAGGAAGAA
GGCGGGGAGGAGATCGATCAAGAGAAGTTCTTGAGGGCCGAAGGGAACGAGGGAATCGAA
CGGCTGGTTGGAGTGGCAAGCGCAAGGAACAGGAAGATAGAAAAAGAGGTACGTGAAGGG
TGGAAATTCTGGAGACCGTGGGAGACAACCACGTGA
>AS_DN116046_c0_g1_i1 DN116046_c0_g1~~DN116046_c0_g1_i1  ORF type:complete len:215 (-),score=1.01 DN116046_c0_g1_i1:248-892(-)
ATGCTCTCCTACGACCAAGCGCCTGGTCACTACGCCGCCACATCTCCAAGGGCTACCACC
ACTACTCCTCATCCATTGAATGGAGCCAGGCTACGACCTCACCACCGACACATCTGGATC
ATCACCGGACCAGCGGGGTGCGGCAAGAGCACCGTTGCCAAATACTTGGCCGAACAACTC
CAGTTACCGTATATCGAGGGCGATGAATTTCATCCAAAGTCCAACATCGAAAAGATGGCC
TCAGGAATTCCCTTGACGGACGCTGACAGGTGGGACTGGCTAATCTCACTCCGACAACAA
TCGGTCTTGCAACTCGAATCCGGTGCTCCTGGTGTGGTTCTCACCTGCAGCGCGCTCAAG
CGTAAGTACCGAGATGTCATCCGCATAGCTTCCTACAACGACCAGAACGTCATGGTTCAC
TTCGTCTACCTCCGGGCAAGCGAAGAAACGCTCCTAGCGCGCGTGAAGGCACGGCAAGGT
CACTACATGAAGGATACGATGGTCAAGAGCCAATTTGCTAGCCTCGAGGAGCCAACCGCG
GATGAGAAGGATGTCCTGAGTGTCGACGTCAGTGGCAGCATTGCTGCTGTTCAAAGAATG
GCGCTGGAAGTTGTCGGTGAGGCCCTGGTAGCGGACTCACAATGA
>AS_DN77344_c0_g1_i1 DN77344_c0_g1~~DN77344_c0_g1_i1  ORF type:5prime_partial len:244 (-),score=31.93 DN77344_c0_g1_i1:186-917(-)
GCTGGCGGGTATGGCGGCGAAGCAGCTTCTTCTACTGGCGGATATGGCGGTGGTTATGGA
GGTGGTTATGGGGGAGGTTATGGCTCTTCAACGACCGCTCCACCTGAAGCTGAACCCACC
TTGGTTACTGTCCCTGTCACTGTCGAGTCTTCAACCTGGACCACAACTTACTCGTCCTAT
CCTGGCTCTCCTGCCGCAACTCCCGTATCAGTCAACGGATCGACCATCAAGGTCACTGTC
GGTGGCACAGGAGGTAAACTTGTCTTCGACCCTCCTCGTGTGTCTGCTGCTCCTCGGGAT
GTCATCGTTTTCGAATTCCAACAAAAGAACCATAGTGTCGTCCAGTCTACCTTCAACGAC
CCTTGCTCCCCTCTTGATGGTGGTGCCAAGTCTGACTTCTTCTCCGTTGCCGATGATGCT
ACCTCATTCCCCACCTGGAACTTCACCGTCACAGAGACTGCTCCTCTTTGGTTCTATTGC
CGTCAGAAGACACCCAAGAGCCACTGTGGTGCTGGAATGGTCTTTGCAGTCAACTCTGTC
GAGGGCTCCCAGAAGAGCTTCGCTGCCTTCCAGAAACTCGCCGAGGAAAAGGCTGGTGGT
AACACTACCGCCTCTGGTGCAAGTTCTGCTGCCGGTGCTGAAGCCACCGACTCAAACAGT
GCCGTATCCAGCCGCGCTTTCAGCACAGGCATGGTTCTTGTCATTTCCGCAGTTGTTGCT
TCCCTTCTCTAA
>AS_DN67831_c0_g1_i1 DN67831_c0_g1~~DN67831_c0_g1_i1  ORF type:5prime_partial len:106 (+),score=3.81 DN67831_c0_g1_i1:1-318(+)
GAACCGGCACGGGCACACGGTGTTCCGTTCCTCTTTGTTCTTAAGAAGGATGAGCCATTC
AAGGAAACCAAGGAACGATTATCGAGGCGAACAGGCATCAAGGGCAAGCAACTGGACAAA
ATCAAGTTTGCTTTGGTGTCAAAGATATCACCCTACAAGCCGGAGTATTTAGAAGACGAC
GACATCCTCTACGACAAGGTCACCACCCATAACGGCTACGGCGGCACGAGCGATTACTCC
CTCGGTCTCGACCACGTCAGCAAAGACCGCAACCGCAATAACTCGTCAAGAGGCGACTCG
ATTTTCATCCGTGGCTAA
>AS_DN81340_c0_g1_i1 DN81340_c0_g1~~DN81340_c0_g1_i1  ORF type:complete len:162 (+),score=26.85 DN81340_c0_g1_i1:33-518(+)
ATGGAGAAGATCAAGGAGCGCCTGACACTCCTCAAAGCCGAAGCCGATGCCGCGGTCGAG
CGCGCTGAGGCGGCCGAAGCGAAGAACAAGCAGTACGACCAGCAGCTTATGGCCAAGGAC
CAGGAGATTTTGTCGCTACAACACAAGCTGAGCGTTTCCGAGGACCAGGTCGAGAAACTG
GAGGCAAAGCTCGCCGAGCAGAAGAAGGAGATCTTGGAAGGCACCGCGTCGCACGCCAAC
AGCGAAAGCCTCGGGCGCAAGGTTCAACTGCTCGAGGAGGAGCTCGACGCGGCAGAGCGG
AACGCAAAGGAAACCGTCGAGAAACTGCGCCAGGTCGACGTCAAGGCAGAGCACTTTGAG
CGACAGGCCCAGGTACTCGAGCGAGAGCGTGATCAATTCGAGGCCAAGTACTCGGAGATG
CAAGCCAAGTACCAGAACACACAGAGGGAGCTCGACGAACTTGTTCGCAGCATGGAGGGA
CTTTAA
>AS_DN61418_c0_g1_i1 DN61418_c0_g1~~DN61418_c0_g1_i1  ORF type:5prime_partial len:241 (-),score=11.10 DN61418_c0_g1_i1:434-1156(-)
GAATGGCTTGGTTCGCGAGCGATTCGCTGCAACTGGGCGAATCAGAAGGGTCAGCCTTCC
ATTTCCCAGCAGCAGGCTATGGCATCCATGGGGATGACACCGACTACTCCCTTTGGGCAC
CATCACTTCCCAACCCACGGTGTCCAGAGCTACGATATGGTTGTTCAGCAAACGCCGCAG
TGGCAGACAACCTGCTATGTCGGCAACCTCACTCCCTATACATCGCAGTCCGATCTCGTC
CCTCTCTTCCAGAACTTCGGATACGTCACAGAGACTCGATTCCAGTCTGACCGTGGCTTT
GCTTTCATCAAGATGGACACGCATGAGAATGCTGCCATGGCAATCTGTCAGCTGAATGGT
TACAACGTCAATGGCCGGCCTCTGAAGTGCAGCTGGGGCAAAGACCGTCCACCGACCGGC
CAGTTTGAAGGCTACTCGCCTGCAGGTGGCCCAAACTCAGCGTATCCCCAAACACCAAGC
ACGTACTTCCCGCAATATGGCGCGGGACCAGGGGGCCCCATGTCACCCCAAGGACCTAGC
CCTGGTGGACAGCCCTTTGCTCAGAACCAGGGCGGCTTCGGCGGACCTGGGATGGCACAG
CCATATCAGCAAATGCCCGGCAGCGCCGGCGGATATGGTCGTGGCGGCCAGCCCCAGCAG
CAATGGGGACAGCCTAATCAAGCCAACTTCAACCAGAACGGCTTCGGTGGCTATCAAGGC
TAA
>AS_DN130241_c0_g1_i1 DN130241_c0_g1~~DN130241_c0_g1_i1  ORF type:internal len:269 (-),score=-12.51 DN130241_c0_g1_i1:2-805(-)
ACTTTCTACCTTCTATTCCTTGAGTTGGACACCAAGAGGTACACCATGTGGATAGCATTG
GTCGTTGGATGGGCTTTCATCGGTATCATGGTCGGTGCGGGACCTGCGCATGCTCACGCC
AAGTCCCAGAAATCGTTCTATGGTGTCAACGGTGTTTGGTGCTGGGTCTCGCCGGAACAT
AAAGTCCAATTGATAACCATGGGCTATTTGATCATTTTCATAAGCGCTTTTCTCAGCGGT
ATCTTGTACCTCATGACCTTCTTCCGACTGCGTGGCAACCTGGTGCGGTCAGGCTGGAAG
CTCAAGTGGCGTACGGTCGATGATGCCGCGGACAAGTACTTCTCCAATGACCGTACGAAG
CTGGTAGCCAAACAGATGCTTCTTTATCCCCTTGCCTATGCCATTTTGGTTCTTCCAGTT
GCCATTACACGAATTATTGCCTGGTCAGGGAGTAAAGTTCCATTTGAAGTGACCATCTTC
AGTGCATCCGTGTATCTGCTATCTGGCTTTGTAAACGTTATTCTATTCACGACGACGCGC
CGGATCCTCCCCCTTTCGTCGATACGGATTGGTAACCTGTATCTCGTCCCGAGTTCACGA
CCTTCATCAGATCTAGGTGAAGACGTCGAGAAAGGACCGACCAAGATGGTCACATTCGCC
TCAAACACGACCTTGAGTTCACCGCCTAGTCGCAAGAATTCTCGAAGGCCTCCGGAGCTG
GTCCTTACGAACGTACGAGACAGTTTTAGTAGCATGTACAGTGCTCGGGAAGGGGTATAC
ATGGGACCTCCAGCGCTTAGTTCC
>AS_DN117820_c0_g1_i1 DN117820_c0_g1~~DN117820_c0_g1_i1  ORF type:5prime_partial len:151 (+),score=14.22 DN117820_c0_g1_i1:3-455(+)
ATAACATCAGAGCCGCTGGTATCCACATCATTGCCATCGCTGCAACCTCAGGAACCAACC
AAAAAGCTGTCTGCCCCACCGCCTCATAGGACTCTTCGCACAAAATACTCCTCGCCAAGC
ATCTCTACCCAAATCAAACTTCACGATCTACAGACGGAGATCGAGTCACATCTTCCTAAT
CGACCACCAAGGATTAGCTCTGAGGCGGATGACTTTGAGGCCTTGATGAGCCCAAGGGCA
ACTGAACTCACCAAGAATCCTTTCCATTTTGAGTTCCCTCCGCGCGCTACAGCAGGCGGC
GAACAGCAGATGCTAGTACCTAGAGACGCTCCAAATGAGGACAGATTGAAGGTTGACGGA
TGGTCAACACCAAAGTCTGGAGGAGAAGACCCGAGAAGTCCTCCGATCCAAGGCGTCAGT
CCTATCACTAGGAGCATCTGGGACGTGCTCTGA
>AS_DN12244_c0_g1_i1 DN12244_c0_g1~~DN12244_c0_g1_i1  ORF type:3prime_partial len:143 (-),score=18.44 DN12244_c0_g1_i1:1-369(-)
ATGACACCCGCCCGAATTGCCCTTTCGGTCCCCGTCATCAATGTCCTTTCGCACCCACTC
GTTGCTGGTCCGGTCTTAGCGTCCCATGCGTTTGACCTGCAAGATTTCCCTCCCGCGAAG
ACCAAGTCGCAGACAGTCTTGCCCGCTCATTCTGGCCCGCCTGGAATCAATGTTGAGGTC
AAGTTGGTTGGTGTGGATGATGAGGCGGTGGAGAAGGGTGGAGATCCTGTTGGAGTGGCC
TTCATTCGGGGACCACCTGTTGGGAAGCTTGTGAATGTAGATGGTTACGAGAATATCCCC
TCCCAGTCAACCGATGATGAGGAAGGTTGGACGGGGACTGGTTTACGTGCCAAGGTGCAA
ACGAATGGC
>AS_DN75107_c0_g1_i1 DN75107_c0_g1~~DN75107_c0_g1_i1  ORF type:internal len:328 (+),score=14.72 DN75107_c0_g1_i1:3-983(+)
AAGTATCTCATTGAACTGGCTCCGTATGACACGCGATGGGTGACCGAGGAAGAGAAGTGG
GAACTCAAGCTTGATGGAGTCAACTTCATCGACATCACCGAAGAAACCCAAGCCGGCTTC
TACCCCAAATTCTTTACGAACAACGCCGTAAAATATCCTACCGAGCTCACCCACAACGAC
ACCATCAGCACGTTGTCCAAGAAACTAGACAAGAAGAACATGCAGCACAACCTGGAACAC
TTTACTTCCTTCCACACGAGATATTACAAATCAGAATATGGTGTCGAGTCCGCAACTTGG
CTGTACGAGCAGATTAACGACATTATCCAAAAATCCGGCGCTGCTGCTCATGGGGCTACC
GTAGAGAAGTTTGACCACTCATGGGGCCAGTTCAGCACCATTGCCCGTATCCCCGGACAG
ACCAATAAGACCGTGGTCTTGGGTGCTCACCAGGATAGTATCAACTTGTTCCTTCCTTCC
ATCCTTGCCGCGCCTGGCGCAGATGACGATGGAAGCGGAACCGTGACCATTCTGGAAGTG
CTGCGCACTCTTCTTTTGTCCCCGGATATTGTGGCTGGCAATGCCACTAACACCATCGAG
TTCCATTGGTACTCTGCTGAAGAGGGTGGTCTACTCGGCTCTCAAGCTGTCTTTTCCAAC
TACCGACAGAATGATCGCCACATCAAGGCTATGTTGCAACAGGACATGACTGGATTCGTG
CAGGGCACACTCGACGCTGGCAAAGAAGAGTCCGTTGGTGTTATCATTGACTTTGTCGAT
GCTCCATTGACACAATTCATCAAAGATATCATTACCCAGTACTGCGATATCCCATTCGTC
GAGACCAAGTGTGGCTATGCGTGCTCCGACCACGCATCTGCCAGCCGCTATGGTTATCCA
TCTGCGTTTGTCATTGAGTCCGAGTTCCAGGACAGCGACAAGCACATTCACTCCACGGAT
GATTTGATCAAATATCTTAGC
>AS_DN139381_c0_g1_i1 DN139381_c0_g1~~DN139381_c0_g1_i1  ORF type:5prime_partial len:153 (+),score=2.47 DN139381_c0_g1_i1:1-459(+)
GTCGGCTCAAAAGAGGCACCCTCAAGTTACAAGAACGATCTTCCGCTTCCGCCGTCCCTC
CAAGCTGCTCCAAATCGCCGACGAACAGGCTCCGACCCGACTAATGAAGACGATAATCCG
TTCGCCGACCATCATTCGCCTAACTACGCGCCCCCTCCACCGCCCCGTCGAGCGGACCAG
GAGGAATCGCATGCCAACGGGTATGGGCTGCAATCAAGCTCACCAACTTCATACAACCTA
GGGTATCAGCCAACGCCATCGTATTTGGGGCGACAAGAGAGTTCTGGCAACAATGTCACC
ATGCACGGTGCTACACAACGACAGTTGACGGAGGAAGAGTATGCACGTGACTACCCAGTG
AGCGGCGGACCAAGAACGCCGGAGCAAAACCGAAGGCAGCAGAGGGACAGCGATGTGTCT
CCTATCGCGGAGAGGGGTGCTGTGACCTATAGGTATTAG
>AS_DN106306_c1_g1_i1 DN106306_c1_g1~~DN106306_c1_g1_i1  ORF type:internal len:109 (-),score=0.84 DN106306_c1_g1_i1:3-326(-)
TCGACCCTCGCCCACCTGCTCCAGTCGTCGCTCGCGACGGAGGACCTCAAGCGGTCGTTC
AACGCCGCGGTCCTCGCGCTCAAGCGCTTCCGCGACACTCACATCCGCGTCGCGGCGCTG
TACATCGTCACCCAGGCGCGGTCTGGGCGCGAGACCAAGGTGATGCTTCCGCAACCTGAG
GGCGACGGCGAGACGCGGCGTGAGGGCGTCAAGGGTACCGGCGGGACCGACCTCGTGCCG
TTCCTCAAGAACTTGCGCGATAATACCGCGCGCACGGTCATTCCGATGCCTGATGACGAC
GAGGCGGACACGGCGCAGGCTGCG
>AS_DN2688_c0_g1_i1 DN2688_c0_g1~~DN2688_c0_g1_i1  ORF type:5prime_partial len:113 (-),score=14.30 DN2688_c0_g1_i1:153-491(-)
CCGACTAAGGAATTTCAAGATAAAGATAGTTTGAACCCCGTTAGCACGGAATACAGCAAG
TCCGGCGGCGGCGACGCCGCCGCCGCAACCTCGAAGACAGCCTTCGATCCCAATCAGACC
TCTCCTGAAACGCAGCAGAAGAGTGCGGAAACGGAGAGTCGCGAGAATATCAGCCCACTG
AACGTCAGTCCCGGAAATAAGGAAGTGAATCAGACGAAAGATGCCCAAAACGTCGAGGGC
AGCACTTCCGAGACAGATGGTCGAGCTCAGAGAAAGAGAACAAGTGGAGCAGGCAGTGCG
CCAAAATCTGGAGGTGGCAATTATGGAGGTGGTGGCTAA
>AS_DN135958_c0_g1_i1 DN135958_c0_g1~~DN135958_c0_g1_i1  ORF type:complete len:234 (+),score=14.42 DN135958_c0_g1_i1:40-702(+)
ATGCATCTGAATCGGTGGCTTTATGTAACCTTCCACTCTCGCCATCACAGGCTATACGTG
CCATATGCCTACGGAGCCCTATACAACCACCCGTTTGAAGGATTTCTCTTGGATACCCTG
GGTACAGGGTTTGCTTACTTGGTCACTGGCATGACTGTCAGGCAATCCATGTGGTTCTTC
ACCTGCACTACAATCAAAACGGTAGATGATCATTGCGGCTACTCGCTTCCATTTGACCCC
TTGCAGCTCATTACATCCAACAATGCTGGCTACCACGATATCCACCACCAGAGCTGGGGA
ATCAAGACAAACTTCTCACAACCATTTTTCACTGTCTGGGATCGCTTCTGCAACACAATG
TGGAAGGGAGGCGATATAGCGGCGCGGTACGAGAAGAGTAGACATCATGCTCAGCAGCAA
CTTGACCAAGACAATGGAGTCGAGACAAAGGTATTGTCGGCAGACAGTGTGGCGACATCA
TCCGCAACGGAATTGGATGAAACTGTGAGACCTCAACCGATGTCCGCACGACGCAGTACG
AGAAAGAAGGCTTCAAGCATTTCTCAGTCATCTGCTGGGAATTGGAAGGGCCTAAGGGAT
AAGGTGAATGAGAGCCTCCATGGCAAAGGTGGAACGGTTTTGGGAGTTGAAAGAAACTAT
TAA
>AS_DN104877_c0_g1_i1 DN104877_c0_g1~~DN104877_c0_g1_i1  ORF type:internal len:142 (+),score=15.05 DN104877_c0_g1_i1:3-425(+)
ACCGTCGAGCAACAATATCGTCAAAAGTACAAGCAGAGAATGGAACGGCAGTTCAAAATT
GTGAAACCCGACGCTACACCCGAGGAAGTTCGTGCAGTCGTGAACGACGAGAGTGGCGGA
CAGATTTTCAGTCAAGCACTCATGAACTCCAACCGATATGGAGAGTCTCGGGCGGCCTAT
CGTGAAGTGCAAGAACGACATGAGGACATCAAGCGTATCGAGAAAACGCTCGCTGAACTC
GCACAGCTGTTCAACGATATGAGTGTCCTGGTTGAACAACAAGACGAAACCATTGTCAAT
ATCGAGACTCAGGCGGCCGCTGTTGAGAAGGACACAGAAGCAGGTCTCCAATACACCGAG
AAGGCCGTCGACTCTGCCCGTGCTGCTCGCAAAAAGAGATGGATCTGCTTCTTCATCACA
TTG
>AS_DN109599_c0_g1_i1 DN109599_c0_g1~~DN109599_c0_g1_i1  ORF type:internal len:109 (+),score=27.89 DN109599_c0_g1_i1:2-325(+)
GACAAGCGCATGTTCGTTGACCCTGTGAAAACACCTTGCTGTGGTAGGACGTACTGCCAC
GACTGCATTGAGAATGCACTGGCGGATGGAGATTTGGTTTGTCCGAATTGTTCGAAGGAT
GGCGTTTTGATTGATGACCTCGCCACTGATGAGGACATGGTGCAGAAGATCAAAGCCTAT
CAGGCTGAGAAAGCTAAGGAGAAGCTGGAGAAGGAACAGGAAGCCAAATCTGCTGCAAAA
CCCTCAACTCCCTCTAACAATGAAGATTCCGTTTCTGTGCCCCTTACTGATGACAAGGCA
AAGGCTGGTGAGAGCAATCGATCT
>AS_DN121828_c0_g1_i1 DN121828_c0_g1~~DN121828_c0_g1_i1  ORF type:internal len:150 (-),score=21.83 DN121828_c0_g1_i1:1-447(-)
CTCGCCGCCCCCCATCCCTCCCCCGCCGCCGAACTCGCCAGTCTTAAGATAAGACTTCGC
GCTGCTCTTCGTCAATTCCCCGATTTCCCTGAACCAGGCATTCTCTTCGAAGATATCCTG
CCCCTCTTCGCCGACCCAACCCTCCACGAAGCCCTCATCCGATCTCTTGAGCTGCACATC
CTCGAGACATACCATGAGAAGCCAGATGTCATTGTCGGCCTGGACGCCCGCGGGTTCTTG
TTTGGACCCAGTCTTGCGTTGAGACTGGGCGCTGGCTTCGTCCCGGTGCGCAAGCGAGGC
AAGTTGCCTGGTCCTTGTGAGACCGAGTCGTTCCAGAAGGAGTACGGCGAGGATTTTTTC
CAGATGCAGGCAGATGCGGTGAAGAAGGGCCAGAAAGTTTTGGTTGTCGATGATATTATT
GCAACGGGAGGCTCTGCTGCTGCAGCC
>AS_DN105200_c0_g1_i1 DN105200_c0_g1~~DN105200_c0_g1_i1  ORF type:5prime_partial len:146 (-),score=21.84 DN105200_c0_g1_i1:66-503(-)
CTACTTCAGCAAGCCGAGAAGATTCTGAACGAGACTCTCGGCGCTGTCAAGGGTGCTGAC
CCCGATAATCGTCTTACCAACAAGGCGAAGCGTCACATGCAGACGCACAGAGCTACTCCG
GAAGAACAAAGGCTGGCAGAGGCTCTCAAAGTCTTGATGGAAGAAGTCGGTGGAACGATT
GAATGGGCAAGAGACAAACTCGACAACTTCCCCAAGGCCAAACGGGACCTGGGTCCCCTC
CTCGATGCTCTTGGACAACCTCTCACCCAGATTGTGGCCGGTGTAGGCATGCTCCTTGCT
GGTGTTCTCAACCTTCTTTCCAAGCTTCTTAGTGGTCTCGGTTTGGACAGCTTGCTCAAG
GGCATCGTTAGTGCCACGGGCCTGGATAAAATTGCCGTTGGTCTTGGTCTTGGTAAATTC
TTCAATTACAACAAGTAA
>AS_DN15299_c0_g1_i1 DN15299_c0_g1~~DN15299_c0_g1_i1  ORF type:internal len:242 (+),score=25.48 DN15299_c0_g1_i1:3-725(+)
CGACACGCTTCATTCTCGGAAAATGAAAATTCAGGCTCTTCTGCACCAGCAGCACCACCG
GGCAGAGATCTCTGTTTCGAGATCATCGTACAGGACAATGGTCCAGGCATTGCGGAGAAC
TTGCAGTCCAGAATATTTGAGCCCTTTGTTCAGGGAGATTCTAGCCTGAGCAAGAAGCAC
GGTGGCACAGGTCTTGGACTGCACATCTGCCGGCAATTGGCAATGACTCTTCGCGGATCT
ATCACCCTGAAGAGTCAGCCTGGTGCCGGGACCTGCTTTACTGTCAGATTTCCACTACGG
AATATCGGAAGCCGCACAGAGAGCGCTCCTTTACCAGGGCCAGATGCTTCAGAATCAGTA
TCATCGAACGCTACCATCTTCAAAACTGACCATGATTTGCATCTGGTTGGACTTACTCGC
CCGTTCCTCGTATCCAACCCGCCACCAGAATCACCAGGATCGCGGGAAGCCGCAGCCGAG
CTTGTTAAAAAAGAGATTGCAAAACATTCTCCAATGCAAGTTAAGGTCCTTGTCGCGGAG
GACAATTCTCTAAATCAAGTCGTGGTGGTGAAGATGCTTCAACACGAGAACGTGTTTGAT
GTCAGTGTCGCAAAAGATGGACAGGAAGCTCTCGACATGATCGCCGCGAACATGAAGACG
GGACAACAATATGATCTCGTTTTGATGGATGTTCAGATGCCTAACCTGGACGGACTTGAA
GCG
>AS_DN87553_c0_g1_i1 DN87553_c0_g1~~DN87553_c0_g1_i1  ORF type:5prime_partial len:118 (-),score=6.29 DN87553_c0_g1_i1:315-668(-)
CCCGGTCATGTTATCACTAACGAACCCGGTTTCTATGCCGAAGGCAAGTTCGGTGTTCGA
ATTGAGTCTGCGCTTGTGGTTCGCCGTGTTACGACTCGAGGCGAATTCAATGGTCCTATT
TGGCTTGGCTTTGAGCGATTGACTTGCGTACCTATCCAAACTCGTATGATCAAGGAGAGC
ATGCTCACCAAAGAAGAGAAGGCGTGGGTCAAGGAACACAATAACCGCTGCTATGAGAAG
CTTGCGCCGTTCTTGAAGGAAGATAAAAGAGCACTCAAGTGGCTCGAGCGAGAAACCAAG
CGGGGCTTGGGTCTCGCCTCGGCTCCTGGTGGTGTCGCCATCGAATGGGATTGA
>AS_DN7105_c0_g1_i1 DN7105_c0_g1~~DN7105_c0_g1_i1  ORF type:5prime_partial len:111 (-),score=1.09 DN7105_c0_g1_i1:59-391(-)
GTTGAATACGATGGTTGCGACTACTACTGTCTGGCGCAGAATCAAACCATTGGAGACCTA
GCCGAGTGTCTTATCAAAGGTTCTGAACCAGGCGAGGTCTGGTGCAATACCAATTCTAAC
GCCACCGCCACTGGGACGGCCATCGCTACTGGCACGAGCATTATCGATCTAGGAACTTCC
ACAGCATCTTCGGGTTCCTCTAGTGCTAGTACTGCAACCACGAGCTCGACTTCGAGCTCT
GGCGGAAATGTGTCAGCTCCTCCTCTCACCAAAATTGCTCTCGGCTTTGCTGGGCTTATA
ATTTCCGGACTTGCATCGGCATTATTCGTTTAG
>AS_DN86875_c0_g1_i1 DN86875_c0_g1~~DN86875_c0_g1_i1  ORF type:5prime_partial len:105 (+),score=2.06 DN86875_c0_g1_i1:3-317(+)
GGCTCGGACATCGCGGCTGCGAACCAGACGCTGTACCAGGCGATTGCAGACACCAAGGCG
GCGATCAAGAAGTACAAGCCCGGCACGCCGATGTGGCTGACTGAGAGCGGATGGCCGGTT
GCCGGACCGAACCAGGGCGCTGCTGTCGTCGGCAAGGCGAATGCGCGCAAGTACTGGAAG
CAGGCCATGTGCTCCGTCTTCAAGCAGTACGATGTCTACGCTTACGTTTTGAGGGATTAC
CAGGCTGCTCCTGCGAACCCATCGTTCGGTGTTGTTGGTCAGAACTACGCTACTCTCTAC
GACCTCAGCTGCTAG
>AS_DN104801_c0_g1_i1 DN104801_c0_g1~~DN104801_c0_g1_i1  ORF type:5prime_partial len:140 (+),score=1.24 DN104801_c0_g1_i1:2-421(+)
GCACTGTCTGCCCGAGTTAACCAGTTCCAAGAGTTCTTCTTCGCTGCCGACCTTTTTCCA
CTGGCGCTTTCCATCGTCAGCTTGGTTTTGCTCGCTACAATGCTTGCCATGGACTTTGCC
CTGTCGCGCTCCTATAACAAGTTCGAGATTGGCGTCCTTTCGGTCATGACGGTGCTTTGG
CTCATCTTCAGCGCCTTTTCGACATCTCGATGGGTGAGCGTCTCTTGTGGAGGTATCCCT
GACGGCTTCGACGACGTTCGTACTTGGTGCCGGGACCTCCAGGCCTTGAAAGCATTTGTT
TGGATCGAATGGTTGGCTTTCCTGTTCTCAACTCTCTCTACCGTTCGGTTGTCAAAGATG
GAAAAAAGGAGAACTAACATACCATCCATGTTCCAAACCTACTCTGATCCCTATGCTTAG
>AS_DN47949_c0_g1_i2 DN47949_c0_g1~~DN47949_c0_g1_i2  ORF type:complete len:618 (+),score=7.84 DN47949_c0_g1_i2:239-1855(+)
ATGGATGTTCGCTTGACAACAATACGTGATGTGGTGTCCGACCAGCGGCTTTGGCCGAAC
CATACGCCCGTGTATATTCCCGGCGGCCTGTCCGATGAGGCTGCCGCGGCTATGGTGTCG
CTCCTGGTCAATGGTGGACCCGGTGCTTACGTCTGGCGGTACCCAGGCGGGGTTGCTGAT
CCGGGGATAATGCCAGCAGTGACGCGCTACAGATGGCCTGGGGGAACGGACCGCTTGTTG
GTGGTCACAGAGTCGGATCGTGGGTGGAATGTACCTTTCGGAGGGCGCAGCCTGACGCTG
GATGGACTGGTAGGACTTGAGAATTACTATCGGGGATCCTGGGGCGATGCAATCTTTGAT
GAAGGGTACCGTGCCGCCTTCGCGCTTAACGCGGTGTACGTTGAGCCTGCGAATATTAAC
CTGCGCGTTGGGGTTGATTTTCAAGCCAAGCAGACTCAACAGCACTATACCGTTGATGGC
GCGCGTGTGGAACTTGATCTGGCCTGGGATGGACCTTCTCCGTTGCCCGAGGATGAAGAT
TTGCTGCCTTTGCGAGGCGTCTTCGCGAGTGTGCCGCCCGGCATCCGCGCCGATCTTGGT
GAGTTGATGTGGCGCGCATGGGTAAACAATCACGGCGCAGATTTTGACGAGGGCGCCCGT
CCTGATGAAAACGGTTTTGCACAGTATCGGCTGGAGAACCGTGGCATAGTGTATACTGAT
GTGACGGGCAATCGTTGGGTCGTGGCATGGGACAATCTTATGGATGAGGATATGGCTGTT
GAGTATCCACATCTACATGCCGCCGCCGTCCGCGCTTGCGCGATACAACTCCGTTTGGCC
TTTGCGAACGGAATTCAACATGGTGATGATGCTGCTGCCCCCGATCCCAACATTTTTCGT
GTGCGCAACGTCTTTGGCCAGGCCGACCGGGCAGTTTTACTGATCCCGCGCCTTCGGATC
GCCTCGATGCTTGCGCTTCTCGCGGGTATTTCAGTCACGGTTCCTGCTGAGCCAGTTCAG
CGTTATATGACGGATGCAAAGATGCGCACCACTGCAATTCTCTTTGGTGCACGGCTGCAC
TTTGCCTTCATCCGGTCGCTGTCTCAGCAGAAGCTGGAGCCTGCTGTGGTGCGGGTGATG
CCGCTCCCCGGCGCTTTGGGCATGTTAGGCGTGCCCGAGGCCCTGAGGACGGTGATCCTG
CCGAAGCAGTTGTCGCATGACGGCTACCACACAGGTGGACTGGAGTGTCTGGAGAATGGT
GGAATCTTTACATCATATAACTGGACTCCATACGCCGGTTTCGACATCCCTGGTGCTTGG
GATGCGCACGGCGGTATCGTGGATGTGTCTGCCACTACCACAGACTACGCAGCACTTGAC
GCTGCTGCGCGGGCCACGTGGAACAATAGCGGTCGCATCGACGTGCACACACGGCTAGCT
CCCCAAGTGCGCGTCGGCGTAATATTCAATGCTGACCGGATTGCTAATCCATTTGGTCTG
CCGCGCTTCGTGCAGGGGCTGCGGGGTGTGGAGGCACTCCGTGTGCAGTCAGGGGCAGGG
CTCAATGCCCTCCAGGCTGGGCGCTCGATGGGTGTATTCCTATGGGCATCGTACTAG
>AS_DN127792_c0_g1_i1 DN127792_c0_g1~~DN127792_c0_g1_i1  ORF type:5prime_partial len:205 (+),score=47.33 DN127792_c0_g1_i1:1-615(+)
GAGAAGAAGGATGGCGACGCGATGGACGTTGACTCGAAAGAGCCGAAAGAGCCCCCCAAG
ATGCGGAAGGTCAAGAAGCAGCAGAGGAAGGGTGACCTCCCTCTCTCGTCGGGCACGGCA
TCGCTGGACCAGCCGACAAAAGATTCGCATATGGAGAAGGAGAACCAGATGATTATGGAG
GACAAGCTCGTGGCGGACACCGAGCATCAGAAGAATGAGCTGGAGTCATTTATCTACGAG
CTGAAGGACAAGATCATCGGTGTCTACTCCGAGTTTGCGAACGAGGAGGAGAAGTCCAAG
CTGTCAGCCAAGCTTGAGGCGATTGAGGACTGGCTCTACGATGAAGGCGAGGATGCCTCA
AAAGCACAGTACGTCTCGAAGATGGAAGAGATCCGGTCAATCGCCGGCCCCATCATCCAG
CGCTACAACGACAAGATCGAGGAGGAGCGACAGGCCGTCCTCAAGAAGCAGCAAGAAGCC
GCTGCCGCCAAGCAAGCCGAGATCGAGCGCAAGAAGCGGGAAGAGGAAGCGAAGAAGCAG
GCCGAGGCGCCCGATGCCGAGATGACGGATGCGGAAACGACGAAGCCGGACGAGGTCGAG
GAGCCGTCTTCGTAG
>AS_DN99458_c0_g1_i1 DN99458_c0_g1~~DN99458_c0_g1_i1  ORF type:internal len:115 (-),score=17.85 DN99458_c0_g1_i1:1-342(-)
GTCGCCTTGGCTCAGCGCAAGGACGTCCGCAAGAACCAGCTCGAGGCCACCATCCAGGCT
CGCAATCAGCTGCGCATGCAGCAACAACAGCAACAACAGTTCGGCGGCATGCCCCAGATG
TTTATCGCGCCTGGCCAACAGCCGATGATGTTCCCTCCCGGTCGCGGTCAGATGCCTTTC
CCCGGCTCCATCCCTGGTCAGCAGGGTGGTCGTGGTGCTGGTTTCCCCGCTGGCATGCCC
GGTCAGCAAAGCGGACGTGGTGGCCCGAATGCCCAGCAGATGCCGCCGATGTACATGCCT
CCTGGTATGGCTCCGGGTGCCTTCCCTGCTCCATATATGAAC
>AS_DN46550_c0_g1_i1 DN46550_c0_g1~~DN46550_c0_g1_i1  ORF type:5prime_partial len:130 (-),score=16.00 DN46550_c0_g1_i1:218-607(-)
AACAAAACCACTCAGTTCTGCAAATCAACCTCTTCACATCACTCAAGCAACTCCAAATCA
AACCACTCTCAATCATCAACAACACCAACCATGTCTGACCTCGGACGCAAGGATCTCGGC
GAGCAGGCCAAGGAGAAGGGCACTCCGGACAACCAGAAGTCTACCCTCGACCAGGCCAAG
GAATCCGTTACCGGTGCTGGTGACCGCATTGCCTCCACCGTCCAGCCCGAAGGCGAGAAG
TCCACCACCCAGAAGATTGGCGACACCCTCCGCGGCGTTAGCGACGACACCGAGGGCCAG
AGCAAGTCCATGCTAGACTCGGCCAAGGACACCCTTTCCAGCGCGGGCCAGACCATCTCG
GACACCCTCAGCGGTGGCCAGAAGAAATAA
>AS_DN44012_c0_g1_i1 DN44012_c0_g1~~DN44012_c0_g1_i1  ORF type:complete len:298 (+),score=10.36 DN44012_c0_g1_i1:106-894(+)
ATGGCCCAGCGCAATAGCGCCGCCCCTTATATTCAACTTCTCGTGAGGGATCTTGAGCGT
GTTCAAGCAGTAAACGGCCATGGACGCGAAGGCCTCGTTTATCTCGATCACGTCGATGTC
GTCAAGGGTAATGTTATACATGCTCAGAAGCTTCGGGATCGCAACGGACGGGCCGATGCC
CATTATGCGAGGAGCAAGGCCGGCGACGGTCGCGCCGACGAATTTGCCGAGGATGGGTTG
GCCCAGTTCCTCGGCCATGGATCGCTTCATGAGGAGGACGGCGGCGGCGCCGTCGGTGAC
CTGGGAGCTGTTGCCGCCGGTAGACTTGTCGCCGTGCGGCATGAAGGCGGGCCTGATTTT
CGACAGGGCTTCGTAGGTGGTGCCGTATCTGGGGCCCTCGTCCTTTGTCAACGTGACCCG
CTTCTCCTCGCCCGTCTTGGGGTCCTTGACCCTGACGGTGATGGGCACGATTTCGTCGTC
GAACCAGCCGGCCTTTTGGGCCACTTCGGCGCGCCGGAAGGATTCGCAGGCGAAGCGGTC
TTGCATCTCGCGCGTGATGTTGAAGTCGTTGCCGACGTTCTCGGACGTCTGGCCCATCGG
CTGCATGCAGTCGCACGCTTCCTGGTTCTCGAGGATCTCGTCGAAGAAAGGGCGGGTGAG
CCGGTCGCCGCCGGCGGTCATGTGCTCGGCGCCGATGGCGACGCCGCAGTTGATCGCGCC
CATGCTGATTTGGTTTGCGATGTCTTGGACGGCTTTGAGGCCGGAGGAGCAGAAGCGGTT
GCAGGATGA
>AS_DN24181_c0_g1_i1 DN24181_c0_g1~~DN24181_c0_g1_i1  ORF type:internal len:134 (+),score=11.79 DN24181_c0_g1_i1:3-401(+)
ACTCGAGCAGATCCTCCCGCAGACGGCGTGAAACGACGCAAGAAGCGCAACCGTTGGGGC
GACGCTCAGGAAAACAAGCCTGCTGGCCTCATGGGTCTACCGACTATGATCATGGCCAAT
TTCACTAATGAGCAGCTCGAGGCATACACCCTACATCTCCGTATCGAAGAGATCAGCCAG
AAGCTTCGTATCAACGACGTCGTCCCCGCCGATGGTGACAGATCTCCCTCGCCGCCACCG
CAGTACGACAACTTCGGAAGACGTGTGAACACCAGGGAATACCGCTACCGCAAGCGCTTG
GAAGATGAGCGCCACAAACTTGTCGAAAGGGCCATGAAGGTTATTCCTAACTATCATCCG
CCCTCTGACTACAGGCGCCCGACCAAGACACAGGAGAAG
>AS_DN34761_c0_g1_i1 DN34761_c0_g1~~DN34761_c0_g1_i1  ORF type:complete len:230 (+),score=31.34 DN34761_c0_g1_i1:29-718(+)
ATGACAACAGCAGCAGTGTTCGGCAGCACAGGAGCTGTCGGCTCTCAGATTCTCGCTACT
CTTCTCGCCACCGATGGATTCTCATCAATCAAGACCATCTCAAGAAGACTTCCATCCGTG
CAGTCCCCGAAACTGCAAGCGATTCAAGAGGCCGACAGCTCAAAATGGGGCGCCATGATT
TCTTCCTTGTCACCTAAGCCATCAGTAGTATTCAACGCAGTCGGTACTACCAGGGCAGAA
GCAGGCGGTATTCAGAATCAGTGGAAAATTGACCATGACTTGTGCATTGAAAATGCCCGA
GCAGCCAAAGAAGCGGGTGTGAAGACGTATGTTTTCATTTCTAGCGCTGGTACTAGAAAG
TTTTTTTCGAGTCAGGTGCCTTATTCGAAGATGAAGGTTGGCGTGGAGGATGCCATCAAA
GAGCTTGATTTCGAACAAGCCATCATCTTGAGGCCGGGTATGATTATTGGCCGGGAGAAG
TCCAAAGCTCCGATGGTTGAGAAACTTGTGGAAAATCTTCACAAGATAAGCCAGGGTATT
CAAGATAGCTTGGGCCAGGATCAAACTGTTATCGGCAGAGCTGCGGTAGCAGCTGCTCGT
ATCGCAGAAGATGGCAAGGCGCCTTCGAAATATTGGACTGTGGAAATGGGTGATATTATC
AAGTTGGGCCGAGATGAGTGGAAGGAATGA
>AS_DN2452_c0_g1_i1 DN2452_c0_g1~~DN2452_c0_g1_i1  ORF type:complete len:117 (-),score=6.98 DN2452_c0_g1_i1:291-641(-)
ATGTCCTTCCAGAAAGGCGAGAAGGATTTTGGCGAGGGTCCCAAAATCCACAAGATTCGC
ATCACCCTCACGTCGACCAAGGTCAAGTCCCTCGAGAAAGTCTGCACCGAGCTCATCGAC
AGAGCCAAGTCCAAGGACCTACGTGTCAAGGGCCCTGTTCGCTTGCCCACGAAGAACCTC
AAGATATCCACGCGAAAGACGCCTTGCGGTGAGGGTTCCAAGACCTGGGACACGTACGAG
ATGCGTATTCACAAGCGGCTGATTGACCTCAACGCCCCGACCGAAGTTGTCAAGCAAATC
ATCGTCAACATCGAAGCCGGCGTCGAGGTTGAGGTCACAATCGCCGCTTAG
>AS_DN95857_c0_g1_i1 DN95857_c0_g1~~DN95857_c0_g1_i1  ORF type:3prime_partial len:108 (+),score=14.10 DN95857_c0_g1_i1:50-322(+)
ATGGCTGAACACGAGCTGCCTGCCGCTCAATACCATGCTACGGAAGTCCAGCCCCGCAAG
ATGAGCCTCCAAGACATGTCCGGCGGAGATCTGGGTGGCATGATTGCGACTGGACCGGTT
GACAAGGAGATCAGGCCCGGGTACACTGCGGAGTCCGCGAGCCAGGTCTCGCTGGACGGT
GATGAGCCGACGGAGGAGGAGAAGAATACGCTGAGGAAGGTTTCCGACAAGCTGCCATGG
AGTGCGTTCCTGGTTGCTGTCGTTGAACTGTGC
>AS_DN89034_c0_g1_i1 DN89034_c0_g1~~DN89034_c0_g1_i1  ORF type:5prime_partial len:161 (+),score=7.77 DN89034_c0_g1_i1:3-485(+)
AGGCTTTTCCAGAGTCCCACCACCAACCTCTCCTCGACCCACGTTCACGACCTCGCCCTT
CGCTTTCTTCCCACCTCGCCCTCGACCCGCCCGCCTCCGCCACTGCTCACCGCAGCCCGC
GTCCCTTTCATAATGTCGGCATTACTCCCTGGTCGAAACAAGAAGGTCGACATCAGCAAA
CTGACGGAGGAGGAGCAGAAGCTCTTCCGCCTGTACGGCAAGCTGCCCACGCACAAGAAC
GTGCTCACCAAGATGCAGAAGGACCGCAAGTACTTTGACTCGGGCGATTACGCACTGTCC
AAGGCCGGCGTGGAGCCTCAGGCAGCGGTCGGGACTGCGATCCCTAACCCGGAAAACATT
CCGCATGCGAGCTCCCCGCCCTCCAACCACTCGCCTGTCTCGACCCCAGGCGGTACCGGT
GTCATTGCCTCACCCAAAGAGAGCACTCCGCTCGCTGAGGTCTCCAGTTCCGAGGACGAG
TGA
>AS_DN130613_c0_g1_i1 DN130613_c0_g1~~DN130613_c0_g1_i1  ORF type:5prime_partial len:123 (-),score=1.41 DN130613_c0_g1_i1:51-419(-)
TCGGCGTCCCCATCGCTGCTCAGCCGCGCCCTCCCGCAGCGTACCCAAGCTCTTCCTTGC
GTGCTTACCCGGACCTACGCCTCCAACGCCTCCCCGGGCCAATCATCCAACGTCTCCAAC
CCGCAGGCAAACAGCGCCGAAGGCCAAGAGGTCAATCAATCGCGCGCAACAGACAAGCGC
GCACAGCAAGACACGGGGTCCGTGCAAACGCCGGTGAGCAACCCCAGCGCATCAGGCGTC
GGCCAGCAGGAGGAGCAGACGGAGAGCCAGGCGCAGATGAAGCGCGACCCGCGGGAGCCG
GATAGTAAGAAGAGGGAAGAGGTGCTGAAGCACGGGCAGGACAAGAAGCTGGATCCCGCA
GATGATTGA
>AS_DN88270_c0_g1_i1 DN88270_c0_g1~~DN88270_c0_g1_i1  ORF type:5prime_partial len:138 (-),score=8.59 DN88270_c0_g1_i1:246-659(-)
TGTATCTCCAAATTCAACGACTTCCGTATGAGTCGCGGCAAGACCAAGTTCGTCATCTAC
AAGATCACCGACGACAAGAAGCGCGTGGTCGTCGAGGACGTTTCCGATGATGCCGACTGG
GAGGTTTTCCGTACAAAGCTCGCTGATGCCAAGGATGCTGCTGGCAACCCTGCGCCCAGA
TATGCCACCTACGATGTTCAGTATGAGATTCCCGGAGAGGGTCAGAGGAGCAAGATTATC
TTCATCTCATGGGTTCCCCAAGACACTCCCACCCGCTTGTCCATGCTTTACGCCAGCACT
CGCGAGGTTCTCAAGAACGCCGTGAATGTCGCCCAGTCCATCCACGCCGATGACAAGTCC
GACATTGAATGGAAGAGCGTTCTCGCCGAGGTCAGCAAGGGCAAGGGCCAATAA
>AS_DN76092_c0_g1_i1 DN76092_c0_g1~~DN76092_c0_g1_i1  ORF type:complete len:232 (+),score=19.40 DN76092_c0_g1_i1:93-698(+)
ATGTCTCTCGTCTTTGGCAAAGGCAAACGTGACCAGATCTCGAAGAGCTGGAGTGACCTT
TGGGACGAGGAGGAGGAAGAGTCCGAACTTGAGGAACTCACCCTACAGCAGCGCCGGGAG
AACAACGCTCGCAGCTGGAGCCAAGATAGCAAGGACGCCGCCAGCCCCGTTCAACCAATG
GGCATCTTCGAACAGGAATTGCCGTCTCCCATTGAGAAGCCAGATCTGGAAAAACCCCAG
ACTTTGTCCAAGTCGATGCCGCTTCCTATTTCACCTACGCCTCAAGCAGTGACCCCAGTC
TCCCAGACACGTCATCGGAACGCTCGTTTCACTACTCCTAAGCGTTCTGATGTTGATAAG
TGGGCTGCCCTTGGTGATCGTCGCCGGAACTACCGTTCTGACGAAGAGACTGTTCCTCGT
CTCAAGAAGCAACGTTCTATGAATCTGAGTTGGAGACGTGATTCCGGACCATCCAGCCCT
CAGACTTGGCGCAACCCCTTCCTTGACAAGGAATGGCGTCCGAAAGCGAAGCTGAACAGC
GACTACCATGGCAGTGTCGACGAAGACCTTGATTTGGTCGGCGGGTGGCACGATCTTCAC
CTGTAG
>AS_DN61937_c0_g1_i1 DN61937_c0_g1~~DN61937_c0_g1_i1  ORF type:5prime_partial len:115 (-),score=4.06 DN61937_c0_g1_i1:102-446(-)
GCTGTTTGGGAAGAAATGCAGTTCGACTGCCACTACCGGATGCCCGATCAAGCCGCAGTC
CAGAAGTTCTGCAACGACATGGAAAGCACCCCAGTAGGTGTTATCGTTGGCCTATTCTCC
GCCATTTCGCAGAAACTGCCAAGCTTCATGGAGTGGGACACTAGAAAGCACCATCACTTT
CTCAACTCCAACCCTGCAGTTTGCGAAGCCATGAGTGAGGTCCGCGCCCACGTAACGAAG
TACGAGTCTTACTTAAGGTCCCGCACCGAGGCTAAGTTCGACCGGAACGACTTCGACTCT
CTAAGCAACAAGTTCCTTGCCAAACTTGTCATCAGGGCAAACTGA
>AS_DN101029_c0_g1_i1 DN101029_c0_g1~~DN101029_c0_g1_i1  ORF type:5prime_partial len:311 (+),score=26.54 DN101029_c0_g1_i1:3-935(+)
TATAATGCTGAGGGCGAACGTGGTGAAGGAAATCGTCCAAACAACGACAACTTCACCCCT
AACCCCTGGGCTGCCTGGGGTGATTTCTACCATGGCAGACCGTTCCCCCACCGTGGTCCC
CCACCCCCACCAGGCGCCGGGCCAGAGCACCACGATGAGGAGAATCATGAGACAGTTCCC
GAGAAGGACAACACCAACGAGAAGAACGACGAGATGAGGGATGCTCCCAACGATAATGGA
GAAGGTCCCTCCGGCGGCTCGGGCTCAGACAACGAAGGCCGTGGAGGACGCGGCCGACAT
GGCCGCTGTGGTGGACGACGTCGCGGACACTGCGGTCCTGGAGGCTTTGGCGGCCCAGGA
GGCTTCGGTGGCCCATGGGGTCATCGCGGACCTCACCACCATGGCCCCGGTAGACCTCAT
CACGGCCCAGGCCACCACGGCCCACGCGGCTGGGGAGGACGACGAGGCGGCTGGGGAGGC
TGGGGCGGCCCATGGTCTCGCGGTTTCAACGACCCATCTGAATTCCTTGCACAGTTCTGG
AACCCGTTCAATGATACCTCTAATAACAACGCGACTGAAGACCATTGCCCTGACGCCGAT
ATATTCGATACCGAGACCGCATATGTAGTCCATGTGTCCCTCCCTGGCGCGAAGAAGGAA
GACGTGGGCGTCAACTGGGATGCAAACAAGTCAGAGCTTAGTGTTGCTGGCGTTATTTAC
AGGCCTGGCGATGAAGAGTTCCTGAAGACGCTCTCTGTTGATGAGAGGAAGGTTGGTGCG
TTTGAGCGCAAGATTCAGTTGGGCACCATGGCTAGCCCTGCACATGTGGATGTGGATGGC
ATCGTGGCGAAGTTGGAGGATGGAGTATTGAGGGTTGAGGTGCCAAAGTTGGATGCAGGA
TATGTCGAGGTTAGGAAGGTTGATGTTGAGTAA
>AS_DN139827_c0_g1_i1 DN139827_c0_g1~~DN139827_c0_g1_i1  ORF type:internal len:103 (+),score=25.90 DN139827_c0_g1_i1:1-306(+)
GCAGAGCGCCAACAAAAACTCAAAGACCGATTCAAAGACTCCACAGAGGAATGGCAAAAG
GACGGAGCTGAAGTCAAGAGAAAGATGGACAAAACCGATCAAACACAACAGGCAGACAAA
GTAGGAAAAGGACAGCCAAAAGCTGCAGCAGAGGATCTAGAGGTCGAGACAGGAAACGAA
AGACGACCTGCTATTCCAGCAAAGGGCGAGAAAGAAGCTGCCGGTGCTGCTGCTGGTGCT
CCAAAGGACTCGAAACCCAACACGCAAAAGGAGAAGACTCGACAAGATTCTTCGAGCAAC
CCCAAC
>AS_DN35984_c0_g1_i1 DN35984_c0_g1~~DN35984_c0_g1_i1  ORF type:5prime_partial len:583 (-),score=1.12 DN35984_c0_g1_i1:153-1901(-)
AAAAATCGTTCGACTGAGATCGGCAACAAAGCTGCAGATCGTCTTGACGATGCCATATAC
CGCATCGCCGAACGTGCGCAGAATGACCCAGAGTATCGCCGCTCAGTCGACACCCTCTTC
CGTATCTACAAGAAGTACCTCGAGCGCTCGATCGACCAGGCTCAGGATGTCAAGTCCGGC
GGGGACATCGAGTCTCAGATTGGCGAAATCGTCCAAGACCCGACTGGTCACGTTCCCGAT
GCCATCCGCAAGTTGCGCACCCTCGTCGAGCGCTTCGCCGGCGGCTACTCGTTGAATGAC
CTCTTCGTGGCTGCCGCTGCCTGCGCTGCGGACATCCGCGAGGACCGCGACGTGAACAAC
TGGTTCAACGAGTACGAGCTGTACTTCCGCAAGTCGATGGACGAGCCGGGCTATCTGCGT
TCGGACGAGCGCGTCGAGCGCCGTGCGCAGCTTCGTCGCCGCTGGGACGAGCTCAAGAGC
GCCGACACGGATGCTGCGCGCAAGTGGTCTGCCGACGTCGACCGTTTGAACCAGCAATGC
CAGGCTTTCAGTGAGGCCGTTCAGAAGGACGGCAGCGTGCAGCGCTTGAAGGAGGCTCAC
CTCAAGCTCGGTCGTCATATCCTCGATGCTGCTCCGACGGCAGGCAAGGCCGCCATCGGC
CAGGCGTCGTGGGTGTGGTCAGATCTCGCTGATGTCGTCATCCCGCGTGTCTTCGCTATG
GTCAAGGAGATTCCGCTTCCGCGCACCGAATACGTCGATGAAGAGACCGAGTTTGTCTTC
GAGAACATTTCGCTCGAGTCGCTGCAGGTCCTGCCCGGCCACGTCAAAATCTCGAACACG
ACGAATGTCGACATTGACGCCCAGTCGGCTGGTCAAGCGGACCGCGACATTTCGACCAAG
ACGCGCATCCAGTTCACTGGCGTCCAACTCACGCTGAAGGAAGTCTCGTTCTACTACCGC
GACAAGGCTGGAGCGAAGCCGATCAAGACCGTCACGGGCCTTCTCGACCTGACGATCCCA
CAGAAGGGCGTCGATCTTGACGTTACGCTCGGCCTTCTGCCCACCGCAACTGGCGCCGCG
GAACGCAGGAAGCGCGGCGGCTTCCACAAGATCCAGTCCGTGAATGTCAGCCTGGATGAC
GTCAAGATCGCCATCCGCCAGAGCAACCACGATATTCTCTTGAGCGTATTCAAGTCGACC
GTCCGCACGCGCCTCGTTGCCGCTCTGCGTCAGGCGCTCGAAGGCTACCTGCGCATCGCT
CTCGAGGCCGTCGACGGTATGGCATACGACGTCCACCGCCGCGCTCGCGTCTTCGCCGAC
GCCGGCGTCCCGCTCGGCCCATCATACATCAGCGGTCTCGTCAGCGAGCTTGGACACATG
GCCCAGCAGTCGAGCATGTTCGAGGGCTTCCGCGCGACGGACGTCGGCATCATCAAGGAC
GCCGAGGGGACCGACAAAGCGTTCGCCGTCGGCGCGGGTCCGCAGATCCTCGGCGCGGAG
AAGCACGGCCCGTACGCGACGGGCACCGGCAGCACCGACAGGACGGATGTCAGCCGCAGG
GCCGGTCAGGCGCAGGAGCAGCTGAAGAGCACGTCGGGAGCGACGGCGCAGGCGGGTGGT
GCCCAGGGCAGCGCCCTCCCGCACGTTCAGAACTTTGCAAGTGCGGTGAAGAGCAAGCGC
GACGCTGAGAAGAACAACGAGGGTTGGAGAAGCCAGGCGTACGATATGCCGGCGTTTGCT
CGCGTGTAA
>AS_DN69860_c0_g1_i1 DN69860_c0_g1~~DN69860_c0_g1_i1  ORF type:complete len:104 (-),score=10.08 DN69860_c0_g1_i1:44-319(-)
ATGGCAACCGACCAGGGCGGAAAACGCGGACCTCAATCATCCCGGATCTCAAATGACCGA
GGATATCCACGACGTGACCGCGGCATGGACATGAACGGAGGAGGCATGTACGGTGGTGGA
GGCGACCACGACTACTCCAACCCGCCGAACCCGGGTGTTCCTCCAGCTGTTCCAGGCTTT
GGATTCCAGCTACCTGGTATGCCTATGTTTCCTCCTGGGTTTATGCTTGGTGGTGCACAG
CCTGGATCTGCTCCCCCACCTCCTCCGGGACAATAA
>AS_DN97380_c0_g1_i1 DN97380_c0_g1~~DN97380_c0_g1_i1  ORF type:internal len:106 (+),score=1.09 DN97380_c0_g1_i1:3-317(+)
CGCTTTGTTGCCCCACTCCACCCGTATTTGCAAACGCCGTATTCCTACCTCTCGCCATAC
CTTTCACGGGCCGACGAATTGGGCGACAACGGCCTGAGCAAAGTCGAGCACCGTTTCCCC
ATTGTGAAAGAAGACACATCCAAGCTCAAACAGACAGTCGTTGAATACGTCGGCCTCCCG
CGGCAGCTTGCGGGCAAGGGCAAGGACTACGTGCTCGGGACGTGGCAGGACGAGTACCGC
AAGACAAAGGGCGAGGATGGCATGATGAAGAACGTGAAGGCGCTTATTAGCACTGAGCTA
AAGATCGGGCATGAT
>AS_DN11020_c0_g1_i1 DN11020_c0_g1~~DN11020_c0_g1_i1  ORF type:5prime_partial len:281 (+),score=-13.87 DN11020_c0_g1_i1:3-845(+)
GGTCTAACCGTCTCACCGGCTTACTCACCCGAATCCGGCGTAAACGGCGATGAGCAGCCT
GACCTCGTTCTCGCCTCCCGAGACGATGTCGCGTTTTACGTGCATTACGCCAAACTGGAC
GGCAAGTCGGCCAACGGCTTCAATGGCTTGGCTGACCGCTTGGTCGCCGTGAGCGACGAC
AATCTCGGCCCGCAAGTCGTGCGGGTAGCCGAGTCGTCCGATGTAGTCTGTGTTGCGCTT
GACGCATTATATGGCGTGGACACGGCCATATCTACCGCACGCTTCGACTGCCTCAACGCC
GCGATCGTCTCATTACTCGACGTATATGCAGTCCCGATCAAGTTCGTCCTCGCCCCTCAT
TTGCAATTGTACACCGCACTCGAACGTCAAGGACCGCAGCAGCCCTTCCAAACCTTCGCC
CTGGCGGCACACTATCGCGTCGGGCCACTCGCCGTCAGCACGTCCCGGCTGCTCGTCGGC
TTTCCGCTGAGAGACCTGACCGAAGACGAGGCCAGGTATATTGGCCCCGTCTACACTCTC
CGCCTCTTGCAGTGGCACAAGAAACGCGTTGATTCCCTTCGGAGGATCCTCTCAAGACCA
TTGGACGGACACGACACGACGTCGACCTGCAGCCCTGAGGAACGCGAAGCGCTTGGGCAG
GCATGGACTCAAGCAACCGTCCAGCTCATCCTTGATGCCACATCGGGCATGACTGCAGAG
ACGATCGACCTCGCGCTTGGTTCTATTGCGTTGGAGACAAATTGCTCAATCTGCGACACC
ATCCTCAAGAGTCAAATCTCAGCTTTCCTCCGGGATTGGGCTGACGTGCAGCAAACAATT
TGA
>AS_DN67428_c0_g1_i1 DN67428_c0_g1~~DN67428_c0_g1_i1  ORF type:internal len:135 (-),score=0.10 DN67428_c0_g1_i1:1-402(-)
TGGACCGGGTACAAGTACAGCGATTACCAGATCCTGACCATTCGCGCCATGATAAACGAG
CTCGCCCTCAAGTCTGGCGGCGAGTACGATGTCCACTTCCTGCTCCATGTCAAGGACGAC
AGCATCCCTATCTGGTCCTCTGAGGAGGTCTATCAGAAGACAATCCAAGACAACCTCCCC
GAGGAGTTCTGGGGCATGGCGACGCTCTGGTCCGAGCAGCAAATGCGCATGTACTACCCG
GAGCCGTTCCCCAACAACGTGTACAACCACGCCAAGGCTCCCGTTCACTCGGTCTACCGC
AGCGCTCACTTCGCTATGCAATGGTTCTCCCAGGTCCACCCCGAATATGACTTTTACTGG
AATTGGGAGATGGATCTCCGTCTCAGTGGCCACTACTACGAG
>AS_DN130036_c0_g1_i1 DN130036_c0_g1~~DN130036_c0_g1_i1  ORF type:5prime_partial len:133 (+),score=13.39 DN130036_c0_g1_i1:1-399(+)
GTCAATGTTTTAGTGGTTGATGATAATCACATCAATCTTCGTCTTTTGTTGACATATCTC
AGTAGACGGAATGTTGCCAGTTTAGACTCGGCTGAGAACGGGAAAATGGCGTTGGAAGCG
GTGGAGAGGCGATCGGAGGGGTATGATATTATATTTATGGATATATCTATGCCAGTCATG
AATGGATTTGAAGCGACTCGGGCGATTCGTTCTCTGGAGAACGAGCGGGATGAACGACGA
CCAGCCACGATCATTGCTCTGACGGGTCTGAGCAGTGCGCGTGACGAGACAGAAGCGTTG
ACTTCTGGTGTTGATCTGTTTCTGACCAAGCCGGTTTCGCTGAAGGAAGTTTCTCGATTA
TTGGACGAGTGGCAGCCCAAGCAGAGGTCCGACTCTTAA
>AS_DN120058_c0_g1_i1 DN120058_c0_g1~~DN120058_c0_g1_i1  ORF type:internal len:135 (+),score=0.47 DN120058_c0_g1_i1:2-403(+)
ACCTTCAACGCCCCGGCCTTCTACGTCTCCATCCAGGCCGTGCTGTCGCTGTACGCTTCC
GGTCGTACCACGGGTATCGTGCTTGACTCCGGTGACGGCGTCACCCACGTTGTCCCTATC
TATGAAGGTTTCGCTCTTCCTCACGCCATTGCTCGTGTCGATATGGCCGGTCGTGACTTG
ACCGACTACCTGATGAAGATTTTGGCTGAGCGTGGCTACACCTTCTCCACGACCGCTGAA
CGCGAAATCGTCCGTGACATCAAAGAGAAGCTCTGCTACGTCGCCCTCGACTTCGAACAG
GAGATCCAAACGGCCAGCCACAGCTCCGCCTTGGAGAAATCCTACGAGCTTCCTGATGGC
CAGGTTATCACCATCGGCAACGAGCGTTTCCGTGCTCCCGAG
>AS_DN46676_c0_g1_i1 DN46676_c0_g1~~DN46676_c0_g1_i1  ORF type:5prime_partial len:221 (+),score=20.88 DN46676_c0_g1_i1:1-663(+)
ATCCAACACCTTTCCCCACGACTTTTCTTCCCGCCTCCCCCCCATCCTCCAACCTCTTCT
CCACCCAAAATGTTCTCCAAAGTAGCTCTCCTTGCTCTCGCCGGCGCCTCTGCAGTTCAG
GCCTTGTCTCTGAGCACTCCTTCGGGTGTGACTTCAGGTGGCAGAATAAACCTTACATGG
ACTGCTGATCAGAGTGATCCTGTCTTCACCCTGGAGTTGCACCACCCCGATTTCAACCAG
GACATCGCCATTGCTAACAATGTGGACCCTTCACTTATGCAGTTGGAGATTCTCATGCCC
ATCGTCCTTGCCAGGGATAGTCAATACGTAATTCGGGCTGTCAACATCTCCAACATCAAC
CAAGAATACGCCAGGACTGGCAACTTCTTCGTCGGCGACACTGTTTCTTCGTCCGCTTCT
TCTCAGTCCGTTTCTGCAACGAACCCTCCTTCCGGTGTCAGCACCACTGCCAGCGTGCCT
GTAACACAGTCAGGTTCTGCACGTCCCACTACTGCTACCGGTTCCAACACTGCATCCCCC
TCCGGATCGTCCTCTAGCGAAGCGCCTACGGGCACTGCAATCGGCAACAACGGTGCAGGT
AGCGTCGCTGCTAACCTCGGTCTGCTTGTTGCTGCTGTCGGTGCTGTTGCAGTTGCTCTC
TAA
>AS_DN100719_c0_g1_i1 DN100719_c0_g1~~DN100719_c0_g1_i1  ORF type:5prime_partial len:233 (-),score=48.83 DN100719_c0_g1_i1:85-783(-)
AAGCTTGATGGTATTGAGAGCCATGGTTTCAAGGGAGTCAGGGAGGCACGAAAGCAGCTC
GTTGTGAAGATCGGAAAGGAACTGGAGGAGCTTGAGCAGAAGATTGCCGAACGACTCGCT
GAATCTGCATCACCTGCTGTGGTCCCTGTTGCTGTCCCTGAGGTTCAGGAGGACATTGTA
ATGCAGGATGACCAGAATGCAACTGCCACCACCAGTACCAACACTGAGGCCGCCGCCCCC
ACCACTTCTGCCGCTGTCACGCTTGGATATGACGTAGAACCTGAAGAGGAACCTCAGGAC
TTGACCGTTGCAGTTGAGGCGCCGACCACTGAGCAAACTACGACCACGACGACGACAGGT
GTCTCTGAGGACATGGAGGTGGAGCCTGTCGAGGTACCACAGACTGTCCCTGCTGCCGCC
GACGAGAAGGAGACCCCCTCTTCACCAGCGCGTGTGCCAGAAACACCAGTAGCACCGACT
CCGCCCGCCAATAGTGAACAGCCAGCGCCGTCAGAAATCAGGGACGCATCGGGAAAGTCC
GCCTCTGCTGTTCTGCTAGAAGAGTCTTCCTCGTCGGATGAAGAGTCTGAAATCGAAGAT
GCCGTGCACATTGACATTGAAAACGACGAAGCAGTCGCACATGATCAGCGGGATGCGGCG
CACGCGTCGGACCATGAAGTCGAATACGAGCTTATCTGA
>AS_DN119097_c0_g1_i1 DN119097_c0_g1~~DN119097_c0_g1_i1  ORF type:3prime_partial len:141 (-),score=0.10 DN119097_c0_g1_i1:2-361(-)
ATGCCCCGGGCTGTGCGCTGGGCTGCGCCGCGGCAGGAACGTCTCCCGCCCGCGCTGCAT
GGCGAACTTGAGGTTATTCAGCCTCCCGCCCTTGATACGCTTCAGCCAGGCGAGCTGGTC
CCGAACCTCGCCGAGCGGGTCCGGGTAGTCGGTGAAGCGCTCGTCGTCGTCAGAGACGGT
GAGCCCCGGGACCTTGGAGGATCCGGCGTGGTGGTCGTGCGCCCTGCGCTTGAACGAGTT
GGGGATCAGGCTCTCGACGAGCTCATCGGGGATCAGGCGGATGATGACGCCGACGGGGAT
GGAGAGGACGCCGATGACGATGGCGATGCCCCACATGACGGGCCACTGGCCTTCGGGCGC
>AS_DN22502_c0_g1_i1 DN22502_c0_g1~~DN22502_c0_g1_i1  ORF type:internal len:116 (+),score=10.96 DN22502_c0_g1_i1:3-347(+)
CGAGATACAGCTGTCCCAATGCCTAACATTTCGTTTGACATCTTTTATGACCAGGATTTC
ATCAATATCTCTGCGTCCCGAGGCAAGCACGCTCCCAAAGCTAAACCTGAGTGGAAGGTT
CGAACAGCACCAAAGCTCCCACCAAAAGAACAGCCAGTAGATCCAACAGCGACTCCACGA
CCTGCAGCACGTCCTCCTATCAATTCTACCAGACCACCGGCAAAGCTTGGACGACCCGCT
GCGGAACAGAAGACAATCGAAGATAAGCAAGTTCAAACGTCCGACGCCACCAGTCAAACT
GGTGACAAGCCAAGGAGGAAACCACCGAAACTTGGACCTAGAAAG
>AS_DN4964_c0_g1_i1 DN4964_c0_g1~~DN4964_c0_g1_i1  ORF type:internal len:126 (+),score=12.72 DN4964_c0_g1_i1:2-376(+)
CTTGGTGTGCTTGATGTTCTTCTCCTTCTTGCGATCCCGTGGAGGCTCCTTAAGGGCCTT
GATGACGAGGGAGCTGGCCGACGGGACGACGGAGACTTGGGCCTGACGGTTCTGGATGGT
CAACTTGACGGTGACACGAAGACCCTTCCAATCACCAGTAGCTTTGGCGATGTCTTCTCC
GACCTTCTTGGGCGAAAGACCAAGGGGACCGATCTTAGGAGCCAGTGCCGAGGAGGCACC
GACCTCACCTCCGGTCGCACGGAGGTGGATAATTTTGATCTCATTGGGATCGAACTTCGG
AGGCATTTTGGATCAAGGGATCGTTCTTTTCGAATAGTCTTGAAAGTCCAAAGGATGCCC
GGGCTTTTTGGAAGA
>AS_DN82135_c0_g1_i1 DN82135_c0_g1~~DN82135_c0_g1_i1  ORF type:internal len:120 (+),score=9.07 DN82135_c0_g1_i1:3-359(+)
AACAAATTTGAATACCAACTTGCAAAAGGAAATGAGAGCCGTGCTCAAGTGATCATTTCT
ATGCCTCGAGATCAAGAACCAGTCGTCACAAAAGAGATTGGAGAAATAGTGACAAGTCTA
TGGCAAGACCCTGCCATCAAACAGACCTTTGCCAGGTCCAATGAATACCAACTTAACGAC
TCTACACAATACTACATTGAACAAATATCACGCATAGCTTCCCCTAACTACATCCCCTCC
GAACAAGACGTGTTGAGATCACGTGTGAAAACAACAGGTGTTCTGGAGACGGTGTTTGAG
GTGGAGGAGATTATTTTCCGACTTGTAGATGTAGGCGGACAGCGTTCAGAGAGGCGC
>AS_DN75276_c0_g1_i1 DN75276_c0_g1~~DN75276_c0_g1_i1  ORF type:5prime_partial len:108 (-),score=12.01 DN75276_c0_g1_i1:82-405(-)
TTCCTACAAGCCAAGTCGATCGTGCCCGCTTCGTGCTTCCAGACCGTGAGATGCTATTCA
GCCCACGGAGGTCTCTCAAAAGATGAGGTTCAGGGCCGGATATTGGATCTTTTGAAGAAC
TTCGACAAGGTCAATGACGTCTCAAAGCTTTCTCCTACTTCACACTTCTCCAACGACCTA
GGTCTAGACAGCCTCGACACTGTGGAAGTAGTGATGGCGATTGAGGAGGAATTCAGCATT
GAGATCCCGGACAAGGAGGCCGATGCTATTCACAGCGTCGACAAAGCGGTAGAATATATC
CTGTCTCAGCCAGATGCGCATTAG
>AS_DN102929_c0_g1_i1 DN102929_c0_g1~~DN102929_c0_g1_i1  ORF type:internal len:181 (-),score=2.63 DN102929_c0_g1_i1:3-542(-)
CGGGCACTCGAGCAGTTGAGCCAAGTTCGGAACATCGATTGCATTGGCCCCGATACCGAT
CCCGAGTGCTGCGCTAAGATTGCTATCCCATTCTTCGGCACCATATCCGTTCAACGAGGG
AAAAGCTTCAAGCACGTTGCCACCCATTCCGCCAACAGTTCGTCACGGAACACGCCCGGC
TCATCGGCGTCTAACGGGCCGCCGACTCCAAACACCAGCACCAGTAGCACTTTGGATGCA
AACACGAAGAGCGCTTCCACCCTACAGCAACAACAGAACAACATTGCGAGTACTGGAAAC
AACGGCGGCTACATGAACCCATTCATCGCATACGACGGCTTCTATCTCCCCCCGGCGTCT
TTCGAGAATCAACAGCAGCAGCCAGATTTCAGTAATGACAGCACAGCAAGTTCCTTAGCC
ACGAATTGGCCGGTCGCGAATGGTTTCCTCTGGGAGAATGTCGGTAATATGGACATTGAC
CAAGACTGGAGTTGGTTTACGAATGATCCTTCATTCCAGAACGTGTCGGCTGGACTCGGA
>AS_DN102373_c0_g1_i1 DN102373_c0_g1~~DN102373_c0_g1_i1  ORF type:complete len:104 (+),score=16.75 DN102373_c0_g1_i1:69-380(+)
ATGCCTAAGGAAAAGACTACACGCAAGACCAAGCGCAGTGGTGAAGGCAAGAAAAAGAAG
GACCCCAACGCCCCCAAGCGCGGTCTCTCTGCTTACATGTTCTTCGCCAACGAGAACCGT
GAGCGCGTCCGAGACGAAAACCCAGGCATTACCTTCGGTGCCCTTGGTCGCAAGCTCGGT
GAGCTGTGGAAGGGATTGAGCGACTCCGAGCGCAAGCCATATGAAGACAAGGCTGCCACT
GACAAGAAGCGTTACGAGGACCAGAAGGCCACCTACTTGGCCGGTGGCGATGACGAGGAA
GAATCTTCCTAA
>AS_DN124765_c0_g1_i1 DN124765_c0_g1~~DN124765_c0_g1_i1  ORF type:5prime_partial len:190 (-),score=9.16 DN124765_c0_g1_i1:76-645(-)
CTCAAGGAGGAGTCTACCTACCAGCAGGTCGTCGAATCACATTTGAAAGAGTACGGCCAG
CTCGACATTTTGGTGAACAATGCATCGCAGCAAATCATGTGTAAAGCGATTCAGGATATC
GATCCTAAAAACGTCGAAGCAACATTCCGAACAAACATTCTTCAAATGATTTATCTCACC
AAAGCTGCAGTCCCGCACATGCAGAGAGGCTCGTCGATCATCAATACGACCTCTGTGACT
GCGTACAAGGGTTCTGCCTCTCTCGTTGATTATTCGACCACGAAAGGAGCGATTGTCAGT
TTCACGCGCAGTCTTTCACTGCAGCTCGCACCTAAAGGCATCCGCGTGAATGCCATTGCT
CCTGGCCCTGTCTACACGCCCTTGCAACCTGCCTCGCGCAGTGCAGAGAACATGGAGGGT
TGGGGTGTCGGCCAGACGCCCCTGCATGGACGTGCTGCTCAACCGGCTGAACTTGGGGAG
GCGTACGTTTTCCTCGCAGGTCCTGGGTCCAACTTTGTGACAGGAAGTGTGCTGCACATC
AACGGAGGTCAGCATATCGGTGGGTCTTAA
>AS_DN108035_c0_g1_i1 DN108035_c0_g1~~DN108035_c0_g1_i1  ORF type:5prime_partial len:141 (-),score=37.77 DN108035_c0_g1_i1:86-508(-)
CCGAAGCTCGGCAATGTCGATCTGCATTCAGATTACAACAACCTGTCGAGCGAGACCAAG
CAAGAAATCGAGCGGGAAGTCCGTGAAATTGTGGAAGGTGGACGACAGAGAGCAGACAAG
ATTGTCAAGGAAAAGAGAAAGGAATTGGAAGCTTTGAAGGATGCTCTTCTTGAGTTTGAG
ACACTGGATAAGGAAGAAATCTTGAAGATTCTGCGGGGAGAGAAGTTGAAGCGACTGGAA
GTTCAATTACAGGAAGAGGAGGAGAAGAATGACAACAACAGCGGTGGTCGAGGCAGCCCT
CAGCCCAAGAAGGAGAAAGAAGTCGGTCCTAAAGGTGGCGTTGGGATTAAGCTTCCTGAC
GTTCTACTTCCACAAGGTGGTCGGGGGGGCGAACAGGAGAGTGCACGAGTATCCGACCGA
TGA
>AS_DN22668_c0_g1_i1 DN22668_c0_g1~~DN22668_c0_g1_i1  ORF type:5prime_partial len:147 (+),score=17.98 DN22668_c0_g1_i1:1-441(+)
AAAGAGACTATGTGCGAAGAGAACCTTTCCTTCTATCTGGAGGTCCAGCAATTTCAACAG
CAGTACAACACTGCAACCAAGATCACTGGTGACCACAAGGTGGAGACGATTCGTGAGACC
CTGGCGGCGGCATATGGATTATACAATGCTTTCCTTGCCCCAGGATCGCCAAATGAGCTC
AATATCGATCATGCTCTTCGTACGCAATTGGCCACACGGATGACCCGTGCTGTTGGTGAC
GACGCGGCCATGACCGCATCCCTCCATGAAGTTGCCAAGCTTTTTGAGAAGGCTCAGAAT
TCCATCTTCAAGCTCATGTCTAGCGACTCTGTCCCAAAATTCATCAAACACGCCAAATAC
GGCCCTCAACTTCGCGGCCTCGACGGTGCCGTTGCTAAATACGCGGCGGAGAACCCTAAC
CAAGTCGGTCGTCCATCATAG
>AS_DN102893_c0_g1_i1 DN102893_c0_g1~~DN102893_c0_g1_i1  ORF type:5prime_partial len:130 (-),score=22.24 DN102893_c0_g1_i1:114-503(-)
CACCACGCTCACAATCCAACGACCCATTTGACGGGCTCCAAAGACCAGCAAAAATACCAT
CAAGGACTCCGCAGCATGCTGAACCCGACCGACAATGGCTTAGATAACCAACAGGAGCTG
CCGCAAGAAAAACAGCAGCAGCAACAAGAATCAAAAAGCCCATGGAACCTGCTGAACAAG
CAAAGCCAGAAAAAGCAACAGCAACAACAACAAGCTGCCCGAAAGTCTAGTGCAGGCTCC
TTCTCAGATGATGATCTTGCTGCCCTACCGGTCGAAAAACAGTTTGAGACTGATTACGAT
CAGACCGGCCACTTGGTACCGGATACGCTGCATTTTAATAAAGACCAGGATATGGTCGAG
GCTAGTAATGAAGATTTCAGTGATATGTAA
>AS_DN63533_c0_g1_i1 DN63533_c0_g1~~DN63533_c0_g1_i1  ORF type:internal len:102 (-),score=1.70 DN63533_c0_g1_i1:2-304(-)
TTTTCGGCCACTCCAACCGCCGCGTCAAGCGACCCAGGAGACTACGCCCTTCCACCGACC
TATGCTTCATTCAACCCAAATCTCGACAGCTCGTGGCAAGCATATCAATCACCAGTCTCA
GCGACGAGCTTTCCGGACTATGGTTATACTTCTAGTGTCGACGCAGCCAACATCATCCGA
GGCATGCGGGCGGATGTCGGCGCCGAGGTGGAGTCAGACCTTGGGTGCAGCAATCTCGGG
ACAGACTGCAAAGTCGATAACATTGACGTCTTCAACGTTATGGACAAATATACGAGCCAG
CCC
[truncated: 2,517,311 more chars]
